# Supplementary material for: Pooled‐matrix protein interaction screens using Barcode Fusion Genetics
Source: Mol Syst Biol. 2016 Apr 23;12(4):863. doi: 10.15252/msb.20156660 (PMC4848762; doi:10.15252/msb.20156660)
Supplement: Supplementary file 3 — Table EV1 [file MSB-12-863-s003.xlsx]

## Sheet: Table EV1 CENT baits
Table EV1
List of ORFs screened in the four BFG-Y2H screens (CENT, baits, Sheet 1/8)
ORF_ID	Gene_ID	SYMB	Sequencing QC	ORF length QC	Barcoded strain created?	Tested in CENT BFG-Y2H?	Calibration Set?
9161	639	CEP70	Passed	Passed	Yes	Yes
1596	1794	CEP70	Passed	Passed	Yes	Yes
1190	1980	CEP76	Passed	Passed	Yes	Yes
55162	4017	CENPJ	Passed
70323	6978	CEP110	Passed
5663	519	CETN2		Passed
9657	2862	CKAP5	Passed	Passed
1945	2976	CP110	Passed	Passed	Yes	Yes
4487	1095	POC1A	Passed	Passed	Yes	Yes
56591	1224	POC1A	Passed	Passed	Yes	Yes
4	1944	CEP72	Passed
3636	1377	CEP72		Passed
56315	2169	CEP78
10401	1143	CEP120
10089	450	CLASP1	Passed	Passed	Yes	Yes
3746	1863	CEP68	Passed	Passed
72128	4383	CEP170	Passed
70210	5181	ANKRD26
3043	2292	ODF2	Passed	Passed	Yes	Yes
9663	1083	SDCCAG8		Passed
71181	906	TSGA14		Passed
9655	1071	CCDC123	Passed	Passed	Yes	Yes
10302	813	CEP57	Passed	Passed	Yes	Yes
7299	2013	LRRC45	Passed	Passed	Yes	Yes
8737	1023	WDR67	Passed	Passed	Yes	Yes
70446	4134	NIN	Passed	Passed	Yes	Yes
8878	1593	PCM1		Passed
3250	1131	ACTR1A	Passed	Passed	Yes	Yes
12239	594	DYNC1H1	Passed	Passed
291	1839	DYNC1I2	Passed	Passed	Yes	Yes
56155	270	DYNLL1		Passed
7928	1008	NDE1	Passed	Passed	Yes	Yes
56626	1572	DYNC1LI1	Passed	Passed	Yes	Yes
8953	597	DCTN1	Passed	Passed	Yes	Yes
14413	3420	DCTN1
3453	1206	DCTN2	Passed	Passed	Yes	Yes
3972	531	DCTN3	Passed	Passed	Yes	Yes
12270	1233	PAFAH1B1	Passed	Passed	Yes	Yes
6429	708	HAUS2
4024	1437	HAUS3	Passed	Passed	Yes	Yes
3863	1092	HAUS4	Passed	Passed	Yes	Yes
8819	1065	HAUS6	Passed	Passed	Yes	Yes
9688	885	SFI1	Passed	Passed	Yes	Yes
8070	2040	KIF2A	Passed	Passed	Yes	Yes
54005	3057	MYO1G
2963	1812	PLK1	Passed	Passed	Yes	Yes
71455	2517	TACC3	Passed	Passed	Yes	Yes
56175	2517	TACC3	Passed	Passed	Yes	Yes
7011	1488	CEP63	Passed	Passed	Yes	Yes
3600	2244	TPX2	Passed	Passed	Yes	Yes
5774	1395	NUF2	Passed	Passed	Yes	Yes
71933	594	SPC24		Passed
13089	675	SPC25	Passed	Passed	Yes	Yes
3288	618	MIS12	Passed	Passed	Yes	Yes
55212	3864	STIL	Passed	Passed
52781	1653	POC5	Passed	Passed	Yes	Yes
2699	495	CEP290	Passed	Passed	Yes	Yes
70249	3423	CEP135	Passed	Passed	Yes	Yes
55206	4965	CEP152	Passed
11187	2568	CCDC52		Passed
55899	2919	OFD1	Passed
2057	2913	PLK4	Passed	Passed	Yes	Yes
1515	1437	POC1B	Passed	Passed	Yes	Yes
5538	504	CETN3	Passed	Passed	Yes	Yes
12626	2712	CNTROB	Passed	Passed
14138	945	AKAP9	Passed	Passed	Yes	Yes
11941	4320	AKNA	Passed
71402	2097	PIBF1	Passed	Passed	Yes	Yes
2389	1362	PPP2R3C	Passed	Passed	Yes	Yes
12126	1032	PPP2R3C	Passed
5873	894	CDK1	Passed	Passed	Yes	Yes
7634	1230	CSNK1D	Passed	Passed	Yes	Yes
3787	1248	CSNK1D	Passed	Passed	Yes	Yes
4815	1251	CSNK1E	Passed	Passed	Yes	Yes
72121	3111	DAB2IP	Passed
8199	1908	HSP90AA1	Passed	Passed	Yes	Yes
53186	2199	HSP90AA1	Passed	Passed	Yes	Yes
56677	2199	HSP90AA1	Passed	Passed	Yes	Yes
5633	1131	NME7	Passed	Passed	Yes	Yes
56115	807	MAPRE1	Passed	Passed	Yes	Yes
71136	1056	PRKACA	Passed	Passed	Yes	Yes
4132	1149	PRKAR2A	Passed	Passed	Yes	Yes
14506	1257	PRKAR2B	Passed	Passed	Yes	Yes
2717	360	SSNA1	Passed	Passed	Yes	Yes
5861	1770	PPP2R1A	Passed	Passed	Yes	Yes
14238	645	NEK2	Passed	Passed	Yes	Yes
14162	909	USP37	Passed	Passed	Yes	Yes
2397	3192	HDAC6	Passed
8810	441	HDAC6	Passed	Passed	Yes	Yes
5591	630	GMNN	Passed	Passed	Yes	Yes
6142	1641	CDT1	Passed	Passed	Yes	Yes
3156	786	PCNA	Passed	Passed	Yes	Yes
53147	1176	HFM1	Passed	Passed	Yes	Yes
55072	1416	HFM1	Passed	Passed	Yes	Yes
1509	1983	NEDD1	Passed	Passed	Yes	Yes
14788	375	TUBB	Passed	Passed	Yes	Yes
3825	1335	TUBB	Passed	Passed	Yes	Yes
4595	1356	TUBA1A	Passed	Passed	Yes	Yes
2550	1338	TUBB2C	Passed	Passed	Yes	Yes
6055	1335	TUBB4		Passed
1716	1428	TUBE1	Passed	Passed	Yes	Yes
2163	1428	TUBE1	Passed	Passed	Yes	Yes
8018	1356	TUBG1	Passed	Passed	Yes	Yes
71713	2709	TUBGCP2
8943	1305	TUBGCP3	Passed	Passed	Yes	Yes
2984	2475	TUBGCP3	Passed	Passed	Yes	Yes
71235	3075	TUBGCP5	Passed	Passed	Yes	Yes
72021	4482	TUBGCP6	Passed
5836	2001	TUBGCP4	Passed
907	1029	TUBGCP4	Passed	Passed	Yes	Yes
229	1356	TUBA1B	Passed	Passed	Yes	Yes
7910	1008	TUBA1B	Passed
1072	1356	TUBA1B	Passed
6115	1356	TUBA1B	Passed	Passed	Yes	Yes
53456	2079	NEK8	Passed	Passed	Yes	Yes
11374	1053	RP2	Passed	Passed	Yes	Yes
2588	723	UNC119	Passed	Passed	Yes	Yes
925	651	MOBKL1B	Passed	Passed	Yes	Yes
56157	1782	BBS1	Passed	Passed	Yes	Yes
7332	2166	BBS2	Passed	Passed
1857	561	ARL6	Passed	Passed	Yes	Yes
1740	1560	BBS4	Passed	Passed
10732	1026	BBS5	Passed	Passed	Yes	Yes
8167	1713	MKKS
1540	900	LZTFL1	Passed	Passed	Yes	Yes
10414	900	LZTFL1	Passed	Passed	Yes	Yes
55177	4743	GLI3	Passed	Passed
573	2154	HOOK2	Passed	Passed	Yes	Yes
14735	525	NEDD9	Passed	Passed	Yes	Yes
72169	1755	SPAST	Passed	Passed	Yes	Yes
11609	936	KATNA1	Passed	Passed	Yes	Yes
5350	1968	KATNB1	Passed	Passed
11570	1878	TRAF3IP1	Passed
7187	846	MAPRE3	Passed	Passed	Yes	Yes
71186	1764	TCTN1	Passed	Passed	Yes	Yes
52802	1287	ARL13B	Passed	Passed	Yes	Yes
4426	462	B9D1	Passed	Passed	Yes	Yes
10399	2736	NPHP4
4496	2175	AGBL5
6396	264	TMEM216	Passed	Passed
52663	1305	TTLL3	Passed	Passed	Yes	Yes
9089	306	TTLL3	Passed	Passed
2303	1710	TTLL6	Passed	Passed	Yes	Yes
72027	3405	GOLGA3		Passed
12277	240	SCLT1	Passed	Passed	Yes	Yes
7071	1140	FGFR1OP	Passed	Passed
1535	2145	MDM1	Passed	Passed
9176	210	MDM1	Passed	Passed	Yes	Yes
12221	4206	EDC4
55298	1383	WDR8	Passed	Passed	Yes	Yes
7939	1308	WDR8	Passed	Passed	Yes	Yes
34	768	YWHAE	Passed	Passed	Yes	Yes
801	744	YWHAG	Passed	Passed	Yes	Yes
4088	447	IFT20	Passed	Passed	Yes	Yes
10243	399	IFT20	Passed	Passed
6177	2058	PLK2	Passed	Passed	Yes	Yes
3701	879	CDK5	Passed	Passed	Yes	Yes
11941	4320	AKNA	Passed
9655	1071	CCDC123		Passed
70210	5181	ANKRD26	Passed	Passed	Yes	Yes
7083	837	HAUS1	Passed	Passed	Yes	Yes
13260	609	HAUS1	Passed	Passed	Yes	Yes
56332	2868	HAUS6
347	1077	HAUS7	Passed	Passed	Yes	Yes
7014	747	HAUS8	Passed	Passed	Yes	Yes
7933	555	ARL2	Passed	Passed	Yes	Yes	Yes
53726	582	BCL2L2	Passed	Passed	Yes	Yes	Yes
7547	585	BNIP3	Passed	Passed	Yes	Yes	Yes
6651	741	BRMS1	Passed	Passed	Yes	Yes	Yes
5844	516	BTG1	Passed	Passed	Yes	Yes	Yes
4019	912	CDK4	Passed	Passed	Yes	Yes	Yes
13668	981	CDK6	Passed	Passed	Yes	Yes	Yes
3192	495	CDKN1A	Passed	Passed	Yes	Yes	Yes
13646	1290	CTBP1	Passed	Passed	Yes	Yes	Yes
1684	588	EXOSC1	Passed	Passed	Yes	Yes	Yes
1154	1263	IKZF5	Passed	Passed	Yes	Yes	Yes
15026	1038	KLF3	Passed	Passed	Yes	Yes	Yes
6601	288	LSM2	Passed	Passed	Yes	Yes	Yes
4430	972	MORF4L1	Passed	Passed	Yes	Yes	Yes
12736	384	MRFAP1	Passed	Passed	Yes	Yes	Yes
4018	1323	PSMC1	Passed	Passed	Yes	Yes	Yes
8168	1026	QKI	Passed	Passed	Yes	Yes	Yes
3366	1278	RBBP4	Passed	Passed	Yes	Yes	Yes
12686	1143	RBM9		Passed			Yes
1644	687	RYBP	Passed	Passed	Yes	Yes	Yes
5964	285	S100A1	Passed	Passed	Yes	Yes	Yes
2693	288	S100P	Passed	Passed	Yes	Yes	Yes
434	1170	SARNP	Passed	Passed	Yes	Yes	Yes
4480	1098	SH3GLB1	Passed	Passed	Yes	Yes	Yes
4907	540	STMN2	Passed	Passed			Yes
8013	894	STX4	Passed	Passed	Yes	Yes	Yes
4185	354	SUPT4H1	Passed	Passed			Yes
3267	1173	TSG101	Passed	Passed	Yes	Yes	Yes
3129	477	UBE2I	Passed	Passed			Yes
764	987	UCHL5	Passed	Passed			Yes
5658	303	VAMP3	Passed	Passed	Yes	Yes	Yes

## Sheet: Table EV1 CENT preys
Table EV1
List of ORFs screened in the four BFG-Y2H screens (CENT, preys, Sheet 2/8)
ORF_ID	Gene_ID	SYMB	Sequencing QC	ORF length QC	Barcoded strain created?	Tested in CENT BFG-Y2H?	Calibration Set?
9161	639	CEP70	Passed	Passed	Yes	Yes
1596	1794	CEP70	Passed	Passed	Yes	Yes
1190	1980	CEP76	Passed	Passed	Yes	Yes
55162	4017	CENPJ
70323	6978	CEP110	Passed
5663	519	CETN2	Passed	Passed	Yes	Yes
9657	2862	CKAP5	Passed	Passed	Yes	Yes
1945	2976	CP110
4487	1095	POC1A	Passed	Passed	Yes	Yes
56591	1224	POC1A	Passed	Passed	Yes	Yes
4	1944	CEP72	Passed	Passed	Yes	Yes
3636	1377	CEP72	Passed	Passed	Yes	Yes
56315	2169	CEP78
10401	1143	CEP120	Passed	Passed	Yes	Yes
10089	450	CLASP1	Passed	Passed	Yes	Yes
3746	1863	CEP68	Passed	Passed	Yes	Yes
72128	4383	CEP170
70210	5181	ANKRD26	Passed	Passed	Yes	Yes
3043	2292	ODF2	Passed	Passed	Yes	Yes
9663	1083	SDCCAG8
71181	906	TSGA14	Passed	Passed	Yes	Yes
9655	1071	CCDC123	Passed	Passed	Yes	Yes
10302	813	CEP57	Passed	Passed	Yes	Yes
7299	2013	LRRC45	Passed	Passed	Yes	Yes
8737	1023	WDR67
70446	4134	NIN
8878	1593	PCM1	Passed	Passed	Yes	Yes
3250	1131	ACTR1A	Passed	Passed	Yes	Yes
12239	594	DYNC1H1	Passed	Passed	Yes	Yes
291	1839	DYNC1I2	Passed	Passed	Yes	Yes
56155	270	DYNLL1	Passed	Passed	Yes	Yes
7928	1008	NDE1	Passed
56626	1572	DYNC1LI1	Passed	Passed	Yes	Yes
8953	597	DCTN1	Passed	Passed	Yes	Yes
14413	3420	DCTN1	Passed	Passed
3453	1206	DCTN2	Passed	Passed	Yes	Yes
3972	531	DCTN3	Passed	Passed	Yes	Yes
12270	1233	PAFAH1B1	Passed	Passed	Yes	Yes
6429	708	HAUS2	Passed	Passed	Yes	Yes
4024	1437	HAUS3	Passed	Passed	Yes	Yes
3863	1092	HAUS4	Passed	Passed	Yes	Yes
8819	1065	HAUS6	Passed	Passed	Yes	Yes
9688	885	SFI1	Passed	Passed	Yes	Yes
8070	2040	KIF2A	Passed	Passed	Yes	Yes
54005	3057	MYO1G
2963	1812	PLK1	Passed	Passed	Yes	Yes
71455	2517	TACC3	Passed	Passed	Yes	Yes
56175	2517	TACC3	Passed	Passed	Yes	Yes
7011	1488	CEP63	Passed	Passed	Yes	Yes
3600	2244	TPX2	Passed	Passed	Yes	Yes
5774	1395	NUF2	Passed	Passed	Yes	Yes
71933	594	SPC24	Passed	Passed	Yes	Yes
13089	675	SPC25	Passed	Passed	Yes	Yes
3288	618	MIS12	Passed	Passed	Yes	Yes
55212	3864	STIL	Passed
52781	1653	POC5	Passed	Passed	Yes	Yes
2699	495	CEP290	Passed	Passed	Yes	Yes
70249	3423	CEP135		Passed
55206	4965	CEP152	Passed
11187	2568	CCDC52		Passed
55899	2919	OFD1	Passed
2057	2913	PLK4
1515	1437	POC1B	Passed	Passed	Yes	Yes
5538	504	CETN3	Passed	Passed	Yes	Yes
12626	2712	CNTROB	Passed	Passed	Yes	Yes
14138	945	AKAP9	Passed	Passed	Yes	Yes
11941	4320	AKNA	Passed
71402	2097	PIBF1	Passed	Passed	Yes	Yes
2389	1362	PPP2R3C	Passed	Passed	Yes	Yes
12126	1032	PPP2R3C	Passed	Passed	Yes	Yes
5873	894	CDK1	Passed	Passed	Yes	Yes
7634	1230	CSNK1D	Passed	Passed
3787	1248	CSNK1D	Passed	Passed	Yes	Yes
4815	1251	CSNK1E	Passed	Passed	Yes	Yes
72121	3111	DAB2IP	Passed
8199	1908	HSP90AA1	Passed	Passed	Yes	Yes
53186	2199	HSP90AA1	Passed	Passed	Yes	Yes
56677	2199	HSP90AA1	Passed	Passed	Yes	Yes
5633	1131	NME7	Passed	Passed	Yes	Yes
56115	807	MAPRE1	Passed	Passed	Yes	Yes
71136	1056	PRKACA	Passed	Passed	Yes	Yes
4132	1149	PRKAR2A	Passed	Passed	Yes	Yes
14506	1257	PRKAR2B	Passed	Passed	Yes	Yes
2717	360	SSNA1	Passed	Passed	Yes	Yes
5861	1770	PPP2R1A	Passed	Passed	Yes	Yes
14238	645	NEK2	Passed	Passed	Yes	Yes
14162	909	USP37	Passed	Passed	Yes	Yes
2397	3192	HDAC6	Passed	Passed	Yes	Yes
8810	441	HDAC6	Passed	Passed	Yes	Yes
5591	630	GMNN	Passed	Passed	Yes	Yes
6142	1641	CDT1	Passed	Passed
3156	786	PCNA	Passed	Passed	Yes	Yes
53147	1176	HFM1	Passed	Passed	Yes	Yes
55072	1416	HFM1	Passed	Passed	Yes	Yes
1509	1983	NEDD1	Passed	Passed	Yes	Yes
14788	375	TUBB	Passed	Passed	Yes	Yes
3825	1335	TUBB	Passed	Passed	Yes	Yes
4595	1356	TUBA1A	Passed	Passed	Yes	Yes
2550	1338	TUBB2C	Passed	Passed	Yes	Yes
6055	1335	TUBB4	Passed	Passed	Yes	Yes
1716	1428	TUBE1	Passed	Passed	Yes	Yes
2163	1428	TUBE1	Passed	Passed	Yes	Yes
8018	1356	TUBG1	Passed	Passed	Yes	Yes
71713	2709	TUBGCP2		Passed
8943	1305	TUBGCP3	Passed	Passed	Yes	Yes
2984	2475	TUBGCP3	Passed	Passed	Yes	Yes
71235	3075	TUBGCP5	Passed	Passed
72021	4482	TUBGCP6	Passed
5836	2001	TUBGCP4	Passed	Passed	Yes	Yes
907	1029	TUBGCP4	Passed	Passed	Yes	Yes
229	1356	TUBA1B	Passed	Passed	Yes	Yes
7910	1008	TUBA1B	Passed	Passed	Yes	Yes
1072	1356	TUBA1B	Passed	Passed	Yes	Yes
6115	1356	TUBA1B	Passed	Passed	Yes	Yes
53456	2079	NEK8	Passed	Passed	Yes	Yes
11374	1053	RP2	Passed	Passed	Yes	Yes
2588	723	UNC119	Passed	Passed	Yes	Yes
925	651	MOBKL1B	Passed	Passed	Yes	Yes
56157	1782	BBS1	Passed	Passed	Yes	Yes
7332	2166	BBS2	Passed
1857	561	ARL6	Passed	Passed	Yes	Yes
1740	1560	BBS4	Passed	Passed	Yes	Yes
10732	1026	BBS5	Passed	Passed	Yes	Yes
8167	1713	MKKS
1540	900	LZTFL1	Passed	Passed	Yes	Yes
10414	900	LZTFL1	Passed	Passed	Yes	Yes
55177	4743	GLI3	Passed
573	2154	HOOK2	Passed	Passed	Yes	Yes
14735	525	NEDD9	Passed	Passed	Yes	Yes
72169	1755	SPAST	Passed	Passed	Yes	Yes
11609	936	KATNA1	Passed	Passed	Yes	Yes
5350	1968	KATNB1	Passed
11570	1878	TRAF3IP1	Passed	Passed	Yes	Yes
7187	846	MAPRE3	Passed	Passed	Yes	Yes
71186	1764	TCTN1	Passed	Passed	Yes	Yes
52802	1287	ARL13B	Passed	Passed	Yes	Yes
4426	462	B9D1	Passed	Passed	Yes	Yes
10399	2736	NPHP4	Passed	Passed	Yes	Yes
4496	2175	AGBL5	Passed	Passed	Yes	Yes
6396	264	TMEM216	Passed	Passed	Yes	Yes
52663	1305	TTLL3	Passed	Passed	Yes	Yes
9089	306	TTLL3	Passed	Passed	Yes	Yes
2303	1710	TTLL6	Passed	Passed	Yes	Yes
72027	3405	GOLGA3	Passed	Passed
12277	240	SCLT1	Passed	Passed	Yes	Yes
7071	1140	FGFR1OP	Passed	Passed	Yes	Yes
1535	2145	MDM1		Passed
9176	210	MDM1	Passed	Passed	Yes	Yes
12221	4206	EDC4
55298	1383	WDR8	Passed	Passed	Yes	Yes
7939	1308	WDR8	Passed	Passed	Yes	Yes
34	768	YWHAE	Passed	Passed	Yes	Yes
801	744	YWHAG	Passed	Passed	Yes	Yes
4088	447	IFT20	Passed	Passed	Yes	Yes
10243	399	IFT20	Passed	Passed	Yes	Yes
6177	2058	PLK2	Passed	Passed	Yes	Yes
3701	879	CDK5	Passed	Passed	Yes	Yes
11941	4320	AKNA	Passed
9655	1071	CCDC123	Passed	Passed	Yes	Yes
70210	5181	ANKRD26	Passed	Passed	Yes	Yes
7083	837	HAUS1		Passed
13260	609	HAUS1	Passed	Passed	Yes	Yes
56332	2868	HAUS6
347	1077	HAUS7	Passed	Passed	Yes	Yes
7014	747	HAUS8	Passed	Passed	Yes	Yes
7839	1224	ADRM1		Passed			Yes
4761	2856	AP2B1	Passed	Passed	Yes	Yes	Yes
3740	483	BIK	Passed	Passed	Yes	Yes	Yes
2427	660	BNIP3L	Passed	Passed	Yes	Yes	Yes
6197	879	CCND3	Passed	Passed	Yes	Yes	Yes
3933	501	CDKN2D	Passed	Passed	Yes	Yes	Yes
4717	1395	CEP55	Passed	Passed	Yes	Yes	Yes
10940	858	CNOT7	Passed	Passed	Yes	Yes	Yes
3179	1284	DDX39	Passed	Passed	Yes	Yes	Yes
4997	708	EXOSC5	Passed	Passed	Yes	Yes	Yes
5359	843	FHL3	Passed	Passed	Yes	Yes	Yes
2940	1434	IKZF1	Passed	Passed	Yes	Yes	Yes
5664	309	LSM3	Passed	Passed	Yes	Yes	Yes
4430	972	MORF4L1	Passed	Passed	Yes	Yes	Yes
2777	384	MRFAP1L1	Passed	Passed	Yes	Yes	Yes
8956	768	MTA1	Passed	Passed	Yes	Yes	Yes
7519	924	NMI	Passed	Passed	Yes	Yes	Yes
3156	786	PCNA	Passed	Passed	Yes	Yes	Yes
56382	1956	PIAS1		Passed			Yes
5171	2727	PSMD2	Passed	Passed			Yes
8168	1026	QKI	Passed	Passed	Yes	Yes	Yes
1563	2709	RBBP8	Passed	Passed	Yes	Yes	Yes
3504	660	RBPMS	Passed	Passed			Yes
4435	1221	RING1	Passed	Passed	Yes	Yes	Yes
5964	285	S100A1	Passed	Passed	Yes	Yes	Yes
3757	279	S100B	Passed	Passed	Yes	Yes	Yes
6148	1188	SH3GLB2	Passed	Passed	Yes	Yes	Yes
8013	894	STX4	Passed	Passed	Yes	Yes	Yes
12443	3264	SUPT5H	Passed	Passed	Yes	Yes	Yes
2104	2754	TEX11	Passed	Passed	Yes	Yes	Yes
4137	351	VAMP2	Passed	Passed			Yes

## Sheet: Table EV1 CCC baits
Table EV1
List of ORFs screened in the four BFG-Y2H screens (CCC, baits, Sheet 3/8)
ORF_ID	Gene_ID	SYMB	Barcoded strain created?	Tested in CCC BFG-Y2H?	Calibration Set?
10079	7171	TPM4	Yes	Yes
10104	6418	SET	Yes	Yes
10155	3717	JAK2
10156	80304	C2orf44	Yes	Yes
10179	22858	ICK	Yes	Yes
10198	150465	TTL	Yes	Yes
10280	9759	HDAC4
10376	6416	MAP2K4	Yes	Yes
10570	994	CDC25B	Yes	Yes
10659	10215	OLIG2	Yes	Yes
10719	6421	SFPQ
1072	10376	TUBA1B	Yes	Yes
10761	221150	SKA3
10839	10210	TOPORS	Yes	Yes
10907	405	ARNT	Yes	Yes
1096	3927	LASP1	Yes	Yes
10981	4747	NEFL	Yes	Yes
10983	402055	CCNI
11008	5987	TRIM27	Yes	Yes
11028	6427	SRSF2
11047	92335	STRADA
11088	4005	LMO2	Yes	Yes
11153	1879	EBF1
11174	330	BIRC3	Yes	Yes
11267	2078	ERG	Yes	Yes
11297	8626	TP63	Yes	Yes
1136	4005	LMO2
11400	2178	FANCE	Yes	Yes
11403	1788	DNMT3A
11407	2120	ETV6
11590	1869	E2F1
117	124583	CANT1	Yes	Yes
11729	10014	HDAC5
11805	4088	SMAD3	Yes	Yes
11831	23133	PHF8	Yes	Yes
11832	8915	BCL10	Yes	Yes
11836	6198	RPS6KB1	Yes	Yes
11839	171017	ZNF384	Yes	Yes
11886	4205	MEF2A	Yes	Yes
11903	2060	EPS15
11923	7112	TMPO	Yes	Yes
11939	3667	IRS1
11948	84376	HOOK3	Yes	Yes
12007	6146	RPL22	Yes	Yes
12025	5551	PRF1
12039	7253	TSHR	Yes	Yes
12043	23594	ORC6L	Yes	Yes
12044	64764	CREB3L2	Yes	Yes
12054	54880	BCOR	Yes	Yes
121	57120	GOPC	Yes	Yes
12124	6955	TRA@	Yes	Yes
12177	27125	AFF4	Yes	Yes
12271		IGH@	Yes	Yes
12304	4602	MYB	Yes	Yes
12339	1656	DDX6	Yes	Yes
12346	2006	ELN	Yes	Yes
12435	10006	ABI1	Yes	Yes
12443	6829	SUPT5H	Yes	Yes
12508	898	CCNE1	Yes	Yes
12517	10892	MALT1
12542	595	CCND1	Yes	Yes
12573	1674	DES	Yes	Yes
12575	8019	BRD3	Yes	Yes
1259	4208	MEF2C	Yes	Yes
12624	23598	PATZ1	Yes	Yes
12652	53335	BCL11A
12681	5413	5-Sep	Yes	Yes
1273	11197	WIF1
12855	902	CCNH	Yes	Yes
12920	6385	SDC4	Yes	Yes
1296	26039	SS18L1	Yes	Yes
12984	136647	C7orf11	Yes	Yes
12995	10186	LHFP
13029		IGK@	Yes	Yes
13057	6955	TRA@	Yes	Yes
13154	9659	PDE4DIP	Yes	Yes
13184	3535	IGL@	Yes	Yes
13210	2719	GPC3
13227	4747	NEFL
13229	466	ATF1
13254	7307	U2AF1	Yes	Yes
13320	7428	VHL
13378	3939	LDHA	Yes	Yes
13416	4926	NUMA1
13444	9159	PCSK7
13464	9401	RECQL4
13532	3535	IGL@	Yes	Yes
13575	27004	TCL6
13596	5520	PPP2R2A	Yes	Yes
13668	1021	CDK6	Yes	Yes	Yes
13669	6907	TBL1X	Yes	Yes
13759	6955	TRA@	Yes	Yes
13777	28964	GIT1	Yes	Yes
13782	668	FOXL2	Yes	Yes
138	4615	MYD88	Yes	Yes
13856	29126	CD274
13861	2122	MECOM	Yes	Yes
1392	5071	PARK2	Yes	Yes
13962	4846	NOS3
14023	4004	LMO1	Yes	Yes
14063	8350	HIST1H3A	Yes	Yes
14090	124540	MSI2	Yes	Yes
14122	5727	PTCH1	Yes	Yes
14138	10142	AKAP9	Yes	Yes
14153	7248	TSC1	Yes	Yes
14217	5077	PAX3	Yes	Yes
14238	4751	NEK2	Yes	Yes
14270	472	ATM	Yes	Yes
14287	5430	POLR2A	Yes	Yes
143	2146	EZH2	Yes	Yes
14309	51119	SBDS	Yes	Yes
14319	4194	MDM4	Yes	Yes
14381	8675	STX16
14383	5914	RARA	Yes	Yes
14398	9659	PDE4DIP
14413	1639	DCTN1
14502	3209	HOXA13	Yes	Yes
14545	23092	ARHGAP26	Yes	Yes
14594	3558	IL2	Yes	Yes
14613	672	BRCA1	Yes	Yes
14617	5187	PER1	Yes	Yes
14652	4005	LMO2	Yes	Yes
14655	2130	EWSR1	Yes	Yes
14730	4000	LMNA
14734	472	ATM	Yes	Yes
14851	7170	TPM3	Yes	Yes
14879	26039	SS18L1	Yes	Yes
14965	10376	TUBA1B	Yes	Yes
14966	3856	KRT8	Yes	Yes
14992	3925	STMN1
15052	2177	FANCD2	Yes	Yes
151195		CCNYL1
152	5987	TRIM27	Yes	Yes
1563	5932	RBBP8	Yes	Yes
157	7555	CNBP
1608	79858	NEK11	Yes	Yes
1628	5934	RBL2	Yes	Yes
1651	9659	PDE4DIP
1657	25939	SAMHD1	Yes	Yes
1734	81565	NDEL1
176	23512	SUZ12
1816	4331	MNAT1	Yes	Yes
1832	1022	CDK7	Yes	Yes
1843	1027	CDKN1B	Yes	Yes
1845	6455	SH3GL1	Yes	Yes
1923	7490	WT1	Yes	Yes
1938	868	CBLB	Yes	Yes
1967	22981	NINL
1997	57007	CXCR7	Yes	Yes
2042	7272	TTK	Yes	Yes
2057	10733	PLK4	Yes	Yes
2095	9098	USP6	Yes	Yes
2127	3131	HLF	Yes	Yes
219771		CCNY
2233	23157	6-Sep	Yes	Yes
2272	9901	SRGAP3	Yes	Yes
229	10376	TUBA1B	Yes	Yes
230	220134	SKA1	Yes	Yes
2353	9935	MAFB	Yes	Yes
23582		CCNDBP1
2370	4001	LMNB1	Yes	Yes
2377	3936	LCP1	Yes	Yes
2380	3856	KRT8	Yes	Yes
2423	6184	RPN1	Yes	Yes
2428	3227	HOXC11
2434	8031	NCOA4	Yes	Yes
2442	3615	IMPDH2	Yes	Yes
2455	5573	PRKAR1A	Yes	Yes
2521	10059	DNM1L	Yes	Yes
2609	5831	PYCR1	Yes	Yes
2645	26511	CHIC2	Yes	Yes
2704	5468	PPARG	Yes	Yes
2711	2625	GATA3	Yes	Yes
2713	4292	MLH1	Yes	Yes
2723	4781	NFIB
2736	1025	CDK9
277	63894	VIPAR	Yes	Yes
2867	6905	TBCE	Yes	Yes
2895	5546	PRCC	Yes	Yes
2920	2670	GFAP
2939	5770	PTPN1	Yes	Yes
2940	10320	IKZF1	Yes	Yes
2942	2130	EWSR1	Yes	Yes
2963	5347	PLK1	Yes	Yes
3005	4998	ORC1L
3006	6850	SYK	Yes	Yes
3020	1123	CHN1	Yes	Yes
3032	9787	DLGAP5	Yes	Yes
3038	1385	CREB1	Yes	Yes
3078	4869	NPM1	Yes	Yes
3084	3845	KRAS	Yes	Yes
3085	10962	MLLT11	Yes	Yes
3119	7555	CNBP	Yes	Yes
3125	4830	NME1	Yes	Yes
3194	1316	KLF6	Yes	Yes
3206	991	CDC20	Yes	Yes
3326	8522	GAS7	Yes	Yes
3331	29844	TFPT	Yes	Yes
3380	1400	CRMP1
34	7531	YWHAE
3408	2271	FH	Yes	Yes
3419	2131	EXT1
3455	2625	GATA3
3469	1017	CDK2
3474	5127	CDK16	Yes	Yes
3567	10783	NEK6	Yes	Yes
3568	2189	FANCG	Yes	Yes
3572	5371	PML	Yes	Yes
3586	1643	DDB2	Yes	Yes
3587	595	CCND1	Yes	Yes
3639	23462	HEY1
3653	7307	U2AF1
3668	8878	SQSTM1	Yes	Yes
3697	4771	NF2	Yes	Yes
3739	6850	SYK
3748	217	ALDH2	Yes	Yes
3760	8314	BAP1	Yes	Yes
3768	8115	TCL1A	Yes	Yes
3774	7157	TP53	Yes	Yes
3782	4086	SMAD1	Yes	Yes
3787	1453	CSNK1D	Yes	Yes
3788	5499	PPP1CA	Yes	Yes
3882	8878	SQSTM1
3886	10397	NDRG1	Yes	Yes
3901	4595	MUTYH
3903	4000	LMNA	Yes	Yes
3944	1649	DDIT3	Yes	Yes
3959	10978	CLP1
3966	4869	NPM1	Yes	Yes
3981	3181	HNRNPA2B1	Yes	Yes
4004	8772	FADD	Yes	Yes
4019	1019	CDK4	Yes	Yes	Yes
4020	11200	CHEK2	Yes	Yes
4026	5546	PRCC
4027	54949	SDHAF2	Yes	Yes
4041	3159	HMGA1	Yes	Yes
4119	4066	LYL1	Yes	Yes
4186	7171	TPM4	Yes	Yes
4203	5979	RET
4255	29844	TFPT
4260	84790	TUBA1C	Yes	Yes
4274	1316	KLF6	Yes	Yes
4289	2956	MSH6
4298	50615	IL21R	Yes	Yes
4395	833	CARS
4409	6813	STXBP2	Yes	Yes
441	81608	FIP1L1
4441	332	BIRC5	Yes	Yes
4453	3265	HRAS	Yes	Yes
4501	993	CDC25A	Yes	Yes
4522	2119	ETV5
4536	4171	MCM2
4558	5914	RARA	Yes	Yes
4595	7846	TUBA1A	Yes	Yes
4613	1452	CSNK1A1
4684	2130	EWSR1	Yes	Yes
4687	4089	SMAD4	Yes	Yes
4690	4088	SMAD3	Yes	Yes
4770	2531	KDSR
4804	5127	CDK16
4815	1454	CSNK1E	Yes	Yes
4818	2305	FOXM1	Yes	Yes
4854	2071	ERCC3	Yes	Yes
4892	991	CDC20	Yes	Yes
4975	64783	RBM15
4996	3159	HMGA1	Yes	Yes
5109	3725	JUN	Yes	Yes
5231	3927	LASP1	Yes	Yes
52778	283651	C15orf21	Yes	Yes
52876	6929	TCF3
5290	1104	RCC1	Yes	Yes
52931	2115	ETV1	Yes	Yes
52965	54790	TET2
53009	3702	ITK
53086	9967	THRAP3
5313	2068	ERCC2	Yes	Yes
53151	604	BCL6
53152	27436	EML4
53203	3799	KIF5B
53242	9321	TRIP11
53277	7249	TSC2
5332	55437	STRADB	Yes	Yes
5348	207	AKT1	Yes	Yes
53607	54904	WHSC1L1
53651	79718	TBL1XR1	Yes	Yes
53763	7443	VRK1
53786	80380	PDCD1LG2
53866	605	BCL7A	Yes	Yes
53922	11186	RASSF1
53942	5966	REL	Yes	Yes
54024	7161	TP73	Yes	Yes
54082	26121	PRPF31	Yes	Yes
5410	6794	STK11
54233	25	ABL1
54245	1730	DIAPH2	Yes	Yes
54283	121227	LRIG3
5438	471	ATIC	Yes	Yes
54455	580	BARD1
54474	6887	TAL2	Yes	Yes
5451	3817	KLK2	Yes	Yes
54530	2322	FLT3
54597	580	BARD1	Yes	Yes
54619	130827	CCNJ
5462	4893	NRAS	Yes	Yes
54997	3716	JAK1
55128	83990	BRIP1
55159	25925	ZNF521
5516	4291	MLF1	Yes	Yes
55162	55835	CENPJ
55189	1729	DIAPH1
55190	29072	SETD2
55211	3895	KTN1
55212	6491	STIL
55234	92521	CYTSB
55275	10342	TFG	Yes	Yes
55330	3856	KRT8	Yes	Yes
55406	256646	C15orf55	Yes	Yes
55409	81608	FIP1L1
55428	81608	FIP1L1
55497	2322	FLT3	Yes	Yes
55542	57591	MKL1
55583	11186	RASSF1	Yes	Yes
5564	902	CCNH	Yes	Yes
55705	607	BCL9
55736	2035	EPB41	Yes	Yes
5574	1022	CDK7	Yes	Yes
55860	4137	MAPT
56022	5077	PAX3	Yes	Yes
56067	8648	NCOA1
56163	2068	ERCC2
56175	10460	TACC3	Yes	Yes
56190	3978	LIG1	Yes	Yes
5620	4869	NPM1	Yes	Yes
56245	5604	MAP2K1
56335	10499	NCOA2
56342	55193	PBRM1
56362	3925	STMN1
56582	208	AKT2	Yes	Yes
56793	5081	PAX7	Yes	Yes
56797	83417	FCRL4
56851	54880	BCOR
56864	57505	AARS2
56919	2099	ESR1	Yes	Yes
56932	3791	KDR
5698	5744	PTHLH
57018		CCNL1
57018		CCNL1
5710	9659	PDE4DIP	Yes	Yes
5712	7170	TPM3	Yes	Yes
5766	84790	TUBA1C	Yes	Yes
5788	84295	PHF6
5815	7430	EZR
5818	6657	SOX2
5839	7277	TUBA4A	Yes	Yes
5840	2308	FOXO1
5864		CDKN2A
5870	3205	HOXA9	Yes	Yes
5873	983	CDK1	Yes	Yes
5886	2000	ELF4	Yes	Yes
5895	8929	PHOX2B	Yes	Yes
5908	10801	9-Sep	Yes	Yes
5933	10342	TFG	Yes	Yes
5942	124540	MSI2	Yes	Yes
595	4072	CCND1
5951	5831	PYCR1	Yes	Yes
5957	1655	DDX5
5968	84790	TUBA1C	Yes	Yes
5976	9787	DLGAP5	Yes	Yes
6054	118	ADD1
6057	221150	SKA3	Yes	Yes
6077	7849	PAX8
61	1994	ELAVL1	Yes	Yes
6115	10376	TUBA1B	Yes	Yes
6119	51684	SUFU	Yes	Yes
6120	6622	SNCA
6142	81620	CDT1	Yes	Yes
6175	9212	AURKB	Yes	Yes
6197	896	CCND3
6223	2309	FOXO3
6313	2623	GATA1
6359	894	CCND2	Yes	Yes	Yes
6392	4869	NPM1	Yes	Yes
645121		CCNI2
6493	55872	PBK	Yes	Yes
6496	55422	ZNF331	Yes	Yes
6523	4171	MCM2	Yes	Yes
6563	7454	WAS
6599	8031	NCOA4	Yes	Yes
667	2305	FOXM1
6681	6949	TCOF1
6705	23157	6-Sep	Yes	Yes
6734	2313	FLI1	Yes	Yes
6811	8379	MAD1L1	Yes	Yes
6892	2132	EXT2	Yes	Yes
69	7431	VIM	Yes	Yes
6942	991	CDC20	Yes	Yes
6960	6135	RPL11	Yes	Yes
6970	5663	PSEN1	Yes	Yes
6997	7319	UBE2A
70076	6929	TCF3	Yes	Yes
70204	4233	MET
70215	4026	LPP	Yes	Yes
70281	1981	EIF4G1
70282	23522	MYST4
70285	64324	NSD1
70304	171023	ASXL1
70323	11064	CEP110
7035	2624	GATA2
70384	83903	GSG2	Yes	Yes
70446	51199	NIN
70469	91754	NEK9
70610	861	RUNX1	Yes	Yes
7071	11116	FGFR1OP	Yes	Yes
70819	23022	PALLD	Yes	Yes
70928	116028	C16orf75	Yes	Yes
7094	90993	CREB3L1	Yes	Yes
70958	3492	IGH@
710	143187	VTI1A	Yes	Yes
71003	602	BCL3	Yes	Yes
71021	841	CASP8
71073	2263	FGFR2
7109	23157	6-Sep	Yes	Yes
71140	2181	ACSL3	Yes	Yes
71148	4958	OMD	Yes	Yes
71184	27	ABL2
7119	6714	SRC	Yes	Yes
71209	4094	MAF
71245	8030	CCDC6	Yes	Yes
71294	605	BCL7A
71314	1956	EGFR	Yes	Yes
71344	8021	NUP214
71377	23476	BRD4
71436	1662	DDX10
71440	8301	PICALM	Yes	Yes
71455	10460	TACC3	Yes	Yes
71458	3978	LIG1	Yes	Yes
71462	7443	VRK1	Yes	Yes
7150	4780	NFE2L2	Yes	Yes
71736	3621	ING1	Yes	Yes
71783	5087	PBX1	Yes	Yes
7194	3535	IGL@	Yes	Yes
71969	673	BRAF	Yes	Yes
72062	604	BCL6	Yes	Yes
72113	64784	CRTC3
72168	51755	CDK12
72179	9611	NCOR1
7242	8833	GMPS
732	5894	RAF1	Yes	Yes
7417	3925	STMN1	Yes	Yes
7443	4221	MEN1
7465	2624	GATA2
7466	79145	CHCHD7	Yes	Yes
7517	4869	NPM1	Yes	Yes
7542	902	CCNH
7543	4869	NPM1	Yes	Yes
7582	5127	CDK16	Yes	Yes
7587	2908	NR3C1	Yes	Yes
7593	2624	GATA2
7597	3662	IRF4
7603	5527	PPP2R5C	Yes	Yes
7617	90993	CREB3L1	Yes	Yes
7634	1453	CSNK1D	Yes	Yes
7686	1045	CDX2
774	7374	UNG
7743		IGK@	Yes	Yes
7766	4171	MCM2	Yes	Yes
7789	4478	MSN	Yes	Yes
7841	995	CDC25C	Yes	Yes
7871	701	BUB1B	Yes	Yes
7882	5292	PIM1	Yes	Yes
7910	10376	TUBA1B	Yes	Yes
7918	4436	MSH2	Yes	Yes
7928	54820	NDE1
79616		CCNJL
79616		CCNJL
7990	7272	TTK	Yes	Yes
801	7532	YWHAG	Yes	Yes
8010	2885	GRB2	Yes	Yes
8067	23624	CBLC
8127	7704	ZBTB16	Yes	Yes
81669		CCNL2
8208	5925	RB1
8226	7913	DEK
8346	5890	RAD51L1
8439	6955	TRA@	Yes	Yes
8590	3845	KRAS	Yes	Yes
861	3930	LBR	Yes	Yes
8645	55193	PBRM1	Yes	Yes
8735	4286	MITF
8745	2625	GATA3
8778	27125	AFF4	Yes	Yes
8805	27436	EML4	Yes	Yes
8812	23087	CCNK
8858	5979	RET
8878	5108	PCM1	Yes	Yes
8881	9321	TRIP11
890	3005	CCNA2
8900	23338	CCNA1
8905	351	APP
892	2286	CCNC
8936	10397	NDRG1	Yes	Yes
894	117246	CCND2
8945	27086	FOXP1	Yes	Yes
8949	23085	ERC1
8953	1639	DCTN1	Yes	Yes
896	79042	CCND3
8968	4771	NF2	Yes	Yes
8973	332	BIRC5	Yes	Yes
898	10053	CCNE1
8987	4926	NUMA1
899	7265	CCNF
900	81856	CCNG1
901		CCNG2
902	2810	CCNH
9021	5378	PMS1
9031	7253	TSHR
905	22980	CCNT2
9120	54904	WHSC1L1	Yes	Yes
9124	2316	FLNA
9134		CCNE2
9134		CCNE2
917	2130	EWSR1	Yes	Yes
9318	5155	PDGFB	Yes	Yes
9352	4286	MITF
9380	2035	EPB41	Yes	Yes
9468	3718	JAK3
9470	5187	PER1	Yes	Yes
9522	1021	CDK6	Yes	Yes
9601	3535	IGL@	Yes	Yes
9645	2272	FHIT	Yes	Yes
9656		IGK@	Yes	Yes
966	3932	LCK	Yes	Yes
9668	3535	IGL@
9713	7942	TFEB	Yes	Yes
98	4205	MEF2A	Yes	Yes
9868	10403	NDC80	Yes	Yes
992	1200	TPP1	Yes	Yes
9939	2516	NR5A1	Yes	Yes
995	7170	TPM3	Yes	Yes
9999	6934	TCF7L2	Yes	Yes
11772	3093	UBE2K	Yes	Yes	Yes
55893	5291	PIK3CB	Yes	Yes	Yes
5658	9341	VAMP3	Yes	Yes	Yes
2693	6286	S100P	Yes	Yes	Yes
4430	10933	MORF4L1	Yes	Yes	Yes
3267	7251	TSG101	Yes	Yes	Yes
3366	5928	RBBP4	Yes	Yes	Yes
5964	6271	S100A1	Yes	Yes	Yes
53726	599	BCL2L2	Yes	Yes	Yes
4586	7341	SUMO1	Yes	Yes	Yes
1154	64376	IKZF5	Yes	Yes	Yes
5844	694	BTG1	Yes	Yes	Yes
4018	5700	PSMC1	Yes	Yes	Yes
13646	1487	CTBP1	Yes	Yes	Yes
4480	51100	SH3GLB1	Yes	Yes	Yes
3192	1026	CDKN1A	Yes	Yes	Yes
1644	23429	RYBP	Yes	Yes	Yes
1684	51013	EXOSC1	Yes	Yes	Yes
7933	402	ARL2	Yes	Yes	Yes
8168	9444	QKI	Yes	Yes	Yes
9194	26119	LDLRAP1	Yes	Yes	Yes
434	84324	SARNP	Yes	Yes	Yes
764	51377	UCHL5	Yes	Yes	Yes
6601	57819	LSM2	Yes	Yes	Yes
7647	5711	PSMD5	Yes	Yes	Yes
6651	25855	BRMS1	Yes	Yes	Yes
7547	664	BNIP3	Yes	Yes	Yes
12736	93621	MRFAP1	Yes	Yes	Yes
8013	6810	STX4	Yes	Yes	Yes
3129	7329	UBE2I	Yes	Yes	Yes
3233	55577	NAGK	Yes	Yes
56248	905	CCNT2	Yes	Yes
3302	900	CCNG1	Yes	Yes
2864	55957	LIN37	Yes	Yes
12686	23543	RBM9	Yes	Yes
71257	151195	CCNYL1	Yes	Yes
11165	79616	CCNJL	Yes	Yes
52987	1616	DAXX	Yes	Yes
9076	729991	LOC729991	Yes	Yes
15026	51274	KLF3	Yes	Yes
71890	890	CCNA2	Yes	Yes
4185	6827	SUPT4H1	Yes	Yes
13249	9134	CCNE2	Yes	Yes
172	8812	CCNK	Yes	Yes
4907	11075	STMN2	Yes	Yes
8729	57018	CCNL1	Yes	Yes
3899	10983	CCNI	Yes	Yes
13480	892	CCNC	Yes	Yes
55114	645121	CCNI2	Yes	Yes
5706	900	CCNG1	Yes	Yes
9270	8900	CCNA1	Yes	Yes

## Sheet: Table EV1 CCC preys
Table EV1
List of ORFs screened in the four BFG-Y2H screens (CCC, preys, Sheet 4/8)
ORF_ID	Gene_ID	SYMB	Barcoded strain created?	Tested in CCC BFG-Y2H?	Calibration Set?
10155	3717	JAK2
10156	80304	C2orf44	Yes	Yes
10179	22858	ICK	Yes	Yes
10198	150465	TTL
10280	9759	HDAC4
10376	6416	MAP2K4	Yes	Yes
10570	994	CDC25B	Yes	Yes
10659	10215	OLIG2	Yes	Yes
10719	6421	SFPQ
1072	10376	TUBA1B	Yes	Yes
10761	221150	SKA3	Yes	Yes
10839	10210	TOPORS
10891	5900	RALGDS	Yes	Yes
10907	405	ARNT	Yes	Yes
10981	4747	NEFL
10983	402055	CCNI
11008	5987	TRIM27	Yes	Yes
11028	6427	SRSF2
11047	92335	STRADA
11153	1879	EBF1	Yes	Yes
11174	330	BIRC3	Yes	Yes
11267	2078	ERG	Yes	Yes
11297	8626	TP63	Yes	Yes
1136	4005	LMO2
11400	2178	FANCE	Yes	Yes
11403	1788	DNMT3A
11407	2120	ETV6	Yes	Yes
11590	1869	E2F1
117	124583	CANT1	Yes	Yes
11729	10014	HDAC5
11805	4088	SMAD3	Yes	Yes
11831	23133	PHF8	Yes	Yes
11836	6198	RPS6KB1	Yes	Yes
11839	171017	ZNF384	Yes	Yes
11886	4205	MEF2A	Yes	Yes
11903	2060	EPS15
11923	7112	TMPO	Yes	Yes
11939	3667	IRS1
11948	84376	HOOK3	Yes	Yes
12025	5551	PRF1	Yes	Yes
12043	23594	ORC6L	Yes	Yes
12054	54880	BCOR	Yes	Yes
121	57120	GOPC	Yes	Yes
12155	208	AKT2	Yes	Yes
12177	27125	AFF4	Yes	Yes
12223	8178	ELL	Yes	Yes
12271		IGH@	Yes	Yes
12304	4602	MYB	Yes	Yes
12339	1656	DDX6	Yes	Yes
12346	2006	ELN
12435	10006	ABI1	Yes	Yes
12443	6829	SUPT5H	Yes	Yes
12508	898	CCNE1	Yes	Yes
12517	10892	MALT1
12542	595	CCND1	Yes	Yes
12573	1674	DES
12575	8019	BRD3	Yes	Yes
1259	4208	MEF2C	Yes	Yes
12624	23598	PATZ1	Yes	Yes
12652	53335	BCL11A
12681	5413	5-Sep	Yes	Yes
1273	11197	WIF1	Yes	Yes
12855	902	CCNH	Yes	Yes
1296	26039	SS18L1	Yes	Yes
12984	136647	C7orf11	Yes	Yes
12995	10186	LHFP
13210	2719	GPC3	Yes	Yes
13227	4747	NEFL	Yes	Yes
13229	466	ATF1
13320	7428	VHL
13378	3939	LDHA	Yes	Yes
13416	4926	NUMA1
13444	9159	PCSK7
13464	9401	RECQL4
13532	3535	IGL@	Yes	Yes
13575	27004	TCL6
13596	5520	PPP2R2A	Yes	Yes
13668	1021	CDK6	Yes	Yes
13669	6907	TBL1X	Yes	Yes
13777	28964	GIT1	Yes	Yes
13782	668	FOXL2	Yes	Yes
13856	29126	CD274
1392	5071	PARK2	Yes	Yes
13962	4846	NOS3	Yes	Yes
14063	8350	HIST1H3A	Yes	Yes
14090	124540	MSI2
14117	1785	DNM2	Yes	Yes
14138	10142	AKAP9	Yes	Yes
14153	7248	TSC1	Yes	Yes
14238	4751	NEK2	Yes	Yes
14287	5430	POLR2A	Yes	Yes
143	2146	EZH2	Yes	Yes
14319	4194	MDM4
14381	8675	STX16
14383	5914	RARA
14398	9659	PDE4DIP
14413	1639	DCTN1
14502	3209	HOXA13	Yes	Yes
14545	23092	ARHGAP26	Yes	Yes
14594	3558	IL2
14613	672	BRCA1	Yes	Yes
14617	5187	PER1
14652	4005	LMO2
14655	2130	EWSR1	Yes	Yes
14730	4000	LMNA
14734	472	ATM
14851	7170	TPM3	Yes	Yes
14879	26039	SS18L1	Yes	Yes
14965	10376	TUBA1B	Yes	Yes
14966	3856	KRT8	Yes	Yes
14992	3925	STMN1
15052	2177	FANCD2	Yes	Yes
151195		CCNYL1
152	5987	TRIM27	Yes	Yes
1563	5932	RBBP8	Yes	Yes	Yes
157	7555	CNBP
1608	79858	NEK11	Yes	Yes
1628	5934	RBL2	Yes	Yes
1651	9659	PDE4DIP
1657	25939	SAMHD1	Yes	Yes
1734	81565	NDEL1	Yes	Yes
176	23512	SUZ12	Yes	Yes
1816	4331	MNAT1	Yes	Yes
1832	1022	CDK7	Yes	Yes
1843	1027	CDKN1B	Yes	Yes
1845	6455	SH3GL1	Yes	Yes
1938	868	CBLB	Yes	Yes
1967	22981	NINL
1997	57007	CXCR7	Yes	Yes
2042	7272	TTK	Yes	Yes
2057	10733	PLK4	Yes	Yes
219771		CCNY
2233	23157	6-Sep	Yes	Yes
2272	9901	SRGAP3	Yes	Yes
229	10376	TUBA1B	Yes	Yes
230	220134	SKA1	Yes	Yes
2353	9935	MAFB	Yes	Yes
23582		CCNDBP1
2370	4001	LMNB1
2377	3936	LCP1	Yes	Yes
2380	3856	KRT8
2423	6184	RPN1	Yes	Yes
2428	3227	HOXC11
2434	8031	NCOA4	Yes	Yes
2442	3615	IMPDH2	Yes	Yes
2455	5573	PRKAR1A	Yes	Yes
2483	2260	FGFR1	Yes	Yes
2521	10059	DNM1L	Yes	Yes
2609	5831	PYCR1	Yes	Yes
2704	5468	PPARG	Yes	Yes
2711	2625	GATA3	Yes	Yes
2713	4292	MLH1	Yes	Yes
2723	4781	NFIB	Yes	Yes
2736	1025	CDK9	Yes	Yes
277	63894	VIPAR	Yes	Yes
2867	6905	TBCE	Yes	Yes
2895	5546	PRCC	Yes	Yes
2920	2670	GFAP	Yes	Yes
2939	5770	PTPN1	Yes	Yes
2940	10320	IKZF1	Yes	Yes	Yes
2942	2130	EWSR1	Yes	Yes
2963	5347	PLK1	Yes	Yes
3005	4998	ORC1L	Yes	Yes
3006	6850	SYK	Yes	Yes
3020	1123	CHN1	Yes	Yes
3032	9787	DLGAP5	Yes	Yes
3038	1385	CREB1	Yes	Yes
3078	4869	NPM1	Yes	Yes
3125	4830	NME1	Yes	Yes
3206	991	CDC20	Yes	Yes
3326	8522	GAS7	Yes	Yes
3380	1400	CRMP1
34	7531	YWHAE	Yes	Yes
3408	2271	FH	Yes	Yes
3419	2131	EXT1	Yes	Yes
3455	2625	GATA3	Yes	Yes
3469	1017	CDK2	Yes	Yes
3474	5127	CDK16	Yes	Yes
3567	10783	NEK6	Yes	Yes
3568	2189	FANCG	Yes	Yes
3572	5371	PML	Yes	Yes
3586	1643	DDB2	Yes	Yes
3587	595	CCND1	Yes	Yes
3639	23462	HEY1
3653	7307	U2AF1
3668	8878	SQSTM1
3697	4771	NF2	Yes	Yes
3739	6850	SYK	Yes	Yes
3748	217	ALDH2	Yes	Yes
3760	8314	BAP1	Yes	Yes
3774	7157	TP53	Yes	Yes
3782	4086	SMAD1	Yes	Yes
3787	1453	CSNK1D	Yes	Yes
3788	5499	PPP1CA	Yes	Yes
3882	8878	SQSTM1	Yes	Yes
3886	10397	NDRG1	Yes	Yes
3901	4595	MUTYH	Yes	Yes
3903	4000	LMNA	Yes	Yes
3959	10978	CLP1	Yes	Yes
3966	4869	NPM1	Yes	Yes
4004	8772	FADD
4019	1019	CDK4	Yes	Yes	Yes
4020	11200	CHEK2	Yes	Yes
4026	5546	PRCC	Yes	Yes
4119	4066	LYL1	Yes	Yes
4203	5979	RET	Yes	Yes
4255	29844	TFPT
4260	84790	TUBA1C	Yes	Yes
4289	2956	MSH6
4298	50615	IL21R	Yes	Yes
4395	833	CARS	Yes	Yes
4409	6813	STXBP2	Yes	Yes
441	81608	FIP1L1	Yes	Yes
4441	332	BIRC5	Yes	Yes
4501	993	CDC25A	Yes	Yes
4522	2119	ETV5	Yes	Yes
4536	4171	MCM2	Yes	Yes
4558	5914	RARA	Yes	Yes
4595	7846	TUBA1A	Yes	Yes
4613	1452	CSNK1A1
4684	2130	EWSR1	Yes	Yes
4687	4089	SMAD4	Yes	Yes
4690	4088	SMAD3	Yes	Yes
4770	2531	KDSR	Yes	Yes
4804	5127	CDK16	Yes	Yes
4815	1454	CSNK1E	Yes	Yes
4818	2305	FOXM1	Yes	Yes
4854	2071	ERCC3	Yes	Yes
4892	991	CDC20	Yes	Yes
4975	64783	RBM15	Yes	Yes
5109	3725	JUN	Yes	Yes
5231	3927	LASP1	Yes	Yes
52876	6929	TCF3
5290	1104	RCC1	Yes	Yes
52931	2115	ETV1	Yes	Yes
52965	54790	TET2
52987	1616	DAXX	Yes	Yes
53009	3702	ITK	Yes	Yes
53086	9967	THRAP3
5313	2068	ERCC2	Yes	Yes
53149	4683	NBN	Yes	Yes
53151	604	BCL6
53152	27436	EML4
53203	3799	KIF5B
53242	9321	TRIP11
53277	7249	TSC2
5332	55437	STRADB	Yes	Yes
5348	207	AKT1	Yes	Yes
53607	54904	WHSC1L1
53651	79718	TBL1XR1	Yes	Yes
53763	7443	VRK1	Yes	Yes
53786	80380	PDCD1LG2
53922	11186	RASSF1	Yes	Yes
53942	5966	REL	Yes	Yes
54024	7161	TP73
54082	26121	PRPF31	Yes	Yes
5410	6794	STK11	Yes	Yes
54233	25	ABL1
54245	1730	DIAPH2	Yes	Yes
54283	121227	LRIG3
5438	471	ATIC	Yes	Yes
54455	580	BARD1	Yes	Yes
54530	2322	FLT3
54597	580	BARD1	Yes	Yes
54619	130827	CCNJ
54835	80204	FBXO11	Yes	Yes
54997	3716	JAK1
55128	83990	BRIP1
55159	25925	ZNF521
55162	55835	CENPJ
55189	1729	DIAPH1
55190	29072	SETD2
55211	3895	KTN1
55212	6491	STIL
55234	92521	CYTSB
55275	10342	TFG	Yes	Yes
55330	3856	KRT8
55406	256646	C15orf55	Yes	Yes
55409	81608	FIP1L1
55428	81608	FIP1L1
55497	2322	FLT3	Yes	Yes
55542	57591	MKL1
55583	11186	RASSF1	Yes	Yes
5564	902	CCNH	Yes	Yes
55703	672	BRCA1	Yes	Yes
55705	607	BCL9
55736	2035	EPB41	Yes	Yes
5574	1022	CDK7	Yes	Yes
55860	4137	MAPT
55885	5378	PMS1	Yes	Yes
55894	64783	RBM15	Yes	Yes
56022	5077	PAX3
56067	8648	NCOA1
56163	2068	ERCC2
56175	10460	TACC3	Yes	Yes
56190	3978	LIG1	Yes	Yes
5620	4869	NPM1	Yes	Yes
56215	3092	HIP1	Yes	Yes
56245	5604	MAP2K1
56335	10499	NCOA2
56342	55193	PBRM1
56362	3925	STMN1	Yes	Yes
56582	208	AKT2	Yes	Yes
56793	5081	PAX7
56797	83417	FCRL4
56851	54880	BCOR
56864	57505	AARS2
56919	2099	ESR1	Yes	Yes
56932	3791	KDR
5698	5744	PTHLH
57018		CCNL1
57018		CCNL1
5766	84790	TUBA1C	Yes	Yes
5788	84295	PHF6
5815	7430	EZR	Yes	Yes
5818	6657	SOX2
5839	7277	TUBA4A	Yes	Yes
5840	2308	FOXO1	Yes	Yes
5864		CDKN2A
5873	983	CDK1	Yes	Yes
5886	2000	ELF4
5895	8929	PHOX2B
5908	10801	9-Sep	Yes	Yes
5933	10342	TFG	Yes	Yes
5942	124540	MSI2	Yes	Yes
595	4072	CCND1
5951	5831	PYCR1	Yes	Yes
5957	1655	DDX5	Yes	Yes
5968	84790	TUBA1C	Yes	Yes
5976	9787	DLGAP5	Yes	Yes
6054	118	ADD1	Yes	Yes
6057	221150	SKA3	Yes	Yes
6077	7849	PAX8	Yes	Yes
61	1994	ELAVL1	Yes	Yes
6115	10376	TUBA1B	Yes	Yes
6119	51684	SUFU
6120	6622	SNCA
6142	81620	CDT1	Yes	Yes
6175	9212	AURKB
6197	896	CCND3	Yes	Yes	Yes
6223	2309	FOXO3	Yes	Yes
6313	2623	GATA1	Yes	Yes
6392	4869	NPM1	Yes	Yes
645121		CCNI2
6493	55872	PBK	Yes	Yes
6496	55422	ZNF331	Yes	Yes
6523	4171	MCM2	Yes	Yes
6563	7454	WAS
6599	8031	NCOA4	Yes	Yes
667	2305	FOXM1	Yes	Yes
6681	6949	TCOF1
6705	23157	6-Sep	Yes	Yes
6734	2313	FLI1	Yes	Yes
6811	8379	MAD1L1	Yes	Yes
6892	2132	EXT2	Yes	Yes
69	7431	VIM	Yes	Yes
6942	991	CDC20	Yes	Yes
6960	6135	RPL11	Yes	Yes
6970	5663	PSEN1	Yes	Yes
6997	7319	UBE2A	Yes	Yes
70076	6929	TCF3
70204	4233	MET
70215	4026	LPP	Yes	Yes
70281	1981	EIF4G1
70282	23522	MYST4
70285	64324	NSD1
70304	171023	ASXL1
70323	11064	CEP110
7035	2624	GATA2	Yes	Yes
70384	83903	GSG2	Yes	Yes
70415	4853	NOTCH2	Yes	Yes
70446	51199	NIN
70469	91754	NEK9
70610	861	RUNX1	Yes	Yes
7071	11116	FGFR1OP	Yes	Yes
70723	345930	ECT2L	Yes	Yes
70819	23022	PALLD	Yes	Yes
7094	90993	CREB3L1	Yes	Yes
70958	3492	IGH@	Yes	Yes
71003	602	BCL3	Yes	Yes
71021	841	CASP8	Yes	Yes
71056	641	BLM	Yes	Yes
71073	2263	FGFR2	Yes	Yes
7109	23157	6-Sep	Yes	Yes
71140	2181	ACSL3	Yes	Yes
71148	4958	OMD	Yes	Yes
71184	27	ABL2
7119	6714	SRC	Yes	Yes
71209	4094	MAF
71245	8030	CCDC6	Yes	Yes
71294	605	BCL7A
71314	1956	EGFR	Yes	Yes
71344	8021	NUP214
71377	23476	BRD4
71436	1662	DDX10
71440	8301	PICALM	Yes	Yes
71455	10460	TACC3	Yes	Yes
71458	3978	LIG1	Yes	Yes
71462	7443	VRK1	Yes	Yes
7150	4780	NFE2L2	Yes	Yes
71716	5395	PMS2	Yes	Yes
71736	3621	ING1	Yes	Yes
71783	5087	PBX1	Yes	Yes
71969	673	BRAF
72062	604	BCL6	Yes	Yes
72113	64784	CRTC3	Yes	Yes
72168	51755	CDK12
72179	9611	NCOR1
72199	7249	TSC2	Yes	Yes
72211	84441	MAML2	Yes	Yes
7242	8833	GMPS
732	5894	RAF1	Yes	Yes
7417	3925	STMN1	Yes	Yes
7443	4221	MEN1
7465	2624	GATA2	Yes	Yes
7517	4869	NPM1	Yes	Yes
7542	902	CCNH	Yes	Yes
7543	4869	NPM1	Yes	Yes
7582	5127	CDK16	Yes	Yes
7587	2908	NR3C1	Yes	Yes
7593	2624	GATA2	Yes	Yes
7597	3662	IRF4	Yes	Yes
7603	5527	PPP2R5C	Yes	Yes
7617	90993	CREB3L1	Yes	Yes
7634	1453	CSNK1D	Yes	Yes
7686	1045	CDX2
774	7374	UNG
7766	4171	MCM2	Yes	Yes
7789	4478	MSN	Yes	Yes
7841	995	CDC25C	Yes	Yes
7871	701	BUB1B	Yes	Yes
7882	5292	PIM1	Yes	Yes
7910	10376	TUBA1B	Yes	Yes
7918	4436	MSH2	Yes	Yes
7928	54820	NDE1
79616		CCNJL
79616		CCNJL
7990	7272	TTK	Yes	Yes
801	7532	YWHAG	Yes	Yes
8010	2885	GRB2	Yes	Yes
8067	23624	CBLC
8127	7704	ZBTB16
81669		CCNL2
8208	5925	RB1
8226	7913	DEK	Yes	Yes
8346	5890	RAD51L1	Yes	Yes
861	3930	LBR	Yes	Yes
8735	4286	MITF
8745	2625	GATA3
8778	27125	AFF4	Yes	Yes
8812	23087	CCNK
8858	5979	RET	Yes	Yes
8878	5108	PCM1
8881	9321	TRIP11
890	3005	CCNA2
8900	23338	CCNA1
8905	351	APP	Yes	Yes
892	2286	CCNC
894	117246	CCND2
8949	23085	ERC1
8953	1639	DCTN1	Yes	Yes
896	79042	CCND3
8973	332	BIRC5	Yes	Yes
898	10053	CCNE1
8987	4926	NUMA1
899	7265	CCNF
900	81856	CCNG1
901		CCNG2
902	2810	CCNH
9021	5378	PMS1	Yes	Yes
9031	7253	TSHR
905	22980	CCNT2
9120	54904	WHSC1L1	Yes	Yes
9124	2316	FLNA
9134		CCNE2
9134		CCNE2
917	2130	EWSR1	Yes	Yes
9352	4286	MITF	Yes	Yes
9380	2035	EPB41
9468	3718	JAK3	Yes	Yes
9470	5187	PER1	Yes	Yes
966	3932	LCK	Yes	Yes
9668	3535	IGL@
9713	7942	TFEB	Yes	Yes
98	4205	MEF2A	Yes	Yes
9868	10403	NDC80	Yes	Yes
992	1200	TPP1	Yes	Yes
9939	2516	NR5A1	Yes	Yes
9999	6934	TCF7L2	Yes	Yes
4430	10933	MORF4L1	Yes	Yes	Yes
3431	23568	ARL2BP	Yes	Yes	Yes
5964	6271	S100A1	Yes	Yes	Yes
4997	56915	EXOSC5	Yes	Yes	Yes
7519	9111	NMI	Yes	Yes	Yes
5664	27258	LSM3	Yes	Yes	Yes
4761	163	AP2B1	Yes	Yes	Yes
3740	638	BIK	Yes	Yes	Yes
56382	8554	PIAS1	Yes	Yes	Yes
3156	5111	PCNA	Yes	Yes	Yes
5171	5708	PSMD2	Yes	Yes	Yes
4717	55165	CEP55	Yes	Yes	Yes
12865	5295	PIK3R1	Yes	Yes	Yes
7961	5701	PSMC2	Yes	Yes	Yes
3757	6285	S100B	Yes	Yes	Yes
6148	56904	SH3GLB2	Yes	Yes	Yes
8956	9112	MTA1	Yes	Yes	Yes
7839	11047	ADRM1	Yes	Yes	Yes
10940	29883	CNOT7	Yes	Yes	Yes
4435	6015	RING1	Yes	Yes	Yes
3179	10212	DDX39	Yes	Yes	Yes
8013	6810	STX4	Yes	Yes	Yes
3933	1032	CDKN2D	Yes	Yes	Yes
3129	7329	UBE2I	Yes	Yes	Yes
3504	11030	RBPMS	Yes	Yes	Yes
7188	6672	SP100	Yes	Yes	Yes
4137	6844	VAMP2	Yes	Yes	Yes
2777	114932	MRFAP1L1	Yes	Yes	Yes
2427	665	BNIP3L	Yes	Yes	Yes
6642	79616	CCNJL	Yes	Yes
56248	905	CCNT2	Yes	Yes
3302	900	CCNG1	Yes	Yes
71257	151195	CCNYL1	Yes	Yes
8141	84708	LNX1	Yes	Yes
11165	79616	CCNJL	Yes	Yes
11984	892	CCNC	Yes	Yes
71890	890	CCNA2	Yes	Yes
100	23582	CCNDBP1	Yes	Yes
5359	2275	FHL3	Yes	Yes
8168	9444	QKI	Yes	Yes
9929	901	CCNG2	Yes	Yes
7544	81669	CCNL2	Yes	Yes
13249	9134	CCNE2	Yes	Yes
172	8812	CCNK	Yes	Yes
8729	57018	CCNL1	Yes	Yes
4586	7341	SUMO1	Yes	Yes
3899	10983	CCNI	Yes	Yes
13480	892	CCNC	Yes	Yes
55114	645121	CCNI2	Yes	Yes
5706	900	CCNG1	Yes	Yes
2104	56159	TEX11	Yes	Yes
9270	8900	CCNA1	Yes	Yes
10549	54619	CCNJ	Yes	Yes

## Sheet: Table EV1 CV baits
Table EV1
List of ORFs screened in the four BFG-Y2H screens (CV, baits, Sheet 5/8)
ORF_ID	Gene_ID	SYMB	Tested in CV BFG-Y2H?	Tested in CVA BFG-Y2H?	Calibration Set?
14545	23092	ARHGAP26	Yes	Yes
54104	83851	SYT16	Yes	Yes
7071	11116	FGFR1OP	Yes	Yes
72199	7249	TSC2
14330	2898	GRIK2
8858	5979	RET
10062	331	XIAP	Yes	Yes
10493	1488	CTBP2	Yes	Yes
14019	767	CA8	Yes	Yes
56325	26051	PPP1R16B	Yes	Yes
12508	898	CCNE1		Yes
12661	5936	RBM4	Yes	Yes
2673	2173	FABP7	Yes	Yes
1154	64376	IKZF5	Yes	Yes	Yes
15026	51274	KLF3	Yes	Yes
8668	4336	MOBP	Yes	Yes
6811	8379	MAD1L1
779	7004	TEAD4	Yes	Yes
14117	1785	DNM2	Yes	Yes
12039	7253	TSHR
1279	4129	MAOB	Yes	Yes
8764	91653	BOC	Yes	Yes
13668	1021	CDK6	Yes	Yes	Yes
90001833	7866	IFRD2	Yes	Yes
746	64223	MLST8	Yes	Yes
10101	84619	ZGPAT	Yes	Yes
3801	578	BAK1
5929	27315	FRAG1	Yes	Yes
8127	7704	ZBTB16	Yes	Yes
56442	388324	INCA1
3085	10962	MLLT11	Yes	Yes
13214	4060	LUM	Yes	Yes
5807	10486	CAP2
636	4909	NTF5	Yes	Yes
11902	84545	MRPL43	Yes	Yes
2556	3109	HLA-DMB	Yes	Yes
10053	8743	TNFSF10	Yes	Yes
13575	27004
1190	79959	CEP76
7766	4171	MCM2	Yes	Yes
5484	6119	RPA3	Yes	Yes
5818	6657	SOX2
2377	3936	LCP1	Yes	Yes
1290	5502	PPP1R1A	Yes	Yes
3706	572	BAD	Yes	Yes
6651	25855	BRMS1	Yes	Yes	Yes
4185	6827	SUPT4H1	Yes	Yes
6880	51545	ZNF581	Yes	Yes
6679	1398	CRK	Yes	Yes
4168	1810	DR1	Yes	Yes
2003	6529	SLC6A1	Yes	Yes
3152	3065	HDAC1	Yes	Yes
70610	861	RUNX1
9281	64098	PARVG	Yes	Yes
3782	4086	SMAD1	Yes	Yes
9746	23281	MTUS2	Yes	Yes
7264	3487	IGFBP4
2864	55957	LIN37	Yes	Yes
4395	833	CARS	Yes	Yes
6534	54971	BANP	Yes	Yes
10977	3146	HMGB1	Yes	Yes
2221	196472	FAM71C	Yes	Yes
1997	57007	ACKR3	Yes	Yes
8893	825	CAPN3	Yes	Yes
5220	389	hCG_2043376	Yes	Yes
9342	222389	BEND7	Yes	Yes
72113	64784	CRTC3	Yes	Yes
1235	51440	HPCAL4	Yes	Yes
14730	4000	LMNA	Yes	Yes
2909	7023	TFAP4		Yes
3020	1123	CHN1	Yes	Yes
4035	4174	MCM5	Yes	Yes
10130	161253	REM2
53842	6386	SDCBP	Yes	Yes
5914	1152	CKB	Yes	Yes
6805	5598	MAPK7	Yes	Yes
1900	150094	SIK1
525	58500	ZNF250	Yes	Yes
2265	339834	CCDC36	Yes	Yes
12304	4602	MYB	Yes	Yes
5271	7760	ZNF213
13919	57459	GATAD2B
8536	627	BDNF		Yes
5263	4605	MYBL2	Yes	Yes
56215	3092	HIP1	Yes	Yes
4137	6844	VAMP2	Yes	Yes	Yes
311	4100	MAGEA1	Yes	Yes
11350	59343	SENP2	Yes	Yes
8330	653	BMP5	Yes	Yes
5664	27258	LSM3	Yes	Yes	Yes
56797	83417	FCRL4		Yes
56929	57715	SEMA4G	Yes	Yes
7803	55702	CCDC94	Yes	Yes
7701	10494	STK25	Yes	Yes
52778	283651		Yes	Yes
7101	387032	ZKSCAN4	Yes	Yes
6192	685	BTC	Yes	Yes
5735	84324	SARNP	Yes	Yes
5140	5607	MAP2K5		Yes
1160	5367	PMCH	Yes	Yes
7623	11126	CD160		Yes
90012828	116028	RMI2
13142	56891	LGALS14	Yes	Yes
11008	5987	TRIM27
1108	3937	LCP2	Yes	Yes
1683	6297	SALL2	Yes	Yes
824	4223	MEOX2	Yes	Yes
7214	4097	hCG_1991559
7320	410	ARSA	Yes	Yes
2022	151188	ARL6IP6	Yes	Yes
12542	595	CCND1	Yes	Yes
6794	5031	P2RY6
7188	6672	SP100	Yes	Yes	Yes
2370	4001	LMNB1	Yes	Yes
8325	2811	GP1BA
5562	10286	BCAS2	Yes	Yes
53162	9112	MTA1
55554	1854	DUT
3197	835	CASP2	Yes	Yes
2693	6286	S100P	Yes	Yes	Yes
12120	2941	GSTA4	Yes	Yes
55894	64783	RBM15	Yes	Yes
9116	5970	RELA	Yes	Yes
3933	1032	CDKN2D	Yes	Yes	Yes
3978	2237	FEN1	Yes	Yes
1909	1315	COPB1
9929	901	CCNG2	Yes	Yes
90010719	6421	SFPQ
55885	5378	PMS1	Yes	Yes
5612	10438	C1D
4886	8767	RIPK2	Yes	Yes
121	57120	GOPC	Yes	Yes
7109	23157	SEPT6	Yes	Yes
2692	3301	DNAJA1	Yes	Yes
100	23582	CCNDBP1	Yes	Yes
3568	2189	FANCG	Yes	Yes
273	2287	FKBP3	Yes	Yes
90002493	2260	FGFR1
7666	23516	SLC39A14
14549	5991	RFX3
2304	64770	CCDC14	Yes	Yes
9723	54970	TTC12	Yes	Yes
4707	4085	MAD2L1	Yes	Yes
8243	6500	SKP1	Yes	Yes
10907	405	ARNT	Yes	Yes
3726	4172	MCM3	Yes	Yes
3414	2584	GALK1	Yes	Yes
12920	6385	SDC4	Yes	Yes
3740	638	BIK	Yes	Yes	Yes
4516	64395	FLJ13057	Yes	Yes
10041	567	B2M		Yes
54249	55195	C14orf105	Yes	Yes
12349	51447	IHPK2
3721	11091	WDR5	Yes	Yes
4298	50615	IL21R	Yes	Yes
54555	9491	PSMF1	Yes	Yes
8288	914	CD2	Yes	Yes
5792	965	CD58	Yes	Yes
143	2146	EZH2	Yes	Yes
7914	85865	GTPBP10	Yes	Yes
3722	6118	RPA2	Yes	Yes
5171	5708	PSMD2	Yes	Yes	Yes
13210	2719	GPC3		Yes
13227	4747	NEFL	Yes	Yes
4735	55802	DCP1A	Yes	Yes
97	392	ARHGAP1
2826	2841	hCG_1644110	Yes	Yes
6734	2313	FLI1	Yes	Yes
10320	9240	PNMA1	Yes	Yes
2788	6277	S100A6	Yes	Yes
90011993	4670	HNRNPM
9307	5170	PDPK1	Yes	Yes
14398	9659	PDE4DIP	Yes	Yes
71294	605	BCL7A	Yes	Yes
8407	5530	PPP3CA	Yes	Yes
11267	2078	ERG	Yes	Yes
12865	5295	PIK3R1	Yes	Yes	Yes
11589	124245	ZC3H18
8328	759	CA1	Yes	Yes
54522	221786	FAM200A	Yes	Yes
3120	10399	GNB2L1	Yes	Yes
10906	117177	RAB3IP	Yes	Yes
8013	6810	STX4A	Yes	Yes	Yes
3169	5710	PSMD4
11772	3093	UBE2K	Yes	Yes	Yes
12592	10212	DDX39A	Yes	Yes
71440	8301	PICALM	Yes	Yes
13516	56655	POLE4	Yes	Yes
3364	79005	SCNM1	Yes	Yes
5844	694	BTG1	Yes	Yes	Yes
7450	4686	NCBP1	Yes	Yes
9194	26119	LDLRAP1	Yes	Yes	Yes
2450	10392	CARD4	Yes	Yes
71245	8030	CCDC6
3572	5371	PML
11037	114932	MRFAP1L1	Yes	Yes
9395	93426	SYCE1	Yes	Yes
4996	3159	HMGA1	Yes	Yes
2716	79023	NUP37	Yes	Yes
4061	10197	PSME3	Yes	Yes
3621	975	CD81	Yes	Yes
9477	8945	BTRC	Yes	Yes
12736	93621	MRFAP1	Yes	Yes	Yes
1769	117144	CATSPER1
90012777	24144	TFIP11	Yes	Yes
4722	56922	MCCC1	Yes	Yes
9868	10403	KNTC2	Yes	Yes
14471	55757	UGCGL2	Yes	Yes
7406	445	ASS1	Yes	Yes
3855	1026	CDKN1A	Yes	Yes
3419	2131	EXT1	Yes	Yes
12922	54830	NUP62CL	Yes	Yes
9318	5155	PDGFB	Yes	Yes
15037	92906	HNRNPLL	Yes	Yes
6972	64968	MRPS6	Yes	Yes
11028	6427	SFRS2	Yes	Yes
3156	5111	PCNA	Yes	Yes	Yes
7743	50802		Yes	Yes
14905	7681	MKRN3	Yes	Yes
7961	5701	PSMC2	Yes	Yes	Yes
9352	4286	MITF	Yes	Yes
7440	10248	POP7	Yes	Yes
11407	2120	ETV6
7784	9832	JAKMIP2	Yes	Yes
231	5901	RAN	Yes	Yes
53744	140258	KRTAP13-1	Yes	Yes
5222	79892	MCMBP	Yes	Yes
53528	5303	PIN4	Yes	Yes
52931	2115	ETV1	Yes	Yes
13622	8463	TEAD2	Yes	Yes
4782	10291	SF3A1
7711	23429	RYBP	Yes	Yes
3370	1627	DBN1	Yes	Yes
4019	1019	CDK4	Yes	Yes	Yes
11948	84376	HOOK3	Yes	Yes
1938	868	CBLB
4682	6182	MRPL12	Yes	Yes
3011	4779	NFE2L1	Yes	Yes
5815	7430	EZR	Yes	Yes
10152	222484	LNX2
55703	672	BRCA1	Yes	Yes
9618	10538	BATF	Yes	Yes
70723	345930	ECT2L
86	114928	GPRASP2	Yes	Yes
3174	5162	PDHB	Yes	Yes
4519	29926	GMPPA	Yes	Yes
9787	10133	OPTN
52965	54790	FLJ20032	Yes	Yes
3828	64432	MRPS25	Yes	Yes
14617	5187	PER1	Yes	Yes
5870	3205	HOXA9
8346	5890	RAD51L1	Yes	Yes
3267	7251	TSG101	Yes	Yes	Yes
7182	112885	PHF21B
5627	2167	FABP4	Yes	Yes
7627	2275	FHL3	Yes	Yes
55354	84240	ZCCHC9	Yes	Yes
90014044	4004	LMO1	Yes	Yes
11937	3958	hCG_22119	Yes	Yes
7466	79145	CHCHD7	Yes	Yes
13119	8649	LAMTOR3	Yes	Yes
6173	10664	CTCF	Yes	Yes
10088	29127	RACGAP1	Yes	Yes
201	9189	hCG_1981838	Yes	Yes
12191	117178	SSX2IP	Yes	Yes
3322	9253	NUMBL
8208	5925	RB1
1444	285237	C3orf38	Yes	Yes
10157	126070	ZNF440	Yes	Yes
12339	1656	DDX6	Yes	Yes
7593	2624	GATA2
13436	91442	C19orf40	Yes	Yes
10122	149371	EXOC8	Yes	Yes
7547	664	BNIP3	Yes	Yes	Yes
2694	5935	RBM3	Yes	Yes
7882	5292	PIM1		Yes
12338	4907	NT5E
778	23633	KPNA6	Yes	Yes
6214	3612	IMPA1	Yes	Yes
12456	80028	FBXL18	Yes	Yes
10488	8738	CRADD	Yes	Yes
5046	4835	NQO2	Yes	Yes
2353	9935	MAFB
3757	6285	S100B	Yes	Yes	Yes
14652	4005	LMO2
12443	6829	SUPT5H	Yes	Yes
13414	23786	BCL2L13
1138	202559	KHDRBS2	Yes	Yes
9999	6934	TCF7L2	Yes	Yes
3425	6257	RXRB
54835	80204	FBXO11	Yes	Yes
7531	51562	MBIP	Yes	Yes
12277	132320	SCLT1
8878	5108	PCM1	Yes	Yes
3422	5819	PVRL2	Yes	Yes
10591	159989	CCDC67	Yes	Yes
14618	4660	sm-M20
2676	947	CD34
53030	84140	FAM161A	Yes	Yes
9076	729991	MEF2BNB	Yes	Yes
4132	5576	PRKAR2A
13646	1487	CTBP1	Yes	Yes	Yes
2433	2810	SFN	Yes	Yes
9750	114609	TIRAP	Yes	Yes
11347	25800	SLC39A6	Yes	Yes
14138	10142	AKAP9	Yes	Yes
8968	4771	NF2	Yes	Yes
12686	23543	RBFOX2		Yes
6007	977	CD151	Yes	Yes
3774	7157	TP53	Yes	Yes
7058	5886	RAD23A	Yes	Yes
6612	7409	VAV1	Yes	Yes
1011	4899	NRF1	Yes	Yes
8967	11117	EMILIN1	Yes	Yes
8181	2820	GPD2
72062	604	BCL6	Yes	Yes
6150	2107	ETF1
55588	10768	AHCYL1
2949	1856	DVL2	Yes	Yes
7281	1209	CLPTM1
6313	2623	GATA1	Yes	Yes
10033	6629	SNRPB2	Yes	Yes
5567	6317	SERPINB3
1184	55885	LMO3	Yes	Yes
5348	207	AKT1	Yes	Yes
6942	991	CDC20
14122	5727	PTCH1	Yes	Yes
13532	3535		Yes	Yes
7992	663	BNIP2	Yes	Yes
11805	4088	SMAD3	Yes	Yes
9975	2246	FGF1	Yes	Yes
6385	6373	CXCL11	Yes	Yes
1563	5932	RBBP8	Yes	Yes	Yes
12438	7185	TRAF1	Yes	Yes
8537	55716	LMBR1L	Yes	Yes
4568	55280	CWF19L1
4717	55165	CEP55	Yes	Yes	Yes
56009	255798	SMCO1	Yes	Yes
8703	5802	PTPRS	Yes	Yes
90012007	6146	RPL22	Yes	Yes
4849	53938	PPIL3	Yes	Yes
4687	4089	SMAD4	Yes	Yes
8760	51530	ZC3HC1	Yes	Yes
8207	293	SLC25A6	Yes	Yes
3639	23462	HEY1
8578	55388	MCM10
56581	54550	NECAB2	Yes	Yes
10010	257397	TAB3
8327	9402	GRAP2	Yes	Yes
3971	23647	ARFIP2	Yes	Yes
1134	51655	RASD1
2439	375	ARF1	Yes	Yes
8945	27086	FOXP1	Yes	Yes
10876	23126	POGZ	Yes	Yes
56743	10933	MORF4L1	Yes	Yes
1915	91584	PLXNA4B	Yes	Yes
7597	3662	IRF4
1868	89885	FATE1
6516	3726	JUNB
8168	9444	QK3			Yes
2584	7020	TFAP2A	Yes	Yes
3291	2963	GTF2F2	Yes	Yes
5135	8939	hCG_31253	Yes	Yes
56677	3320	EL52	Yes	Yes
4964	5195	PEX14	Yes	Yes
3739	6850	SYK
3683	7327	UBE2G2		Yes
3171	5824	PEX19	Yes	Yes
7442	387	RHOA	Yes	Yes
4758	64785	GINS3	Yes	Yes
7587	2908	NR3C1	Yes	Yes
2710	8795	TNFRSF10B
10079	7171	TPM4
4656	6502	SKP2	Yes	Yes
5319	7203	CCT3	Yes	Yes
72211	84441	MAML2
1846	26240	FAM50B
3926	56654	NPDC1
55893	5291	PIK3CB			Yes
7127	9454	HOMER3
2095	9098	USP6	Yes	Yes
11832	8915	BCL10	Yes	Yes
11153	1879	EBF1	Yes	Yes
9620	7726	TRIM26
14728	51382	ATP6V1D	Yes	Yes
10868	84456	L3MBTL3	Yes	Yes
6077	7849	PAX8	Yes	Yes
7519	9111	NMI	Yes	Yes	Yes
4853	8817	FGF18
10104	6418	SET	Yes	Yes
4255	29844	TFPT	Yes	Yes
7642	3190	HNRNPK	Yes	Yes
1228	55356	SLC22A15		Yes
14737	3516	RBPJ		Yes
4284	80762	NDFIP1	Yes	Yes
6684	539	ATP5O	Yes	Yes
13560	3481	IGF2	Yes	Yes
9802	90	ACVR1	Yes	Yes
1273	11197	WIF1	Yes	Yes
8371	4149	MAX	Yes	Yes
11857	5565	PRKAB2	Yes	Yes
14319	4194	MDM4	Yes	Yes
8366	4589	MUC7	Yes	Yes
4616	7329	UBE2I	Yes	Yes
7686	1045	CDX2
7938	2639	GCDH	Yes	Yes
13722
8205	126626	GABPB2	Yes	Yes
56382	8554	PIAS1	Yes	Yes	Yes
1940	159163	RBMY1F	Yes	Yes
10821	283385	MORN3	Yes	Yes
7171	116540	MRPL53	Yes	Yes
7646	79165	LENG1	Yes	Yes
4761	163	AP2B1		Yes	Yes
9931	22899	ARHGEF15
55275	10342	TFG
7894	10818	FRS2		Yes
9594	55454	CSGALNACT2
3743	3920	LAMP2	Yes	Yes
7273	27040	LAT	Yes	Yes
11031	6133	RPL9	Yes	Yes
6936	4841	NONO	Yes	Yes
56582	208	AKT2	Yes	Yes
4506	347	APOD	Yes	Yes
6493	55872	PBK	Yes	Yes
4596	842	CASP9	Yes	Yes
14594	3558	IL2	Yes	Yes
2427	665	BNIP3L	Yes	Yes	Yes
3408	2271	FH
5886	2000	ELF4	Yes	Yes
5269	29115	SAP30BP	Yes	Yes
8067	23624	CBLC	Yes	Yes
4770	2531	FVT1	Yes	Yes
5598	2641	GCG	Yes	Yes
2127	3131	HLF	Yes	Yes
2794	3040	HBA2
3326	8522	GAS7	Yes	Yes
11552	220108	FAM124A
54082	26121	PRPF31	Yes	Yes
14552	64170	CARD9	Yes	Yes
5516	4291	MLF1
10706	5562	PRKAA1	Yes	Yes
8485	84708	LNX1	Yes	Yes
3119	7555	CNBP	Yes	Yes
7194
7420	54205	CYCS
7670	84908	FAM136A	Yes	Yes
6937	10488	CREB3
70415	4853	NOTCH2
3753	79078	C1orf50
8458	4600	MX2
8186	29121	CLEC2D	Yes	Yes
13861	2122	EVI1	Yes	Yes
2423	6184	RPN1
3535	2010	EMD		Yes
12234	285753	CEP57L1
5438	471	ATIC	Yes	Yes
90014296	51564	HDAC7	Yes	Yes
7918	4436	MSH2
12601	57654	UVSSA	Yes	Yes
6359	894	CCND2	Yes	Yes	Yes
174	1748	DLX4	Yes	Yes
5946	59348	ZNF350		Yes
14301	5718	PSMD12	Yes	Yes
3586	1643	DDB2	Yes	Yes
6321	10563	CXCL13	Yes	Yes
13335	86614	HSFY1	Yes	Yes
6626	55909	BIN3	Yes	Yes
7941	10577	NPC2	Yes	Yes
3760	8314	BAP1	Yes	Yes
12218	2175	FANCA
1395	1264	CNN1	Yes	Yes
2723	4781	NFIB	Yes	Yes
14996	5089	hCG_2039588
2622	355	FAS	Yes	Yes
12177	27125	AFF4	Yes	Yes
13637	5699	PSMB10	Yes	Yes
14862	2801	GOLGA2	Yes	Yes
5547	5000	ORC4	Yes	Yes
6151	3091	HIF1A
4635	27316	RBMX	Yes	Yes
3749	5859	QARS
2410	1054	CEBPG
8316	5534	PPP3R1	Yes	Yes
3469	1017	CDK2	Yes	Yes
90005864	1029	CDKN2A
4865
2094	7189	TRAF6	Yes	Yes
9706	89857	KLHL6	Yes	Yes
11403	1788	DNMT3A	Yes	Yes
3040	55599	RNPC3	Yes	Yes
9161	80321	CEP70	Yes	Yes
7699	2176	FANCC	Yes	Yes
55128	83990	BRIP1		Yes
70264	23368	PPP1R13B
8936	10397	NDRG1	Yes	Yes
732	5894	RAF1	Yes	Yes
9625	9500	MAGED1	Yes	Yes
11800	5879	RAC1	Yes	Yes
90003959	10978	CLP1	Yes	Yes
7401	29789	OLA1	Yes	Yes
5285	5013	OTX1	Yes	Yes
5989	598	BCL2L1	Yes	Yes
90013856	29126	CD274		Yes
12504	2355	FOSL2	Yes	Yes
10940	29883	CNOT7	Yes	Yes	Yes
55497	2322	FLT3
9079	5156	PDGFRA	Yes	Yes
11587	51256	TBC1D7	Yes	Yes
4435	6015	RING1			Yes
4535	90060	JM11
11100	6477	SIAH1	Yes	Yes
12484	51377	UCHL5	Yes	Yes
12315	84656	N-PAC	Yes	Yes
4997	56915	EXOSC5			Yes
9607	1997	ELF1		Yes
1843	1027	CDKN1B	Yes	Yes
5803	3434	IFIT1	Yes	Yes
9020	5144	PDE4D	Yes	Yes
3504	11030	RBPMS	Yes	Yes	Yes
647	84726	PRRC2B	Yes	Yes
71377	23476	BRD4		Yes
8798	5995	RGR	Yes	Yes
4277	50853	VILL	Yes	Yes
6867	10589	DRAP1	Yes	Yes
4250	5725	PTBP1
10160	3579	CXCR2	Yes	Yes
7871	701	BUB1B	Yes	Yes
4958	467	ATF3	Yes	Yes
90009002	8697	CDC23	Yes	Yes
8949	23085	ERC1	Yes	Yes
10233	7597	ZBTB25	Yes	Yes
70446	51199	NIN
10016	22806	IKZF3	Yes	Yes
12514	9093	DNAJA3	Yes	Yes
13254	7307	U2AF1	Yes	Yes
9270	8900	CCNA1
540	2919	CXCL1	Yes	Yes
3768	8115	TCL1A	Yes	Yes
14695	3084	NRG1	Yes	Yes
7647	5711	PSMD5	Yes	Yes	Yes
7100	146542	ZNF688
71969	673	BRAF
14086	9541	CIR1	Yes	Yes
7933	402	ARL2	Yes	Yes	Yes
4422	1827	RCAN1	Yes	Yes
2713	4292	MLH1	Yes	Yes
56793	5081	PAX7	Yes	Yes
3582	80723	SLC35G2	Yes	Yes
469	3628	INPP1	Yes	Yes
6834	4176	MCM7	Yes	Yes
7119	6714	SRC
4845	10298	PAK4
6223	2309	FOXO3
5828	3105	HLA-A	Yes	Yes
7635	3959	LGALS3BP	Yes	Yes
11025	7341	SUMO1	Yes	Yes
8860	11060	WWP2	Yes	Yes
6024	2962	GTF2F1	Yes	Yes
14421	60561	RINT1	Yes	Yes
6197	896	CCND3	Yes	Yes	Yes
1003	23678	SGK3	Yes	Yes
4161	27111	SDCBP2	Yes	Yes
9415	5781	PTPN11
70958	3492		Yes	Yes
8886	2065	ERBB3	Yes	Yes
3038	1385	CREB1	Yes	Yes
56886	5469	MED1	Yes	Yes
11851	1196	CLK2
53053	54535	CCHCR1	Yes	Yes
120	57559	STAMBPL1	Yes	Yes
3748	217	ALDH2	Yes	Yes
12575	8019	BRD3	Yes	Yes
10076	220202	ATOH7
5701	9341	VAMP3	Yes	Yes
3540	10241	CALCOCO2
8353	2277	FIGF	Yes	Yes
1682	5747	PTK2	Yes	Yes
1611	220082	SPERT	Yes	Yes
4274	1316	KLF6	Yes	Yes
4345	2353	FOS	Yes	Yes
2272	9901	SRGAP3	Yes	Yes
4218	79696	C14orf140	Yes	Yes
4480	51100	SH3GLB1	Yes	Yes	Yes
858	10671	DCTN6	Yes	Yes
3769	9146	HGS
8189	90203	SNX21
5855	3059	HCLS1	Yes	Yes
6599	8031	NCOA4	Yes	Yes
71073	2263	FGFR2
11817	4236	MFAP1	Yes	Yes
14734	472	ATM	Yes	Yes
53144	284403	WDR62	Yes	Yes
138	4615	MYD88	Yes	Yes
56544	84807	NFKBID
11723	705	BYSL	Yes	Yes
3944	1649	DDIT3	Yes	Yes
7150	4780	NFE2L2		Yes
1050	836	CASP3	Yes	Yes
11584	55324	ABCF3	Yes	Yes
3431	23568	ARL2BP	Yes	Yes	Yes
4779	10629	TAF6L	Yes	Yes
56851	54880	BCOR	Yes	Yes
53726	599	BCL2L2	Yes	Yes	Yes
56758	7258	LOC728395
88	134510	UBLCP1
496	29902	FAM216A	Yes	Yes
4259	84260	TCHP	Yes	Yes
563	57568	SIPA1L2	Yes	Yes
7108	5906	RAP1A		Yes
7190	3119	HLA-DQB1	Yes	Yes
798	8504	PEX3	Yes	Yes
3837	9409	PEX16	Yes	Yes
2492	7439	BEST1
4956	5664	PSEN2	Yes	Yes
8732	22889	KIAA0907	Yes	Yes
14312	84970	C1orf94
8409	5159	PDGFRB	Yes	Yes
14451	6733	SRPK2
7135	5008	OSM	Yes	Yes
13402	55255	WDR41
4124	1058	CENPA
55402	51065	RPS27L	Yes	Yes
3871	6230	RPS25
6905	3704	ITPA	Yes	Yes
5001	4690	NCK1
13320	7428	VHL
605	2171	FABP5	Yes	Yes
5887	55156	ARMC1	Yes	Yes
11110	55138	FAM90A1	Yes	Yes
54474	6887	TAL2	Yes	Yes
6148	56904	SH3GLB2	Yes	Yes	Yes
3295	5690	PSMB2	Yes	Yes
5410	6794	STK11	Yes	Yes
3339	9618	TRAF4	Yes	Yes
13759	6955		Yes	Yes
9770	158427	TSTD2	Yes	Yes
4538	60672	MIIP	Yes	Yes
14466	5700	PSMC1	Yes	Yes
5546	9419	CRIPT	Yes	Yes
5231	3927	LASP1	Yes	Yes
4522	2119	ETV5	Yes	Yes
10507	85403	EAF1	Yes	Yes
53086	9967	THRAP3	Yes	Yes
53242	9321	TRIP11
8362	1482	NKX2-5
53432	339231	ARL16	Yes	Yes
1177	79608	RIC3		Yes
12223	8178	ELL
53786	80380	PDCD1LG2	Yes	Yes
614	760	CA2
13577	10811	NOXA1
2139	414918	DENND6B
5707	3107	HLA-C		Yes
4771	7918	BAT4	Yes	Yes
5648	55577	NAGK	Yes	Yes
7233	6811	STX5	Yes	Yes
53009	3702	ITK	Yes	Yes
5143	4188	MDFI	Yes	Yes
4841	51171	HSD17B14	Yes	Yes
14090	124540	MSI2	Yes	Yes
2403	4999	ORC2L
8101	10613	SPFH1	Yes	Yes
13682	11163	NUDT4	Yes	Yes
6773	7104	TM4SF4	Yes	Yes
53212	54763	ROPN1	Yes	Yes
10893	112714	TUBA3E
645	8799	PEX11B	Yes	Yes
4907	11075	STMN2	Yes	Yes
1816	4331	MNAT1	Yes	Yes
8048	6278	S100A7	Yes	Yes
3015	1406	CRX	Yes	Yes
5290	1104	RCC1
56199	9724	hCG_1811699	Yes	Yes
5964	6271	S100A1	Yes	Yes	Yes
4026	5546	PRCC	Yes	Yes
1265	2555	GABRA2
2618	5202	PFDN2
14103	57696	DDX55	Yes	Yes
3366	5928	RBBP4	Yes	Yes	Yes
9468	3718	JAK3
3048	5152	PDE9A
12044	64764	DKFZp686N2325	Yes	Yes
8434	116349		Yes	Yes
9428	9050	PSTPIP2	Yes	Yes
4786	55093	WDYHV1	Yes	Yes
3789	821	CANX	Yes	Yes
5610	29079	MED4	Yes	Yes
6892	2132	EXT2		Yes
10823	84612	PARD6B	Yes	Yes
14309	51119	SBDS	Yes	Yes
5451	3817	KLK2	Yes	Yes
3952	6449	SGTA	Yes	Yes
3981	3181	HNRPA2B1	Yes	Yes
11738	57862	ZNF410	Yes	Yes
9267	147872	CCDC155	Yes	Yes
4737	3705	ITPK1
11184	7690	hCG_36935	Yes	Yes
7512	127018	LYPLAL1
1684	51013	EXOSC1			Yes
5533	5537	PPP6C
8297	3050	HBZ
9645	2272	FHIT	Yes	Yes
210	5627	PROS1
5068	5452	POU2F2	Yes	Yes
4623	59349	KLHL12		Yes
7722	10	NAT2	Yes	Yes
12230	170954	hCG_1821276
14383	5914	RARA	Yes	Yes
14851	7170	TPM3	Yes	Yes
3930	7024	TFCP2	Yes	Yes
13046	1081	CGA	Yes	Yes
90012142	27434	POLM	Yes	Yes
7617	90993	CREB3L1
6457	553115	PEF1
7839	11047	ADRM1	Yes	Yes	Yes
2347	3839	KPNA3
52987	1616	DAXX	Yes	Yes
6783	79680	BOP	Yes	Yes
117	124583	CANT1	Yes	Yes
55310	949	SCARB1		Yes
2940	10320	IKZF1	Yes	Yes	Yes
4080	3006	HIST1H1C
11957	84445	LZTS2
10198	150465	TTL	Yes	Yes
53942	5966	REL
6792	57410	SCYL1	Yes	Yes
5892	83746	L3MBTL2	Yes	Yes
53886	166	AES	Yes	Yes
1489	55068	RP11-301I17.1	Yes	Yes
5808	3043	HBB
54317	84561	SLC12A8
12995	10186	LHFP
8359	80125	CCDC33
1923	7490	WT1	Yes	Yes
4920	1163	CKS1B
10030	6472	SHMT2	Yes	Yes
10155	3717	JAK2
14934	64581	CLEC7A	Yes	Yes
5114	5865	RAB3B
12624	23598	ZNF278
10820	2104	ERRgamma	Yes	Yes
3395	84265	POLR3GL	Yes	Yes
4447	246329	STAC3	Yes	Yes
7443	4221	MEN1
71148	4958	OMD		Yes
4276	318	NUDT2	Yes	Yes
13308	254827	NAALADL2		Yes
6496	55422	ZNF331	Yes	Yes
9713	7942	TFEB	Yes	Yes
7750	8685	MARCO	Yes	Yes
8010	2885	GRB2	Yes	Yes
979	3106	HLA-B	Yes	Yes
2104	56159	TEX11
280	840	CASP7	Yes	Yes
10156	80304	C2orf44	Yes	Yes
3772	5985	RFC5	Yes	Yes
55166	29028	ATAD2
6876	1647	GADD45A	Yes	Yes
9314	4693	NDP	Yes	Yes
54741	3188	HNRNPH2	Yes	Yes
6601	57819	LSM2	Yes	Yes	Yes
2754	22916	NCBP2	Yes	Yes
5431	9533	POLR1C		Yes
1427	2669	GEM
2204	256302	NATD1
4453	3265	HRAS	Yes	Yes

## Sheet: Table EV1 CV preys
Table EV1
List of ORFs screened in the four BFG-Y2H screens (CV, preys, Sheet 6/8)
ORF_ID	Gene_ID	SYMB	Tested in CV BFG-Y2H?	Tested in CVA BFG-Y2H?	Calibration Set?
14545	23092	ARHGAP26	Yes	Yes
54104	83851	SYT16	Yes	Yes
7071	11116	FGFR1OP	Yes	Yes
72199	7249	TSC2
14330	2898	GRIK2	Yes	Yes
8858	5979	RET	Yes	Yes
10062	331	XIAP	Yes	Yes
10493	1488	CTBP2	Yes	Yes
14019	767	CA8	Yes	Yes
56325	26051	PPP1R16B	Yes	Yes
12508	898	CCNE1
12661	5936	RBM4	Yes	Yes
2673	2173	FABP7	Yes	Yes
1154	64376	IKZF5			Yes
15026	51274	KLF3	Yes	Yes
8668	4336	MOBP
6811	8379	MAD1L1
779	7004	TEAD4	Yes	Yes
14117	1785	DNM2	Yes	Yes
12039	7253	TSHR
1279	4129	MAOB
8764	91653	BOC	Yes	Yes
13668	1021	CDK6	Yes	Yes	Yes
90001833	7866	IFRD2	Yes	Yes
746	64223	MLST8	Yes	Yes
10101	84619	ZGPAT	Yes	Yes
3801	578	BAK1
5929	27315	FRAG1	Yes	Yes
8127	7704	ZBTB16	Yes	Yes
56442	388324	INCA1
3085	10962	MLLT11	Yes	Yes
13214	4060	LUM	Yes	Yes
5807	10486	CAP2		Yes
636	4909	NTF5	Yes	Yes
11902	84545	MRPL43	Yes	Yes
2556	3109	HLA-DMB	Yes	Yes
10053	8743	TNFSF10	Yes	Yes
13575	27004		Yes	Yes
1190	79959	CEP76
7766	4171	MCM2	Yes	Yes
5484	6119	RPA3	Yes	Yes
5818	6657	SOX2
2377	3936	LCP1	Yes	Yes
1290	5502	PPP1R1A	Yes	Yes
3706	572	BAD	Yes	Yes
6651	25855	BRMS1	Yes	Yes	Yes
4185	6827	SUPT4H1	Yes	Yes
6880	51545	ZNF581	Yes	Yes
6679	1398	CRK	Yes	Yes
4168	1810	DR1	Yes	Yes
2003	6529	SLC6A1
3152	3065	HDAC1	Yes	Yes
70610	861	RUNX1
9281	64098	PARVG	Yes	Yes
3782	4086	SMAD1	Yes	Yes
9746	23281	MTUS2	Yes	Yes
7264	3487	IGFBP4
2864	55957	LIN37	Yes	Yes
4395	833	CARS	Yes	Yes
6534	54971	BANP
10977	3146	HMGB1	Yes	Yes
2221	196472	FAM71C	Yes	Yes
1997	57007	ACKR3	Yes	Yes
8893	825	CAPN3	Yes	Yes
5220	389	hCG_2043376	Yes	Yes
9342	222389	BEND7	Yes	Yes
72113	64784	CRTC3	Yes	Yes
1235	51440	HPCAL4	Yes	Yes
14730	4000	LMNA	Yes	Yes
2909	7023	TFAP4
3020	1123	CHN1	Yes	Yes
4035	4174	MCM5	Yes	Yes
10130	161253	REM2
53842	6386	SDCBP	Yes	Yes
5914	1152	CKB	Yes	Yes
6805	5598	MAPK7	Yes	Yes
1900	150094	SIK1
525	58500	ZNF250		Yes
2265	339834	CCDC36	Yes	Yes
12304	4602	MYB	Yes	Yes
5271	7760	ZNF213
13919	57459	GATAD2B	Yes	Yes
8536	627	BDNF	Yes	Yes
5263	4605	MYBL2	Yes	Yes
56215	3092	HIP1
4137	6844	VAMP2			Yes
311	4100	MAGEA1	Yes	Yes
11350	59343	SENP2	Yes	Yes
8330	653	BMP5	Yes	Yes
5664	27258	LSM3	Yes	Yes	Yes
56797	83417	FCRL4	Yes	Yes
56929	57715	SEMA4G	Yes	Yes
7803	55702	CCDC94	Yes	Yes
7701	10494	STK25	Yes	Yes
52778	283651		Yes	Yes
7101	387032	ZKSCAN4	Yes	Yes
6192	685	BTC	Yes	Yes
5735	84324	SARNP	Yes	Yes
5140	5607	MAP2K5	Yes	Yes
1160	5367	PMCH		Yes
7623	11126	CD160	Yes	Yes
90012828	116028	RMI2
13142	56891	LGALS14	Yes	Yes
11008	5987	TRIM27
1108	3937	LCP2	Yes	Yes
1683	6297	SALL2
824	4223	MEOX2	Yes	Yes
7214	4097	hCG_1991559
7320	410	ARSA	Yes	Yes
2022	151188	ARL6IP6	Yes	Yes
12542	595	CCND1	Yes	Yes
6794	5031	P2RY6	Yes	Yes
7188	6672	SP100	Yes	Yes	Yes
2370	4001	LMNB1
8325	2811	GP1BA
5562	10286	BCAS2	Yes	Yes
53162	9112	MTA1	Yes	Yes
55554	1854	DUT
3197	835	CASP2	Yes	Yes
2693	6286	S100P			Yes
12120	2941	GSTA4	Yes	Yes
55894	64783	RBM15	Yes	Yes
9116	5970	RELA	Yes	Yes
3933	1032	CDKN2D	Yes	Yes	Yes
3978	2237	FEN1	Yes	Yes
1909	1315	COPB1	Yes	Yes
9929	901	CCNG2	Yes	Yes
90010719	6421	SFPQ
55885	5378	PMS1	Yes	Yes
5612	10438	C1D
4886	8767	RIPK2	Yes	Yes
121	57120	GOPC		Yes
7109	23157	SEPT6
2692	3301	DNAJA1	Yes	Yes
100	23582	CCNDBP1	Yes	Yes
3568	2189	FANCG	Yes	Yes
273	2287	FKBP3	Yes	Yes
90002493	2260	FGFR1	Yes	Yes
7666	23516	SLC39A14
14549	5991	RFX3
2304	64770	CCDC14	Yes	Yes
9723	54970	TTC12
4707	4085	MAD2L1	Yes	Yes
8243	6500	SKP1	Yes	Yes
10907	405	ARNT	Yes	Yes
3726	4172	MCM3	Yes	Yes
3414	2584	GALK1	Yes	Yes
12920	6385	SDC4	Yes	Yes
3740	638	BIK	Yes	Yes	Yes
4516	64395	FLJ13057	Yes	Yes
10041	567	B2M	Yes	Yes
54249	55195	C14orf105	Yes	Yes
12349	51447	IHPK2
3721	11091	WDR5	Yes	Yes
4298	50615	IL21R	Yes	Yes
54555	9491	PSMF1	Yes	Yes
8288	914	CD2	Yes	Yes
5792	965	CD58
143	2146	EZH2	Yes	Yes
7914	85865	GTPBP10	Yes	Yes
3722	6118	RPA2
5171	5708	PSMD2	Yes	Yes	Yes
13210	2719	GPC3	Yes	Yes
13227	4747	NEFL	Yes	Yes
4735	55802	DCP1A	Yes	Yes
97	392	ARHGAP1
2826	2841	hCG_1644110
6734	2313	FLI1	Yes	Yes
10320	9240	PNMA1	Yes	Yes
2788	6277	S100A6	Yes	Yes
90011993	4670	HNRNPM
9307	5170	PDPK1	Yes	Yes
14398	9659	PDE4DIP	Yes	Yes
71294	605	BCL7A	Yes	Yes
8407	5530	PPP3CA	Yes	Yes
11267	2078	ERG	Yes	Yes
12865	5295	PIK3R1	Yes	Yes	Yes
11589	124245	ZC3H18	Yes	Yes
8328	759	CA1	Yes	Yes
54522	221786	FAM200A	Yes	Yes
3120	10399	GNB2L1	Yes	Yes
10906	117177	RAB3IP	Yes	Yes
8013	6810	STX4A	Yes	Yes	Yes
3169	5710	PSMD4
11772	3093	UBE2K	Yes	Yes	Yes
12592	10212	DDX39A	Yes	Yes
71440	8301	PICALM	Yes	Yes
13516	56655	POLE4	Yes	Yes
3364	79005	SCNM1	Yes	Yes
5844	694	BTG1	Yes	Yes	Yes
7450	4686	NCBP1
9194	26119	LDLRAP1	Yes	Yes	Yes
2450	10392	CARD4	Yes	Yes
71245	8030	CCDC6
3572	5371	PML
11037	114932	MRFAP1L1	Yes	Yes
9395	93426	SYCE1	Yes	Yes
4996	3159	HMGA1		Yes
2716	79023	NUP37	Yes	Yes
4061	10197	PSME3	Yes	Yes
3621	975	CD81	Yes	Yes
9477	8945	BTRC	Yes	Yes
12736	93621	MRFAP1		Yes	Yes
1769	117144	CATSPER1
90012777	24144	TFIP11	Yes	Yes
4722	56922	MCCC1	Yes	Yes
9868	10403	KNTC2	Yes	Yes
14471	55757	UGCGL2	Yes	Yes
7406	445	ASS1	Yes	Yes
3855	1026	CDKN1A	Yes	Yes
3419	2131	EXT1	Yes	Yes
12922	54830	NUP62CL	Yes	Yes
9318	5155	PDGFB	Yes	Yes
15037	92906	HNRNPLL	Yes	Yes
6972	64968	MRPS6	Yes	Yes
11028	6427	SFRS2	Yes	Yes
3156	5111	PCNA	Yes	Yes	Yes
7743	50802		Yes	Yes
14905	7681	MKRN3	Yes	Yes
7961	5701	PSMC2	Yes	Yes	Yes
9352	4286	MITF
7440	10248	POP7	Yes	Yes
11407	2120	ETV6		Yes
7784	9832	JAKMIP2	Yes	Yes
231	5901	RAN	Yes	Yes
53744	140258	KRTAP13-1	Yes	Yes
5222	79892	MCMBP	Yes	Yes
53528	5303	PIN4	Yes	Yes
52931	2115	ETV1	Yes	Yes
13622	8463	TEAD2	Yes	Yes
4782	10291	SF3A1
7711	23429	RYBP	Yes	Yes
3370	1627	DBN1	Yes	Yes
4019	1019	CDK4	Yes	Yes	Yes
11948	84376	HOOK3
1938	868	CBLB	Yes	Yes
4682	6182	MRPL12	Yes	Yes
3011	4779	NFE2L1	Yes	Yes
5815	7430	EZR	Yes	Yes
10152	222484	LNX2	Yes	Yes
55703	672	BRCA1	Yes	Yes
9618	10538	BATF	Yes	Yes
70723	345930	ECT2L
86	114928	GPRASP2		Yes
3174	5162	PDHB	Yes	Yes
4519	29926	GMPPA	Yes	Yes
9787	10133	OPTN
52965	54790	FLJ20032	Yes	Yes
3828	64432	MRPS25	Yes	Yes
14617	5187	PER1	Yes	Yes
5870	3205	HOXA9
8346	5890	RAD51L1	Yes	Yes
3267	7251	TSG101	Yes	Yes	Yes
7182	112885	PHF21B
5627	2167	FABP4	Yes	Yes
7627	2275	FHL3	Yes	Yes
55354	84240	ZCCHC9	Yes	Yes
90014044	4004	LMO1	Yes	Yes
11937	3958	hCG_22119
7466	79145	CHCHD7	Yes	Yes
13119	8649	LAMTOR3	Yes	Yes
6173	10664	CTCF	Yes	Yes
10088	29127	RACGAP1	Yes	Yes
201	9189	hCG_1981838
12191	117178	SSX2IP	Yes	Yes
3322	9253	NUMBL
8208	5925	RB1
1444	285237	C3orf38	Yes	Yes
10157	126070	ZNF440	Yes	Yes
12339	1656	DDX6
7593	2624	GATA2
13436	91442	C19orf40	Yes	Yes
10122	149371	EXOC8
7547	664	BNIP3	Yes	Yes	Yes
2694	5935	RBM3	Yes	Yes
7882	5292	PIM1
12338	4907	NT5E	Yes	Yes
778	23633	KPNA6	Yes	Yes
6214	3612	IMPA1	Yes	Yes
12456	80028	FBXL18	Yes	Yes
10488	8738	CRADD	Yes	Yes
5046	4835	NQO2	Yes	Yes
2353	9935	MAFB
3757	6285	S100B	Yes	Yes	Yes
14652	4005	LMO2
12443	6829	SUPT5H	Yes	Yes
13414	23786	BCL2L13
1138	202559	KHDRBS2	Yes	Yes
9999	6934	TCF7L2	Yes	Yes
3425	6257	RXRB
54835	80204	FBXO11	Yes	Yes
7531	51562	MBIP	Yes	Yes
12277	132320	SCLT1
8878	5108	PCM1
3422	5819	PVRL2	Yes	Yes
10591	159989	CCDC67	Yes	Yes
14618	4660	sm-M20
2676	947	CD34
53030	84140	FAM161A	Yes	Yes
9076	729991	MEF2BNB	Yes	Yes
4132	5576	PRKAR2A
13646	1487	CTBP1	Yes	Yes	Yes
2433	2810	SFN	Yes	Yes
9750	114609	TIRAP	Yes	Yes
11347	25800	SLC39A6	Yes	Yes
14138	10142	AKAP9	Yes	Yes
8968	4771	NF2	Yes	Yes
12686	23543	RBFOX2	Yes	Yes
6007	977	CD151	Yes	Yes
3774	7157	TP53	Yes	Yes
7058	5886	RAD23A	Yes	Yes
6612	7409	VAV1	Yes	Yes
1011	4899	NRF1		Yes
8967	11117	EMILIN1	Yes	Yes
8181	2820	GPD2
72062	604	BCL6	Yes	Yes
6150	2107	ETF1
55588	10768	AHCYL1
2949	1856	DVL2	Yes	Yes
7281	1209	CLPTM1
6313	2623	GATA1	Yes	Yes
10033	6629	SNRPB2	Yes	Yes
5567	6317	SERPINB3	Yes	Yes
1184	55885	LMO3	Yes	Yes
5348	207	AKT1	Yes	Yes
6942	991	CDC20
14122	5727	PTCH1	Yes	Yes
13532	3535		Yes	Yes
7992	663	BNIP2	Yes	Yes
11805	4088	SMAD3	Yes	Yes
9975	2246	FGF1	Yes	Yes
6385	6373	CXCL11	Yes	Yes
1563	5932	RBBP8		Yes	Yes
12438	7185	TRAF1	Yes	Yes
8537	55716	LMBR1L	Yes	Yes
4568	55280	CWF19L1
4717	55165	CEP55	Yes	Yes	Yes
56009	255798	SMCO1	Yes	Yes
8703	5802	PTPRS	Yes	Yes
90012007	6146	RPL22	Yes	Yes
4849	53938	PPIL3	Yes	Yes
4687	4089	SMAD4	Yes	Yes
8760	51530	ZC3HC1	Yes	Yes
8207	293	SLC25A6	Yes	Yes
3639	23462	HEY1
8578	55388	MCM10	Yes	Yes
56581	54550	NECAB2	Yes	Yes
10010	257397	TAB3
8327	9402	GRAP2	Yes	Yes
3971	23647	ARFIP2	Yes	Yes
1134	51655	RASD1
2439	375	ARF1	Yes	Yes
8945	27086	FOXP1	Yes	Yes
10876	23126	POGZ	Yes	Yes
56743	10933	MORF4L1	Yes	Yes
1915	91584	PLXNA4B	Yes	Yes
7597	3662	IRF4
1868	89885	FATE1
6516	3726	JUNB
8168	9444	QK3		Yes	Yes
2584	7020	TFAP2A	Yes	Yes
3291	2963	GTF2F2	Yes	Yes
5135	8939	hCG_31253	Yes	Yes
56677	3320	EL52
4964	5195	PEX14	Yes	Yes
3739	6850	SYK
3683	7327	UBE2G2
3171	5824	PEX19	Yes	Yes
7442	387	RHOA	Yes	Yes
4758	64785	GINS3	Yes	Yes
7587	2908	NR3C1	Yes	Yes
2710	8795	TNFRSF10B	Yes	Yes
10079	7171	TPM4
4656	6502	SKP2	Yes	Yes
5319	7203	CCT3	Yes	Yes
72211	84441	MAML2
1846	26240	FAM50B		Yes
3926	56654	NPDC1
55893	5291	PIK3CB			Yes
7127	9454	HOMER3
2095	9098	USP6
11832	8915	BCL10	Yes	Yes
11153	1879	EBF1	Yes	Yes
9620	7726	TRIM26
14728	51382	ATP6V1D	Yes	Yes
10868	84456	L3MBTL3	Yes	Yes
6077	7849	PAX8	Yes	Yes
7519	9111	NMI			Yes
4853	8817	FGF18
10104	6418	SET
4255	29844	TFPT	Yes	Yes
7642	3190	HNRNPK	Yes	Yes
1228	55356	SLC22A15	Yes	Yes
14737	3516	RBPJ	Yes	Yes
4284	80762	NDFIP1	Yes	Yes
6684	539	ATP5O	Yes	Yes
13560	3481	IGF2	Yes	Yes
9802	90	ACVR1	Yes	Yes
1273	11197	WIF1	Yes	Yes
8371	4149	MAX	Yes	Yes
11857	5565	PRKAB2	Yes	Yes
14319	4194	MDM4	Yes	Yes
8366	4589	MUC7	Yes	Yes
4616	7329	UBE2I	Yes	Yes
7686	1045	CDX2
7938	2639	GCDH	Yes	Yes
13722
8205	126626	GABPB2	Yes	Yes
56382	8554	PIAS1	Yes	Yes	Yes
1940	159163	RBMY1F
10821	283385	MORN3	Yes	Yes
7171	116540	MRPL53	Yes	Yes
7646	79165	LENG1	Yes	Yes
4761	163	AP2B1	Yes	Yes	Yes
9931	22899	ARHGEF15
55275	10342	TFG
7894	10818	FRS2
9594	55454	CSGALNACT2	Yes	Yes
3743	3920	LAMP2	Yes	Yes
7273	27040	LAT	Yes	Yes
11031	6133	RPL9	Yes	Yes
6936	4841	NONO	Yes	Yes
56582	208	AKT2	Yes	Yes
4506	347	APOD	Yes	Yes
6493	55872	PBK	Yes	Yes
4596	842	CASP9	Yes	Yes
14594	3558	IL2	Yes	Yes
2427	665	BNIP3L	Yes	Yes	Yes
3408	2271	FH
5886	2000	ELF4
5269	29115	SAP30BP	Yes	Yes
8067	23624	CBLC	Yes	Yes
4770	2531	FVT1	Yes	Yes
5598	2641	GCG	Yes	Yes
2127	3131	HLF
2794	3040	HBA2
3326	8522	GAS7	Yes	Yes
11552	220108	FAM124A	Yes	Yes
54082	26121	PRPF31	Yes	Yes
14552	64170	CARD9	Yes	Yes
5516	4291	MLF1	Yes	Yes
10706	5562	PRKAA1	Yes	Yes
8485	84708	LNX1	Yes	Yes
3119	7555	CNBP	Yes	Yes
7194
7420	54205	CYCS
7670	84908	FAM136A	Yes	Yes
6937	10488	CREB3
70415	4853	NOTCH2
3753	79078	C1orf50	Yes	Yes
8458	4600	MX2
8186	29121	CLEC2D	Yes	Yes
13861	2122	EVI1	Yes	Yes
2423	6184	RPN1	Yes	Yes
3535	2010	EMD
12234	285753	CEP57L1
5438	471	ATIC	Yes	Yes
90014296	51564	HDAC7	Yes	Yes
7918	4436	MSH2	Yes	Yes
12601	57654	UVSSA	Yes	Yes
6359	894	CCND2	Yes	Yes	Yes
174	1748	DLX4	Yes	Yes
5946	59348	ZNF350	Yes	Yes
14301	5718	PSMD12
3586	1643	DDB2	Yes	Yes
6321	10563	CXCL13	Yes	Yes
13335	86614	HSFY1	Yes	Yes
6626	55909	BIN3	Yes	Yes
7941	10577	NPC2
3760	8314	BAP1	Yes	Yes
12218	2175	FANCA
1395	1264	CNN1	Yes	Yes
2723	4781	NFIB	Yes	Yes
14996	5089	hCG_2039588
2622	355	FAS	Yes	Yes
12177	27125	AFF4	Yes	Yes
13637	5699	PSMB10
14862	2801	GOLGA2	Yes	Yes
5547	5000	ORC4	Yes	Yes
6151	3091	HIF1A
4635	27316	RBMX	Yes	Yes
3749	5859	QARS
2410	1054	CEBPG		Yes
8316	5534	PPP3R1	Yes	Yes
3469	1017	CDK2	Yes	Yes
90005864	1029	CDKN2A
4865
2094	7189	TRAF6	Yes	Yes
9706	89857	KLHL6	Yes	Yes
11403	1788	DNMT3A	Yes	Yes
3040	55599	RNPC3	Yes	Yes
9161	80321	CEP70
7699	2176	FANCC	Yes	Yes
55128	83990	BRIP1	Yes	Yes
70264	23368	PPP1R13B
8936	10397	NDRG1	Yes	Yes
732	5894	RAF1	Yes	Yes
9625	9500	MAGED1	Yes	Yes
11800	5879	RAC1	Yes	Yes
90003959	10978	CLP1	Yes	Yes
7401	29789	OLA1	Yes	Yes
5285	5013	OTX1	Yes	Yes
5989	598	BCL2L1	Yes	Yes
90013856	29126	CD274	Yes	Yes
12504	2355	FOSL2	Yes	Yes
10940	29883	CNOT7		Yes	Yes
55497	2322	FLT3
9079	5156	PDGFRA	Yes	Yes
11587	51256	TBC1D7
4435	6015	RING1			Yes
4535	90060	JM11
11100	6477	SIAH1	Yes	Yes
12484	51377	UCHL5	Yes	Yes
12315	84656	N-PAC
4997	56915	EXOSC5			Yes
9607	1997	ELF1	Yes	Yes
1843	1027	CDKN1B	Yes	Yes
5803	3434	IFIT1	Yes	Yes
9020	5144	PDE4D	Yes	Yes
3504	11030	RBPMS	Yes	Yes	Yes
647	84726	PRRC2B	Yes	Yes
71377	23476	BRD4	Yes	Yes
8798	5995	RGR	Yes	Yes
4277	50853	VILL	Yes	Yes
6867	10589	DRAP1	Yes	Yes
4250	5725	PTBP1
10160	3579	CXCR2	Yes	Yes
7871	701	BUB1B	Yes	Yes
4958	467	ATF3
90009002	8697	CDC23
8949	23085	ERC1	Yes	Yes
10233	7597	ZBTB25
70446	51199	NIN
10016	22806	IKZF3	Yes	Yes
12514	9093	DNAJA3	Yes	Yes
13254	7307	U2AF1	Yes	Yes
9270	8900	CCNA1
540	2919	CXCL1	Yes	Yes
3768	8115	TCL1A	Yes	Yes
14695	3084	NRG1	Yes	Yes
7647	5711	PSMD5	Yes	Yes	Yes
7100	146542	ZNF688	Yes	Yes
71969	673	BRAF
14086	9541	CIR1
7933	402	ARL2	Yes	Yes	Yes
4422	1827	RCAN1	Yes	Yes
2713	4292	MLH1	Yes	Yes
56793	5081	PAX7	Yes	Yes
3582	80723	SLC35G2	Yes	Yes
469	3628	INPP1	Yes	Yes
6834	4176	MCM7	Yes	Yes
7119	6714	SRC
4845	10298	PAK4
6223	2309	FOXO3
5828	3105	HLA-A	Yes	Yes
7635	3959	LGALS3BP	Yes	Yes
11025	7341	SUMO1	Yes	Yes
8860	11060	WWP2	Yes	Yes
6024	2962	GTF2F1	Yes	Yes
14421	60561	RINT1	Yes	Yes
6197	896	CCND3	Yes	Yes	Yes
1003	23678	SGK3	Yes	Yes
4161	27111	SDCBP2	Yes	Yes
9415	5781	PTPN11
70958	3492		Yes	Yes
8886	2065	ERBB3	Yes	Yes
3038	1385	CREB1	Yes	Yes
56886	5469	MED1	Yes	Yes
11851	1196	CLK2
53053	54535	CCHCR1	Yes	Yes
120	57559	STAMBPL1	Yes	Yes
3748	217	ALDH2
12575	8019	BRD3	Yes	Yes
10076	220202	ATOH7
5701	9341	VAMP3	Yes	Yes
3540	10241	CALCOCO2
8353	2277	FIGF	Yes	Yes
1682	5747	PTK2	Yes	Yes
1611	220082	SPERT	Yes	Yes
4274	1316	KLF6	Yes	Yes
4345	2353	FOS	Yes	Yes
2272	9901	SRGAP3	Yes	Yes
4218	79696	C14orf140	Yes	Yes
4480	51100	SH3GLB1	Yes	Yes	Yes
858	10671	DCTN6	Yes	Yes
3769	9146	HGS
8189	90203	SNX21
5855	3059	HCLS1	Yes	Yes
6599	8031	NCOA4	Yes	Yes
71073	2263	FGFR2	Yes	Yes
11817	4236	MFAP1	Yes	Yes
14734	472	ATM	Yes	Yes
53144	284403	WDR62	Yes	Yes
138	4615	MYD88	Yes	Yes
56544	84807	NFKBID	Yes	Yes
11723	705	BYSL	Yes	Yes
3944	1649	DDIT3	Yes	Yes
7150	4780	NFE2L2	Yes	Yes
1050	836	CASP3		Yes
11584	55324	ABCF3	Yes	Yes
3431	23568	ARL2BP	Yes	Yes	Yes
4779	10629	TAF6L	Yes	Yes
56851	54880	BCOR	Yes	Yes
53726	599	BCL2L2	Yes	Yes	Yes
56758	7258	LOC728395
88	134510	UBLCP1		Yes
496	29902	FAM216A	Yes	Yes
4259	84260	TCHP	Yes	Yes
563	57568	SIPA1L2	Yes	Yes
7108	5906	RAP1A
7190	3119	HLA-DQB1	Yes	Yes
798	8504	PEX3	Yes	Yes
3837	9409	PEX16	Yes	Yes
2492	7439	BEST1		Yes
4956	5664	PSEN2	Yes	Yes
8732	22889	KIAA0907	Yes	Yes
14312	84970	C1orf94
8409	5159	PDGFRB	Yes	Yes
14451	6733	SRPK2
7135	5008	OSM	Yes	Yes
13402	55255	WDR41	Yes	Yes
4124	1058	CENPA
55402	51065	RPS27L	Yes	Yes
3871	6230	RPS25
6905	3704	ITPA	Yes	Yes
5001	4690	NCK1
13320	7428	VHL	Yes	Yes
605	2171	FABP5	Yes	Yes
5887	55156	ARMC1	Yes	Yes
11110	55138	FAM90A1	Yes	Yes
54474	6887	TAL2	Yes	Yes
6148	56904	SH3GLB2	Yes	Yes	Yes
3295	5690	PSMB2	Yes	Yes
5410	6794	STK11	Yes	Yes
3339	9618	TRAF4	Yes	Yes
13759	6955		Yes	Yes
9770	158427	TSTD2	Yes	Yes
4538	60672	MIIP	Yes	Yes
14466	5700	PSMC1	Yes	Yes
5546	9419	CRIPT	Yes	Yes
5231	3927	LASP1	Yes	Yes
4522	2119	ETV5	Yes	Yes
10507	85403	EAF1	Yes	Yes
53086	9967	THRAP3	Yes	Yes
53242	9321	TRIP11
8362	1482	NKX2-5
53432	339231	ARL16
1177	79608	RIC3	Yes	Yes
12223	8178	ELL		Yes
53786	80380	PDCD1LG2	Yes	Yes
614	760	CA2	Yes	Yes
13577	10811	NOXA1
2139	414918	DENND6B
5707	3107	HLA-C	Yes	Yes
4771	7918	BAT4	Yes	Yes
5648	55577	NAGK	Yes	Yes
7233	6811	STX5	Yes	Yes
53009	3702	ITK	Yes	Yes
5143	4188	MDFI	Yes	Yes
4841	51171	HSD17B14	Yes	Yes
14090	124540	MSI2
2403	4999	ORC2L
8101	10613	SPFH1	Yes	Yes
13682	11163	NUDT4	Yes	Yes
6773	7104	TM4SF4	Yes	Yes
53212	54763	ROPN1	Yes	Yes
10893	112714	TUBA3E
645	8799	PEX11B	Yes	Yes
4907	11075	STMN2	Yes	Yes
1816	4331	MNAT1	Yes	Yes
8048	6278	S100A7	Yes	Yes
3015	1406	CRX	Yes	Yes
5290	1104	RCC1
56199	9724	hCG_1811699	Yes	Yes
5964	6271	S100A1	Yes	Yes	Yes
4026	5546	PRCC	Yes	Yes
1265	2555	GABRA2
2618	5202	PFDN2	Yes	Yes
14103	57696	DDX55	Yes	Yes
3366	5928	RBBP4	Yes	Yes	Yes
9468	3718	JAK3
3048	5152	PDE9A		Yes
12044	64764	DKFZp686N2325	Yes	Yes
8434	116349		Yes	Yes
9428	9050	PSTPIP2	Yes	Yes
4786	55093	WDYHV1	Yes	Yes
3789	821	CANX	Yes	Yes
5610	29079	MED4		Yes
6892	2132	EXT2	Yes	Yes
10823	84612	PARD6B	Yes	Yes
14309	51119	SBDS	Yes	Yes
5451	3817	KLK2	Yes	Yes
3952	6449	SGTA
3981	3181	HNRPA2B1	Yes	Yes
11738	57862	ZNF410	Yes	Yes
9267	147872	CCDC155	Yes	Yes
4737	3705	ITPK1
11184	7690	hCG_36935	Yes	Yes
7512	127018	LYPLAL1	Yes	Yes
1684	51013	EXOSC1	Yes	Yes	Yes
5533	5537	PPP6C
8297	3050	HBZ	Yes	Yes
9645	2272	FHIT	Yes	Yes
210	5627	PROS1	Yes	Yes
5068	5452	POU2F2	Yes	Yes
4623	59349	KLHL12	Yes	Yes
7722	10	NAT2	Yes	Yes
12230	170954	hCG_1821276	Yes	Yes
14383	5914	RARA	Yes	Yes
14851	7170	TPM3	Yes	Yes
3930	7024	TFCP2
13046	1081	CGA	Yes	Yes
90012142	27434	POLM	Yes	Yes
7617	90993	CREB3L1
6457	553115	PEF1
7839	11047	ADRM1	Yes	Yes	Yes
2347	3839	KPNA3
52987	1616	DAXX	Yes	Yes
6783	79680	BOP	Yes	Yes
117	124583	CANT1	Yes	Yes
55310	949	SCARB1		Yes
2940	10320	IKZF1			Yes
4080	3006	HIST1H1C	Yes	Yes
11957	84445	LZTS2
10198	150465	TTL
53942	5966	REL
6792	57410	SCYL1	Yes	Yes
5892	83746	L3MBTL2	Yes	Yes
53886	166	AES	Yes	Yes
1489	55068	RP11-301I17.1
5808	3043	HBB	Yes	Yes
54317	84561	SLC12A8
12995	10186	LHFP	Yes	Yes
8359	80125	CCDC33
1923	7490	WT1	Yes	Yes
4920	1163	CKS1B
10030	6472	SHMT2	Yes	Yes
10155	3717	JAK2
14934	64581	CLEC7A	Yes	Yes
5114	5865	RAB3B	Yes	Yes
12624	23598	ZNF278		Yes
10820	2104	ERRgamma		Yes
3395	84265	POLR3GL	Yes	Yes
4447	246329	STAC3	Yes	Yes
7443	4221	MEN1
71148	4958	OMD	Yes	Yes
4276	318	NUDT2	Yes	Yes
13308	254827	NAALADL2	Yes	Yes
6496	55422	ZNF331	Yes	Yes
9713	7942	TFEB
7750	8685	MARCO	Yes	Yes
8010	2885	GRB2	Yes	Yes
979	3106	HLA-B	Yes	Yes
2104	56159	TEX11		Yes
280	840	CASP7	Yes	Yes
10156	80304	C2orf44	Yes	Yes
3772	5985	RFC5	Yes	Yes
55166	29028	ATAD2
6876	1647	GADD45A	Yes	Yes
9314	4693	NDP	Yes	Yes
54741	3188	HNRNPH2	Yes	Yes
6601	57819	LSM2	Yes	Yes	Yes
2754	22916	NCBP2	Yes	Yes
5431	9533	POLR1C	Yes	Yes
1427	2669	GEM	Yes	Yes
2204	256302	NATD1	Yes	Yes
4453	3265	HRAS	Yes	Yes

## Sheet: Table EV1 A baits
Table EV1
List of ORFs screened in the four BFG-Y2H screens (A, baits, Sheet 7/8)
ORF_ID	Gene_ID	SYMB	Tested in CVA BFG-Y2H?	Calibration Set?
3673	79177	ZNF576	Yes
14545	23092	ARHGAP26	Yes
9182	64866	CDCP1	Yes
13053	127	ADH4	Yes
12771	115273	RAB42	Yes
53277	7249	TSC2
3416	1801	DPH1
7827	57104	PNPLA2
56864	57505	AARS2	Yes
5012	56675	NRIP3	Yes
14654	25802	LMOD1
56879	22878	TRAPPC8	Yes
7788	79763	ISOC2
8128	7652	ZNF99
100000264	7290	HIRA
3035	54491	FAM105A	Yes
5073	51429	SNX9	Yes
9431	414927
14993	339768	ESPNL
7708	6147	RPL23A	Yes
52903	9997	SCO2	Yes
14679	1031	CDKN2C	Yes
1174	9796	PHYHIP	Yes
53348	253190	SERHL2	Yes
5367	29089	UBE2T	Yes
2136	137994	LETM2	Yes
5360	29928	TIMM22	Yes
14643	2634	GBP2	Yes
9155	196441	ZFC3H1	Yes
6100	54732	TMED9	Yes
3788	5499	PPP1CA
3498	11319	ECD	Yes
3623	9363	RAB33A	Yes
4836	57414	RHBDD2	Yes
10101	84619	ZGPAT	Yes
70773	401409	RAB19	Yes
53042	23409	SIRT4	Yes
3521	8409	UXT	Yes
636	4909	NTF5	Yes
12834	4774	NFIA
2793	728	C5AR1	Yes
9650	55644	OSGEP	Yes
3121	10204	NUTF2	Yes
52928
2649	1638	DCT	Yes
100002009	81689	ISCA1
179	57403	RAB22A	Yes
24	378	ARF4	Yes
7449	26995	TRUB2	Yes
3625	10401	PIAS3
70412	403340		Yes
100002139	79694	MANEA
4472	29101	SSU72	Yes
100072724	388372	LOC728835
11570	26146	TRAF3IP1	Yes
6096	4358	MPV17	Yes
4139	55709	KBTBD4	Yes
944	54940	OCIAD1	Yes
556	80305	TRABD
7416	65008	MRPL1	Yes
9281	64098	PARVG	Yes
56250	6041	RNASEL
3880	6188	RPS3	Yes
53004	79722	ANKRD55	Yes
591	115286	SLC25A26	Yes
14991	64344	HIF3A
14486	6403	SELP
14811	352999	LEG1	Yes
52878	333929	SNAI3	Yes
8876	825	CAPN3	Yes
53326	4012	LNPEP	Yes
2152	79734	KCTD17
2488	51715	RAB23	Yes
4097	29950	SERTAD1
3629	51260	PBDC1	Yes
640	10874	NMU
100010412	90780	PYGO2
70815	153918	ZC2HC1B	Yes
100011257	1345	COX6C
4467	5715	PSMD9	Yes
6537	140465	MYL6B
3713	5875	RABGGTA
13641	374395	TMEM179B	Yes
13311	115201	ATG4A
1478	8048	CSRP3	Yes
40080654	5146	PDE6C
14850	56165	TDRD1
4639	51538	ZCCHC17	Yes
1903	26070		Yes
7511	401152	C4orf3
12952	338094	FAM151A	Yes
13269	23029	RBM34	Yes
6735	706	PBR	Yes
9922	51449	PCYOX1
56210	4293	MAP3K9
52721	26707	OR2J2	Yes
52723	56666	PANX2
13190	9573	GDF3	Yes
70880	389158	PLSCR5	Yes
3256	79902	NUP85	Yes
6660	26986	PABPC1
3592	2976	GTF3C2	Yes
3588	51386	EIF3L	Yes
52986	22863	ATG14
1921	284680	C1orf111	Yes
9203	83876	MRO
52766	285343	C3orf23	Yes
12927	54558	SPATA6	Yes
788	51639	SF3B6	Yes
70332	6746	SSR2	Yes
3257	26073	POLDIP2
56809	284391	ZNF844	Yes
2292	439933		Yes
54817	63951	DMRTA1
7208	58488	PCTP	Yes
52706	94097	SFXN5
4459	51501	C11orf73
6915	51109	RDH11
14580	3554	IL1R1
3158	10916	MAGED2	Yes
3709	10181	RBM5	Yes
14782	253017	TECRL	Yes
67	9124	PDLIM1
52774	259287	TAS2R41	Yes
7781	10480	EIF3M	Yes
7897	9440	MED17	Yes
54913	79799	UGT2A3
52669	7350	UCP1
5304
100009592	5309	PITX3
2697	23468	CBX5	Yes
54332	2045	EPHA7
3470	9818	NUPL1	Yes
4299	84266	ALKBH7
56076	79658	ARHGAP10
49	11222	MRPL3	Yes
100010348	92922	CCDC102A
100014303	170690	ADAMTS16
9422	541468	LURAP1	Yes
6080	3735	KARS	Yes
6337	9522	SCAMP1
8516	283238	SLC22A24	Yes
1092	3955	LFNG	Yes
100002381	100506581	C16orf95
14804	57466	SCAF4	Yes
11924	3224	HOXC8	Yes
7623	11126	CD160	Yes
52666	64427	TTC31	Yes
70334	113402	SFT2D1	Yes
9715	8200	GDF5
3598	9802	DAZAP2	Yes
8153	10402	ST3GAL6
54100	56479	KCNQ5
5473	10539	GLRX3	Yes
40080644	1585	CYP11B2
40080655	10675	CSPG5
7320	410	ARSA	Yes
14987	1877	E4F1
6932	5954	RCN1
12943	10225	CD96	Yes
14476	56923	NMUR2
12424	147923	ZNF420	Yes
730	3241	HPCAL1	Yes
52850	117196	MRGPRX4	Yes
7444	10691	GMEB1
2631	10840	ALDH1L1	Yes
14878	54437	SEMA5B
12768	126695	KDF1	Yes
40080653	6688	SPI1
9130	22907	DHX30
100014461	9312	KCNB2
70982	89839	ARHGAP11B	Yes
3417	8904	CPNE1	Yes
7240	6881	TAF10
11666	221491	C6orf1
3418	10952	SEC61B	Yes
53165	1356	CP	Yes
2747	79607	FLJ21103	Yes
4160	8669	EIF3S1
12761	57010	CABP4	Yes
6694	10586	MAB21L2
8283	284069	FAM171A2	Yes
13126	79982	DNAJB14	Yes
3117	2958	GTF2A2	Yes
6176	112936	VPS26B	Yes
3377	55718	POLR3E
6671	6500	SKP1	Yes
6591	92806	CENPBD1	Yes
3443	6637	SNRPG
5918	1762	DMWD
2137	165721	DNAJB8	Yes
13225	7364	UGT2B7
7304	51015	ISOC1
7313	27314	RAB30	Yes
14818	170626	XAGE3	Yes
72088	114336	CGB2
13101	3080	CFHR2	Yes
14274	7405	UVRAG
53252	116966	WDR17	Yes
52866	1084	CEACAM3	Yes
40080850	8325	FZD8
9637	7186	TRAF2
3360	65991	FUNDC2	Yes
3740	638	BIK	Yes	Yes
100000220	85371
2065	734	C8orf1	Yes
7276	5912	RAP2B
40080847	9609	RAB36
3721	11091	WDR5	Yes
4875	10654	PMVK	Yes
7972	11020	IFT27	Yes
791	84707	BEX2	Yes
13832	83895	KRTAP1-5	Yes
12975	1580	CYP4B1
56353	10725	NFAT5
56884	23318	ZCCHC11	Yes
100002170	140809	SRXN1
8219	84878	ZNF499
54271	150572	SMYD1
13539	1440	CSF3	Yes
6306	9873	FCHSD2	Yes
100068173	400818	NBPF9
7903	203245	C9orf90
53304	150472	CBWD2
13210	2719	GPC3	Yes
7342	581	BAX	Yes
54463	147700	KLC3	Yes
3734	4046	LSP1	Yes
6709	7314	UBB
54567	374655	ZNF710
11345	54620	FBXL19
13074	177	AGER	Yes
100011242	678	ZFP36L2
40080652	6676	SPAG4
6514	81607	LNIR
14398	9659	PDE4DIP	Yes
40080657	9509	ADAMTS2
11582	6780	STAU1
8322	3004	GZMM	Yes
14629	1975	EIF4B	Yes
7161	54584	GNB1L	Yes
6756	51560	RAB6B	Yes
12865	5295	PIK3R1	Yes	Yes
11424	51667	NUB1
12360	220064	ORAOV1	Yes
7324	115330	GPR146
14525	405754	ERVFRD-1	Yes
11822	7133	TNFRSF1B	Yes
56838	80012	PHC3	Yes
9194	26119	LDLRAP1	Yes	Yes
54727	56129	PCDHB7
8584	2874	GPS2	Yes
5755	5730	PTGDS	Yes
52926	203197	C9orf91	Yes
100000247	642757
54868	1758	DMP1	Yes
12936	11136	SLC7A9
54369	1260	CNGA2
3954	64782	AEN	Yes
100069210	353333	KRTAP10-10
100002382	130497	OSR1
55490	59272	ACE2	Yes
14604	3605	IL17A	Yes
543	83690	CRISPLD1	Yes
53189	493	ATP2B4	Yes
7231	6693	SPN	Yes
11556	4059	BCAM	Yes
7427	118932	ANKRD22	Yes
7717
501	9939	RBM8	Yes
6174	29907	hCG_2044837	Yes
3164	2029	ENSA	Yes
412	57447	NDRG2	Yes
10920	10929	SRP46
12951	844	CASQ1	Yes
8825	4493	MT1E
7037	2752	PIG59
4490	23584	VSIG2	Yes
100002565	83443	SF3B5
53191	55215	FANCI
1156	8153	RND2	Yes
54641	9375	TM9SF2
5448	1646	AKR1C2	Yes
9656	50802		Yes
2507	5034	P4HB	Yes
439	727800	RNF208	Yes
54250	3572	IL6ST	Yes
11756	9061	PAPSS1	Yes
11480	23446	SLC44A1
6559	7984	ARHGEF5	Yes
535	2108	ETFA
40080645	6010	RHO
11545	23295	MGRN1	Yes
52718	112802	KRT71	Yes
14519	54414	SIAE	Yes
14608	8331	HIST1H2AJ
100014213	26740	OR1J2
503	468	ATF4
7451	9978	RBX1	Yes
5014	80213	TM2D3	Yes
2740	85236	HIST1H2BK	Yes
11624	58486	ZBED5
3528	6612	SUMO3	Yes
5173	65108	MARCKSL1	Yes
7335	55840	EAF2	Yes
56342	55193	PBRM1
70504	401250	MCCD1
3174	5162	PDHB	Yes
13139	5675	PSG6
53952	1549	CYP2A7	Yes
356	1525	CXADR	Yes
8851	81557	MAGED4	Yes
7982	3251	HPRT1	Yes
52705	56127	PCDHB9
54657	2081	ERN1
11486	113146	AHNAK2
11830	3838	KPNA2
14495	29761	USP25
13156	166647	GPR125
8170	221336	BEND6	Yes
56931	23272	FAM208A	Yes
100002337	123036	TC2N
100010379	8880	FUBP1
7714	56260	C8orf44
52750	120425	AMICA1
6133	3300	DNAJB2	Yes
11816	7113	TMPRSS2	Yes
11671	22909	FAN1	Yes
6114	138065	RNF183	Yes
53130	7059	THBS3	Yes
2200	148423	C1orf52
1207	151871	DPPA2	Yes
53131	64577	ALDH8A1	Yes
325	10923	SUB1
3023	6945	MLX	Yes
13346	83657	DYNLRB2
11554	29118	DDX25
56680	64852	TUT1	Yes
3756	9217	VAPB	Yes
100011244	54738	FEV
7882	5292	PIM1	Yes
6379	51642	MRPL48	Yes
6107	22885	ABLIM3	Yes
13056	55711	MLSTD1
52789	338398	TAS2R60	Yes
53877	7310		Yes
14269	342132	ZNF774	Yes
6520	112752	hCG_2028821	Yes
2674	55207	ARL8B	Yes
11194	5322	PLA2G5	Yes
11719	9068	ANGPTL1	Yes
14520	8491	MAP4K3	Yes
3	10282	BET1	Yes
3688	79091	METTL22	Yes
215	84557	MAP1LC3A	Yes
100002534	54816	ZNF280D
14320	57716	PRX
3717	29919	C18orf8
3425	6257	RXRB
8878	5108	PCM1	Yes
12880	64418	FLJ13576
6325	29095	ORMDL2	Yes
53283	80036	TRPM3
56877	23035	PHLPP2	Yes
53172	23613	ZMYND8
7898	23392	KIAA0368	Yes
1501	128229	TSACC	Yes
6275	7123	CLEC3B
11611	5885	RAD21	Yes
52763	266747	RGL4
13234	91614	DEPDC7
6574	91369	ANKRD40	Yes
6007	977	CD151	Yes
54404	8737	RIPK1	Yes
7680	84134	TOMM40L
507	54996	MARC2
770	23635	SSBP2	Yes
9296	23632	CA14	Yes
5110	9117	SEC22L3
11089	359	AQP2	Yes
3741	5687	PSMA6
70621	401027	C2orf66	Yes
3869	10054	UBA2
53133	340371	NRBP2	Yes
3323	90141	EFCAB11	Yes
53949	5612	PRKRIR	Yes
13298	55036	CCDC40
464	117143	TADA1	Yes
56914	6900	CNTN2	Yes
12904	10056	FARSB
11709	10043	TOM1	Yes
7048	326625	MMAB	Yes
35	11171	STRAP
10715	57110	HRASLS	Yes
7072	116238	TLCD1
14668	55114	ARHGAP17	Yes
5992	51042	ZNF593	Yes
6592	57132	CHMP1B	Yes
3464	26993	AKAP8L	Yes
54069	126669	SHE
53727	5734	PTGER4
7081	29946	SERTAD3	Yes
100010388	27235	COQ2
8001	23484	LEPROTL1	Yes
13094	5678	PSG9	Yes
52829	57216	VANGL2	Yes
54242	25778	DSTYK
234	286075	ZNF707	Yes
52806	139422	MAGEB10
3951	79947	DHDDS	Yes
8527	1907	EDN2	Yes
54142	10562	OLFM4	Yes
3271	51649	MRPS23	Yes
2663	10537	UBD
13024	9314	KLF4
6950	27350	APOBEC3C
7479	7517	XRCC3
54635	3082	HGF	Yes
14708	9477	MED20	Yes
100001927	57586	SYT13
100002410	393	ARHGAP4
8095	256380	SCML4	Yes
375	552889	ATXN7L3B	Yes
3585	51282	SCAND1
4687	4089	SMAD4	Yes
7201	5892	RAD51D
40080647	1501	CTNND2
11629	658	BMPR1B	Yes
6181	51665	ASB1
8578	55388	MCM10
13297	27329	ANGPTL3
3221	11333	PDAP1	Yes
56178	55784	MCTP2
367	112479	ERI2	Yes
549	10551	AGR2	Yes
4363	84749	USP30	Yes
509	196410	METTL7B	Yes
40080745	8356	HIST1H3A
3259	51673	CGI-38	Yes
14969	3914	LAMB3
53341	5586	PKN2
742	9456	HOMER1	Yes
4101	1520	CTSS	Yes
70849	149830		Yes
6689	113691		Yes
3261	10815	CPLX1	Yes
8250	79645	EFCAB1
3683	7327	UBE2G2	Yes
5370	6048	RNF5
11663	22794	CASC3
7442	387	RHOA	Yes
4123	5329	PLAUR
6105	10061	ABCF2	Yes
11791	83861	RSPH3
6710	50861	STMN3	Yes
54805	134701	RIPPLY2	Yes
4263	84759	PCGF1	Yes
8611	51061	TXNDC11	Yes
9496	3587	IL10RA	Yes
3276	51081	MRPS7	Yes
6595	51073	MRPL4
52923	951	CD37	Yes
570	10016	PDCD6
40080839	1557	CYP2C19
53792	140807	KRT72
53588	130132	RFTN2	Yes
40080756	51378	ANGPT4
9377	4987	OPRL1	Yes
2326	414926
54537	11141	IL1RAPL1
3644	79090	TRAPPC6A
52936	6571	SLC18A2	Yes
10174	53834	FGFRL1
54237	23229	ARHGEF9	Yes
5345	3481	IGF2	Yes
100002264	10009	ZBTB33
100002259	63891	RNF123
100061581	219595	FOLH1B
14539	26123	TCTN3
54434	102	ADAM10
13306	3827	KNG1
53941	10524	HTATIP	Yes
5626	11055	ZPBP	Yes
4693	5720	PSME1	Yes
3483	2992	GYG1
4616	7329	UBE2I	Yes
2686	11315	PARK7	Yes
7390	55	ACPP	Yes
8308	79370	hCG_27697
8222	1543	CYP1A1	Yes
7363	220992	ZNF485	Yes
52732	27199	hCG_1774561	Yes
4013	4714	NDUFB8	Yes
285	3660	IRF2	Yes
13045	23743	BHMT2	Yes
40080841	4985	OPRD1
7894	10818	FRS2	Yes
100000221	54944
4725	6133	RPL9	Yes
4022	1841	DTYMK
13454	51218	GLRX5
3451	10229	COQ7	Yes
13054	10026	PIGK
7677	221504	ZBTB9	Yes
3501	54888	NSUN2	Yes
54464	4033	LRMP
1433	7447	VSNL1	Yes
9928	2827	GPR3	Yes
7482	55343	SLC35C1	Yes
1747	202500	TCTE1	Yes
56887	63971	KIF13A	Yes
56871	23271	CAMSAP2
7555	55742	PARVA	Yes
100009631	9079	LDB2
2983	865	CBFB	Yes
288	51567	TDP2	Yes
54798	1184	CLCN5
4917	79143	MBOAT7
3340	55608	ANKRD10
1700	84569	LYZD1	Yes
6563	7454	WAS
4423	25915	C3orf60
3617	10550	ARL6IP5
9806	1577	CYP3A5	Yes
100000245	23119	HIC2
53020	1572	CYP2F1	Yes
13104	3929	LBP
9736	151306	GPBAR1	Yes
100011167	9806	SPOCK2
14781	8756	ADAM7	Yes
3832	51154	C1orf33	Yes
6431	51068	NMD3	Yes
54061	8994	LIMD1
14762	55119	PRPF38B	Yes
11858	80331	DKFZp761N1221	Yes
2845	92840	REEP6	Yes
14816	60592	SCOC	Yes
11552	220108	FAM124A
54082	26121	PRPF31	Yes
4300	1718	DHCR24
5752	10190	TXNDC9	Yes
100002007	6748	SSR4
718	9141	PDCD5	Yes
3753	79078	C1orf50
40080848	6698	SPRR1A
3632	27065	D4S234E	Yes
53524	342945	ZSCAN22	Yes
53908	3756	KCNH1	Yes
40080843	2019	EN1
3535	2010	EMD	Yes
7227	23657	SLC7A11	Yes
53087	5018	OXA1L	Yes
14498	114990	VASN
7953	4313	MMP2	Yes
7371	494150		Yes
13662	375791	CYSRT1	Yes
233	4237	MFAP2	Yes
53568	154197	PNLDC1	Yes
174	1748	DLX4	Yes
53944	51133	KCTD3
54573
112	8574	AKR7A2
5838	5279	PIGC
5420	51635	DHRS7	Yes
8306	58498	MYL7	Yes
6338	1359	CPA3	Yes
3294	9948	WDR1
39	5908	RAP1B
100000279	4242	MFNG
55246	5836	PYGL	Yes
7404	120379	PIH1D2
40080846	1463	CSPG3
100002625	8087	FXR1
530	754	PTTG1IP
748	131601	TPRA1	Yes
6353	9527	GOSR1	Yes
14745	23301	EHBP1	Yes
9068	29066	ZC3H7A	Yes
7362	7520	XRCC5	Yes
56856	374868	ATP9B
6307	51601	LIPT1
8460	285533	RNF175	Yes
3650	54478	FAM64A	Yes
14862	2801	GOLGA2	Yes
4874	84310	C7orf50	Yes
3083	27292	DIMT1	Yes
54028	81789	TIGD6	Yes
8125	4752	NEK3
13232	64754	SMYD3
12753	90768
40080649	3062	HCRTR2
56550	9534	ZNF254	Yes
5527	1634	DCN
5395	55573	CDV3
3029	4681	NBL1
4115	3455	IFNAR2
8258	340419	RSPO2	Yes
12843	9689	BZW1
3068	115265	DDIT4L	Yes
13313	10885	WDR3
493	2495	FTH1	Yes
349	55266	TMEM19	Yes
14731	79736	TEFM	Yes
100002707	3547	IGSF1
6132	3490	IGFBP7	Yes
4535	90060	JM11
10287	162963	ZNF610	Yes
263	4856	NOV
14624	64601	VPS16	Yes
661	5899	RALB
1995	122011	CSNK1A1L
55351	7159	TP53BP2
2331	5144	PDE4D	Yes
2853	90390	MED30	Yes
53982	284424		Yes
14809	245932	DEFB119	Yes
100002174	84437	MSANTD4
6302	23597	ACOT9	Yes
958	51700	CYB5R2
4752	5110	PCMT1	Yes
9063	55788	LMBRD1	Yes
8808	83451	ABHD11	Yes
100014689	26108	PYGO1
12958	10786	SLC17A3	Yes
7122	79754	ASB13	Yes
52672	56950	SMYD2	Yes
53126	26532	OR10H3	Yes
53152	27436	EML4
3763	55004	LAMTOR1	Yes
6860	196483	EEF2KMT
10016	22806	IKZF3	Yes
6389	51250	C6orf203	Yes
14659	54487	DGCR8
54254	9215	LARGE	Yes
100002694	11078	TRIOBP
9170	22926	ATF6	Yes
2827	27156	RTDR1	Yes
8486	114757	CYGB	Yes
7515	7518	XRCC4	Yes
11676	146802	SLC47A2
13980	85439	STON2
52839	29942	PURG	Yes
54958	8745	ADAM23
9048	85464	SSH2	Yes
8563	79582	SPAG16	Yes
1578	57088	PLSCR4	Yes
4239	3489	IGFBP6	Yes
100002622	5338	PLD2
52868	26189	OR1A2
193	10363	HMG20A	Yes
52977	150368	FAM109B	Yes
7968	23509	POFUT1	Yes
3254	5478	PPIA
3613	3105	HLA-A	Yes
2416	10682	EBP	Yes
172	8812	CCNK
5897	55257	MRGBP	Yes
40080840	2911	GRM1
12760	22826	DNAJC8
52918	118663	BTBD16	Yes
52769	139081	MAGEC3	Yes
5843	79780	CCDC82	Yes
4351	4833	NME4
4703	6143	RPL19	Yes
8886	2065	ERBB3	Yes
100011191	10370	CITED2
56886	5469	MED1	Yes
3258	1512	CTSH	Yes
6426	4634	MYL3	Yes
53597	23235	SNF1LK2	Yes
2661	129531	MITD1	Yes
56493	7143	TNR
3865	328	APEX1
9837	55863	TMEM126B	Yes
3355	4076	CAPRIN1
52707	158866	ZDHHC15	Yes
56880	81792	ADAMTS12
8274	58529	MYOZ1
3325	51647	FAM96B
40080659	117532	TMC2
4004	8772	FADD
11762	51654	CDK5RAP1
5108	64423	INF2
4680	2630		Yes
54180	3658	IREB2	Yes
11685	2159	F10	Yes
8189	90203	SNX21
100002244	5243	ABCB1
14734	472	ATM	Yes
13153	1368	CPM
4668	8446	DUSP11	Yes
53228	374977	MROH7
52857	7855	FZD5
53144	284403	WDR62	Yes
5868	79991	OBFC1	Yes
5385	55135	WRAP53	Yes
100009540	192286	HIGD2A
70536	400668	PRSS57	Yes
53858	80018	NAA25
100002541	116064	LRRC58
71644	7700	ZNF141	Yes
52848	26548	ITGB1BP2	Yes
55926	25943	C20orf194
3755	51645	PPIL1	Yes
4258	10066	SCAMP2	Yes
3764	28991	COMMD5	Yes
2583	27079	RPUSD2	Yes
52731	221409	SPATS1	Yes
6088	51241	COX16	Yes
7280	23562	CLDN14	Yes
52788	441273	SPDYB2-L1	Yes
100003076	148867	SLC30A7
7733	1443	CSH2
3082	6141	RPL18	Yes
12953	1188	CLCNKB
399	998	CDC42	Yes
4338	84272	YIPF4
54306	5016	OVGP1
100002181	284058	KIAA1267
53125	83795	KCNK16	Yes
7811	51237	MZB1	Yes
5871	3032	HADHB
40080753	1789	DNMT3B
3466	8733	GPAA1
56338	23240	KIAA0922
14592	4322	MMP13	Yes
4716	9741	LAPTM4A	Yes
70358	55588	IXL	Yes
40080650	4294	MAP3K10
6640	64792	RABL5	Yes
56630	7748	ZNF195	Yes
5010	51548	SIRT6
6905	3704	ITPA	Yes
242	11274	USP18	Yes
4600	84320	ACBD6	Yes
53120	140890	SREK1	Yes
9846	66037	BOLL	Yes
2821	5635	PRPSAP1
6836	80279	CDK5RAP3
7477	51441	YTHDF2	Yes
1067	51157	ZNF580
3495	54499	TMCO1	Yes
13026	168090	C6orf118	Yes
100016081	56111	PCDHGA4
13310	54600	UGT1A9
318	51388	NIP7	Yes
1204	3775	KCNK1	Yes
3508	5496	PPM1G	Yes
4961	6450	SH3BGR	Yes
53008	908	CCT6A	Yes
14543	7412	VCAM1
7605	64927	TTC23	Yes
53059	10795	ZNF268	Yes
1854	146562	C16orf71	Yes
8043	84524	ZC3H8	Yes
11235	7292	TNFSF4	Yes
6328	4151	MB	Yes
14744	284	ANGPT1	Yes
3873	4267	CD99
3972	11258	DCTN3
14735	4739	NEDD9	Yes
6650	29091	STXBP6
6778	51035	LOC51035	Yes
4522	2119	ETV5	Yes
15020	9887	SMG7
12885	845	CASQ2
3527	84516	DCTN5	Yes
100014560	11005	SPINK5
14616	10135	PBEF1
2308	100131997
70742	402117	VWC2L	Yes
7720	30846	EHD2
8455	92304	SCGB3A1	Yes
54279	7512	XPNPEP2	Yes
5707	3107	HLA-C	Yes
40080751	6492	SIM1
11452	374666
5430	9114	ATP6V0D1	Yes
53806	3441	IFNA4
13147	2857	GPR34
13200	9390	SLC22A13
13077	735	C9
7233	6811	STX5	Yes
14810	4250	SCGB2A2	Yes
5942	124540	MSI2	Yes
6210	1813	DRD2
6092	10201	NME6	Yes
1790	79071	ELOVL6	Yes
8343	399670		Yes
7272	11163	NUDT4	Yes
14606	1551	CYP3A7	Yes
7528	8572	PDLIM4
54252	59341	TRPV4	Yes
6231	9672	SDC3	Yes
14808	25938	HEATR5A
7636	200420		Yes
53043	4682	NUBP1	Yes
6967	26872	STEAP1	Yes
14259	10048	RANBP9
13257	55843	ARHGAP15	Yes
40080660	132884	EVC2
14095	23244	PDS5A	Yes
14366	338785	KRT79	Yes
4554	27095	TRAPPC3	Yes
6712	6675	UAP1	Yes
2982	57604	KIAA1456	Yes
100064145	353140	LCE2C
53921	55733	HHAT	Yes
6659	54165	DCUN1D1	Yes
11419	143425	SYT9	Yes
5273	79672	FN3KRP
53882	26020	LRP10	Yes
235	55506	H2AFY2	Yes
1561	493861	EID3	Yes
11761	30844	EHD4
70677	285311	C3orf56	Yes
3051	10581	IFITM2
14535	93627	MGC16169
53962	117	ADCYAP1R1
1425	116461	C1orf19	Yes
4324	55116	TMEM39B	Yes
3385	29074	MRPL18	Yes
13146	9134	CCNE2
11648	6938	TCF12	Yes
14746	6582	SLC22A2	Yes
100072845	159119
9119	81609	SNX27	Yes
3399	51729	WBP11
153	79885	HDAC11
53258	6597	SMARCA4
56222	9737	GPRASP1
3789	821	CANX	Yes
11381	963	CD53
52898	135250	RAET1E
6269	134288	MGC13034	Yes
11646	5582	PRKCG
100015511	548313	SSX4
54491	10199	MPHOSPH10
13754	9048	ARTN
52840	10849	CD3EAP
100014291	26103	LRIT1
100014765	26245	OR2M4
14607	92	ACVR2A	Yes
8358	6367	CCL22	Yes
52971	55633	TBC1D22B	Yes
54031	55294	FBXW7	Yes
4062	5354	PLP1	Yes
54021	1889	ECE1
2212	8798	DYRK4	Yes
14536	54989	ZNF770	Yes
52894	221477	C6orf89	Yes
2872	4762	NEUROG1
7817	55311	ZNF444
70774	388588	SMIM1
7087	23532	PRAME
40080750	5229	PGGT1B
13873	171558	PTCRA
100008184	4597	MVD
3594	9145	SYNGR1	Yes
2804	6094	ROM1	Yes
1624	6677	SPAM1	Yes
53039	670	BPHL	Yes
3317	2739	GLO1	Yes
56286	161497	STRC	Yes
11362	57463	AMIGO1	Yes
7431	55741	EDEM2	Yes
6786	1736	DKC1	Yes
52821	126520	PLK5
6437	8050	PDHX	Yes
53076	283629	TSSK4	Yes
5075	83695	RHNO1	Yes
54172	55509	BATF3	Yes
9693	79960	JADE1	Yes
100014782	6706	SPRR2G
7472	10236	HNRNPR	Yes
10023	64838	FNDC4	Yes
1030	6398	SECTM1	Yes
6810	6001	RGS10	Yes
7578	27348	TOR1B
70339	283788		Yes
100002552	5764	PTN
7385	79315
7821	57106	NAT14
100072141	81873	ARPC5L
5865	2593	GAMT
53262	22930	RAB3GAP1
2645	26511	CHIC2	Yes
53005	150864	FAM117B
3383	65993	MRPS34
100001961	81553	FAM49A
100002287	57563	DKFZp781C1855
100000265	10042	HMGXB4
370	79187	FSD1	Yes
11733	51473	DCDC2
53203	3799	KIF5B	Yes
621	653784	MZT2A
10069	23190	UBXN4
9157	136853	SSC4D
14530	2048	EPHB2	Yes
7830	6324	SCN1B	Yes
777	53947	A4GALT	Yes
7111	4610	MYCL
14983	25959	KANK2
4594	79033	PRNPIP	Yes
100000237	57553	MICAL3
14526	342897	NCCRP1
53651	79718	TBL1XR1
7842	55254	TMEM39A	Yes
54442	23768	FLRT2
53136	57217	TTC7A	Yes
100072072	375190	FAM228B
100000286	8897	MTMR3
8020	23075	SWAP70	Yes
6876	1647	GADD45A	Yes
287	597	BCL2A1	Yes
1095	390	RND3	Yes
53036	1515	CTSL2	Yes
53306	23264	ZC3H7B	Yes
3836	9218	VAPA	Yes
5431	9533	POLR1C	Yes
4184	8834	TMEM11	Yes
745	4793	NFKBIB
53541	7693	ZNF134	Yes
13182	7013	TERF1
4453	3265	HRAS	Yes
53729	22829	NLGN4Y	Yes
13267	1588	CYP19A1
3719	26061	HACL1	Yes
582	51008	ASCC1	Yes
12836	49860	CRNN
8459	443	ASPA
53281	5837	PYGM
11372	5611	DNAJC3	Yes
56932	3791	KDR
1089	5516	PPP2CB
1414	26206	SPAG8	Yes
12900	6777	STAT5B
100009597	6236	RRAD
56870	23279	NUP160
6536	26153	KIF26A
13221	51458	RHCG	Yes
52849	200539	ANKRD23
53518	9722	NOS1AP	Yes
52955	4956	ODF1	Yes
376	54749	MERP1
11379	22979	EFR3B	Yes
4788	54991	C1orf159	Yes
3349	6632	SNRPD1	Yes
8131	6843	VAMP1
827	4112	MAGEB1
9923	29785	CYP2S1	Yes
53609	5818	PVRL1
53312	219736	STOX1
100072383	442866
3148	8665	EIF3F
14722	7707	ZNF148	Yes
11514	8309	ACOX2	Yes
6610	6882	TAF11	Yes
7571	114818	KLHL29
1279	4129	MAOB	Yes
100064143	643832
746	64223	MLST8	Yes
425	140739	UBE2F
5929	27315	FRAG1	Yes
9126	55823	VPS11	Yes
11603	4212	MEIS2	Yes
3214	26574	AATF	Yes
6745	8905	AP1S2	Yes
7987	26354	GNL3	Yes
14515	83932	C1orf124
11468	8550	MAPKAPK5
55234	92521	SPECC1	Yes
7672	135114	HINT3	Yes
4994	3537		Yes
100010389	4017	LOXL2
6475	948	CD36
9154	339976	TRIML1	Yes
6953	79666	PLEKHF2	Yes
3747	7462	LAT2
1290	5502	PPP1R1A	Yes
3203	30968	STOML2
13161	64174	DPEP2	Yes
3706	572	BAD	Yes
7376	51170	HSD17B11	Yes
53230	10734	STAG3
14541	170394	PWWP2B
54403	10781	ZNF266	Yes
6880	51545	ZNF581	Yes
53267	4638	MYLK	Yes
52815	282808	RAB40AL	Yes
11525	6814	STXBP3
6958	28957	MRPS28	Yes
5544	84290	CAPNS2	Yes
54475	79733	E2F8
3223	8086	AAAS	Yes
52738	10089	KCNK7	Yes
14589	2846	LPAR4	Yes
9816	139728	PNCK	Yes
53914	160418	TMTC3	Yes
7408	116441	TM4SF18	Yes
6240	11230	PRAF2
9649	256356	GK5	Yes
100014746	548593	SLX1A
6593	84946	LTV1	Yes
7999	28985	MCTS1	Yes
100002626	9414	TJP2
3014	112487	DTD2	Yes
3996	8894	EIF2S2
52980	374739	TEPP	Yes
7935	55154	MSTO1	Yes
54794	90665	TBL1Y	Yes
3301	78994	MGC3121	Yes
11551	51411	BIN2	Yes
2213	51266	CLEC1B	Yes
4721	8635	RNASET2
7912	83698	CALN1	Yes
7656	10630	PDPN	Yes
100011233	10419	PRMT5
2340	114793	FMNL2	Yes
14534	203228	C9orf72	Yes
8536	627	BDNF	Yes
54320	340385	ZNF517
70343	387718	TEX36	Yes
8202	126295	LOC126295	Yes
53038	4860	PNP	Yes
6427	6302	TSPAN31	Yes
7429	116123		Yes
4137	6844	VAMP2	Yes	Yes
2442	3615	IMPDH2	Yes
668	138050	HGSNAT
5086	80227	WDR71
11726	64506	CPEB1
11350	59343	SENP2	Yes
14815	364	AQP7	Yes
8124	387758	FIBIN	Yes
14497	55760	DHX32	Yes
53635	2303	FOXC2
7303	51451	LCMT1
6195	6919	TCEA2
52751	2259	FGF14
6304	10249	GLYAT	Yes
15005	11129	CLASRP
55113	137902	PXDNL	Yes
13103	5053	PAH
2736	1025	CDK9	Yes
8483	6834	SURF1
56846	9180	OSMR	Yes
12963	85365	ALG2
581	114569	MAL2
54550	203062	TSNARE1
7919	11236	RNF139
100001929	1842	ECM2
922	1466	CSRP2	Yes
5427	8741	hCG_2045906	Yes
6192	685	BTC	Yes
4095	55013	CCDC109B
53169	21	ABCA3	Yes
6449	8835	SOCS2	Yes
52754	284185		Yes
7954	57596	BEGAIN
7301	50945	TBX22	Yes
40080641	324	APC
52846	10584	COLEC10	Yes
70865	195827	C9orf21
7805	23457	ABCB9
56874	23074	UHRF1BP1L	Yes
52888	57484	RNF150	Yes
100002546	23011	RAB21
8850	55182	RNF220	Yes
1313	399818	METTL10	Yes
5541	84288	EFCAB2	Yes
100002344	54877	ZCCHC2
100072494	1232	CCR3
9290	146849	CCDC42	Yes
52808	386724	AMIGO3	Yes
100002387	81573	ANKRD13C
7244	30833	NT5C
11749	8906	AP1G2
1164	6863	TAC1	Yes
11416	57506	MAVS	Yes
56883	55206	SBNO1
7398	140801	RPL10L	Yes
5351	8883	NAE1
3552	11052	CPSF6
3553	252839	TMEM9	Yes
6946	64065	PERP	Yes
100002417	25920	NELFB
70775
11602	8036	SHOC2	Yes
100072367	729431	GAGE12B;
4695	23583	SMUG1	Yes
54441	25794	FSCN2
54020	149465	CFAP57	Yes
8119	27092	CACNG4
54777	374393	FAM111B
40080740	579	NKX3-2
14614	27133	KCNH5
7165	29104	HEMK2	Yes
70335	163126	EID2
14490	55915	LANCL2
3568	2189	FANCG	Yes
12934	6540	SLC6A13
273	2287	FKBP3	Yes
8028	10521	DDX17	Yes
7838	8881	CDC16
6908	8677	STX10	Yes
6891	51659	GINS2	Yes
2617	11102	RPP14
4489	5590	PRKCZ	Yes
3519	51768	TM7SF3
3097	57333	RCN3
54316	9575	CLOCK	Yes
6243	3219	HOXB9
40080744	6346	CCL1
6749	29100	TMEM208
14692	51643	TMBIM4
52997	6908	TBP	Yes
440	81890	QTRT1	Yes
11536	169841	ZNF169	Yes
6976	80306	MED28
7229	22906	TRAK1	Yes
4516	64395	FLJ13057	Yes
7055	55319	TMA16	Yes
12947	416	ARSF
6309	2950	GSTP1	Yes
9464	29851	ICOS
637	7485	WRB	Yes
40080642	2153	F5
6063	261726	TIPRL	Yes
13140	27286	SRPX2	Yes
3134	9601	ERP70	Yes
7847	824	CAPN2
11695	26273	FBXO3	Yes
8665	56899	ANKS1B	Yes
100002235	1075	CTSC
6578	5511	PPP1R8	Yes
11338	283431	GAS2L3	Yes
13227	4747	NEFL	Yes
17	7009	TEGT
1426	57092	PCNP	Yes
2826	2841	hCG_1644110	Yes
7685	1365	CLDN3
100010885	6443	SGCB
9599	124599	CD300LB	Yes
4692	3945	LDHB	Yes
100002353	91298	C12orf29
8407	5530	PPP3CA	Yes
54046	8727	CTNNAL1
3571	6166	RPL36AL	Yes
52900	342184	FMN1	Yes
11753	51426	POLK	Yes
10225	7355	SLC35A2	Yes
55705	607	BCL9
8515	1807	DPYS
2866	4760	NEUROD1	Yes
54736	54870	QRICH1	Yes
14268	4855	NOTCH4
7644	84936	ZFYVE19	Yes
2846	57523	NYNRIN
11721	54545	MTMR12	Yes
7312	399	RHOH	Yes
53366	5140	PDE3B
56492	23371	TENC1	Yes
6329	1073	CFL2
594	79269	DCAF10	Yes
10773	92162	TMEM88	Yes
4700	5917	RARS	Yes
6784	114034	TOE1	Yes
2226	149685	ADIG	Yes
100001967	81930	KIF18A
2438	9812	KIAA0141
54128	152816	C4orf26	Yes
6691	64748	LPPR2
14577	3575	IL7R	Yes
40080743	4185	ADAM11
7804	816	CAMK2B	Yes
3634	81029	WNT5B
100002230	146857	SLFN13
7629	4818	NKG7	Yes
4762	90233	ZNF551	Yes
2808	6357	CCL13	Yes
52925	2244	FGB
11797	79968	WDR76
11777	7767	ZNF224
6884	10245	TIMM17B	Yes
8245	145226	RDH12	Yes
8775	50801	hCG_1810791
14555	79864	C11orf63
54436	8852	AKAP4	Yes
100002213	84665	MYPN
2330	394261		Yes
4350	23557	SNAPIN
54665	440023	KRTAP5-6
7723	127396	ZNF684	Yes
54232	3617	IMPG1	Yes
6737	4240	MFGE8	Yes
11819	51701	NLK
6699	1457	CSNK2A1
11521	4327	MMP19
366	10055	SAE1	Yes
14622	2687	GGT5
7536	54830	NUP62CL	Yes
635	81606	LBH	Yes
7949	51617	NSG2	Yes
11352	56919	DHX33	Yes
7258	60490	PPCDC	Yes
7762	64080	RBKS
7155	84065	TMEM222	Yes
3638	11264	PXMP4	Yes
52931	2115	ETV1	Yes
70345	440574	MINOS1
643	25988	MIZF
9785	80205	CHD9
100015074	85377	MICALL1
55909	7678	ZNF124	Yes
3532	6520	SLC3A2	Yes
7645	90861	HN1L	Yes
7141	57215	THAP11	Yes
2742	29057	FAM156A	Yes
6949	3035	HARS	Yes
11464	7589	ZSCAN21
54133	55054	ATG16L1
4682	6182	MRPL12	Yes
3533	10087	COL4A3BP	Yes
52883	22953	P2RX2	Yes
100014757	374407	DNAJB13
55579	65123	INTS3
711	126282	TNFAIP8L1
55703	672	BRCA1	Yes
4461	9074	CLDN6
8349	474354	LRRC18
14501	150383	CDPF1
11459	28982	FLVCR1
4511	58473	PLEKHB1	Yes
5726	4257	MGST1
8003	79140	CCDC28B
11674	55614	KIF16B	Yes
14657	1809	DPYSL3
207	54108	CHRAC1	Yes
4204	79735	TBC1D17
12458	23173	METAP1	Yes
53743	51086	TNNI3K
54875	286148	DPY19L4
2642	326624	RAB37	Yes
7033	84232	MAF1
3380	1400	CRMP1	Yes
14569	2615	LRRC32
11810	9942	XYLB
100002197	375057	C1orf95
934	83590	C7orf21
4967	1676	DFFA	Yes
7466	79145	CHCHD7	Yes
52797	338674	OR5F1	Yes
11544	55152	DALRD3
1728	219654	C10orf56
2831	283232	TMEM80	Yes
3135	3028	HSD17B10	Yes
187	3171	FOXA3	Yes
4628	65997	RASL11B
5163	55502	HES6
6693	51070	NOSIP
520	338382	RAB7B	Yes
53273	51735	RAPGEF6
100009587	79147	FKRP
54062	129807	NEU4
7148	28512	NKIRAS1
13034	4055	LTBR	Yes
100002644	4635	MYL4
1444	285237	C3orf38	Yes
14332	26261	FBXO24	Yes
7886	91442	C19orf40	Yes
14590	10936	GPR75
8494	283971	CLEC18C	Yes
3347	4201	MEA1	Yes
6600	57111	RAB25	Yes
7547	664	BNIP3	Yes	Yes
7653	1910	EDNRB
6545	27245	AHDC1
56300	4299	AFF1	Yes
54055	5832	ALDH18A1	Yes
7042	93343	LOC93343	Yes
7879	84680	ACCS	Yes
9847	84316	NAA38	Yes
53530	9746	CLSTN3	Yes
100011245	10645	CAMKK2
100010377	5126	PCSK2
11716	65985	AACS
6870	79643	CHMP6	Yes
52761	340205	TREML1
100002398	84206	MEX3B
4518	27102	EIF2AK1	Yes
3084	3845	KRAS	Yes
6068	6692	SPINT1
11654	197257	LDHD	Yes
96	219738	C10orf35
14682	1594	CYP27B1
56882	57579	FAM135A
100008224	2875	GPT
890	3005	H1F0
5019	26508	HEYL	Yes
249	9519	TBPL1
3545	51060	TXNDC12
5238	27338	UBE2S
2803	3145	HMBS	Yes
54051	51091	SEPSECS
52944	26212	OR2B6	Yes
2855	81847	RNF146	Yes
53520	374654	KIF7
7763	9367	RAB9A	Yes
790	54984	PINX1	Yes
52764	153201	SLC36A2	Yes
1803	4698	NDUFA5	Yes
6606	54328	GPR173	Yes
11406	284346	ZNF575
11466	7360	UGP2	Yes
11509	57864	TSCOT	Yes
3236	54947	LPCAT2
3934	54148	MRPL39	Yes
52853	27287	VENTX	Yes
2422	134147	CMBL	Yes
53843	26156	RSL1D1	Yes
100002294	10162	LPCAT3
12990	6441	SFTPD
5377	79098	SARG	Yes
374	51150	SDF4	Yes
40080658	8864	PER2
6960	6135	RPL11	Yes
52910	349136	LOC349136
100002354	4892	NRAP
11775	79066	METTL16
7664	23478	SEC11L1
9216	64232	MS4A5
100000239	150248	C22orf15
13085	8406	SRPX	Yes
9462	51738	GHRL
7407	5005	ORM2	Yes
8200	123207	C15orf40	Yes
8011	8479	HIRIP3	Yes
11643	8986	RPS6KA4
13205	54931	TRMT10C
5630	26275	HIBCH	Yes
70699	284309	ZNF776	Yes
52803	134829	CLVS2	Yes
6573	84188	FAR1	Yes
6596	79685	SAP30L
100001965	54476	RNF216
14558	168400	DDX53	Yes
53100	284837
53456	284086	NEK8	Yes
11784	63979	FIGNL1
1562	143471	PSMA8	Yes
6101	4677	NARS	Yes
13943	9247	GCM2
5666	2357	FPR1	Yes
53302	394	ARHGAP5
52912	3746	KCNC1
6141	79084	WDR77	Yes
9623	114908	TMEM123	Yes
40080842	610	HCN2
100015474	390037	OR52I1
4705	8507	ENC1	Yes
2668	2444	FRK	Yes
100010339	3535		Yes
5615	725	C4BPB	Yes
7145	25880	TMEM186	Yes
11626	283989	TSEN54
2405	6426	SRSF1
53449	60506	NYX
3348	65990	FAM173A
3973	26071	FAM127B	Yes
100002379	81575	APOLD1
3185	9277	WDR46
3500	5709	PSMD3
9592	85329	LGALS12	Yes
11396	80818	ZNF436	Yes
100014215	140766	ADAMTS14
1257	135154	SDHAF4	Yes
12007	6146	RPL22	Yes
7494	54532	USP53	Yes
12968	9476	NAPSA	Yes
70338	253724		Yes
7186	51530	ZC3HC1	Yes
11375	55317	AP5S1	Yes
52886	284194	LGALS9B
54666	57663	USP29	Yes
13331	203569	PAGE2	Yes
6818	9235	IL32	Yes
8327	9402	GRAP2	Yes
100001751	79677	SMC6
13072	6402	SELL
56285	5493	PPL
7491	494143	CHAC2
3368	23062	GGA2	Yes
5335	5373	PMM2	Yes
54215	9912	ARHGAP44
9484	9057	SLC7A6
7682	1039	CDR2	Yes
100009596	56897	WRNIP1
5352	10956	OS9
5890	80212	CCDC92	Yes
2635	80117	ARL14	Yes
52935	9960	USP3
100011160	10209	EIF1
53317	23131	GPATCH8
9548	51022	GLRX2	Yes
5725	84912	SLC35B4	Yes
3842	10728	PTGES3	Yes
70350	445347	TCRg
2503	56934	CA10	Yes
7438	5106	PCK2	Yes
307	10741	RBBP9
56889	57188	ADAMTSL3	Yes
52916	4303	FOXO4
3009	8341	HIST1H2BN	Yes
100009557	3764	KCNJ8
14863	267	hCG_1811773
4362	84270	C9orf89
11578	115196	ZNF554	Yes
100002341	2044	EPHA5
55074	3990	LIPC	Yes
100002206	84083	ZRANB3
7826	2517	FUCA1	Yes
9453	80778	ZNF34
7986	757	TMEM50B	Yes
2698	7165	TPD52L2	Yes
70802	387849	REP15	Yes
70486	284009		Yes
14806	391257		Yes
137	9342	SNAP29
6764	65988	MGC2474
7564	57097	PARP11	Yes
2838	55069	FLJ10099
7868	84668	DRCTNNB1A	Yes
53549	5311	PKD2
14597	1600	DAB1
8278	79927	FAM110D
53793	22802	CLCA4
53527	56137	PCDHA12
236	11065	UBE2C	Yes
100002530	27145	FILIP1
6287	5673	PSG5	Yes
9802	90	ACVR1	Yes
14479	57718	PPP4R4	Yes
100002314	60684	TRAPPC11
54035	54847	SIDT1
9730	255394	TCP11L2	Yes
13135	5356	PLRG1	Yes
55313	25930	PTPN23	Yes
53104	26248	OR2K2	Yes
11612	253943	YTHDF3
52703	51380	CSAD	Yes
4776	92960	PEX11G
54478	79819	WDR78
3575	1004	CDH6
53018	5143	PDE4C	Yes
6488	5881	RAC3	Yes
1617	136263	LOC136263	Yes
2412	6484	ST3GAL4	Yes
40080648	2880	GPX5
8315	6981		Yes
55920	7569	ZNF182
100002194	63916	ELMO2
56869	368	ABCC6	Yes
100008214	5688	PSMA7
14968	23288	IQCE	Yes
159	132160	ppm1m	Yes
11533	26033	ATRNL1
3605	2947	GSTM3
15000	55770	EXOC2
56854	1806	DPYD
11628	10930	APOBEC2
5044	84279	PRADC1
951	4705	NDUFA10
6614	55113	XKR8	Yes
52899	140825	NEURL2	Yes
7473	2954	GSTZ1	Yes
5217	10826	FAXDC2
52816	160428	ALDH1L2	Yes
53247	55035	NOL8
53064	57055	DAZ2
6175	9212	AURKB
6403	7763	ZA20D2	Yes
9159	3055	HCK	Yes
52696	53632	PRKAG3	Yes
2875	84457	PHYHIPL	Yes
4770	2531	FVT1	Yes
52772	285641	SLC36A3
3213	79017	C7orf24	Yes
7157	23704	KCNE4	Yes
100005739	3040	HBA2
7488	9317	PTER	Yes
56893	79158	GNPTAB
40080646	114	ADCY8
52668	51754	TMEM8B	Yes
100002335	11346	SYNPO
70862	255809	HIDE1	Yes
56930	23061	TBC1D9B
945	84719
40080747	795	S100G
14665	1958	EGR1
14554	23051	ZHX3	Yes
6319	51019	CCDC53
53829	79847	TMEM180
5179	26229	B3GAT3
6459	1392	CRH	Yes
7075	115825	WDFY2
12841	138199	C9orf41
6336	4633	MYL2	Yes
11677	122622	ADSSL1	Yes
5558	55335	NIPSNAP3B	Yes
14477	57462	KIAA1161
666	1317	SLC31A1	Yes
56494	114815	SORCS1
13002	6906	SERPINA7
7375	10100	TSPAN2
410	280	AMY2B	Yes
9549	260293	CYP4X1	Yes
9283	4653	MYOC	Yes
53143	3996	LLGL1	Yes
9249	160298	C11orf42	Yes
14553	23545	ATP6V0A2
3559	970	CD70
54427	220963	SLC16A9
8545	129530	LYG1	Yes
4366	54926	UBE2R2	Yes
7237	2771	GNAI2
4653	81556	VWA9	Yes
9976	2256	FGF11
5941	6611	SMS
53817	2912	GRM2
1520	57669	EPB41L5	Yes
56322	23387	KIAA0999	Yes
100010307	6993	DYNLT1
94	90701	SEC11C	Yes
2776	1635	DCTD	Yes
9661	257415	FAM133B
5947	81488	MYZAP
100002328	166378	SPATA5
54377	2998	GYS2	Yes
13970	23236	PLCB1	Yes
54836	163479	FNDC7	Yes
100011241	8175	SF3A2
1395	1264	CNN1	Yes
6012	5691	PSMB3
724	10169	SERF2	Yes
527	51271	UBAP1
13503	2877	GPX2
6446	51614	ERGIC3
53017	11185	INMT	Yes
100002254	80124	VCPIP1
14514	3991	LIPE	Yes
409	113828	FAM83F
3655	29959	NRBP1	Yes
100014316	270	AMPD1
347	55559	HAUS7
53028	5078	PAX4	Yes
56892	26030	PLEKHG3
841	64108	RTP4
100002205	154810	AMOTL1
12923	5897	RAG2
70077	11045	UPK1A	Yes
56294	8826	hCG_1991735	Yes
2890	84923	FAM104A
2192	5037	HEL-S-34
1172	408263	FNDC9	Yes
6438	4711	NDUFB5	Yes
5285	5013	OTX1	Yes
10111	23276	KLHL18	Yes
14821	7173	TPO	Yes
14977	84695	LOXL3
8740	5495	PPM1B	Yes
7436	6389	SDHA
6885	2783	GNB2
1991	127540	HMGB4	Yes
3343	51247	PAIP2
299	64112	MOAP1
53923	64210	MMS19	Yes
5040	50626	CYHR1	Yes
53049	7626	ZNF75D	Yes
7462	55256	ADI1
6634	64789	EXO5
764	51377	UCHL5	Yes
3581	57192	MCOLN1	Yes
14642	30000	TNPO2	Yes
1423	4675	NAP1L3	Yes
40080752	6650	CAPN15
6857	6888	TALDO1	Yes
54236	60560	NAA35
14758	256281	NUDT14	Yes
12921	719	C3AR1
54328	8875	VNN2
12982	55602	CDKN2AIP
4499	10982	MAPRE2	Yes
52805	285498	RNF212
4933	2039	DMTN
100014736	4528	MTIF2
508	57149	LOC57149	Yes
52823	341359	SYT10
173	94239	H2AFV	Yes
56336	90957	DHX57
14611	1571	CYP2E1	Yes
100014472	4440	MSI1
6944	112616	CMTM7
3090	55954	ZMAT5	Yes
100000231	150197
14733	64102	TNMD
54334	3308	HSPA4
53960	80233	FAAP100
3324	6173	RPL36A	Yes
4085	5500	PPP1CB	Yes
7937	8934	RAB29	Yes
100011205	10468	FST
7647	5711	PSMD5	Yes	Yes
4098	23300	ATMIN
56861	9839	ZEB2
6314	51207	DUSP13	Yes
13004	7363	UGT2B4
6717	148753	FAM163A	Yes
4096	770	CA11
9791	56652	PEO1	Yes
53055	55732	C1orf112
5156	30815	ST6GALNAC6	Yes
3410	84245	MRI1
4855	29086	HSPC142
70342	114044
7933	402	ARL2	Yes	Yes
53218	57562	KIAA1377	Yes
55681	23041	MON2
3033	51012	SLMO2	Yes
6223	2309	FOXO3
5921	115992	RNF166
4002	3959	LGALS3BP	Yes
52686	29986	SLC39A2	Yes
170	283643	C14orf80
3968	6139	hCG_24487	Yes
3461	1384	CRAT	Yes
55002	23203	PMPCA	Yes
40080837	3375	IAPP
14524	55117	SLC6A15	Yes
6816	8407	TAGLN2	Yes
4107	54512	EXOSC4	Yes
6224	8531	CSDA
7220	64951	MRPS24
6333	51374	ATRAID
14492	23339	VPS39
100002362	171024	SYNPO2
14627	59342	SCPEP1	Yes
451	79002	C19orf43
5469	1837	DTNA
13065	3426	CFI	Yes
100015075	26737	OR1L1
54779	2977	GUCY1A2
7020	90121	RP1-112K5.2	Yes
2272	9901	SRGAP3	Yes
14287	5430	POLR2A	Yes
14956	5394	EXOSC10
11522	124401	ANKS3
11477	6448	SGSH
40080748	9426	CDY2A
100002004	3033	HADH
8522	22977	AKR7A3
797	51444	RNF138	Yes
11946	128240	APOA1BP	Yes
53355	56163	RNF17
947	10465	PPIH	Yes
1198	8740	TNFSF14	Yes
14636	653319	KIAA0895L
11754	1593	CYP27A1
4481	11285	B4GALT7	Yes
13067	8548	BLZF1
6067	8501	SLC43A1	Yes
2497	146395	GSG1L	Yes
13270	11056	DDX52
55361	3720	JARID2
11529	51816	CECR1	Yes
100002425	142678	MIB2
6991	3068	HDGF	Yes
13530	3934	LCN2	Yes
7697	54869	EPS8L1
9298	84254	CAMKK1	Yes
11610	83450	LRRC48	Yes
7112	114984	FLYWCH2	Yes
54025	7841	MOGS
100011202	5550	PREP
52	5250	SLC25A3	Yes
3918	10490	VTI1B
3666	7692	ZNF133	Yes
56851	54880	BCOR	Yes
7580	18	ABAT
2243	65975	STK33
3057	80153	EDC3	Yes
8396	51303	FKBP11	Yes
9721	1595	CYP51A1	Yes
20	78996	MGC5242	Yes
7541	60496	AASDHPPT
7108	5906	RAP1A	Yes
52838	8742	TNFSF12
1356	64064	OXCT2
798	8504	PEX3	Yes
557	7105	TSPAN6	Yes
4109	10239	AP3S2
3837	9409	PEX16	Yes
14950	923	CD6
11411	10180	RBM6	Yes
3211	10745	PHTF1	Yes
6374	822	CAPG
6460	6717	SRI
8732	22889	KIAA0907	Yes
40080746	8739	HRK
14914	154091	SLC2A12
4533	4715	NDUFB9
3268	4968	OGG1	Yes
54095	10587	TXNRD2
4966	8445	DYRK2
53848	7365	UGT2B10
1941	84248	FYTTD1	Yes
3433	10920	COPS8	Yes
40080836	6559	SLC12A3
56834	161176	SYNE3
14736	8293	SERF1A	Yes
3087	857	CAV1	Yes
14760	54993	ZSCAN2
6381	54987	C1orf123	Yes
52670	79923	NANOG	Yes
13255	10610	ST6GALNAC2
4361	4110	MAGEA11
1712	11012	KLK11	Yes
286	51099	ABHD5
3459	54623	PAF1	Yes
6727	203	AK1	Yes
3143	9798	IST1	Yes
7270	10084	PQBP1
55267	90317	ZNF616
3248	54964	MENT	Yes
7586	80115	BAIAP2L2
55706	6093	ROCK1
52822	163786	SASS6
54987	150159	SLC9B1
54847	1300	COL10A1	Yes
3539	83930	STARD3NL	Yes
7878	652968	GATSL3	Yes
13624	122953	JDP2
100014752	5076	PAX2
8073	79856	SNX22
55339	23239	PHLPP1
53089	23495	TNFRSF13B	Yes
7980	5192	PEX10
5668	9022	CLIC3
11385	149699	GTSF1L	Yes
4188	9668	hCG_2008146	Yes
5164	6205	RPS11
53319	63925	ZNF335
9960	284406	ZFP82	Yes
136	53827	FXYD5	Yes
2288	1745	DLX1
13962	4846	NOS3
11656	7574	ZNF26
100014561	6755	SSTR5
6657	79706	PRKRIP1	Yes
14472	11160	ERLIN2	Yes
8580	80267	C1orf22
100072723	554313	HIST1H4H
7038	56616	DIABLO	Yes
4194	11118	BTN3A2	Yes
9932	378108	TRIM74	Yes
8637	130026	hCG_2043051	Yes
6045	9636	ISG15	Yes
645	8799	PEX11B	Yes
562	63943	FKBPL
7959	4792	NFKBIA	Yes
13171	60412	EXOC4
100002218	57536	KIAA1328
11746	23636	hCG_19665
70794	146198	ZFP90	Yes
56926	146183	OTOA	Yes
313	115817	DHRS1	Yes
1250	3760	KCNJ3	Yes
1201	140838	NANP
1539	206426
9606	121053	C12orf45	Yes
54115	9841	ZBTB24
1178	7766	ZNF223	Yes
6722	6602	SMARCD1
40080749	3381	IBSP
7249	64841	GNPNAT1	Yes
8434	116349		Yes
54066	114548	CIAS1
4327	5721	PSME2
6297	55284	UBE2W
56850	54477	PLEKHA5
6326	7135	TNNI1	Yes
3367	81849	ST6GALNAC5
3893	11344	TWF2	Yes
14822	4246	SCGB2A1	Yes
14511	84163	GTF2IRD2	Yes
7537	64769	MEAF6	Yes
5151	27173	SLC39A1
13013	51156	SERPINA10
14596	83873	GPR61	Yes
9711	23125	CAMTA2	Yes
4811	51308	REEP2	Yes
40080742	676	BRDT
4040	56681	SAR1A	Yes
52752	259295	TAS2R20
7984	66000	TMEM108	Yes
2464	54407	SLC38A2	Yes
100011230	7291	TWIST1
4623	59349	KLHL12	Yes
52865	139322	APOOL	Yes
7622	57147	SCYL3	Yes
3401	3306	HSPA2
6757	51522	TMEM14C	Yes
40080741	3060	HCRT
7778	202865	C7orf33	Yes
56885	9202	ZMYM4
818	7163	TPD52	Yes
4736	6142	RPL18A	Yes
55704	55914	ERBB2IP
14783	4308	TRPM1	Yes
52737	66035	SLC2A11
7556	219970	GLYATL2
52940	100132285	KIR2DS2	Yes
3396	4832	NME3	Yes
3910	80149	ZC3H12A	Yes
14646	57693	ZNF317	Yes
11328	631	BFSP1	Yes
14473	23394	ADNP
3330	10987	COPS5	Yes
70843	128408	BHLHE23
14705	2620	GAS2	Yes
623	80346	REEP4	Yes
11706	10454	MAP3K7IP1	Yes
100009545	4713	NDUFB7
5055	81932	HDHD3
9921	149473	CCDC24	Yes
100011253	6272	SORT1
3775	55028	C17orf80	Yes
6378	51528	C14orf100
6971	79637	ARMC7	Yes
6037	64949	MRPS26
55012	55188	RIC8B
9630	8877	SPHK1
8773	7903	ST8SIA4	Yes
2727	29090	C18orf55	Yes
3313	79004	CUEDC2	Yes
7468	55624	POMGNT1
100014304	4352	MPL
56862	9814	SFI1	Yes
2500	7988	ZNF212	Yes
3352	6164	RPL34	Yes
11500	4939	OAS2	Yes
5745	84294	UTP23	Yes
54317	84561	SLC12A8
2847	2793	GNGT2
100002698	5618	PRLR
11713	2588	GALNS	Yes
53622	84873	GPR128
11785	29117	BRD7
100010310	11148	HHLA2
5363	83463	MXD3	Yes
54123	92291	CAPN13
3729	65003	MRPL11	Yes
56347	128239	IQGAP3	Yes
6412	9837	GINS1	Yes
56923	57337	SENP7	Yes
7192	112495	GTF3C6	Yes
14538	133688	UGT3A1	Yes
14819	6868	ADAM17	Yes
70341	140733	MACROD2
3395	84265	POLR3GL	Yes
4825	7328	UBE2H	Yes
2210	100130950		Yes
13537	284365		Yes
53957	84735	CNDP1
7443	4221	MEN1
52871	10714	POLD3	Yes
5021	84769	FKSG24
100011238	5595	MAPK3
52782	167127	UGT3A2
7350	115861	NXNL1
52837	140902	R3HDML	Yes
100010886	3304	HEL-S-103
7750	8685	MARCO	Yes
12833	53831	GPR84
8010	2885	GRB2	Yes
53776	2488	FSHB	Yes
7319	92610	TIFA	Yes
55004	248	ALPI
2666	5608	MAP2K6	Yes
40080739	6469	SHH
100000232	84222
3306	1719	DYR	Yes
7630	356	FASLG
53522	222584	FAM83B	Yes
574	51316	PLAC8	Yes
11382	80183	KIAA0226L

## Sheet: Table EV1 A preys
Table EV1
List of ORFs screened in the four BFG-Y2H screens (A, preys, Sheet 8/8)
ORF_ID	Gene_ID	SYMB	Tested in CVA BFG-Y2H?	Calibration Set?
55586	56606	SLC2A9
12976	54959	ODAM	Yes
54356	11159	RABL2A	Yes
6106	8563	hCG_2011153	Yes
100069236	6942	TCF20
71866	80155	NAA15	Yes
10493	1488	CTBP2	Yes
10415	284525	SLC9C2
70121	4628	MYH10
100016108	729480		Yes
10811	284348	LYPD5	Yes
10810	26053	AUTS2
2215	3670	ISL1	Yes
6814	29894	CPSF1
6466	55731	C17orf63	Yes
14117	1785	DNM2	Yes
11795	84058	WDR54
10305	83548	COG3	Yes
8478	440556
71843	3595	IL12RB2	Yes
11849	7862	BRPF1	Yes
13003	117157	SH2D1B	Yes
12112	3957	LGALS2	Yes
54003	347517	RAB41	Yes
100016046	266727	MDGA1
100016116	1630	DCC	Yes
6588	11034	DSTN	Yes
100015589	23113	CUL9
11943	978	CDA	Yes
110	9638	FEZ1	Yes
11200	7022	TFAP2C
1685	256472	TMEM151A
53777	8822	FGF17
100016119	448834	KPRP	Yes
72053	6553	SLC9A5	Yes
3173	10421	CD2BP2
100069211	29	ABR
100068217	10168	ZNF197
5951	5831	PYCR1	Yes
71109	5167	ENPP1	Yes
100015575	388962	BOLA3	Yes
1782	56852	RAD18	Yes
72170	5198	PFAS	Yes
11880	140679	SLC32A1	Yes
53536	9906	SLC35E2	Yes
71633	6121	RPE65	Yes
9550	60680	CELF5	Yes
13087	55937	APOM	Yes
2654	2203	FBP1	Yes
100015951	64127	NOD2	Yes
2474	2073	ERCC5
11769	79805	VASH2
1193	3706	ITPKA
71133	90627	STARD13	Yes
14801	54480	CHPF2	Yes
71239	3042	HBM
70308	6331	SCN5A	Yes
71055	63967	CLSPN	Yes
10931	9957	HS3ST1
11070	5428	POLG
2074	219749	ZNF25	Yes
53787	80099	C7orf69
4584	51596	CUTA	Yes
71504	30849	PIK3R4
6222	10743	RAI1
53688	282616	IFNL2	Yes
11373	170575	IMAP1
56938	146439	CCDC64B
2597	9600	PITPNM1	Yes
56925	80727	TTYH3
55834	3889	KRT83
9694	23199	GSE1
100016209	353142	LCE3A	Yes
72178	84467	FBN3
2909	7023	TFAP4
6512	7337	UBE3A	Yes
100015548	401667	OR51A2	Yes
6183	1816	DRD5	Yes
9525	23533	PIK3R5	Yes
9558	758	MPPED1	Yes
54813	50832	TAS2R4	Yes
11633	7398	USP1	Yes
11911	286016
6904	56005	MYDGF
7592	9961	MVP	Yes
100015596	55137	FIGN
13177	378708	APITD1	Yes
12304	4602	MYB	Yes
11210	11309	SLCO2B1
11722	54440	SASH3
71173	9219	MTA2
71555	53841	MUPCDH	Yes
2996	30001	ERO1L	Yes
11300	9452	ITM2A	Yes
3403	9100	USP10	Yes
11450	79969	ATAT1
11014	122945	NOXRED1	Yes
10862	256435	ST6GALNAC3
10380	160777	CCDC60
100015982	10011	SRA1	Yes
55086	5873	RAB27A	Yes
56140	440503	PLIN5	Yes
8961	4302	MLLT6
11292	84935	MEDAG
54258	55720	TSR1
533	2114	ETS2
12390	2134	EXTL1
100015605	154064	RAET1L
55110	129450	TYW5	Yes
5925	9191	DEDD	Yes
12897	3116		Yes
11224	53829	P2RY13
10805	2776	GNAQ
53275	27347	STK39
10796	2359	FPR3
70921	10380	BPNT1	Yes
100015612	10220	GDF11
7196	91603	ZNF830	Yes
10201	25975	EGFL6	Yes
1396	221016		Yes
13195	5930	RBBP6	Yes
11503	340061	TMEM173	Yes
2767	2582	GALE	Yes
12772	3502		Yes
71767	84440	RAB11FIP4
3600	22974	HCTP4	Yes
13142	56891	LGALS14	Yes
70419	1555	CYP2B6
54791	4353	MPO
56465	378807	CATSPER4	Yes
6992	26094	DCAF4	Yes
7214	4097	hCG_1991559
9869	149499	LRRC71	Yes
8110	7920	BAT5	Yes
9542	9918	NCAPD2	Yes
8438	246	ALOX15	Yes
71801
11277	8611	PPAP2A	Yes
13230	65084	TMEM135	Yes
13419	285971	ZNF775
13520	26233	FBXL6
71662	11254	SLC6A14
5974	4637	MYL6	Yes
53675	286499	FAM133A	Yes
11814	23089	PEG10	Yes
72116	400506	KNOP1	Yes
100016211	22891	ZNF365	Yes
10238	57706	DENND1A	Yes
12289	26099	SZRD1	Yes
15049	10753	CAPN9	Yes
3098	55650	PIGV	Yes
100015593	129521	NMS	Yes
5650	7125	TNNC2	Yes
55078	401260		Yes
52992	91807	MYLK3
13652	6578	SLCO2A1	Yes
5515	3987	LIMS1	Yes
7888	375133		Yes
3369	438	hCG_1981394
4662	1153	CIRBP	Yes
3798	87	ACTN1	Yes
1832	1022	CDK7
70298	1832	DSP	Yes
435	29934	SNX12	Yes
71372	114991	ZNF618	Yes
100015559	64641	EBF2	Yes
6569	79690	GAL3ST4
11502	953	ENTPD1
4828	8318	CDC45	Yes
11940	441478	NRARP
3071	221	ALDH3B1	Yes
11067	126353	MISP	Yes
2965	93210	PGAP3
71482	64863	METTL4	Yes
8367	558	AXL	Yes
71651	7225	TRPC6	Yes
55974	7115
53378	25854	FAM149A
54009	84865	CCDC142
70167	219285	SAMD9L
100069224	348980	HCN1
54961	253512	SLC25A30
70823	123103	KLHL33	Yes
11286	84142	FAM175A	Yes
10419	2710	GK	Yes
71581	220359	TIGD3	Yes
53465	219972	MPEG1
10608	80829	hCG_2042749
2701	6431	SRSF6
6615	23223	RRP12	Yes
1840	10238	DCAF7	Yes
71724	1144	CHRND	Yes
12920	6385	SDC4	Yes
53722	2798	GNRHR	Yes
359	875	CBS	Yes
54249	55195	C14orf105	Yes
53986	3467	IFNW1
10261	2621	GAS6
10085	10346	TRIM22
8123	203427	LOC203427
54555	9491	PSMF1	Yes
115	57449	PLEKHG5
3990	5708	PSMD2	Yes	Yes
11162	283130	LOC283130
71863	80052		Yes
11129	51491	NOP16	Yes
56878	11320	MGAT4A
6549	80218	NAA50	Yes
71833	5020	OXT
3879	308	ANXA5	Yes
71955	140856	SCP2D1	Yes
54354	653240	KRTAP4-11	Yes
343	7965	JTV1	Yes
10320	9240	PNMA1	Yes
71612	8292	COLQ	Yes
12886	51705	EMCN	Yes
53704	50837	TAS2R7	Yes
9758	91452	ACBD5	Yes
100016142	4330	MN1
10021	5359	PLSCR1
11589	124245	ZC3H18	Yes
4979	7593	ZNF42
4959	22	ABCB7	Yes
2026	91544	UBXN11
10906	117177	RAB3IP	Yes
52683	56133	PCDHB2
71465	284358	MAMSTR
2542	23262	PPIP5K2
71643	65122	PRAMEF2
11370	64091	POPDC2	Yes
71995	343071		Yes
2741	301	ANXA1	Yes
72104	122876	GPHB5	Yes
72182	10847	SRCAP	Yes
12042	6136	RPL12	Yes
10861	84061	MAGT1	Yes
71649	22841	RAB11FIP2	Yes
3266	79644	SRD5A3	Yes
12108	1622	DBI
11126	10447	FAM3C	Yes
53700	120065	OR5P2	Yes
55073	125061	AFMID	Yes
100016221	326342
5944	11332	ACOT7	Yes
55569	5753	PTK6
70000	7745	ZNF192	Yes
9638	116496	C1orf24	Yes
53584	89874	SLC25A21	Yes
7490	9122	SLC16A4	Yes
10758	9388	LIPG	Yes
278	130589	GALM	Yes
7246	54475	NLE1
9751	5606	MAP2K3	Yes
10549	54619	CCNJ	Yes
11743	55120	FANCL
2174	4173	MCM4
70025	81850	KRTAP1-3	Yes
15050	56623	INPP5E
54340	272	AMPD3
1492	1993	ELAVL2
13064	10268	RAMP3	Yes
70327	775	CACNA1C	Yes
71191	6821	SUOX	Yes
717	54504	CPVL
100016056	28514	DLL1
1124	4674	NAP1L2	Yes
14805	153572	IRX2
1580	4113	MAGEB2	Yes
71606	1268	CNR1
3050	59277	NTN4	Yes
10769	51435	SCARA3
70719	3743	KCNA7
11154	65061	CDK15	Yes
70652	151	ADRA2B	Yes
54038	142683	ITLN2	Yes
71614	3787	KCNS1
54213	259289	TAS2R43	Yes
53128	4139	MARK1
3077	10616	RBCK1
70712	54468	FLJ20323	Yes
10650	57162	PELI1	Yes
9124	2316	FLNA	Yes
70488	2218	FKTN	Yes
12317	7422	VEGF	Yes
100015995	26581	DUX5	Yes
12964	134492	NUDCD2
53448	4772	NFATC1
11130	55508	SLC35E3	Yes
11760	27334	P2RY10	Yes
9919	1959	EGR2
3251	10327	AKR1A1	Yes
52884	55200	PLEKHG6
11120	9274	BCL7C	Yes
10923	203100	HTRA4
70566	163175	LGI4	Yes
9226	161931	ADAD2
100016079	3559	IL2RA	Yes
11572	1855	DVL1
11600	7301	TYRO3
11604	64795	RMND5A	Yes
5028	55323	LARP6
9842	55106	SLFN12	Yes
5840	2308	FOXO1
13119	8649	LAMTOR3	Yes
6423	5713	PSMD7
72146	23162	MAPK8IP3	Yes
55599	9520	NPEPPS
8694	8621	CDC2L5	Yes
53156	400720	ZNF772	Yes
8786	203054	ADCK5	Yes
55355	2589	GALNT1
54848	30836	DNTTIP2
100016057	2814	GP5
13301	204010		Yes
71406	339559	ZFP69
100016105	126432	RINL
1222	7087	ICAM5
11549	5972	REN	Yes
14557	155061	ZNF746
6895	65009	NDRG4	Yes
9640	166979	CDC20B
71689	162515	SLC16A11
12022	9646	CTR9	Yes
6554	90506	LRRC46	Yes
7247	6548	SLC9A1	Yes
4127	4613	MYCN
5281	57325	CSRP2BP	Yes
40080551	646	BNC1
11661	5871	MAP4K2	Yes
54703	26539	OR10H1	Yes
10745	10352	WARS2	Yes
5101	254896
11348	253143	PRR14L	Yes
13657	6909	TBX2
5457	26751	SH3YL1	Yes
70737	9496	TBX4
71839	114915		Yes
1138	202559	KHDRBS2	Yes
11363	9543	IGDCC3	Yes
6795	80222	TARS2
2158	57125	PLXDC1
100015599	390748	PABPN1L	Yes
11421	9650	MTFR1	Yes
9999	6934	TCF7L2	Yes
4740	3663	IRF5
10628	166379	BBS12
13006	51318	MRPL35	Yes
11560	79692	ZNF322A	Yes
100062230	2652	OPN1MW	Yes
10939	201562	PTPLB	Yes
71187	84750	FUT10
10591	159989	CCDC67	Yes
8369	57091	CASS4
4544	10856	RUVBL2
71436	1662	DDX10
8670	594855	CPLX3	Yes
11347	25800	SLC39A6	Yes
11393	4351	MPI
54465	200315	APOBEC3A
4272	80761	UPK3B
100069230	5654	HTRA1
12380	55652	SLC48A1	Yes
71690	64078	SLC28A3	Yes
100016033	4923	NTSR1	Yes
4955	27129	HSPB7	Yes
71573	2250	FGF5	Yes
10250	5093	PCBP1
9872	150160	CCT8L2	Yes
72133	5364	PLXNB1	Yes
11340	10002	NR2E3	Yes
10612	79809	TTC21B
12053	147804		Yes
8967	11117	EMILIN1	Yes
12123	128977	C22orf39
70302	10579	TACC2	Yes
53835	91464		Yes
71825	6568	SLC17A1
71204	23193	GANAB	Yes
79	51278	IER5
54357	256933	NPB
52818	22987	SV2C
1734	81565	NDEL1
10770	57711	ZNF529	Yes
12915	348235	SKA2	Yes
100015572	360203	GLT6D1	Yes
71590	92591	ASB16	Yes
807	48	ACO1	Yes
7713	8973	CHRNA6	Yes
2132	9631	NUP155
69	7431	VIM
11401	54457	TAF7L
11593	6487	ST3GAL3	Yes
13144	3641	INSL4	Yes
6801	112942	CFAP36	Yes
8537	55716	LMBR1L	Yes
71079	2321	FLT1	Yes
55516	116328	C8orf34	Yes
1353	3135	HLA-G
12038	8338	HIST2H2AC	Yes
6718	4343	MOV10	Yes
8499	79849	PDZD3
6899	56288	PARD3
10568	84460	ZMAT1
56473	56955	MEPE
53926	80315	CPEB4
12312	257203
358	1508	CTSB	Yes
9276	10665	C6orf10
10675	2774	GNAL
53559	6716	SRD5A2	Yes
6043	7407	VARS
71221	56978	PRDM8	Yes
5644	51478	hCG_2024989	Yes
56461	64106	NPFFR1
6402	29103	DNAJC15	Yes
12400	55681	SCYL2	Yes
10876	23126	POGZ	Yes
71713	10844	TUBGCP2
71106	8323	FZD6	Yes
55307	63898	SH2D4A	Yes
9366	58985	IL22RA1	Yes
54699	1485	CTAG1A
8400	147687	ZNF417	Yes
10279	8916	HERC3
5916	84705	GTPBP3
4430	10933	MORF4L1	Yes
8737	93594	TBC1D31	Yes
2432	55100	WDR70
757	8724	SNX3	Yes
1377	83893	SPATA16	Yes
4265	3726	JUNB
70010	6521	SLC4A1	Yes
6225	51465	UBE2J1	Yes
100016087	27094	KCNMB3	Yes
130	6737	TRIM21	Yes
8543	169693	TMEM252	Yes
70128	54838	WBP1L	Yes
2888	3155	HMGCL	Yes
8479	27132	CPNE7	Yes
7749	11027	LILRA2	Yes
10696	162427	FAM134C	Yes
71510	441381	LRRC24
71300	9603	NFE2L3
71394	7091	TLE4	Yes
10937	153657	TTC23L	Yes
11499	84315	MON1A
70093	474381	H2AFB2;
2490	2239	GPC4
895	29081	METTL5
10942	255426	RASGEF1C	Yes
2571	8836	GGH	Yes
72211	84441	MAML2
54339	7581	ZNF33A
939	26258	BLOC1S6	Yes
9229	2712	GK2	Yes
55665	253012	HEPACAM2	Yes
71125	11128	POLR3A
52565	3451	IFNA17	Yes
71943	342527	SMTNL2	Yes
10756	1824	DSC2
70317	2200	FBN1	Yes
11125	60677	CELF6	Yes
4224	80345	ZSCAN16	Yes
6724	113730	KLHDC7B
52941	56624	ASAH2
2796	90353	CTU1
4792	9536	PTGES	Yes
53011	7096	TLR1
5853	54850	FBXL12
55030	29966	STRN3
71676	9986	RCE1	Yes
4384	4149	MAX	Yes
12839	3015	H2AFZ	Yes
55372	503542	SPRN
13088	6590	SLPI	Yes
2786	2782	GNB1	Yes
53293	5414	SEPT4
12064	404672	GTF2H5
11755	22846	VASH1	Yes
10717	254122	SNX32	Yes
52907	57476	GRAMD1B
9822	57168	ASPHD2
10863	1404	HAPLN1
72147	85441	HELZ2
71301	55763	EXOC1
54065	26664	OR7C1	Yes
1940	159163	RBMY1F
53643	9501	RPH3AL	Yes
754	26031	OSBPL3	Yes
70721	27143	KIAA1274	Yes
3900	3790	KCNS3	Yes
11488	8801	SUCLG2	Yes
6138	4070	TACSTD2
11212	27097	TAF5L	Yes
5995	10574	CCT7	Yes
54978	389118	CDHR4	Yes
9991	9726	ZNF646
2992	7071	KLF10	Yes
1340	132671	SPATA18	Yes
71223	266971
100015563	349149	GJC3	Yes
9827	8528	DDO
100016085	643847	PGA4	Yes
71422	114294	LACTB
100016058	8022	LHX3
12301	23420	NOMO1
56075	23326	USP22	Yes
100015911	387264	KRTAP5-1
13110	55601	DDX60	Yes
70073	8399	PLA2G10	Yes
12081	347694
8488	157927	C9orf62	Yes
10985	56269	IFGGE	Yes
100069237	904	CCNT1
725	26065	LSM14A
55659	8786	RGS11
7085	79663	HSPBAP1
921	6208	RPS14	Yes
11977	51747	LUC7L3
14215	3848	KRT1
5888	5524	PPP2R4	Yes
10895	1675	CFD
4359	7511	XPNPEP1
10448	148808	MFSD4	Yes
54438	353324	SPATA12	Yes
1855	144406	WDR66	Yes
13112	1318	SLC31A2	Yes
70706	643853	TMPPE	Yes
3066	25979	DHRS7B	Yes
3975	3178	HNRPA1	Yes
5373	5965	RECQL
72055	10501	SEMA6B
5821	113829	SLC35A4
55025	9473	THEMIS2
10585	23216	TBC1D1	Yes
5439	64170	CARD9	Yes
10706	5562	PRKAA1	Yes
10497	2550	GABBR1
9390	132612	ADAD1	Yes
157	7555	CNBP	Yes
40080552	8408	ULK1
71382	64800	EFCAB6	Yes
11157	54839	LRRC49	Yes
53457	284486	THEM5	Yes
56038	255403	ZNF718	Yes
5053	10483	SEC23B	Yes
3472	11187	PKP3
4862	7780	SLC30A2	Yes
71615	2619	GAS1
11490	129401	NUP35	Yes
53291	57509	MTUS1	Yes
71432	550631	CCDC157
11748	60314	C12orf10	Yes
12282	55806	HR
3841	8668	EIF3I	Yes
13300	10092	ARPC5	Yes
7993	6170	RPL39
2759	54872	PIGG	Yes
10281	30009	TBX21
453	1537	CYC1	Yes
70887	728215	FAM155A	Yes
5458	858	CAV2
9310	140		Yes
3620	56052	ALG1	Yes
71453	256364	EML3
10173	954	ENTPD2
5687	57456	KIAA1143	Yes
71894	23619	hCG_1685807	Yes
11512	375346	TMEM110
72025	7436	VLDLR	Yes
7323	5376	PMP22	Yes
71203	157506	RDH10	Yes
7199	8437	RASAL1
10543	86614	HSFY1	Yes
10467	222826	C6orf146
53322	5393	EXOSC9	Yes
10445	148229	ATP8B3
71811	285033		Yes
55035	6818	SULT1A3	Yes
4508	4716	NDUFB10	Yes
71711	56106	PCDHGA10	Yes
4796	4324	MMP15
54526	27123	DKK2	Yes
8365	80022		Yes
486	10797	MTHFD2
11170	135398	C6orf141
11092	64122	FN3K
2928	4147	MATN2	Yes
8054	9688	NUP93
6490	9063	PIAS2	Yes
4496	60509	AGBL5
474	6713	SQLE	Yes
2966	5129	PCTK3	Yes
72179	9611	NCOR1	Yes
337	113157
71252	653499	LGALS7	Yes
72190	121260	SLC15A4
2363	2557	GABRA4	Yes
4990	11165	NUDT3
71880	10938	EHD1	Yes
54482	84871	AGBL4	Yes
7699	2176	FANCC	Yes
72175	9778	KIAA0232
10662	55026	TMEM255A	Yes
40080549	8288	EPX	Yes
14889	387036		Yes
71298	115361	GBP4	Yes
10388	85453	TSPYL5
10140	4664	NAB1
10108	9372	ZFYVE9
3227	51293	CD320
72033	5331	PLCB3	Yes
13201	83758	RBP5	Yes
11417	144097	C11orf84
52950	6801	STRN
2565	84464	SLX4	Yes
70882	50614	GALNT9
9933	9110	MTMR4	Yes
11100	6477	SIAH1	Yes
6356	8557	TCAP	Yes
70310	7267	TTC3	Yes
8384	922	CD5L	Yes
53075	64895	PAPOLG
70267	9828	ARHGEF17	Yes
56280	170572	HTR3C
72168	51755	CDK12
71944	283303		Yes
12368	85025	TMEM60	Yes
71401	23141	ANKLE2
5532	6035	RNASE1
72142	25782	RAB3GAP2
72031	140775	SMCR8	Yes
5718	4878	NPPA	Yes
2004	1277	COL1A1	Yes
3176	26502	NARF	Yes
11526	55314	TMEM144	Yes
1972	10749	KIF1C
52671	23314	SATB2	Yes
72043	10299	MARCH6	Yes
70455	2121	EVC
2269	148789	B3GALNT2
7138	8324	FZD7	Yes
100015517	23784	POTEH
72048	10207	INADL
55264	7568	ZNF20	Yes
11724	51321	AMZ2
689	64327	DKFZp547F222	Yes
9982	9742	IFT140
10107	51720	RAP80	Yes
72052	83854	ANGPTL6
7985	2953	GSTT2
71719	283742	FAM98B
72134	23242	COBL
71416	59352	LGR6	Yes
4052	6396	SEC13	Yes
71032	387680	FAM21A	Yes
11109	374355	CCDC172	Yes
72008	219539	YPEL4	Yes
6191	4204	MECP2	Yes
70731	254428	SLC41A1	Yes
2624	2491	FSHPRH1
12214	57513	CASKIN2
5954	8884	SMVT	Yes
55040	154288	KHDC3L
53871	26538	OR10H2	Yes
55122	196051	PPAPDC1A	Yes
1628	5934	RBL2
54149	126326	GIPC3
52767	147741	ZNF560
71540	116236	ABHD15
56419	140612	ZFP28
12902	54812	AFTPH	Yes
11455	128209	KLF17
10996	29777	ABT1	Yes
13040	91408	BTF3L4	Yes
71771	8313	AXIN2	Yes
10293	7850	IL1R2	Yes
12369	116541	MRPL54	Yes
70879	728741	LOC728741	Yes
6539	29781	NCAPH2	Yes
72159	23158	TBC1D9
12185	4696	NDUFA3	Yes
4289	2956	MSH6
100069223	89795	NAV3	Yes
11548	79905	TMC7	Yes
10957	2564	GABRE	Yes
52682	79836	LONRF3
11473	53349	ZFYVE1	Yes
100069215	374907	B3GNT8	Yes
70300	5783	PTPN13	Yes
11730	64342	HS1BP3	Yes
56479	149483	CCDC17	Yes
4755	9025	RNF8	Yes
10705	7525	YES1	Yes
70987	80173	IFT74	Yes
71706	84952	CGNL1
11528	8464	SUPT3H	Yes
53870	733	C8G	Yes
72081	10427	SEC24B
54603	170392	OIT3	Yes
71700	11096	ADAMTS5
5855	3059	HCLS1	Yes
71073	2263	FGFR2	Yes
946	8560	DEGS1	Yes
71287	79890	RIN3
100015603	6259	RYK
12035	64073	IMUP
1458	51752	ERAP1	Yes
13166	256355		Yes
1944	23376	UFL1
53708	266553		Yes
71353
7099	9833	MELK	Yes
71705	29850	TRPM5
7471	23367	LARP1	Yes
6747	11269	hCG_1998531
70780	439996	IFIT1B
7051	23197	FAF2
7424	79912	PYROXD1	Yes
9987	1314	COPA
11584	55324	ABCF3	Yes
4854	2071	ERCC3
6168	113278	SLC52A3	Yes
8339	283375	SLC39A5	Yes
53129	84230	LRRC8C
55396	151011	SEPT10
71174	145483	FAM161B
54211	259290	TAS2R31	Yes
8232	9765	ZFYVE16	Yes
4259	84260	TCHP	Yes
100016109	6792	CDKL5	Yes
6871	25813	SAMM50	Yes
53150	83874	TBC1D10A	Yes
13854	59284	CACNG7	Yes
2492	7439	BEST1	Yes
6112	116115	ZNF526	Yes
70443	25924	MYRIP
70471	22903	BTBD3
2402	54834	GDAP2	Yes
8409	5159	PDGFRB	Yes
11750	84124	ZNF394	Yes
72057	51520	LARS	Yes
12844	54819	ZCCHC10	Yes
6752	51523	CXXC5
10677	3841	KPNA5
54098	26333	OR7A17	Yes
72160	23670	TMEM2	Yes
71281	64746	ACBD3
72070	613266		Yes
264	84864	MINA	Yes
100015566	374467
71913	134549	SHROOM1
11341	339221	ENPP7	Yes
10740	283461	C12orf40
100016055	642968	FAM163B	Yes
1881	56478	EIF4ENIF1
11725	51176	LEF1	Yes
70328	1657	DMXL1
10922	84660	CCDC62
8136	5959	RDH5	Yes
55298	49856	WRAP73	Yes
11217	79777	ACBD4	Yes
1549	7718	ZNF165	Yes
70814	146547	PRSS36
6921	54552	GNL3L	Yes
71611	3780	KCNN1
54579	169026	SLC30A8	Yes
11412	27183	VPS4A	Yes
2441	146956	EME1
1564	140831	ZSWIM3
72135	9863	MAGI2	Yes
9770	158427	TSTD2	Yes
10404	23787	MTCH1	Yes
71297	5442	POLRMT
5231	3927	LASP1	Yes
8456	255101	CCDC108
10573	339779	PRR30	Yes
12327	284942		Yes
10711	26272	FBXO4	Yes
10256	2	A2M	Yes
4689	3187	HNRNPH1	Yes
12933	8302	KLRC4	Yes
11751	2553	GABPB2	Yes
961	8559	PRPF18	Yes
11793	63893	UBE2O
70268	23165	NUP205
14007	3270	HRC
12223	8178	ELL	Yes
10456	93979	CPA5
71452	64175	LEPRE1
13121	151903	CCDC12
2989	6788	STK3	Yes
71289	11189	CELF3
10973	64180	DPEP3
71311	4952	OCRL	Yes
11439	129080	EMID1
12894	10791	VAMP5	Yes
7996	6729	SRP54	Yes
54686	5545	PRB4	Yes
54187	27020	NPTN	Yes
2184	5346	PLIN1
55029	123283	TARSL2
4810	9657	IQCB1	Yes
8101	10613	SPFH1	Yes
2	2629	GBA	Yes
11288	153222	CREBRF	Yes
5504	29087	THYN1
11883	132241
8167	8195	MKKS
4421	79001	VKORC1	Yes
70817	116987	AGAP1
9526	84179	MFSD7
342	84930	MASTL	Yes
2837	91703	ACY3
71621	5325	PLAGL1
52860	10631	POSTN
12161	158511	CSAG1
351	55754	TMEM30A	Yes
70603	374383	NCR3LG1	Yes
100069219	30811	HUNK
11309	282679	AQP11	Yes
10321	125206	SLC5A10	Yes
10557	1133	CHRM5	Yes
100015528	80351	TNKS2
11804	23677	SH3BP4	Yes
55378	80127	CCDC176
71276	27202	C5AR2
100015481	116179	TGM7	Yes
6845	10591	DNPH1
12944	64776	C11orf1	Yes
6863	25973	PARS2	Yes
71679	5916	RARG	Yes
4309	23780	APOL2	Yes
8466	10140	TOB1	Yes
14276	149095	DCST1	Yes
2958	10443	hCG_32190
11034	192669	AGO3	Yes
72020	284541	CYP4A22	Yes
71627	1812	DRD1	Yes
693	5564	PRKAB1	Yes
13129	29802	VPREB3	Yes
11714	79228	THOC6
12871	57415	C3orf14	Yes
13693	51559	NT5DC3
3859	4191	MDH2	Yes
70466	6658	SOX3
54577	58504	ARHGAP22
71716	5395	PMS2	Yes
71954	29944	PNMA3
9520	151295	SLC23A3	Yes
11493	65244	SPATS2	Yes
72100	8290	HIST3H3
71402	10464	PIBF1
454	29952	DPP7	Yes
11738	57862	ZNF410	Yes
8524	653808	ZG16	Yes
9691	57592	ZNF687	Yes
72034	56102	PCDHGB3
40080548	3651	PDX1
1543	118987	PDZD8
11837	112939	BTBD14B
10340	56605	ERO1LB	Yes
70296	6711	SPTBN1	Yes
5176	4157	MC1R	Yes
10401	153241	CEP120
6849	1431	CS
71980	116729	PPP1R27	Yes
71082	85458	DIXDC1
55320	115399	LRRC56
70945	9332	CD163
10181	3687	ITGAX
53641	10394	PRG3
70172	2253	FGF8	Yes
14285	27300	ZNF544	Yes
4798	84080	ENKD1	Yes
1844	3226	HOXC10
70571	144245	ALG10B	Yes
11383	79781	IQCA1
13303	54741	LEPROT	Yes
53447	340273	hCG_38926
11606	5333	PLCD1
11465	2824	GPM6B
40080564	115650	TNFRSF13C
72039	10076	PTPRU	Yes
13046	1081	CGA	Yes
11757	84957	TNFRSF19L	Yes
3304	10735	DKFZp686P168	Yes
12200	56964	WDR93	Yes
6447	55006	TRMT61B	Yes
53292	23705	CADM1	Yes
14656	23299	BICD2	Yes
11400	2178	FANCE
71334	7073	TIAL1	Yes
11410	9459	ARHGEF6
10576	8976	WASL	Yes
259	55080	TAPBPL	Yes
2547	26148	C10orf12	Yes
10736	9991	ROD1
13116	6289	SAA2	Yes
55547	129804	FBLN7
70284	19	ABCA1	Yes
3493	9785	DHX38
10686	84072	HORMAD1
100069216	11113	CIT
52832	152503	SH3D19
5471	4632	MYL1	Yes
11567	8887	TAX1BP1
6292	53371	NUP54
71193	400916	CHCHD10
4068	28951	TRIB2	Yes
12164	116362	RBP7	Yes
13076	27306	HPGDS	Yes
9821	883	CCBL1
56392	4883	NPR3
10598	387893	SETD8
12995	10186	LHFP	Yes
8359	80125	CCDC33
5860	54920	DUS2L	Yes
2708	9776	ATG13	Yes
100016103	222166	MTURN	Yes
6482	130340	AP1S3
100016064	63928	CHP2
56565	386672
8213	5236	PGM1
11774	51105	PHF20L1	Yes
3511	51409	HEMK1	Yes
10268	148327	CREB3L4
5538	1070	CETN3
70371	54777	CFAP46
100015624	92797	HELB	Yes
100069227	5927	KDM5A
100015626	126205	NLRP8
70829	388569	ZNF324B	Yes
40080558	23186	RCOR1
10044	9669	EIF5B
3046	79623	GALNT14
3772	5985	RFC5	Yes
71216	221955	DAGLB	Yes
9383	140691	TRIM69	Yes
10883	55790	CSGALNACT1	Yes
9073	38	ACAT1	Yes
72189	6603	SMARCD2
713	63933	MCUR1
54071	90316	TGIF2LX	Yes
11113	51294	PCDH12
54559	79946	C10orf95
54901	123722	FSD2
72216	9254	CACNA2D2
10062	331	XIAP	Yes
11425	50485	SMARCAL1
10117	283933	ZNF843
55080	440200		Yes
54455	580	BARD1
11999	55744	FLJ10803
53234	340120	ANKRD34B
4884	23493	HEY2	Yes
5066	9531	BAG3	Yes
72002	730092
55282	10841	FTCD	Yes
71149	9858	PPP1R26
13022	4068	SH2D1A	Yes
70201	79713	IGFLR1	Yes
4859	11266	DUSP12	Yes
4118	6429	SRSF4	Yes
11599	9972	NUP153	Yes
11720	84866	TMEM25	Yes
52673	56920	SEMA3G
54412	25770	C22orf31	Yes
100067572	90321	ZNF766
10864	254359	ZDHHC24
71094	29843	DKFZp686L1432
12370	64167	ERAP2
70275	31	hCG_30204	Yes
52841	55243	KIRREL
100069214	79925	SPEF2
71838	7311	UBA52	Yes
11258	6609	SMPD1	Yes
4619	60528	ELAC2
11707	54842	MFSD6	Yes
6603	60686	C14orf93	Yes
6706	23302	WSCD1
70975	55717	DKFZp434L1715
6418	7432	VIP	Yes
7052	115509	ZNF689	Yes
253	226	ALDOA
277	63894	C14orf133	Yes
4781	527	ATP6V0C
11798	22890	ZBTB1	Yes
40080563	7473	WNT3	Yes
70216	4624	MYH6	Yes
100015614	9082	XKRY2
100015619	6725	SRMS	Yes
10911	54898	ELOVL2
12913	27128	CYTH4	Yes
71747	83752	LONP2	Yes
11079	139628	FOXR2	Yes
11144	9671	WSCD2	Yes
11715	10777	ARPP-21
8717	57634	EP400
100069239	26524	LATS2	Yes
3907	7205	TRIP6
56366	64781	CERK
1643	6522	SLC4A2
10660	120103	SLC36A4	Yes
5834	3693	ITGB5	Yes
11448	4485	MST1	Yes
54230	4284	MIP
9354	200958	MUC20	Yes
70535	203430	ZCCHC5	Yes
2836	8991	SELENBP1	Yes
2627	2799	GNS	Yes
5762	51187	C15orf15	Yes
10378	57590	WDFY1	Yes
5963	92745	SLC38A5	Yes
12072	23363	OBSL1
12792	92799	SHKBP1
2489	25896	INTS7
72125	23026	MYO16
72210	9678	PHF14	Yes
2383	51493	RTCB	Yes
53850	56656	OR2S2	Yes
10952	113457	TUBA3C
10422	7786	MAP3K12
10197	2046	EPHA8
2265	339834	CCDC36	Yes
7073	7266	DNAJC7
12967	128346	C1orf162	Yes
53511	3439	IFNA1	Yes
71249	1759	DNM1
11122	91522	COL23A1	Yes
54144	221458	KIF6
53713	29035	C16orf72	Yes
71953	192666	KRT24	Yes
100016148	116337	PANX3	Yes
10716	1974	EIF4A2	Yes
11577	51365	PLA1A	Yes
4339	9517	SPTLC2	Yes
54690	54754	NUTM2F
8519	3026	HABP2	Yes
10998	441242
1482	23	ABCF1	Yes
11693	10507	SEMA4D	Yes
71469	1445	CSK	Yes
11000	84193	SETD3	Yes
71386	7694	ZNF135
55438	100132979
11997	716	C1S	Yes
9412	57472	CNOT6
9836	375593	TRIM73
7928	54820	NDE1
100064144	353134	LCE1D	Yes
71367	51059	FAM135B	Yes
71673	7222	TRPC3	Yes
4840	55194	EVA1B
4011	7756	ZNF207
18	8886	DDX18
100015984	55643	BTBD2	Yes
11349	145264	SERPINA12	Yes
4580	29098	RANGRF	Yes
14882	9557	CHD1L	Yes
10695	10096	ACTR3	Yes
71066	85444	LRRCC1	Yes
12672	22879	MON1B	Yes
72155	460	ASTN1
71451	79709	COLGALT1
8738	54581		Yes
3065	1645	AKR1C1	Yes
71902	1389	CREBL2
71722	57703	CWC22	Yes
12728	9667	SAFB2	Yes
6776	6941	TCF19	Yes
1882	153396	TMEM161B	Yes
100015609	353514	LILRA5	Yes
71560	1040	CDS1
71602	3744	KCNA10	Yes
3587	595	CCND1	Yes
1102	113174	SPACIA1	Yes
7905	79058	ASPSCR1	Yes
5126	5147	PDE6D	Yes
2303	284076	TTLL6	Yes
6929	54681	P4HTM	Yes
7011	80254	CEP63
2480	219902	TMEM136	Yes
70199	4620	MYH2
71516	64864	RFX7
7154	6584	SLC22A5	Yes
10009	1536	CYBB	Yes
54737	55184	C20orf12
4719	54961	SSH3	Yes
100015639	5132	PDC	Yes
71095	202151	RANBP3L
100015576	192668	CYS1
71349	80063	ATF7IP2	Yes
71997	1894	ECT2
9651	284004	HEXDC	Yes
40080553	8928	FOXH1	Yes
71348	157313	CDCA2
11909	152100	CMC1	Yes
12298	64928	MRPL14	Yes
54283	121227	LRIG3
414	23331	TTC28
100069243	58509	CACTIN
2483	2260	FGFR1	Yes
1957	56658	TRIM39	Yes
53475	116534	MRGPRE
1967	22981	NINL
71618	4317	MMP8	Yes
8500	5624	PROC	Yes
1610	162540	SPPL2C	Yes
72166	23335	WDR7
3356	79041	TMEM38A
53381	440138	ALG11	Yes
4007	2521	FUS
7105	10636	RGS14	Yes
100015587	389207	GRXCR1	Yes
11788	83444	INO80B
6448	8161	COIL	Yes
100016017	752014	CEMP1	Yes
72139	55689	YEATS2	Yes
54197	23143	LRCH1
71787	1002	CDH4
100016032	91978	TPGS1
72158	6092	ROBO2
71258	29119	CTNNA3	Yes
100016215	11281	POU6F2
3962	10946	SF3A3	Yes
10842	9586	CREB5	Yes
10163	5585	PKN1
70075	8170	SLC14A2	Yes
12299	55320	MIS18BP1
11430	4154	MBNL1	Yes
53948	4756	NEO1
2351	63974	NEUROD6
72003	56097	PCDHGC5	Yes
8470	222643	MUXA	Yes
13235	286	ANK1	Yes
71854	266675	BEST4
53666	168620	BHLHA15
4735	55802	DCP1A	Yes
4962	51512	GTSE1	Yes
55375	7773	ZNF230
55555	151835	CPNE9
3479	23170	TTLL12	Yes
100015637	23467	NPTXR
72173	4646	MYO6	Yes
10860	54097	FAM3B	Yes
4142	51347	TAOK3	Yes
1315	80821	DDHD1
53266	25940	FAM98A	Yes
2910	51421	AMOTL2	Yes
53866	605	BCL7A	Yes
11007	126823	KLHDC9
8044	171425	CLYBL	Yes
10540	84450	ZNF512	Yes
9435	221786	FAM200A	Yes
12744	55239	OGFOD1
72067	25861	DFNB31	Yes
53801	57560	IFT80
4072	54555	DDX49	Yes
11507	89848	FCHSD1
53272	84448	ABLIM2
752	6117	RPA1	Yes
6983	5308	PITX2	Yes
70636	2187	FANCB	Yes
3003	23310	NCAPD3	Yes
54855	353141	LCE2D
54296	3860	KRT13	Yes
71245	8030	CCDC6
10878	10620	ARID3B	Yes
727	1802	DPH2	Yes
8197	1968	EIF2S3
55386	10128	LRPPRC
70782	81796	SLCO5A1
11240	80830	APOL6
10190	7075	TIE1
70872	346171	ZFP57	Yes
2716	79023	NUP37	Yes
72131	57572	DOCK6	Yes
686	64760	FAM160B2	Yes
100016107	155184	SLC2A7	Yes
6	7178	TPT1	Yes
6683	51202	hCG_27698
11099	124936	CYB5D2	Yes
2475	60313	GPBP1L1	Yes
11047	92335	STRADA	Yes
12058	51398	WDR83OS
100016074	5449	POU1F1	Yes
12402	9537	TP53I11
100069234	64711	HS3ST6
13910	9294	EDG5
2691	92345	NAF1
71086	56884	FSTL5
639	23452	ANGPTL2
71184	27	ABL2
53145	374650
53351	80108	ZFP2
100069274	3909	LAMA3
10548	7881	KCNAB1
71914	5255	PHKA1
8556	3257	DKFZp666K145	Yes
71255	25853	DCAF12
11407	2120	ETV6	Yes
70976	28619		Yes
71900	10752	CHL1	Yes
10269	5232	PGK2
52970	79755	ZNF750
13680	7306	TYRP1
54489	6670	SP3
10412	59338	PLEKHA1	Yes
100016050	10485	C1orf61	Yes
11160	200316	APOBEC3F	Yes
6398	64943	NT5DC2	Yes
7302	2208	FCER2	Yes
2092	4800	NFYA	Yes
10647	146691	TOM1L2	Yes
11508	55670	PEX26
10309	4133	MAP2
53052	4593	MUSK
4767	4796	TONSL
2749	59345	GNB4	Yes
9470	5187	PER1	Yes
72023	9895	TECPR2	Yes
11259	11270	NRM
10835	9766	SUSD6	Yes
53614	199699	DAND5	Yes
10510	201798	TIGD4	Yes
5728	7320	UBE2B	Yes
392	1500	CTNND1	Yes
6249	55190	NUDT11
10483	113263	GLCCI1
5629	93474	ZNF670	Yes
2161	4300	MLLT3	Yes
13840	3982	LIM2	Yes
11637	8639	AOC3	Yes
70748	30816	ERVWE1	Yes
10961	5693	PSMB5
1706	83894	TTC29	Yes
100016111	54979	HRASLS2	Yes
12522	283248	RCOR2
10395	85450	ITPRIP	Yes
11470	123355	LRRC28	Yes
55005	387496	RASL11A	Yes
71458	3978	LIG1	Yes
577	677	ZFP36L1	Yes
9534	5532	PPP3CB
1152	8500	PPFIA1
8382	10663	CXCR6	Yes
526	92667	MGME1
71273	6253	RTN2	Yes
2956	9684	LRRC14	Yes
5090	57175	CORO1B
71823	150962	PUS10	Yes
7147	2202	EFEMP1
53768	158405	KIAA1958
71260	255027	MPV17L
72157	10869	USP19
12861	149563	C1orf64	Yes
100015581	81050	OR5AC2
71720	139599	MAGEE2	Yes
70512	353288	KRT26	Yes
10596	347902	AMIGO2
71832	27177	IL36B	Yes
70638	337876	CHSY3
10034	84102	SLC41A2	Yes
54156	348825
6049	83696	TRAPPC9
6644	26580	hCG_2020143	Yes
53760	128876	FAM83C
11811	10316	NMUR1
223	23168	RTF1
2944	79697	NO66
6763	3437	IFIT3	Yes
11301	10552	ARPC1A
11234	8439	NSMAF	Yes
53646	1006	CDH8
71684	2918	GRM8	Yes
11483	85476	GFM1
100016129	83259	PCDHY
12277	132320	SCLT1
7333	251	ALPPL2
1420	150771	ITPRIPL1
2852	51101	ZC2HC1A	Yes
70423	8529	CYP4F2	Yes
6827	80198	MUS81	Yes
10994	554236		Yes
13582	1840	DTX1
100016060	135935	NOBOX
53811	6991	TCTE3	Yes
11818	83862	TMEM120A	Yes
100015595	353238	PADI6	Yes
71645	372	ARCN1	Yes
10288	5026	P2RX5	Yes
1546	23357	ANGEL1	Yes
13071	9936	CD302	Yes
8701	3075	hCG_40889	Yes
11366	375307	CATIP	Yes
72107	79339	OR51B4	Yes
72083	51214
70318	64900	LPIN3	Yes
4775	5424	POLD1
11273	161753	ODF3L1	Yes
71242	27043	PELP1	Yes
11783	1496	CTNNA2	Yes
10358	9715	KIAA0773	Yes
9333	80704	SLC19A3	Yes
7275	9843	HEPH
70663	375298	CERKL	Yes
5228	5336	PLCG2	Yes
54490	7539	ZFP37	Yes
9962	9562	MINPP1	Yes
11208	1053	CEBPE	Yes
71518	149297	FAM78B
1504	159162		Yes
71797	191585	PLAC4
7674	6499	SKIV2L
10392	1362	CPD
2655	23411	SIRT1
11364	83857	TMTC1
12889	26191	PTPN22	Yes
7760	10627	MYL12A	Yes
54017	57595	PDZD4
9733	55219	TMEM57	Yes
3133	513	ATP5D
100016043	353219	KAAG1
11805	4088	SMAD3	Yes
54286	54431	DNAJC10
56798	146760	RTN4RL1	Yes
5983	6903	TBCC
53819	59350	RXFP1
11446	1519	CTSO
100069218	153478	PLEKHG4B	Yes
61	1994	ELAVL1	Yes
71593	64699	TMPRSS3
71459	23274	CLEC16A
100015577	3673	ITGA2	Yes
4474	8416	ANXA9	Yes
100069276	161725	OTUD7A
4014	1136	CHRNA3	Yes
11657	440248		Yes
2211	157773	C8orf48	Yes
12314	22820	COPG1	Yes
54163	7140	TNNT3	Yes
71694	54510	DKFZp686H0286
2444	1663	DDX11	Yes
54207	22986	SORCS3
6142	81620	CDT1	Yes
53239	11016	ATF7
71551	84915	C12orf34	Yes
4610	79109	MAPKAP1
71559	2566	GABRG2	Yes
71241	55922	NRF
3299	81855	SFXN3	Yes
71172	26235	FBXL4
2002	90231	KIAA2013
12393	5523	PPP2R3A	Yes
6923	54815	GATAD2A	Yes
12873	148738	HFE2	Yes
11329	3737	KCNA2
10176	1005	CDH7	Yes
11896	25851	TECPR1
7569	4723	NDUFV1	Yes
70595	119774	OR52K2
8391	24138	IFIT5	Yes
8168	9444	QK3	Yes	Yes
12733	8458	TTF2	Yes
3264	79019	C22orf18	Yes
56397	6524	SLC5A2	Yes
5577	83544	DNAL1	Yes
7612	122618	PLD4
100016080	57722	IGDCC4
11564	150	ADRA2A
9364	85320	ABCC11	Yes
11790	7936	NELFE	Yes
56472	54802	TRIT1
56626	51143	DYNC1LI1	Yes
7062	826	CAPNS1	Yes
1846	26240	FAM50B	Yes
9873	10457	GPNMB	Yes
100015554	128025	WDR64
13294	116068	LYSMD3	Yes
100015265	387267	KRTAP5-4
4121	2329	FMO4
71117	2734	GLG1	Yes
53915	158055	C9orf163	Yes
70297	84700	MYO18B	Yes
55699	9584	RNPC2
11163	145282	MIPOL1
6858	112483	SAT2	Yes
12916	29992	PILRA	Yes
11254	51503	CWC15	Yes
953	2653	GCSH
72204	121643	FOXN4	Yes
10144	8483	CILP
72217	57530	CGN	Yes
71539	1850	DUSP8
71375	442028		Yes
10959	222068	TMED4
53810	10156	RASA4
55671	377841	ENTPD8
163	4090	DKFZp781O1323
71168	8898	MTMR2
10511	79730
72223	84466	MEGF10	Yes
70263	51366	UBR5
71677	2696	GIPR
54181	282618	IFNL1	Yes
100069222	84630	TTBK1
10484	22873	DZIP1
10821	283385	MORN3	Yes
100015635	441531	PGAM4
127	7538	ZFP36	Yes
11617	25797	QPCT	Yes
4417	91851	CHRDL1	Yes
1877	2556	GABRA3	Yes
40080562	80352	HCGV
1638	93587	TRMT10A
10400	26165	SPATA31A7
55454	1370	CPN2
71794	10022	INSL5	Yes
10925	8110	DPF3	Yes
55562	145389	SLC38A6
13136	137695	TMEM68	Yes
55254	116412	ZNF837
10316	4117	MAK
6493	55872	PBK	Yes
12188	23526	HMHA1
11093	157807	CLVS1	Yes
1484	84224	NBPF3	Yes
2462	57674	RNF213	Yes
9794	5257	PHKB
52676	22950	SLC4A1AP
483	26503	SLC17A5
10138	84958	SYTL1
6633	55572	FOXRED1
11711	84549	MAK16	Yes
13189	57733	GBA3	Yes
671	3340	NDST1	Yes
70591	79981	FRMD1	Yes
71472	55815	TSNAXIP1	Yes
100069229	51761	ATP8A2
11782	94081	SFXN1	Yes
53220	285489	DOK7
12199	125965	COX6B2
4287	84263	HSDL2	Yes
53633	83881	MIXL1	Yes
71714	3071	NCKAP1L
71966	147429
100015617	347344	ZNF81
13286	155465	AGR3	Yes
11672	85438	CABS1	Yes
10315	6557	SLC12A1	Yes
195	51669	SARAF	Yes
3491	5437	POLR2H	Yes
2239	7188	TRAF5	Yes
11565	90850	ZNF598
71834	5784	PTPN14
52993	1962	EHHADH
11787	79602	ADIPOR2	Yes
10834	4983	OPHN1
10449	6507	SLC1A3
5390	57003	CCDC47	Yes
6804	51477	ISYNA1
9553	1281	COL3A1
4504	11199	ANXA10	Yes
8398	2819	GPD1
52967	5581	PRKCE
9600	27036	SIGLEC7	Yes
71529	347862	PDDC1	Yes
8451	79955	PDZD7
565	622	BDH1	Yes
70242	6653	SORL1
53182	57396	CLK4
70378	9330	GTF3C3
10784	80271	ITPKC
10263	2262	GPC5	Yes
3771	10218	ANGPTL7	Yes
100015641	341416	OR6C2
3731	5631	PRPS1	Yes
9442	54882	ANKHD1	Yes
6758	28989	C9orf32
53135	29128	UHRF1
54982	401296		Yes
55003	414318	C9orf106	Yes
71312	23515	MORC3
6428	9512	PMPCB	Yes
12689	55794	DDX28
56607	54657	UGT1A4	Yes
71338	196527	ANO6
5749	3493		Yes
54146	222223	KIAA1324L
71180	3385	hCG_2033729	Yes
2019	56142	PCDHA6	Yes
100016135	6248	RSC1A1
6848	26999	CYFIP2	Yes
1715	55818	KDM3A	Yes
53255	124961	ZFP3	Yes
53108	10677	AVIL
11644	29780	PARVB
11812	79990	PLEKHH3	Yes
12213	155382	VPS37D
11639	6861	SYT5
72184	23140	ZZEF1
8050	404203	SPINK6
11444	221527	ZBTB12
71201	80344	DCAF11	Yes
72054	6508	SLC4A3	Yes
8316	5534	PPP3R1	Yes
71307	254531	LPCAT4	Yes
5826	2935	GSPT1
11826	4217	MAP3K5
1097	37	ACADVL
7133	143630	UBQLNL	Yes
71957	652276		Yes
11282	56829	ZC3HAV1	Yes
1106	26133	TRPC4AP
54533	285513	GPRIN3
53054	5321	PLA2G4A
198	27304	MOCS3	Yes
4865
71864	56134	PCDHAC2	Yes
11403	1788	DNMT3A	Yes
4318	51192	CKLF
100016147	680	BRS3
10313	124044	SPATA2L
7684	6195	RPS6KA1
71538	27253	PCDH17	Yes
71494	50805	IRX4
12946	51263	MRPL30
5030	83440	ADPGK
7884	26010	DNAPTP6	Yes
13856	29126	CD274	Yes
100015446	64591	TSPY2
10940	29883	CNOT7	Yes	Yes
1768	55329	MNS1
10065	7287	TULP1
10905	145482	PTGR2	Yes
54664	339501	PRSS38
9717	80308	FLAD1
53774	786	CACNG1	Yes
70836	391004	PRAMEF17	Yes
7372	6464	SHC1	Yes
11609	11104	KATNA1
4240	55715	DOK4	Yes
7243	55072	RNF31
100016083	1008	CDH10
10369	9805	SCRN1
100069291	26960	NBEA
55666	4148	MATN3
10314	7181	NR2C1	Yes
55624	26000	TBC1D10B
5564	902	CCNH	Yes
6127	9698	PUM1	Yes
40080556	11166	SOX21
13086	6039	RNASE6	Yes
2538	9854	C2CD2L
2979	56905	C15orf39
6622	11232	POLG2	Yes
7339	7297	TYK2	Yes
53010	6671	SP4
100015985	7716	VEZF1
11845	128308	MRPL55
70435	25790	CFAP45	Yes
10463	7554	ZNF8	Yes
70322	7776	ZNF236	Yes
55891	41	ASIC1
12705	64220	STRA6
132	302	ANXA2	Yes
4632	6224	RPS20	Yes
72162	23040	MYT1L
55633	50650	ARHGEF3
72085	3358	HTR2C	Yes
100015630	246176	GAS2L2	Yes
11165	79616	CCNJL	Yes
53117	57758	SCUBE2
14441	23163	GGA3
100015973	6343	SCT
1429	6000	RGS7	Yes
113	1915	EEF1A1
4178	7755	RhitH
52685	51804	SIX4
5119	84984	CEP19	Yes
2724	79077	DCTPP1	Yes
55676	57605	PITPNM2
71099	57511	COG6	Yes
100069226	1121	CHM
11167	286343	LURAP1L	Yes
70192	55805	LRP2BP	Yes
1003	23678	SGK3	Yes
40080555	5593	PRKG2
70949	127294	MYOM3
10525	9896	FIG4	Yes
756	6885	MAP3K7
2934	55665	URG4	Yes
3038	1385	CREB1	Yes
100016034	246175	CNOT6L	Yes
2995	2558	GABRA5	Yes
11807	50863	NTM	Yes
3353	55223	TRIM62	Yes
71027	25894	PLEKHG4
1369	54823	SWT1	Yes
5511	10200	MPHOSPH6	Yes
2755	55146	ZDHHC4	Yes
6335	54873	PALMD	Yes
53053	54535	CCHCR1	Yes
71177	60487	TRMT11
54975	123688	HYKK	Yes
53618
72036	7058	THBS2
54116	91828	EXOC3L4
100016041	140609	NEK7	Yes
5760	92747	BPIFB1	Yes
100016047	2018	EMX2
10681	375056	MIA3	Yes
71778	283673		Yes
7475	55825	PECR
3870	114884	OSBPL10
53861	8641	PCDHGB4
54387	2323	FLT3LG
11647	8631	SKAP1
70473	7545	ZIC1
13011	2822	GPLD1
71331	8787	RGS9	Yes
100069275	57540	PTCHD2	Yes
8471	23646	PLD3	Yes
12193	2268	FGR
1428	9654	TTLL4	Yes
3619	55238	SLC38A7	Yes
2935	183	AGT	Yes
8487	1102	RCBTB2
11817	4236	MFAP1	Yes
10837	9949	AMMECR1	Yes
9524	57455	REXO1
72181	23405	DICER1
70282	23522	MYST4	Yes
4368	7703	PCGF2	Yes
7225	65243	ZNF643
4089	439	ASNA1
3244	6152	RPL24	Yes
72076	54465	ETAA1
11256	9135	RABEP1
3095	124220	EECP	Yes
11723	705	BYSL	Yes
13787	729447	GAGE2A	Yes
4268	10489	LRRC41
53857	196264	MPZL3	Yes
70623	7559	ZNF12
10761	221150	SKA3	Yes
8511	118672	PSTK	Yes
100015600	10154	PLXNC1
11434	286530	P2RY8	Yes
71467	4839	NOP2
4042	1376	CPT2	Yes
2023	3053	SERPIND1	Yes
2530	7358	UGDH
13739	54890	ALKBH5	Yes
11332	253152	EPHX4	Yes
12399	120526	DNAJC24	Yes
2994	112476	PRRT2	Yes
11667	9719	ADAMTSL2	Yes
71642	785	CACNB4	Yes
14307	83999	KREMEN1
100069217	117531	TMC1	Yes
53726	599	BCL2L2	Yes	Yes
70797	442213	C6orf138
6853	8930	MBD4	Yes
88	134510	UBLCP1	Yes
1253	1393	CRHBP	Yes
72061	91752	ZNF804A
72017	441376	C8orf85
71901	64682	ANAPC1	Yes
11451	23639	LRRC6	Yes
100069279	56252	YLPM1
71831	164832	LONRF2
71515	441177		Yes
2216	169166	SNX31	Yes
11574	4790	NFKB1
6019	51343	FZR1	Yes
72027	2802	GOLGA3
54957	159195	USP54
10001	3652	IPP
6252	4731	NDUFV3
11374	6102	RP2
70943	55703	DKFZp686D10173	Yes
52951	2051	EPHB6	Yes
10997	79635	CCDC121	Yes
52984	10125	RASGRP1
54322	7709	ZBTB17
71789	55787	TXLNG	Yes
12984	136647	C7orf11
71423	9080	CLDN9
3013	81539	SLC38A1
13027	123811	FOPNL	Yes
54186	79345	OR51B2	Yes
7354	79751	SLC25A22	Yes
11517	55869	HDAC8	Yes
55317	199692	ZNF627
12970	11017	hCG_1994066	Yes
13159	129446	XIRP2
100015567	26341	OR5H1	Yes
70433	118490	MSS51	Yes
100016059	245929	DEFB115	Yes
8538	221060	C10orf111	Yes
6119	51684	SUFU	Yes
13197
6508	131034	CPNE4	Yes
12122	400590
10052	84954	MPND	Yes
10351	2742	GLRA2	Yes
100016139	403257		Yes
56827	8687	KRT38	Yes
12266	7433	VIPR1
6515	60526	C2orf43	Yes
53856	56144	PCDHA4
52584	26609	VCX
1460	23556	PIGN	Yes
8544	9182	RASSF9
5518	51506	UFC1	Yes
10253	284716	RIMKLA	Yes
13904	1990	CELA1	Yes
10795	285440	CYP4V2
2687	435	ASL
10891	5900	RALGDS
98	4205	MEF2A	Yes
54910	3195	TLX1
2532	79873	NUDT18
4882	2053	EPHX2
4860	84312	BRMS1L	Yes
9803	146556	C16orf89	Yes
11899	57593	EBF4
3652	55657	ZNF692
72156	9735	KNTC1	Yes
430	29920	PYCR2	Yes
8284	9033	PKD2L1
2561	8204	NRIP1
100069975	84436	ZNF528
3233	55577	NAGK	Yes
100069252	259173	ALS2CL	Yes
70349	26024	PTCD1	Yes
71470	84501	SPIRE2
2596	6515	SLC2A3	Yes
71682	5420	PODXL	Yes
2403	4999	ORC2L
3805	7264	TSTA3	Yes
663	1066	CES1	Yes
100069213	23286	WWC1	Yes
554	26269	MST051	Yes
433	7737	RNF113A	Yes
12249	90826	PRMT9
8289	1071	CETP
100015644	487	ATP2A1	Yes
71304	55330	BLOC1S4
71994	9992	KCNE2	Yes
53883	2248	FGF3	Yes
70628	402415	XKRX	Yes
70793	3175	ONECUT1
10790	54361	WNT4	Yes
71415	26012	NSMF	Yes
1531	9271	PIWIL1	Yes
11820	26064	RAI14
71286	121512	FGD4	Yes
70257	55432	YOD1	Yes
10858	158234	TRMT10B	Yes
13141	55304	SPTLC3	Yes
1749	84073	MYCBPAP	Yes
5869	216	ALDH1A1	Yes
54043	283985	FADS6
3601	9791	PTDSS1
9405	440173
6616	54461	FBXW5	Yes
55056	401563	C9orf139	Yes
71060	7584	ZNF35
12690	161424	NOP9
100069289	55870	ASH1L
10623	152110	NEK10
70995	54737	MPHOSPH8
4795	2766	GMPR	Yes
9967	11022	TDRKH	Yes
10701	133308	LOC133308	Yes
71962	140873	C20orf173	Yes
10823	84612	PARD6B	Yes
2360	221833	SP8
11789	27237	ARHGEF16
5294	54471	RP5-1104E15.5
11895	1187	CLCNKA	Yes
100015584	200350	FOXD4L1
8282	153328	SLC25A48	Yes
71126	23351	KHNYN	Yes
71826	56914	OTOR	Yes
11489	84885	ZDHHC12	Yes
100015622	150786	RAB6C
11006	83871	RAB34	Yes
11334	148281	SYT6	Yes
70666	340578	DCAF12L2	Yes
2338	8693	GALNT4	Yes
5492	94101	ORMDL1	Yes
71782	153571	C5orf38	Yes
11688	9529	BAG5	Yes
2917	10817	FRS3	Yes
9236	256329	LMNTD2
7036	9567	GTPBP1
13113	84693	MCEE	Yes
54632	1183	CLCN4
10352	9530	BAG4	Yes
4922	23099	ZBTB43
3159	8568	RRP1	Yes
70458	1290	COL5A2
71513	83642	SELO
11316	338872	C1QTNF9	Yes
6364	55101	FLJ10241
6166	4312	MMP1
12086	51027	BOLA1	Yes
4915	84811	BUD13	Yes
521	85313	PPIL4	Yes
56898	2215	FCGR3B
71158	91869	RFT1
52811	200909	HTR3D	Yes
10763	150165	XKR3	Yes
10707	27039	PKD2L2
71131	23118	TAB2
52987	1616	DAXX	Yes
70425	1544	CYP1A2	Yes
10496	80823	BHLHB9
11768	64773	PCED1A
10848	5017	OVOL1	Yes
52864	8747	ADAM21
1047	27342	RABGEF1	Yes
54310	482	ATP1B2	Yes
6035	949	SCARB1	Yes
8610	55127	HEATR1
72167	23129	PLXND1
11941	80709	AKNA
72097	59351	PBOV1	Yes
72152	23043	TNIK
6755	9391	CIAO1
11501	56983	POGLUT1	Yes
5097	55344	PLCXD1	Yes
70633	79190	IRX6	Yes
10840	26523	AGO1
7425	202374	STK32A	Yes
11260	51535	PPHLN1
14795	222487	GPR97	Yes
11824	54537	FAM35A	Yes
11563	88	ACTN2	Yes
10767	147111	NOTUM	Yes
71435	341676	NEK5	Yes
72004	1124	CHN2	Yes
1131	134	ADORA1
9858	29999	FSCN3	Yes
71064	80217	CFAP43	Yes
5645	2993	GYPA	Yes
7069	6472	SHMT2	Yes
9569	100131755	ARMCX4	Yes
12020	83636	C19orf12	Yes
71924	254950	KRTAP15-1	Yes
10872	27201	GPR78
54682	84311	MRPL45
70649	80067	DCAF17
6900	55761	TTC17
10409	146540	FLJ32130
100015611	414325	DEFB103A
11358	1761	DMRT1
52963	374308	PTCHD3
12941	79630	C1orf54	Yes
10975	256227	STEAP1B	Yes
692	7296	TXNRD1	Yes
56193	54453	RIN2	Yes
53114	25777	UNC84B
12624	23598	ZNF278	Yes
100016069	3759	KCNJ2	Yes
54019	129285	PPP1R21
10611	57135	DKFZp666C074	Yes
4447	246329	STAC3	Yes
4171	10758	TRAF3IP2	Yes
8111	3454	IFNAR1
7423	8644	AKR1C3	Yes
4308	84740
72093	23591		Yes
100015571	8823	FGF16	Yes
70684	2526	FUT4
13160	150684	COMMD1	Yes
10102	9373	PLAA
7002	91663	hCG_1640809	Yes
52716	84215	ZNF541
10921	63908	NAPB	Yes
53339	3188	HNRNPH2	Yes
54643	5122	PCSK1
100015516	3888	KRT82	Yes
12306	1351	COX8A
11325	9406	ZRANB2
71675	9153	SLC28A2	Yes
8129	30812	SOX8
52708	28316	CDH20
6510	91775	NXPE3	Yes
12896	117247	SLC16A10	Yes
10217	9751	SNPH	Yes
10640	79673	ZNF329	Yes
