# Supplementary material for: Pooled‐matrix protein interaction screens using Barcode Fusion Genetics
Source: Mol Syst Biol. 2016 Apr 23;12(4):863. doi: 10.15252/msb.20156660 (PMC4848762; doi:10.15252/msb.20156660)
Supplement: Supplementary file 4 — Table EV2 [file MSB-12-863-s004.xlsx]

## Sheet: Table EV2 CENT interactions
Table EV2
BFG-Y2H and validation results (CENT Interaction Scores, Sheet 1/8)
BAIT_Gene_ID	BAIT_SYMB	PREY_Gene_ID	PREY_SYMB	Interaction Score	Above MCC-optimal Interaction Score?
10933	MORF4L1	114932	MRFAP1L1	80703.6	Yes
1021	CDK6	1032	CDKN2D	79698.3	Yes
93621	MRFAP1	10933	MORF4L1	76820.5	Yes
51100	SH3GLB1	56904	SH3GLB2	64297.4	Yes
22919	MAPRE1	22924	MAPRE3	62102.4	Yes
1026	CDKN1A	5111	PCNA	60150	Yes
5711	PSMD5	5701	PSMC2	57180.5	Yes
1019	CDK4	1032	CDKN2D	56931.3	Yes
599	BCL2L2	638	BIK	48615.6	Yes
57819	LSM2	27258	LSM3	46191.6	Yes
1026	CDKN1A	5111	PCNA	42894.3	Yes
22924	MAPRE3	22924	MAPRE3	34542.7	Yes
7251	TSG101	55165	CEP55	32006.4	Yes
6271	S100A1	6271	S100A1	30639.3	Yes
6271	S100A1	6285	S100B	29778	Yes
664	BNIP3	665	BNIP3L	27761.9	Yes
1487	CTBP1	1032	CDKN2D	24156.4	Yes
22919	MAPRE1	22919	MAPRE1	21927.4	Yes
64376	IKZF5	10320	IKZF1	21808.1	Yes
10464	PIBF1	10464	PIBF1	20205.9	Yes
894	CCND2	1019	CDK4	17350.3	Yes
81620	CDT1	51053	GMNN	15253.1	Yes
5566	PRKACA	5577	PRKAR2B	14643.2	Yes
9814	SFI1	11030	RBPMS	14475.3	Yes
51013	EXOSC1	56915	EXOSC5	14412.8	Yes
8636	SSNA1	8636	SSNA1	12639.8	Yes
29922	NME7	10320	IKZF1	12239.4	Yes
6286	S100P	6271	S100A1	11543.9	Yes
54585	LZTFL1	54585	LZTFL1	11054.1	Yes
694	BTG1	1032	CDKN2D	10970.8	Yes
115106	HAUS1	90410	IFT20	10594.2	Yes
894	CCND2	1020	CDK5	10436.9	Yes
1487	CTBP1	10320	IKZF1	9892.42	Yes
6271	S100A1	638	BIK	9822.42	Yes
115106	HAUS1	10540	DCTN2	8095.32	Yes
115106	HAUS1	29911	HOOK2	8046.4	Yes
7251	TSG101	11030	RBPMS	7341.54	Yes
80321	CEP70	80321	CEP70	7211.2	Yes
1026	CDKN1A	5701	PSMC2	7088.52	Yes
599	BCL2L2	6285	S100B	6645.15	Yes
54585	LZTFL1	54585	LZTFL1	6122.27	Yes
26119	LDLRAP1	163	AP2B1	5896.05	Yes
10540	DCTN2	22924	MAPRE3	5670.57	Yes
115106	HAUS1	10464	PIBF1	5485.39	Yes
402	ARL2	23568	ARL2BP	5158.57	Yes
115106	HAUS1	80321	CEP70	4563.3	Yes
1021	CDK6	896	CCND3	4524.05	Yes
80321	CEP70	10464	PIBF1	4334.17	Yes
54585	LZTFL1	54585	LZTFL1	4317.79	Yes
54585	LZTFL1	54585	LZTFL1	4178.52	Yes
115106	HAUS1	55165	CEP55	4158.92	Yes
22924	MAPRE3	22919	MAPRE1	4014.06	Yes
80321	CEP70	80321	CEP70	3979.18	Yes
9662	CEP135	10464	PIBF1	3856.23	Yes
1019	CDK4	896	CCND3	3849.25	Yes
9341	VAMP3	27258	LSM3	3812.99
57819	LSM2	114932	MRFAP1L1	3801.68
51013	EXOSC1	1032	CDKN2D	3009.33
29922	NME7	55722	CEP72	2989.79
6271	S100A1	56904	SH3GLB2	2961.24
51100	SH3GLB1	6810	STX4	2834.84
10733	PLK4	10464	PIBF1	2575.11
115106	HAUS1	54930	HAUS4	2329.71
6271	S100A1	114932	MRFAP1L1	2238.71
22919	MAPRE1	5576	PRKAR2A	2195.04
22919	MAPRE1	49856	WDR8	2013.04
29911	HOOK2	29911	HOOK2	1995.09
7341	SUMO1	56904	SH3GLB2	1961.51
93621	MRFAP1	1032	CDKN2D	1943.7
9702	CEP57	80254	CEP63	1913.21
51100	SH3GLB1	665	BNIP3L	1860.66
129880	BBS5	54585	LZTFL1	1803.93
599	BCL2L2	10320	IKZF1	1691.8
1487	CTBP1	896	CCND3	1680.02
894	CCND2	665	BNIP3L	1667.92
64376	IKZF5	638	BIK	1656.57
10933	MORF4L1	10464	PIBF1	1652.74
9702	CEP57	54585	LZTFL1	1567.38
9702	CEP57	54585	LZTFL1	1564.71
5566	PRKACA	4739	NEDD9	1545.59
694	BTG1	29883	CNOT7	1540.75
81620	CDT1	10460	TACC3	1410.94
115106	HAUS1	27229	TUBGCP4	1378.53
10933	MORF4L1	10320	IKZF1	1369.38
115106	HAUS1	11030	RBPMS	1319.94
10464	PIBF1	80321	CEP70	1300.82
10733	PLK4	79959	CEP76	1246.92
51013	EXOSC1	11030	RBPMS	1245.08
9444	QKI	11030	RBPMS	1174.82
1070	CETN3	134359	POC5	1120.54
115106	HAUS1	163	AP2B1	1093.48
6271	S100A1	6810	STX4	1054.77
894	CCND2	56904	SH3GLB2	1047.33
1453	CSNK1D	8636	SSNA1	1038.21
80321	CEP70	11030	RBPMS	1030.12
57819	LSM2	1032	CDKN2D	1025.52
6286	S100P	114932	MRFAP1L1	973.926
5928	RBBP4	1032	CDKN2D	955.83
81620	CDT1	22852	ANKRD26	928.527
115106	HAUS1	1070	CETN3	886.767
115106	HAUS1	134359	POC5	876.884
81620	CDT1	10460	TACC3	762.282
80321	CEP70	55165	CEP55	755.623
9814	SFI1	9814	SFI1	712.095
6683	SPAST	55165	CEP55	709.265
3796	KIF2A	3796	KIF2A	702.699
80321	CEP70	10320	IKZF1	672.284
1019	CDK4	164045	HFM1	656.579
129880	BBS5	54585	LZTFL1	651.846
80321	CEP70	29911	HOOK2	650.136
51013	EXOSC1	114932	MRFAP1L1	643.316
10733	PLK4	11030	RBPMS	619.136
80321	CEP70	11030	RBPMS	618.375
115106	HAUS1	1070	CETN3	616.599
79959	CEP76	79959	CEP76	595.574
80321	CEP70	10320	IKZF1	562.335
29911	HOOK2	80321	CEP70	562.328
1026	CDKN1A	1019	CDK4	553.112
10460	TACC3	55165	CEP55	534.065
7251	TSG101	7329	UBE2I	515.807
10733	PLK4	7532	YWHAG	513.564
51274	KLF3	11030	RBPMS	508.31
7251	TSG101	80254	CEP63	490.987
79959	CEP76	5932	RBBP8	483.321
664	BNIP3	56904	SH3GLB2	478.967
57819	LSM2	5708	PSMD2	444.36
9738	CP110	79959	CEP76	423.866
5566	PRKACA	26146	TRAF3IP1	414.925
81620	CDT1	27077	B9D1	398.825
115106	HAUS1	10460	TACC3	396.408
5347	PLK1	10320	IKZF1	391.749
1487	CTBP1	23177	CEP68	376.807
115106	HAUS1	23332	CLASP1	370.357
29922	NME7	10464	PIBF1	361.644
284076	TTLL6	4751	NEK2	353.903
1026	CDKN1A	55722	CEP72	353.062
9662	CEP135	29911	HOOK2	342.457
22919	MAPRE1	25886	POC1A	334.029
80321	CEP70	116840	CNTROB	333.302
6286	S100P	6285	S100B	324.275
6271	S100A1	1032	CDKN2D	320.769
80321	CEP70	79959	CEP76	312.934
115106	HAUS1	54930	HAUS4	304.21
9702	CEP57	29883	CNOT7	289.353
27229	TUBGCP4	10460	TACC3	282.549
64376	IKZF5	80321	CEP70	261.181
79959	CEP76	11030	RBPMS	247.482
79959	CEP76	8636	SSNA1	216.42
115106	HAUS1	10460	TACC3	210.091
10733	PLK4	163	AP2B1	204.005
115106	HAUS1	9814	SFI1	202.472
1021	CDK6	164045	HFM1	199.003
9662	CEP135	10320	IKZF1	192.142
7251	TSG101	6810	STX4	191.222
10426	TUBGCP3	54585	LZTFL1	185.957
10460	TACC3	11030	RBPMS	185.843
80321	CEP70	6810	STX4	182.452
7341	SUMO1	665	BNIP3L	179.95
10142	AKAP9	1019	CDK4	177.409
134359	POC5	1069	CETN2	170.172
29911	HOOK2	10464	PIBF1	160.725
23332	CLASP1	60509	AGBL5	156.681
10426	TUBGCP3	54585	LZTFL1	153.767
9662	CEP135	55165	CEP55	152.377
90410	IFT20	56904	SH3GLB2	150.097
27229	TUBGCP4	638	BIK	139.753
129880	BBS5	56904	SH3GLB2	136.432
5576	PRKAR2A	10376	TUBA1B	135.439
10464	PIBF1	55165	CEP55	132.251
79441	HAUS3	93323	HAUS8	131.439
22919	MAPRE1	49856	WDR8	127.736
9702	CEP57	115106	HAUS1	123.952
5576	PRKAR2A	27229	TUBGCP4	123.893
1019	CDK4	114932	MRFAP1L1	119.058
8636	SSNA1	5518	PPP2R1A	118.234
79441	HAUS3	29883	CNOT7	111.386
115106	HAUS1	7329	UBE2I	109.067
7846	TUBA1A	80321	CEP70	103.368
79441	HAUS3	10426	TUBGCP3	100.994
284076	TTLL6	7531	YWHAE	100.88
27229	TUBGCP4	84902	CCDC123	100.738
90410	IFT20	2275	FHL3	92.4821
23429	RYBP	5111	PCNA	91.2114
22924	MAPRE3	5576	PRKAR2A	84.4965
284076	TTLL6	55012	PPP2R3C	81.8349
3796	KIF2A	60509	AGBL5	81.3996
6810	STX4	1032	CDKN2D	80.7643
11258	DCTN3	5576	PRKAR2A	78.5462
80184	CEP290	5576	PRKAR2A	77.1577
1453	CSNK1D	5576	PRKAR2A	76.6425
203068	TUBB	5576	PRKAR2A	76.3024
22919	MAPRE1	6683	SPAST	73.5439
114791	TUBGCP5	5576	PRKAR2A	72.6908
10460	TACC3	163	AP2B1	71.7776
51013	EXOSC1	5576	PRKAR2A	70.4863
55559	HAUS7	51259	TMEM216	69.0534
80321	CEP70	51175	TUBE1	65.6417
5576	PRKAR2A	1032	CDKN2D	63.18
27077	B9D1	203068	TUBB	60.6362
5111	PCNA	203068	TUBB	59.8064
10376	TUBA1B	203068	TUBB	59.2216
90410	IFT20	10460	TACC3	58.101
90410	IFT20	7329	UBE2I	57.8182
6683	SPAST	203068	TUBB	57.7854
23332	CLASP1	203068	TUBB	56.8321
10013	HDAC6	1454	CSNK1E	56.4828
1020	CDK5	896	CCND3	54.718
1453	CSNK1D	5576	PRKAR2A	54.5328
5566	PRKACA	203068	TUBB	52.6839
10460	TACC3	10460	TACC3	52.2243
23332	CLASP1	9094	UNC119	51.7563
79959	CEP76	10464	PIBF1	49.9632
115106	HAUS1	49856	WDR8	48.7846
80321	CEP70	1032	CDKN2D	48.3408
10733	PLK4	10320	IKZF1	48.2736
10460	TACC3	10460	TACC3	48.1916
80321	CEP70	5576	PRKAR2A	48.0679
1781	DYNC1I2	8655	DYNLL1	48.0439
64376	IKZF5	1070	CETN3	47.179
5576	PRKAR2A	10383	TUBB2C	46.0687
51175	TUBE1	9094	UNC119	44.7221
3796	KIF2A	23568	ARL2BP	44.3859
93621	MRFAP1	203068	TUBB	44.0824
90410	IFT20	10426	TUBGCP3	42.8956
3796	KIF2A	1778	DYNC1H1	40.9508
51175	TUBE1	5576	PRKAR2A	39.6381
79959	CEP76	163	AP2B1	39.3411
1026	CDKN1A	203068	TUBB	38.9519
29922	NME7	5576	PRKAR2A	38.6201
57695	USP37	203068	TUBB	38.6158
10460	TACC3	55165	CEP55	38.5982
80321	CEP70	203068	TUBB	38.5774
10142	AKAP9	5566	PRKACA	36.8044
284076	TTLL6	80184	CEP290	36.6876
29922	NME7	95681	TSGA14	36.4685
284076	TTLL6	201255	LRRC45	36.3784
284076	TTLL6	56904	SH3GLB2	35.6332
5111	PCNA	5111	PCNA	35.533
9702	CEP57	1069	CETN2	35.0219
132320	SCLT1	9094	UNC119	34.6373
5711	PSMD5	203068	TUBB	34.4635
3093	UBE2K	9094	UNC119	34.101
49856	WDR8	9094	UNC119	33.7649
3796	KIF2A	5576	PRKAR2A	33.6847
10376	TUBA1B	9094	UNC119	33.4718
3796	KIF2A	585	BBS4	32.7758
8636	SSNA1	5576	PRKAR2A	31.8945
5347	PLK1	26140	TTLL3	31.6336
79959	CEP76	585	BBS4	31.2054
90410	IFT20	54585	LZTFL1	31.0191
203068	TUBB	9094	UNC119	30.441
80321	CEP70	55722	CEP72	29.8849
49856	WDR8	203068	TUBB	28.0708
9738	CP110	9094	UNC119	27.9017
115106	HAUS1	115106	HAUS1	27.3208
22919	MAPRE1	9094	UNC119	26.9792
1487	CTBP1	5932	RBBP8	26.9721
3796	KIF2A	203068	TUBB	26.9707
80321	CEP70	5108	PCM1	26.8749
9662	CEP135	10013	HDAC6	26.7155
57405	SPC25	90410	IFT20	26.3207
79441	HAUS3	896	CCND3	26.2751
8636	SSNA1	116840	CNTROB	25.1671
164045	HFM1	22852	ANKRD26	24.6865
10733	PLK4	203068	TUBB	24.6436
79959	CEP76	10320	IKZF1	24.5272
164045	HFM1	1781	DYNC1I2	23.6377
1454	CSNK1E	9094	UNC119	23.4356
9702	CEP57	9702	CEP57	21.8355
80321	CEP70	9094	UNC119	21.4535
79441	HAUS3	49856	WDR8	21.3282
5576	PRKAR2A	9094	UNC119	20.6663
1781	DYNC1I2	5576	PRKAR2A	20.3296
284076	TTLL6	203068	TUBB	19.897
9341	VAMP3	6810	STX4	19.6011
79959	CEP76	56904	SH3GLB2	19.567
10464	PIBF1	80254	CEP63	19.1441
10142	AKAP9	9094	UNC119	19.11
79441	HAUS3	7531	YWHAE	18.7935
90410	IFT20	79959	CEP76	18.4031
22974	TPX2	203068	TUBB	18.0078
10460	TACC3	22852	ANKRD26	17.2499
23332	CLASP1	55722	CEP72	16.5074
26119	LDLRAP1	9094	UNC119	16.2797
79441	HAUS3	51053	GMNN	16.2052
9662	CEP135	203068	TUBB	15.973
9662	CEP135	80321	CEP70	15.9692
10933	MORF4L1	203068	TUBB	15.9073
4957	ODF2	10464	PIBF1	15.5971
4739	NEDD9	203068	TUBB	14.8035
23429	RYBP	5111	PCNA	14.505
6286	S100P	203068	TUBB	14.311
10013	HDAC6	4957	ODF2	14.2653
164045	HFM1	9094	UNC119	13.9495
284076	TTLL6	114932	MRFAP1L1	13.8278
93594	WDR67	55233	MOBKL1B	13.5119
164045	HFM1	585	BBS4	13.4313
10933	MORF4L1	9094	UNC119	13.255
284076	TTLL6	29922	NME7	13.1129
51175	TUBE1	10460	TACC3	13.0459
90410	IFT20	25886	POC1A	13.0278
22924	MAPRE3	6683	SPAST	12.8146
11258	DCTN3	55233	MOBKL1B	12.7791
25855	BRMS1	55233	MOBKL1B	12.746
4751	NEK2	55233	MOBKL1B	12.6341
10733	PLK4	26140	TTLL3	12.6106
5928	RBBP4	55233	MOBKL1B	12.4613
79441	HAUS3	79003	MIS12	12.4039
51143	DYNC1LI1	55233	MOBKL1B	12.1844
203068	TUBB	55233	MOBKL1B	12.0397
9341	VAMP3	55233	MOBKL1B	11.9586
9662	CEP135	79959	CEP76	11.9091
4739	NEDD9	6672	SP100	11.6817
10376	TUBA1B	10013	HDAC6	11.3516
9094	UNC119	10013	HDAC6	11.3455
164045	HFM1	10013	HDAC6	11.3231
10733	PLK4	22852	ANKRD26	11.2969
84100	ARL6	55233	MOBKL1B	11.2243
9662	CEP135	1781	DYNC1I2	11.1259
84100	ARL6	10013	HDAC6	11.0495
10121	ACTR1A	6672	SP100	10.9548
26119	LDLRAP1	164045	HFM1	10.9332
79959	CEP76	5518	PPP2R1A	10.9286
5111	PCNA	55233	MOBKL1B	10.9185
80184	CEP290	55233	MOBKL1B	10.9185
201255	LRRC45	55233	MOBKL1B	10.9185
54820	NDE1	55233	MOBKL1B	10.9185
22852	ANKRD26	55233	MOBKL1B	10.9185
9094	UNC119	55233	MOBKL1B	10.9185
132320	SCLT1	6672	SP100	10.9179
54585	LZTFL1	55233	MOBKL1B	10.8785
200894	ARL13B	55233	MOBKL1B	10.877
54820	NDE1	9094	UNC119	10.8674
4739	NEDD9	164045	HFM1	10.8646
26140	TTLL3	55233	MOBKL1B	10.8543
79003	MIS12	55233	MOBKL1B	10.8543
56890	MDM1	55233	MOBKL1B	10.8543
57695	USP37	55233	MOBKL1B	10.8543
79600	TCTN1	55233	MOBKL1B	10.8543
10769	PLK2	55233	MOBKL1B	10.8543
3320	HSP90AA1	55233	MOBKL1B	10.8543
282809	POC1B	55233	MOBKL1B	10.8543
22974	TPX2	22852	ANKRD26	10.8232
10121	ACTR1A	55233	MOBKL1B	10.7911
5518	PPP2R1A	55233	MOBKL1B	10.7911
25886	POC1A	55233	MOBKL1B	10.7817
3320	HSP90AA1	55233	MOBKL1B	10.7817
5048	PAFAH1B1	55233	MOBKL1B	10.7787
164045	HFM1	55233	MOBKL1B	10.7787
10376	TUBA1B	55233	MOBKL1B	10.7787
6810	STX4	55233	MOBKL1B	10.7694
11104	KATNA1	55233	MOBKL1B	10.7694
10540	DCTN2	6672	SP100	10.755
51175	TUBE1	55233	MOBKL1B	10.6919
6102	RP2	55233	MOBKL1B	10.6919
1639	DCTN1	55233	MOBKL1B	10.6919
49856	WDR8	55233	MOBKL1B	10.6919
7283	TUBG1	55233	MOBKL1B	10.69
132320	SCLT1	55233	MOBKL1B	10.69
115106	HAUS1	55233	MOBKL1B	10.69
121441	NEDD1	55233	MOBKL1B	10.69
114791	TUBGCP5	55233	MOBKL1B	10.69
1454	CSNK1E	55233	MOBKL1B	10.6809
284086	NEK8	6672	SP100	10.675
1454	CSNK1E	6672	SP100	10.675
7341	SUMO1	6672	SP100	10.675
1639	DCTN1	164045	HFM1	10.6475
1020	CDK5	164045	HFM1	10.6475
3093	UBE2K	55233	MOBKL1B	10.6403
7846	TUBA1A	6672	SP100	10.6211
1020	CDK5	55233	MOBKL1B	10.6063
3320	HSP90AA1	10013	HDAC6	10.5991
51013	EXOSC1	10013	HDAC6	10.595
23429	RYBP	55233	MOBKL1B	10.5848
84324	SARNP	55233	MOBKL1B	10.5848
10426	TUBGCP3	55233	MOBKL1B	10.5848
134359	POC5	55233	MOBKL1B	10.5743
9444	QKI	55233	MOBKL1B	10.5729
5577	PRKAR2B	55233	MOBKL1B	10.5729
4739	NEDD9	55233	MOBKL1B	10.5635
6286	S100P	6672	SP100	10.5565
49856	WDR8	55233	MOBKL1B	10.5516
4957	ODF2	55233	MOBKL1B	10.5516
57405	SPC25	55233	MOBKL1B	10.5399
1453	CSNK1D	55233	MOBKL1B	10.5399
10013	HDAC6	129880	BBS5	10.5247
284086	NEK8	55233	MOBKL1B	10.5143
203068	TUBB	55233	MOBKL1B	10.5143
23429	RYBP	164045	HFM1	10.4869
51274	KLF3	55233	MOBKL1B	10.4803
79959	CEP76	115106	HAUS1	10.4745
402	ARL2	55233	MOBKL1B	10.4715
10426	TUBGCP3	55233	MOBKL1B	10.4715
79959	CEP76	5111	PCNA	10.4426
5700	PSMC1	55233	MOBKL1B	10.4307
3320	HSP90AA1	55233	MOBKL1B	10.3985
694	BTG1	55233	MOBKL1B	10.3307
5700	PSMC1	6672	SP100	10.2849
121441	NEDD1	6672	SP100	10.2523
9094	UNC119	6672	SP100	10.2523
282809	POC1B	6672	SP100	10.2523
93594	WDR67	6672	SP100	10.2523
4751	NEK2	164045	HFM1	10.2089
56890	MDM1	10013	HDAC6	10.2049
11104	KATNA1	6672	SP100	10.1489
54930	HAUS4	55233	MOBKL1B	10.1418
7341	SUMO1	55233	MOBKL1B	10.0803
10540	DCTN2	55233	MOBKL1B	10.0803
22924	MAPRE3	55233	MOBKL1B	10.0034
51175	TUBE1	6672	SP100	9.99443
80184	CEP290	6672	SP100	9.99443
5048	PAFAH1B1	6672	SP100	9.99443
9444	QKI	6672	SP100	9.99443
5111	PCNA	6672	SP100	9.99443
22852	ANKRD26	6672	SP100	9.99443
56890	MDM1	6672	SP100	9.99443
201255	LRRC45	6672	SP100	9.99443
11258	DCTN3	6672	SP100	9.99443
7341	SUMO1	164045	HFM1	9.98995
5566	PRKACA	55233	MOBKL1B	9.97944
9814	SFI1	55233	MOBKL1B	9.97944
9738	CP110	55233	MOBKL1B	9.97944
90410	IFT20	55233	MOBKL1B	9.97357
6286	S100P	55233	MOBKL1B	9.97278
1639	DCTN1	6672	SP100	9.96753
1453	CSNK1D	6672	SP100	9.96753
9341	VAMP3	6672	SP100	9.96753
54820	NDE1	6672	SP100	9.96753
5577	PRKAR2B	6672	SP100	9.96753
6810	STX4	6672	SP100	9.96753
49856	WDR8	6672	SP100	9.96753
10769	PLK2	6672	SP100	9.96753
3320	HSP90AA1	6672	SP100	9.96753
10376	TUBA1B	6672	SP100	9.96753
114791	TUBGCP5	6672	SP100	9.96753
200894	ARL13B	6672	SP100	9.96366
6683	SPAST	6672	SP100	9.96366
79003	MIS12	6672	SP100	9.96366
25855	BRMS1	6672	SP100	9.96366
79600	TCTN1	6672	SP100	9.96366
10426	TUBGCP3	6672	SP100	9.94338
57695	USP37	6672	SP100	9.94338
9738	CP110	6672	SP100	9.94338
6102	RP2	6672	SP100	9.94338
4751	NEK2	6672	SP100	9.94338
49856	WDR8	6672	SP100	9.94338
26140	TTLL3	6672	SP100	9.94338
164045	HFM1	6672	SP100	9.94338
25886	POC1A	6672	SP100	9.94338
203068	TUBB	6672	SP100	9.94338
3320	HSP90AA1	6672	SP100	9.94338
51143	DYNC1LI1	6672	SP100	9.94338
4957	ODF2	6672	SP100	9.93155
6683	SPAST	55233	MOBKL1B	9.93027
23429	RYBP	6672	SP100	9.90622
7283	TUBG1	6672	SP100	9.90622
84324	SARNP	6672	SP100	9.90622
115106	HAUS1	6672	SP100	9.90622
9341	VAMP3	163	AP2B1	9.90206
203068	TUBB	10013	HDAC6	9.8974
5928	RBBP4	6672	SP100	9.89449
51274	KLF3	6672	SP100	9.87353
84100	ARL6	6672	SP100	9.87353
3320	HSP90AA1	6672	SP100	9.87353
1487	CTBP1	55233	MOBKL1B	9.79016
10376	TUBA1B	55233	MOBKL1B	9.76152
90410	IFT20	54801	HAUS6	9.75089
3093	UBE2K	164045	HFM1	9.72684
5518	PPP2R1A	6672	SP100	9.72557
164045	HFM1	6672	SP100	9.72172
3093	UBE2K	6672	SP100	9.72172
694	BTG1	6672	SP100	9.72172
1020	CDK5	6672	SP100	9.70229
9814	SFI1	6672	SP100	9.70229
84100	ARL6	164045	HFM1	9.67605
54930	HAUS4	6672	SP100	9.64437
90410	IFT20	80321	CEP70	9.63429
51013	EXOSC1	55233	MOBKL1B	9.62309
29922	NME7	55233	MOBKL1B	9.60581
402	ARL2	6672	SP100	9.55595
203068	TUBB	164045	HFM1	9.53731
5566	PRKACA	6672	SP100	9.49986
115106	HAUS1	6810	STX4	9.48565
22924	MAPRE3	10013	HDAC6	9.47524
54585	LZTFL1	55233	MOBKL1B	9.45145
27229	TUBGCP4	55233	MOBKL1B	9.44509
894	CCND2	55233	MOBKL1B	9.43867
9341	VAMP3	164045	HFM1	9.43828
201255	LRRC45	164045	HFM1	9.42851
5111	PCNA	164045	HFM1	9.42851
22852	ANKRD26	164045	HFM1	9.42851
80184	CEP290	164045	HFM1	9.42851
54820	NDE1	164045	HFM1	9.42851
9094	UNC119	164045	HFM1	9.42851
200894	ARL13B	164045	HFM1	9.39004
6683	SPAST	164045	HFM1	9.37081
26140	TTLL3	164045	HFM1	9.37081
79003	MIS12	164045	HFM1	9.37081
57695	USP37	164045	HFM1	9.37081
79600	TCTN1	164045	HFM1	9.37081
10769	PLK2	164045	HFM1	9.37081
3320	HSP90AA1	164045	HFM1	9.37081
282809	POC1B	164045	HFM1	9.37081
56890	MDM1	164045	HFM1	9.37081
57405	SPC25	6672	SP100	9.34061
22924	MAPRE3	6672	SP100	9.33378
10426	TUBGCP3	6672	SP100	9.33378
5518	PPP2R1A	164045	HFM1	9.31295
10121	ACTR1A	164045	HFM1	9.31295
25855	BRMS1	164045	HFM1	9.30503
25886	POC1A	164045	HFM1	9.30503
3320	HSP90AA1	164045	HFM1	9.30503
5048	PAFAH1B1	164045	HFM1	9.30224
164045	HFM1	164045	HFM1	9.30224
10376	TUBA1B	164045	HFM1	9.30224
11258	DCTN3	164045	HFM1	9.30224
10376	TUBA1B	164045	HFM1	9.30224
129880	BBS5	164045	HFM1	9.29716
6102	RP2	164045	HFM1	9.29434
11104	KATNA1	164045	HFM1	9.29434
51143	DYNC1LI1	164045	HFM1	9.29434
6810	STX4	164045	HFM1	9.29434
79959	CEP76	6672	SP100	9.29238
10376	TUBA1B	6672	SP100	9.29076
51175	TUBE1	164045	HFM1	9.23283
49856	WDR8	164045	HFM1	9.23283
93594	WDR67	164045	HFM1	9.23283
7283	TUBG1	164045	HFM1	9.22573
132320	SCLT1	164045	HFM1	9.22573
115106	HAUS1	164045	HFM1	9.22573
121441	NEDD1	164045	HFM1	9.22573
114791	TUBGCP5	164045	HFM1	9.22573
1454	CSNK1E	164045	HFM1	9.21797
7251	TSG101	164045	HFM1	9.21187
7846	TUBA1A	55233	MOBKL1B	9.21176
93621	MRFAP1	6672	SP100	9.19403
22919	MAPRE1	55233	MOBKL1B	9.15081
599	BCL2L2	6672	SP100	9.1499
84324	SARNP	164045	HFM1	9.13785
10426	TUBGCP3	164045	HFM1	9.13785
81620	CDT1	55233	MOBKL1B	9.13497
115106	HAUS1	80254	CEP63	9.1343
5928	RBBP4	164045	HFM1	9.12757
9444	QKI	164045	HFM1	9.12757
5577	PRKAR2B	164045	HFM1	9.12757
134359	POC5	164045	HFM1	9.12541
49856	WDR8	164045	HFM1	9.10946
4957	ODF2	164045	HFM1	9.10946
57405	SPC25	164045	HFM1	9.0962
1453	CSNK1D	164045	HFM1	9.0962
27077	B9D1	164045	HFM1	9.0962
29911	HOOK2	10460	TACC3	9.08084
284086	NEK8	164045	HFM1	9.07362
203068	TUBB	164045	HFM1	9.07362
402	ARL2	164045	HFM1	9.04475
51274	KLF3	164045	HFM1	9.04475
10426	TUBGCP3	164045	HFM1	9.03731
5700	PSMC1	164045	HFM1	9.00731
3320	HSP90AA1	164045	HFM1	8.97946
694	BTG1	164045	HFM1	8.91017
664	BNIP3	55233	MOBKL1B	8.86416
29911	HOOK2	1781	DYNC1I2	8.84401
54585	LZTFL1	6672	SP100	8.82907
134359	POC5	6672	SP100	8.82907
54585	LZTFL1	6672	SP100	8.82907
57819	LSM2	6672	SP100	8.82594
203068	TUBB	6672	SP100	8.82594
129880	BBS5	5932	RBBP8	8.78016
7846	TUBA1A	164045	HFM1	8.77964
81620	CDT1	10013	HDAC6	8.77584
129880	BBS5	55233	MOBKL1B	8.77299
51013	EXOSC1	6672	SP100	8.75885
79959	CEP76	665	BNIP3L	8.74122
29922	NME7	164045	HFM1	8.71737
10383	TUBB2C	6672	SP100	8.69522
10540	DCTN2	164045	HFM1	8.69132
57819	LSM2	55233	MOBKL1B	8.68138
54585	LZTFL1	164045	HFM1	8.68012
22924	MAPRE3	164045	HFM1	8.63271
51175	TUBE1	6672	SP100	8.61902
51013	EXOSC1	164045	HFM1	8.61486
6286	S100P	164045	HFM1	8.60674
5566	PRKACA	164045	HFM1	8.60434
9814	SFI1	164045	HFM1	8.60434
9738	CP110	164045	HFM1	8.60434
27229	TUBGCP4	164045	HFM1	8.59898
29922	NME7	6672	SP100	8.50774
1487	CTBP1	6672	SP100	8.49174
84902	CCDC123	80321	CEP70	8.48426
22919	MAPRE1	6672	SP100	8.46893
1453	CSNK1D	164045	HFM1	8.45529
664	BNIP3	6672	SP100	8.45308
1487	CTBP1	164045	HFM1	8.43976
57819	LSM2	164045	HFM1	8.4351
54930	HAUS4	164045	HFM1	8.4204
93621	MRFAP1	55233	MOBKL1B	8.38382
80321	CEP70	164045	HFM1	8.35618
80321	CEP70	55233	MOBKL1B	8.32546
10013	HDAC6	132320	SCLT1	8.27129
64376	IKZF5	6672	SP100	8.26674
1026	CDKN1A	55233	MOBKL1B	8.24195
6271	S100A1	6672	SP100	8.24003
8636	SSNA1	6672	SP100	8.19985
27229	TUBGCP4	6672	SP100	8.198
1021	CDK6	6672	SP100	8.17061
1781	DYNC1I2	5932	RBBP8	8.16187
54585	LZTFL1	164045	HFM1	8.14596
894	CCND2	164045	HFM1	8.13505
22919	MAPRE1	164045	HFM1	8.11136
10383	TUBB2C	55233	MOBKL1B	8.09092
3320	HSP90AA1	9094	UNC119	8.08142
3796	KIF2A	54801	HAUS6	8.0797
79441	HAUS3	51259	TMEM216	8.07873
10013	HDAC6	5347	PLK1	8.0648
10464	PIBF1	55233	MOBKL1B	8.04633
1026	CDKN1A	6672	SP100	8.03099
664	BNIP3	164045	HFM1	8.02836
9662	CEP135	9094	UNC119	8.02177
27077	B9D1	6672	SP100	7.99295
5576	PRKAR2A	164045	HFM1	7.95973
664	BNIP3	1019	CDK4	7.95309
51175	TUBE1	164045	HFM1	7.91175
1019	CDK4	6672	SP100	7.90686
1026	CDKN1A	164045	HFM1	7.89869
80321	CEP70	6672	SP100	7.89706
51100	SH3GLB1	6672	SP100	7.89173
7251	TSG101	6672	SP100	7.87521
79441	HAUS3	25886	POC1A	7.87491
81620	CDT1	164045	HFM1	7.8733
84902	CCDC123	10460	TACC3	7.86856
51175	TUBE1	55233	MOBKL1B	7.86302
10464	PIBF1	6672	SP100	7.84451
81620	CDT1	6672	SP100	7.80904
599	BCL2L2	55233	MOBKL1B	7.76391
10460	TACC3	60509	AGBL5	7.76334
894	CCND2	6672	SP100	7.75409
10383	TUBB2C	164045	HFM1	7.75352
1453	CSNK1D	6672	SP100	7.72399
80321	CEP70	9112	MTA1	7.67034
93621	MRFAP1	164045	HFM1	7.64165
1781	DYNC1I2	6672	SP100	7.59134
1070	CETN3	6672	SP100	7.51641
27077	B9D1	55233	MOBKL1B	7.48501
129880	BBS5	6672	SP100	7.42951
10013	HDAC6	10460	TACC3	7.38815
9662	CEP135	5576	PRKAR2A	7.28685
10013	HDAC6	10426	TUBGCP3	7.19473
1019	CDK4	55233	MOBKL1B	7.17455
5576	PRKAR2A	55233	MOBKL1B	7.15872
1021	CDK6	55233	MOBKL1B	7.14283
6271	S100A1	55233	MOBKL1B	7.12409
10013	HDAC6	51259	TMEM216	7.12376
599	BCL2L2	164045	HFM1	7.11872
5576	PRKAR2A	203068	TUBB	7.10796
5711	PSMD5	55233	MOBKL1B	7.04599
5347	PLK1	29911	HOOK2	7.0383
10733	PLK4	6672	SP100	6.95878
6271	S100A1	164045	HFM1	6.94554
10464	PIBF1	164045	HFM1	6.92853
10933	MORF4L1	6672	SP100	6.92822
10013	HDAC6	56904	SH3GLB2	6.91468
1070	CETN3	5111	PCNA	6.91328
10733	PLK4	164045	HFM1	6.90288
7251	TSG101	55233	MOBKL1B	6.88726
29922	NME7	5111	PCNA	6.83611
9094	UNC119	5111	PCNA	6.79958
5711	PSMD5	6672	SP100	6.79934
8636	SSNA1	55233	MOBKL1B	6.76101
79441	HAUS3	203068	TUBB	6.69188
54820	NDE1	5111	PCNA	6.6815
10013	HDAC6	10142	AKAP9	6.66206
5928	RBBP4	7531	YWHAE	6.62306
10142	AKAP9	6672	SP100	6.61758
80184	CEP290	10769	PLK2	6.61403
9444	QKI	10769	PLK2	6.56471
84902	CCDC123	9814	SFI1	6.55351
84100	ARL6	5111	PCNA	6.5204
10013	HDAC6	49856	WDR8	6.44383
402	ARL2	7531	YWHAE	6.39385
22852	ANKRD26	5111	PCNA	6.39153
80184	CEP290	5111	PCNA	6.39153
201255	LRRC45	5111	PCNA	6.39153
5347	PLK1	638	BIK	6.37778
9662	CEP135	51175	TUBE1	6.36968
6683	SPAST	5111	PCNA	6.34702
26140	TTLL3	5111	PCNA	6.34702
57695	USP37	5111	PCNA	6.34702
79600	TCTN1	5111	PCNA	6.34702
10769	PLK2	5111	PCNA	6.34702
3320	HSP90AA1	5111	PCNA	6.34702
282809	POC1B	5111	PCNA	6.34702
79003	MIS12	5111	PCNA	6.34702
26119	LDLRAP1	6672	SP100	6.30997
84902	CCDC123	10460	TACC3	6.303
5518	PPP2R1A	5111	PCNA	6.30014
25886	POC1A	5111	PCNA	6.2951
3320	HSP90AA1	5111	PCNA	6.2951
25855	BRMS1	5111	PCNA	6.2951
5048	PAFAH1B1	5111	PCNA	6.2929
11258	DCTN3	5111	PCNA	6.2929
4751	NEK2	5111	PCNA	6.28787
6810	STX4	5111	PCNA	6.28787
11104	KATNA1	5111	PCNA	6.28787
51143	DYNC1LI1	5111	PCNA	6.28787
200894	ARL13B	5111	PCNA	6.27346
10376	TUBA1B	5111	PCNA	6.27346
10121	ACTR1A	5111	PCNA	6.26033
51175	TUBE1	5111	PCNA	6.25888
6102	RP2	5111	PCNA	6.25888
1639	DCTN1	5111	PCNA	6.25888
93594	WDR67	5111	PCNA	6.25888
49856	WDR8	5111	PCNA	6.25888
5576	PRKAR2A	6672	SP100	6.24903
51100	SH3GLB1	55233	MOBKL1B	6.24607
7283	TUBG1	5111	PCNA	6.24114
132320	SCLT1	5111	PCNA	6.24114
121441	NEDD1	5111	PCNA	6.24114
114791	TUBGCP5	5111	PCNA	6.24114
164045	HFM1	5111	PCNA	6.24047
1454	CSNK1E	5111	PCNA	6.2362
54585	LZTFL1	5111	PCNA	6.23207
22852	ANKRD26	7531	YWHAE	6.21711
55559	HAUS7	9111	NMI	6.20934
54930	HAUS4	5111	PCNA	6.20107
1020	CDK5	5111	PCNA	6.20107
84324	SARNP	5111	PCNA	6.18851
10426	TUBGCP3	5111	PCNA	6.18851
9444	QKI	5111	PCNA	6.18155
5928	RBBP4	5111	PCNA	6.18155
5577	PRKAR2B	5111	PCNA	6.18155
4739	NEDD9	5111	PCNA	6.17693
9662	CEP135	51259	TMEM216	6.17418
599	BCL2L2	5111	PCNA	6.17249
3093	UBE2K	5111	PCNA	6.17211
49856	WDR8	5111	PCNA	6.17
4957	ODF2	5111	PCNA	6.17
10142	AKAP9	10013	HDAC6	6.16928
9341	VAMP3	5111	PCNA	6.16682
57405	SPC25	5111	PCNA	6.15352
1453	CSNK1D	5111	PCNA	6.15352
27077	B9D1	5111	PCNA	6.15352
57819	LSM2	56915	EXOSC5	6.14875
203068	TUBB	5111	PCNA	6.14872
5700	PSMC1	5111	PCNA	6.1413
284086	NEK8	5111	PCNA	6.13708
9702	CEP57	10013	HDAC6	6.12986
402	ARL2	5111	PCNA	6.11398
203068	TUBB	5111	PCNA	6.11398
3320	HSP90AA1	5111	PCNA	6.08712
7341	SUMO1	7531	YWHAE	6.08378
10376	TUBA1B	5111	PCNA	6.07631
57695	USP37	163	AP2B1	6.01401
6102	RP2	163	AP2B1	6.00527
3320	HSP90AA1	163	AP2B1	6.00527
9444	QKI	163	AP2B1	6.00377
10013	HDAC6	80321	CEP70	6.0024
10383	TUBB2C	5111	PCNA	6.00233
10733	PLK4	55233	MOBKL1B	5.99031
9814	SFI1	5111	PCNA	5.97885
5700	PSMC1	10769	PLK2	5.97388
115106	HAUS1	5111	PCNA	5.96887
79003	MIS12	7531	YWHAE	5.96389
10142	AKAP9	164045	HFM1	5.94245
129880	BBS5	9094	UNC119	5.93371
5048	PAFAH1B1	163	AP2B1	5.92723
10013	HDAC6	7531	YWHAE	5.91837
80184	CEP290	163	AP2B1	5.9041
203068	TUBB	7531	YWHAE	5.89958
694	BTG1	5111	PCNA	5.88815
10142	AKAP9	55012	PPP2R3C	5.88129
51274	KLF3	5111	PCNA	5.87945
9814	SFI1	163	AP2B1	5.87334
56890	MDM1	5111	PCNA	5.86125
7846	TUBA1A	5111	PCNA	5.86022
7341	SUMO1	5111	PCNA	5.86016
10540	DCTN2	5111	PCNA	5.86016
10426	TUBGCP3	5111	PCNA	5.83794
8636	SSNA1	164045	HFM1	5.82176
27077	B9D1	79003	MIS12	5.82058
79441	HAUS3	164045	HFM1	5.82039
5347	PLK1	284086	NEK8	5.77538
284086	NEK8	163	AP2B1	5.77491
5566	PRKACA	5111	PCNA	5.75959
1020	CDK5	163	AP2B1	5.75563
26119	LDLRAP1	55233	MOBKL1B	5.75291
23332	CLASP1	6672	SP100	5.74599
134359	POC5	5111	PCNA	5.73649
1487	CTBP1	5111	PCNA	5.6873
1454	CSNK1E	163	AP2B1	5.68226
51175	TUBE1	5111	PCNA	5.65842
57405	SPC25	163	AP2B1	5.63458
55012	PPP2R3C	163	AP2B1	5.61757
54585	LZTFL1	163	AP2B1	5.61318
3320	HSP90AA1	163	AP2B1	5.61318
5577	PRKAR2B	163	AP2B1	5.6102
80321	CEP70	5111	PCNA	5.59521
51013	EXOSC1	5111	PCNA	5.59436
51100	SH3GLB1	5111	PCNA	5.59376
9444	QKI	55165	CEP55	5.58807
6286	S100P	5111	PCNA	5.57823
3093	UBE2K	163	AP2B1	5.56273
64376	IKZF5	54585	LZTFL1	5.54419
64376	IKZF5	55233	MOBKL1B	5.53499
10142	AKAP9	55233	MOBKL1B	5.50268
9738	CP110	5111	PCNA	5.49503
5111	PCNA	5111	PCNA	5.48562
54585	LZTFL1	5111	PCNA	5.48162
27229	TUBGCP4	7531	YWHAE	5.47845
894	CCND2	5111	PCNA	5.47794
27077	B9D1	163	AP2B1	5.47618
402	ARL2	638	BIK	5.4533
10733	PLK4	9094	UNC119	5.44927
22924	MAPRE3	5111	PCNA	5.44853
55012	PPP2R3C	80321	CEP70	5.44651
80321	CEP70	80321	CEP70	5.42225
79959	CEP76	10376	TUBA1B	5.41985
10013	HDAC6	29911	HOOK2	5.39144
1453	CSNK1D	5111	PCNA	5.39025
10142	AKAP9	5111	PCNA	5.38702
84100	ARL6	163	AP2B1	5.38213
51100	SH3GLB1	164045	HFM1	5.37324
5711	PSMD5	164045	HFM1	5.31891
81620	CDT1	5111	PCNA	5.30168
54820	NDE1	163	AP2B1	5.29607
5111	PCNA	163	AP2B1	5.29607
22852	ANKRD26	163	AP2B1	5.29607
9094	UNC119	163	AP2B1	5.29607
3796	KIF2A	164045	HFM1	5.26739
200894	ARL13B	163	AP2B1	5.26609
22974	TPX2	115106	HAUS1	5.26433
10933	MORF4L1	164045	HFM1	5.25952
26140	TTLL3	163	AP2B1	5.25631
79600	TCTN1	163	AP2B1	5.25631
10769	PLK2	163	AP2B1	5.25631
282809	POC1B	163	AP2B1	5.25631
79003	MIS12	163	AP2B1	5.25631
201255	LRRC45	163	AP2B1	5.24792
5518	PPP2R1A	163	AP2B1	5.21341
10121	ACTR1A	163	AP2B1	5.21341
25855	BRMS1	163	AP2B1	5.20939
25886	POC1A	163	AP2B1	5.20939
3320	HSP90AA1	163	AP2B1	5.20939
164045	HFM1	163	AP2B1	5.20741
10376	TUBA1B	163	AP2B1	5.20741
11258	DCTN3	163	AP2B1	5.20741
6810	STX4	163	AP2B1	5.20341
11104	KATNA1	163	AP2B1	5.20341
51143	DYNC1LI1	163	AP2B1	5.20341
4751	NEK2	163	AP2B1	5.20341
51274	KLF3	163	AP2B1	5.19489
51175	TUBE1	10769	PLK2	5.19347
5111	PCNA	10769	PLK2	5.19347
9094	UNC119	10769	PLK2	5.19347
93594	WDR67	10769	PLK2	5.19347
3320	HSP90AA1	10769	PLK2	5.19347
51175	TUBE1	163	AP2B1	5.18616
1639	DCTN1	163	AP2B1	5.18616
49856	WDR8	163	AP2B1	5.18616
93594	WDR67	163	AP2B1	5.18616
694	BTG1	9094	UNC119	5.18207
7283	TUBG1	163	AP2B1	5.16458
132320	SCLT1	163	AP2B1	5.16458
115106	HAUS1	163	AP2B1	5.16458
121441	NEDD1	163	AP2B1	5.16458
114791	TUBGCP5	163	AP2B1	5.16458
10460	TACC3	23568	ARL2BP	5.15244
5577	PRKAR2B	10769	PLK2	5.14979
57695	USP37	10769	PLK2	5.14979
79600	TCTN1	10769	PLK2	5.14979
10769	PLK2	10769	PLK2	5.14979
121441	NEDD1	10769	PLK2	5.14979
284076	TTLL6	55233	MOBKL1B	5.14614
54820	NDE1	10769	PLK2	5.14552
79003	MIS12	10769	PLK2	5.14552
3320	HSP90AA1	10769	PLK2	5.14552
10121	ACTR1A	10769	PLK2	5.14552
5048	PAFAH1B1	10769	PLK2	5.1427
6102	RP2	10769	PLK2	5.1427
203068	TUBB	10769	PLK2	5.1427
11258	DCTN3	10769	PLK2	5.1427
49856	WDR8	10769	PLK2	5.1427
201255	LRRC45	10769	PLK2	5.1427
4751	NEK2	10769	PLK2	5.14132
10426	TUBGCP3	10769	PLK2	5.14132
23429	RYBP	10769	PLK2	5.14132
132320	SCLT1	10769	PLK2	5.14132
11104	KATNA1	10769	PLK2	5.14132
49856	WDR8	10769	PLK2	5.14132
10376	TUBA1B	10769	PLK2	5.13851
282809	POC1B	10769	PLK2	5.13851
23429	RYBP	163	AP2B1	5.12466
84324	SARNP	163	AP2B1	5.12466
10426	TUBGCP3	163	AP2B1	5.12466
5928	RBBP4	163	AP2B1	5.11889
4739	NEDD9	163	AP2B1	5.11546
49856	WDR8	163	AP2B1	5.10971
4957	ODF2	163	AP2B1	5.10971
9702	CEP57	56904	SH3GLB2	5.10446
1453	CSNK1D	163	AP2B1	5.09207
203068	TUBB	163	AP2B1	5.08826
203068	TUBB	163	AP2B1	5.07785
5347	PLK1	93323	HAUS8	5.07765
22852	ANKRD26	10769	PLK2	5.0748
1639	DCTN1	10769	PLK2	5.0748
1453	CSNK1D	10769	PLK2	5.0748
983	CDK1	6285	S100B	5.07259
134359	POC5	163	AP2B1	5.06819
402	ARL2	163	AP2B1	5.06327
5700	PSMC1	163	AP2B1	5.05948
9814	SFI1	10769	PLK2	5.05567
6810	STX4	10769	PLK2	5.05567
84100	ARL6	10769	PLK2	5.05567
5928	RBBP4	10769	PLK2	5.05567
164045	HFM1	10769	PLK2	5.05567
55012	PPP2R3C	11030	RBPMS	5.05145
115106	HAUS1	10769	PLK2	5.04755
54930	HAUS4	10769	PLK2	5.04755
57819	LSM2	5111	PCNA	5.03696
6683	SPAST	10769	PLK2	5.03187
10383	TUBB2C	10769	PLK2	5.01202
80184	CEP290	5111	PCNA	5.00551
49856	WDR8	5111	PCNA	5.00551
51013	EXOSC1	163	AP2B1	5.00088
164045	HFM1	163	AP2B1	4.98858
56890	MDM1	163	AP2B1	4.97096
694	BTG1	163	AP2B1	4.97037
26140	TTLL3	10769	PLK2	4.96118
51274	KLF3	10769	PLK2	4.96118
7283	TUBG1	10769	PLK2	4.96118
25855	BRMS1	10769	PLK2	4.96118
5711	PSMD5	665	BNIP3L	4.9585
7846	TUBA1A	10769	PLK2	4.95465
1454	CSNK1E	10769	PLK2	4.95465
1020	CDK5	10769	PLK2	4.95465
57405	SPC25	10769	PLK2	4.95465
25886	POC1A	10769	PLK2	4.95465
4739	NEDD9	10769	PLK2	4.95465
3320	HSP90AA1	10769	PLK2	4.95465
129880	BBS5	5111	PCNA	4.94216
3093	UBE2K	10769	PLK2	4.93653
10426	TUBGCP3	10769	PLK2	4.93653
4957	ODF2	10769	PLK2	4.92882
5518	PPP2R1A	10769	PLK2	4.92882
10540	DCTN2	10769	PLK2	4.92882
25855	BRMS1	27258	LSM3	4.92869
10426	TUBGCP3	163	AP2B1	4.92144
7846	TUBA1A	5111	PCNA	4.90545
10460	TACC3	5111	PCNA	4.90545
1020	CDK5	5111	PCNA	4.90545
10142	AKAP9	55165	CEP55	4.9037
56890	MDM1	10769	PLK2	4.90358
200894	ARL13B	10769	PLK2	4.89023
9341	VAMP3	10769	PLK2	4.8862
10376	TUBA1B	10769	PLK2	4.8862
114791	TUBGCP5	10769	PLK2	4.8862
9738	CP110	10769	PLK2	4.87786
51143	DYNC1LI1	10769	PLK2	4.87786
84324	SARNP	10769	PLK2	4.85963
79600	TCTN1	27258	LSM3	4.85288
282809	POC1B	5576	PRKAR2A	4.84806
93621	MRFAP1	5111	PCNA	4.84709
134359	POC5	10769	PLK2	4.84287
7341	SUMO1	163	AP2B1	4.83895
10540	DCTN2	163	AP2B1	4.83895
25886	POC1A	80321	CEP70	4.83483
54930	HAUS4	203068	TUBB	4.81532
22924	MAPRE3	163	AP2B1	4.8131
402	ARL2	10769	PLK2	4.80945
203068	TUBB	10769	PLK2	4.80945
54585	LZTFL1	10769	PLK2	4.8037
164045	HFM1	10769	PLK2	4.80337
9702	CEP57	55233	MOBKL1B	4.79894
84902	CCDC123	5932	RBBP8	4.79479
5566	PRKACA	163	AP2B1	4.79052
23429	RYBP	27258	LSM3	4.77968
284086	NEK8	10769	PLK2	4.77953
582	BBS1	6672	SP100	4.76998
64376	IKZF5	164045	HFM1	4.76308
6286	S100P	10769	PLK2	4.75618
22924	MAPRE3	10769	PLK2	4.75618
132320	SCLT1	5111	PCNA	4.75584
694	BTG1	10769	PLK2	4.75582
10460	TACC3	10769	PLK2	4.75582
1781	DYNC1I2	6271	S100A1	4.75469
27077	B9D1	10769	PLK2	4.73118
5576	PRKAR2A	10769	PLK2	4.7065
10460	TACC3	54585	LZTFL1	4.70516
9814	SFI1	5111	PCNA	4.70457
10426	TUBGCP3	5111	PCNA	4.70457
51175	TUBE1	132320	SCLT1	4.69734
282809	POC1B	132320	SCLT1	4.69734
10460	TACC3	11258	DCTN3	4.68925
7341	SUMO1	10769	PLK2	4.68444
5566	PRKACA	10769	PLK2	4.67815
10460	TACC3	6102	RP2	4.67293
1487	CTBP1	10769	PLK2	4.67243
29922	NME7	163	AP2B1	4.67201
29911	HOOK2	6672	SP100	4.66711
10013	HDAC6	55233	MOBKL1B	4.65265
81620	CDT1	163	AP2B1	4.65038
1487	CTBP1	163	AP2B1	4.65038
10464	PIBF1	5111	PCNA	4.65015
27229	TUBGCP4	5111	PCNA	4.64794
9738	CP110	163	AP2B1	4.64665
10733	PLK4	7531	YWHAE	4.64579
582	BBS1	27258	LSM3	4.64288
10540	DCTN2	27258	LSM3	4.64288
10383	TUBB2C	27258	LSM3	4.62699
26119	LDLRAP1	5111	PCNA	4.62666
3796	KIF2A	6672	SP100	4.62261
54820	NDE1	5111	PCNA	4.61744
5518	PPP2R1A	5111	PCNA	4.61744
9662	CEP135	9814	SFI1	4.61063
6286	S100P	163	AP2B1	4.60361
10460	TACC3	9094	UNC119	4.59871
49856	WDR8	5111	PCNA	4.59792
26119	LDLRAP1	10013	HDAC6	4.59654
79441	HAUS3	29922	NME7	4.59022
55233	MOBKL1B	5111	PCNA	4.58894
5700	PSMC1	132320	SCLT1	4.58075
1639	DCTN1	5576	PRKAR2A	4.5798
5928	RBBP4	5111	PCNA	4.57885
51175	TUBE1	5111	PCNA	4.57885
10121	ACTR1A	5111	PCNA	4.57885
10769	PLK2	5111	PCNA	4.57885
27077	B9D1	22924	MAPRE3	4.57059
10460	TACC3	132320	SCLT1	4.56714
22852	ANKRD26	132320	SCLT1	4.56714
284086	NEK8	5111	PCNA	4.56471
9094	UNC119	5111	PCNA	4.56471
93594	WDR67	5111	PCNA	4.56471
4739	NEDD9	5111	PCNA	4.56471
3320	HSP90AA1	5111	PCNA	4.56471
79003	MIS12	5111	PCNA	4.56471
11258	DCTN3	5111	PCNA	4.56471
22919	MAPRE1	5111	PCNA	4.56192
3796	KIF2A	7846	TUBA1A	4.55878
23429	RYBP	132320	SCLT1	4.55425
1453	CSNK1D	55233	MOBKL1B	4.5518
1453	CSNK1D	10769	PLK2	4.55057
51013	EXOSC1	10769	PLK2	4.55
5700	PSMC1	27258	LSM3	4.538
22852	ANKRD26	5111	PCNA	4.52712
282809	POC1B	5111	PCNA	4.52712
54585	LZTFL1	163	AP2B1	4.52522
84902	CCDC123	9094	UNC119	4.52356
57405	SPC25	5111	PCNA	4.50494
582	BBS1	10769	PLK2	4.49763
10464	PIBF1	10769	PLK2	4.49763
6683	SPAST	163	AP2B1	4.49721
599	BCL2L2	10769	PLK2	4.48539
1021	CDK6	7531	YWHAE	4.47904
8636	SSNA1	5111	PCNA	4.47329
9341	VAMP3	5111	PCNA	4.46941
6810	STX4	22924	MAPRE3	4.46879
54930	HAUS4	163	AP2B1	4.4637
10460	TACC3	55233	MOBKL1B	4.45268
80321	CEP70	115106	HAUS1	4.44644
11104	KATNA1	132320	SCLT1	4.44036
6102	RP2	22924	MAPRE3	4.4343
9094	UNC119	22924	MAPRE3	4.4343
282809	POC1B	22924	MAPRE3	4.4343
27229	TUBGCP4	585	BBS4	4.43265
55559	HAUS7	10013	HDAC6	4.42945
3796	KIF2A	10013	HDAC6	4.42804
129880	BBS5	7531	YWHAE	4.42455
54930	HAUS4	22924	MAPRE3	4.42219
80321	CEP70	10464	PIBF1	4.42044
1070	CETN3	5111	PCNA	4.41831
29911	HOOK2	9814	SFI1	4.41774
10426	TUBGCP3	22924	MAPRE3	4.41323
121441	NEDD1	22924	MAPRE3	4.41323
201255	LRRC45	22924	MAPRE3	4.41323
694	BTG1	27258	LSM3	4.40712
134359	POC5	27258	LSM3	4.40712
664	BNIP3	5111	PCNA	4.40707
694	BTG1	5111	PCNA	4.40654
93594	WDR67	22924	MAPRE3	4.40562
51274	KLF3	5111	PCNA	4.40362
664	BNIP3	10769	PLK2	4.4028
23332	CLASP1	10769	PLK2	4.39149
79003	MIS12	22924	MAPRE3	4.3791
11104	KATNA1	22924	MAPRE3	4.37138
6683	SPAST	22924	MAPRE3	4.36951
4751	NEK2	5111	PCNA	4.36701
10142	AKAP9	27258	LSM3	4.36641
284076	TTLL6	10464	PIBF1	4.34756
3093	UBE2K	5111	PCNA	4.34734
200894	ARL13B	5111	PCNA	4.34734
56890	MDM1	5111	PCNA	4.34734
203068	TUBB	5111	PCNA	4.34734
55559	HAUS7	51175	TUBE1	4.34264
93621	MRFAP1	10769	PLK2	4.33347
22974	TPX2	6672	SP100	4.33303
54585	LZTFL1	10769	PLK2	4.33264
10142	AKAP9	10769	PLK2	4.33264
26119	LDLRAP1	10769	PLK2	4.32331
5048	PAFAH1B1	22924	MAPRE3	4.32084
51175	TUBE1	22924	MAPRE3	4.32084
9444	QKI	22924	MAPRE3	4.32084
5111	PCNA	22924	MAPRE3	4.32084
22852	ANKRD26	22924	MAPRE3	4.32084
80184	CEP290	22924	MAPRE3	4.32084
1454	CSNK1E	22924	MAPRE3	4.32084
11258	DCTN3	22924	MAPRE3	4.32084
4957	ODF2	5111	PCNA	4.31811
5347	PLK1	261734	NPHP4	4.31762
57819	LSM2	10769	PLK2	4.31761
55012	PPP2R3C	5111	PCNA	4.3144
54930	HAUS4	132320	SCLT1	4.31314
200894	ARL13B	22924	MAPRE3	4.30947
25855	BRMS1	22924	MAPRE3	4.30947
79600	TCTN1	22924	MAPRE3	4.30947
54820	NDE1	22924	MAPRE3	4.30454
1639	DCTN1	22924	MAPRE3	4.30454
10769	PLK2	22924	MAPRE3	4.30454
1453	CSNK1D	22924	MAPRE3	4.30454
9341	VAMP3	22924	MAPRE3	4.30454
5577	PRKAR2B	22924	MAPRE3	4.30454
49856	WDR8	22924	MAPRE3	4.30454
3320	HSP90AA1	22924	MAPRE3	4.30454
10376	TUBA1B	22924	MAPRE3	4.30454
4751	NEK2	22924	MAPRE3	4.29801
49856	WDR8	22924	MAPRE3	4.29801
26140	TTLL3	22924	MAPRE3	4.29801
164045	HFM1	22924	MAPRE3	4.29801
57695	USP37	22924	MAPRE3	4.29801
203068	TUBB	22924	MAPRE3	4.29801
51143	DYNC1LI1	22924	MAPRE3	4.29801
7283	TUBG1	5111	PCNA	4.29432
5577	PRKAR2B	5111	PCNA	4.29432
3320	HSP90AA1	5111	PCNA	4.29432
10540	DCTN2	5111	PCNA	4.29432
203068	TUBB	5111	PCNA	4.29432
6271	S100A1	665	BNIP3L	4.29211
10933	MORF4L1	132320	SCLT1	4.29059
1026	CDKN1A	22924	MAPRE3	4.28922
79600	TCTN1	5111	PCNA	4.28499
4739	NEDD9	22924	MAPRE3	4.28245
23429	RYBP	22924	MAPRE3	4.28195
7283	TUBG1	22924	MAPRE3	4.28195
84324	SARNP	22924	MAPRE3	4.28195
115106	HAUS1	22924	MAPRE3	4.28195
132320	SCLT1	22924	MAPRE3	4.27763
5928	RBBP4	22924	MAPRE3	4.27763
3320	HSP90AA1	22924	MAPRE3	4.27763
164045	HFM1	5111	PCNA	4.27539
5048	PAFAH1B1	5111	PCNA	4.27539
9444	QKI	5111	PCNA	4.27539
1639	DCTN1	5111	PCNA	4.27539
1453	CSNK1D	5111	PCNA	4.27539
201255	LRRC45	5111	PCNA	4.27539
894	CCND2	163	AP2B1	4.27519
599	BCL2L2	5576	PRKAR2A	4.26813
80321	CEP70	10769	PLK2	4.26027
3320	HSP90AA1	22924	MAPRE3	4.25277
55012	PPP2R3C	10460	TACC3	4.25259
402	ARL2	5111	PCNA	4.24725
1454	CSNK1E	5111	PCNA	4.24725
5700	PSMC1	5111	PCNA	4.24725
3796	KIF2A	55233	MOBKL1B	4.22016
84902	CCDC123	10320	IKZF1	4.21945
3320	HSP90AA1	5111	PCNA	4.21536
115106	HAUS1	5111	PCNA	4.20759
164045	HFM1	5111	PCNA	4.20435
10933	MORF4L1	55233	MOBKL1B	4.1989
121441	NEDD1	10013	HDAC6	4.19835
10426	TUBGCP3	5111	PCNA	4.19539
1020	CDK5	22924	MAPRE3	4.19
5518	PPP2R1A	22924	MAPRE3	4.19
84100	ARL6	22924	MAPRE3	4.19
57695	USP37	5111	PCNA	4.18895
7341	SUMO1	5111	PCNA	4.18895
164045	HFM1	22924	MAPRE3	4.18738
3093	UBE2K	22924	MAPRE3	4.18738
57405	SPC25	27258	LSM3	4.18711
25855	BRMS1	5111	PCNA	4.17676
84100	ARL6	5111	PCNA	4.17676
582	BBS1	5111	PCNA	4.17258
121441	NEDD1	5111	PCNA	4.1722
5700	PSMC1	22924	MAPRE3	4.16877
25886	POC1A	22924	MAPRE3	4.1647
84324	SARNP	5111	PCNA	4.16277
10376	TUBA1B	5111	PCNA	4.16277
114791	TUBGCP5	5111	PCNA	4.16277
6102	RP2	5111	PCNA	4.16012
26140	TTLL3	5111	PCNA	4.16012
54585	LZTFL1	5111	PCNA	4.16012
6810	STX4	5111	PCNA	4.16012
25886	POC1A	5111	PCNA	4.16012
4957	ODF2	22924	MAPRE3	4.15719
51143	DYNC1LI1	5111	PCNA	4.15598
57819	LSM2	163	AP2B1	4.15506
56890	MDM1	22924	MAPRE3	4.15319
80254	CEP63	80254	CEP63	4.15142
29922	NME7	10769	PLK2	4.1512
694	BTG1	22924	MAPRE3	4.14645
284086	NEK8	22924	MAPRE3	4.14645
6286	S100P	22924	MAPRE3	4.14645
11104	KATNA1	5111	PCNA	4.14626
5566	PRKACA	5111	PCNA	4.14515
582	BBS1	5111	PCNA	4.14515
9738	CP110	5111	PCNA	4.14215
1487	CTBP1	5111	PCNA	4.14215
134359	POC5	5111	PCNA	4.14215
51175	TUBE1	5111	PCNA	4.13679
22919	MAPRE1	10769	PLK2	4.13491
129880	BBS5	10769	PLK2	4.13491
54585	LZTFL1	5111	PCNA	4.13022
5576	PRKAR2A	5111	PCNA	4.12833
81620	CDT1	10769	PLK2	4.12729
402	ARL2	22924	MAPRE3	4.1268
164045	HFM1	55233	MOBKL1B	4.11574
90410	IFT20	203068	TUBB	4.1114
23332	CLASP1	55233	MOBKL1B	4.11016
5566	PRKACA	22924	MAPRE3	4.1063
51175	TUBE1	10769	PLK2	4.09946
10460	TACC3	5111	PCNA	4.09421
22924	MAPRE3	27258	LSM3	4.09333
51274	KLF3	22924	MAPRE3	4.09072
1026	CDKN1A	10769	PLK2	4.0874
6286	S100P	5111	PCNA	4.08399
114791	TUBGCP5	22924	MAPRE3	4.06983
54585	LZTFL1	22924	MAPRE3	4.06983
129880	BBS5	163	AP2B1	4.06826
10426	TUBGCP3	22924	MAPRE3	4.05062
93621	MRFAP1	5111	PCNA	4.04591
284076	TTLL6	5932	RBBP8	4.04504
7846	TUBA1A	163	AP2B1	4.04471
6271	S100A1	10769	PLK2	4.03936
1453	CSNK1D	22924	MAPRE3	4.03686
894	CCND2	9094	UNC119	4.02296
57405	SPC25	22924	MAPRE3	4.02051
10376	TUBA1B	22924	MAPRE3	4.01292
27229	TUBGCP4	10769	PLK2	4.00829
9702	CEP57	6672	SP100	4.00817
51013	EXOSC1	22924	MAPRE3	4.00616
93621	MRFAP1	22924	MAPRE3	4.00616
81620	CDT1	5111	PCNA	4.00339
1021	CDK6	10769	PLK2	3.99684
1019	CDK4	5111	PCNA	3.99279
7341	SUMO1	22924	MAPRE3	3.98954
4739	NEDD9	11030	RBPMS	3.98677
7251	TSG101	5111	PCNA	3.98546
9814	SFI1	10013	HDAC6	3.97432
10376	TUBA1B	163	AP2B1	3.96484
134359	POC5	10013	HDAC6	3.95463
29922	NME7	27258	LSM3	3.95385
134359	POC5	6102	RP2	3.95193
9814	SFI1	22924	MAPRE3	3.95145
10121	ACTR1A	22924	MAPRE3	3.95145
599	BCL2L2	22924	MAPRE3	3.95145
7531	YWHAE	5111	PCNA	3.95014
1021	CDK6	5111	PCNA	3.94984
983	CDK1	5111	PCNA	3.94241
55233	MOBKL1B	10769	PLK2	3.94236
23332	CLASP1	5111	PCNA	3.93869
1639	DCTN1	6285	S100B	3.93755
10460	TACC3	9793	CKAP5	3.92695
54930	HAUS4	5111	PCNA	3.92286
27077	B9D1	6285	S100B	3.91207
80321	CEP70	10769	PLK2	3.91034
22924	MAPRE3	10320	IKZF1	3.90997
3796	KIF2A	164045	HFM1	3.90846
22974	TPX2	5111	PCNA	3.90377
10013	HDAC6	93323	HAUS8	3.90175
10933	MORF4L1	5111	PCNA	3.89748
64376	IKZF5	585	BBS4	3.8919
9738	CP110	22924	MAPRE3	3.88955
93621	MRFAP1	163	AP2B1	3.88779
664	BNIP3	163	AP2B1	3.88276
894	CCND2	10769	PLK2	3.86465
1019	CDK4	10769	PLK2	3.86048
49856	WDR8	22919	MAPRE1	3.85647
1021	CDK6	22924	MAPRE3	3.85121
7531	YWHAE	10769	PLK2	3.85023
983	CDK1	55233	MOBKL1B	3.85019
27229	TUBGCP4	163	AP2B1	3.84986
11104	KATNA1	80321	CEP70	3.84832
51100	SH3GLB1	10769	PLK2	3.84278
22924	MAPRE3	5111	PCNA	3.83645
10460	TACC3	9111	NMI	3.83543
80184	CEP290	80321	CEP70	3.82785
23332	CLASP1	5111	PCNA	3.8258
5048	PAFAH1B1	80321	CEP70	3.82411
9662	CEP135	22852	ANKRD26	3.81747
54585	LZTFL1	22924	MAPRE3	3.81424
4739	NEDD9	80321	CEP70	3.81354
7251	TSG101	10769	PLK2	3.80746
134359	POC5	22924	MAPRE3	3.80267
57819	LSM2	22924	MAPRE3	3.80155
203068	TUBB	22924	MAPRE3	3.80155
22974	TPX2	51143	DYNC1LI1	3.7961
10464	PIBF1	163	AP2B1	3.78837
54820	NDE1	80321	CEP70	3.78465
22974	TPX2	55233	MOBKL1B	3.7833
55012	PPP2R3C	29911	HOOK2	3.78105
79959	CEP76	54801	HAUS6	3.77434
27229	TUBGCP4	6810	STX4	3.76318
10540	DCTN2	22919	MAPRE1	3.76017
22974	TPX2	10460	TACC3	3.7599
54930	HAUS4	7531	YWHAE	3.75668
7251	TSG101	5576	PRKAR2A	3.74469
79441	HAUS3	56904	SH3GLB2	3.74367
5711	PSMD5	10769	PLK2	3.73549
27229	TUBGCP4	5111	PCNA	3.73366
79600	TCTN1	7531	YWHAE	3.72916
203068	TUBB	80321	CEP70	3.72646
8636	SSNA1	163	AP2B1	3.72394
90410	IFT20	284076	TTLL6	3.72327
599	BCL2L2	163	AP2B1	3.71496
81620	CDT1	27258	LSM3	3.71492
10460	TACC3	114932	MRFAP1L1	3.70529
9702	CEP57	93323	HAUS8	3.70493
23332	CLASP1	164045	HFM1	3.70487
5576	PRKAR2A	5576	PRKAR2A	3.69868
7251	TSG101	163	AP2B1	3.68877
10383	TUBB2C	163	AP2B1	3.688
55012	PPP2R3C	10464	PIBF1	3.6767
93323	HAUS8	10769	PLK2	3.67609
10376	TUBA1B	80321	CEP70	3.67464
284076	TTLL6	6672	SP100	3.67067
55012	PPP2R3C	5932	RBBP8	3.66836
29922	NME7	22924	MAPRE3	3.65251
25886	POC1A	5576	PRKAR2A	3.64575
1487	CTBP1	22924	MAPRE3	3.64564
84100	ARL6	22919	MAPRE1	3.64471
54801	HAUS6	10769	PLK2	3.63879
51175	TUBE1	22919	MAPRE1	3.63785
6271	S100A1	7531	YWHAE	3.63247
1070	CETN3	10769	PLK2	3.63113
55012	PPP2R3C	10769	PLK2	3.6263
894	CCND2	5111	PCNA	3.62497
5111	PCNA	22919	MAPRE1	3.62399
22852	ANKRD26	22919	MAPRE1	3.62399
80184	CEP290	22919	MAPRE1	3.62399
9094	UNC119	22919	MAPRE1	3.62399
54820	NDE1	22919	MAPRE1	3.62399
10426	TUBGCP3	22919	MAPRE1	3.62323
5518	PPP2R1A	27258	LSM3	3.62135
54820	NDE1	27258	LSM3	3.62135
1026	CDKN1A	163	AP2B1	3.61731
22974	TPX2	6015	RING1	3.61671
7251	TSG101	22924	MAPRE3	3.6123
10460	TACC3	26140	TTLL3	3.61199
90410	IFT20	55559	HAUS7	3.61135
22919	MAPRE1	163	AP2B1	3.6095
80321	CEP70	6672	SP100	3.60539
49856	WDR8	27258	LSM3	3.60403
664	BNIP3	22924	MAPRE3	3.60228
23332	CLASP1	22974	TPX2	3.59746
200894	ARL13B	22919	MAPRE1	3.59745
10121	ACTR1A	27258	LSM3	3.59338
5928	RBBP4	27258	LSM3	3.59338
10769	PLK2	27258	LSM3	3.59338
51175	TUBE1	27258	LSM3	3.59338
26140	TTLL3	22919	MAPRE1	3.59149
79600	TCTN1	22919	MAPRE1	3.59149
10769	PLK2	22919	MAPRE1	3.59149
3320	HSP90AA1	22919	MAPRE1	3.59149
282809	POC1B	22919	MAPRE1	3.59149
79003	MIS12	22919	MAPRE1	3.59149
57695	USP37	22919	MAPRE1	3.59149
983	CDK1	10769	PLK2	3.58784
6683	SPAST	5111	PCNA	3.58533
29911	HOOK2	5111	PCNA	3.58486
10933	MORF4L1	163	AP2B1	3.5819
284086	NEK8	27258	LSM3	3.58
79003	MIS12	27258	LSM3	3.58
9094	UNC119	27258	LSM3	3.58
93594	WDR67	27258	LSM3	3.58
4739	NEDD9	27258	LSM3	3.58
3320	HSP90AA1	27258	LSM3	3.58
51274	KLF3	27258	LSM3	3.58
11258	DCTN3	27258	LSM3	3.58
10460	TACC3	10320	IKZF1	3.57185
203068	TUBB	22919	MAPRE1	3.56709
10013	HDAC6	6672	SP100	3.56238
6286	S100P	1032	CDKN2D	3.55721
54585	LZTFL1	22919	MAPRE1	3.55528
10383	TUBB2C	22919	MAPRE1	3.55464
10121	ACTR1A	22919	MAPRE1	3.55464
5518	PPP2R1A	22919	MAPRE1	3.55464
22852	ANKRD26	27258	LSM3	3.55278
282809	POC1B	27258	LSM3	3.55278
25855	BRMS1	22919	MAPRE1	3.55221
25886	POC1A	22919	MAPRE1	3.55221
3320	HSP90AA1	22919	MAPRE1	3.55221
5048	PAFAH1B1	22919	MAPRE1	3.55055
164045	HFM1	22919	MAPRE1	3.55055
10376	TUBA1B	22919	MAPRE1	3.55055
11258	DCTN3	22919	MAPRE1	3.55055
6271	S100A1	132320	SCLT1	3.55011
51175	TUBE1	22919	MAPRE1	3.54878
1639	DCTN1	22919	MAPRE1	3.54878
6810	STX4	22919	MAPRE1	3.54878
93594	WDR67	22919	MAPRE1	3.54878
6683	SPAST	132320	SCLT1	3.54868
11104	KATNA1	22919	MAPRE1	3.54813
51143	DYNC1LI1	22919	MAPRE1	3.54813
6102	RP2	22919	MAPRE1	3.54813
4751	NEK2	22919	MAPRE1	3.54813
1781	DYNC1I2	55233	MOBKL1B	3.53683
164045	HFM1	10382	TUBB4	3.53186
3320	HSP90AA1	10464	PIBF1	3.52442
64376	IKZF5	132320	SCLT1	3.52233
7283	TUBG1	22919	MAPRE1	3.52135
132320	SCLT1	22919	MAPRE1	3.52135
121441	NEDD1	22919	MAPRE1	3.52135
1454	CSNK1E	22919	MAPRE1	3.51897
54930	HAUS4	22919	MAPRE1	3.50794
1020	CDK5	22919	MAPRE1	3.50794
6271	S100A1	5111	PCNA	3.5074
26119	LDLRAP1	55559	HAUS7	3.50228
55559	HAUS7	80184	CEP290	3.50112
23429	RYBP	22919	MAPRE1	3.50083
84324	SARNP	22919	MAPRE1	3.50083
201255	LRRC45	22919	MAPRE1	3.50083
9444	QKI	22919	MAPRE1	3.49689
5928	RBBP4	22919	MAPRE1	3.49689
5577	PRKAR2B	22919	MAPRE1	3.49689
5711	PSMD5	5111	PCNA	3.49628
4739	NEDD9	22919	MAPRE1	3.49525
49856	WDR8	10320	IKZF1	3.49308
49856	WDR8	22919	MAPRE1	3.49133
10383	TUBB2C	22924	MAPRE3	3.47977
80321	CEP70	5577	PRKAR2B	3.47951
9341	VAMP3	22919	MAPRE1	3.47942
1453	CSNK1D	22919	MAPRE1	3.47191
22974	TPX2	25886	POC1A	3.47025
51199	NIN	10769	PLK2	3.46668
9702	CEP57	49856	WDR8	3.46632
5700	PSMC1	22919	MAPRE1	3.46209
6683	SPAST	22919	MAPRE1	3.46107
284086	NEK8	22919	MAPRE1	3.46107
57405	SPC25	22919	MAPRE1	3.45982
5518	PPP2R1A	10320	IKZF1	3.45871
664	BNIP3	5111	PCNA	3.45683
10460	TACC3	6672	SP100	3.45663
3093	UBE2K	22919	MAPRE1	3.45508
402	ARL2	22919	MAPRE1	3.45227
3320	HSP90AA1	22919	MAPRE1	3.45139
22974	TPX2	10769	PLK2	3.45047
203068	TUBB	22919	MAPRE1	3.45001
93323	HAUS8	163	AP2B1	3.43713
51175	TUBE1	163	AP2B1	3.4331
84902	CCDC123	11030	RBPMS	3.4303
10013	HDAC6	282809	POC1B	3.42858
7846	TUBA1A	22924	MAPRE3	3.42836
90410	IFT20	9094	UNC119	3.42574
4751	NEK2	27258	LSM3	3.42177
203068	TUBB	1454	CSNK1E	3.41008
6683	SPAST	27258	LSM3	3.40761
3093	UBE2K	27258	LSM3	3.40761
200894	ARL13B	27258	LSM3	3.40761
56890	MDM1	27258	LSM3	3.40761
10426	TUBGCP3	27258	LSM3	3.40761
203068	TUBB	27258	LSM3	3.40761
22919	MAPRE1	5111	PCNA	3.39814
10460	TACC3	22924	MAPRE3	3.39739
1019	CDK4	22924	MAPRE3	3.39729
1781	DYNC1I2	10769	PLK2	3.39703
4957	ODF2	22919	MAPRE1	3.39533
51274	KLF3	22919	MAPRE1	3.39179
51053	GMNN	163	AP2B1	3.38905
9702	CEP57	5111	PCNA	3.38887
54930	HAUS4	27258	LSM3	3.38659
4957	ODF2	27258	LSM3	3.38659
26119	LDLRAP1	27258	LSM3	3.38659
26119	LDLRAP1	22924	MAPRE3	3.38602
6271	S100A1	9094	UNC119	3.38526
51175	TUBE1	3320	HSP90AA1	3.38396
10376	TUBA1B	5111	PCNA	3.3829
164045	HFM1	29883	CNOT7	3.38056
10013	HDAC6	51053	GMNN	3.37789
694	BTG1	22919	MAPRE1	3.37624
27229	TUBGCP4	22924	MAPRE3	3.37196
10933	MORF4L1	10769	PLK2	3.36912
7283	TUBG1	27258	LSM3	3.3648
5111	PCNA	27258	LSM3	3.3648
5577	PRKAR2B	27258	LSM3	3.3648
203068	TUBB	27258	LSM3	3.3648
132320	SCLT1	27258	LSM3	3.3648
3320	HSP90AA1	27258	LSM3	3.3648
54801	HAUS6	163	AP2B1	3.35974
115106	HAUS1	27258	LSM3	3.35121
164045	HFM1	27258	LSM3	3.35121
80184	CEP290	27258	LSM3	3.35121
1639	DCTN1	27258	LSM3	3.35121
201255	LRRC45	27258	LSM3	3.35121
5048	PAFAH1B1	27258	LSM3	3.35121
9444	QKI	27258	LSM3	3.35121
1453	CSNK1D	27258	LSM3	3.35121
49856	WDR8	6285	S100B	3.35039
10464	PIBF1	27258	LSM3	3.3437
284086	NEK8	6285	S100B	3.33994
164045	HFM1	983	CDK1	3.33624
51143	DYNC1LI1	983	CDK1	3.33624
402	ARL2	27258	LSM3	3.33102
5566	PRKACA	27258	LSM3	3.33102
1454	CSNK1E	27258	LSM3	3.33102
6286	S100P	27258	LSM3	3.33102
200894	ARL13B	6285	S100B	3.32669
11258	DCTN3	983	CDK1	3.32522
894	CCND2	22924	MAPRE3	3.32449
10142	AKAP9	22924	MAPRE3	3.32053
90410	IFT20	6672	SP100	3.31989
1019	CDK4	163	AP2B1	3.31305
57405	SPC25	10464	PIBF1	3.31147
3320	HSP90AA1	27258	LSM3	3.30813
81620	CDT1	22924	MAPRE3	3.30644
1021	CDK6	163	AP2B1	3.30498
55012	PPP2R3C	22924	MAPRE3	3.29732
115106	HAUS1	22919	MAPRE1	3.29289
7531	YWHAE	5111	PCNA	3.28989
93594	WDR67	10320	IKZF1	3.28754
164045	HFM1	22919	MAPRE1	3.28509
10013	HDAC6	284076	TTLL6	3.2835
57695	USP37	27258	LSM3	3.28045
7341	SUMO1	27258	LSM3	3.28045
7341	SUMO1	22919	MAPRE1	3.28019
10464	PIBF1	22924	MAPRE3	3.27874
56890	MDM1	22919	MAPRE1	3.27532
22919	MAPRE1	27258	LSM3	3.27174
84100	ARL6	27258	LSM3	3.27174
10733	PLK4	5111	PCNA	3.27169
894	CCND2	27258	LSM3	3.27146
49856	WDR8	27258	LSM3	3.27146
29922	NME7	5111	PCNA	3.27139
121441	NEDD1	27258	LSM3	3.26733
9738	CP110	3320	HSP90AA1	3.26578
51175	TUBE1	55559	HAUS7	3.26556
7846	TUBA1A	27258	LSM3	3.26407
1453	CSNK1D	27258	LSM3	3.26407
129880	BBS5	22924	MAPRE3	3.26351
5711	PSMD5	3320	HSP90AA1	3.26301
84324	SARNP	27258	LSM3	3.26173
9814	SFI1	27258	LSM3	3.26173
10426	TUBGCP3	27258	LSM3	3.26173
1020	CDK5	27258	LSM3	3.26173
10376	TUBA1B	27258	LSM3	3.26173
114791	TUBGCP5	27258	LSM3	3.26173
55233	MOBKL1B	22924	MAPRE3	3.26118
6102	RP2	27258	LSM3	3.2587
26140	TTLL3	27258	LSM3	3.2587
54585	LZTFL1	27258	LSM3	3.2587
6810	STX4	27258	LSM3	3.2587
25886	POC1A	27258	LSM3	3.2587
10376	TUBA1B	27258	LSM3	3.2587
51143	DYNC1LI1	27258	LSM3	3.25546
93621	MRFAP1	27258	LSM3	3.25546
51175	TUBE1	22924	MAPRE3	3.2549
114791	TUBGCP5	80321	CEP70	3.25121
84100	ARL6	983	CDK1	3.2509
5711	PSMD5	132320	SCLT1	3.24988
51175	TUBE1	27258	LSM3	3.24913
664	BNIP3	27258	LSM3	3.2488
11104	KATNA1	27258	LSM3	3.2488
27229	TUBGCP4	27258	LSM3	3.2488
114791	TUBGCP5	22919	MAPRE1	3.24826
9814	SFI1	22919	MAPRE1	3.24736
9738	CP110	27258	LSM3	3.24557
1487	CTBP1	27258	LSM3	3.24557
1070	CETN3	22924	MAPRE3	3.24502
51013	EXOSC1	22919	MAPRE1	3.24499
582	BBS1	22919	MAPRE1	3.24499
1021	CDK6	27258	LSM3	3.24376
80321	CEP70	22924	MAPRE3	3.24321
51100	SH3GLB1	22924	MAPRE3	3.24321
10464	PIBF1	5111	PCNA	3.23993
129880	BBS5	5111	PCNA	3.23859
51274	KLF3	132320	SCLT1	3.23841
51013	EXOSC1	27258	LSM3	3.23632
54585	LZTFL1	27258	LSM3	3.23528
5566	PRKACA	22919	MAPRE1	3.233
10540	DCTN2	10320	IKZF1	3.22808
983	CDK1	27258	LSM3	3.21853
90410	IFT20	10376	TUBA1B	3.21803
9094	UNC119	10320	IKZF1	3.21527
282809	POC1B	10320	IKZF1	3.21527
664	BNIP3	10464	PIBF1	3.21486
5576	PRKAR2A	163	AP2B1	3.21418
9702	CEP57	585	BBS4	3.21212
134359	POC5	80321	CEP70	3.21123
22974	TPX2	6285	S100B	3.21049
51274	KLF3	6285	S100B	3.21049
23332	CLASP1	6285	S100B	3.21049
599	BCL2L2	10464	PIBF1	3.20969
7283	TUBG1	55559	HAUS7	3.20737
10383	TUBB2C	10320	IKZF1	3.20253
51175	TUBE1	10320	IKZF1	3.20253
10426	TUBGCP3	22919	MAPRE1	3.20132
5700	PSMC1	10320	IKZF1	3.19625
6683	SPAST	10320	IKZF1	3.195
79003	MIS12	10320	IKZF1	3.195
57819	LSM2	5111	PCNA	3.19483
64376	IKZF5	10769	PLK2	3.19283
203068	TUBB	3320	HSP90AA1	3.19157
64376	IKZF5	5111	PCNA	3.18973
54820	NDE1	10320	IKZF1	3.18833
5577	PRKAR2B	10320	IKZF1	3.18833
10769	PLK2	10320	IKZF1	3.18833
9341	VAMP3	10320	IKZF1	3.18833
4751	NEK2	10320	IKZF1	3.18527
164045	HFM1	10320	IKZF1	3.18527
80184	CEP290	10320	IKZF1	3.18527
3320	HSP90AA1	10320	IKZF1	3.18527
10460	TACC3	22919	MAPRE1	3.18358
5048	PAFAH1B1	10320	IKZF1	3.18238
5111	PCNA	10320	IKZF1	3.18238
4957	ODF2	10320	IKZF1	3.18238
10121	ACTR1A	55559	HAUS7	3.18135
80184	CEP290	55559	HAUS7	3.18028
1487	CTBP1	22919	MAPRE1	3.17903
132320	SCLT1	10320	IKZF1	3.17867
1781	DYNC1I2	5111	PCNA	3.17833
10733	PLK4	10769	PLK2	3.17702
11258	DCTN3	10320	IKZF1	3.17496
1454	CSNK1E	10320	IKZF1	3.17337
57695	USP37	10320	IKZF1	3.17337
4739	NEDD9	10320	IKZF1	3.17337
1019	CDK4	5111	PCNA	3.17212
3320	HSP90AA1	10320	IKZF1	3.17051
134359	POC5	22919	MAPRE1	3.16929
23429	RYBP	55559	HAUS7	3.16609
57695	USP37	585	BBS4	3.16595
200894	ARL13B	55559	HAUS7	3.16561
7283	TUBG1	10320	IKZF1	3.16316
201255	LRRC45	10320	IKZF1	3.16316
10376	TUBA1B	22919	MAPRE1	3.16305
134359	POC5	55559	HAUS7	3.16247
80321	CEP70	116840	CNTROB	3.16209
79600	TCTN1	585	BBS4	3.16153
49856	WDR8	585	BBS4	3.16153
93594	WDR67	585	BBS4	3.16153
51013	EXOSC1	5111	PCNA	3.15389
284086	NEK8	55559	HAUS7	3.14869
1639	DCTN1	10320	IKZF1	3.14801
1453	CSNK1D	10320	IKZF1	3.14682
80321	CEP70	163	AP2B1	3.14553
3320	HSP90AA1	10320	IKZF1	3.14488
10383	TUBB2C	5111	PCNA	3.14088
25855	BRMS1	10320	IKZF1	3.13861
49856	WDR8	10320	IKZF1	3.13768
22974	TPX2	27258	LSM3	3.13514
23332	CLASP1	27258	LSM3	3.13514
23332	CLASP1	22924	MAPRE3	3.1346
121441	NEDD1	10320	IKZF1	3.13423
5347	PLK1	6672	SP100	3.13421
1021	CDK6	5111	PCNA	3.13182
84100	ARL6	10320	IKZF1	3.1311
10142	AKAP9	10464	PIBF1	3.12923
10426	TUBGCP3	10320	IKZF1	3.12919
5928	RBBP4	10320	IKZF1	3.12919
10376	TUBA1B	10320	IKZF1	3.12919
6102	RP2	10320	IKZF1	3.12611
6810	STX4	10320	IKZF1	3.12611
115106	HAUS1	5111	PCNA	3.12564
9444	QKI	10320	IKZF1	3.12299
22852	ANKRD26	10320	IKZF1	3.12299
6271	S100A1	22924	MAPRE3	3.12121
23429	RYBP	10320	IKZF1	3.11733
26140	TTLL3	10320	IKZF1	3.11733
79600	TCTN1	10320	IKZF1	3.11733
115106	HAUS1	10320	IKZF1	3.11678
200894	ARL13B	10320	IKZF1	3.11678
11104	KATNA1	10320	IKZF1	3.11678
6286	S100P	22919	MAPRE1	3.11598
57405	SPC25	983	CDK1	3.11416
3320	HSP90AA1	983	CDK1	3.105
9814	SFI1	10320	IKZF1	3.10349
1020	CDK5	10320	IKZF1	3.10349
1453	CSNK1D	163	AP2B1	3.10319
25886	POC1A	10320	IKZF1	3.09969
694	BTG1	10320	IKZF1	3.09653
3093	UBE2K	10320	IKZF1	3.09653
203068	TUBB	10320	IKZF1	3.09653
6286	S100P	10320	IKZF1	3.09448
9702	CEP57	10383	TUBB2C	3.09436
3320	HSP90AA1	55559	HAUS7	3.08887
84324	SARNP	10320	IKZF1	3.08681
29911	HOOK2	23177	CEP68	3.08475
25886	POC1A	10769	PLK2	3.08277
79959	CEP76	9814	SFI1	3.08195
6271	S100A1	163	AP2B1	3.08195
582	BBS1	22924	MAPRE3	3.07947
3320	HSP90AA1	55559	HAUS7	3.07917
1026	CDKN1A	7531	YWHAE	3.0735
114791	TUBGCP5	10320	IKZF1	3.0681
1026	CDKN1A	27258	LSM3	3.06807
6271	S100A1	5111	PCNA	3.06455
9738	CP110	22919	MAPRE1	3.06441
80184	CEP290	6271	S100A1	3.06398
599	BCL2L2	27258	LSM3	3.06325
25886	POC1A	5111	PCNA	3.06092
54585	LZTFL1	22919	MAPRE1	3.05861
402	ARL2	10320	IKZF1	3.05668
7341	SUMO1	10320	IKZF1	3.05668
201255	LRRC45	203068	TUBB	3.05324
284086	NEK8	10320	IKZF1	3.05287
5711	PSMD5	163	AP2B1	3.05215
599	BCL2L2	80321	CEP70	3.05054
5347	PLK1	9094	UNC119	3.05004
9662	CEP135	6672	SP100	3.05001
51274	KLF3	585	BBS4	3.04758
22974	TPX2	5576	PRKAR2A	3.04715
25855	BRMS1	585	BBS4	3.04421
51143	DYNC1LI1	10320	IKZF1	3.0432
582	BBS1	55233	MOBKL1B	3.03978
93594	WDR67	55012	PPP2R3C	3.03876
29922	NME7	22919	MAPRE1	3.03711
79959	CEP76	80321	CEP70	3.03218
22974	TPX2	22924	MAPRE3	3.03166
57405	SPC25	10320	IKZF1	3.03136
10460	TACC3	11030	RBPMS	3.02396
54585	LZTFL1	80321	CEP70	3.02172
1781	DYNC1I2	10320	IKZF1	3.02089
3093	UBE2K	55559	HAUS7	3.02053
55233	MOBKL1B	163	AP2B1	3.01718
80321	CEP70	27258	LSM3	3.01272
10460	TACC3	163	AP2B1	3.01104
9341	VAMP3	6271	S100A1	3.0108
56890	MDM1	10320	IKZF1	3.00742
51274	KLF3	10320	IKZF1	3.00742
23332	CLASP1	10320	IKZF1	3.00742
25886	POC1A	9094	UNC119	3.00673
81620	CDT1	22919	MAPRE1	3.00644
9702	CEP57	10769	PLK2	3.00628
9662	CEP135	60509	AGBL5	3.00362
10733	PLK4	132320	SCLT1	3.00062
51100	SH3GLB1	163	AP2B1	2.99994
3796	KIF2A	51175	TUBE1	2.99727
11258	DCTN3	6271	S100A1	2.99564
54585	LZTFL1	6271	S100A1	2.99306
23429	RYBP	203068	TUBB	2.99277
9702	CEP57	5111	PCNA	2.99096
90410	IFT20	116840	CNTROB	2.98266
1454	CSNK1E	585	BBS4	2.98176
80254	CEP63	10464	PIBF1	2.98151
26119	LDLRAP1	10320	IKZF1	2.97899
5566	PRKACA	10320	IKZF1	2.96829
29911	HOOK2	51259	TMEM216	2.96714
51013	EXOSC1	6285	S100B	2.96687
7251	TSG101	5111	PCNA	2.96632
9662	CEP135	116840	CNTROB	2.96576
51175	TUBE1	90410	IFT20	2.96556
79441	HAUS3	6810	STX4	2.96331
10769	PLK2	6271	S100A1	2.96298
51013	EXOSC1	10320	IKZF1	2.96251
10933	MORF4L1	22924	MAPRE3	2.96171
57819	LSM2	10464	PIBF1	2.95833
1781	DYNC1I2	80321	CEP70	2.95557
84324	SARNP	6271	S100A1	2.95365
11104	KATNA1	6271	S100A1	2.95365
10376	TUBA1B	585	BBS4	2.94259
10460	TACC3	284086	NEK8	2.93665
25886	POC1A	90410	IFT20	2.93595
894	CCND2	22919	MAPRE1	2.93578
84902	CCDC123	55165	CEP55	2.93327
9094	UNC119	55012	PPP2R3C	2.93083
27077	B9D1	27258	LSM3	2.92795
10121	ACTR1A	10320	IKZF1	2.9268
10540	DCTN2	585	BBS4	2.92537
1021	CDK6	5576	PRKAR2A	2.92426
983	CDK1	22924	MAPRE3	2.92386
282809	POC1B	55012	PPP2R3C	2.91968
22852	ANKRD26	6271	S100A1	2.91958
25855	BRMS1	6271	S100A1	2.91958
5518	PPP2R1A	6271	S100A1	2.91958
1453	CSNK1D	6271	S100A1	2.91958
5711	PSMD5	22924	MAPRE3	2.91906
55559	HAUS7	5111	PCNA	2.91832
51175	TUBE1	3320	HSP90AA1	2.9179
8636	SSNA1	10769	PLK2	2.91738
7532	YWHAG	1020	CDK5	2.91583
10376	TUBA1B	10320	IKZF1	2.91142
5111	PCNA	3320	HSP90AA1	2.91035
9094	UNC119	3320	HSP90AA1	2.91035
284076	TTLL6	5576	PRKAR2A	2.90969
93594	WDR67	3320	HSP90AA1	2.90798
3320	HSP90AA1	3320	HSP90AA1	2.90798
54585	LZTFL1	6285	S100B	2.90751
10142	AKAP9	163	AP2B1	2.90721
5576	PRKAR2A	22924	MAPRE3	2.90463
22974	TPX2	163	AP2B1	2.89948
5928	RBBP4	585	BBS4	2.89924
1026	CDKN1A	10464	PIBF1	2.89655
582	BBS1	163	AP2B1	2.89487
284076	TTLL6	164045	HFM1	2.89442
10460	TACC3	22852	ANKRD26	2.8938
80184	CEP290	3320	HSP90AA1	2.89216
57695	USP37	3320	HSP90AA1	2.89216
79600	TCTN1	3320	HSP90AA1	2.89216
6683	SPAST	55012	PPP2R3C	2.89111
3320	HSP90AA1	3320	HSP90AA1	2.89066
6102	RP2	3320	HSP90AA1	2.88937
51100	SH3GLB1	27258	LSM3	2.88936
129880	BBS5	27258	LSM3	2.88936
11104	KATNA1	3320	HSP90AA1	2.8883
9444	QKI	3320	HSP90AA1	2.8883
3320	HSP90AA1	203068	TUBB	2.88608
983	CDK1	163	AP2B1	2.88214
11258	DCTN3	55012	PPP2R3C	2.88195
54930	HAUS4	10320	IKZF1	2.88028
6102	RP2	55012	PPP2R3C	2.88016
54820	NDE1	55012	PPP2R3C	2.87459
1781	DYNC1I2	10460	TACC3	2.87396
27077	B9D1	5111	PCNA	2.87245
1487	CTBP1	6285	S100B	2.87194
10013	HDAC6	1020	CDK5	2.86939
5048	PAFAH1B1	3320	HSP90AA1	2.86743
10460	TACC3	10376	TUBA1B	2.86722
84902	CCDC123	116840	CNTROB	2.86662
7251	TSG101	27258	LSM3	2.86589
1019	CDK4	27258	LSM3	2.86589
10121	ACTR1A	55012	PPP2R3C	2.86505
54585	LZTFL1	132320	SCLT1	2.86428
79441	HAUS3	84902	CCDC123	2.8638
55012	PPP2R3C	23177	CEP68	2.86357
10142	AKAP9	11030	RBPMS	2.86157
599	BCL2L2	5111	PCNA	2.86038
54820	NDE1	3320	HSP90AA1	2.85866
79003	MIS12	3320	HSP90AA1	2.85866
49856	WDR8	3320	HSP90AA1	2.85866
11258	DCTN3	3320	HSP90AA1	2.85866
121441	NEDD1	55012	PPP2R3C	2.85824
4751	NEK2	55012	PPP2R3C	2.85649
79600	TCTN1	55012	PPP2R3C	2.85588
10769	PLK2	3320	HSP90AA1	2.85494
51175	TUBE1	55012	PPP2R3C	2.85467
11104	KATNA1	55012	PPP2R3C	2.85467
5111	PCNA	55012	PPP2R3C	2.85467
22852	ANKRD26	55012	PPP2R3C	2.85467
10383	TUBB2C	55012	PPP2R3C	2.85391
10769	PLK2	55012	PPP2R3C	2.85391
9341	VAMP3	55012	PPP2R3C	2.85391
134359	POC5	10320	IKZF1	2.8536
5048	PAFAH1B1	55012	PPP2R3C	2.85133
80184	CEP290	55012	PPP2R3C	2.85133
200894	ARL13B	55012	PPP2R3C	2.85133
10376	TUBA1B	55012	PPP2R3C	2.85133
56890	MDM1	55012	PPP2R3C	2.84985
79003	MIS12	55012	PPP2R3C	2.84833
6810	STX4	55012	PPP2R3C	2.84833
22852	ANKRD26	3320	HSP90AA1	2.84798
1639	DCTN1	3320	HSP90AA1	2.84798
7283	TUBG1	55012	PPP2R3C	2.84556
201255	LRRC45	55012	PPP2R3C	2.84556
51100	SH3GLB1	5111	PCNA	2.84535
7846	TUBA1A	10320	IKZF1	2.84521
203068	TUBB	10320	IKZF1	2.84521
164045	HFM1	55012	PPP2R3C	2.84326
9444	QKI	55012	PPP2R3C	2.84235
1639	DCTN1	55012	PPP2R3C	2.84235
5577	PRKAR2B	55012	PPP2R3C	2.84235
3320	HSP90AA1	55012	PPP2R3C	2.84112
9738	CP110	10320	IKZF1	2.83954
9814	SFI1	3320	HSP90AA1	2.83931
6810	STX4	3320	HSP90AA1	2.83931
132320	SCLT1	55012	PPP2R3C	2.83915
49856	WDR8	55012	PPP2R3C	2.83915
26140	TTLL3	55012	PPP2R3C	2.83915
57695	USP37	55012	PPP2R3C	2.83915
51143	DYNC1LI1	55012	PPP2R3C	2.83915
284076	TTLL6	121441	NEDD1	2.8386
4957	ODF2	55012	PPP2R3C	2.83825
80321	CEP70	5111	PCNA	2.83566
284076	TTLL6	10769	PLK2	2.833
10733	PLK4	22924	MAPRE3	2.83065
4739	NEDD9	55012	PPP2R3C	2.83047
10426	TUBGCP3	55012	PPP2R3C	2.83047
10426	TUBGCP3	10320	IKZF1	2.82914
23429	RYBP	55012	PPP2R3C	2.82854
84324	SARNP	55012	PPP2R3C	2.82854
115106	HAUS1	55012	PPP2R3C	2.82854
1454	CSNK1E	55012	PPP2R3C	2.82743
1781	DYNC1I2	23568	ARL2BP	2.82701
5928	RBBP4	55012	PPP2R3C	2.82613
3320	HSP90AA1	55012	PPP2R3C	2.82613
49856	WDR8	55012	PPP2R3C	2.81811
1453	CSNK1D	55012	PPP2R3C	2.81811
5711	PSMD5	27258	LSM3	2.81805
10142	AKAP9	80321	CEP70	2.81661
54585	LZTFL1	10320	IKZF1	2.81193
10464	PIBF1	7531	YWHAE	2.80997
3320	HSP90AA1	55012	PPP2R3C	2.80948
55012	PPP2R3C	5518	PPP2R1A	2.80918
57819	LSM2	22919	MAPRE1	2.80895
25855	BRMS1	55012	PPP2R3C	2.80864
5518	PPP2R1A	55012	PPP2R3C	2.80864
203068	TUBB	55012	PPP2R3C	2.80864
64376	IKZF5	22924	MAPRE3	2.80616
6271	S100A1	27258	LSM3	2.80419
23429	RYBP	3320	HSP90AA1	2.80251
26119	LDLRAP1	3320	HSP90AA1	2.80171
402	ARL2	55012	PPP2R3C	2.80051
84902	CCDC123	10376	TUBA1B	2.80036
51274	KLF3	55012	PPP2R3C	2.80026
1453	CSNK1D	3320	HSP90AA1	2.79954
282809	POC1B	3320	HSP90AA1	2.79954
84100	ARL6	3320	HSP90AA1	2.79954
3796	KIF2A	10769	PLK2	2.79521
54930	HAUS4	80321	CEP70	2.79329
8636	SSNA1	5111	PCNA	2.79158
3093	UBE2K	55012	PPP2R3C	2.79045
27077	B9D1	7531	YWHAE	2.78998
57819	LSM2	10320	IKZF1	2.78756
23332	CLASP1	163	AP2B1	2.78593
27229	TUBGCP4	116840	CNTROB	2.78446
22919	MAPRE1	10013	HDAC6	2.78439
7283	TUBG1	3320	HSP90AA1	2.78349
26140	TTLL3	3320	HSP90AA1	2.78349
25855	BRMS1	3320	HSP90AA1	2.78349
10540	DCTN2	55012	PPP2R3C	2.78111
9738	CP110	585	BBS4	2.78082
6683	SPAST	3320	HSP90AA1	2.78055
1020	CDK5	3320	HSP90AA1	2.78055
4739	NEDD9	3320	HSP90AA1	2.78055
51053	GMNN	6683	SPAST	2.77917
9662	CEP135	55233	MOBKL1B	2.77786
51053	GMNN	51053	GMNN	2.77764
4751	NEK2	3320	HSP90AA1	2.77575
84100	ARL6	55012	PPP2R3C	2.7743
129880	BBS5	983	CDK1	2.77316
1453	CSNK1D	22919	MAPRE1	2.76814
1453	CSNK1D	55012	PPP2R3C	2.76722
5700	PSMC1	55012	PPP2R3C	2.76722
284086	NEK8	55012	PPP2R3C	2.76649
1020	CDK5	55012	PPP2R3C	2.76649
114791	TUBGCP5	55012	PPP2R3C	2.76649
57695	USP37	10013	HDAC6	2.76474
54585	LZTFL1	10320	IKZF1	2.76312
10376	TUBA1B	55012	PPP2R3C	2.7605
284076	TTLL6	5111	PCNA	2.7597
54930	HAUS4	1454	CSNK1E	2.75927
54801	HAUS6	10460	TACC3	2.75914
694	BTG1	55012	PPP2R3C	2.75665
93621	MRFAP1	6271	S100A1	2.7558
10426	TUBGCP3	55012	PPP2R3C	2.75377
134359	POC5	55012	PPP2R3C	2.75278
56890	MDM1	6271	S100A1	2.75206
25886	POC1A	55012	PPP2R3C	2.75152
54801	HAUS6	164045	HFM1	2.74797
1019	CDK4	56915	EXOSC5	2.74589
1070	CETN3	163	AP2B1	2.74423
1454	CSNK1E	3320	HSP90AA1	2.74085
90410	IFT20	49856	WDR8	2.74082
25886	POC1A	164045	HFM1	2.73867
83540	NUF2	5701	PSMC2	2.7378
6286	S100P	55012	PPP2R3C	2.7358
1781	DYNC1I2	22919	MAPRE1	2.73449
1781	DYNC1I2	7531	YWHAE	2.73316
49856	WDR8	3320	HSP90AA1	2.73139
7341	SUMO1	55012	PPP2R3C	2.72381
26119	LDLRAP1	164045	HFM1	2.72194
134359	POC5	3320	HSP90AA1	2.71619
4739	NEDD9	3320	HSP90AA1	2.71475
4751	NEK2	3320	HSP90AA1	2.71406
5577	PRKAR2B	3320	HSP90AA1	2.71406
200894	ARL13B	3320	HSP90AA1	2.71267
5566	PRKACA	55012	PPP2R3C	2.71251
26119	LDLRAP1	22919	MAPRE1	2.70895
132320	SCLT1	3320	HSP90AA1	2.70753
5518	PPP2R1A	3320	HSP90AA1	2.70753
3320	HSP90AA1	3320	HSP90AA1	2.70753
5700	PSMC1	3320	HSP90AA1	2.70644
54930	HAUS4	90410	IFT20	2.70625
49856	WDR8	3320	HSP90AA1	2.70518
121441	NEDD1	3320	HSP90AA1	2.7032
9814	SFI1	3320	HSP90AA1	2.70068
79959	CEP76	51175	TUBE1	2.70057
84324	SARNP	3320	HSP90AA1	2.69836
402	ARL2	3320	HSP90AA1	2.69836
54801	HAUS6	3320	HSP90AA1	2.69836
51143	DYNC1LI1	3320	HSP90AA1	2.69746
10013	HDAC6	10460	TACC3	2.69608
1454	CSNK1E	6271	S100A1	2.69507
27077	B9D1	22919	MAPRE1	2.69303
5518	PPP2R1A	3320	HSP90AA1	2.6912
25855	BRMS1	80321	CEP70	2.68852
10540	DCTN2	3320	HSP90AA1	2.6879
55233	MOBKL1B	22919	MAPRE1	2.68644
54585	LZTFL1	3320	HSP90AA1	2.68422
10426	TUBGCP3	3320	HSP90AA1	2.68422
6271	S100A1	10320	IKZF1	2.68172
1070	CETN3	10320	IKZF1	2.68172
10376	TUBA1B	3320	HSP90AA1	2.68156
10013	HDAC6	5111	PCNA	2.67969
29922	NME7	55559	HAUS7	2.67942
1487	CTBP1	638	BIK	2.67913
80254	CEP63	163	AP2B1	2.67835
57405	SPC25	55012	PPP2R3C	2.67769
10460	TACC3	6271	S100A1	2.67498
9738	CP110	6271	S100A1	2.67324
164045	HFM1	3320	HSP90AA1	2.67104
10142	AKAP9	4739	NEDD9	2.67053
10121	ACTR1A	3320	HSP90AA1	2.665
[truncated: 3,164 more rows]

## Sheet: Table EV2 CCC interactions
Table EV2
BFG-Y2H and validation results (CCC Interaction Scores, Sheet 2/8)
BAIT_Gene_ID	BAIT_SYMB	PREY_Gene_ID	PREY_SYMB	Interaction Score	Above MCC-optimal Interaction Score?
5987	TRIM27	5966	REL	139.107	Yes
5987	TRIM27	5987	TRIM27	126.951	Yes
1019	CDK4	1032	CDKN2D	122.756	Yes
1021	CDK6	1032	CDKN2D	101.081	Yes
57819	LSM2	27258	LSM3	96.3479	Yes
6271	S100A1	6271	S100A1	90.9686	Yes
23598	PATZ1	11030	RBPMS	90.5484	Yes
5987	TRIM27	5987	TRIM27	89.501	Yes
57819	LSM2	56159	TEX11	71.3068	Yes
4088	SMAD3	11030	RBPMS	65.9245	Yes
5291	PIK3CB	5295	PIK3R1	57.1446	Yes
64376	IKZF5	10320	IKZF1	54.3691	Yes
93621	MRFAP1	10933	MORF4L1	53.8094	Yes
664	BNIP3	665	BNIP3L	53.2085	Yes
1026	CDKN1A	5111	PCNA	52.6771	Yes
5711	PSMD5	5701	PSMC2	46.0335	Yes
10933	MORF4L1	114932	MRFAP1L1	45.2577	Yes
7251	TSG101	55165	CEP55	44.2639	Yes
8301	PICALM	11030	RBPMS	42.6042	Yes
5987	TRIM27	5987	TRIM27	42.446	Yes
5934	RBL2	5932	RBBP8	40.3812	Yes
5987	TRIM27	5987	TRIM27	39.48	Yes
10342	TFG	10342	TFG	38.3781	Yes
5987	TRIM27	171017	ZNF384	33.6913	Yes
5987	TRIM27	171017	ZNF384	33.3337	Yes
51377	UCHL5	11047	ADRM1	29.8198	Yes
10342	TFG	11030	RBPMS	29.1394	Yes
3093	UBE2K	5987	TRIM27	25.2804	Yes
84790	TUBA1C	7431	VIM	22.93	Yes
1487	CTBP1	84441	MAML2	22.1982	Yes
51100	SH3GLB1	56904	SH3GLB2	21.6153	Yes
29844	TFPT	23582	CCNDBP1	21.3608	Yes
1019	CDK4	595	CCND1	21.3574	Yes
7704	ZBTB16	5987	TRIM27	21.1382	Yes
6827	SUPT4H1	6829	SUPT5H	20.7463	Yes
1487	CTBP1	10320	IKZF1	20.6097	Yes
599	BCL2L2	638	BIK	20.2812	Yes
3093	UBE2K	171017	ZNF384	18.0267	Yes
7704	ZBTB16	5987	TRIM27	17.3803	Yes
51013	EXOSC1	56915	EXOSC5	17.3135	Yes
6271	S100A1	6285	S100B	16.5268	Yes
599	BCL2L2	56159	TEX11	15.0399	Yes
5108	PCM1	10006	ABI1	14.7548	Yes
1674	DES	7431	VIM	13.4466	Yes
1021	CDK6	11030	RBPMS	12.5069	Yes
3093	UBE2K	5987	TRIM27	12.313	Yes
6934	TCF7L2	11030	RBPMS	11.2085	Yes
6829	SUPT5H	8379	MAD1L1	9.07163	Yes
10733	PLK4	10733	PLK4	7.35698	Yes
4088	SMAD3	4089	SMAD4	7.31218	Yes
1019	CDK4	896	CCND3	6.68926	Yes
3093	UBE2K	5966	REL	6.57828	Yes
595	CCND1	1019	CDK4	6.54774	Yes
1021	CDK6	896	CCND3	6.39411	Yes
2189	FANCG	8626	TP63	6.15493
27125	AFF4	1019	CDK4	6.11505
2189	FANCG	11030	RBPMS	6.10536
81620	CDT1	10460	TACC3	6.06398
10733	PLK4	5987	TRIM27	5.94749
8379	MAD1L1	5987	TRIM27	5.55148
10783	NEK6	7431	VIM	5.20841
991	CDC20	8314	BAP1	4.24043
10733	PLK4	5987	TRIM27	4.23071
8031	NCOA4	6714	SRC	4.21095
26039	SS18L1	10342	TFG	3.88486
10460	TACC3	10460	TACC3	3.51613
6286	S100P	6271	S100A1	3.51567
8379	MAD1L1	8379	MAD1L1	3.38641
1674	DES	4747	NEFL	3.19989
2189	FANCG	5987	TRIM27	3.1053
604	BCL6	23582	CCNDBP1	3.09792
8115	TCL1A	55165	CEP55	2.88725
2305	FOXM1	7329	UBE2I	2.49165
8379	MAD1L1	56159	TEX11	2.42849
10460	TACC3	55165	CEP55	2.3656
4089	SMAD4	7849	PAX8	2.22722
81620	CDT1	10460	TACC3	2.17995
2189	FANCG	55165	CEP55	2.14189
2189	FANCG	5987	TRIM27	1.89245
81620	CDT1	5987	TRIM27	1.88225
2516	NR5A1	7846	TUBA1A	1.77555
9659	PDE4DIP	79616	CCNJL	1.722
4205	MEF2A	79616	CCNJL	1.71917
7431	VIM	5987	TRIM27	1.66647
4089	SMAD4	8554	PIAS1	1.63854
8379	MAD1L1	7431	VIM	1.62231
5430	POLR2A	5932	RBBP8	1.59762
604	BCL6	5987	TRIM27	1.55372
26121	PRPF31	5987	TRIM27	1.47119
64764	CREB3L2	2275	FHL3	1.4659
11200	CHEK2	2531	KDSR	1.4419
8031	NCOA4	3535	IGL@	1.3657
7431	VIM	5987	TRIM27	1.35865
5468	PPARG	55165	CEP55	1.25958
8379	MAD1L1	171017	ZNF384	1.24096
8379	MAD1L1	10733	PLK4	1.22522
993	CDC25A	5831	PYCR1	1.20606
7942	TFEB	332	BIRC5	1.12527
8379	MAD1L1	5966	REL	1.11457
1453	CSNK1D	84708	LNX1	1.10636
7942	TFEB	1032	CDKN2D	1.10522
5077	PAX3	11030	RBPMS	1.09723
861	RUNX1	5987	TRIM27	1.06328
5932	RBBP8	5932	RBBP8	1.04188
8301	PICALM	8301	PICALM	1.04007
256646	C15orf55	56159	TEX11	1.03598
2130	EWSR1	861	RUNX1	1.03408
2189	FANCG	256646	C15orf55	1.03372
7161	TP73	6810	STX4	1.03069
10733	PLK4	3092	HIP1	1.02379

## Sheet: Table EV2 CV interactions
Table EV2
BFG-Y2H and validation results (CV Interaction Scores, Sheet 3/8)
BAIT_Gene_ID	BAIT_SYMB	PREY_Gene_ID	PREY_SYMB	Interaction Score	Above MCC-optimal Interaction Score?
1026	CDKN1A	5111	PCNA	4909.87	yes
7185	TRAF1	7185	TRAF1	4786.18	yes
57819	LSM2	27258	LSM3	4738.22	yes
9402	GRAP2	3937	LCP2	3469.66	yes
2885	GRB2	1785	DNM2	3100.81	yes
8504	PEX3	5824	PEX19	3049.41	yes
56904	SH3GLB2	56904	SH3GLB2	3043.24	yes
166	AES	1856	DVL2	3034.37	yes
10538	BATF	1649	DDIT3	2930.34	yes
767	CA8	51171	HSD17B14	2879.88	yes
51171	HSD17B14	51171	HSD17B14	2771.25	yes
9402	GRAP2	1856	DVL2	2627.09	yes
2275	FHL3	166	AES	2471.98	yes
1021	CDK6	1032	CDKN2D	2190.6	yes
26121	PRPF31	1856	DVL2	2169.61	yes
5701	PSMC2	5711	PSMD5	2078.02	yes
1487	CTBP1	1487	CTBP1	2002	yes
9491	PSMF1	1856	DVL2	1988.87	yes
55577	NAGK	55577	NAGK	1984.31	yes
1856	DVL2	1856	DVL2	1947.87	yes
3937	LCP2	9402	GRAP2	1926.57	yes
2275	FHL3	22806	IKZF3	1879.89	yes
6271	S100A1	6285	S100B	1874.31	yes
6271	S100A1	6271	S100A1	1808.44	yes
56904	SH3GLB2	51100	SH3GLB1	1695.39	yes
9491	PSMF1	166	AES	1627.37	yes
9402	GRAP2	11030	RBPMS	1601.63	yes
1019	CDK4	1032	CDKN2D	1590.56	yes
1264	CNN1	29844	TFPT	1421.78	yes
220082	SPERT	220082	SPERT	1404.13	yes
11030	RBPMS	11030	RBPMS	1372.01	yes
599	BCL2L2	147872	CCDC155	1357.33	yes
6285	S100B	6271	S100A1	1318.08	yes
114932	MRFAP1L1	10933	MORF4L1	1286.65	yes
27258	LSM3	57819	LSM2	1279.6	yes
9491	PSMF1	11030	RBPMS	1243.82	yes
6285	S100B	6285	S100B	1227.36	yes
599	BCL2L2	638	BIK	1191.45	yes
598	BCL2L1	638	BIK	1154.91	yes
79005	SCNM1	2801	GOLGA2	1096.11	yes
2885	GRB2	222484	LNX2	1075.62	yes
9402	GRAP2	166	AES	1069.71	yes
9402	GRAP2	222484	LNX2	1039	yes
26121	PRPF31	202559	KHDRBS2	1036.04	yes
9402	GRAP2	1785	DNM2	1001.03	yes
8115	TCL1A	2801	GOLGA2	970.114	yes
26119	LDLRAP1	163	AP2B1	961.314	yes
55093	WDYHV1	54550	NECAB2	958.926	yes
6827	SUPT4H1	6829	SUPT5H	956.068	yes
55093	WDYHV1	117178	SSX2IP	949.895	yes
23281	KIAA0774	23281	KIAA0774	945.312	yes
56904	SH3GLB2	4100	MAGEA1	932.291	yes
23126	POGZ	11030	RBPMS	919.74	yes
2801	GOLGA2	2801	GOLGA2	894.345	yes
9402	GRAP2	22806	IKZF3	890.482	yes
8115	TCL1A	55165	CEP55	879.046	yes
705	BYSL	64395	GMCL1	877.045	yes
1488	CTBP2	1487	CTBP1	871.924	yes
51377	UCHL5	11047	ADRM1	870.281	yes
10933	MORF4L1	114932	MRFAP1L1	869.627	yes
8115	TCL1A	7185	TRAF1	856.68	yes
4188	MDFI	5013	OTX1	829.891	yes
93621	MRFAP1	10933	MORF4L1	822.878	yes
8301	PICALM	11030	RBPMS	822.299	yes
5013	OTX1	4188	MDFI	816.078	yes
55093	WDYHV1	7185	TRAF1	783.991	yes
2801	GOLGA2	1785	DNM2	778.828	yes
6449	SGTA	147872	CCDC155	762.66	yes
1856	DVL2	166	AES	738.803	yes
604	BCL6	7185	TRAF1	732.638	yes
55138	FAM90A1	2801	GOLGA2	727.471	yes
9111	NMI	11117	EMILIN1	720.093	yes
64395	GMCL1	64395	GMCL1	711.825	yes
55093	WDYHV1	9240	PNMA1	705.673	yes
51545	ZNF581	1856	DVL2	702.5	yes
7704	ZBTB16	7185	TRAF1	700.922	yes
1032	CDKN2D	1021	CDK6	700.774	yes
2885	GRB2	1856	DVL2	697.286	yes
1026	CDKN1A	595	CCND1	694.872	yes
5108	PCM1	54550	NECAB2	688.349	yes
9402	GRAP2	220082	SPERT	683.484	yes
2355	FOSL2	7185	TRAF1	674.601	yes
7189	TRAF6	7185	TRAF1	664.016	yes
9240	PNMA1	9240	PNMA1	662.225	yes
166	AES	7185	TRAF1	656.503	yes
8115	TCL1A	222484	LNX2	640.194	yes
51256	TBC1D7	9618	TRAF4	638.185	yes
705	BYSL	1856	DVL2	637.006	yes
55093	WDYHV1	1785	DNM2	636.478	yes
2189	FANCG	22806	IKZF3	631.137	yes
638	BIK	599	BCL2L2	621.167	yes
1019	CDK4	595	CCND1	620.909	yes
7251	TSG101	55165	CEP55	611.632	yes
55093	WDYHV1	11030	RBPMS	593.135	yes
84140	FAM161A	2801	GOLGA2	592.451	yes
7185	TRAF1	7189	TRAF6	583.788	yes
64170	CARD9	1856	DVL2	568.254	yes
2275	FHL3	51274	KLF3	567.607	yes
9491	PSMF1	23543	RBM9	562.191	yes
7490	WT1	1856	DVL2	552.238	yes
166	AES	11030	RBPMS	544.745	yes
467	ATF3	1649	DDIT3	543.425	yes
79165	LENG1	2801	GOLGA2	540.769	yes
55093	WDYHV1	64395	GMCL1	531.037	yes
10197	PSME3	10197	PSME3	526.252	yes
595	CCND1	1019	CDK4	525.771	yes
26121	PRPF31	9832	JAKMIP2	524.744	yes
604	BCL6	2801	GOLGA2	523.611	yes
54830	NUP62CL	1856	DVL2	512.988	yes
638	BIK	598	BCL2L1	509.16	yes
7704	ZBTB16	2801	GOLGA2	503.764	yes
9402	GRAP2	2801	GOLGA2	499.382	yes
1032	CDKN2D	1019	CDK4	496.054	yes
283385	MORN3	7185	TRAF1	489.431	yes
5711	PSMD5	5701	PSMC2	483.316	yes
55093	WDYHV1	331	XIAP	481.164	yes
2189	FANCG	2801	GOLGA2	479.882	yes
54535	CCHCR1	24144	TFIP11	478.216	yes
26121	PRPF31	2801	GOLGA2	477.844	yes
6629	SNRPB2	9240	PNMA1	476.325	yes
126070	ZNF440	4188	MDFI	475.914	yes
26121	PRPF31	166	AES	475.352	yes
27316	RBMX	202559	KHDRBS2	456.018	yes
55093	WDYHV1	220082	SPERT	449.052	yes
4188	MDFI	4223	MEOX2	448.831	yes
2885	GRB2	22806	IKZF3	437.121	yes
894	CCND2	1026	CDKN1A	432.505	yes
2801	GOLGA2	24144	TFIP11	426.986	yes
29844	TFPT	7170	TPM3	426.602	yes
64098	PARVG	166	AES	424.577	yes
2275	FHL3	222484	LNX2	414.785	yes
3092	HIP1	1856	DVL2	406.422	yes
1406	CRX	11030	RBPMS	405.293	yes
26121	PRPF31	23582	CCNDBP1	403.627	yes
55702	CCDC94	2801	GOLGA2	400.806	yes
26051	PPP1R16B	166	AES	399.213	yes
84140	FAM161A	1856	DVL2	392.044	yes
705	BYSL	114932	MRFAP1L1	385.785	yes
55093	WDYHV1	166	AES	383.994	yes
5108	PCM1	24144	TFIP11	380.46	yes
2272	FHIT	2272	FHIT	378.657	yes
79005	SCNM1	1856	DVL2	377.948	yes
83746	L3MBTL2	166	AES	377.293	yes
27258	LSM3	24144	TFIP11	373.714	yes
166	AES	23281	KIAA0774	370.446	yes
1856	DVL2	11030	RBPMS	370.014	yes
2189	FANCG	166	AES	368.588	yes
4176	MCM7	9240	PNMA1	359.675	yes
1021	CDK6	896	CCND3	356.866	yes
5013	OTX1	11030	RBPMS	352.539	yes
10494	STK25	2801	GOLGA2	350.105	yes
1019	CDK4	896	CCND3	348.283	yes
2801	GOLGA2	22806	IKZF3	334.947	yes
664	BNIP3	665	BNIP3L	334.864	yes
7024	TFCP2	7329	UBE2I	334.181	yes
842	CASP9	331	XIAP	326.943	yes
6386	SDCBP	9240	PNMA1	325.958	yes
1026	CDKN1A	894	CCND2	325.082	yes
331	XIAP	331	XIAP	324.531	yes
9724	UTP14C	2801	GOLGA2	323.718	yes
117178	SSX2IP	117178	SSX2IP	315.376	yes
604	BCL6	1856	DVL2	310.067	yes
58500	ZNF250	1856	DVL2	305.017	yes
9402	GRAP2	339834	CCDC36	303.308	yes
114932	MRFAP1L1	339834	CCDC36	301.432	yes
9402	GRAP2	2623	GATA1	300.387	yes
9618	TRAF4	9618	TRAF4	296.026	yes
29844	TFPT	7185	TRAF1	293.739	yes
5108	PCM1	1649	DDIT3	288.601	yes
6672	SP100	6672	SP100	286.83	yes
51545	ZNF581	222484	LNX2	285.528	yes
55138	FAM90A1	1856	DVL2	283.482	yes
2275	FHL3	339834	CCDC36	282.794	yes
55093	WDYHV1	51171	HSD17B14	281.528	yes
894	CCND2	1019	CDK4	279.647	yes
27111	SDCBP2	7185	TRAF1	278.207	yes
166	AES	166	AES	269.869	yes
51274	KLF3	1487	CTBP1	267.535	yes
10286	BCAS2	2801	GOLGA2	266.242	yes
57715	SEMA4G	11030	RBPMS	265.409	yes
64784	CRTC3	59349	KLHL12	264.008	yes
2801	GOLGA2	220082	SPERT	262.381	yes
26121	PRPF31	24144	TFIP11	262.02	yes
4292	MLH1	220082	SPERT	259.058	yes
1264	CNN1	93426	SYCE1	256.956	yes
55138	FAM90A1	10197	PSME3	252.263	yes
55093	WDYHV1	2801	GOLGA2	251.549	yes
665	BNIP3L	665	BNIP3L	249.058	yes
2275	FHL3	2623	GATA1	247.772	yes
2275	FHL3	2353	FOS	247.213	yes
7004	TEAD4	1487	CTBP1	244.333	yes
26121	PRPF31	220082	SPERT	243.316	yes
86614	HSFY1	11030	RBPMS	242.847	yes
56904	SH3GLB2	222484	LNX2	235.348	yes
55885	LMO3	222389	BEND7	235.067	yes
55702	CCDC94	222484	LNX2	234.672	yes
84140	FAM161A	117178	SSX2IP	234.606	yes
2623	GATA1	7185	TRAF1	223.182	yes
51545	ZNF581	11030	RBPMS	218.74	yes
1264	CNN1	54535	CCHCR1	218.649	yes
4176	MCM7	60561	RINT1	217.824	yes
54763	ROPN1	54763	ROPN1	216.499	yes
2623	GATA1	11030	RBPMS	212.019	yes
9402	GRAP2	24144	TFIP11	211.487	yes
55093	WDYHV1	55165	CEP55	210.464	yes
4176	MCM7	11030	RBPMS	209.69	yes
6286	S100P	6271	S100A1	209.348	yes
9402	GRAP2	7185	TRAF1	206.201	yes
2801	GOLGA2	7185	TRAF1	204.994	yes
2801	GOLGA2	64395	GMCL1	204.18	yes
5108	PCM1	54535	CCHCR1	202.54	yes
6386	SDCBP	54550	NECAB2	201.151	yes
1616	DAXX	2801	GOLGA2	200.784	yes
9491	PSMF1	202559	KHDRBS2	200.087	yes
10589	DRAP1	222484	LNX2	199.604	yes
26121	PRPF31	7681	MKRN3	196.237	yes
27040	LAT	147872	CCDC155	195.803	yes
9402	GRAP2	117178	SSX2IP	192.304	yes
2189	FANCG	24144	TFIP11	192.294	yes
51171	HSD17B14	1649	DDIT3	190.755	yes
1656	DDX6	57568	SIPA1L2	187.841	yes
4899	NRF1	23126	POGZ	186.933	yes
58500	ZNF250	2801	GOLGA2	183.627	yes
2801	GOLGA2	166	AES	182.257	yes
79005	SCNM1	220082	SPERT	181.998	yes
4176	MCM7	22806	IKZF3	181.976	yes
6386	SDCBP	59349	KLHL12	181.824	yes
4292	MLH1	163	AP2B1	179.226	yes
2189	FANCG	220082	SPERT	179.128	yes
3927	LASP1	11030	RBPMS	178.969	yes
6829	SUPT5H	2801	GOLGA2	174.415	yes
1856	DVL2	7157	TP53	174.229	yes
58500	ZNF250	23281	KIAA0774	173.055	yes
54535	CCHCR1	220082	SPERT	172.764	yes
55093	WDYHV1	222484	LNX2	171.971	yes
4188	MDFI	4188	MDFI	170.974	yes
9491	PSMF1	2623	GATA1	169.564	yes
665	BNIP3L	664	BNIP3	168.583	yes
2801	GOLGA2	9618	TRAF4	168.352	yes
79005	SCNM1	7185	TRAF1	166.012	yes
5565	PRKAB2	2801	GOLGA2	164.451	yes
1019	CDK4	894	CCND2	163.475	yes
5295	PIK3R1	22806	IKZF3	160.448	yes
55093	WDYHV1	79078	C1ORF50	156.801	yes
79005	SCNM1	9240	PNMA1	156.587	yes
896	CCND3	1019	CDK4	155.722	yes
140258	KRTAP13-1	11030	RBPMS	155.259	yes
9491	PSMF1	222484	LNX2	154.379	yes
54535	CCHCR1	2801	GOLGA2	153.93	yes
1019	CDK4	222484	LNX2	152.749	yes
9402	GRAP2	7681	MKRN3	151.781	yes
23281	KIAA0774	166	AES	150.371	yes
79005	SCNM1	222484	LNX2	149.489	yes
8301	PICALM	1406	CRX	147.717	yes
6934	TCF7L2	11030	RBPMS	145.46	yes
2801	GOLGA2	1856	DVL2	145.231	yes
26051	PPP1R16B	24144	TFIP11	144.94	yes
79005	SCNM1	24144	TFIP11	144.901	yes
84708	LNX1	220082	SPERT	144.225	yes
84140	FAM161A	7185	TRAF1	143.483	yes
84708	LNX1	7185	TRAF1	143.439	yes
55093	WDYHV1	55577	NAGK	142.318	yes
26051	PPP1R16B	2801	GOLGA2	142.182	yes
7170	TPM3	29844	TFPT	141.088	yes
79005	SCNM1	117178	SSX2IP	136.304	yes
55093	WDYHV1	1487	CTBP1	136.204	yes
57862	ZNF410	9240	PNMA1	135.919	yes
5565	PRKAB2	4188	MDFI	134.07	yes
604	BCL6	166	AES	133.106	yes
9500	MAGED1	11030	RBPMS	130.431	yes
9491	PSMF1	22806	IKZF3	129.949	yes
55885	LMO3	220082	SPERT	129.402	yes
9402	GRAP2	84708	LNX1	125.288	yes
80028	FBXL18	9240	PNMA1	123.921	yes
55093	WDYHV1	10197	PSME3	123.424	yes
9491	PSMF1	9500	MAGED1	123.024	yes
1856	DVL2	117178	SSX2IP	122.809	yes
26051	PPP1R16B	22806	IKZF3	121.369	yes
2810	SFN	7681	MKRN3	119.929	yes
55093	WDYHV1	59349	KLHL12	118.592	yes
27316	RBMX	27316	RBMX	116.561	yes
2885	GRB2	868	CBLB	116.143	yes
55093	WDYHV1	147872	CCDC155	115.497	yes
8738	CRADD	835	CASP2	114.91	yes
166	AES	2801	GOLGA2	114.554	yes
79005	SCNM1	23281	KIAA0774	114.256	yes
26051	PPP1R16B	55165	CEP55	114.117	yes
26121	PRPF31	9240	PNMA1	112.973	yes
7185	TRAF1	166	AES	112.793	yes
56904	SH3GLB2	2801	GOLGA2	111.398	yes
57862	ZNF410	1856	DVL2	110.698	yes
56891	LGALS14	222484	LNX2	110.228	yes
26121	PRPF31	4188	MDFI	109.902	yes
1647	GADD45A	220082	SPERT	109.427	yes
55885	LMO3	9240	PNMA1	109.019	yes
79005	SCNM1	60561	RINT1	107.411	yes
604	BCL6	117178	SSX2IP	107.346	yes
57862	ZNF410	26051	PPP1R16B	105.489	yes
51100	SH3GLB1	56904	SH3GLB2	105.34	yes
7185	TRAF1	222484	LNX2	104.892	yes
199221	DZIP1L	220082	SPERT	104.792	yes
1856	DVL2	222389	BEND7	104.787	yes
26121	PRPF31	3190	HNRNPK	104.628	yes
84265	POLR3GL	11030	RBPMS	103.873	yes
604	BCL6	4188	MDFI	103.352	yes
7681	MKRN3	11030	RBPMS	102.211	yes
2810	SFN	222484	LNX2	101.227	yes
116540	MRPL53	117178	SSX2IP	101.007	yes
6829	SUPT5H	6827	SUPT4H1	100.753	yes
705	BYSL	166	AES	100.165	yes
1398	CRK	222484	LNX2	99.4378	yes
51545	ZNF581	9240	PNMA1	99.3094	yes
10142	AKAP9	1856	DVL2	98.7653	yes
55093	WDYHV1	54468	MIOS	98.3107	yes
84619	ZGPAT	24144	TFIP11	97.9347	yes
6386	SDCBP	220082	SPERT	97.0352	yes
9491	PSMF1	11060	WWP2	96.6906	yes
2189	FANCG	117178	SSX2IP	96.3927	yes
26051	PPP1R16B	1856	DVL2	96.0166	yes
80028	FBXL18	11030	RBPMS	96.0065	yes
26051	PPP1R16B	11030	RBPMS	95.6675	yes
55093	WDYHV1	22806	IKZF3	95.4457	yes
84708	LNX1	9240	PNMA1	95.0838	yes
1616	DAXX	9240	PNMA1	94.9604	yes
83746	L3MBTL2	222484	LNX2	94.9328	yes
51256	TBC1D7	222484	LNX2	94.5305	yes
4004	LMO1	55577	NAGK	94.1058	yes
7329	UBE2I	64395	GMCL1	93.479	yes
55885	LMO3	2801	GOLGA2	93.2306	yes
6829	SUPT5H	166	AES	93.0785	yes
664	BNIP3	664	BNIP3	93.0654	yes
4176	MCM7	24144	TFIP11	92.834	yes
1856	DVL2	59349	KLHL12	91.4592	yes
4615	MYD88	4615	MYD88	90.3946	yes
79145	CHCHD7	11030	RBPMS	90.1822	yes
4176	MCM7	117178	SSX2IP	89.7394	yes
1026	CDKN1A	896	CCND3	89.5121	yes
117178	SSX2IP	9240	PNMA1	87.8904	yes
84140	FAM161A	23281	KIAA0774	87.2022	yes
10589	DRAP1	10589	DRAP1	86.5465	yes
7203	CCT3	222484	LNX2	85.7983	yes
26121	PRPF31	60561	RINT1	85.5195	yes
402	ARL2	23568	ARL2BP	84.5244	yes
2801	GOLGA2	117178	SSX2IP	84.2823	yes
6829	SUPT5H	55165	CEP55	84.2398	yes
283385	MORN3	11030	RBPMS	83.9238	yes
1785	DNM2	1785	DNM2	83.5952	yes
54550	NECAB2	54550	NECAB2	83.4038	yes
283385	MORN3	2801	GOLGA2	83.0417	yes
114932	MRFAP1L1	222484	LNX2	82.9356	yes
26051	PPP1R16B	57862	ZNF410	82.1942	yes
604	BCL6	24144	TFIP11	81.6813	yes
7004	TEAD4	9240	PNMA1	81.6737	yes
2355	FOSL2	1649	DDIT3	81.3888	yes
55093	WDYHV1	23281	KIAA0774	80.8448	yes
5565	PRKAB2	11030	RBPMS	79.8628	yes
7681	MKRN3	4194	MDM4	79.0315	yes
55093	WDYHV1	9832	JAKMIP2	78.0632	yes
1017	CDK2	222484	LNX2	77.6726	yes
55093	WDYHV1	54763	ROPN1	77.5599	yes
29844	TFPT	24144	TFIP11	77.2055	yes
166	AES	7681	MKRN3	76.9786	yes
4176	MCM7	222484	LNX2	76.6556	yes
5711	PSMD5	222484	LNX2	76.6176	yes
57862	ZNF410	222484	LNX2	76.3398	yes
1017	CDK2	220082	SPERT	76.0305	yes
64098	PARVG	222484	LNX2	75.7441	yes
6386	SDCBP	166	AES	75.4471	yes
7704	ZBTB16	7704	ZBTB16	74.4908	yes
166	AES	22806	IKZF3	74.3931	yes
9491	PSMF1	1406	CRX	73.9957	yes
9402	GRAP2	2119	ETV5	73.9345	yes
64170	CARD9	117178	SSX2IP	73.7208	yes
85403	EAF1	10197	PSME3	73.512	yes
1032	CDKN2D	51171	HSD17B14	72.2237	yes
10589	DRAP1	6386	SDCBP	72.1953	yes
57862	ZNF410	2801	GOLGA2	72.1304	yes
55885	LMO3	1856	DVL2	72.0151	yes
4004	LMO1	220082	SPERT	71.0451	yes
84140	FAM161A	220082	SPERT	70.9478	yes
9618	TRAF4	11030	RBPMS	70.2745	yes
4176	MCM7	2801	GOLGA2	70.0709	yes
10286	BCAS2	7185	TRAF1	69.6011	yes
84619	ZGPAT	1856	DVL2	69.2771	yes
84140	FAM161A	24144	TFIP11	69.1518	yes
55093	WDYHV1	8115	TCL1A	68.8081	yes
79005	SCNM1	166	AES	68.7605	yes
339834	CCDC36	339834	CCDC36	68.6962	yes
114932	MRFAP1L1	114932	MRFAP1L1	68.3348	yes
2801	GOLGA2	54550	NECAB2	67.791
55093	WDYHV1	1856	DVL2	67.2774
7704	ZBTB16	9618	TRAF4	67.115
9402	GRAP2	9240	PNMA1	67.0583
1856	DVL2	10197	PSME3	66.8412
84140	FAM161A	23582	CCNDBP1	66.6476
207	AKT1	222484	LNX2	65.8091
8697	CDC23	11030	RBPMS	65.7724
604	BCL6	147872	CCDC155	64.6094
1487	CTBP1	222484	LNX2	64.5475
56904	SH3GLB2	7185	TRAF1	64.2513
2189	FANCG	2623	GATA1	64.1529
7004	TEAD4	24144	TFIP11	64.1174
7704	ZBTB16	222484	LNX2	63.7484
55093	WDYHV1	24144	TFIP11	63.3985
10142	AKAP9	11030	RBPMS	62.8471
64783	RBM15	1856	DVL2	62.3274
5747	PTK2	1487	CTBP1	61.7474
604	BCL6	22806	IKZF3	61.4399
114932	MRFAP1L1	6386	SDCBP	61.2951
11117	EMILIN1	54550	NECAB2	60.8095
26121	PRPF31	27316	RBMX	60.657
116540	MRPL53	2801	GOLGA2	60.3256
84140	FAM161A	4188	MDFI	60.2849
7185	TRAF1	2623	GATA1	60.2436
1856	DVL2	7185	TRAF1	59.5339
1616	DAXX	24144	TFIP11	59.2702
2801	GOLGA2	339834	CCDC36	59.124
331	XIAP	1785	DNM2	58.909
54763	ROPN1	222484	LNX2	56.6052
9491	PSMF1	86614	HSFY1	55.793
9491	PSMF1	84708	LNX1	55.5046
10589	DRAP1	54550	NECAB2	55.5013
84708	LNX1	1785	DNM2	55.4442
6829	SUPT5H	222389	BEND7	55.4194
6118	RPA2	2801	GOLGA2	55.1736
26051	PPP1R16B	2623	GATA1	55.1657
55702	CCDC94	59349	KLHL12	55.1554
57862	ZNF410	7185	TRAF1	54.8368
1398	CRK	22806	IKZF3	54.1477
9491	PSMF1	7681	MKRN3	53.7168
50853	VILL	11047	ADRM1	53.6601
339231	ARL16	2801	GOLGA2	53.5228
6146	RPL22	27111	SDCBP2	53.3236
5565	PRKAB2	166	AES	53.2735
705	BYSL	10403	NDC80	52.9291
572	BAD	84619	ZGPAT	52.8996
84260	TCHP	11030	RBPMS	52.753
55885	LMO3	1021	CDK6	52.7371
5108	PCM1	10403	NDC80	52.729
83746	L3MBTL2	2801	GOLGA2	52.5672
149371	EXOC8	2801	GOLGA2	52.4232
7704	ZBTB16	11030	RBPMS	52.4129
26121	PRPF31	23281	KIAA0774	52.3491
2623	GATA1	4188	MDFI	52.0664
7004	TEAD4	2801	GOLGA2	51.9368
84708	LNX1	11030	RBPMS	51.0379
3612	IMPA1	3612	IMPA1	50.8245
665	BNIP3L	64581	CLEC7A	50.7389
339834	CCDC36	2801	GOLGA2	50.7019
9618	TRAF4	2801	GOLGA2	49.1346
2801	GOLGA2	11030	RBPMS	48.8907
1026	CDKN1A	2801	GOLGA2	48.4253
293	SLC25A6	2584	GALK1	47.8493
705	BYSL	222484	LNX2	47.7949
604	BCL6	11030	RBPMS	47.1047
9341	VAMP3	147872	CCDC155	46.3076
1019	CDK4	22806	IKZF3	46.2792
26051	PPP1R16B	7185	TRAF1	46.2258
166	AES	2623	GATA1	45.7259
604	BCL6	55165	CEP55	45.6601
27111	SDCBP2	27111	SDCBP2	45.3433
117178	SSX2IP	24144	TFIP11	45.2633
27111	SDCBP2	7157	TP53	44.6423
7490	WT1	91653	BOC	44.5691
55138	FAM90A1	24144	TFIP11	44.5503
4615	MYD88	80723	TMEM22	44.4324
22806	IKZF3	22806	IKZF3	44.2938
604	BCL6	220082	SPERT	44.1032
1026	CDKN1A	7185	TRAF1	44.0968
84140	FAM161A	9832	JAKMIP2	44.0883
339834	CCDC36	24144	TFIP11	44.0574
26121	PRPF31	117178	SSX2IP	43.9894
6829	SUPT5H	9832	JAKMIP2	43.9577
7024	TFCP2	222484	LNX2	43.7157
117178	SSX2IP	1856	DVL2	43.6601
375	ARF1	222484	LNX2	43.6233
9491	PSMF1	2801	GOLGA2	43.5293
604	BCL6	59349	KLHL12	43.4645
147872	CCDC155	147872	CCDC155	43.4277
54535	CCHCR1	54535	CCHCR1	43.2509
85403	EAF1	2801	GOLGA2	43.1767
55885	LMO3	24144	TFIP11	42.4431
27111	SDCBP2	10197	PSME3	42.3276
27316	RBMX	3190	HNRNPK	42.0509
1785	DNM2	9618	TRAF4	41.9398
27258	LSM3	222484	LNX2	41.9028
2801	GOLGA2	2623	GATA1	41.7189
9240	PNMA1	222484	LNX2	41.6565
2801	GOLGA2	5081	PAX7	40.809
7185	TRAF1	8115	TCL1A	40.6842
55138	FAM90A1	147872	CCDC155	40.3319
79005	SCNM1	4188	MDFI	40.2089
9402	GRAP2	11060	WWP2	40.1485
6146	RPL22	6386	SDCBP	39.9391
5747	PTK2	2801	GOLGA2	39.9331
7004	TEAD4	7185	TRAF1	39.8756
1785	DNM2	11060	WWP2	39.6746
1856	DVL2	24144	TFIP11	39.387
2801	GOLGA2	55165	CEP55	39.0005
331	XIAP	11060	WWP2	38.9272
79165	LENG1	24144	TFIP11	38.5141
26121	PRPF31	11030	RBPMS	38.1425
51545	ZNF581	5802	PTPRS	38.0634
7681	MKRN3	7185	TRAF1	38.0561
2801	GOLGA2	1406	CRX	37.99
10286	BCAS2	11030	RBPMS	37.9711
283385	MORN3	1856	DVL2	37.9047
79165	LENG1	1856	DVL2	37.8564
55093	WDYHV1	9618	TRAF4	37.8352
9402	GRAP2	9500	MAGED1	37.8179
84140	FAM161A	9240	PNMA1	37.595
79005	SCNM1	22806	IKZF3	37.2329
57559	STAMBPL1	2801	GOLGA2	37.2075
84619	ZGPAT	166	AES	37.0218
1017	CDK2	11030	RBPMS	36.988
1398	CRK	2801	GOLGA2	36.7838
51545	ZNF581	4188	MDFI	36.744
2189	FANCG	222484	LNX2	36.543
117178	SSX2IP	7185	TRAF1	36.0336
11047	ADRM1	1856	DVL2	35.7724
4100	MAGEA1	147872	CCDC155	35.7467
572	BAD	23281	KIAA0774	35.1922
79145	CHCHD7	54880	BCOR	34.8375
5565	PRKAB2	7157	TP53	34.6946
56904	SH3GLB2	24144	TFIP11	34.6732
2275	FHL3	84708	LNX1	34.0041
29115	SAP30BP	11030	RBPMS	33.7384
5565	PRKAB2	117178	SSX2IP	33.5946
1647	GADD45A	222484	LNX2	33.4978
6472	SHMT2	842	CASP9	33.4726
10589	DRAP1	4223	MEOX2	33.2744
79005	SCNM1	7681	MKRN3	32.8922
51545	ZNF581	220082	SPERT	32.4289
5914	RARA	3065	HDAC1	32.377
64098	PARVG	567	B2M	32.168
664	BNIP3	147872	CCDC155	32.0727
1856	DVL2	55165	CEP55	32.0092
665	BNIP3L	147872	CCDC155	31.9427
5890	RAD51L1	10197	PSME3	31.7034
26051	PPP1R16B	220082	SPERT	31.6167
7024	TFCP2	7341	SUMO1	31.3998
27258	LSM3	8115	TCL1A	31.1326
55138	FAM90A1	55165	CEP55	31.0528
2641	GCG	5031	P2RY6	30.7581
2810	SFN	114932	MRFAP1L1	30.6017
2801	GOLGA2	4223	MEOX2	30.5927
124583	CANT1	6182	MRPL12	30.4019
4100	MAGEA1	56904	SH3GLB2	30.3916
51440	HPCAL4	56904	SH3GLB2	30.302
5565	PRKAB2	10197	PSME3	30.2864
6386	SDCBP	55577	NAGK	30.2801
55885	LMO3	222484	LNX2	30.1636
331	XIAP	2801	GOLGA2	30.1289
10538	BATF	11060	WWP2	30.0699
166	AES	222484	LNX2	30.0005
84708	LNX1	54550	NECAB2	29.9735
1856	DVL2	22806	IKZF3	29.9019
149371	EXOC8	24144	TFIP11	29.875
331	XIAP	222484	LNX2	29.7905
9402	GRAP2	4188	MDFI	29.6574
7185	TRAF1	22806	IKZF3	29.6331
705	BYSL	694	BTG1	29.4214
7189	TRAF6	410	ARSA	29.3099
55885	LMO3	11030	RBPMS	29.3089
50853	VILL	54535	CCHCR1	29.1685
5303	PIN4	5936	RBM4	29.0746
604	BCL6	2623	GATA1	29.0509
23647	ARFIP2	2801	GOLGA2	28.836
5690	PSMB2	79165	LENG1	28.6495
6386	SDCBP	55165	CEP55	28.5988
6373	CXCL11	22916	NCBP2	28.4137
10538	BATF	222484	LNX2	28.2978
2189	FANCG	7185	TRAF1	28.1216
1026	CDKN1A	220082	SPERT	27.7463
7681	MKRN3	4779	NFE2L1	27.0763
9402	GRAP2	604	BCL6	27.0143
9402	GRAP2	60561	RINT1	26.8733
80762	NDFIP1	11030	RBPMS	26.7056
255798	C3ORF43	11030	RBPMS	26.639
208	AKT2	1398	CRK	26.5692
84908	FAM136A	11030	RBPMS	26.4829
572	BAD	2272	FHIT	26.4772
55093	WDYHV1	60561	RINT1	26.4091
975	CD81	84324	SARNP	26.4028
4615	MYD88	6285	S100B	26.2757
5187	PER1	10629	TAF6L	26.0572
1316	KLF6	5155	PDGFB	25.9781
55138	FAM90A1	23281	KIAA0774	25.8556
79145	CHCHD7	7020	TFAP2A	25.8417
64170	CARD9	11030	RBPMS	25.6424
595	CCND1	1026	CDKN1A	25.4899
638	BIK	10197	PSME3	25.4841
664	BNIP3	2275	FHL3	25.256
9402	GRAP2	6271	S100A1	25.2418
8939	FUBP3	1647	GADD45A	24.882
57696	DDX55	57863	CADM3	24.8085
2801	GOLGA2	60561	RINT1	24.7316
140258	KRTAP13-1	5013	OTX1	24.4799
91584	PLXNA4	5819	PVRL2	24.2552
2189	FANCG	339834	CCDC36	23.8599
6794	STK11	84726	BAT2L	23.8507
10589	DRAP1	166	AES	23.8338
9491	PSMF1	638	BIK	23.728
6418	SET	85865	GTPBP10	23.7247
821	CANX	220082	SPERT	23.698
79005	SCNM1	11030	RBPMS	23.6672
55422	ZNF331	5936	RBM4	23.5604
10286	BCAS2	84612	PARD6B	23.4885
665	BNIP3L	10962	MLLT11	23.4556
5565	PRKAB2	7185	TRAF1	23.4482
2641	GCG	8649	MAPKSP1	23.3133
117178	SSX2IP	220082	SPERT	23.2305
86614	HSFY1	10403	NDC80	23.2235
84545	MRPL43	24144	TFIP11	23.1432
1616	DAXX	220082	SPERT	23.0938
2189	FANCG	54550	NECAB2	23.0329
4004	LMO1	1856	DVL2	23.0266
79145	CHCHD7	5936	RBM4	22.8712
7681	MKRN3	7681	MKRN3	22.853
57715	SEMA4G	7918	BAT4	22.8268
9240	PNMA1	117178	SSX2IP	22.7815
2122	MECOM	64783	RBM15	22.7762
7189	TRAF6	2810	SFN	22.7704
1856	DVL2	339834	CCDC36	22.6859
5565	PRKAB2	222484	LNX2	22.6783
472	ATM	3579	IL8RB	22.6776
6271	S100A1	220082	SPERT	22.6495
598	BCL2L1	567	B2M	22.5348
117178	SSX2IP	2801	GOLGA2	22.4546
79145	CHCHD7	56655	POLE4	22.4091
84908	FAM136A	10403	NDC80	22.3724
196472	FAM71C	7004	TEAD4	21.8683
471	ATIC	23085	ERC1	21.8214
2122	MECOM	6629	SNRPB2	21.6554
293	SLC25A6	8649	MAPKSP1	21.5791
51256	TBC1D7	2801	GOLGA2	21.4313
26121	PRPF31	9093	DNAJA3	21.3832
60672	MIIP	55577	NAGK	21.2081
26119	LDLRAP1	3558	IL2	21.2051
9240	PNMA1	11030	RBPMS	21.2003
5565	PRKAB2	1856	DVL2	21.1436
84908	FAM136A	5824	PEX19	21.0945
57120	GOPC	10397	NDRG1	21.023
5914	RARA	2885	GRB2	20.9298
4149	MAX	55165	CEP55	20.6948
26119	LDLRAP1	64223	MLST8	20.6546
2584	GALK1	5452	POU2F2	20.6309
664	BNIP3	5824	PEX19	20.532
605	BCL7A	79145	CHCHD7	20.5268
1488	CTBP2	10186	LHFP	20.5161
60672	MIIP	6500	SKP1	20.4946
5534	PPP3R1	4615	MYD88	20.4392
767	CA8	22916	NCBP2	20.4168
10538	BATF	5824	PEX19	20.412
6286	S100P	5690	PSMB2	20.3972
1856	DVL2	2801	GOLGA2	20.3281
835	CASP2	835	CASP2	20.297
7849	PAX8	166	AES	20.2356
6472	SHMT2	8939	FUBP3	20.2316
84545	MRPL43	29844	TFPT	20.1829
55702	CCDC94	8939	FUBP3	20.0833
6472	SHMT2	55364	IMPACT	20.0741
9491	PSMF1	140258	KRTAP13-1	20.074
10397	NDRG1	665	BNIP3L	19.9201
57120	GOPC	4149	MAX	19.8871
79892	C10ORF119	4176	MCM7	19.7679
901	CCNG2	6285	S100B	19.7279
57862	ZNF410	11117	EMILIN1	19.7071
27258	LSM3	9402	GRAP2	19.6406
10538	BATF	6811	STX5	19.6117
9402	GRAP2	54535	CCHCR1	19.5695
5452	POU2F2	54535	CCHCR1	19.3417
9402	GRAP2	23281	KIAA0774	19.3167
2122	MECOM	4331	MNAT1	19.3101
51256	TBC1D7	1616	DAXX	19.2844
6629	SNRPB2	2801	GOLGA2	19.2498
57654	KIAA1530	8031	NCOA4	19.19
1643	DDB2	64223	MLST8	19.1537
79005	SCNM1	147872	CCDC155	19.137
2122	MECOM	10629	TAF6L	19.0511
57120	GOPC	10197	PSME3	18.9908
10286	BCAS2	1647	GADD45A	18.9451
6829	SUPT5H	117178	SSX2IP	18.8823
5970	RELA	11030	RBPMS	18.8564
79005	SCNM1	55165	CEP55	18.8336
26051	PPP1R16B	1316	KLF6	18.8135
6629	SNRPB2	6829	SUPT5H	18.7996
5914	RARA	84726	BAT2L	18.7783
572	BAD	8743	TNFSF10	18.6584
604	BCL6	23281	KIAA0774	18.6402
664	BNIP3	84265	POLR3GL	18.6195
7104	TM4SF4	5894	RAF1	18.5638
55885	LMO3	7203	CCT3	18.5623
51545	ZNF581	7020	TFAP2A	18.5514
10538	BATF	147872	CCDC155	18.536
572	BAD	595	CCND1	18.5047
84545	MRPL43	64170	CARD9	18.4281
4060	LUM	57863	CADM3	18.3989
7024	TFCP2	4223	MEOX2	18.3558
222389	BEND7	57410	SCYL1	18.3347
54535	CCHCR1	57410	SCYL1	18.2942
10397	NDRG1	83851	SYT16	18.2094
2065	ERBB3	1398	CRK	18.1831
9500	MAGED1	9500	MAGED1	18.159
2641	GCG	472	ATM	18.0678
9659	PDE4DIP	821	CANX	18.044
2275	FHL3	604	BCL6	17.9153
664	BNIP3	56904	SH3GLB2	17.8857
93426	SYCE1	7170	TPM3	17.827
7185	TRAF1	1406	CRX	17.8191
2641	GCG	7203	CCT3	17.8176
79165	LENG1	147872	CCDC155	17.7383
7866	IFRD2	64785	GINS3	17.5724
2885	GRB2	3937	LCP2	17.5657
6182	MRPL12	567	B2M	17.5655
84708	LNX1	79023	NUP37	17.5083
339231	ARL16	29926	GMPPA	17.4411
64785	GINS3	5162	PDHB	17.4376
5690	PSMB2	11091	WDR5	17.432
55093	WDYHV1	339834	CCDC36	17.3563
705	BYSL	84456	L3MBTL3	17.3236
2189	FANCG	7681	MKRN3	17.2959
27258	LSM3	7329	UBE2I	17.2034
22889	KIAA0907	84265	POLR3GL	17.1774
54535	CCHCR1	2263	FGFR2	17.1429
23281	KIAA0774	24144	TFIP11	17.1292
26051	PPP1R16B	29844	TFPT	17.1215
51545	ZNF581	8031	NCOA4	17.025
26121	PRPF31	6500	SKP1	16.9832
729991	LOC729991	64170	CARD9	16.9632
2122	MECOM	11030	RBPMS	16.9028
4089	SMAD4	55802	DCP1A	16.8789
2641	GCG	7157	TP53	16.7941
7681	MKRN3	2623	GATA1	16.7803
64581	CLEC7A	2131	EXT1	16.7738
55093	WDYHV1	8522	GAS7	16.7214
11117	EMILIN1	539	ATP5O	16.7192
6386	SDCBP	114932	MRFAP1L1	16.6902
7849	PAX8	11030	RBPMS	16.6785
6629	SNRPB2	84908	FAM136A	16.6614
1264	CNN1	318	NUDT2	16.6549
7189	TRAF6	22916	NCBP2	16.6503
11117	EMILIN1	375	ARF1	16.5731
5747	PTK2	24144	TFIP11	16.5592
57862	ZNF410	7157	TP53	16.5169
26051	PPP1R16B	7681	MKRN3	16.4999
9491	PSMF1	5013	OTX1	16.4226
255798	C3ORF43	117177	RAB3IP	16.4034
6118	RPA2	4223	MEOX2	16.362
51545	ZNF581	11075	STMN2	16.3499
2584	GALK1	222484	LNX2	16.3486
595	CCND1	5534	PPP3R1	16.3074
2623	GATA1	2801	GOLGA2	16.3064
293	SLC25A6	55577	NAGK	16.3055
8115	TCL1A	8031	NCOA4	16.2916
7329	UBE2I	220082	SPERT	16.1857
29079	MED4	10197	PSME3	16.1701
51256	TBC1D7	5452	POU2F2	16.1144
55885	LMO3	64170	CARD9	16.1057
8504	PEX3	6271	S100A1	16.0916
60561	RINT1	24144	TFIP11	16.0829
8115	TCL1A	8743	TNFSF10	16.0562
665	BNIP3L	410	ARSA	15.9983
9491	PSMF1	5081	PAX7	15.8735
767	CA8	5690	PSMB2	15.8704
1019	CDK4	55388	MCM10	15.7911
7849	PAX8	7185	TRAF1	15.7598
1488	CTBP2	11030	RBPMS	15.7564
5690	PSMB2	5031	P2RY6	15.7475
339834	CCDC36	1856	DVL2	15.7297
8031	NCOA4	3492	IGH@	15.7191
79145	CHCHD7	80723	TMEM22	15.6728
2189	FANCG	11030	RBPMS	15.6448
7866	IFRD2	55364	IMPACT	15.6411
79145	CHCHD7	4188	MDFI	15.623
7918	BAT4	84324	SARNP	15.6078
6477	SIAH1	91653	BOC	15.5975
7849	PAX8	2801	GOLGA2	15.5857
117178	SSX2IP	9341	VAMP3	15.5802
9402	GRAP2	8522	GAS7	15.5627
202559	KHDRBS2	10629	TAF6L	15.5498
1026	CDKN1A	11030	RBPMS	15.5095
24144	TFIP11	4779	NFE2L1	15.498
2885	GRB2	2801	GOLGA2	15.4828
5367	PMCH	2287	FKBP3	15.479
27258	LSM3	10186	LHFP	15.4163
5155	PDGFB	89857	KLHL6	15.4137
6810	STX4	8019	BRD3	15.4048
114932	MRFAP1L1	11030	RBPMS	15.4046
598	BCL2L1	55902	ACSS2	15.3367
64098	PARVG	22916	NCBP2	15.3161
4004	LMO1	2801	GOLGA2	15.2682
3059	HCLS1	2801	GOLGA2	15.2527
4149	MAX	57696	DDX55	15.2479
7918	BAT4	2078	ERG	15.2454
5155	PDGFB	11030	RBPMS	15.1728
4060	LUM	23647	ARFIP2	15.1667
339834	CCDC36	7185	TRAF1	15.149
1856	DVL2	1406	CRX	15.1385
1748	DLX4	11030	RBPMS	15.1223
202559	KHDRBS2	10962	MLLT11	15.1152
7104	TM4SF4	55757	UGGT2	15.1125
8115	TCL1A	8115	TCL1A	15.0911
51274	KLF3	11030	RBPMS	15.0723
10538	BATF	79165	LENG1	15.0205
835	CASP2	6955	TRA@	15.0086
665	BNIP3L	57863	CADM3	14.9847
7189	TRAF6	2801	GOLGA2	14.8459
598	BCL2L1	5502	PPP1R1A	14.8379
5914	RARA	8019	BRD3	14.8224
26121	PRPF31	1021	CDK6	14.8011
7185	TRAF1	84240	ZCCHC9	14.7805
11117	EMILIN1	3105	HLA-A	14.7612
84545	MRPL43	8115	TCL1A	14.7289
91653	BOC	79145	CHCHD7	14.7137
1785	DNM2	55165	CEP55	14.6656
1643	DDB2	10629	TAF6L	14.608
2641	GCG	26051	PPP1R16B	14.5907
51545	ZNF581	6271	S100A1	14.5207
4176	MCM7	10397	NDRG1	14.4995
11117	EMILIN1	79165	LENG1	14.4384
5367	PMCH	8115	TCL1A	14.401
767	CA8	8939	FUBP3	14.3841
767	CA8	79023	NUP37	14.3829
84545	MRPL43	1398	CRK	14.3535
26121	PRPF31	55165	CEP55	14.3176
8504	PEX3	55165	CEP55	14.3136
402	ARL2	1856	DVL2	14.2634
7918	BAT4	55716	LMBR1L	14.2561
1488	CTBP2	56655	POLE4	14.2281
2641	GCG	11030	RBPMS	14.2227
5711	PSMD5	8019	BRD3	14.2091
339834	CCDC36	4223	MEOX2	14.0914
60672	MIIP	11030	RBPMS	14.0802
51171	HSD17B14	29926	GMPPA	14.0484
3092	HIP1	26051	PPP1R16B	14.0063
55702	CCDC94	1021	CDK6	13.9615
1398	CRK	821	CANX	13.9538
56904	SH3GLB2	347	APOD	13.94
283385	MORN3	6794	STK11	13.8846
54763	ROPN1	55195	C14ORF105	13.8471
4176	MCM7	5802	PTPRS	13.8309
64581	CLEC7A	3535	IGL@	13.8229
5690	PSMB2	10397	NDRG1	13.7492
2919	CXCL1	64170	CARD9	13.7308
124583	CANT1	1021	CDK6	13.7077
54535	CCHCR1	55165	CEP55	13.6607
7490	WT1	1398	CRK	13.5869
3119	HLA-DQB1	1021	CDK6	13.5179
57654	KIAA1530	11030	RBPMS	13.5071
1026	CDKN1A	55165	CEP55	13.4562
22806	IKZF3	11030	RBPMS	13.4484
5701	PSMC2	5008	OSM	13.4481
539	ATP5O	7157	TP53	13.4089
60561	RINT1	220082	SPERT	13.4053
26121	PRPF31	5928	RBBP4	13.364
598	BCL2L1	147872	CCDC155	13.332
57654	KIAA1530	79078	C1ORF50	13.2474
5565	PRKAB2	2623	GATA1	13.2275
664	BNIP3	11030	RBPMS	13.2258
147872	CCDC155	4100	MAGEA1	13.21
2639	GCDH	7004	TEAD4	13.1897
2641	GCG	84240	ZCCHC9	13.1483
1026	CDKN1A	23281	KIAA0774	13.1383
51171	HSD17B14	84324	SARNP	13.0711
5890	RAD51L1	22916	NCBP2	13.0694
55138	FAM90A1	59349	KLHL12	13.0355
23281	KIAA0774	22806	IKZF3	13.0235
79145	CHCHD7	64223	MLST8	13.0025
2641	GCG	7918	BAT4	12.9835
6278	S100A7	57819	LSM2	12.9638
29079	MED4	55577	NAGK	12.9509
572	BAD	842	CASP9	12.9187
7307	U2AF1	821	CANX	12.9105
7490	WT1	2885	GRB2	12.9051
79005	SCNM1	3535	IGL@	12.8703
84619	ZGPAT	3481	IGF2	12.8478
11117	EMILIN1	6278	S100A7	12.8359
26051	PPP1R16B	8522	GAS7	12.829
9402	GRAP2	1406	CRX	12.8207
55802	DCP1A	4089	SMAD4	12.7892
84545	MRPL43	79165	LENG1	12.7815
57696	DDX55	7409	VAV1	12.765
54535	CCHCR1	7185	TRAF1	12.7439
2065	ERBB3	472	ATM	12.6956
79165	LENG1	220082	SPERT	12.6867
51171	HSD17B14	29844	TFPT	12.659
598	BCL2L1	79165	LENG1	12.6367
1021	CDK6	2277	FIGF	12.6239
2122	MECOM	7409	VAV1	12.6111
26051	PPP1R16B	64785	GINS3	12.5608
9111	NMI	3535	IGL@	12.4776
10286	BCAS2	220082	SPERT	12.4722
821	CANX	27040	LAT	12.4573
6285	S100B	410	ARSA	12.4536
604	BCL6	604	BCL6	12.4523
1643	DDB2	220082	SPERT	12.4341
91584	PLXNA4	2623	GATA1	12.4006
11163	NUDT4	1647	GADD45A	12.3366
10589	DRAP1	6427	SFRS2	12.2933
1026	CDKN1A	8743	TNFSF10	12.2863
665	BNIP3L	64170	CARD9	12.2518
896	CCND3	9341	VAMP3	12.2455
79145	CHCHD7	8939	FUBP3	12.2372
894	CCND2	5155	PDGFB	12.2266
79145	CHCHD7	4615	MYD88	12.2033
57654	KIAA1530	3105	HLA-A	12.1808
27111	SDCBP2	222389	BEND7	12.1695
60561	RINT1	2801	GOLGA2	12.164
29926	GMPPA	3535	IGL@	12.1376
339231	ARL16	7185	TRAF1	12.1351
1019	CDK4	91442	C19ORF40	12.0996
5367	PMCH	10197	PSME3	12.0514
2641	GCG	1026	CDKN1A	12.0458
60672	MIIP	51382	ATP6V1D	12.0411
759	CA1	55195	C14ORF105	12.0093
283385	MORN3	5824	PEX19	12.002
55885	LMO3	1647	GADD45A	11.9492
8738	CRADD	29844	TFPT	11.9225
116540	MRPL53	84612	PARD6B	11.9194
6934	TCF7L2	3105	HLA-A	11.9148
5894	RAF1	55716	LMBR1L	11.9051
705	BYSL	64098	PARVG	11.8855
9659	PDE4DIP	92906	HNRPLL	11.8674
51274	KLF3	2801	GOLGA2	11.8233
27258	LSM3	6182	MRPL12	11.797
402	ARL2	84726	BAT2L	11.7648
5502	PPP1R1A	10397	NDRG1	11.762
339834	CCDC36	9240	PNMA1	11.7585
51171	HSD17B14	375	ARF1	11.7409
901	CCNG2	3106	HLA-B	11.7211
54535	CCHCR1	11091	WDR5	11.6493
6285	S100B	1879	EBF1	11.6267
11117	EMILIN1	8939	FUBP3	11.5988
84908	FAM136A	55156	ARMC1	11.5912
11117	EMILIN1	11117	EMILIN1	11.5888
89857	KLHL6	6278	S100A7	11.5473
5303	PIN4	8314	BAP1	11.4598
11117	EMILIN1	64785	GINS3	11.4489
5879	RAC1	92906	HNRPLL	11.4478
9491	PSMF1	10197	PSME3	11.4232
7866	IFRD2	7104	TM4SF4	11.3965
6477	SIAH1	6278	S100A7	11.3894
1810	DR1	1406	CRX	11.3726
7918	BAT4	91442	C19ORF40	11.3721
57715	SEMA4G	9409	PEX16	11.3676
759	CA1	3558	IL2	11.3485
57819	LSM2	1406	CRX	11.3088
5452	POU2F2	347	APOD	11.2978
894	CCND2	2131	EXT1	11.2903
1627	DBN1	5879	RAC1	11.2689
6271	S100A1	665	BNIP3L	11.2245
50853	VILL	11117	EMILIN1	11.213
572	BAD	11030	RBPMS	11.1788
9409	PEX16	91653	BOC	11.1784
1026	CDKN1A	57819	LSM2	11.1416
7918	BAT4	8314	BAP1	11.1297
55957	LIN37	64785	GINS3	11.1184
60672	MIIP	598	BCL2L1	11.1162
79145	CHCHD7	2287	FKBP3	11.1136
4781	NFIB	2810	SFN	11.1017
91584	PLXNA4	64785	GINS3	11.0859
3131	HLF	1649	DDIT3	11.0681
79696	FAM164C	11117	EMILIN1	11.0639
80762	NDFIP1	5013	OTX1	10.9709
60672	MIIP	55195	C14ORF105	10.9417
2801	GOLGA2	9500	MAGED1	10.9222
729991	LOC729991	5802	PTPRS	10.9136
405	ARNT	402	ARL2	10.912
57715	SEMA4G	387032	ZKSCAN4	10.9094
4060	LUM	572	BAD	10.8949
64785	GINS3	914	CD2	10.894
6477	SIAH1	1081	CGA	10.8786
8301	PICALM	5081	PAX7	10.8713
5108	PCM1	2801	GOLGA2	10.8513
705	BYSL	567	B2M	10.8367
638	BIK	54535	CCHCR1	10.8289
1021	CDK6	57863	CADM3	10.8265
9402	GRAP2	11047	ADRM1	10.8242
114609	TIRAP	3817	KLK2	10.8209
1026	CDKN1A	4174	MCM5	10.8125
56904	SH3GLB2	11030	RBPMS	10.8102
5879	RAC1	2584	GALK1	10.81
5565	PRKAB2	24144	TFIP11	10.807
2065	ERBB3	79023	NUP37	10.7741
60672	MIIP	653	BMP5	10.7515
10563	CXCL13	29844	TFPT	10.7484
2584	GALK1	8939	FUBP3	10.7387
57715	SEMA4G	91653	BOC	10.7191
91653	BOC	8314	BAP1	10.7016
24144	TFIP11	2801	GOLGA2	10.6968
26121	PRPF31	1406	CRX	10.6848
572	BAD	1398	CRK	10.6795
2122	MECOM	318	NUDT2	10.6761
2584	GALK1	3535	IGL@	10.6752
79145	CHCHD7	6629	SNRPB2	10.6686
2801	GOLGA2	9240	PNMA1	10.6575
11117	EMILIN1	29126	CD274	10.5827
2189	FANCG	54535	CCHCR1	10.5783
8738	CRADD	9402	GRAP2	10.5778
114932	MRFAP1L1	4589	MUC7	10.568
1785	DNM2	222484	LNX2	10.568
2962	GTF2F1	595	CCND1	10.5664
2962	GTF2F1	7409	VAV1	10.558
331	XIAP	2275	FHL3	10.5197
10286	BCAS2	22806	IKZF3	10.5098
2919	CXCL1	93426	SYCE1	10.4979
57654	KIAA1530	56655	POLE4	10.4936
2189	FANCG	1856	DVL2	10.4748
22889	KIAA0907	51562	MBIP	10.4708
10286	BCAS2	64785	GINS3	10.4582
60672	MIIP	3105	HLA-A	10.4567
7004	TEAD4	7681	MKRN3	10.4355
5914	RARA	79023	NUP37	10.4302
2641	GCG	1616	DAXX	10.4248
9240	PNMA1	4223	MEOX2	10.4026
7918	BAT4	7704	ZBTB16	10.4021
7409	VAV1	54535	CCHCR1	10.3731
7185	TRAF1	27086	FOXP1	10.3617
975	CD81	1406	CRX	10.3557
29926	GMPPA	3481	IGF2	10.3275
2078	ERG	6500	SKP1	10.2922
57410	SCYL1	595	CCND1	10.283
2919	CXCL1	7157	TP53	10.282
79005	SCNM1	10962	MLLT11	10.2706
8685	MARCO	56904	SH3GLB2	10.2525
767	CA8	55388	MCM10	10.2188
5452	POU2F2	1398	CRK	10.1995
1488	CTBP2	5914	RARA	10.1954
2122	MECOM	10397	NDRG1	10.1707
10397	NDRG1	6278	S100A7	10.1603
2078	ERG	64784	CRTC3	10.1209
5565	PRKAB2	22806	IKZF3	10.0959
5747	PTK2	22806	IKZF3	10.0785
57654	KIAA1530	638	BIK	10.0767
1643	DDB2	472	ATM	10.0538
2189	FANCG	60561	RINT1	10.0462
5378	PMS1	595	CCND1	9.97395
23126	POGZ	4835	NQO2	9.95933
7490	WT1	2275	FHL3	9.92895
222389	BEND7	10629	TAF6L	9.91985
7004	TEAD4	55165	CEP55	9.91704
23624	CBLC	84908	FAM136A	9.882
705	BYSL	1398	CRK	9.85951
84612	PARD6B	11030	RBPMS	9.85873
79696	FAM164C	821	CANX	9.84783
10538	BATF	685	BTC	9.8403
7189	TRAF6	7704	ZBTB16	9.8193
10563	CXCL13	3106	HLA-B	9.81345
7189	TRAF6	1398	CRK	9.80571
445	ASS1	3492	IGH@	9.75174
5367	PMCH	1406	CRX	9.7484
4615	MYD88	4835	NQO2	9.7359
2801	GOLGA2	7681	MKRN3	9.71153
5303	PIN4	638	BIK	9.69925
2885	GRB2	29844	TFPT	9.69611
84612	PARD6B	6278	S100A7	9.69017
965	CD58	842	CASP9	9.66253
51545	ZNF581	80028	FBXL18	9.62249
57654	KIAA1530	4835	NQO2	9.61827
26121	PRPF31	664	BNIP3	9.60033
2122	MECOM	5013	OTX1	9.57482
7329	UBE2I	4331	MNAT1	9.57376
23647	ARFIP2	1616	DAXX	9.50821
84545	MRPL43	8743	TNFSF10	9.50407
54763	ROPN1	29844	TFPT	9.4936
7329	UBE2I	56904	SH3GLB2	9.48454
9240	PNMA1	7157	TP53	9.46378
5936	RBM4	5013	OTX1	9.45755
9402	GRAP2	5747	PTK2	9.44922
9491	PSMF1	7849	PAX8	9.44413
2623	GATA1	23281	KIAA0774	9.42283
1026	CDKN1A	84726	BAT2L	9.42054
11117	EMILIN1	638	BIK	9.41946
11030	RBPMS	5013	OTX1	9.41802
894	CCND2	1879	EBF1	9.41659
51545	ZNF581	1316	KLF6	9.4112
10397	NDRG1	3481	IGF2	9.40722
402	ARL2	1647	GADD45A	9.39761
1026	CDKN1A	7157	TP53	9.39485
51545	ZNF581	7203	CCT3	9.39351
51545	ZNF581	51562	MBIP	9.363
7189	TRAF6	5013	OTX1	9.32756
57654	KIAA1530	4331	MNAT1	9.32263
1026	CDKN1A	5727	PTCH1	9.31474
26051	PPP1R16B	6385	SDC4	9.30177
445	ASS1	29926	GMPPA	9.29859
2885	GRB2	56904	SH3GLB2	9.27438
2355	FOSL2	84908	FAM136A	9.26366
6285	S100B	3119	HLA-DQB1	9.25752
339231	ARL16	207	AKT1	9.25605
5367	PMCH	2584	GALK1	9.24645
1264	CNN1	2810	SFN	9.2429
23281	KIAA0774	222484	LNX2	9.23489
2065	ERBB3	705	BYSL	9.23284
2078	ERG	56904	SH3GLB2	9.20691
767	CA8	147872	CCDC155	9.18355
56904	SH3GLB2	285237	C3ORF38	9.18085
2189	FANCG	55165	CEP55	9.14743
64785	GINS3	5013	OTX1	9.1291
26121	PRPF31	56904	SH3GLB2	9.1035
89857	KLHL6	27040	LAT	9.07093
255798	C3ORF43	842	CASP9	9.06911
5367	PMCH	29844	TFPT	9.06581
2275	FHL3	55138	FAM90A1	9.05917
151188	ARL6IP6	59348	ZNF350	9.05675
2189	FANCG	9240	PNMA1	9.05152
51545	ZNF581	84908	FAM136A	9.04704
5367	PMCH	23281	KIAA0774	9.03247
5367	PMCH	222389	BEND7	9.03066
26119	LDLRAP1	5802	PTPRS	9.0241
93426	SYCE1	24144	TFIP11	9.00114
51256	TBC1D7	1398	CRK	8.99596
80028	FBXL18	5031	P2RY6	8.99493
5928	RBBP4	1081	CGA	8.98929
5879	RAC1	9491	PSMF1	8.97434
2885	GRB2	638	BIK	8.97178
835	CASP2	25855	BRMS1	8.96888
6810	STX4	5452	POU2F2	8.94503
767	CA8	3959	LGALS3BP	8.91893
2639	GCDH	2246	FGF1	8.9058
51545	ZNF581	29926	GMPPA	8.90101
93426	SYCE1	220082	SPERT	8.86723
4771	NF2	57819	LSM2	8.85899
7104	TM4SF4	5690	PSMB2	8.85336
80028	FBXL18	57819	LSM2	8.83768
7341	SUMO1	598	BCL2L1	8.83669
151188	ARL6IP6	901	CCNG2	8.83182
7704	ZBTB16	638	BIK	8.82561
6118	RPA2	22806	IKZF3	8.81787
64098	PARVG	6955	TRA@	8.7891
57654	KIAA1530	5802	PTPRS	8.78509
57120	GOPC	5008	OSM	8.78452
7490	WT1	2237	FEN1	8.77496
10629	TAF6L	2237	FEN1	8.75094
5452	POU2F2	4835	NQO2	8.74397
23126	POGZ	901	CCNG2	8.73989
5108	PCM1	56904	SH3GLB2	8.73208
84908	FAM136A	7203	CCT3	8.70449
5565	PRKAB2	59349	KLHL12	8.68079
57715	SEMA4G	57863	CADM3	8.67912
7104	TM4SF4	6385	SDC4	8.65785
10286	BCAS2	55902	ACSS2	8.64744
339834	CCDC36	117178	SSX2IP	8.63207
1488	CTBP2	1647	GADD45A	8.61509
7329	UBE2I	410	ARSA	8.60926
2641	GCG	10	NAT2	8.6072
7918	BAT4	5534	PPP3R1	8.60329
572	BAD	55195	C14ORF105	8.59006
7185	TRAF1	5824	PEX19	8.58288
5530	PPP3CA	29926	GMPPA	8.57628
339834	CCDC36	11030	RBPMS	8.56703
638	BIK	56655	POLE4	8.55736
2189	FANCG	7704	ZBTB16	8.54264
64170	CARD9	64170	CARD9	8.53898
901	CCNG2	572	BAD	8.53474
51545	ZNF581	54763	ROPN1	8.53354
4060	LUM	57819	LSM2	8.53268
1026	CDKN1A	56904	SH3GLB2	8.5273
7918	BAT4	5819	PVRL2	8.52543
2122	MECOM	222389	BEND7	8.52159
2801	GOLGA2	64170	CARD9	8.51044
2919	CXCL1	57568	SIPA1L2	8.47575
60561	RINT1	117178	SSX2IP	8.43582
7185	TRAF1	4223	MEOX2	8.41499
5802	PTPRS	10	NAT2	8.39377
60672	MIIP	2355	FOSL2	8.38655
10538	BATF	222389	BEND7	8.38601
604	BCL6	7157	TP53	8.37166
3920	LAMP2	638	BIK	8.36695
5155	PDGFB	8743	TNFSF10	8.36079
8031	NCOA4	27040	LAT	8.34733
387	RHOA	5187	PER1	8.33812
7104	TM4SF4	5031	P2RY6	8.33332
255798	C3ORF43	64784	CRTC3	8.3053
7104	TM4SF4	84726	BAT2L	8.29611
25800	SLC39A6	255798	C3ORF43	8.29004
26121	PRPF31	55716	LMBR1L	8.2868
147872	CCDC155	4223	MEOX2	8.28213
79145	CHCHD7	5008	OSM	8.27078
9402	GRAP2	79165	LENG1	8.26762
2275	FHL3	86614	HSFY1	8.25613
57654	KIAA1530	55902	ACSS2	8.2555
54535	CCHCR1	4149	MAX	8.25523
3492	IGH@	6182	MRPL12	8.22513
598	BCL2L1	10538	BATF	8.223
2115	ETV1	4176	MCM7	8.21383
9659	PDE4DIP	3006	HIST1H1C	8.19085
5879	RAC1	821	CANX	8.17977
293	SLC25A6	598	BCL2L1	8.16231
5295	PIK3R1	222484	LNX2	8.15797
4000	LMNA	821	CANX	8.14464
7704	ZBTB16	821	CANX	8.13397
79005	SCNM1	6385	SDC4	8.13253
1021	CDK6	285237	C3ORF38	8.12372
8115	TCL1A	79145	CHCHD7	8.1066
5914	RARA	55902	ACSS2	8.08401
27258	LSM3	7490	WT1	8.07214
79145	CHCHD7	11091	WDR5	8.06316
9491	PSMF1	9240	PNMA1	8.05783
116540	MRPL53	539	ATP5O	8.05643
8738	CRADD	84726	BAT2L	8.0539
114932	MRFAP1L1	64223	MLST8	7.99372
26121	PRPF31	22916	NCBP2	7.97497
1406	CRX	86614	HSFY1	7.95438
2801	GOLGA2	8115	TCL1A	7.95311
445	ASS1	5013	OTX1	7.93688
80028	FBXL18	6955	TRA@	7.93575
2122	MECOM	3579	IL8RB	7.9179
6146	RPL22	3050	HBZ	7.91422
140258	KRTAP13-1	5824	PEX19	7.86919
64581	CLEC7A	665	BNIP3L	7.86602
572	BAD	6385	SDC4	7.86344
91653	BOC	10629	TAF6L	7.82736
283385	MORN3	9240	PNMA1	7.8272
375	ARF1	5824	PEX19	7.82404
84545	MRPL43	10629	TAF6L	7.81835
7704	ZBTB16	9659	PDE4DIP	7.79367
2641	GCG	2584	GALK1	7.77372
9093	DNAJA3	51382	ATP6V1D	7.77199
51545	ZNF581	29115	SAP30BP	7.76246
1026	CDKN1A	5008	OSM	7.76015
5187	PER1	5914	RARA	7.75807
7104	TM4SF4	64785	GINS3	7.75669
51545	ZNF581	10403	NDC80	7.75594
79005	SCNM1	54535	CCHCR1	7.7368
2801	GOLGA2	54535	CCHCR1	7.72078
6182	MRPL12	10397	NDRG1	7.71107
665	BNIP3L	10397	NDRG1	7.69037
3481	IGF2	8115	TCL1A	7.68187
79145	CHCHD7	638	BIK	7.67612
7185	TRAF1	5502	PPP1R1A	7.67315
2584	GALK1	3105	HLA-A	7.6681
11117	EMILIN1	2287	FKBP3	7.65985
10589	DRAP1	595	CCND1	7.6498
51545	ZNF581	10629	TAF6L	7.62338
26121	PRPF31	29926	GMPPA	7.61837
3131	HLF	1856	DVL2	7.61631
1026	CDKN1A	8939	FUBP3	7.5995
402	ARL2	27111	SDCBP2	7.59687
1026	CDKN1A	6955	TRA@	7.57096
55957	LIN37	64170	CARD9	7.5607
151188	ARL6IP6	10933	MORF4L1	7.54368
901	CCNG2	1026	CDKN1A	7.53748
9402	GRAP2	159989	CCDC67	7.51949
5000	ORC4L	10494	STK25	7.48699
11117	EMILIN1	5824	PEX19	7.47735
222389	BEND7	5008	OSM	7.44704
7409	VAV1	10494	STK25	7.4454
6271	S100A1	318	NUDT2	7.43895
26121	PRPF31	3481	IGF2	7.43401
55702	CCDC94	3105	HLA-A	7.42631
79145	CHCHD7	835	CASP2	7.42316
5367	PMCH	3535	IGL@	7.41322
6271	S100A1	6182	MRPL12	7.4098
405	ARNT	56904	SH3GLB2	7.40835
55422	ZNF331	2810	SFN	7.39203
1026	CDKN1A	64098	PARVG	7.3835
27258	LSM3	10397	NDRG1	7.38163
1385	CREB1	10399	GNB2L1	7.33343
116540	MRPL53	5187	PER1	7.32346
57654	KIAA1530	598	BCL2L1	7.31225
7185	TRAF1	1649	DDIT3	7.30521
821	CANX	55757	UGGT2	7.30045
116540	MRPL53	10962	MLLT11	7.29461
1810	DR1	222484	LNX2	7.28932
5303	PIN4	9659	PDE4DIP	7.27606
4089	SMAD4	7329	UBE2I	7.27284
9402	GRAP2	10186	LHFP	7.24583
50853	VILL	6278	S100A7	7.24552
1026	CDKN1A	1019	CDK4	7.24458
51440	HPCAL4	6934	TCF7L2	7.22912
84545	MRPL43	55757	UGGT2	7.22843
842	CASP9	2919	CXCL1	7.2218
339834	CCDC36	114932	MRFAP1L1	7.21527
2189	FANCG	84708	LNX1	7.2111
7189	TRAF6	64785	GINS3	7.20466
207	AKT1	5155	PDGFB	7.20096
1026	CDKN1A	7004	TEAD4	7.18586
2962	GTF2F1	27040	LAT	7.18382
51545	ZNF581	7004	TEAD4	7.18068
55702	CCDC94	51564	HDAC7	7.17979
7189	TRAF6	4747	NEFL	7.17641
4149	MAX	27004	TCL6	7.13914
2801	GOLGA2	7157	TP53	7.13791
24144	TFIP11	8522	GAS7	7.1351
339231	ARL16	6955	TRA@	7.12144
84545	MRPL43	57863	CADM3	7.11805
60561	RINT1	22806	IKZF3	7.09594
2122	MECOM	29844	TFPT	7.09168
5565	PRKAB2	1406	CRX	7.09003
24144	TFIP11	24144	TFIP11	7.05665
4771	NF2	55757	UGGT2	7.05114
5378	PMS1	6934	TCF7L2	7.03834
84908	FAM136A	2287	FKBP3	7.02889
23624	CBLC	27004	TCL6	7.02876
79005	SCNM1	8522	GAS7	7.02442
57120	GOPC	9341	VAMP3	7.00852
10538	BATF	26119	LDLRAP1	7.00029
5000	ORC4L	79023	NUP37	6.98902
821	CANX	10186	LHFP	6.98797
9402	GRAP2	5914	RARA	6.98623
9491	PSMF1	56891	LGALS14	6.97248
894	CCND2	2078	ERG	6.9693
29079	MED4	60561	RINT1	6.96604
1488	CTBP2	842	CASP9	6.9639
8115	TCL1A	56655	POLE4	6.95358
3535	IGL@	27004	TCL6	6.93925
55093	WDYHV1	4149	MAX	6.93657
6472	SHMT2	6934	TCF7L2	6.92346
7918	BAT4	91653	BOC	6.91785
665	BNIP3L	57410	SCYL1	6.9165
23568	ARL2BP	5013	OTX1	6.91344
3481	IGF2	84265	POLR3GL	6.90039
79005	SCNM1	387032	ZKSCAN4	6.89561
6477	SIAH1	23568	ARL2BP	6.8915
5701	PSMC2	6278	S100A7	6.88965
7185	TRAF1	6285	S100B	6.88469
51171	HSD17B14	5013	OTX1	6.84879
151188	ARL6IP6	3481	IGF2	6.8214
51545	ZNF581	5013	OTX1	6.79694
54535	CCHCR1	694	BTG1	6.76425
5530	PPP3CA	347	APOD	6.75493
2078	ERG	4149	MAX	6.75183
7409	VAV1	10962	MLLT11	6.74716
9111	NMI	60672	MIIP	6.73054
7918	BAT4	27086	FOXP1	6.72101
7704	ZBTB16	5202	PFDN2	6.70711
7185	TRAF1	84619	ZGPAT	6.67712
1021	CDK6	24144	TFIP11	6.6747
2189	FANCG	64395	GMCL1	6.65998
79145	CHCHD7	60672	MIIP	6.65668
151188	ARL6IP6	29926	GMPPA	6.63017
1406	CRX	166	AES	6.62855
767	CA8	6934	TCF7L2	6.61996
7329	UBE2I	5727	PTCH1	6.60318
664	BNIP3	5008	OSM	6.60194
5367	PMCH	6934	TCF7L2	6.59998
2639	GCDH	2623	GATA1	6.59776
79005	SCNM1	5081	PAX7	6.59136
79145	CHCHD7	5824	PEX19	6.58438
5367	PMCH	55195	C14ORF105	6.57712
57654	KIAA1530	1019	CDK4	6.56388
1026	CDKN1A	29844	TFPT	6.55401
4129	MAOB	64785	GINS3	6.51351
3265	HRAS	347	APOD	6.5014
6629	SNRPB2	3481	IGF2	6.49855
7185	TRAF1	1264	CNN1	6.49796
8738	CRADD	56904	SH3GLB2	6.49435
2639	GCDH	84726	BAT2L	6.49215
116540	MRPL53	10629	TAF6L	6.4913
57819	LSM2	79023	NUP37	6.48835
1748	DLX4	166	AES	6.48001
64581	CLEC7A	64223	MLST8	6.47945
57715	SEMA4G	3492	IGH@	6.47808
7189	TRAF6	6278	S100A7	6.46715
7918	BAT4	2919	CXCL1	6.45315
23281	KIAA0774	2801	GOLGA2	6.44872
5502	PPP1R1A	567	B2M	6.4267
29079	MED4	7185	TRAF1	6.39901
7024	TFCP2	1406	CRX	6.38717
9240	PNMA1	4188	MDFI	6.38469
57654	KIAA1530	5303	PIN4	6.38122
56904	SH3GLB2	3481	IGF2	6.35914
387	RHOA	55165	CEP55	6.35774
7185	TRAF1	6672	SP100	6.34438
7189	TRAF6	1406	CRX	6.34249
339231	ARL16	5202	PFDN2	6.33333
84708	LNX1	5008	OSM	6.32056
60672	MIIP	3492	IGH@	6.31209
57715	SEMA4G	1019	CDK4	6.30951
572	BAD	347	APOD	6.29483
5879	RAC1	55156	ARMC1	6.29182
7185	TRAF1	5013	OTX1	6.29017
64581	CLEC7A	25855	BRMS1	6.28782
5914	RARA	1026	CDKN1A	6.28101
5367	PMCH	64784	CRTC3	6.27723
116349	C5ORF55	6794	STK11	6.2735
7185	TRAF1	54535	CCHCR1	6.27316
2189	FANCG	4779	NFE2L1	6.26958
2122	MECOM	2623	GATA1	6.26562
5530	PPP3CA	10186	LHFP	6.26236
4835	NQO2	729991	LOC729991	6.25253
116540	MRPL53	9112	MTA1	6.24885
79005	SCNM1	5031	P2RY6	6.24368
9402	GRAP2	5890	RAD51L1	6.24325
9402	GRAP2	55165	CEP55	6.22131
2962	GTF2F1	1406	CRX	6.21558
665	BNIP3L	5534	PPP3R1	6.21247
64098	PARVG	1406	CRX	6.21215
2639	GCDH	3481	IGF2	6.21161
1026	CDKN1A	23647	ARFIP2	6.20638
6472	SHMT2	729991	LOC729991	6.20408
10286	BCAS2	5534	PPP3R1	6.1971
27258	LSM3	8649	MAPKSP1	6.19604
64785	GINS3	51562	MBIP	6.19021
57715	SEMA4G	8649	MAPKSP1	6.17342
402	ARL2	6278	S100A7	6.15925
79145	CHCHD7	5303	PIN4	6.15733
8504	PEX3	5008	OSM	6.15496
114932	MRFAP1L1	26119	LDLRAP1	6.1505
5303	PIN4	2355	FOSL2	6.14441
6146	RPL22	6427	SFRS2	6.13114
80028	FBXL18	2584	GALK1	6.1204
51545	ZNF581	729991	LOC729991	6.09418
6271	S100A1	1406	CRX	6.09063
2189	FANCG	1406	CRX	6.06581
51065	RPS27L	64784	CRTC3	6.06069
26119	LDLRAP1	57715	SEMA4G	6.04824
57120	GOPC	151188	ARL6IP6	6.03023
79145	CHCHD7	6934	TCF7L2	6.01845
402	ARL2	2801	GOLGA2	6.01105
9240	PNMA1	2623	GATA1	5.97493
10589	DRAP1	11117	EMILIN1	5.97132
51545	ZNF581	151188	ARL6IP6	5.94314
23281	KIAA0774	4223	MEOX2	5.93102
24144	TFIP11	117178	SSX2IP	5.92417
2189	FANCG	4223	MEOX2	5.92233
9901	SRGAP3	6500	SKP1	5.92054
6285	S100B	55195	C14ORF105	5.91086
56904	SH3GLB2	55885	LMO3	5.90836
2287	FKBP3	1406	CRX	5.8939
79145	CHCHD7	7185	TRAF1	5.89016
5000	ORC4L	6278	S100A7	5.88677
10286	BCAS2	84908	FAM136A	5.88502
5000	ORC4L	6794	STK11	5.87159
84619	ZGPAT	2801	GOLGA2	5.86683
835	CASP2	598	BCL2L1	5.85854
5701	PSMC2	2810	SFN	5.83393
79145	CHCHD7	3106	HLA-B	5.82209
23647	ARFIP2	79165	LENG1	5.8121
664	BNIP3	1406	CRX	5.81038
23126	POGZ	27004	TCL6	5.79618
821	CANX	85865	GTPBP10	5.79557
7866	IFRD2	10186	LHFP	5.79366
79145	CHCHD7	821	CANX	5.79334
10286	BCAS2	6500	SKP1	5.7898
23647	ARFIP2	84908	FAM136A	5.78446
57654	KIAA1530	5995	RGR	5.78355
10589	DRAP1	1810	DR1	5.77928
767	CA8	64785	GINS3	5.76192
166	AES	24144	TFIP11	5.76129
6472	SHMT2	638	BIK	5.74645
759	CA1	6182	MRPL12	5.73941
57654	KIAA1530	7203	CCT3	5.71791
402	ARL2	1406	CRX	5.71702
7004	TEAD4	57568	SIPA1L2	5.7108
2122	MECOM	27004	TCL6	5.71004
3119	HLA-DQB1	51382	ATP6V1D	5.70956
2275	FHL3	6278	S100A7	5.70322
1649	DDIT3	1649	DDIT3	5.68254
2122	MECOM	6182	MRPL12	5.66697
410	ARSA	55716	LMBR1L	5.65637
6271	S100A1	55195	C14ORF105	5.64146
116540	MRPL53	6811	STX5	5.62897
665	BNIP3L	6500	SKP1	5.62731
3084	NRG1	6182	MRPL12	5.62433
5452	POU2F2	10494	STK25	5.62112
2963	GTF2F2	5802	PTPRS	5.61643
7157	TP53	7157	TP53	5.61582
7329	UBE2I	638	BIK	5.6073
57654	KIAA1530	977	CD151	5.60572
5824	PEX19	79608	RIC3	5.58428
64223	MLST8	410	ARSA	5.58351
208	AKT2	27004	TCL6	5.57361
2122	MECOM	5970	RELA	5.57035
84545	MRPL43	27004	TCL6	5.56532
5565	PRKAB2	220082	SPERT	5.56142
767	CA8	2355	FOSL2	5.55863
1021	CDK6	5008	OSM	5.55678
29079	MED4	24144	TFIP11	5.5515
79005	SCNM1	10197	PSME3	5.53638
339231	ARL16	3106	HLA-B	5.522
57715	SEMA4G	55165	CEP55	5.52119
402	ARL2	7004	TEAD4	5.51587
86614	HSFY1	7409	VAV1	5.50449
51545	ZNF581	3492	IGH@	5.5031
9659	PDE4DIP	3106	HLA-B	5.49627
54763	ROPN1	6182	MRPL12	5.4953
9402	GRAP2	4747	NEFL	5.48809
572	BAD	6182	MRPL12	5.4796
84545	MRPL43	246329	STAC3	5.47474
10538	BATF	2801	GOLGA2	5.47253
23568	ARL2BP	10538	BATF	5.45901
57862	ZNF410	2810	SFN	5.4554
7004	TEAD4	11030	RBPMS	5.44289
2584	GALK1	64098	PARVG	5.43755
896	CCND3	6934	TCF7L2	5.43677
7849	PAX8	7329	UBE2I	5.41959
60561	RINT1	1856	DVL2	5.41241
821	CANX	9402	GRAP2	5.39896
11117	EMILIN1	79023	NUP37	5.3977
80028	FBXL18	2355	FOSL2	5.39316
22889	KIAA0907	5802	PTPRS	5.38924
8504	PEX3	7203	CCT3	5.38663
83746	L3MBTL2	3106	HLA-B	5.37687
821	CANX	638	BIK	5.37119
222389	BEND7	5031	P2RY6	5.35867
8738	CRADD	4149	MAX	5.35261
1643	DDB2	55195	C14ORF105	5.34656
445	ASS1	64098	PARVG	5.34631
6118	RPA2	1406	CRX	5.34361
1627	DBN1	5727	PTCH1	5.33796
5378	PMS1	60672	MIIP	5.33134
3131	HLF	1487	CTBP1	5.32379
7004	TEAD4	821	CANX	5.31923
5367	PMCH	5727	PTCH1	5.29994
664	BNIP3	64581	CLEC7A	5.2809
8115	TCL1A	572	BAD	5.26872
10248	POP7	6794	STK11	5.25346
402	ARL2	23085	ERC1	5.25214
1026	CDKN1A	55757	UGGT2	5.2452
9402	GRAP2	1081	CGA	5.24312
7849	PAX8	4223	MEOX2	5.23912
80762	NDFIP1	51065	RPS27L	5.23708
57715	SEMA4G	694	BTG1	5.22483
1488	CTBP2	694	BTG1	5.22483
56904	SH3GLB2	10197	PSME3	5.22416
10538	BATF	5008	OSM	5.21408
79005	SCNM1	5303	PIN4	5.20674
605	BCL7A	2810	SFN	5.20328
3612	IMPA1	79696	FAM164C	5.19649
9240	PNMA1	1788	DNMT3A	5.17501
84908	FAM136A	10186	LHFP	5.17311
114932	MRFAP1L1	7704	ZBTB16	5.16949
51256	TBC1D7	3535	IGL@	5.14857
965	CD58	6472	SHMT2	5.13088
7189	TRAF6	84545	MRPL43	5.1266
339834	CCDC36	7681	MKRN3	5.12227
901	CCNG2	729991	LOC729991	5.11985
220082	SPERT	638	BIK	5.11972
387	RHOA	5802	PTPRS	5.1196
5534	PPP3R1	5534	PPP3R1	5.09974
23647	ARFIP2	2810	SFN	5.09614
8115	TCL1A	6278	S100A7	5.09401
1785	DNM2	3188	HNRNPH2	5.09302
598	BCL2L1	85865	GTPBP10	5.08996
91653	BOC	5534	PPP3R1	5.08686
2275	FHL3	11030	RBPMS	5.08566
6146	RPL22	5970	RELA	5.08415
599	BCL2L2	894	CCND2	5.07005
10589	DRAP1	1406	CRX	5.06685
729991	LOC729991	7681	MKRN3	5.06676
572	BAD	55902	ACSS2	5.06109
55093	WDYHV1	54535	CCHCR1	5.0555
975	CD81	5155	PDGFB	5.05408
767	CA8	55156	ARMC1	5.04563
56904	SH3GLB2	9402	GRAP2	5.03085
51545	ZNF581	5546	PRCC	5.02385
283385	MORN3	22806	IKZF3	5.02064
339834	CCDC36	4188	MDFI	5.00529
2275	FHL3	6477	SIAH1	4.99389
56904	SH3GLB2	64223	MLST8	4.99383
5367	PMCH	285237	C3ORF38	4.97692
2641	GCG	64785	GINS3	4.97471
5802	PTPRS	84908	FAM136A	4.9639
57819	LSM2	2810	SFN	4.94316
91584	PLXNA4	84324	SARNP	4.9398
4771	NF2	410	ARSA	4.93569
1026	CDKN1A	55156	ARMC1	4.93061
7189	TRAF6	10538	BATF	4.92243
10286	BCAS2	6278	S100A7	4.91756
9240	PNMA1	1856	DVL2	4.90445
114932	MRFAP1L1	10397	NDRG1	4.89558
472	ATM	27004	TCL6	4.89478
4149	MAX	5155	PDGFB	4.89394
1748	DLX4	4223	MEOX2	4.89026
729991	LOC729991	6182	MRPL12	4.88317
1785	DNM2	166	AES	4.88025
705	BYSL	5155	PDGFB	4.87807
64785	GINS3	2801	GOLGA2	4.86409
4781	NFIB	318	NUDT2	4.8588
5936	RBM4	638	BIK	4.85407
9402	GRAP2	3959	LGALS3BP	4.83571
5367	PMCH	51065	RPS27L	4.83171
5303	PIN4	3492	IGH@	4.83078
445	ASS1	8799	PEX11B	4.82611
116540	MRPL53	57410	SCYL1	4.82385
9491	PSMF1	56904	SH3GLB2	4.81085
9402	GRAP2	59349	KLHL12	4.79664
1879	EBF1	5013	OTX1	4.79473
7185	TRAF1	54550	NECAB2	4.79445
2801	GOLGA2	331	XIAP	4.78893
896	CCND3	5013	OTX1	4.78722
767	CA8	7104	TM4SF4	4.78485
56904	SH3GLB2	222389	BEND7	4.78338
7849	PAX8	117178	SSX2IP	4.77971
7004	TEAD4	2584	GALK1	4.77736
1019	CDK4	318	NUDT2	4.77619
196472	FAM71C	402	ARL2	4.76669
220082	SPERT	6278	S100A7	4.76469
7185	TRAF1	55156	ARMC1	4.74684
405	ARNT	27004	TCL6	4.74567
5303	PIN4	6182	MRPL12	4.73917
54763	ROPN1	55577	NAGK	4.73826
51171	HSD17B14	842	CASP9	4.73041
5295	PIK3R1	4223	MEOX2	4.7219
55093	WDYHV1	3612	IMPA1	4.7203
57715	SEMA4G	29844	TFPT	4.71326
1856	DVL2	2623	GATA1	4.70798
402	ARL2	6427	SFRS2	4.70433
84908	FAM136A	64785	GINS3	4.69809
57819	LSM2	821	CANX	4.6946
5155	PDGFB	29844	TFPT	4.69087
10397	NDRG1	402	ARL2	4.68911
60561	RINT1	60561	RINT1	4.68322
894	CCND2	84908	FAM136A	4.6716
220082	SPERT	6182	MRPL12	4.66712
26121	PRPF31	84908	FAM136A	4.66314
5303	PIN4	1081	CGA	4.66255
116540	MRPL53	10399	GNB2L1	4.66219
598	BCL2L1	3492	IGH@	4.66135
7189	TRAF6	7866	IFRD2	4.66121
7849	PAX8	22806	IKZF3	4.62729
55093	WDYHV1	6182	MRPL12	4.62519
151188	ARL6IP6	1081	CGA	4.61641
665	BNIP3L	6271	S100A1	4.60353
57654	KIAA1530	2353	FOS	4.60162
24144	TFIP11	54550	NECAB2	4.59971
56891	LGALS14	85865	GTPBP10	4.59847
833	CARS	665	BNIP3L	4.59679
4176	MCM7	6827	SUPT4H1	4.58621
2353	FOS	3188	HNRNPH2	4.58493
5747	PTK2	23281	KIAA0774	4.5833
2962	GTF2F1	55702	CCDC94	4.5792
9402	GRAP2	665	BNIP3L	4.55528
166	AES	285237	C3ORF38	4.54927
471	ATIC	8463	TEAD2	4.53487
293	SLC25A6	821	CANX	4.52631
9402	GRAP2	8743	TNFSF10	4.52445
5546	PRCC	1081	CGA	4.52226
54535	CCHCR1	26119	LDLRAP1	4.52155
5452	POU2F2	3492	IGH@	4.5096
1026	CDKN1A	2810	SFN	4.50636
8115	TCL1A	27086	FOXP1	4.47947
7185	TRAF1	57819	LSM2	4.46782
2275	FHL3	6829	SUPT5H	4.46089
4615	MYD88	347	APOD	4.45939
665	BNIP3L	51562	MBIP	4.4405
24144	TFIP11	23281	KIAA0774	4.43449
339834	CCDC36	54550	NECAB2	4.43377
5690	PSMB2	8115	TCL1A	4.42561
1021	CDK6	10	NAT2	4.41158
24144	TFIP11	220082	SPERT	4.40807
27125	AFF4	5013	OTX1	4.40422
3131	HLF	220082	SPERT	4.39787
54763	ROPN1	5013	OTX1	4.39604
975	CD81	10397	NDRG1	4.39231
894	CCND2	10629	TAF6L	4.38455
5690	PSMB2	51562	MBIP	4.3782
10212	DDX39	5155	PDGFB	4.37523
2919	CXCL1	55757	UGGT2	4.35521
5367	PMCH	8314	BAP1	4.35505
26051	PPP1R16B	5155	PDGFB	4.34045
4100	MAGEA1	7555	CNBP	4.33649
7157	TP53	4194	MDM4	4.32138
64785	GINS3	638	BIK	4.31728
54763	ROPN1	901	CCNG2	4.31717
79145	CHCHD7	57410	SCYL1	4.31479
26051	PPP1R16B	3107	HLA-C	4.31427
5452	POU2F2	638	BIK	4.3136
5565	PRKAB2	84708	LNX1	4.31346
8031	NCOA4	5008	OSM	4.30922
8031	NCOA4	665	BNIP3L	4.3092
147872	CCDC155	7849	PAX8	4.28446
56891	LGALS14	729991	LOC729991	4.28311
116540	MRPL53	11030	RBPMS	4.28214
3131	HLF	2801	GOLGA2	4.28206
9402	GRAP2	10494	STK25	4.28147
375	ARF1	11030	RBPMS	4.27414
4089	SMAD4	4089	SMAD4	4.27021
5303	PIN4	2801	GOLGA2	4.26609
5295	PIK3R1	163	AP2B1	4.26312
84545	MRPL43	1026	CDKN1A	4.25388
665	BNIP3L	6385	SDC4	4.2489
6955	TRA@	665	BNIP3L	4.24847
51171	HSD17B14	64098	PARVG	4.24813
405	ARNT	347	APOD	4.24352
1026	CDKN1A	665	BNIP3L	4.23605
10538	BATF	10397	NDRG1	4.2308
4615	MYD88	29844	TFPT	4.22655
9491	PSMF1	9341	VAMP3	4.2257
387	RHOA	57863	CADM3	4.2254
7704	ZBTB16	5013	OTX1	4.22534
9240	PNMA1	22806	IKZF3	4.22368
9402	GRAP2	56655	POLE4	4.21763
339834	CCDC36	22806	IKZF3	4.20999
60672	MIIP	220082	SPERT	4.20927
7104	TM4SF4	595	CCND1	4.20022
60672	MIIP	665	BNIP3L	4.19425
331	XIAP	92906	HNRPLL	4.19384
7185	TRAF1	3579	IL8RB	4.19079
79145	CHCHD7	9093	DNAJA3	4.1851
26121	PRPF31	595	CCND1	4.18289
4100	MAGEA1	7849	PAX8	4.17504
26121	PRPF31	57863	CADM3	4.16852
767	CA8	10197	PSME3	4.16723
79145	CHCHD7	5013	OTX1	4.16156
894	CCND2	56655	POLE4	4.15088
9402	GRAP2	2919	CXCL1	4.15015
57654	KIAA1530	10978	CLP1	4.14649
2078	ERG	9093	DNAJA3	4.1463
84908	FAM136A	1398	CRK	4.14315
22889	KIAA0907	3579	IL8RB	4.13864
114932	MRFAP1L1	2246	FGF1	4.13766
5711	PSMD5	638	BIK	4.1347
901	CCNG2	5013	OTX1	4.12995
166	AES	84726	BAT2L	4.12873
84908	FAM136A	5013	OTX1	4.12452
402	ARL2	5155	PDGFB	4.10905
9402	GRAP2	6278	S100A7	4.10899
3535	IGL@	4747	NEFL	4.10718
64968	MRPS6	29844	TFPT	4.09694
8685	MARCO	5802	PTPRS	4.07912
389	RHOC	55195	C14ORF105	4.07904
57819	LSM2	5155	PDGFB	4.06166
1406	CRX	22806	IKZF3	4.05479
64784	CRTC3	6271	S100A1	4.05223
6146	RPL22	4747	NEFL	4.05096
1019	CDK4	3492	IGH@	4.05093
7004	TEAD4	4747	NEFL	4.04682
767	CA8	10397	NDRG1	4.04617
6629	SNRPB2	10538	BATF	4.04059
6118	RPA2	222484	LNX2	4.03755
57654	KIAA1530	6285	S100B	4.03232
1406	CRX	5081	PAX7	4.02876
8031	NCOA4	6827	SUPT4H1	4.02152
5824	PEX19	8504	PEX3	4.01266
1026	CDKN1A	2584	GALK1	4.01003
339231	ARL16	6385	SDC4	3.99319
1026	CDKN1A	8314	BAP1	3.9658
9402	GRAP2	84324	SARNP	3.95424
5452	POU2F2	2584	GALK1	3.94658
9402	GRAP2	1616	DAXX	3.93725
4100	MAGEA1	4223	MEOX2	3.93709
79145	CHCHD7	166	AES	3.91617
5295	PIK3R1	11030	RBPMS	3.90133
387	RHOA	11030	RBPMS	3.89858
5469	MED1	3492	IGH@	3.89311
387	RHOA	9409	PEX16	3.88053
5295	PIK3R1	2801	GOLGA2	3.87772
116540	MRPL53	3481	IGF2	3.87539
24144	TFIP11	22806	IKZF3	3.86066
7185	TRAF1	255798	C3ORF43	3.86061
2639	GCDH	5013	OTX1	3.84814
1627	DBN1	84619	ZGPAT	3.83471
114932	MRFAP1L1	84265	POLR3GL	3.83141
665	BNIP3L	638	BIK	3.81105
2078	ERG	84265	POLR3GL	3.80243
60561	RINT1	7185	TRAF1	3.80056
56904	SH3GLB2	1406	CRX	3.79752
9491	PSMF1	23085	ERC1	3.79659
24144	TFIP11	7849	PAX8	3.79586
3131	HLF	222484	LNX2	3.78657
2122	MECOM	2237	FEN1	3.78621
2189	FANCG	7849	PAX8	3.78517
24144	TFIP11	4223	MEOX2	3.77202
6146	RPL22	222389	BEND7	3.76842
9901	SRGAP3	5187	PER1	3.76158
2801	GOLGA2	23281	KIAA0774	3.75381
57715	SEMA4G	705	BYSL	3.74822
79145	CHCHD7	7849	PAX8	3.7446
5378	PMS1	57654	KIAA1530	3.74383
7189	TRAF6	4589	MUC7	3.73152
79145	CHCHD7	3188	HNRNPH2	3.72347
389	RHOC	23647	ARFIP2	3.7087
1021	CDK6	54763	ROPN1	3.70352
1406	CRX	11117	EMILIN1	3.7028
26121	PRPF31	57819	LSM2	3.70237
64785	GINS3	79078	C1ORF50	3.70067
56904	SH3GLB2	7157	TP53	3.69782
4089	SMAD4	7849	PAX8	3.69232
9240	PNMA1	84708	LNX1	3.68866
6146	RPL22	55156	ARMC1	3.68755
9491	PSMF1	8463	TEAD2	3.68203
5914	RARA	5013	OTX1	3.67728
1026	CDKN1A	2171	FABP5	3.67178
8554	PIAS1	7341	SUMO1	3.66099
7185	TRAF1	220082	SPERT	3.65917
64785	GINS3	9341	VAMP3	3.65279
56891	LGALS14	11030	RBPMS	3.63528
7189	TRAF6	283385	MORN3	3.63484
896	CCND3	5187	PER1	3.63131
24144	TFIP11	3188	HNRNPH2	3.62673
1649	DDIT3	7555	CNBP	3.62408
3612	IMPA1	5008	OSM	3.60829
3704	ITPA	2171	FABP5	3.607
7024	TFCP2	2171	FABP5	3.60589
821	CANX	2237	FEN1	3.60104
56904	SH3GLB2	4223	MEOX2	3.59299
56904	SH3GLB2	5802	PTPRS	3.58707
2584	GALK1	6794	STK11	3.58163
2885	GRB2	57819	LSM2	3.57759
3131	HLF	1997	ELF1	3.57379
5013	OTX1	23085	ERC1	3.57243
7849	PAX8	2623	GATA1	3.56075
6146	RPL22	7004	TEAD4	3.56009
894	CCND2	2122	MECOM	3.549
6285	S100B	11126	CD160	3.54516
8738	CRADD	472	ATM	3.54365
24144	TFIP11	1856	DVL2	3.54355
79145	CHCHD7	10494	STK25	3.54241
50853	VILL	10494	STK25	3.54241
54880	BCOR	5901	RAN	3.54055
64785	GINS3	64785	GINS3	3.53595
24144	TFIP11	8115	TCL1A	3.52905
80028	FBXL18	10494	STK25	3.52095
445	ASS1	10494	STK25	3.51557
64785	GINS3	5802	PTPRS	3.51377
1649	DDIT3	24144	TFIP11	3.5135
9402	GRAP2	472	ATM	3.50604
79145	CHCHD7	5970	RELA	3.49853
9240	PNMA1	2801	GOLGA2	3.49619
151188	ARL6IP6	472	ATM	3.49148
10589	DRAP1	64783	RBM15	3.48559
51545	ZNF581	318	NUDT2	3.47304
7942	TFEB	6285	S100B	3.47247
4149	MAX	5187	PER1	3.46861
283385	MORN3	5928	RBBP4	3.46707
147872	CCDC155	8945	BTRC	3.46246
60561	RINT1	166	AES	3.45912
896	CCND3	11030	RBPMS	3.45864
116540	MRPL53	8799	PEX11B	3.44413
4000	LMNA	79165	LENG1	3.43736
1026	CDKN1A	151188	ARL6IP6	3.43036
116540	MRPL53	5802	PTPRS	3.42842
767	CA8	8019	BRD3	3.41544
57715	SEMA4G	10494	STK25	3.41519
7942	TFEB	11030	RBPMS	3.41507
10589	DRAP1	57863	CADM3	3.41478
2801	GOLGA2	10629	TAF6L	3.41251
166	AES	84324	SARNP	3.41186
1026	CDKN1A	23085	ERC1	3.40882
79005	SCNM1	638	BIK	3.40686
7104	TM4SF4	572	BAD	3.40511
402	ARL2	7409	VAV1	3.4025
60561	RINT1	2623	GATA1	3.40052
51545	ZNF581	472	ATM	3.39657
10286	BCAS2	3704	ITPA	3.38796
24144	TFIP11	64170	CARD9	3.38259
79145	CHCHD7	2801	GOLGA2	3.37929
57819	LSM2	29126	CD274	3.37444
5747	PTK2	9618	TRAF4	3.36291
1785	DNM2	4223	MEOX2	3.36228
5155	PDGFB	572	BAD	3.35683
5452	POU2F2	64785	GINS3	3.35563
60561	RINT1	54550	NECAB2	3.34587
5452	POU2F2	5008	OSM	3.34158
767	CA8	1616	DAXX	3.33187
7942	TFEB	1856	DVL2	3.32958
50853	VILL	638	BIK	3.32729
402	ARL2	84324	SARNP	3.32367
1627	DBN1	6794	STK11	3.31022
57654	KIAA1530	27004	TCL6	3.31
5303	PIN4	283385	MORN3	3.29993
24144	TFIP11	7555	CNBP	3.29845
1785	DNM2	7849	PAX8	3.29752
821	CANX	705	BYSL	3.29359
60561	RINT1	701	BUB1B	3.29085
54880	BCOR	54880	BCOR	3.28327
56904	SH3GLB2	22806	IKZF3	3.27487
664	BNIP3	5914	RARA	3.27046
79145	CHCHD7	1406	CRX	3.26715
24144	TFIP11	60561	RINT1	3.25907
2122	MECOM	64098	PARVG	3.24625
2885	GRB2	55156	ARMC1	3.24499
23633	KPNA6	10197	PSME3	3.24491
23281	KIAA0774	604	BCL6	3.24158
1627	DBN1	2810	SFN	3.23757
1406	CRX	1406	CRX	3.23448
57715	SEMA4G	5155	PDGFB	3.23366
166	AES	1406	CRX	3.23082
6472	SHMT2	665	BNIP3L	3.2197
54535	CCHCR1	6182	MRPL12	3.21757
842	CASP9	821	CANX	3.21644
4835	NQO2	638	BIK	3.21634
10397	NDRG1	1406	CRX	3.21485
9402	GRAP2	57568	SIPA1L2	3.20789
11047	ADRM1	1649	DDIT3	3.20232
79145	CHCHD7	11117	EMILIN1	3.20017
5824	PEX19	7555	CNBP	3.19968
11060	WWP2	7555	CNBP	3.19952
402	ARL2	22916	NCBP2	3.19925
7157	TP53	4223	MEOX2	3.19711
10629	TAF6L	638	BIK	3.19407
29079	MED4	220082	SPERT	3.18587
93426	SYCE1	10403	NDC80	3.18337
55093	WDYHV1	29115	SAP30BP	3.17911
6118	RPA2	24144	TFIP11	3.17828
4835	NQO2	92906	HNRPLL	3.1781
402	ARL2	79165	LENG1	3.17611
26051	PPP1R16B	23126	POGZ	3.17157
9240	PNMA1	7849	PAX8	3.16897
2885	GRB2	64223	MLST8	3.16871
6477	SIAH1	7409	VAV1	3.16861
57568	SIPA1L2	7555	CNBP	3.16767
56904	SH3GLB2	51382	ATP6V1D	3.16439
1748	DLX4	55165	CEP55	3.1597
147872	CCDC155	83417	FCRL4	3.15513
8031	NCOA4	604	BCL6	3.15396
2078	ERG	355	FAS	3.1497
1026	CDKN1A	5155	PDGFB	3.14917
1649	DDIT3	51171	HSD17B14	3.14501
27258	LSM3	56891	LGALS14	3.14169
1021	CDK6	114932	MRFAP1L1	3.13921
64785	GINS3	10962	MLLT11	3.13233
26121	PRPF31	318	NUDT2	3.12607
4149	MAX	5928	RBBP4	3.12381
29079	MED4	117178	SSX2IP	3.12189
24144	TFIP11	54535	CCHCR1	3.12063
572	BAD	4747	NEFL	3.11823
7942	TFEB	1649	DDIT3	3.11377
79145	CHCHD7	29844	TFPT	3.10932
10286	BCAS2	54535	CCHCR1	3.10069
55093	WDYHV1	89857	KLHL6	3.10065
29079	MED4	1649	DDIT3	3.10006
7157	TP53	5700	PSMC1	3.09609
2641	GCG	638	BIK	3.09492
9402	GRAP2	821	CANX	3.09236
5452	POU2F2	57863	CADM3	3.09051
10589	DRAP1	10286	BCAS2	3.09
10629	TAF6L	5013	OTX1	3.08302
2287	FKBP3	84726	BAT2L	3.07925
7942	TFEB	3516	RBPJ	3.07898
7849	PAX8	1406	CRX	3.07503
56922	MCCC1	5013	OTX1	3.07346
7185	TRAF1	11030	RBPMS	3.07054
1879	EBF1	5995	RGR	3.06511
114932	MRFAP1L1	3106	HLA-B	3.06399
339834	CCDC36	1788	DNMT3A	3.06105
24144	TFIP11	166	AES	3.05808
8554	PIAS1	9724	UTP14C	3.05528
598	BCL2L1	6500	SKP1	3.0541
2078	ERG	9901	SRGAP3	3.0514
6118	RPA2	9240	PNMA1	3.04694
60672	MIIP	7409	VAV1	3.04233
7185	TRAF1	3612	IMPA1	3.04037
3131	HLF	27315	PGAP2	3.03881
339834	CCDC36	220082	SPERT	3.03032
6146	RPL22	64170	CARD9	3.02726
60561	RINT1	6829	SUPT5H	3.0252
56904	SH3GLB2	9659	PDE4DIP	3.02052
64785	GINS3	116540	MRPL53	3.01987
8554	PIAS1	3188	HNRNPH2	3.01939
4100	MAGEA1	4194	MDM4	3.01353
9402	GRAP2	5013	OTX1	3.00969
24144	TFIP11	29844	TFPT	2.99359
1785	DNM2	11030	RBPMS	2.99336
29079	MED4	2801	GOLGA2	2.99165
80028	FBXL18	472	ATM	2.98895
60561	RINT1	84265	POLR3GL	2.98784
3131	HLF	84140	FAM161A	2.98345
60561	RINT1	5886	RAD23A	2.97402
57568	SIPA1L2	3188	HNRNPH2	2.96861
375	ARF1	9402	GRAP2	2.96461
57568	SIPA1L2	2131	EXT1	2.96275
147872	CCDC155	27040	LAT	2.95992
7157	TP53	222484	LNX2	2.9578
55909	BIN3	57654	KIAA1530	2.95635
116540	MRPL53	1019	CDK4	2.95635
5367	PMCH	51382	ATP6V1D	2.95453
24144	TFIP11	1649	DDIT3	2.95064
10589	DRAP1	26051	PPP1R16B	2.95006
57819	LSM2	2801	GOLGA2	2.94423
60561	RINT1	54535	CCHCR1	2.94344
29079	MED4	7555	CNBP	2.9419
6794	STK11	60672	MIIP	2.94123
445	ASS1	6182	MRPL12	2.93824
24144	TFIP11	7918	BAT4	2.93529
7849	PAX8	55165	CEP55	2.9286
60561	RINT1	4779	NFE2L1	2.92128
54880	BCOR	11060	WWP2	2.91729
57568	SIPA1L2	57568	SIPA1L2	2.90429
29079	MED4	701	BUB1B	2.90425
598	BCL2L1	4188	MDFI	2.90417
2810	SFN	638	BIK	2.89867
1785	DNM2	84708	LNX1	2.89821
7157	TP53	55757	UGGT2	2.89254
1785	DNM2	2801	GOLGA2	2.88966
1649	DDIT3	64581	CLEC7A	2.8832
1406	CRX	7849	PAX8	2.87594
896	CCND3	1021	CDK6	2.87316
2078	ERG	23126	POGZ	2.86321
4100	MAGEA1	54550	NECAB2	2.8632
5013	OTX1	2623	GATA1	2.8625
147872	CCDC155	7555	CNBP	2.86228
4176	MCM7	64098	PARVG	2.85739
2189	FANCG	23281	KIAA0774	2.8534
7157	TP53	9967	THRAP3	2.85207
2353	FOS	166	AES	2.8469
4100	MAGEA1	54535	CCHCR1	2.8457
55093	WDYHV1	79023	NUP37	2.84514
5565	PRKAB2	57568	SIPA1L2	2.84501
4100	MAGEA1	1021	CDK6	2.84473
11060	WWP2	11060	WWP2	2.8427
57568	SIPA1L2	1649	DDIT3	2.83581
79145	CHCHD7	64581	CLEC7A	2.83569
[truncated: 4,737 more rows]

## Sheet: Table EV2 CVA interactions
Table EV2
BFG-Y2H and validation results (CVA Interaction Scores, Sheet 4/8)
BAIT_Gene_ID	BAIT_SYMB	PREY_Gene_ID	PREY_SYMB	Interaction Score	Above MCC-optimal Interaction Score?
5914	RARA	9611	NCOR1	11410.6	yes
1026	CDKN1A	5111	PCNA	4324.01	yes
7185	TRAF1	7185	TRAF1	3995.96	yes
57819	LSM2	27258	LSM3	3274.58	yes
9402	GRAP2	3937	LCP2	3214.63	yes
2275	FHL3	166	AES	3125.95	yes
92610	TIFA	222484	LNX2	3078.41	yes
1031	CDKN2C	1021	CDK6	3078.35	yes
150368	FAM109B	4952	OCRL	3074.7	yes
9402	GRAP2	222484	LNX2	2806.84	yes
10538	BATF	1649	DDIT3	2683.67	yes
51171	HSD17B14	51171	HSD17B14	2637.09	yes
56891	LGALS14	2316	FLNA	2423.08	yes
134701	RIPPLY2	147872	CCDC155	2397.15	yes
2885	GRB2	1785	DNM2	2301.27	yes
5711	PSMD5	5701	PSMC2	2290.79	yes
3937	LCP2	9402	GRAP2	2122.73	yes
9402	GRAP2	1856	DVL2	2062.28	yes
1856	DVL2	1856	DVL2	2023.38	yes
1032	CDKN2D	1019	CDK4	2019.97	yes
256281	NUDT14	222484	LNX2	1981.97	yes
56904	SH3GLB2	4100	MAGEA1	1956.08	yes
166	AES	1856	DVL2	1838.37	yes
1021	CDK6	1032	CDKN2D	1799.97	yes
92610	TIFA	1856	DVL2	1793.5	yes
8504	PEX3	5824	PEX19	1789.91	yes
27316	RBMX	202559	KHDRBS2	1788.31	yes
57010	CABP4	166	AES	1775.74	yes
767	CA8	51171	HSD17B14	1759.62	yes
10454	MAP3K7IP1	331	XIAP	1674.36	yes
55093	WDYHV1	117178	SSX2IP	1658.39	yes
55577	NAGK	55577	NAGK	1637.37	yes
55093	WDYHV1	54550	NECAB2	1548.59	yes
9402	GRAP2	55815	TSNAXIP1	1531.96	yes
1487	CTBP1	1487	CTBP1	1528.99	yes
56904	SH3GLB2	56904	SH3GLB2	1526.47	yes
26121	PRPF31	202559	KHDRBS2	1512.31	yes
1026	CDKN1A	894	CCND2	1442.97	yes
79680	C22ORF29	114928	GPRASP2	1428.07	yes
5701	PSMC2	5711	PSMD5	1419.92	yes
26121	PRPF31	1856	DVL2	1415.84	yes
6271	S100A1	6285	S100B	1372.62	yes
9402	GRAP2	1785	DNM2	1344.24	yes
5108	PCM1	54550	NECAB2	1324.75	yes
2885	GRB2	222484	LNX2	1285.47	yes
1031	CDKN2C	1019	CDK4	1275.34	yes
6285	S100B	6285	S100B	1273	yes
10933	MORF4L1	114932	MRFAP1L1	1209.81	yes
26119	LDLRAP1	163	AP2B1	1175.53	yes
2275	FHL3	22806	IKZF3	1148.34	yes
80212	CCDC92	2801	GOLGA2	1137.09	yes
1019	CDK4	1032	CDKN2D	1106.81	yes
11030	RBPMS	11030	RBPMS	1104.57	yes
79005	SCNM1	2801	GOLGA2	1100.14	yes
9240	PNMA1	9240	PNMA1	1087.37	yes
1032	CDKN2D	1021	CDK6	1085.22	yes
2885	GRB2	1856	DVL2	1083.37	yes
9491	PSMF1	202559	KHDRBS2	1064.06	yes
54763	ROPN1	55815	TSNAXIP1	1054.76	yes
10465	PPIH	331	XIAP	1035.77	yes
2275	FHL3	339834	CCDC36	1024.43	yes
2801	GOLGA2	1785	DNM2	1019.91	yes
331	XIAP	331	XIAP	1013.32	yes
4698	NDUFA5	220082	SPERT	1003.48	yes
55093	WDYHV1	9240	PNMA1	996.774	yes
114932	MRFAP1L1	10933	MORF4L1	996.552	yes
23468	CBX5	6672	SP100	986.294	yes
54165	DCUN1D1	1856	DVL2	980.06	yes
56904	SH3GLB2	51100	SH3GLB1	975.604	yes
9491	PSMF1	23543	RBM9	964.694	yes
51567	TTRAP	1856	DVL2	945.377	yes
11185	INMT	222484	LNX2	928.437	yes
10539	GLRX3	166	AES	921.715	yes
9402	GRAP2	11030	RBPMS	916.123	yes
27258	LSM3	57819	LSM2	904.477	yes
93621	MRFAP1	10933	MORF4L1	903.432	yes
84759	PCGF1	54880	BCOR	901.514	yes
2010	EMD	147872	CCDC155	899.945	yes
7185	TRAF1	22890	ZBTB1	887.51	yes
2189	FANCG	22890	ZBTB1	875.122	yes
55840	EAF2	10197	PSME3	862.222	yes
6271	S100A1	6271	S100A1	861.335	yes
10539	GLRX3	604	BCL6	855.708	yes
2275	FHL3	222484	LNX2	844.979	yes
7185	TRAF1	222484	LNX2	841.446	yes
8115	TCL1A	222484	LNX2	840.685	yes
57010	CABP4	22806	IKZF3	822.255	yes
604	BCL6	7185	TRAF1	810.755	yes
2885	GRB2	868	CBLB	793.048	yes
27111	SDCBP2	286499	FAM133A	778.766	yes
1264	CNN1	29844	TFPT	764.823	yes
9402	GRAP2	22806	IKZF3	756.607	yes
599	BCL2L2	147872	CCDC155	750.3	yes
598	BCL2L1	638	BIK	748.478	yes
9402	GRAP2	220082	SPERT	745.199	yes
27111	SDCBP2	29079	MED4	741.961	yes
114932	MRFAP1L1	339834	CCDC36	741.265	yes
1031	CDKN2C	222484	LNX2	736.387	yes
56904	SH3GLB2	222484	LNX2	736.366	yes
5108	PCM1	24144	TFIP11	707.556	yes
9491	PSMF1	11030	RBPMS	704.31	yes
2355	FOSL2	9586	CREB5	696.873	yes
64395	GMCL1	64395	GMCL1	682.087	yes
55577	NAGK	222484	LNX2	681.659	yes
9402	GRAP2	166	AES	677.957	yes
4188	MDFI	4223	MEOX2	675.91	yes
5013	OTX1	4188	MDFI	667.098	yes
81847	RNF146	147872	CCDC155	663.5	yes
23371	TENC1	166	AES	657.907	yes
23126	POGZ	11030	RBPMS	657.835	yes
7189	TRAF6	7185	TRAF1	653.636	yes
1487	CTBP1	93986	FOXP2	646.349	yes
9533	POLR1C	24144	TFIP11	643.847	yes
2275	FHL3	51274	KLF3	641.531	yes
599	BCL2L2	638	BIK	637.396	yes
51560	RAB6B	57511	COG6	636.673	yes
2189	FANCG	2801	GOLGA2	633.258	yes
55093	WDYHV1	875	CBS	632.934	yes
339834	CCDC36	339834	CCDC36	629.994	yes
146849	CCDC42	24144	TFIP11	609.858	yes
54535	CCHCR1	24144	TFIP11	595.172	yes
8115	TCL1A	7185	TRAF1	586.853	yes
51545	ZNF581	1856	DVL2	585.207	yes
2355	FOSL2	7185	TRAF1	580.293	yes
9402	GRAP2	202559	KHDRBS2	564.628	yes
2275	FHL3	448834	KPRP	550.478	yes
51256	TBC1D7	9530	BAG4	546.002	yes
9402	GRAP2	2801	GOLGA2	535.659	yes
5108	PCM1	60561	RINT1	527.214	yes
55093	WDYHV1	8161	COIL	524.648	yes
9111	NMI	11117	EMILIN1	515.946	yes
51377	UCHL5	11047	ADRM1	515.685	yes
7251	TSG101	55165	CEP55	514.306	yes
6285	S100B	6271	S100A1	514.105	yes
8834	TMEM11	664	BNIP3	509.863	yes
83695	C12ORF32	24144	TFIP11	508.86	yes
2623	GATA1	11030	RBPMS	505.003	yes
1488	CTBP2	1487	CTBP1	502.608	yes
638	BIK	599	BCL2L2	501.807	yes
9491	PSMF1	1856	DVL2	497.267	yes
55093	WDYHV1	220082	SPERT	494.886	yes
7704	ZBTB16	7185	TRAF1	493.598	yes
10539	GLRX3	64395	GMCL1	492.841	yes
9491	PSMF1	166	AES	492.353	yes
55093	WDYHV1	57511	COG6	486.009	yes
2801	GOLGA2	57511	COG6	485.773	yes
2189	FANCG	339834	CCDC36	483.377	yes
55093	WDYHV1	222484	LNX2	479.002	yes
5108	PCM1	54535	CCHCR1	474.077	yes
51645	PPIL1	222484	LNX2	473.445	yes
1019	CDK4	595	CCND1	472.159	yes
55093	WDYHV1	331	XIAP	469.226	yes
9402	GRAP2	653240	KRTAP4-11	469.04	yes
9402	GRAP2	339834	CCDC36	467.525	yes
220082	SPERT	220082	SPERT	462.771	yes
3092	HIP1	1856	DVL2	457.792	yes
55093	WDYHV1	7185	TRAF1	457.069	yes
2275	FHL3	7965	AIMP2	456.559	yes
8115	TCL1A	2801	GOLGA2	456.463	yes
54830	NUP62CL	1856	DVL2	454.231	yes
84140	FAM161A	2801	GOLGA2	452.629	yes
894	CCND2	1026	CDKN1A	452.548	yes
92610	TIFA	7189	TRAF6	438.693	yes
705	BYSL	64395	GMCL1	431.444	yes
27258	LSM3	24144	TFIP11	427.146	yes
2801	GOLGA2	2801	GOLGA2	425.228	yes
7185	TRAF1	7189	TRAF6	423.769	yes
9402	GRAP2	3860	KRT13	418.417	yes
55840	EAF2	117178	SSX2IP	418.121	yes
83746	L3MBTL2	166	AES	412.806	yes
8834	TMEM11	665	BNIP3L	409.173	yes
705	BYSL	1856	DVL2	407.233	yes
26119	LDLRAP1	23162	MAPK8IP3	403.583	yes
2189	FANCG	24144	TFIP11	395.919	yes
2189	FANCG	166	AES	395.192	yes
8301	PICALM	11030	RBPMS	394.589	yes
842	CASP9	331	XIAP	393.3	yes
4188	MDFI	5013	OTX1	383.802	yes
705	BYSL	8161	COIL	375.406	yes
8115	TCL1A	55165	CEP55	373.184	yes
26121	PRPF31	2801	GOLGA2	369.99	yes
84619	ZGPAT	24144	TFIP11	369.439	yes
1264	CNN1	93426	SYCE1	367.365	yes
55093	WDYHV1	2801	GOLGA2	367.289	yes
2275	FHL3	26524	LATS2	367.235	yes
79005	SCNM1	24144	TFIP11	366.214	yes
85403	EAF1	10197	PSME3	365.126	yes
638	BIK	598	BCL2L1	362.057	yes
51567	TTRAP	24144	TFIP11	360.455	yes
10539	GLRX3	81850	KRTAP1-3	357.582	yes
2275	FHL3	2353	FOS	353.571	yes
2189	FANCG	22806	IKZF3	347.978	yes
467	ATF3	1649	DDIT3	329.509	yes
64098	PARVG	166	AES	328.334	yes
9402	GRAP2	2623	GATA1	326.011	yes
57010	CABP4	604	BCL6	325.629	yes
1026	CDKN1A	595	CCND1	325.357	yes
2275	FHL3	153478	PLEKHG4B	322.316	yes
7704	ZBTB16	2801	GOLGA2	318.833	yes
6945	MLX	222484	LNX2	317.157	yes
1647	GADD45A	222484	LNX2	316.21	yes
1647	GADD45A	220082	SPERT	313.258	yes
83895	KRTAP1-5	353134	LCE1D	313.204	yes
93426	SYCE1	24144	TFIP11	313.109	yes
79637	ARMC7	220082	SPERT	311.674	yes
54535	CCHCR1	57511	COG6	310.217	yes
10539	GLRX3	222484	LNX2	308.616	yes
56891	LGALS14	57511	COG6	306.903	yes
9533	POLR1C	222484	LNX2	303.799	yes
51171	HSD17B14	1649	DDIT3	303.767	yes
1856	DVL2	117178	SSX2IP	302.283	yes
2275	FHL3	2623	GATA1	301.349	yes
51316	PLAC8	11030	RBPMS	295.633	yes
7024	TFCP2	7329	UBE2I	294.686	yes
55093	WDYHV1	64395	GMCL1	290.963	yes
79005	SCNM1	9240	PNMA1	290.653	yes
56904	SH3GLB2	7185	TRAF1	290.417	yes
255798	C3ORF43	1385	CREB1	289.801	yes
1856	DVL2	166	AES	288.252	yes
5108	PCM1	1649	DDIT3	288.052	yes
79005	SCNM1	222484	LNX2	282.818	yes
54532	USP53	1398	CRK	279.47	yes
2275	FHL3	7538	ZFP36	279.452	yes
6449	SGTA	147872	CCDC155	274.289	yes
23281	KIAA0774	166	AES	272.243	yes
284365	MGC45922	11030	RBPMS	268.623	yes
26121	PRPF31	166	AES	266.239	yes
10454	MAP3K7IP1	222484	LNX2	264.978	yes
80153	EDC3	55802	DCP1A	264.797	yes
2355	FOSL2	1649	DDIT3	264.031	yes
26121	PRPF31	9240	PNMA1	263.622	yes
4176	MCM7	60561	RINT1	261.829	yes
1406	CRX	11030	RBPMS	259.327	yes
9402	GRAP2	7185	TRAF1	258.354	yes
55093	WDYHV1	11030	RBPMS	258.225	yes
80212	CCDC92	57511	COG6	255.621	yes
55840	EAF2	2801	GOLGA2	253.786	yes
4292	MLH1	220082	SPERT	253.706	yes
9818	NUPL1	7185	TRAF1	249.532	yes
6672	SP100	6672	SP100	247.992	yes
55093	WDYHV1	51171	HSD17B14	247.368	yes
23371	TENC1	2623	GATA1	245.475	yes
5500	PPP1CB	26051	PPP1R16B	244.709	yes
6386	SDCBP	54550	NECAB2	244.109	yes
4899	NRF1	23126	POGZ	243.853	yes
4176	MCM7	24144	TFIP11	241.721	yes
2885	GRB2	22806	IKZF3	241.69	yes
2885	GRB2	448834	KPRP	241.39	yes
54165	DCUN1D1	166	AES	239.779	yes
26121	PRPF31	9832	JAKMIP2	238.817	yes
7004	TEAD4	1487	CTBP1	238.684	yes
2623	GATA1	7185	TRAF1	238.22	yes
6146	RPL22	6386	SDCBP	236.423	yes
1856	DVL2	7157	TP53	235.685	yes
126070	ZNF440	4188	MDFI	235.63	yes
5565	PRKAB2	4188	MDFI	235.49	yes
166	AES	23281	KIAA0774	227.962	yes
2801	GOLGA2	24144	TFIP11	224.618	yes
9402	GRAP2	60561	RINT1	221.701	yes
1856	DVL2	11030	RBPMS	219.985	yes
2275	FHL3	121643	FOXN4	219.682	yes
391257	SUMO1P1	8554	PIAS1	218.964	yes
2189	FANCG	3860	KRT13	217.759	yes
26051	PPP1R16B	166	AES	215.625	yes
5108	PCM1	374355	C10ORF96	215.394	yes
79005	SCNM1	1856	DVL2	215.18	yes
7490	WT1	1856	DVL2	215.055	yes
2623	GATA1	9240	PNMA1	213.218	yes
2801	GOLGA2	339834	CCDC36	212.997	yes
1026	CDKN1A	896	CCND3	210.232	yes
10454	MAP3K7IP1	1856	DVL2	209.58	yes
5108	PCM1	10403	NDC80	206.415	yes
51545	ZNF581	11030	RBPMS	204.781	yes
664	BNIP3	665	BNIP3L	204.324	yes
595	CCND1	1019	CDK4	204.304	yes
5500	PPP1CB	63898	SH2D4A	203.189	yes
3224	HOXC8	11030	RBPMS	202.815	yes
6629	SNRPB2	9240	PNMA1	202.412	yes
9724	UTP14C	2801	GOLGA2	201.132	yes
665	BNIP3L	665	BNIP3L	200.853	yes
9802	DAZAP2	11030	RBPMS	200.586	yes
51256	TBC1D7	9618	TRAF4	200.231	yes
5013	OTX1	81850	KRTAP1-3	198.752	yes
604	BCL6	2801	GOLGA2	198.606	yes
10539	GLRX3	7185	TRAF1	197.596	yes
11278	KLF12	1487	CTBP1	196.628	yes
27287	VENTX	11030	RBPMS	196.176	yes
55093	WDYHV1	1487	CTBP1	195.268	yes
9491	PSMF1	222484	LNX2	194.774	yes
55702	CCDC94	2801	GOLGA2	191.564	yes
5013	OTX1	11030	RBPMS	190.962	yes
55093	WDYHV1	166	AES	190.735	yes
55093	WDYHV1	1785	DNM2	188.948	yes
6386	SDCBP	7188	TRAF5	186.045	yes
9402	GRAP2	9500	MAGED1	185.582	yes
166	AES	7185	TRAF1	184.629	yes
5565	PRKAB2	11030	RBPMS	184.184	yes
2275	FHL3	54882	ANKHD1	183.388	yes
9533	POLR1C	220082	SPERT	182.654	yes
26121	PRPF31	24144	TFIP11	182.523	yes
1398	CRK	22806	IKZF3	182.118	yes
23371	TENC1	5013	OTX1	181.764	yes
1019	CDK4	896	CCND3	181.287	yes
4698	NDUFA5	2801	GOLGA2	180.544	yes
51567	TTRAP	55643	BTBD2	180.026	yes
894	CCND2	1019	CDK4	179.555	yes
9111	NMI	7188	TRAF5	179.226	yes
54763	ROPN1	54763	ROPN1	178.675	yes
3434	IFIT1	3437	IFIT3	176.126	yes
1398	CRK	222484	LNX2	174.77	yes
166	AES	11030	RBPMS	174.249	yes
55138	FAM90A1	10197	PSME3	174.156	yes
8915	BCL10	57511	COG6	173.299	yes
7328	UBE2H	10197	PSME3	173.287	yes
55840	EAF2	222484	LNX2	172.286	yes
64098	PARVG	222484	LNX2	171.887	yes
26121	PRPF31	4223	MEOX2	168.69	yes
1616	DAXX	2801	GOLGA2	167.901	yes
2801	GOLGA2	9618	TRAF4	166.675	yes
79637	ARMC7	24144	TFIP11	166.247	yes
10539	GLRX3	339834	CCDC36	165.372	yes
4176	MCM7	9240	PNMA1	165.039	yes
9402	GRAP2	7681	MKRN3	164.789	yes
56891	LGALS14	222484	LNX2	163.939	yes
26121	PRPF31	7681	MKRN3	161.636	yes
117178	SSX2IP	117178	SSX2IP	160.07	yes
51567	TTRAP	2801	GOLGA2	159.629	yes
79005	SCNM1	23281	KIAA0774	158.926	yes
5565	PRKAB2	2801	GOLGA2	158.783	yes
2801	GOLGA2	220082	SPERT	157.708	yes
23371	TENC1	11030	RBPMS	155.277	yes
55633	TBC1D22B	2801	GOLGA2	154.903	yes
27111	SDCBP2	7185	TRAF1	154.801	yes
283232	TMEM80	54361	WNT4	152.894	yes
4739	NEDD9	11030	RBPMS	150.612	yes
57819	LSM2	9240	PNMA1	150.295	yes
1264	CNN1	57511	COG6	150.171	yes
51316	PLAC8	10791	VAMP5	149.237	yes
2810	SFN	7681	MKRN3	148.785	yes
10987	COPS5	23476	BRD4	148.113	yes
55093	WDYHV1	10197	PSME3	147.417	yes
79005	SCNM1	220082	SPERT	145.323	yes
5108	PCM1	2801	GOLGA2	144.757	yes
9114	ATP6V0D1	11030	RBPMS	144.069	yes
55840	EAF2	166	AES	142.817	yes
604	BCL6	1856	DVL2	142.7	yes
9533	POLR1C	7681	MKRN3	142.546	yes
6934	TCF7L2	11030	RBPMS	142.361	yes
203228	C9ORF72	140775	SMCR8	141.548	yes
93426	SYCE1	220082	SPERT	141.381	yes
23371	TENC1	339834	CCDC36	140.041	yes
9533	POLR1C	22806	IKZF3	139.675	yes
6386	SDCBP	59349	KLHL12	138.336	yes
2885	GRB2	8976	WASL	137.758	yes
1021	CDK6	896	CCND3	137.25	yes
55093	WDYHV1	55165	CEP55	136.649	yes
2189	FANCG	57511	COG6	134.244	yes
55093	WDYHV1	55577	NAGK	133.909	yes
51100	SH3GLB1	56904	SH3GLB2	133.307	yes
2189	FANCG	2623	GATA1	132.44	yes
9402	GRAP2	9240	PNMA1	132.033	yes
10539	GLRX3	54535	CCHCR1	131.524	yes
9402	GRAP2	24144	TFIP11	131.298	yes
10286	BCAS2	2801	GOLGA2	131.005	yes
9491	PSMF1	2623	GATA1	130.449	yes
23281	KIAA0774	23281	KIAA0774	129.31	yes
705	BYSL	114932	MRFAP1L1	128.71	yes
5534	PPP3R1	8973	CHRNA6	127.475	yes
896	CCND3	1019	CDK4	127.368	yes
472	ATM	1406	CRX	126.338	yes
58500	ZNF250	1856	DVL2	125.753	yes
8301	PICALM	1406	CRX	124.429	yes
23562	CLDN14	59338	PLEKHA1	124.096	yes
4176	MCM7	57511	COG6	122.789	yes
2189	FANCG	117178	SSX2IP	122.628	yes
79005	SCNM1	57511	COG6	121.127	yes
55138	FAM90A1	2801	GOLGA2	121.104	yes
84619	ZGPAT	2801	GOLGA2	120.947	yes
2801	GOLGA2	54550	NECAB2	120.293	yes
55840	EAF2	7157	TP53	119.002	yes
7170	TPM3	29844	TFPT	115.766	yes
10197	PSME3	10197	PSME3	114.292	yes
4004	LMO1	55577	NAGK	112.908	yes
9114	ATP6V0D1	2623	GATA1	112.192	yes
7185	TRAF1	2623	GATA1	111.806	yes
7185	TRAF1	166	AES	110.949	yes
597	BCL2A1	9368	SLC9A3R1	109.003	yes
55885	LMO3	222389	BEND7	108.621	yes
64784	CRTC3	59349	KLHL12	108.414	yes
604	BCL6	166	AES	106.844	yes
55840	EAF2	222389	BEND7	106.295	yes
604	BCL6	117178	SSX2IP	106.055	yes
664	BNIP3	664	BNIP3	105.698	yes
10494	STK25	2801	GOLGA2	105.347	yes
55093	WDYHV1	147872	CCDC155	105.24	yes
9402	GRAP2	11060	WWP2	105.064	yes
29844	TFPT	7170	TPM3	104.631	yes
57862	ZNF410	9240	PNMA1	104.572	yes
9402	GRAP2	81850	KRTAP1-3	104.476	yes
2623	GATA1	4188	MDFI	103.447	yes
9402	GRAP2	9530	BAG4	103.042	yes
55840	EAF2	24144	TFIP11	102.907	yes
10589	DRAP1	222484	LNX2	102.553	yes
79165	LENG1	2801	GOLGA2	102.274	yes
58500	ZNF250	2801	GOLGA2	100.82	yes
10169	SERF2	11030	RBPMS	100.415	yes
6477	SIAH1	84612	PARD6B	100.032	yes
79923	NANOG	11030	RBPMS	99.868	yes
7707	ZNF148	222484	LNX2	97.7334	yes
51274	KLF3	1487	CTBP1	97.5244	yes
84140	FAM161A	23582	CCNDBP1	97.3015	yes
8834	TMEM11	147872	CCDC155	96.8227	yes
55093	WDYHV1	59349	KLHL12	96.8221	yes
9114	ATP6V0D1	166	AES	96.4149	yes
10982	MAPRE2	7185	TRAF1	96.099	yes
5565	PRKAB2	81850	KRTAP1-3	95.8313	yes
26121	PRPF31	23582	CCNDBP1	95.587	yes
1856	DVL2	222389	BEND7	95.3963	yes
6146	RPL22	27111	SDCBP2	94.2517	yes
54165	DCUN1D1	56658	TRIM39	94.1368	yes
331	XIAP	1785	DNM2	93.9098	yes
9402	GRAP2	84708	LNX1	93.5599	yes
9402	GRAP2	26524	LATS2	93.4033	yes
2584	GALK1	221178	SPATA13	93.1822	yes
79637	ARMC7	22806	IKZF3	93.0713	yes
55840	EAF2	9240	PNMA1	92.823	yes
4188	MDFI	4188	MDFI	92.8176	yes
166	AES	166	AES	92.5764	yes
2189	FANCG	54550	NECAB2	92.2113	yes
23229	ARHGEF9	339834	CCDC36	91.4603	yes
331	XIAP	2801	GOLGA2	90.4445	yes
9402	GRAP2	116115	ZNF526	89.6134	yes
55840	EAF2	246329	STAC3	88.9113	yes
23229	ARHGEF9	24144	TFIP11	88.9089	yes
55840	EAF2	54550	NECAB2	88.735	yes
5295	PIK3R1	22806	IKZF3	87.8999	yes
117178	SSX2IP	24144	TFIP11	86.7933	yes
166	AES	7681	MKRN3	86.5202	yes
8738	CRADD	11197	WIF1	85.5275	yes
604	BCL6	4188	MDFI	85.4734	yes
51545	ZNF581	222484	LNX2	85.0994	yes
54763	ROPN1	222484	LNX2	84.9913	yes
23062	GGA2	2801	GOLGA2	83.8795	yes
23229	ARHGEF9	604	BCL6	83.7017	yes
5711	PSMD5	222484	LNX2	83.4519	yes
10465	PPIH	222484	LNX2	83.3446	yes
51560	RAB6B	222484	LNX2	83.0299	yes
80028	FBXL18	11030	RBPMS	82.697	yes
6829	SUPT5H	2801	GOLGA2	81.5422	yes
149473	CCDC24	5972	REN	81.3836	yes
57862	ZNF410	5008	OSM	81.3359	yes
6386	SDCBP	9240	PNMA1	81.0878	yes
5565	PRKAB2	166	AES	80.7249	yes
79991	OBFC1	2801	GOLGA2	80.7169	yes
5565	PRKAB2	7185	TRAF1	79.9593	yes
9114	ATP6V0D1	22806	IKZF3	79.8034	yes
4698	NDUFA5	57511	COG6	79.6011	yes
9402	GRAP2	117178	SSX2IP	79.561	yes
2272	FHIT	2272	FHIT	79.1895	yes
9098	USP6	24144	TFIP11	78.8253	yes
92610	TIFA	27111	SDCBP2	78.6396	yes
79005	SCNM1	60561	RINT1	78.4593	yes
65003	MRPL11	23281	KIAA0774	78.1837	yes
9491	PSMF1	22806	IKZF3	78.1707	yes
5565	PRKAB2	9240	PNMA1	78.1557	yes
7704	ZBTB16	57511	COG6	78.1485	yes
4176	MCM7	117178	SSX2IP	77.3705	yes
10539	GLRX3	2623	GATA1	76.9475	yes
6472	SHMT2	147872	CCDC155	76.7829	yes
55802	DCP1A	4089	SMAD4	76.6627	yes
9402	GRAP2	23281	KIAA0774	76.1117	yes
54870	QRICH1	23126	POGZ	76.0312	yes
2801	GOLGA2	2623	GATA1	74.9006	yes
375791	C9ORF169	81850	KRTAP1-3	74.6299	yes
7328	UBE2H	2801	GOLGA2	74.5695	yes
375791	C9ORF169	353134	LCE1D	74.4606	yes
55614	KIF16B	5562	PRKAA1	74.2877	yes
26051	PPP1R16B	2801	GOLGA2	73.8596	yes
604	BCL6	23281	KIAA0774	72.9318	yes
665	BNIP3L	664	BNIP3	72.8823	yes
55742	PARVA	4779	NFE2L1	72.8165	yes
1264	CNN1	54535	CCHCR1	71.9121	yes
10201	NME6	539	ATP5O	71.5852	yes
128239	IQGAP3	55195	C14ORF105	71.4534	yes
7189	TRAF6	7189	TRAF6	71.2511	yes
140258	KRTAP13-1	11030	RBPMS	70.649	yes
402117	VWC2L	5013	OTX1	70.5435	yes
114932	MRFAP1L1	222484	LNX2	69.7033	yes
4633	MYL2	57711	ZNF529	69.5527	yes
1856	DVL2	59349	KLHL12	69.0397	yes
9491	PSMF1	1406	CRX	68.8777	yes
352999	C6ORF58	26119	LDLRAP1	68.8323	yes
84619	ZGPAT	1856	DVL2	68.8209	yes
64170	CARD9	117178	SSX2IP	68.7986	yes
9114	ATP6V0D1	339834	CCDC36	68.7374	yes
5590	PRKCZ	84612	PARD6B	68.53	yes
255798	C3ORF43	23678	SGK3	67.578	yes
2189	FANCG	60561	RINT1	67.3241	yes
9618	TRAF4	9618	TRAF4	67.3122	yes
2801	GOLGA2	166	AES	66.9179	yes
2801	GOLGA2	55165	CEP55	66.7004	yes
10539	GLRX3	153478	PLEKHG4B	66.6978	yes
5565	PRKAB2	339834	CCDC36	66.5437	yes
977	CD151	605	BCL7A	66.5207	yes
59349	KLHL12	59349	KLHL12	66.313	yes
8463	TEAD2	6289	SAA2	65.9447	yes
729991	LOC729991	56159	TEX11	65.1725	yes
901	CCNG2	6934	TCF7L2	64.8026	yes
5356	PLRG1	1264	CNN1	64.4407	yes
27086	FOXP1	4331	MNAT1	64.4219	yes
23371	TENC1	140258	KRTAP13-1	64.338	yes
1032	CDKN2D	51171	HSD17B14	64.2867	yes
55702	CCDC94	11117	EMILIN1	63.8917	yes
23371	TENC1	448834	KPRP	63.8484	yes
604	BCL6	2623	GATA1	63.7168	yes
4188	MDFI	9586	CREB5	63.5585	yes
92610	TIFA	6386	SDCBP	63.5129	yes
6829	SUPT5H	6827	SUPT4H1	63.4144	yes
6118	RPA2	222484	LNX2	63.1803	yes
4212	MEIS2	11030	RBPMS	63.1729	yes
51429	SNX9	1785	DNM2	62.6127	yes
55093	WDYHV1	8522	GAS7	62.6046	yes
79005	SCNM1	117178	SSX2IP	62.5974	yes
199221	DZIP1L	220082	SPERT	62.452	yes
23704	KCNE4	6934	TCF7L2	62.4456	yes
2189	FANCG	222484	LNX2	62.4124	yes
80117	ARL14	405	ARNT	62.2377	yes
55093	WDYHV1	54763	ROPN1	61.9079	yes
2810	SFN	222484	LNX2	60.8358	yes
51316	PLAC8	7185	TRAF1	60.8319	yes
5295	PIK3R1	222484	LNX2	60.431	yes
7328	UBE2H	222484	LNX2	60.2574	yes
5879	RAC1	169166	SNX31	59.9528	yes
11117	EMILIN1	54550	NECAB2	59.742	yes
55840	EAF2	339834	CCDC36	59.2193	yes
7984	ARHGEF5	57511	COG6	59.0922	yes
9402	GRAP2	54535	CCHCR1	59.0876	yes
604	BCL6	339834	CCDC36	59.0085	yes
2275	FHL3	1488	CTBP2	58.5908	yes
92610	TIFA	7185	TRAF1	58.4825	yes
83895	KRTAP1-5	5013	OTX1	58.3262	yes
54535	CCHCR1	2801	GOLGA2	57.9227	yes
402	ARL2	5147	PDE6D	57.6483	yes
23468	CBX5	8314	BAP1	57.2003	yes
7189	TRAF6	7188	TRAF5	57.1391	yes
9341	VAMP3	2277	FIGF	56.9969	yes
3188	HNRNPH2	166	AES	56.9432	yes
9402	GRAP2	57511	COG6	56.791	yes
5303	PIN4	79981	FRMD1	55.8786	yes
55093	WDYHV1	79078	C1ORF50	55.8748	yes
84759	PCGF1	4589	MUC7	55.4337	yes
26872	STEAP1	5708	PSMD2	55.3356	yes
26121	PRPF31	220082	SPERT	55.2503	yes
7328	UBE2H	166	AES	54.2544	yes
23371	TENC1	81850	KRTAP1-3	54.1155	yes
2801	GOLGA2	7188	TRAF5	53.447	yes
54870	QRICH1	64395	GMCL1	53.3942	yes
55885	LMO3	220082	SPERT	53.3746	yes
1019	CDK4	894	CCND2	53.2513	yes
56904	SH3GLB2	2801	GOLGA2	53.2478	yes
115265	DDIT4L	29844	TFPT	53.2181	yes
10524	KAT5	64395	GMCL1	53.186	yes
5565	PRKAB2	10197	PSME3	52.2921	yes
2801	GOLGA2	22806	IKZF3	52.1895	yes
5108	PCM1	192666	KRT24	51.7637	yes
402117	VWC2L	2275	FHL3	50.6875	yes
57010	CABP4	222484	LNX2	50.5692	yes
1856	DVL2	339834	CCDC36	50.53	yes
51171	HSD17B14	375056	MIA3	50.5289	yes
729991	LOC729991	5026	P2RX5	50.4391	yes
5565	PRKAB2	117178	SSX2IP	50.0612	yes
3927	LASP1	11030	RBPMS	50.0516	yes
55760	DHX32	84140	FAM161A	49.4238	yes
1264	CNN1	9918	NCAPD2	49.0631	yes
5000	ORC4L	5959	RDH5	48.8001	yes
6472	SHMT2	29121	CLEC2D	48.2062	yes
6146	RPL22	9530	BAG4	48.1686	yes
26051	PPP1R16B	2623	GATA1	47.8397	yes
55840	EAF2	11030	RBPMS	47.2923	yes
55093	WDYHV1	23281	KIAA0774	46.838	yes
5565	PRKAB2	22806	IKZF3	46.7247	yes
5565	PRKAB2	2623	GATA1	46.0871	yes
55138	FAM90A1	57511	COG6	45.5368	yes
5565	PRKAB2	7157	TP53	45.3949	yes
91442	C19ORF40	5930	RBBP6	45.2494	yes
116349	C5ORF55	7004	TEAD4	44.4371	yes
1879	EBF1	30001	ERO1L	44.3546	yes
10539	GLRX3	4188	MDFI	44.3296	yes
27111	SDCBP2	27111	SDCBP2	44.2848	yes
23624	CBLC	8314	BAP1	44.1814	yes
10589	DRAP1	10589	DRAP1	43.9075	yes
7520	XRCC5	10791	VAMP5	43.7279
2885	GRB2	4615	MYD88	43.7012
6386	SDCBP	54842	MFSD6	43.5602
26051	PPP1R16B	57862	ZNF410	43.5314
10043	TOM1	308	ANXA5	43.4226
581	BAX	8302	KLRC4	43.3545
9491	PSMF1	9500	MAGED1	42.9238
6146	RPL22	7125	TNNC2	42.8567
55633	TBC1D22B	57511	COG6	42.3808
27125	AFF4	64170	CARD9	42.3747
6357	CCL13	87	ACTN1	42.1374
6118	RPA2	56159	TEX11	41.7969
6286	S100P	6271	S100A1	41.6431
821	CANX	23126	POGZ	41.4177
665	BNIP3L	57706	DENND1A	40.3323
375791	C9ORF169	5013	OTX1	40.1977
1264	CNN1	23677	SH3BP4	40.1326
9240	PNMA1	222484	LNX2	39.8726
23635	SSBP2	9530	BAG4	39.8397
767	CA8	10096	ACTR3	39.7864
54535	CCHCR1	220082	SPERT	39.5556
339834	CCDC36	2801	GOLGA2	39.3809
10589	DRAP1	166	AES	39.1894
57862	ZNF410	26051	PPP1R16B	39.1644
196441	ZFC3H1	254531	LPCAT4	39.0688
79637	ARMC7	7681	MKRN3	39.0567
402	ARL2	23568	ARL2BP	38.9732
7918	BAT4	2263	FGFR2	38.9205
552889	LOC552889	8649	MAPKSP1	38.839
56922	MCCC1	51065	RPS27L	38.3901
2189	FANCG	7681	MKRN3	38.2984
91442	C19ORF40	55805	LRP2BP	37.9455
767	CA8	129450	C2ORF60	37.9091
55909	BIN3	5364	PLXNB1	37.6732
54971	BANP	23126	POGZ	37.3494
5303	PIN4	55601	DDX60	37.3108
79736	C17ORF42	55577	NAGK	36.8254
9491	PSMF1	86614	HSFY1	36.8249
50853	VILL	1081	CGA	36.7437
5367	PMCH	5534	PPP3R1	36.4966
729991	LOC729991	283375	SLC39A5	36.4767
79754	ASB13	2173	FABP7	36.2846
26275	HIBCH	5972	REN	36.2557
55093	WDYHV1	9832	JAKMIP2	36.2288
55422	ZNF331	10248	POP7	36.1456
283232	TMEM80	199221	DZIP1L	36.1308
375791	C9ORF169	11030	RBPMS	35.6655
5608	MAP2K6	5187	PER1	35.6584
4176	MCM7	3481	IGF2	35.5625
5511	PPP1R8	1406	CRX	35.4759
9114	ATP6V0D1	2801	GOLGA2	35.3965
5565	PRKAB2	60561	RINT1	35.2556
4781	NFIB	6629	SNRPB2	35.2149
26051	PPP1R16B	22806	IKZF3	35.1458
23704	KCNE4	1488	CTBP2	35.0714
5162	PDHB	11197	WIF1	34.7451
54830	NUP62CL	55026	FAM70A	34.7198
7185	TRAF1	3860	KRT13	34.7008
57654	KIAA1530	1026	CDKN1A	34.6124
11065	UBE2C	259173	ALS2CL	34.4492
166	AES	2801	GOLGA2	34.2028
4004	LMO1	7264	TSTA3	33.9779
1856	DVL2	22806	IKZF3	33.8258
2623	GATA1	81850	KRTAP1-3	33.8184
7185	TRAF1	8115	TCL1A	33.725
80346	REEP4	4835	NQO2	33.5664
23704	KCNE4	6955	TRA@	33.4197
134701	RIPPLY2	3535	IGL@	33.4134
3092	HIP1	8787	RGS9	33.2733
55742	PARVA	222484	LNX2	33.2661
55702	CCDC94	59349	KLHL12	33.2388
8153	RND2	23126	POGZ	32.8693
54512	EXOSC4	55650	PIGV	32.8029
844	CASQ1	4223	MEOX2	32.6728
3188	HNRNPH2	7185	TRAF1	32.5921
11047	ADRM1	1856	DVL2	32.3356
128239	IQGAP3	55344	PLCXD1	32.0588
6146	RPL22	5187	PER1	31.9699
8048	CSRP3	55757	UGGT2	31.8567
7849	PAX8	166	AES	31.8018
1264	CNN1	572	BAD	31.5085
53827	FXYD5	1081	CGA	30.8796
9402	GRAP2	1406	CRX	30.782
6118	RPA2	2801	GOLGA2	30.7168
166	AES	7104	TM4SF4	30.5767
51042	ZNF593	222484	LNX2	30.5463
5013	OTX1	653240	KRTAP4-11	30.1894
55093	WDYHV1	8115	TCL1A	30.0687
9491	PSMF1	9240	PNMA1	30.0014
2495	FTH1	9530	BAG4	29.7905
10539	GLRX3	448834	KPRP	29.1173
9240	PNMA1	117178	SSX2IP	28.9495
23126	POGZ	5824	PEX19	28.943
604	BCL6	59349	KLHL12	28.6847
51659	GINS2	4223	MEOX2	28.6127
1785	DNM2	1785	DNM2	28.3273
23229	ARHGEF9	22806	IKZF3	28.3192
2189	FANCG	220082	SPERT	28.2242
55957	LIN37	7264	TSTA3	28.0609
255798	C3ORF43	83851	SYT16	27.9701
2189	FANCG	7185	TRAF1	27.773
7004	TEAD4	9240	PNMA1	27.6486
51617	HMP19	55156	ARMC1	27.6309
284486	THEM5	9918	NCAPD2	27.6271
10539	GLRX3	353134	LCE1D	27.6117
57188	ADAMTSL3	5031	P2RY6	27.4004
57715	SEMA4G	11030	RBPMS	27.352
83698	CALN1	10096	ACTR3	27.0559
10286	BCAS2	6811	STX5	26.8132
26121	PRPF31	117178	SSX2IP	26.7483
29079	MED4	60561	RINT1	26.7204
22889	KIAA0907	6385	SDC4	26.5849
284391	ZNF844	147111	NOTUM	26.313
9402	GRAP2	51506	UFC1	26.25
2189	FANCG	26524	LATS2	26.0698
402	ARL2	5534	PPP3R1	26.0512
27065	D4S234E	6289	SAA2	25.9951
203569	PAGE2	284486	THEM5	25.8801
3535	IGL@	4088	SMAD3	25.8491
1032	CDKN2D	222484	LNX2	25.7879
9111	NMI	84324	SARNP	25.7656
5367	PMCH	26099	C1ORF144	25.7281
160298	C11ORF42	93474	ZNF670	25.6516
27040	LAT	7073	TIAL1	25.6005
79005	SCNM1	7681	MKRN3	25.4444
23092	ARHGAP26	6039	RNASE6	25.3972
2801	GOLGA2	9611	NCOR1	25.119
55742	PARVA	166	AES	25.0164
352999	C6ORF58	5534	PPP3R1	24.5306
55422	ZNF331	23126	POGZ	24.399
10539	GLRX3	387032	ZKSCAN4	24.2745
7328	UBE2H	117178	SSX2IP	24.1761
4089	SMAD4	55802	DCP1A	24.0812
149371	EXOC8	22806	IKZF3	24.0604
1026	CDKN1A	2801	GOLGA2	24.0444
64098	PARVG	339779	C2ORF53	23.922
160298	C11ORF42	3535	IGL@	23.8864
84708	LNX1	2237	FEN1	23.8345
5936	RBM4	255798	C3ORF43	23.8065
6629	SNRPB2	196264	MPZL3	23.7505
7866	IFRD2	91522	COL23A1	23.7421
55266	TMEM19	26580	BSCL2	23.7131
56922	MCCC1	9906	SLC35E2	23.67
4909	NTF4	2263	FGFR2	23.4163
4909	NTF4	6934	TCF7L2	23.2166
9659	PDE4DIP	2078	ERG	23.1732
9491	PSMF1	2801	GOLGA2	23.1103
1785	DNM2	9618	TRAF4	23.0414
685	BTC	3105	HLA-A	23.0318
3224	HOXC8	1856	DVL2	22.7739
4176	MCM7	339834	CCDC36	22.458
9491	PSMF1	84708	LNX1	22.4121
5565	PRKAB2	222484	LNX2	22.3715
2801	GOLGA2	1856	DVL2	22.1062
57819	LSM2	54361	WNT4	22.0573
196441	ZFC3H1	3704	ITPA	21.923
2801	GOLGA2	9240	PNMA1	21.7608
60561	RINT1	24144	TFIP11	21.3781
8153	RND2	402	ARL2	21.3129
374739	TEPP	7776	ZNF236	21.23
27111	SDCBP2	10197	PSME3	21.1374
6094	ROM1	29802	VPREB3	21.0364
81606	LBH	8314	BAP1	21.0095
139322	APOOL	221060	C10ORF111	20.9253
126695	C1ORF172	7555	CNBP	20.8153
7189	TRAF6	1133	CHRM5	20.7436
116349	C5ORF55	57863	CADM3	20.4701
29079	MED4	10197	PSME3	20.4653
114932	MRFAP1L1	821	CANX	20.422
9114	ATP6V0D1	1406	CRX	20.3526
6502	SKP2	6794	STK11	20.3048
1488	CTBP2	6487	ST3GAL3	19.8949
1856	DVL2	10197	PSME3	19.771
79991	OBFC1	22806	IKZF3	19.7574
22806	IKZF3	22806	IKZF3	19.7516
664	BNIP3	2885	GRB2	19.6511
57819	LSM2	51440	HPCAL4	19.5199
816	CAMK2B	10962	MLLT11	19.3858
6182	MRPL12	122876	GPHB5	19.2934
6182	MRPL12	25770	C22ORF31	19.2375
1643	DDB2	1990	CELA1	19.1318
79582	SPAG16	56852	RAD18	19.0184
3159	HMGA1	10629	TAF6L	18.955
638	BIK	6934	TCF7L2	18.7144
1264	CNN1	85865	GTPBP10	18.629
50853	VILL	148738	HFE2	18.5906
1398	CRK	57511	COG6	18.3778
116540	MRPL53	117178	SSX2IP	18.2712
58498	MYL7	84708	LNX1	18.1988
27086	FOXP1	79905	TMC7	18.1793
2801	GOLGA2	8313	AXIN2	18.0304
7918	BAT4	5202	PFDN2	17.9992
5711	PSMD5	9536	PTGES	17.912
147872	CCDC155	147872	CCDC155	17.8828
1856	DVL2	7185	TRAF1	17.7839
10397	NDRG1	389118	CDH29	17.6656
91584	PLXNA4	8463	TEAD2	17.6653
207	AKT1	10538	BATF	17.4875
1026	CDKN1A	1508	CTSB	17.4521
4909	NTF4	7638	ZNF221	17.2919
116966	WDR17	29126	CD274	17.1364
58498	MYL7	84908	FAM136A	16.8549
2189	FANCG	54535	CCHCR1	16.8267
23281	KIAA0774	222484	LNX2	16.7287
116966	WDR17	64900	LPIN3	16.5698
2801	GOLGA2	1406	CRX	16.5366
339231	ARL16	1508	CTSB	16.4947
55802	DCP1A	9530	BAG4	16.3155
7704	ZBTB16	51720	UIMC1	16.2781
79145	CHCHD7	23126	POGZ	16.2147
23704	KCNE4	23126	POGZ	16.1881
8048	CSRP3	4157	MC1R	15.9899
83895	KRTAP1-5	81850	KRTAP1-3	15.8885
64927	TTC23	10200	MPHOSPH6	15.6658
1646	AKR1C2	1445	CSK	15.6197
4089	SMAD4	7329	UBE2I	15.6064
2189	FANCG	9240	PNMA1	15.5278
9402	GRAP2	1081	CGA	15.527
283232	TMEM80	23522	MYST4	15.5124
339231	ARL16	27183	VPS4A	15.4731
572	BAD	84545	MRPL43	15.4558
1026	CDKN1A	23223	RRP12	15.455
11163	NUDT4	85865	GTPBP10	15.4424
896	CCND3	2263	FGFR2	15.4156
9477	MED20	605	BCL7A	15.4044
79269	DCAF10	55715	DOK4	15.3104
9491	PSMF1	638	BIK	15.1465
26051	PPP1R16B	5534	PPP3R1	15.0815
5730	PTGDS	10002	NR2E3	14.9977
8685	MARCO	9918	NCAPD2	14.884
54532	USP53	401296	LOC401296	14.8327
58500	ZNF250	23281	KIAA0774	14.8295
6278	S100A7	55195	C14ORF105	14.7901
9061	PAPSS1	2885	GRB2	14.7652
57654	KIAA1530	255426	RASGEF1C	14.7063
567	B2M	347	APOD	14.6929
116966	WDR17	245929	DEFB115	14.5671
2801	GOLGA2	4223	MEOX2	14.5574
10589	DRAP1	54550	NECAB2	14.4303
4909	NTF4	8463	TEAD2	14.4233
6182	MRPL12	3481	IGF2	14.3024
3927	LASP1	219902	TMEM136	14.2583
79145	CHCHD7	51409	HEMK1	14.2097
9491	PSMF1	7681	MKRN3	14.1973
6810	STX4	10791	VAMP5	14.1146
2801	GOLGA2	9500	MAGED1	14.0783
83895	KRTAP1-5	8313	AXIN2	13.9558
7189	TRAF6	55805	LRP2BP	13.8215
60561	RINT1	54550	NECAB2	13.8092
2801	GOLGA2	60561	RINT1	13.803
604	BCL6	22806	IKZF3	13.7436
2189	FANCG	11030	RBPMS	13.7215
8740	TNFSF14	3481	IGF2	13.7197
23301	EHBP1	203054	ADCK5	13.6755
51388	NIP7	150684	COMMD1	13.6554
11185	INMT	59349	KLHL12	13.5073
6146	RPL22	60672	MIIP	13.4673
28957	MRPS28	80344	DCAF11	13.4199
10563	CXCL13	84871	AGBL4	13.4057
116966	WDR17	595	CCND1	13.3998
541468	C1ORF190	57511	COG6	13.3976
166	AES	2623	GATA1	13.3856
5701	PSMC2	375307	C2ORF62	13.3548
84668	FAM126A	56656	OR2S2	13.2689
64785	GINS3	55757	UGGT2	13.2347
151188	ARL6IP6	2782	GNB1	13.1793
767	CA8	51506	UFC1	13.1247
29942	PURG	8314	BAP1	13.0431
402117	VWC2L	286499	FAM133A	12.9652
57010	CABP4	6477	SIAH1	12.9482
79145	CHCHD7	65061	PFTK2	12.9357
5565	PRKAB2	1406	CRX	12.9083
57120	GOPC	56904	SH3GLB2	12.8864
26995	TRUB2	374907	B3GNT8	12.8457
83895	KRTAP1-5	4188	MDFI	12.81
9111	NMI	5013	OTX1	12.7967
694	BTG1	80052	RPS2P45	12.694
57864	SLC46A2	375307	C2ORF62	12.6831
6118	RPA2	4223	MEOX2	12.6164
80346	REEP4	55790	CSGALNACT1	12.6058
283629	TSSK4	338872	C1QTNF9	12.5438
9240	PNMA1	11030	RBPMS	12.4505
55614	KIF16B	3982	LIM2	12.3814
140258	KRTAP13-1	6955	TRA@	12.347
79991	OBFC1	24144	TFIP11	12.3355
7849	PAX8	11030	RBPMS	12.2993
5747	PTK2	2801	GOLGA2	12.1476
339834	CCDC36	24144	TFIP11	12.103
8685	MARCO	821	CANX	12.0535
9240	PNMA1	7157	TP53	12.0452
23229	ARHGEF9	2801	GOLGA2	12.0306
3092	HIP1	605	BCL7A	12.0231
2078	ERG	148738	HFE2	11.9032
83746	L3MBTL2	2801	GOLGA2	11.8104
3955	LFNG	6331	SCN5A	11.7706
6811	STX5	6039	RNASE6	11.7405
84619	ZGPAT	79077	DCTPP1	11.7274
1856	DVL2	9240	PNMA1	11.7268
5303	PIN4	6331	SCN5A	11.6722
6477	SIAH1	7157	TP53	11.6586
2801	GOLGA2	7185	TRAF1	11.5441
26993	AKAP8L	9530	BAG4	11.4413
10539	GLRX3	2801	GOLGA2	11.3233
552889	LOC552889	5364	PLXNB1	11.2659
896	CCND3	148738	HFE2	11.1748
4909	NTF4	284486	THEM5	11.1496
1879	EBF1	9863	MAGI2	11.1278
4909	NTF4	6472	SHMT2	11.1154
92610	TIFA	84708	LNX1	11.0891
6472	SHMT2	56052	ALG1	10.8781
166	AES	22806	IKZF3	10.8216
2189	FANCG	8161	COIL	10.7743
9491	PSMF1	11060	WWP2	10.6955
10397	NDRG1	57819	LSM2	10.6224
10539	GLRX3	84708	LNX1	10.5609
26993	AKAP8L	2623	GATA1	10.4342
4100	MAGEA1	147872	CCDC155	10.327
5496	PPM1G	222484	LNX2	10.3007
7292	TNFSF4	10579	TACC2	10.2992
3936	LCP1	6039	RNASE6	10.2756
638	BIK	29844	TFPT	10.2628
10524	KAT5	1856	DVL2	10.2498
5155	PDGFB	5013	OTX1	10.2411
6477	SIAH1	6955	TRA@	10.1237
1785	DNM2	11060	WWP2	10.1132
339834	CCDC36	7185	TRAF1	10.1077
150368	FAM109B	286530	P2RY8	10.1055
3535	IGL@	23126	POGZ	10.0837
1676	DFFA	54550	NECAB2	9.98055
6146	RPL22	4632	MYL1	9.96075
283232	TMEM80	1645	AKR1C1	9.89409
1264	CNN1	55146	ZDHHC4	9.88526
54830	NUP62CL	56891	LGALS14	9.82477
57111	RAB25	29781	NCAPH2	9.81403
7189	TRAF6	55146	ZDHHC4	9.81082
84749	USP30	5606	MAP2K3	9.76843
92610	TIFA	10197	PSME3	9.76134
55742	PARVA	64170	CARD9	9.72122
84619	ZGPAT	7267	TTC3	9.71244
203569	PAGE2	2810	SFN	9.69327
2919	CXCL1	6039	RNASE6	9.67322
685	BTC	23126	POGZ	9.6686
9402	GRAP2	64170	CARD9	9.65607
9402	GRAP2	7157	TP53	9.64301
2078	ERG	7780	SLC30A2	9.5943
147872	CCDC155	4100	MAGEA1	9.58758
55422	ZNF331	84080	C16ORF48	9.57314
55182	RNF220	599	BCL2L2	9.54506
5295	PIK3R1	4223	MEOX2	9.51319
55182	RNF220	55650	PIGV	9.50245
26071	FAM127B	57863	CADM3	9.48577
5511	PPP1R8	1832	DSP	9.46366
4100	MAGEA1	56904	SH3GLB2	9.37743
638	BIK	6941	TCF19	9.24363
5452	POU2F2	6182	MRPL12	9.20626
339834	CCDC36	9240	PNMA1	9.17374
11117	EMILIN1	64928	MRPL14	9.10813
10066	SCAMP2	22846	VASH1	8.94891
64223	MLST8	23326	USP22	8.94046
2189	FANCG	4223	MEOX2	8.91946
7328	UBE2H	246329	STAC3	8.85499
10248	POP7	4716	NDUFB10	8.83493
7104	TM4SF4	55195	C14ORF105	8.77959
2801	GOLGA2	11030	RBPMS	8.7639
339231	ARL16	23126	POGZ	8.74375
3065	HDAC1	2941	GSTA4	8.68938
114932	MRFAP1L1	23126	POGZ	8.64357
55742	PARVA	4223	MEOX2	8.56627
9402	GRAP2	5534	PPP3R1	8.51354
685	BTC	1153	CIRBP	8.5127
83895	KRTAP1-5	2623	GATA1	8.50547
389	RHOC	203054	ADCK5	8.496
339834	CCDC36	1856	DVL2	8.48969
3131	HLF	222484	LNX2	8.4422
9491	PSMF1	5013	OTX1	8.43038
2189	FANCG	7849	PAX8	8.30566
91653	BOC	123103	KLHL33	8.28606
7849	PAX8	7185	TRAF1	8.28425
9997	SCO2	10238	DCAF7	8.25965
79643	CHMP6	2531	KDSR	8.24568
3535	IGL@	402	ARL2	8.23169
114932	MRFAP1L1	51440	HPCAL4	8.21524
55004	C11ORF59	10197	PSME3	8.17596
2189	FANCG	1406	CRX	8.15603
572	BAD	3385	ICAM3	8.13448
100130950	LOC100130950	55195	C14ORF105	8.12525
638	BIK	22846	VASH1	8.11589
604	BCL6	283385	MORN3	8.10204
51380	CSAD	318	NUDT2	7.98885
5502	PPP1R1A	2173	FABP7	7.97715
79005	SCNM1	22806	IKZF3	7.90858
1026	CDKN1A	28619	TRBV3-1	7.8641
118932	ANKRD22	51059	FAM135B	7.85112
402	ARL2	23126	POGZ	7.82965
78994	PRR14	6289	SAA2	7.79451
24144	TFIP11	4779	NFE2L1	7.78269
1785	DNM2	55165	CEP55	7.76691
7328	UBE2H	54550	NECAB2	7.75953
2801	GOLGA2	117178	SSX2IP	7.73336
253143	C22ORF30	3982	LIM2	7.72069
114932	MRFAP1L1	114932	MRFAP1L1	7.63857
57505	AARS2	6672	SP100	7.62032
147872	CCDC155	4223	MEOX2	7.61744
2353	FOS	604	BCL6	7.57191
6094	ROM1	153328	LOC153328	7.54045
116966	WDR17	6331	SCN5A	7.44188
79991	OBFC1	9240	PNMA1	7.4111
638	BIK	1445	CSK	7.24631
56904	SH3GLB2	55702	CCDC94	7.22629
9093	DNAJA3	57410	SCYL1	7.19305
9901	SRGAP3	200909	HTR3D	7.16478
26051	PPP1R16B	11030	RBPMS	7.15033
339834	CCDC36	11030	RBPMS	7.10364
80149	ZC3H12A	353288	KRT26	7.08514
55742	PARVA	24144	TFIP11	7.08369
6271	S100A1	117157	SH2D1B	7.08109
29079	MED4	79630	C1ORF54	7.03431
60561	RINT1	2801	GOLGA2	7.02905
4909	NTF4	4317	MMP8	7.00471
84545	MRPL43	5452	POU2F2	6.99318
7328	UBE2H	4223	MEOX2	6.97919
1748	DLX4	9863	MAGI2	6.92211
1264	CNN1	28951	TRIB2	6.91395
339834	CCDC36	4223	MEOX2	6.85971
124583	CANT1	1081	CGA	6.84408
79145	CHCHD7	6385	SDC4	6.82919
11065	UBE2C	348235	SKA2	6.78009
84749	USP30	219902	TMEM136	6.71255
60561	RINT1	4779	NFE2L1	6.66784
79991	OBFC1	220082	SPERT	6.6546
1748	DLX4	308	ANXA5	6.6308
51100	SH3GLB1	24144	TFIP11	6.60002
2189	FANCG	5081	PAX7	6.5773
60561	RINT1	220082	SPERT	6.56844
1785	DNM2	222484	LNX2	6.53895
10577	NPC2	4800	NFYA	6.49221
84759	PCGF1	8743	TNFSF10	6.47756
7292	TNFSF4	9586	CREB5	6.46648
835	CASP2	6182	MRPL12	6.385
79991	OBFC1	339834	CCDC36	6.35487
7942	TFEB	85438	C4ORF35	6.32719
2275	FHL3	55138	FAM90A1	6.32608
8743	TNFSF10	51705	EMCN	6.32562
90861	HN1L	55805	LRP2BP	6.31712
80149	ZC3H12A	162427	FAM134C	6.30551
7849	PAX8	2801	GOLGA2	6.28624
7328	UBE2H	339834	CCDC36	6.26309
256281	NUDT14	64170	CARD9	6.25524
2801	GOLGA2	23281	KIAA0774	6.17816
22889	KIAA0907	5624	PROC	6.1671
160298	C11ORF42	389118	CDH29	6.11574
2353	FOS	64223	MLST8	6.11168
638	BIK	30001	ERO1L	6.03593
541468	C1ORF190	4068	SH2D1A	6.01808
2801	GOLGA2	51421	AMOTL2	5.94108
7704	ZBTB16	7704	ZBTB16	5.93038
79991	OBFC1	54535	CCHCR1	5.92075
7328	UBE2H	84708	LNX1	5.91385
4747	NEFL	54361	WNT4	5.85201
54880	BCOR	10579	TACC2	5.85195
1748	DLX4	11030	RBPMS	5.80157
55760	DHX32	166	AES	5.79846
26548	ITGB1BP2	9240	PNMA1	5.78848
7328	UBE2H	22806	IKZF3	5.75585
57010	CABP4	339834	CCDC36	5.73762
149473	CCDC24	54819	ZCCHC10	5.71404
2801	GOLGA2	7638	ZNF221	5.69125
1856	DVL2	1406	CRX	5.67949
23035	PHLPP2	222484	LNX2	5.65562
8301	PICALM	86614	HSFY1	5.6279
26548	ITGB1BP2	54550	NECAB2	5.61143
1748	DLX4	84545	MRPL43	5.60882
29946	SERTAD3	4157	MC1R	5.57966
23635	SSBP2	222484	LNX2	5.56638
147872	CCDC155	7849	PAX8	5.54266
5295	PIK3R1	1406	CRX	5.51158
116349	C5ORF55	9654	TTLL4	5.48638
29946	SERTAD3	653240	KRTAP4-11	5.48496
1748	DLX4	166	AES	5.47043
7328	UBE2H	1406	CRX	5.46305
402	ARL2	25973	PARS2	5.41572
24144	TFIP11	24144	TFIP11	5.41521
80762	NDFIP1	64785	GINS3	5.37858
5367	PMCH	23126	POGZ	5.36345
57010	CABP4	220082	SPERT	5.34216
10728	PTGES3	7157	TP53	5.31048
5565	PRKAB2	4223	MEOX2	5.29726
1649	DDIT3	10579	TACC2	5.29016
60561	RINT1	339834	CCDC36	5.25212
54880	BCOR	10486	CAP2	5.24172
1748	DLX4	2263	FGFR2	5.23783
24144	TFIP11	57511	COG6	5.21669
24144	TFIP11	2801	GOLGA2	5.20951
80346	REEP4	5824	PEX19	5.17238
29079	MED4	114928	GPRASP2	5.16345
5496	PPM1G	4223	MEOX2	5.1328
91584	PLXNA4	64785	GINS3	5.12486
23062	GGA2	166	AES	5.09984
4188	MDFI	353134	LCE1D	5.09583
9659	PDE4DIP	4223	MEOX2	5.0699
23229	ARHGEF9	220082	SPERT	5.05599
8463	TEAD2	255426	RASGEF1C	5.04316
24144	TFIP11	64170	CARD9	5.03615
57568	SIPA1L2	85438	C4ORF35	5.016
284403	WDR62	85438	C4ORF35	5.01457
24144	TFIP11	60561	RINT1	4.99046
160298	C11ORF42	9341	VAMP3	4.97354
7292	TNFSF4	55715	DOK4	4.9464
9477	MED20	10791	VAMP5	4.94499
23295	MGRN1	7185	TRAF1	4.91651
54880	BCOR	85438	C4ORF35	4.91171
8031	NCOA4	6955	TRA@	4.90012
57568	SIPA1L2	10486	CAP2	4.88644
80149	ZC3H12A	85438	C4ORF35	4.86881
57010	CABP4	84708	LNX1	4.84723
84668	FAM126A	5727	PTCH1	4.80798
5747	PTK2	24144	TFIP11	4.80394
24144	TFIP11	1856	DVL2	4.78463
166	AES	9530	BAG4	4.74792
7328	UBE2H	9240	PNMA1	4.73861
92610	TIFA	4223	MEOX2	4.70987
9491	PSMF1	375056	MIA3	4.68649
7185	TRAF1	22806	IKZF3	4.67133
9363	RAB33A	25973	PARS2	4.65174
79005	SCNM1	3105	HLA-A	4.64135
29079	MED4	4100	MAGEA1	4.6402
57010	CABP4	2623	GATA1	4.61929
2353	FOS	114928	GPRASP2	4.6142
79643	CHMP6	775	CACNA1C	4.5836
9659	PDE4DIP	166	AES	4.58176
112752	C14ORF179	6317	SERPINB3	4.57743
54535	CCHCR1	3105	HLA-A	4.56513
54880	BCOR	6829	SUPT5H	4.56037
9491	PSMF1	140258	KRTAP13-1	4.55776
339834	CCDC36	22806	IKZF3	4.54143
79960	PHF17	11030	RBPMS	4.53269
1649	DDIT3	85438	C4ORF35	4.47655
29079	MED4	55577	NAGK	4.46201
1856	DVL2	24144	TFIP11	4.45672
8463	TEAD2	9896	FIG4	4.4478
55068	ENOX1	85438	C4ORF35	4.44342
1026	CDKN1A	9918	NCAPD2	4.44123
339834	CCDC36	117178	SSX2IP	4.43778
7328	UBE2H	6386	SDCBP	4.437
26993	AKAP8L	11030	RBPMS	4.43437
83895	KRTAP1-5	4223	MEOX2	4.41063
1406	CRX	86614	HSFY1	4.38848
26548	ITGB1BP2	653240	KRTAP4-11	4.38626
6450	SH3BGR	9724	UTP14C	4.37708
23647	ARFIP2	6253	RTN2	4.37007
5546	PRCC	9896	FIG4	4.36237
1856	DVL2	55165	CEP55	4.36005
57010	CABP4	117178	SSX2IP	4.32295
84936	ZFYVE19	60561	RINT1	4.32263
7328	UBE2H	5159	PDGFRB	4.32064
1026	CDKN1A	1081	CGA	4.31968
4100	MAGEA1	10847	SRCAP	4.28859
54880	BCOR	353238	PADI6	4.28624
83895	KRTAP1-5	222484	LNX2	4.28436
60561	RINT1	57511	COG6	4.27508
57147	SCYL3	353238	PADI6	4.26816
81557	MAGED4B	401260	FLJ41649	4.26758
81557	MAGED4B	9341	VAMP3	4.25404
29946	SERTAD3	85438	C4ORF35	4.24875
147872	CCDC155	22890	ZBTB1	4.18828
1649	DDIT3	50832	TAS2R4	4.18074
80331	DNAJC5	54619	CCNJ	4.16651
7942	TFEB	11332	ACOT7	4.15058
54880	BCOR	23678	SGK3	4.13341
9240	PNMA1	339834	CCDC36	4.11888
26548	ITGB1BP2	60561	RINT1	4.11557
92610	TIFA	166	AES	4.11416
5295	PIK3R1	11030	RBPMS	4.10577
4100	MAGEA1	9444	QKI	4.10071
767	CA8	389118	CDH29	4.0975
57010	CABP4	4223	MEOX2	4.09389
23035	PHLPP2	55815	TSNAXIP1	4.05304
26548	ITGB1BP2	4188	MDFI	4.05017
7942	TFEB	6285	S100B	4.04236
7328	UBE2H	222389	BEND7	4.02676
2189	FANCG	7157	TP53	4.02137
896	CCND3	23126	POGZ	4.00579
1264	CNN1	81855	SFXN3	4.00417
10539	GLRX3	8463	TEAD2	3.99867
80149	ZC3H12A	701	BUB1B	3.98774
4100	MAGEA1	4223	MEOX2	3.97509
9491	PSMF1	4149	MAX	3.96939
57568	SIPA1L2	4000	LMNA	3.96877
54880	BCOR	9240	PNMA1	3.95953
29946	SERTAD3	701	BUB1B	3.95297
11060	WWP2	85438	C4ORF35	3.93935
9659	PDE4DIP	339834	CCDC36	3.9213
5295	PIK3R1	7157	TP53	3.91818
5565	PRKAB2	59349	KLHL12	3.91612
26548	ITGB1BP2	117178	SSX2IP	3.91087
29946	SERTAD3	221955	DAGLB	3.90852
26548	ITGB1BP2	701	BUB1B	3.90584
55742	PARVA	117178	SSX2IP	3.90472
9659	PDE4DIP	60561	RINT1	3.88968
3131	HLF	1649	DDIT3	3.88472
26548	ITGB1BP2	375056	MIA3	3.88377
84936	ZFYVE19	353238	PADI6	3.88186
2353	FOS	85438	C4ORF35	3.87193
7157	TP53	5111	PCNA	3.86134
5452	POU2F2	59349	KLHL12	3.86082
57147	SCYL3	85438	C4ORF35	3.84549
7185	TRAF1	55885	LMO3	3.83952
1785	DNM2	60561	RINT1	3.83671
3131	HLF	1627	DBN1	3.82977
11047	ADRM1	51377	UCHL5	3.82875
54880	BCOR	202559	KHDRBS2	3.8201
57010	CABP4	1406	CRX	3.80451
2353	FOS	4000	LMNA	3.78947
29946	SERTAD3	10486	CAP2	3.7845
79023	NUP37	5534	PPP3R1	3.78373
7328	UBE2H	9972	NUP153	3.77666
5565	PRKAB2	1133	CHRM5	3.76448
7849	PAX8	4089	SMAD4	3.75566
1748	DLX4	11060	WWP2	3.74609
26548	ITGB1BP2	55815	TSNAXIP1	3.71555
26993	AKAP8L	375056	MIA3	3.70559
2189	FANCG	28619	TRBV3-1	3.70449
92610	TIFA	84324	SARNP	3.69067
7157	TP53	4100	MAGEA1	3.6864
54880	BCOR	57120	GOPC	3.64292
7157	TP53	84061	MAGT1	3.63721
79643	CHMP6	147923	ZNF420	3.62676
51444	RNF138	83417	FCRL4	3.62442
84619	ZGPAT	55195	C14ORF105	3.62278
7157	TP53	4899	NRF1	3.62216
3131	HLF	1856	DVL2	3.61952
57010	CABP4	9240	PNMA1	3.61007
26548	ITGB1BP2	5727	PTCH1	3.60417
26121	PRPF31	23281	KIAA0774	3.60405
2189	FANCG	604	BCL6	3.59464
5108	PCM1	159989	CCDC67	3.58846
23281	KIAA0774	2801	GOLGA2	3.58733
445	ASS1	25973	PARS2	3.58477
2189	FANCG	4779	NFE2L1	3.58319
55004	C11ORF59	140679	SLC32A1	3.58166
57147	SCYL3	10486	CAP2	3.56831
26995	TRUB2	8170	SLC14A2	3.53842
595	CCND1	1832	DSP	3.53736
1649	DDIT3	3059	HCLS1	3.52814
2078	ERG	6629	SNRPB2	3.52432
60561	RINT1	4000	LMNA	3.52375
29946	SERTAD3	2104	ESRRG	3.51835
81557	MAGED4B	5562	PRKAA1	3.51189
1748	DLX4	222484	LNX2	3.50398
1649	DDIT3	51171	HSD17B14	3.50158
24144	TFIP11	7185	TRAF1	3.48941
84936	ZFYVE19	51520	LARS	3.4861
3131	HLF	220082	SPERT	3.48292
1748	DLX4	9063	PIAS2	3.44017
1406	CRX	4589	MUC7	3.43992
283629	TSSK4	1990	CELA1	3.42823
147872	CCDC155	2187	FANCB	3.42138
160298	C11ORF42	11047	ADRM1	3.39458
283629	TSSK4	6477	SIAH1	3.38943
24144	TFIP11	54550	NECAB2	3.37156
22926	ATF6	54550	NECAB2	3.36162
1649	DDIT3	3670	ISL1	3.34302
2189	FANCG	4188	MDFI	3.34149
54763	ROPN1	5802	PTPRS	3.34125
26548	ITGB1BP2	7185	TRAF1	3.33692
3131	HLF	7185	TRAF1	3.33286
7328	UBE2H	24144	TFIP11	3.33277
7157	TP53	10486	CAP2	3.33124
54880	BCOR	1816	DRD5	3.32598
7157	TP53	114915	C5ORF26	3.31562
54880	BCOR	1785	DNM2	3.30835
9240	PNMA1	4188	MDFI	3.30156
55068	ENOX1	55818	KDM3A	3.29732
93426	SYCE1	7170	TPM3	3.29297
80149	ZC3H12A	10486	CAP2	3.28656
1748	DLX4	23126	POGZ	3.27551
80149	ZC3H12A	1810	DR1	3.27398
1406	CRX	259173	ALS2CL	3.27054
4194	MDM4	10486	CAP2	3.25571
285237	C3ORF38	374907	B3GNT8	3.25564
3535	IGL@	5802	PTPRS	3.24819
51444	RNF138	1856	DVL2	3.24565
80149	ZC3H12A	11332	ACOT7	3.2385
162963	ZNF610	374907	B3GNT8	3.23755
51380	CSAD	5873	RAB27A	3.23017
80149	ZC3H12A	3937	LCP2	3.21447
57147	SCYL3	653240	KRTAP4-11	3.20671
55004	C11ORF59	6472	SHMT2	3.20322
4100	MAGEA1	3026	HABP2	3.20319
92610	TIFA	79023	NUP37	3.20247
4909	NTF4	6794	STK11	3.20075
79145	CHCHD7	9918	NCAPD2	3.19425
9402	GRAP2	59349	KLHL12	3.18151
80149	ZC3H12A	93986	FOXP2	3.17614
26548	ITGB1BP2	4223	MEOX2	3.17062
5013	OTX1	116068	LYSMD3	3.17001
5469	MED1	9936	CD302	3.16105
80149	ZC3H12A	83417	FCRL4	3.15746
1649	DDIT3	1649	DDIT3	3.15707
472	ATM	643853	TMPPE	3.15055
79145	CHCHD7	84193	SETD3	3.14769
375	ARF1	1544	CYP1A2	3.13196
26121	PRPF31	55650	PIGV	3.13071
64785	GINS3	1316	KLF6	3.12486
26548	ITGB1BP2	85438	C4ORF35	3.12368
57568	SIPA1L2	55255	WDR41	3.11114
7849	PAX8	4800	NFYA	3.11084
147872	CCDC155	84700	MYO18B	3.10962
29946	SERTAD3	1816	DRD5	3.10689
23633	KPNA6	27177	IL1F8	3.10512
6094	ROM1	56658	TRIM39	3.09581
54880	BCOR	4899	NRF1	3.09185
57147	SCYL3	353288	KRT26	3.08953
4780	NFE2L2	54790	TET2	3.08382
27287	VENTX	2208	FCER2	3.08155
54880	BCOR	7555	CNBP	3.07869
29946	SERTAD3	55324	ABCF3	3.07748
57010	CABP4	54550	NECAB2	3.07656
26993	AKAP8L	7185	TRAF1	3.07465
6938	TCF12	701	BUB1B	3.07063
4100	MAGEA1	202559	KHDRBS2	3.06711
84749	USP30	5534	PPP3R1	3.05684
3131	HLF	1385	CREB1	3.05532
5295	PIK3R1	24144	TFIP11	3.05468
3131	HLF	2353	FOS	3.05149
54880	BCOR	84324	SARNP	3.04949
29946	SERTAD3	54550	NECAB2	3.04742
541468	C1ORF190	286530	P2RY8	3.03734
84749	USP30	5013	OTX1	3.03651
26548	ITGB1BP2	84464	BTBD12	3.02926
147872	CCDC155	7555	CNBP	3.02697
6938	TCF12	1385	CREB1	3.02267
10454	MAP3K7IP1	1406	CRX	3.02219
26548	ITGB1BP2	55165	CEP55	3.01873
7157	TP53	308	ANXA5	3.01277
9659	PDE4DIP	54550	NECAB2	3.01149
2353	FOS	259173	ALS2CL	2.99809
147872	CCDC155	6829	SUPT5H	2.99719
65003	MRPL11	23085	ERC1	2.99657
7157	TP53	221955	DAGLB	2.99613
1748	DLX4	8110	DPF3	2.99303
2801	GOLGA2	5081	PAX7	2.99295
3131	HLF	11060	WWP2	2.98974
1748	DLX4	9025	RNF8	2.98969
84936	ZFYVE19	9611	NCOR1	2.98182
84936	ZFYVE19	54550	NECAB2	2.98174
4100	MAGEA1	83746	L3MBTL2	2.9721
26993	AKAP8L	22806	IKZF3	2.97096
1647	GADD45A	6629	SNRPB2	2.97075
163	AP2B1	677	ZFP36L1	2.9567
3131	HLF	4154	MBNL1	2.95221
1748	DLX4	55165	CEP55	2.95051
1649	DDIT3	4899	NRF1	2.94382
5295	PIK3R1	84324	SARNP	2.93498
2189	FANCG	6477	SIAH1	2.93492
7157	TP53	4194	MDM4	2.93473
26548	ITGB1BP2	199221	DZIP1L	2.9342
2189	FANCG	124245	ZC3H18	2.92924
116349	C5ORF55	355	FAS	2.92191
26548	ITGB1BP2	7555	CNBP	2.9214
3131	HLF	1785	DNM2	2.91475
5005	ORM2	901	CCNG2	2.9069
80149	ZC3H12A	7555	CNBP	2.90677
26548	ITGB1BP2	9735	KNTC1	2.90619
1748	DLX4	55665	URG4	2.90427
29946	SERTAD3	1627	DBN1	2.90335
29946	SERTAD3	246329	STAC3	2.8956
3131	HLF	9698	PUM1	2.89502
51444	RNF138	4088	SMAD3	2.89448
26548	ITGB1BP2	24144	TFIP11	2.89422
57010	CABP4	84612	PARD6B	2.89303
3131	HLF	4952	OCRL	2.89048
54880	BCOR	114928	GPRASP2	2.89018
162963	ZNF610	10268	RAMP3	2.88601
1748	DLX4	57540	PTCHD2	2.88407
1406	CRX	6317	SERPINB3	2.8816
7849	PAX8	91522	COL23A1	2.87659
84936	ZFYVE19	3579	IL8RB	2.87359
147872	CCDC155	701	BUB1B	2.87223
8554	PIAS1	7430	EZR	2.87107
2189	FANCG	8031	NCOA4	2.87071
1748	DLX4	10	NAT2	2.86967
7157	TP53	653240	KRTAP4-11	2.8687
22926	ATF6	129450	C2ORF60	2.86653
2639	GCDH	169693	C9ORF71	2.86118
23235	SIK2	162427	FAM134C	2.85981
51444	RNF138	84260	TCHP	2.85845
24144	TFIP11	222484	LNX2	2.8573
3131	HLF	85438	C4ORF35	2.85472
60561	RINT1	117178	SSX2IP	2.85276
51444	RNF138	3015	H2AFZ	2.8514
80149	ZC3H12A	3059	HCLS1	2.84828
7157	TP53	27177	IL1F8	2.84745
2801	GOLGA2	26524	LATS2	2.84705
24144	TFIP11	79892	C10ORF119	2.84454
3131	HLF	5159	PDGFRB	2.84311
80149	ZC3H12A	9444	QKI	2.83329
3131	HLF	11332	ACOT7	2.83009
7328	UBE2H	4800	NFYA	2.82845
11060	WWP2	5159	PDGFRB	2.82827
2353	FOS	222484	LNX2	2.82779
2353	FOS	7555	CNBP	2.82656
24144	TFIP11	8522	GAS7	2.82178
22926	ATF6	27040	LAT	2.82161
55068	ENOX1	202559	KHDRBS2	2.81871
1785	DNM2	221786	C7ORF38	2.8164
1748	DLX4	83746	L3MBTL2	2.81612
147872	CCDC155	353238	PADI6	2.81344
2189	FANCG	23281	KIAA0774	2.80969
5678	PSG9	22846	VASH1	2.80929
163	AP2B1	159989	CCDC67	2.80855
80149	ZC3H12A	157807	RLBP1L1	2.80787
29946	SERTAD3	57819	LSM2	2.80584
10043	TOM1	9967	THRAP3	2.80564
26548	ITGB1BP2	114928	GPRASP2	2.79644
7988	ZNF212	1406	CRX	2.79599
1649	DDIT3	55388	MCM10	2.79284
1748	DLX4	84549	MAK16	2.79146
2353	FOS	11022	TDRKH	2.77851
147872	CCDC155	6317	SERPINB3	2.77429
26548	ITGB1BP2	140691	TRIM69	2.77406
80149	ZC3H12A	4292	MLH1	2.77085
29946	SERTAD3	83746	L3MBTL2	2.76247
80149	ZC3H12A	3595	IL12RB2	2.76182
23062	GGA2	11030	RBPMS	2.76021
80149	ZC3H12A	653	BMP5	2.75388
1785	DNM2	3704	ITPA	2.74662
151188	ARL6IP6	2171	FABP5	2.74599
387758	FIBIN	59349	KLHL12	2.74397
894	CCND2	1508	CTSB	2.73827
23062	GGA2	4194	MDM4	2.73025
26548	ITGB1BP2	11030	RBPMS	2.73025
24144	TFIP11	1649	DDIT3	2.72696
57568	SIPA1L2	27258	LSM3	2.72598
6118	RPA2	22806	IKZF3	2.72458
79643	CHMP6	91663	MYADM	2.72155
80117	ARL14	4223	MEOX2	2.71673
7157	TP53	259173	ALS2CL	2.71086
3131	HLF	4157	MC1R	2.71053
79923	NANOG	4223	MEOX2	2.70821
79145	CHCHD7	3982	LIM2	2.708
284403	WDR62	9444	QKI	2.70721
6938	TCF12	5708	PSMD2	2.70206
6794	STK11	10627	MYL12A	2.70007
80149	ZC3H12A	11022	TDRKH	2.69069
26548	ITGB1BP2	26094	DCAF4	2.69024
5824	PEX19	79608	RIC3	2.6887
7942	TFEB	1385	CREB1	2.68507
84936	ZFYVE19	23619	ZIM2	2.68438
7942	TFEB	3059	HCLS1	2.68389
84936	ZFYVE19	10486	CAP2	2.68217
57147	SCYL3	1788	DNMT3A	2.68122
729991	LOC729991	55195	C14ORF105	2.67761
4100	MAGEA1	60561	RINT1	2.67492
54880	BCOR	5886	RAD23A	2.67387
7157	TP53	85438	C4ORF35	2.67246
2353	FOS	283385	MORN3	2.67029
11060	WWP2	3612	IMPA1	2.67025
9491	PSMF1	7157	TP53	2.66957
54880	BCOR	25975	EGFL6	2.6691
401027	C2ORF66	2710	GK	2.66586
1649	DDIT3	222484	LNX2	2.66577
54880	BCOR	5111	PCNA	2.66262
79643	CHMP6	1500	CTNND1	2.66127
80028	FBXL18	84984	C3ORF34	2.66122
26548	ITGB1BP2	1538	CYLC1	2.65811
3131	HLF	51006	SLC35C2	2.65433
26993	AKAP8L	166	AES	2.65338
51444	RNF138	123103	KLHL33	2.65185
54880	BCOR	199221	DZIP1L	2.65161
57147	SCYL3	9444	QKI	2.6505
147872	CCDC155	9512	PMPCB	2.64994
26548	ITGB1BP2	220082	SPERT	2.64908
57568	SIPA1L2	55815	TSNAXIP1	2.64196
7157	TP53	55388	MCM10	2.641
24144	TFIP11	22890	ZBTB1	2.64029
84936	ZFYVE19	222484	LNX2	2.63743
26548	ITGB1BP2	9863	MAGI2	2.63328
23062	GGA2	4223	MEOX2	2.62785
57568	SIPA1L2	84061	MAGT1	2.62419
4100	MAGEA1	9863	MAGI2	2.62351
114928	GPRASP2	53938	PPIL3	2.61774
1748	DLX4	572	BAD	2.61755
24144	TFIP11	6829	SUPT5H	2.6172
1649	DDIT3	123103	KLHL33	2.6132
2353	FOS	9863	MAGI2	2.61275
54880	BCOR	2277	FIGF	2.61203
26548	ITGB1BP2	8161	COIL	2.60952
29079	MED4	24144	TFIP11	2.60732
11060	WWP2	222484	LNX2	2.60492
51444	RNF138	3188	HNRNPH2	2.60472
26548	ITGB1BP2	4100	MAGEA1	2.60259
1785	DNM2	6477	SIAH1	2.60128
283232	TMEM80	203054	ADCK5	2.59908
3131	HLF	57819	LSM2	2.59329
2353	FOS	55255	WDR41	2.59311
7328	UBE2H	4780	NFE2L2	2.59118
7157	TP53	868	CBLB	2.59009
26548	ITGB1BP2	221786	C7ORF38	2.58939
1649	DDIT3	5985	RFC5	2.58697
57568	SIPA1L2	4223	MEOX2	2.58544
26548	ITGB1BP2	54880	BCOR	2.5844
64784	CRTC3	80380	PDCD1LG2	2.58382
1649	DDIT3	7555	CNBP	2.58242
4089	SMAD4	6934	TCF7L2	2.58019
57147	SCYL3	256227	MGC87042	2.57839
64784	CRTC3	5936	RBM4	2.57815
4100	MAGEA1	701	BUB1B	2.57593
1748	DLX4	3978	LIG1	2.5751
26548	ITGB1BP2	51171	HSD17B14	2.57135
11060	WWP2	2203	FBP1	2.56926
2353	FOS	902	CCNH	2.56796
2353	FOS	65244	SPATS2	2.56575
57010	CABP4	7157	TP53	2.56517
7157	TP53	9863	MAGI2	2.56486
51659	GINS2	1406	CRX	2.56166
7157	TP53	5727	PTCH1	2.56109
7942	TFEB	3860	KRT13	2.56048
51444	RNF138	7555	CNBP	2.56044
29946	SERTAD3	7555	CNBP	2.56006
26548	ITGB1BP2	2203	FBP1	2.55953
1649	DDIT3	83417	FCRL4	2.55808
5824	PEX19	7555	CNBP	2.55766
7942	TFEB	653240	KRTAP4-11	2.55721
3131	HLF	202559	KHDRBS2	2.55655
1748	DLX4	147923	ZNF420	2.55453
11060	WWP2	840	CASP7	2.55083
821	CANX	8463	TEAD2	2.54899
7328	UBE2H	51421	AMOTL2	2.54835
1748	DLX4	6477	SIAH1	2.54697
60561	RINT1	1508	CTSB	2.5458
11060	WWP2	10486	CAP2	2.54391
2353	FOS	10486	CAP2	2.53732
1748	DLX4	9967	THRAP3	2.53575
24144	TFIP11	86614	HSFY1	2.53544
1748	DLX4	51382	ATP6V1D	2.53361
26548	ITGB1BP2	9659	PDE4DIP	2.5317
2353	FOS	6829	SUPT5H	2.52997
4779	NFE2L1	24144	TFIP11	2.52503
4100	MAGEA1	80204	FBXO11	2.52495
80149	ZC3H12A	246175	CNOT6L	2.52448
3131	HLF	55957	LIN37	2.52407
6118	RPA2	83851	SYT16	2.52303
26548	ITGB1BP2	4899	NRF1	2.52114
79145	CHCHD7	117247	SLC16A10	2.52084
147872	CCDC155	1017	CDK2	2.51997
57568	SIPA1L2	840	CASP7	2.5198
11060	WWP2	51176	LEF1	2.51804
57147	SCYL3	4100	MAGEA1	2.51763
147872	CCDC155	83417	FCRL4	2.51499
7328	UBE2H	259173	ALS2CL	2.51486
29946	SERTAD3	84464	BTBD12	2.51387
5824	PEX19	8504	PEX3	2.49973
80149	ZC3H12A	1627	DBN1	2.49895
7942	TFEB	4188	MDFI	2.4958
3131	HLF	90	ACVR1	2.4924
54880	BCOR	701	BUB1B	2.49051
22926	ATF6	3026	HABP2	2.48703
7942	TFEB	1997	ELF1	2.48669
26548	ITGB1BP2	284058	KIAA1267	2.48376
2353	FOS	353142	LCE3A	2.48359
23062	GGA2	4835	NQO2	2.48215
57654	KIAA1530	55195	C14ORF105	2.48211
7328	UBE2H	331	XIAP	2.48101
7157	TP53	23476	BRD4	2.47912
7157	TP53	11332	ACOT7	2.47554
9491	PSMF1	6477	SIAH1	2.47451
11060	WWP2	1649	DDIT3	2.46986
2801	GOLGA2	8115	TCL1A	2.46828
1649	DDIT3	5111	PCNA	2.46793
23582	CCNDBP1	117178	SSX2IP	2.46399
79145	CHCHD7	11030	RBPMS	2.46219
26548	ITGB1BP2	221955	DAGLB	2.45865
22926	ATF6	84140	FAM161A	2.45833
57568	SIPA1L2	7185	TRAF1	2.45773
2353	FOS	51006	SLC35C2	2.4572
79923	NANOG	7555	CNBP	2.45623
57147	SCYL3	627	BDNF	2.45611
80149	ZC3H12A	83990	BRIP1	2.45319
7185	TRAF1	125061	AFMID	2.45029
7942	TFEB	54550	NECAB2	2.45024
51444	RNF138	23678	SGK3	2.44976
60561	RINT1	4800	NFYA	2.44919
26548	ITGB1BP2	7398	USP1	2.44882
60561	RINT1	51065	RPS27L	2.44855
57010	CABP4	24144	TFIP11	2.4485
57568	SIPA1L2	11060	WWP2	2.44649
1406	CRX	23126	POGZ	2.4449
29946	SERTAD3	1649	DDIT3	2.44417
7942	TFEB	9025	RNF8	2.44253
24144	TFIP11	11332	ACOT7	2.44189
147872	CCDC155	3702	ITK	2.44106
80149	ZC3H12A	1508	CTSB	2.43938
26548	ITGB1BP2	4800	NFYA	2.43882
1748	DLX4	705	BYSL	2.43731
92610	TIFA	56891	LGALS14	2.43329
1748	DLX4	50863	NTM	2.43267
2189	FANCG	1488	CTBP2	2.43218
8554	PIAS1	5711	PSMD5	2.4311
7157	TP53	2187	FANCB	2.4296
79145	CHCHD7	91522	COL23A1	2.42856
84936	ZFYVE19	84612	PARD6B	2.42757
1649	DDIT3	79023	NUP37	2.42615
147872	CCDC155	8292	COLQ	2.42568
7328	UBE2H	140691	TRIM69	2.42462
54880	BCOR	56891	LGALS14	2.42191
57147	SCYL3	60561	RINT1	2.42084
3131	HLF	4223	MEOX2	2.42084
29079	MED4	7849	PAX8	2.42077
29946	SERTAD3	5985	RFC5	2.41996
3131	HLF	5376	PMP22	2.41752
7328	UBE2H	5701	PSMC2	2.4172
3131	HLF	221786	C7ORF38	2.4171
3131	HLF	56159	TEX11	2.41412
3131	HLF	701	BUB1B	2.41412
26548	ITGB1BP2	1385	CREB1	2.41228
10815	CPLX1	25770	C22ORF31	2.41098
1649	DDIT3	308	ANXA5	2.41068
7157	TP53	7157	TP53	2.41054
22926	ATF6	55818	KDM3A	2.40983
26548	ITGB1BP2	10397	NDRG1	2.40923
29946	SERTAD3	27315	PGAP2	2.40659
4100	MAGEA1	84102	SLC41A2	2.40629
80149	ZC3H12A	353238	PADI6	2.40535
29946	SERTAD3	222484	LNX2	2.40426
84936	ZFYVE19	24144	TFIP11	2.40275
57568	SIPA1L2	147872	CCDC155	2.40267
26548	ITGB1BP2	3670	ISL1	2.40133
54880	BCOR	2187	FANCB	2.39935
147872	CCDC155	1856	DVL2	2.39918
57147	SCYL3	7555	CNBP	2.39623
8554	PIAS1	222484	LNX2	2.39361
112752	C14ORF179	6396	SEC13	2.39285
26548	ITGB1BP2	246329	STAC3	2.39251
2353	FOS	2801	GOLGA2	2.39226
80117	ARL14	4000	LMNA	2.39191
80149	ZC3H12A	84700	MYO18B	2.39083
284403	WDR62	331	XIAP	2.38998
2353	FOS	2119	ETV5	2.3879
6118	RPA2	9240	PNMA1	2.38721
80149	ZC3H12A	3188	HNRNPH2	2.38699
1649	DDIT3	653240	KRTAP4-11	2.38584
7328	UBE2H	51059	FAM135B	2.3819
29946	SERTAD3	5916	RARG	2.37979
147872	CCDC155	4800	NFYA	2.37977
7328	UBE2H	6477	SIAH1	2.37929
26548	ITGB1BP2	6934	TCF7L2	2.37865
147872	CCDC155	3937	LCP2	2.37828
147872	CCDC155	7539	ZFP37	2.37605
1649	DDIT3	8685	MARCO	2.37471
7157	TP53	53938	PPIL3	2.37448
26548	ITGB1BP2	118672	PSTK	2.37331
79923	NANOG	9240	PNMA1	2.36941
4100	MAGEA1	84466	MEGF10	2.3678
80149	ZC3H12A	11117	EMILIN1	2.36554
57147	SCYL3	23678	SGK3	2.36407
3131	HLF	605	BCL7A	2.36397
79923	NANOG	23678	SGK3	2.36382
51444	RNF138	4223	MEOX2	2.36241
3131	HLF	84612	PARD6B	2.36195
80149	ZC3H12A	60561	RINT1	2.36072
4100	MAGEA1	54535	CCHCR1	2.36007
29946	SERTAD3	6472	SHMT2	2.35703
7942	TFEB	162427	FAM134C	2.35548
112752	C14ORF179	55255	WDR41	2.35535
4194	MDM4	2189	FANCG	2.35459
23062	GGA2	308	ANXA5	2.35426
22926	ATF6	55388	MCM10	2.35284
79991	OBFC1	7157	TP53	2.35019
57010	CABP4	7849	PAX8	2.35004
5824	PEX19	4223	MEOX2	2.34876
23582	CCNDBP1	55802	DCP1A	2.34866
24144	TFIP11	7704	ZBTB16	2.34783
80149	ZC3H12A	3558	IL2	2.34627
3131	HLF	5727	PTCH1	2.34296
112752	C14ORF179	27129	HSPB7	2.34252
29946	SERTAD3	4194	MDM4	2.34092
7942	TFEB	6317	SERPINB3	2.34082
2353	FOS	116496	FAM129A	2.33982
26548	ITGB1BP2	57162	PELI1	2.33927
6938	TCF12	331	XIAP	2.33897
7157	TP53	7690	ZNF131	2.33861
54880	BCOR	24144	TFIP11	2.33717
84936	ZFYVE19	2272	FHIT	2.33335
7157	TP53	51520	LARS	2.33319
3131	HLF	83417	FCRL4	2.33315
3131	HLF	9025	RNF8	2.33315
80149	ZC3H12A	123103	KLHL33	2.32921
54880	BCOR	3188	HNRNPH2	2.32874
112752	C14ORF179	85438	C4ORF35	2.32817
1748	DLX4	84324	SARNP	2.32603
26548	ITGB1BP2	1315	COPB1	2.32594
54880	BCOR	471	ATIC	2.32487
26548	ITGB1BP2	5562	PRKAA1	2.32477
57568	SIPA1L2	202559	KHDRBS2	2.32472
54880	BCOR	163	AP2B1	2.32472
57568	SIPA1L2	2353	FOS	2.3243
80149	ZC3H12A	5376	PMP22	2.32344
9477	MED20	29126	CD274	2.32251
3131	HLF	7555	CNBP	2.32213
26548	ITGB1BP2	6285	S100B	2.3209
7942	TFEB	22806	IKZF3	2.31948
8554	PIAS1	55255	WDR41	2.31867
22926	ATF6	9863	MAGI2	2.31768
26548	ITGB1BP2	3026	HABP2	2.31718
7157	TP53	60561	RINT1	2.31635
1649	DDIT3	4779	NFE2L1	2.31598
3131	HLF	1487	CTBP1	2.31484
84936	ZFYVE19	93986	FOXP2	2.31417
84936	ZFYVE19	2263	FGFR2	2.3105
57568	SIPA1L2	256355	RPS2P32	2.31034
84936	ZFYVE19	11117	EMILIN1	2.30944
7328	UBE2H	11030	RBPMS	2.30892
57147	SCYL3	9341	VAMP3	2.30839
27287	VENTX	3982	LIM2	2.30785
5824	PEX19	55818	KDM3A	2.30764
3131	HLF	55255	WDR41	2.30684
147872	CCDC155	93986	FOXP2	2.30655
80149	ZC3H12A	8649	MAPKSP1	2.30552
7328	UBE2H	1788	DNMT3A	2.30482
80149	ZC3H12A	64170	CARD9	2.30331
7157	TP53	375	ARF1	2.30144
1748	DLX4	84265	POLR3GL	2.30115
1649	DDIT3	353288	KRT26	2.2997
8554	PIAS1	84700	MYO18B	2.29756
26548	ITGB1BP2	22806	IKZF3	2.29718
7942	TFEB	10486	CAP2	2.29583
2353	FOS	202559	KHDRBS2	2.29576
2353	FOS	3059	HCLS1	2.29561
11060	WWP2	57819	LSM2	2.29453
57147	SCYL3	29127	RACGAP1	2.29412
26548	ITGB1BP2	353288	KRT26	2.29302
150368	FAM109B	8693	GALNT4	2.29233
7328	UBE2H	1616	DAXX	2.29102
51444	RNF138	10664	CTCF	2.29069
150368	FAM109B	2263	FGFR2	2.2893
4100	MAGEA1	2263	FGFR2	2.28886
7328	UBE2H	11091	WDR5	2.28865
3131	HLF	3059	HCLS1	2.28809
3131	HLF	55138	FAM90A1	2.28708
11060	WWP2	1627	DBN1	2.28697
29946	SERTAD3	60561	RINT1	2.28661
7157	TP53	9491	PSMF1	2.28367
284403	WDR62	6934	TCF7L2	2.28357
57568	SIPA1L2	26094	DCAF4	2.28319
57568	SIPA1L2	117178	SSX2IP	2.28281
11060	WWP2	4589	MUC7	2.28265
5936	RBM4	29926	GMPPA	2.28201
1406	CRX	4089	SMAD4	2.28049
26548	ITGB1BP2	4000	LMNA	2.27964
147872	CCDC155	63967	CLSPN	2.27957
60561	RINT1	2623	GATA1	2.27928
2353	FOS	54880	BCOR	2.27922
23235	SIK2	54550	NECAB2	2.27762
60561	RINT1	51465	UBE2J1	2.2761
1406	CRX	5159	PDGFRB	2.27513
26548	ITGB1BP2	11060	WWP2	2.27188
54880	BCOR	4194	MDM4	2.27125
26548	ITGB1BP2	3188	HNRNPH2	2.27104
4286	MITF	86614	HSFY1	2.26895
55004	C11ORF59	3559	IL2RA	2.26846
4100	MAGEA1	85438	C4ORF35	2.26841
29946	SERTAD3	178	AGL	2.26741
2353	FOS	5530	PPP3CA	2.26658
1627	DBN1	56904	SH3GLB2	2.26479
80117	ARL14	7185	TRAF1	2.26329
7157	TP53	7555	CNBP	2.26194
24144	TFIP11	1318	SLC31A2	2.26191
896	CCND3	7125	TNNC2	2.26104
57568	SIPA1L2	2263	FGFR2	2.25781
2353	FOS	840	CASP7	2.25687
4223	MEOX2	51100	SH3GLB1	2.25524
4100	MAGEA1	9025	RNF8	2.25372
1649	DDIT3	9863	MAGI2	2.25296
64784	CRTC3	6285	S100B	2.25291
2189	FANCG	84708	LNX1	2.25056
147872	CCDC155	759	CA1	2.25032
284403	WDR62	7849	PAX8	2.24861
4100	MAGEA1	7849	PAX8	2.24767
26548	ITGB1BP2	55818	KDM3A	2.2457
55068	ENOX1	9240	PNMA1	2.244
150368	FAM109B	4147	MATN2	2.24285
80117	ARL14	166	AES	2.24209
24144	TFIP11	4223	MEOX2	2.24066
4100	MAGEA1	4779	NFE2L1	2.23821
26548	ITGB1BP2	10486	CAP2	2.23801
7157	TP53	145482	PTGR2	2.23638
1649	DDIT3	4800	NFYA	2.23395
4286	MITF	5890	RAD51L1	2.23023
57147	SCYL3	3188	HNRNPH2	2.22916
7328	UBE2H	55818	KDM3A	2.22731
80149	ZC3H12A	91522	COL23A1	2.22726
26548	ITGB1BP2	10933	MORF4L1	2.22711
3131	HLF	57120	GOPC	2.22583
57147	SCYL3	51520	LARS	2.22504
147872	CCDC155	6502	SKP2	2.22421
147872	CCDC155	9618	TRAF4	2.2228
2353	FOS	11332	ACOT7	2.22177
84936	ZFYVE19	85438	C4ORF35	2.22147
112752	C14ORF179	10486	CAP2	2.22106
57147	SCYL3	147872	CCDC155	2.21939
7328	UBE2H	9724	UTP14C	2.21885
54880	BCOR	1856	DVL2	2.21716
51444	RNF138	2187	FANCB	2.21712
7942	TFEB	84260	TCHP	2.21648
1785	DNM2	4223	MEOX2	2.21517
11060	WWP2	7555	CNBP	2.21509
7328	UBE2H	80028	FBXL18	2.21436
3131	HLF	90627	STARD13	2.21422
26548	ITGB1BP2	9618	TRAF4	2.21338
92610	TIFA	7849	PAX8	2.21222
23295	MGRN1	222484	LNX2	2.21055
57147	SCYL3	23429	RYBP	2.20845
81557	MAGED4B	22889	KIAA0907	2.20794
1785	DNM2	24144	TFIP11	2.20689
51444	RNF138	116496	FAM129A	2.2054
54880	BCOR	29926	GMPPA	2.20521
4100	MAGEA1	54550	NECAB2	2.20483
80117	ARL14	6672	SP100	2.20436
1649	DDIT3	9240	PNMA1	2.20372
29946	SERTAD3	2187	FANCB	2.20362
57568	SIPA1L2	54552	GNL3L	2.2036
54880	BCOR	3155	HMGCL	2.20228
51444	RNF138	26024	PTCD1	2.20038
2353	FOS	3188	HNRNPH2	2.20014
84936	ZFYVE19	11022	TDRKH	2.19876
79991	OBFC1	284403	WDR62	2.19859
1649	DDIT3	9638	FEZ1	2.19817
29946	SERTAD3	57540	PTCHD2	2.19657
57147	SCYL3	23281	KIAA0774	2.19653
3131	HLF	1810	DR1	2.19325
29946	SERTAD3	83851	SYT16	2.19169
7942	TFEB	1816	DRD5	2.18969
26548	ITGB1BP2	284403	WDR62	2.18695
3131	HLF	84324	SARNP	2.18413
1748	DLX4	22879	MON1B	2.1819
26548	ITGB1BP2	80380	PDCD1LG2	2.18169
84936	ZFYVE19	8884	SLC5A6	2.18111
84936	ZFYVE19	5985	RFC5	2.18011
57568	SIPA1L2	84700	MYO18B	2.17862
1649	DDIT3	8915	BCL10	2.17765
2801	GOLGA2	64395	GMCL1	2.1766
80149	ZC3H12A	643847	PGA4	2.17631
57147	SCYL3	84224	NBPF3	2.17528
80149	ZC3H12A	9240	PNMA1	2.17514
26548	ITGB1BP2	259173	ALS2CL	2.17231
7157	TP53	55818	KDM3A	2.16861
1649	DDIT3	9678	PHF14	2.1684
26548	ITGB1BP2	1508	CTSB	2.168
7157	TP53	64943	NT5DC2	2.16688
23229	ARHGEF9	57511	COG6	2.16633
1649	DDIT3	57135	DAZ4	2.16551
5295	PIK3R1	29844	TFPT	2.16541
7157	TP53	6827	SUPT4H1	2.16365
5747	PTK2	9341	VAMP3	2.16092
57010	CABP4	389207	GRXCR1	2.15717
4615	MYD88	59349	KLHL12	2.15662
7942	TFEB	5700	PSMC1	2.1564
10043	TOM1	10538	BATF	2.15494
54880	BCOR	54873	PALMD	2.15429
54880	BCOR	760	CA2	2.15363
6938	TCF12	7555	CNBP	2.15235
7157	TP53	2263	FGFR2	2.15146
7328	UBE2H	7638	ZNF221	2.15091
79923	NANOG	4100	MAGEA1	2.1482
51444	RNF138	51105	PHF20L1	2.14684
112752	C14ORF179	140691	TRIM69	2.14475
60561	RINT1	5711	PSMD5	2.14458
1649	DDIT3	23126	POGZ	2.14436
1649	DDIT3	10486	CAP2	2.14365
55068	ENOX1	140775	SMCR8	2.14264
7942	TFEB	60561	RINT1	2.14259
26548	ITGB1BP2	10197	PSME3	2.14223
29079	MED4	7555	CNBP	2.14117
7942	TFEB	9611	NCOR1	2.13924
1748	DLX4	29127	RACGAP1	2.13909
7157	TP53	83417	FCRL4	2.1378
4100	MAGEA1	25800	SLC39A6	2.13653
5824	PEX19	54535	CCHCR1	2.13555
3131	HLF	3978	LIG1	2.13471
54880	BCOR	5711	PSMD5	2.13362
26548	ITGB1BP2	55388	MCM10	2.13348
1649	DDIT3	7185	TRAF1	2.13182
7157	TP53	55356	SLC22A15	2.13019
1649	DDIT3	471	ATIC	2.13006
1649	DDIT3	5928	RBBP4	2.12957
1748	DLX4	2237	FEN1	2.1287
11060	WWP2	1788	DNMT3A	2.12842
1649	DDIT3	8799	PEX11B	2.12805
1748	DLX4	9100	USP10	2.12777
1406	CRX	1081	CGA	2.12691
7157	TP53	701	BUB1B	2.12513
55068	ENOX1	158427	TSTD2	2.12403
1649	DDIT3	10538	BATF	2.12268
80149	ZC3H12A	4086	SMAD1	2.12172
1649	DDIT3	1508	CTSB	2.12044
26548	ITGB1BP2	11117	EMILIN1	2.1201
7327	UBE2G2	7311	UBA52	2.11843
1785	DNM2	7555	CNBP	2.11633
80149	ZC3H12A	11060	WWP2	2.11523
1785	DNM2	5562	PRKAA1	2.11374
80149	ZC3H12A	83746	L3MBTL2	2.11214
7157	TP53	1997	ELF1	2.11192
29946	SERTAD3	85444	LRRCC1	2.11072
1649	DDIT3	10286	BCAS2	2.10916
54880	BCOR	90627	STARD13	2.10914
80149	ZC3H12A	84260	TCHP	2.10805
29946	SERTAD3	9444	QKI	2.10776
79145	CHCHD7	51318	MRPL35	2.10672
1748	DLX4	84708	LNX1	2.10627
7328	UBE2H	7555	CNBP	2.10539
29946	SERTAD3	387680	FAM21A	2.10427
1785	DNM2	9863	MAGI2	2.10271
57568	SIPA1L2	375056	MIA3	2.10269
54880	BCOR	389207	GRXCR1	2.10039
22926	ATF6	4236	MFAP1	2.09977
5747	PTK2	25770	C22ORF31	2.09941
29946	SERTAD3	83990	BRIP1	2.09935
26548	ITGB1BP2	3595	IL12RB2	2.09903
80149	ZC3H12A	202559	KHDRBS2	2.09747
6938	TCF12	202559	KHDRBS2	2.09706
26548	ITGB1BP2	1487	CTBP1	2.09683
80149	ZC3H12A	153478	PLEKHG4B	2.09469
112752	C14ORF179	9491	PSMF1	2.09456
1649	DDIT3	80380	PDCD1LG2	2.09455
1748	DLX4	1508	CTSB	2.09443
81557	MAGED4B	4154	MBNL1	2.09403
84936	ZFYVE19	728741	LOC728741	2.09241
29946	SERTAD3	4100	MAGEA1	2.09223
84936	ZFYVE19	54535	CCHCR1	2.09142
79991	OBFC1	7681	MKRN3	2.08979
1649	DDIT3	24144	TFIP11	2.08935
160298	C11ORF42	1508	CTSB	2.08912
57147	SCYL3	375	ARF1	2.08869
147872	CCDC155	85438	C4ORF35	2.0886
7942	TFEB	54535	CCHCR1	2.08816
29946	SERTAD3	8314	BAP1	2.08723
7942	TFEB	220082	SPERT	2.0868
3059	HCLS1	2801	GOLGA2	2.08679
57568	SIPA1L2	27097	TAF5L	2.08557
147872	CCDC155	9972	NUP153	2.08474
1785	DNM2	83417	FCRL4	2.08439
54880	BCOR	64223	MLST8	2.08438
3131	HLF	9240	PNMA1	2.08385
7942	TFEB	7555	CNBP	2.08369
11060	WWP2	202559	KHDRBS2	2.08319
2353	FOS	6929	TCF3	2.08136
1649	DDIT3	840	CASP7	2.0803
24144	TFIP11	259173	ALS2CL	2.07975
54880	BCOR	6672	SP100	2.07945
4100	MAGEA1	1649	DDIT3	2.07931
54880	BCOR	84700	MYO18B	2.07892
84936	ZFYVE19	83417	FCRL4	2.07811
4194	MDM4	1816	DRD5	2.07766
1649	DDIT3	7436	VLDLR	2.0774
1649	DDIT3	2719	GPC3	2.07705
7849	PAX8	29844	TFPT	2.07638
7328	UBE2H	7157	TP53	2.07621
5005	ORM2	55757	UGGT2	2.07538
57147	SCYL3	6285	S100B	2.07535
54880	BCOR	84612	PARD6B	2.07478
4100	MAGEA1	6477	SIAH1	2.07423
1748	DLX4	26539	OR10H1	2.07402
2353	FOS	1318	SLC31A2	2.07362
24144	TFIP11	6472	SHMT2	2.07343
57568	SIPA1L2	60561	RINT1	2.07266
26548	ITGB1BP2	79616	CCNJL	2.07207
3131	HLF	166	AES	2.07189
26548	ITGB1BP2	7157	TP53	2.07172
60561	RINT1	2237	FEN1	2.07168
5747	PTK2	84612	PARD6B	2.07097
112495	GTF3C6	7157	TP53	2.0708
64784	CRTC3	1856	DVL2	2.07062
26548	ITGB1BP2	2885	GRB2	2.07054
11060	WWP2	5562	PRKAA1	2.06936
7157	TP53	57819	LSM2	2.06908
29074	MRPL18	3982	LIM2	2.06812
26548	ITGB1BP2	1810	DR1	2.06784
147872	CCDC155	1645	AKR1C1	2.06514
1649	DDIT3	9341	VAMP3	2.06414
7849	PAX8	2623	GATA1	2.06342
1748	DLX4	7020	TFAP2A	2.06336
57147	SCYL3	123811	C16ORF63	2.06331
7328	UBE2H	10791	VAMP5	2.06244
29946	SERTAD3	90	ACVR1	2.06234
26548	ITGB1BP2	1649	DDIT3	2.06197
57568	SIPA1L2	57568	SIPA1L2	2.06045
147872	CCDC155	6285	S100B	2.05948
57568	SIPA1L2	5111	PCNA	2.05936
3131	HLF	1616	DAXX	2.05819
1748	DLX4	4223	MEOX2	2.05762
7157	TP53	27183	VPS4A	2.05609
54880	BCOR	9667	SAFB2	2.05603
79923	NANOG	6829	SUPT5H	2.0542
1649	DDIT3	1785	DNM2	2.05404
7942	TFEB	331	XIAP	2.05403
3131	HLF	1816	DRD5	2.05016
1039	CDR2	57819	LSM2	2.04936
1649	DDIT3	64581	CLEC7A	2.04925
57568	SIPA1L2	84324	SARNP	2.0476
2189	FANCG	10791	VAMP5	2.04728
1039	CDR2	3959	LGALS3BP	2.0464
1649	DDIT3	64223	MLST8	2.04525
2353	FOS	9491	PSMF1	2.04363
112752	C14ORF179	701	BUB1B	2.0429
114928	GPRASP2	54550	NECAB2	2.0429
[truncated: 8,144 more rows]

## Sheet: Table EV2 CENT validation
Table EV2
BFG-Y2H and validation results (CENT validation results, Sheet 5/8)
BAIT_Gene_ID	PREY_Gene_ID	BAIT_SYMB	PREY_SYMB	Interaction Score	Log10(GPCA)	Pairwise Y2H (RY)	Pairwise Y2H (Y)	Pairwise Y2H (Union)	Lit-BM-13	HI-II-14	Biogrid	Union
10933	114932	MORF4L1	MRFAP1L1	80703.6	4.52638	Negative	Positive	Positive		1	1	1
1021	1032	CDK6	CDKN2D	79698.3	5.90215	Negative	Negative	Negative	1	1	1	1
93621	10933	MRFAP1	MORF4L1	76820.5	4.74227	Negative	Negative	Negative	1	1	1	1
51100	56904	SH3GLB1	SH3GLB2	64297.4	5.55495	Positive	Positive	Positive	1	1	1	1
22919	22924	MAPRE1	MAPRE3	62102.4	6.00285	Negative	Negative	Negative		1		1
1026	5111	CDKN1A	PCNA	60150	4.82467	Negative	Positive	Positive	1	1	1	1
5711	5701	PSMD5	PSMC2	57180.5	6.14342	Positive	Positive	Positive		1	1	1
1019	1032	CDK4	CDKN2D	56931.3	5.39335	Negative	Positive	Positive		1	1	1
599	638	BCL2L2	BIK	48615.6	6.10887	Positive	Positive	Positive	1	1	1	1
57819	27258	LSM2	LSM3	46191.6	5.59955	Negative	Negative	Negative	1	1	1	1
1026	5111	CDKN1A	PCNA	42894.3	4.82467	Negative	Positive	Positive	1	1	1	1
22924	22924	MAPRE3	MAPRE3	34542.7	5.80392	Positive	Positive	Positive
7251	55165	TSG101	CEP55	32006.4	4.72073	Negative	Positive	Positive	1	1	1	1
6271	6271	S100A1	S100A1	30639.3	6.15397	Negative	Negative	Negative	1	1	1	1
6271	6285	S100A1	S100B	29778	6.87358	Negative	Negative	Negative	1	1	1	1
664	665	BNIP3	BNIP3L	27761.9	5.28895	Negative	Negative	Negative	1	1	1	1
1487	1032	CTBP1	CDKN2D	24156.4	4.79613
22919	22919	MAPRE1	MAPRE1	21927.4	5.99497	Negative	Negative	Negative	1	1		1
64376	10320	IKZF5	IKZF1	21808.1	5.34686	Positive	Negative	Positive	1		1	1
10464	10464	PIBF1	PIBF1	20205.9	5.93201	Positive	Positive	Positive
894	1019	CCND2	CDK4	17350.3	5.46522	Positive	Positive	Positive			1	1
81620	51053	CDT1	GMNN	15253.1		Negative	Negative	Negative	1		1	1
5566	5577	PRKACA	PRKAR2B	14643.2		Negative	Negative	Negative
9814	11030	SFI1	RBPMS	14475.3
51013	56915	EXOSC1	EXOSC5	14412.8	4.47547	Positive	Positive	Positive	1	1	1	1
8636	8636	SSNA1	SSNA1	12639.8	5.62876	Positive	Positive	Positive		1		1
29922	10320	NME7	IKZF1	12239.4		Positive	Positive	Positive
6286	6271	S100P	S100A1	11543.9	6.07992	Negative	Negative	Negative	1	1	1	1
54585	54585	LZTFL1	LZTFL1	11054.1	6.4794	Negative	Negative	Negative	1	1		1
694	1032	BTG1	CDKN2D	10970.8	3.20548	Negative	Negative	Negative
115106	90410	HAUS1	IFT20	10594.2	4.38268	Autoactivator	Positive	Autoactivator		1		1
894	1020	CCND2	CDK5	10436.9		Positive	Negative	Positive	1	1	1	1
1487	10320	CTBP1	IKZF1	9892.42	5.94612	Negative	Negative	Negative	1	1	1	1
6271	638	S100A1	BIK	9822.42	3.00411	Negative	Negative	Negative
115106	10540	HAUS1	DCTN2	8095.32	4.25094	Autoactivator	Negative	Autoactivator		1		1
115106	29911	HAUS1	HOOK2	8046.4	3.96687	Autoactivator	Negative	Autoactivator
7251	11030	TSG101	RBPMS	7341.54	3.92749
80321	80321	CEP70	CEP70	7211.2		Positive	Positive	Positive		1		1
1026	5701	CDKN1A	PSMC2	7088.52	3.24248	Negative	Negative	Negative
599	6285	BCL2L2	S100B	6645.15	4.00461	Negative	Negative	Negative
54585	54585	LZTFL1	LZTFL1	6122.27	6.44001	Negative	Negative	Negative	1	1		1
26119	163	LDLRAP1	AP2B1	5896.05	3.71885	Negative	Negative	Negative		1	1	1
10540	22924	DCTN2	MAPRE3	5670.57	4.43893	Negative	Negative	Negative
115106	10464	HAUS1	PIBF1	5485.39	3.90635	Autoactivator	Autoactivator	Autoactivator
402	23568	ARL2	ARL2BP	5158.57	4.54541	Positive	Positive	Positive	1	1	1	1
115106	80321	HAUS1	CEP70	4563.3		Positive	Negative	Positive		1		1
1021	896	CDK6	CCND3	4524.05	4.69404	Negative	Negative	Negative	1	1	1	1
80321	10464	CEP70	PIBF1	4334.17		Negative	Negative	Negative
54585	54585	LZTFL1	LZTFL1	4317.79	6.47357	Negative	Negative	Negative	1	1		1
54585	54585	LZTFL1	LZTFL1	4178.52	6.45712	Negative	Negative	Negative	1	1		1
115106	55165	HAUS1	CEP55	4158.92	3.88151	Positive	Autoactivator	Autoactivator		1		1
22924	22919	MAPRE3	MAPRE1	4014.06	6.05927	Positive	Positive	Positive		1		1
80321	80321	CEP70	CEP70	3979.18		Positive	Positive	Positive		1		1
9662	10464	CEP135	PIBF1	3856.23	3.22943	Negative	Positive	Positive
1019	896	CDK4	CCND3	3849.25	4.55582	Negative	Positive	Positive	1	1	1	1
9341	27258	VAMP3	LSM3	3812.99	2.95485	Negative	Negative	Negative
57819	114932	LSM2	MRFAP1L1	3801.68	3.78847	Negative	Negative	Negative
51013	1032	EXOSC1	CDKN2D	3009.33	3.11661	Negative	Negative	Negative
29922	55722	NME7	CEP72	2989.79		Positive	Positive	Positive		1		1
6271	56904	S100A1	SH3GLB2	2961.24	3.66155	Negative	Negative	Negative
51100	6810	SH3GLB1	STX4	2834.84	3.61111	Negative	Negative	Negative
10733	10464	PLK4	PIBF1	2575.11		Positive	Negative	Positive
115106	54930	HAUS1	HAUS4	2329.71	4.44633
6271	114932	S100A1	MRFAP1L1	2238.71	4.14194	Negative	Negative	Negative
22919	5576	MAPRE1	PRKAR2A	2195.04	4.77939	Negative	Negative	Negative
22919	49856	MAPRE1	WDR8	2013.04	4.05229	Negative	Negative	Negative
29911	29911	HOOK2	HOOK2	1995.09	5.26327	Positive	Positive	Positive
7341	56904	SUMO1	SH3GLB2	1961.51	3.03613	Negative	Negative	Negative
93621	1032	MRFAP1	CDKN2D	1943.7	4.01799	Negative	Negative	Negative
9702	80254	CEP57	CEP63	1913.21	4.99409	Negative	Negative	Negative		1		1
51100	665	SH3GLB1	BNIP3L	1860.66	3.89254	Negative	Negative	Negative
129880	54585	BBS5	LZTFL1	1803.93	2.61674	Negative	Negative	Negative
599	10320	BCL2L2	IKZF1	1691.8	4.39514	Negative	Positive	Positive
1487	896	CTBP1	CCND3	1680.02	4.41348
894	665	CCND2	BNIP3L	1667.92	3.6113	Negative	Negative	Negative
64376	638	IKZF5	BIK	1656.57	2.96708	Negative	Negative	Negative
10933	10464	MORF4L1	PIBF1	1652.74	3.72929	Positive	Positive	Positive
9702	54585	CEP57	LZTFL1	1567.38	3.87867	Negative	Negative	Negative
9702	54585	CEP57	LZTFL1	1564.71	3.27887	Negative	Negative	Negative
5566	4739	PRKACA	NEDD9	1545.59		Negative	Negative	Negative
694	29883	BTG1	CNOT7	1540.75	4.44519	Positive	Autoactivator	Autoactivator	1		1	1
81620	10460	CDT1	TACC3	1410.94		Positive	Autoactivator	Autoactivator
115106	27229	HAUS1	TUBGCP4	1378.53		Autoactivator	Negative	Autoactivator
10933	10320	MORF4L1	IKZF1	1369.38	3.62493	Negative	Positive	Positive		1		1
115106	11030	HAUS1	RBPMS	1319.94	3.10738
10464	80321	PIBF1	CEP70	1300.82		Positive	Positive	Positive
10733	79959	PLK4	CEP76	1246.92		Positive	Positive	Positive
51013	11030	EXOSC1	RBPMS	1245.08	2.733
9444	11030	QKI	RBPMS	1174.82	4.48032				1	1		1
1070	134359	CETN3	POC5	1120.54	4.73572	Positive	Positive	Positive		1		1
115106	163	HAUS1	AP2B1	1093.48	3.80851	Autoactivator	Negative	Autoactivator
6271	6810	S100A1	STX4	1054.77	3.61511	Negative	Negative	Negative
894	56904	CCND2	SH3GLB2	1047.33	4.01955	Negative	Negative	Negative
1453	8636	CSNK1D	SSNA1	1038.21	2.64123	Negative	Negative	Negative
80321	11030	CEP70	RBPMS	1030.12	3.85025
57819	1032	LSM2	CDKN2D	1025.52	3.24545	Negative	Negative	Negative
6286	114932	S100P	MRFAP1L1	973.926	4.26554	Negative	Negative	Negative
5928	1032	RBBP4	CDKN2D	955.83	3.50348	Negative	Negative	Negative
81620	22852	CDT1	ANKRD26	928.527		Negative	Negative	Negative
115106	1070	HAUS1	CETN3	886.767	3.34498	Negative	Negative	Negative
29922	1454	NME7	CSNK1E	1		Negative	Negative	Negative
23429	164045	RYBP	HFM1	1	2.70286	Negative	Negative	Negative
22974	200894	TPX2	ARL13B	1	2.73977	Negative	Negative	Negative
84324	10383	SARNP	TUBB2C	1	3.49738	Negative	Negative	Negative
7846	1069	TUBA1A	CETN2	1		Negative	Negative	Negative
22924	51175	MAPRE3	TUBE1	1	3.1918	Negative	Negative	Negative
49856	51053	WDR8	GMNN	1		Negative	Negative	Negative
402	10460	ARL2	TACC3	1		Negative	Negative	Negative
402	55142	ARL2	HAUS2	1		Negative	Negative	Negative
54585	55142	LZTFL1	HAUS2	1		Negative	Negative	Negative
54820	1069	NDE1	CETN2	1		Negative	Negative	Negative
9814	54585	SFI1	LZTFL1	1		Negative	Negative	Negative
9814	10933	SFI1	MORF4L1	1		Negative	Negative	Negative
10426	1069	TUBGCP3	CETN2	1		Negative	Negative	Negative
115106	164045	HAUS1	HFM1	1	2.74799		Negative	Negative
115106	79441	HAUS1	HAUS3	1		Negative	Negative	Negative
55559	10426	HAUS7	TUBGCP3	1	3.77581	Autoactivator	Positive	Autoactivator
284076	55722	TTLL6	CEP72	1		Negative	Negative	Negative
284076	51259	TTLL6	TMEM216	1	2.99134	Negative	Negative	Negative
284076	10426	TTLL6	TUBGCP3	1	3.98617	Negative	Negative	Negative
664	22974	BNIP3	TPX2	1	3.41107	Negative	Negative	Negative
10733	54585	PLK4	LZTFL1	1		Negative	Negative	Negative
26140	10933	TTLL3	MORF4L1	1	2.97589	Negative	Negative	Negative
894	4751	CCND2	NEK2	1	2.60206	Negative	Negative	Negative
9444	23177	QKI	CEP68	1		Negative	Negative	Negative
9444	1069	QKI	CETN2	1		Negative	Negative	Negative
5928	83540	RBBP4	NUF2	1	3.76584	Negative	Negative	Negative
5928	114932	RBBP4	MRFAP1L1	1	3.78652	Negative	Negative	Negative
51199	1639	NIN	DCTN1	1	2.78497		Negative	Negative
51199	26146	NIN	TRAF3IP1	1		Negative		Negative
80184	9111	CEP290	NMI	1		Negative	Negative	Negative
54930	10013	HAUS4	HDAC6	1	3.73604	Negative	Negative	Negative
54930	115106	HAUS4	HAUS1	1	3.92226	Negative	Positive	Positive
10933	11258	MORF4L1	DCTN3	1	3.43529	Negative	Negative	Negative
10933	203068	MORF4L1	TUBB	1	3.16465	Negative	Negative	Negative
983	56890	CDK1	MDM1	1	2.92673	Negative	Negative	Negative
1454	203068	CSNK1E	TUBB	1	4.3802	Negative	Negative	Negative
1021	282809	CDK6	POC1B	1	3.77976	Negative	Negative	Negative
25855	79003	BRMS1	MIS12	1	3.35034	Negative	Negative	Negative
57695	6810	USP37	STX4	1	2.85597	Negative	Negative	Negative
7341	5708	SUMO1	PSMD2	1	3.27961	Negative	Negative	Negative
64376	164045	IKZF5	HFM1	1	2.77488	Negative	Negative	Negative
49856	26140	WDR8	TTLL3	1	4.04662	Negative	Negative	Negative
10769	27077	PLK2	B9D1	1		Negative	Negative	Negative
27229	55722	TUBGCP4	CEP72	1	4.41582	Negative	Negative	Negative
51100	10142	SH3GLB1	AKAP9	1	3.71671	Negative	Negative	Negative
51053	11104	GMNN	KATNA1	1	3.46594	Negative	Negative	Negative
57405	23332	SPC25	CLASP1	1	3.30583	Negative	Negative	Negative
80321	54930	CEP70	HAUS4	1		Negative	Negative	Negative
80321	6844	CEP70	VAMP2	1		Negative	Negative	Negative
83540	84902	NUF2	CCDC123	1	3.72997	Negative	Negative	Negative
83540	10460	NUF2	TACC3	1		Negative		Negative
51274	5566	KLF3	PRKACA	1		Negative	Negative	Negative
6286	22974	S100P	TPX2	1	3.29237	Negative	Negative	Negative
6286	49856	S100P	WDR8	1	3.78787	Negative	Negative	Negative
81620	80321	CDT1	CEP70	1		Negative	Negative	Negative
7251	51175	TSG101	TUBE1	1	2.67094	Negative	Negative	Negative
7251	665	TSG101	BNIP3L	1	3.19472	Negative	Negative	Negative
29911	56904	HOOK2	SH3GLB2	1	2.65944	Negative	Negative	Negative
55012	200894	PPP2R3C	ARL13B	1		Negative	Negative	Negative
121441	4957	NEDD1	ODF2	1	3.07855	Negative	Negative	Negative
599	134359	BCL2L2	POC5	1	2.98441	Negative	Negative	Negative
282809	79441	POC1B	HAUS3	1		Negative	Negative	Negative
115106	55012	HAUS1	PPP2R3C	1		Autoactivator	Negative	Autoactivator
10376	56890	TUBA1B	MDM1	1		Negative	Negative	Negative
10376	29911	TUBA1B	HOOK2	1		Negative	Negative	Negative
1487	10460	CTBP1	TACC3	1
84100	3320	ARL6	HSP90AA1	1		Negative	Negative	Negative
84100	23568	ARL6	ARL2BP	1	3.07289	Negative	Negative	Negative
10013	5932	HDAC6	RBBP8	1	3.7617	Negative	Negative	Negative
90410	10382	IFT20	TUBB4	1	3.50164	Negative	Negative	Negative
201255	6810	LRRC45	STX4	1	4.29177	Negative	Negative	Negative
582	22852	BBS1	ANKRD26	1	4.682	Negative	Negative	Negative
93621	1639	MRFAP1	DCTN1	1	3.57438	Negative	Negative	Negative
93621	5347	MRFAP1	PLK1	1	4.39622	Negative	Negative	Negative
57819	129880	LSM2	BBS5	1	2.92311	Negative	Negative	Negative
3320	79600	HSP90AA1	TCTN1	1		Negative	Negative	Negative
4739	22974	NEDD9	TPX2	1	3.65944	Negative	Negative	Negative
114791	11104	TUBGCP5	KATNA1	1	3.33611	Negative	Negative	Negative
5347	79600	PLK1	TCTN1	1	2.7714	Autoactivator	Autoactivator	Autoactivator
10142	57695	AKAP9	USP37	1	3.46101	Negative	Negative	Negative
10142	10376	AKAP9	TUBA1B	1		Negative	Negative	Negative
134359	164045	POC5	HFM1	1	3.77715	Negative	Negative	Negative
134359	6810	POC5	STX4	1	3.36017	Negative	Negative	Negative
10376	2275	TUBA1B	FHL3	1	3.14799	Negative	Negative	Negative
10376	3320	TUBA1B	HSP90AA1	1		Negative	Negative	Negative
3320	79441	HSP90AA1	HAUS3	1		Negative	Negative	Negative
51143	56904	DYNC1LI1	SH3GLB2	1	3.73149	Negative	Negative	Negative

## Sheet: Table EV2 CCC validation
Table EV2
BFG-Y2H and validation results (CCC validation results, Sheet 6/8)
BAIT_Gene_ID	PREY_Gene_ID	BAIT_SYMB	PREY_SYMB	Interaction Score	Log10(GPCA)	Pairwise Y2H (RY)	Pairwise Y2H (Y)	Pairwise Y2H (Union)	Lit-BM-13	HI-II-14	Biogrid	Union
5987	5966	TRIM27	REL	139.107	5.14694	Negative	Negative	Negative
5987	5987	TRIM27	TRIM27	126.951	6.09008	Positive	Positive	Positive	1	1	1	1
1019	1032	CDK4	CDKN2D	122.756	5.47064	Negative	Positive	Positive		1	1	1
1021	1032	CDK6	CDKN2D	101.081	6.18905	Negative	Negative	Negative	1	1	1	1
57819	27258	LSM2	LSM3	96.3479		Negative	Negative	Negative	1		1	1
6271	6271	S100A1	S100A1	90.9686	6.81076	Negative	Negative	Negative	1	1	1	1
23598	11030	PATZ1	RBPMS	90.5484	5.81067	Negative	Negative	Negative
5987	5987	TRIM27	TRIM27	89.501	6.09008	Positive	Positive	Positive	1	1	1	1
57819	56159	LSM2	TEX11	71.3068	3.27608	Negative	Negative	Negative
4088	11030	SMAD3	RBPMS	65.9245	4.27076	Negative	Negative	Negative
5291	5295	PIK3CB	PIK3R1	57.1446	4.47938	Positive	Negative	Positive			1	1
64376	10320	IKZF5	IKZF1	54.3691		Positive	Negative	Positive	1		1	1
93621	10933	MRFAP1	MORF4L1	53.8094	5.74932	Negative	Negative	Negative	1		1	1
664	665	BNIP3	BNIP3L	53.2085	5.38089	Negative	Negative	Negative	1	1	1	1
1026	5111	CDKN1A	PCNA	52.6771	5.69825	Negative	Positive	Positive	1	1	1	1
5711	5701	PSMD5	PSMC2	46.0335	7.1831	Positive	Positive	Positive			1	1
10933	114932	MORF4L1	MRFAP1L1	45.2577	5.40109	Negative	Positive	Positive		1	1	1
7251	55165	TSG101	CEP55	44.2639	5.42835	Negative	Positive	Positive	1	1	1	1
8301	11030	PICALM	RBPMS	42.6042	5.11949	Negative	Negative	Negative
5987	5987	TRIM27	TRIM27	42.446	6.09008	Positive	Positive	Positive	1	1	1	1
5934	5932	RBL2	RBBP8	40.3812		Positive	Positive	Positive	1		1	1
5987	5987	TRIM27	TRIM27	39.48	6.09008	Positive	Positive	Positive	1	1	1	1
10342	10342	TFG	TFG	38.3781		Negative	Negative	Negative		1	1	1
5987	171017	TRIM27	ZNF384	33.6913	4.37272	Negative	Negative	Negative
5987	171017	TRIM27	ZNF384	33.3337	4.37272	Negative	Negative	Negative
51377	11047	UCHL5	ADRM1	29.8198	4.55999	Positive	Positive	Positive	1		1	1
10342	11030	TFG	RBPMS	29.1394	4.82712	Negative	Negative	Negative		1		1
3093	5987	UBE2K	TRIM27	25.2804	4.34166	Negative	Positive	Positive
84790	7431	TUBA1C	VIM	22.93		Negative	Positive	Positive
1487	84441	CTBP1	MAML2	22.1982	5.64927	Negative	Negative	Negative
51100	56904	SH3GLB1	SH3GLB2	21.6153		Positive	Positive	Positive	1	1	1	1
29844	23582	TFPT	CCNDBP1	21.3608	4.4662	Positive	Positive	Positive
1019	595	CDK4	CCND1	21.3574	3.40358	Positive	Positive	Positive	1		1	1
7704	5987	ZBTB16	TRIM27	21.1382		Autoactivator	Autoactivator	Autoactivator			1	1
6827	6829	SUPT4H1	SUPT5H	20.7463	6.20937	Negative	Negative	Negative	1		1	1
1487	10320	CTBP1	IKZF1	20.6097	6.70847	Negative	Negative	Negative	1	1	1	1
599	638	BCL2L2	BIK	20.2812	6.14892	Positive	Positive	Positive	1	1	1	1
3093	171017	UBE2K	ZNF384	18.0267	3.41061	Negative	Negative	Negative
7704	5987	ZBTB16	TRIM27	17.3803		Autoactivator	Autoactivator	Autoactivator			1	1
51013	56915	EXOSC1	EXOSC5	17.3135		Positive	Positive	Positive	1	1	1	1
6271	6285	S100A1	S100B	16.5268	7.00101	Negative	Negative	Negative	1	1	1	1
599	56159	BCL2L2	TEX11	15.0399	4.64647	Negative	Positive	Positive
5108	10006	PCM1	ABI1	14.7548
1674	7431	DES	VIM	13.4466		Autoactivator	Autoactivator	Autoactivator
1021	11030	CDK6	RBPMS	12.5069	4.12345
3093	5987	UBE2K	TRIM27	12.313	4.34166	Negative	Positive	Positive
6934	11030	TCF7L2	RBPMS	11.2085	4.91002
6829	8379	SUPT5H	MAD1L1	9.07163		Autoactivator	Autoactivator	Autoactivator
10733	10733	PLK4	PLK4	7.35698		Positive	Autoactivator	Autoactivator		1	1	1
4088	4089	SMAD3	SMAD4	7.31218	4.38324	Positive	Positive	Positive	1		1	1
1019	896	CDK4	CCND3	6.68926	4.48429	Negative	Positive	Positive	1		1	1
3093	5966	UBE2K	REL	6.57828	3.82955	Negative	Negative	Negative		1		1
595	1019	CCND1	CDK4	6.54774	3.6023	Positive	Positive	Positive	1	1	1	1
1021	896	CDK6	CCND3	6.39411	4.7282	Negative	Negative	Negative	1		1	1
2189	8626	FANCG	TP63	6.15493	4.57518	Autoactivator	Autoactivator	Autoactivator
27125	1019	AFF4	CDK4	6.11505	3.874	Negative	Negative	Negative
2189	11030	FANCG	RBPMS	6.10536	4.33382	Negative	Negative	Negative
81620	10460	CDT1	TACC3	6.06398		Positive	Autoactivator	Autoactivator
10733	5987	PLK4	TRIM27	5.94749		Autoactivator	Negative	Autoactivator
8379	5987	MAD1L1	TRIM27	5.55148		Positive	Positive	Positive
10783	7431	NEK6	VIM	5.20841	5.12252	Negative	Positive	Positive
991	8314	CDC20	BAP1	4.24043	5.14979	Autoactivator	Autoactivator	Autoactivator
10733	5987	PLK4	TRIM27	4.23071		Autoactivator	Negative	Autoactivator
8031	6714	NCOA4	SRC	4.21095	4.61301	Autoactivator	Autoactivator	Autoactivator
26039	10342	SS18L1	TFG	3.88486		Negative	Positive	Positive
10460	10460	TACC3	TACC3	3.51613	7.02604	Positive	Positive	Positive
6286	6271	S100P	S100A1	3.51567	6.65744	Negative	Negative	Negative	1		1	1
8379	8379	MAD1L1	MAD1L1	3.38641		Positive	Negative	Positive	1		1	1
1674	4747	DES	NEFL	3.19989	6.21378	Autoactivator	Autoactivator	Autoactivator
2189	5987	FANCG	TRIM27	3.1053	5.24202	Autoactivator	Autoactivator	Autoactivator
604	23582	BCL6	CCNDBP1	3.09792	4.45624	Autoactivator	Autoactivator	Autoactivator
8115	55165	TCL1A	CEP55	2.88725		Positive	Positive	Positive		1		1
2305	7329	FOXM1	UBE2I	2.49165	4.24229	Autoactivator	Autoactivator	Autoactivator
8379	56159	MAD1L1	TEX11	2.42849		Positive	Negative	Positive			1	1
10460	55165	TACC3	CEP55	2.3656	6.18226	Positive	Positive	Positive
4089	7849	SMAD4	PAX8	2.22722	5.33324	Autoactivator	Autoactivator	Autoactivator
81620	10460	CDT1	TACC3	2.17995		Positive	Autoactivator	Autoactivator
2189	55165	FANCG	CEP55	2.14189	4.90038	Autoactivator	Autoactivator	Autoactivator
2189	5987	FANCG	TRIM27	1.89245	5.24202	Autoactivator	Autoactivator	Autoactivator
81620	5987	CDT1	TRIM27	1.88225		Positive	Autoactivator	Autoactivator
2516	7846	NR5A1	TUBA1A	1.77555	4.38108
9659	79616	PDE4DIP	CCNJL	1.722	4.12636	Negative	Negative	Negative
4205	79616	MEF2A	CCNJL	1.71917	3.95194	Autoactivator	Autoactivator	Autoactivator
7431	5987	VIM	TRIM27	1.66647	4.7749	Autoactivator	Autoactivator	Autoactivator
4089	8554	SMAD4	PIAS1	1.63854	4.53517	Autoactivator	Autoactivator	Autoactivator	1			1
8379	7431	MAD1L1	VIM	1.62231		Positive	Positive	Positive
5430	5932	POLR2A	RBBP8	1.59762	4.36359	Negative	Negative	Negative
604	5987	BCL6	TRIM27	1.55372	5.23353	Autoactivator	Autoactivator	Autoactivator
26121	5987	PRPF31	TRIM27	1.47119	5.32806	Positive	Positive	Positive
64764	2275	CREB3L2	FHL3	1.4659	4.35093	Autoactivator	Autoactivator	Autoactivator
11200	2531	CHEK2	KDSR	1.4419		Negative	Negative	Negative
8031	3535	NCOA4	IGL@	1.3657	3.77986	Autoactivator	Autoactivator	Autoactivator
7431	5987	VIM	TRIM27	1.35865	4.7749	Autoactivator	Autoactivator	Autoactivator
5468	55165	PPARG	CEP55	1.25958	4.19312	Autoactivator	Autoactivator	Autoactivator
8379	171017	MAD1L1	ZNF384	1.24096		Negative	Negative	Negative
8379	10733	MAD1L1	PLK4	1.22522		Positive	Positive	Positive
993	5831	CDC25A	PYCR1	1.20606	3.84776	Autoactivator	Autoactivator	Autoactivator
7942	332	TFEB	BIRC5	1.12527	4.09632
8379	5966	MAD1L1	REL	1.11457		Negative	Negative	Negative
1453	84708	CSNK1D	LNX1	1.10636	4.36007	Negative	Negative	Negative

## Sheet: Table EV2 CENT GPCA control
Table EV2
BFG-Y2H and validation results (Controls for CENT GPCA assay, Sheet 7/8)
Control Type	BAIT_Gene_ID	BAIT_SYMB	PREY_Gene_ID	PREY_SYMB	Log10(GPCA)
Positive	1019	CDK4	1032	CDKN2D	5.47064
Positive	1021	CDK6	1032	CDKN2D	6.18905
Positive	6271	S100A1	6271	S100A1	6.81076
Positive	93621	MRFAP1	10933	MORF4L1	5.74932
Positive	664	BNIP3	665	BNIP3L	5.38089
Positive	1026	CDKN1A	5111	PCNA	5.69825
Positive	5711	PSMD5	5701	PSMC2	7.1831
Positive	10933	MORF4L1	114932	MRFAP1L1	5.40109
Positive	7251	TSG101	55165	CEP55	5.42835
Positive	5987	TRIM27	5987	TRIM27	6.15064
Positive	5987	TRIM27	5987	TRIM27	6.09008
Positive	51377	UCHL5	11047	ADRM1	4.55999
Positive	10342	TFG	11030	RBPMS	4.82712
Positive	1019	CDK4	595	CCND1	3.40358
Positive	6827	SUPT4H1	6829	SUPT5H	6.20937
Positive	1487	CTBP1	10320	IKZF1	6.70847
Positive	599	BCL2L2	638	BIK	6.14892
Positive	6271	S100A1	6285	S100B	7.00101
Positive	4088	SMAD3	4089	SMAD4	4.38324
Positive	1019	CDK4	896	CCND3	4.48429
Positive	3093	UBE2K	5966	REL	3.82955
Positive	595	CCND1	1019	CDK4	3.6023
Positive	1021	CDK6	896	CCND3	4.7282
Positive	6286	S100P	6271	S100A1	6.65744
Positive	4089	SMAD4	8554	PIAS1	4.53517
Positive	26121	PRPF31	5987	TRIM27	5.32806
Positive	6285	S100B	6271	S100A1	7.50751
Positive	6271	S100A1	6286	S100P	6.52255
Positive	1032	CDKN2D	1019	CDK4	6.2641
Positive	665	BNIP3L	664	BNIP3	6.0215
Positive	114932	MRFAP1L1	10933	MORF4L1	5.66758
Positive	5111	PCNA	1026	CDKN1A	5.40068
Positive	10320	IKZF1	64376	IKZF5	5.17296
Positive	5708	PSMD2	5700	PSMC1	4.12458
Positive	5701	PSMC2	5711	PSMD5	3.4877
Positive	55165	CEP55	7251	TSG101	3.14354
Positive	56904	SH3GLB2	51100	SH3GLB1	3.01578
Negative	22852	ANKRD26	582	BBS1	4.682
Negative	55722	CEP72	27229	TUBGCP4	4.41582
Negative	5347	PLK1	93621	MRFAP1	4.39622
Negative	203068	TUBB	1454	CSNK1E	4.3802
Negative	6810	STX4	201255	LRRC45	4.29177
Negative	26140	TTLL3	49856	WDR8	4.04662
Negative	10426	TUBGCP3	284076	TTLL6	3.98617
Negative	115106	HAUS1	54930	HAUS4	3.92226
Negative	49856	WDR8	6286	S100P	3.78787
Negative	114932	MRFAP1L1	5928	RBBP4	3.78652
Negative	282809	POC1B	1021	CDK6	3.77976
Negative	164045	HFM1	134359	POC5	3.77715
Negative	10426	TUBGCP3	55559	HAUS7	3.77581
Negative	83540	NUF2	5928	RBBP4	3.76584
Negative	5932	RBBP8	10013	HDAC6	3.7617
Negative	10013	HDAC6	54930	HAUS4	3.73604
Negative	56904	SH3GLB2	51143	DYNC1LI1	3.73149
Negative	84902	CCDC123	83540	NUF2	3.72997
Negative	10142	AKAP9	51100	SH3GLB1	3.71671
Negative	22974	TPX2	4739	NEDD9	3.65944
Negative	1639	DCTN1	93621	MRFAP1	3.57438
Negative	10382	TUBB4	90410	IFT20	3.50164
Negative	10383	TUBB2C	84324	SARNP	3.49738
Negative	11104	KATNA1	51053	GMNN	3.46594
Negative	57695	USP37	10142	AKAP9	3.46101
Negative	11258	DCTN3	10933	MORF4L1	3.43529
Negative	22974	TPX2	664	BNIP3	3.41107
Negative	6810	STX4	134359	POC5	3.36017
Negative	79003	MIS12	25855	BRMS1	3.35034
Negative	11104	KATNA1	114791	TUBGCP5	3.33611
Negative	23332	CLASP1	57405	SPC25	3.30583
Negative	22974	TPX2	6286	S100P	3.29237
Negative	5708	PSMD2	7341	SUMO1	3.27961
Negative	665	BNIP3L	7251	TSG101	3.19472
Negative	51175	TUBE1	22924	MAPRE3	3.1918
Negative	203068	TUBB	10933	MORF4L1	3.16465
Negative	2275	FHL3	10376	TUBA1B	3.14799
Negative	4957	ODF2	121441	NEDD1	3.07855
Negative	23568	ARL2BP	84100	ARL6	3.07289
Negative	51259	TMEM216	284076	TTLL6	2.99134
Negative	134359	POC5	599	BCL2L2	2.98441
Negative	10933	MORF4L1	26140	TTLL3	2.97589
Negative	56890	MDM1	983	CDK1	2.92673
Negative	129880	BBS5	57819	LSM2	2.92311
Negative	6810	STX4	57695	USP37	2.85597
Negative	1639	DCTN1	51199	NIN	2.78497
Negative	164045	HFM1	64376	IKZF5	2.77488
Negative	79600	TCTN1	5347	PLK1	2.7714
Negative	164045	HFM1	115106	HAUS1	2.74799
Negative	200894	ARL13B	22974	TPX2	2.73977
Negative	164045	HFM1	23429	RYBP	2.70286
Negative	51175	TUBE1	7251	TSG101	2.67094
Negative	56904	SH3GLB2	29911	HOOK2	2.65944
Negative	4751	NEK2	894	CCND2	2.60206

## Sheet: Table EV2 CCC GPCA control
Table EV2
BFG-Y2H and validation results (Controls for CCC GPCA assay, Sheet 7/8)
Control Type	BAIT_Gene_ID	BAIT_SYMB	PREY_Gene_ID	PREY_SYMB	Log10(GPCA)
Positive	1019	CDK4	1032	CDKN2D	5.47064
Positive	1021	CDK6	1032	CDKN2D	6.18905
Positive	6271	S100A1	6271	S100A1	6.81076
Positive	93621	MRFAP1	10933	MORF4L1	5.74932
Positive	664	BNIP3	665	BNIP3L	5.38089
Positive	1026	CDKN1A	5111	PCNA	5.69825
Positive	5711	PSMD5	5701	PSMC2	7.1831
Positive	10933	MORF4L1	114932	MRFAP1L1	5.40109
Positive	7251	TSG101	55165	CEP55	5.42835
Positive	5987	TRIM27	5987	TRIM27	6.15064
Positive	5987	TRIM27	5987	TRIM27	6.09008
Positive	51377	UCHL5	11047	ADRM1	4.55999
Positive	10342	TFG	11030	RBPMS	4.82712
Positive	1019	CDK4	595	CCND1	3.40358
Positive	6827	SUPT4H1	6829	SUPT5H	6.20937
Positive	1487	CTBP1	10320	IKZF1	6.70847
Positive	599	BCL2L2	638	BIK	6.14892
Positive	6271	S100A1	6285	S100B	7.00101
Positive	4088	SMAD3	4089	SMAD4	4.38324
Positive	1019	CDK4	896	CCND3	4.48429
Positive	3093	UBE2K	5966	REL	3.82955
Positive	595	CCND1	1019	CDK4	3.6023
Positive	1021	CDK6	896	CCND3	4.7282
Positive	6286	S100P	6271	S100A1	6.65744
Positive	4089	SMAD4	8554	PIAS1	4.53517
Positive	26121	PRPF31	5987	TRIM27	5.32806
Positive	6285	S100B	6271	S100A1	7.50751
Positive	6271	S100A1	6286	S100P	6.52255
Positive	1032	CDKN2D	1019	CDK4	6.2641
Positive	665	BNIP3L	664	BNIP3	6.0215
Positive	114932	MRFAP1L1	10933	MORF4L1	5.66758
Positive	5111	PCNA	1026	CDKN1A	5.40068
Positive	10320	IKZF1	64376	IKZF5	5.17296
Positive	5708	PSMD2	5700	PSMC1	4.12458
Positive	5701	PSMC2	5711	PSMD5	3.4877
Positive	55165	CEP55	7251	TSG101	3.14354
Positive	56904	SH3GLB2	51100	SH3GLB1	3.01578
Negative	4331	MNAT1	56159	TEX11	5.25198
Negative	10376	TUBA1B	23157	SEPT6	5.18654
Negative	729991	LOC729991	9935	MAFB	5.09681
Negative	6135	RPL11	5546	PRCC	5.01032
Negative	5914	RARA	9935	MAFB	4.93125
Negative	208	AKT2	81669	CCNL2	4.89527
Negative	672	BRCA1	10460	TACC3	4.88906
Negative	57018	CCNL1	2115	ETV1	4.88794
Negative	3927	LASP1	4781	NFIB	4.80143
Negative	5987	TRIM27	1730	DIAPH2	4.75455
Negative	6385	SDC4	23157	SEPT6	4.70307
Negative	208	AKT2	5292	PIM1	4.69006
Negative	672	BRCA1	5378	PMS1	4.66324
Negative	5155	PDGFB	81669	CCNL2	4.61815
Negative	1019	CDK4	2115	ETV1	4.57416
Negative	3856	KRT8	84708	LNX1	4.50167
Negative	57007	CXCR7	10460	TACC3	4.47717
Negative	10933	MORF4L1	4088	SMAD3	4.37456
Negative	10983	CCNI	2260	FGFR1	4.34748
Negative	84790	TUBA1C	2131	EXT1	4.31078
Negative	5928	RBBP4	900	CCNG1	4.25499
Negative	50615	IL21R	10460	TACC3	4.233
Negative	10342	TFG	7170	TPM3	4.17182
Negative	8314	BAP1	900	CCNG1	4.16013
Negative	23092	ARHGAP26	4781	NFIB	4.15015
Negative	1027	CDKN1B	80204	FBXO11	4.03493
Negative	84790	TUBA1C	900	CCNG1	4.00664
Negative	3537	IGLC1	9935	MAFB	3.90508
Negative	4958	OMD	2115	ETV1	3.90166
Negative	3936	LCP1	6850	SYK	3.68597
Negative	7170	TPM3	332	BIRC5	3.6608
Negative	595	CCND1	5378	PMS1	3.53878
Negative	57007	CXCR7	208	AKT2	3.50605
Negative	983	CDC2	124540	MSI2	3.50513
Negative	10376	TUBA1B	9935	MAFB	3.11394
Negative	5914	RARA	9935	MAFB	3.02339
