# Supplementary material for: Pooled‐matrix protein interaction screens using Barcode Fusion Genetics
Source: Mol Syst Biol. 2016 Apr 23;12(4):863. doi: 10.15252/msb.20156660 (PMC4848762; doi:10.15252/msb.20156660)
Supplement: Supplementary file 5 — Table EV3 [file MSB-12-863-s005.xlsx]

## Sheet: Table EV3
Table EV3
Structural properties of CENT protein interaction interfaces
BAIT_ORF_ID	BAIT_SYMB	BAIT_UNIPROT_ID	PREY_ORF_ID	PREY_SYMB	PREY_UNIPROT_ID	Interaction Score	Interaction known by any method	Interaction known by Y2H	#hydrogen bond	#non-bonded contact	#all contact	Interface area
1021	CDK6	Q00534	1032	CDKN2D	P55273	79698.3	1	1	11	29	40	992.65
51100	SH3GLB1	Q9Y371	56904	SH3GLB2	Q9NR46	64297.4	1	1	7	105	112	2484.35
22919	MAPRE1	Q15691	22924	MAPRE3	Q9UPY8	62102.4	1	1	8	49	57	1343
1026	CDKN1A	P38936	5111	PCNA	P12004	60150	1	1	14.6667	45.3333	60	1086.38
1019	CDK4	P11802	1032	CDKN2D	P55273	56931.3	1	1	10	29.6667	39.6667	924.75
57819	LSM2	Q9Y333	27258	LSM3	P62310	46191.6	1	1	7	28.5	35.5	902.75
1026	CDKN1A	P38936	5111	PCNA	P12004	42894.3	1	1	14.6667	45.3333	60	1086.38
22924	MAPRE3	Q9UPY8	22924	MAPRE3	Q9UPY8	34542.7	0	0	3.33333	37	40.3333	1018.5
6271	S100A1	P23297	6271	S100A1	P23297	30639.3	1	1	2.42857	50.2857	52.7143	1346.76
6271	S100A1	P23297	6285	S100B	P04271	29778	1	1	4.5	54	58.5	1364.42
664	BNIP3	Q12983	665	BNIP3L	O60238	27761.9	1	1	1	27.3333	28.3333	647.9
22919	MAPRE1	Q15691	22919	MAPRE1	Q15691	21927.4	1	1	7.375	63.25	70.625	1445.57
894	CCND2	P30279	1019	CDK4	P11802	17350.3	1	1	3.33333	36.6667	40	1061.7
81620	CDT1	Q9H211	51053	GMNN	O75496	15253.1	0	1	5	13	18	559.592
5566	PRKACA	P17612	5577	PRKAR2B	P31323	14643.2	0	0	12.6667	41.6667	54.3333	1385.12
6286	S100P	P25815	6271	S100A1	P23297	11543.9	1	1	4.33333	53	57.3333	1360.3
894	CCND2	P30279	1020	CDK5	Q00535	10436.9	1	1	3.66667	28.3333	32	934.433
26119	LDLRAP1	Q5SW96	163	AP2B1	P63010	5896.05	1	1	5	26	31	675
402	ARL2	P36404	23568	ARL2BP	Q9Y2Y0	5158.57	1	1	8.5	41	49.5	1111.72
1021	CDK6	Q00534	896	CCND3	P30281	4524.05	1	1	6.66667	34.6667	41.3333	1087.1
22924	MAPRE3	Q9UPY8	22919	MAPRE1	Q15691	4014.06	1	1	8	49	57	1343
1019	CDK4	P11802	896	CCND3	P30281	3849.25	1	1	5.5	33.5	39	1092.6
694	BTG1	P62324	29883	CNOT7	Q9UIV1	1540.75	1	1	7	26	33	851.95
3796	KIF2A	O00139	3796	KIF2A	O00139	702.699	1	1	8	41.3333	49.3333	1317.05
1026	CDKN1A	P38936	1019	CDK4	P11802	553.112	0	1	11	64	75	1808.8
6286	S100P	P25815	6285	S100B	P04271	324.275	1	1	4	42.3333	46.3333	1062.93
1453	CSNK1D	P48730	5576	PRKAR2A	P13861	76.643	0	0	0	7	7	395.1
10376	TUBA1B	P68363	203068	TUBB	P07437	59.222	0	0	11	46	57	1340.57
1020	CDK5	Q00535	896	CCND3	P30281	54.718	0	0	4	27.3333	31.3333	947.867
1453	CSNK1D	P48730	5576	PRKAR2A	P13861	54.533	0	0	0	7	7	395.1
1781	DYNC1I2	Q13409	8655	DYNLL1	P63167	48.044	0	1	4	16.6667	20.6667	496.6
5111	PCNA	P12004	5111	PCNA	P12004	35.533	1	1	5.82051	19.4487	25.2692	686.239
3796	KIF2A	O00139	203068	TUBB	P07437	26.971	0	0	5	8	13	488.8
9341	VAMP3	Q15836	6810	STX4	Q12846	19.601	1	1	8.66667	59.6667	68.3333	1780.05
10733	PLK4	O00444	22852	ANKRD26	Q9UPS8	11.297	0	0	1	9	10	404.25
5347	PLK1	P53350	284086	NEK8	Q86SG6	5.775	0	0	3	23	26	714.2
5111	PCNA	P12004	5111	PCNA	P12004	5.486	1	1	5.82051	19.4487	25.2692	686.239
84100	ARL6	Q9H0F7	163	AP2B1	P63010	5.382	0	0	4	21	25	803.6
5577	PRKAR2B	P31323	10769	PLK2	Q9NYY3	5.15	0	0	1	9	10	421.9
10769	PLK2	Q9NYY3	10769	PLK2	Q9NYY3	5.15	0	0	1	15.6667	16.6667	691.683
4751	NEK2	P51955	10769	PLK2	Q9NYY3	5.141	0	0	4	26	30	915
1453	CSNK1D	P48730	10769	PLK2	Q9NYY3	5.075	0	0	4	27	31	1269.45
402	ARL2	P36404	163	AP2B1	P63010	5.063	0	0	3	20	23	840.8
1454	CSNK1E	P49674	10769	PLK2	Q9NYY3	4.955	0	0	6	37	43	1357.45
1020	CDK5	Q00535	10769	PLK2	Q9NYY3	4.955	0	0	4	12	16	541.7
284086	NEK8	Q86SG6	10769	PLK2	Q9NYY3	4.78	0	0	3	19	22	671.5
5566	PRKACA	P17612	10769	PLK2	Q9NYY3	4.678	0	0	4	19.6667	23.6667	777.8
1453	CSNK1D	P48730	10769	PLK2	Q9NYY3	4.551	0	0	4	27	31	1269.45
1639	DCTN1	Q14203	22924	MAPRE3	Q9UPY8	4.305	0	0	5	25	30	756
10376	TUBA1B	P68363	22924	MAPRE3	Q9UPY8	4.305	0	0	2	8	10	379.375
203068	TUBB	P07437	22924	MAPRE3	Q9UPY8	4.298	0	0	0.5	8.5	9	323.1
1026	CDKN1A	P38936	10769	PLK2	Q9NYY3	4.087	0	0	3	27	30	917.25
10376	TUBA1B	P68363	22924	MAPRE3	Q9UPY8	4.013	0	0	2	8	10	379.375
1021	CDK6	Q00534	10769	PLK2	Q9NYY3	3.997	0	0	8	55	63	1768.25
894	CCND2	P30279	10769	PLK2	Q9NYY3	3.865	0	0	2	19	21	665.3
1019	CDK4	P11802	10769	PLK2	Q9NYY3	3.86	0	0	11	33	44	1473.75
203068	TUBB	P07437	22924	MAPRE3	Q9UPY8	3.802	0	0	0.5	8.5	9	323.1
5576	PRKAR2A	P13861	5576	PRKAR2A	P13861	3.699	0	0	2.5	39.5	42	1026.67
983	CDK1	P06493	10769	PLK2	Q9NYY3	3.588	0	0	12.5	77.5	90	1923.92
203068	TUBB	P07437	22919	MAPRE1	Q15691	3.567	0	0	1.5	7	8.5	304.575
10383	TUBB2C	P68371	22919	MAPRE1	Q15691	3.555	0	0	3	6.5	9.5	361.175
10376	TUBA1B	P68363	22919	MAPRE1	Q15691	3.551	0	0	2.5	9	11.5	404.1
1639	DCTN1	Q14203	22919	MAPRE1	Q15691	3.549	0	0	3.9	15.1	19	500.505
7283	TUBG1	P23258	22919	MAPRE1	Q15691	3.521	0	0	1	10	11	366.3
10383	TUBB2C	P68371	22924	MAPRE3	Q9UPY8	3.48	0	0	1.5	8	9.5	334
22974	TPX2	Q9ULW0	10769	PLK2	Q9NYY3	3.45	0	0	5.66667	41.3333	47	1288.5
203068	TUBB	P07437	22919	MAPRE1	Q15691	3.45	0	0	1.5	7	8.5	304.575
7846	TUBA1A	Q71U36	22924	MAPRE3	Q9UPY8	3.428	0	0	1	8	9	346.875
10733	PLK4	O00444	10769	PLK2	Q9NYY3	3.177	0	0	4.5	45.5	50	1584.42
10376	TUBA1B	P68363	22919	MAPRE1	Q15691	3.163	0	0	2.5	9	11.5	404.1
51274	KLF3	P57682	10320	IKZF1	Q13422	3.007	0	0	0	5	5	189.7
3320	HSP90AA1	P07900	3320	HSP90AA1	P07900	2.908	0	1	3.7284	26.5185	30.2469	837.467
3320	HSP90AA1	P07900	3320	HSP90AA1	P07900	2.891	0	1	3.7284	26.5185	30.2469	837.467
51053	GMNN	O75496	51053	GMNN	O75496	2.778	0	0	9	53.25	62.25	1511.4
3320	HSP90AA1	P07900	3320	HSP90AA1	P07900	2.708	0	1	3.7284	26.5185	30.2469	837.467
7846	TUBA1A	Q71U36	22919	MAPRE1	Q15691	2.633	0	0	1.5	8.5	10	352.225
200894	ARL13B	Q3SXY8	9094	UNC119	Q13432	2.381	0	0	12	25.5	37.5	896.75
402	ARL2	P36404	9094	UNC119	Q13432	2.33	1	1	10.6667	27.6667	38.3333	909.333
5347	PLK1	P53350	5576	PRKAR2A	P13861	2.321	0	0	2	6.5	8.5	311.65
84100	ARL6	Q9H0F7	9094	UNC119	Q13432	2.283	0	0	8	25	33	872.55
3320	HSP90AA1	P07900	3320	HSP90AA1	P07900	2.109	0	1	3.7284	26.5185	30.2469	837.467
5347	PLK1	P53350	10769	PLK2	Q9NYY3	2.107	0	0	3.33333	17	20.3333	705.667
3320	HSP90AA1	P07900	3320	HSP90AA1	P07900	2.089	0	1	3.7284	26.5185	30.2469	837.467
5566	PRKACA	P17612	5576	PRKAR2A	P13861	2.082	0	0	16	58.3333	74.3333	1844.33
3320	HSP90AA1	P07900	3320	HSP90AA1	P07900	2.007	0	1	3.7284	26.5185	30.2469	837.467
1021	CDK6	Q00534	1454	CSNK1E	P49674	1.91	0	0	6	29	35	1048.4
5576	PRKAR2A	P13861	1454	CSNK1E	P49674	1.863	0	0	0	7	7	446.45
10383	TUBB2C	P68371	10382	TUBB4	P04350	1.792	0	0	7.33333	36.3333	43.6667	1203.32
3796	KIF2A	O00139	10382	TUBB4	P04350	1.633	0	0	2	11	13	525.8
1019	CDK4	P11802	1454	CSNK1E	P49674	1.623	0	0	0	10	10	234.25
1026	CDKN1A	P38936	983	CDK1	P06493	1.597	0	1	12	63	75	1729.4
894	CCND2	P30279	983	CDK1	P06493	1.476	0	0	2.66667	28.6667	31.3333	899.117
22924	MAPRE3	Q9UPY8	10382	TUBB4	P04350	1.455	0	0	2.5	7.5	10	334.25
983	CDK1	P06493	896	CCND3	P30281	1.429	0	0	4	26	30	978.8
203068	TUBB	P07437	10382	TUBB4	P04350	1.425	0	0	7	30	37	1099.75
10376	TUBA1B	P68363	10382	TUBB4	P04350	1.394	0	0	10.6667	45.3333	56	1339.63
7846	TUBA1A	Q71U36	10382	TUBB4	P04350	1.393	0	0	12.3333	45	57.3333	1352.08
7283	TUBG1	P23258	10382	TUBB4	P04350	1.368	0	0	4	8	12	304.4
5577	PRKAR2B	P31323	5576	PRKAR2A	P13861	1.339	0	0	1	6.5	7.5	348.575
203068	TUBB	P07437	10382	TUBB4	P04350	1.326	0	0	7	30	37	1099.75
10376	TUBA1B	P68363	10382	TUBB4	P04350	1.324	0	0	10.6667	45.3333	56	1339.63
10769	PLK2	Q9NYY3	5577	PRKAR2B	P31323	1.289	0	0	1	9	10	421.9
1454	CSNK1E	P49674	5576	PRKAR2A	P13861	1.285	0	0	0	7	7	446.45
5577	PRKAR2B	P31323	5577	PRKAR2B	P31323	1.254	0	0	5	11	16	500.95
1454	CSNK1E	P49674	5577	PRKAR2B	P31323	1.248	0	0	0	10	10	411.65
1453	CSNK1D	P48730	5577	PRKAR2B	P31323	1.231	0	0	1	5	6	328.6
7532	YWHAG	P61981	7532	YWHAG	P61981	1.191	0	1	3.13793	24.7931	27.931	670.655
83540	NUF2	Q9BZD4	57405	SPC25	Q9HBM1	1.182	0	0	12.5	150	162.5	4208.32
983	CDK1	P06493	1032	CDKN2D	P55273	1.134	0	0	12.3333	51	63.3333	1215.13
1453	CSNK1D	P48730	5577	PRKAR2B	P31323	1.083	0	0	1	5	6	328.6
10013	HDAC6	Q9UBN7	10013	HDAC6	Q9UBN7	1.071	0	0	1.4	12.8	14.2	398.25
1019	CDK4	P11802	983	CDK1	P06493	1.047	0	0	5	36.3333	41.3333	1196.32
5048	PAFAH1B1	P43034	5048	PAFAH1B1	P43034	1.011	0	1	12	70.5	82.5	1713.1
6683	SPAST	Q9UBP0	6683	SPAST	Q9UBP0	1	0	0	4.5	33.5	38	1199.03
6683	SPAST	Q9UBP0	11104	KATNA1	O75449	1	0	0	5	33.5	38.5	1209.22
6683	SPAST	Q9UBP0	5701	PSMC2	P35998	1	0	0	6	25	31	1259.35
29922	NME7	Q9Y5B8	29922	NME7	Q9Y5B8	1	0	0	4.33333	23.6667	28	741.883
23429	RYBP	Q8N488	6015	RING1	Q06587	1	1	1	7.66667	36.6667	44.3333	976.3
7283	TUBG1	P23258	7283	TUBG1	P23258	1	0	0	6	39	45	1504.1
7283	TUBG1	P23258	7846	TUBA1A	Q71U36	1	0	0	1.66667	7	8.66667	274.483
7283	TUBG1	P23258	10376	TUBA1B	P68363	1	0	0	0.333333	7.66667	8	331.917
7283	TUBG1	P23258	203068	TUBB	P07437	1	0	0	2	7	9	328.6
7283	TUBG1	P23258	10376	TUBA1B	P68363	1	0	0	0.333333	7.66667	8	331.917
7283	TUBG1	P23258	203068	TUBB	P07437	1	0	0	2	7	9	328.6
7283	TUBG1	P23258	10376	TUBA1B	P68363	1	0	0	0.333333	7.66667	8	331.917
7283	TUBG1	P23258	10376	TUBA1B	P68363	1	0	0	0.333333	7.66667	8	331.917
10383	TUBB2C	P68371	10383	TUBB2C	P68371	1	0	0	6.33333	29	35.3333	1114.92
10383	TUBB2C	P68371	7846	TUBA1A	Q71U36	1	0	0	11	46	57	1327.85
10383	TUBB2C	P68371	1778	DYNC1H1	Q14204	1	0	0	6.5	8.5	15	425.325
10383	TUBB2C	P68371	10376	TUBA1B	P68363	1	0	0	11	43.6667	54.6667	1331.72
10383	TUBB2C	P68371	3796	KIF2A	O00139	1	0	0	5	11	16	492.15
10383	TUBB2C	P68371	203068	TUBB	P07437	1	0	0	6.66667	38	44.6667	1169.97
10383	TUBB2C	P68371	10376	TUBA1B	P68363	1	0	0	11	43.6667	54.6667	1331.72
10383	TUBB2C	P68371	203068	TUBB	P07437	1	0	0	6.66667	38	44.6667	1169.97
10383	TUBB2C	P68371	10376	TUBA1B	P68363	1	0	0	11	43.6667	54.6667	1331.72
10383	TUBB2C	P68371	10376	TUBA1B	P68363	1	0	0	11	43.6667	54.6667	1331.72
22974	TPX2	Q9ULW0	284086	NEK8	Q86SG6	1	0	0	2	36	38	1189.3
51175	TUBE1	Q9UJT0	203068	TUBB	P07437	1	0	0	2	38	40	1237.2
51175	TUBE1	Q9UJT0	203068	TUBB	P07437	1	0	0	2	38	40	1237.2
7846	TUBA1A	Q71U36	7283	TUBG1	P23258	1	0	0	1.66667	7	8.66667	274.483
7846	TUBA1A	Q71U36	10383	TUBB2C	P68371	1	0	0	11	46	57	1327.85
7846	TUBA1A	Q71U36	7846	TUBA1A	Q71U36	1	0	0	7	36.6667	43.6667	1183.95
7846	TUBA1A	Q71U36	1778	DYNC1H1	Q14204	1	0	0	4.33333	12	16.3333	467.8
7846	TUBA1A	Q71U36	10376	TUBA1B	P68363	1	0	0	5.66667	35.3333	41	1176.17
7846	TUBA1A	Q71U36	203068	TUBB	P07437	1	0	0	11.3333	47	58.3333	1336.23
7846	TUBA1A	Q71U36	10376	TUBA1B	P68363	1	0	0	5.66667	35.3333	41	1176.17
7846	TUBA1A	Q71U36	203068	TUBB	P07437	1	0	0	11.3333	47	58.3333	1336.23
7846	TUBA1A	Q71U36	10376	TUBA1B	P68363	1	0	0	5.66667	35.3333	41	1176.17
7846	TUBA1A	Q71U36	10376	TUBA1B	P68363	1	0	0	5.66667	35.3333	41	1176.17
22924	MAPRE3	Q9UPY8	10383	TUBB2C	P68371	1	0	0	1.5	8	9.5	334
22924	MAPRE3	Q9UPY8	7846	TUBA1A	Q71U36	1	0	0	1	8	9	346.875
22924	MAPRE3	Q9UPY8	1639	DCTN1	Q14203	1	0	0	5	25	30	756
22924	MAPRE3	Q9UPY8	10376	TUBA1B	P68363	1	0	0	2	8	10	379.375
22924	MAPRE3	Q9UPY8	203068	TUBB	P07437	1	0	0	0.5	8.5	9	323.1
22924	MAPRE3	Q9UPY8	10376	TUBA1B	P68363	1	0	0	2	8	10	379.375
22924	MAPRE3	Q9UPY8	203068	TUBB	P07437	1	0	0	0.5	8.5	9	323.1
22924	MAPRE3	Q9UPY8	10376	TUBA1B	P68363	1	0	0	2	8	10	379.375
22924	MAPRE3	Q9UPY8	10376	TUBA1B	P68363	1	0	0	2	8	10	379.375
4751	NEK2	P51955	4751	NEK2	P51955	1	0	1	7.5	66	73.5	1877.53
4751	NEK2	P51955	5566	PRKACA	P17612	1	0	0	7	26	33	1071.35
4751	NEK2	P51955	284086	NEK8	Q86SG6	1	0	0	7	32	39	1013.3
4751	NEK2	P51955	896	CCND3	P30281	1	0	0	9	38.6667	47.6667	1387.17
4751	NEK2	P51955	22852	ANKRD26	Q9UPS8	1	0	0	2	10	12	361.25
4751	NEK2	P51955	983	CDK1	P06493	1	0	0	4	31	35	973.65
4751	NEK2	P51955	1454	CSNK1E	P49674	1	0	0	15	77	92	2482.4
4751	NEK2	P51955	22852	ANKRD26	Q9UPS8	1	0	0	2	10	12	361.25
4751	NEK2	P51955	1020	CDK5	Q00535	1	0	0	5	24	29	921.35
4751	NEK2	P51955	1453	CSNK1D	P48730	1	0	0	12	74	86	2588.3
4751	NEK2	P51955	1019	CDK4	P11802	1	0	0	16	60	76	1179.95
4751	NEK2	P51955	5347	PLK1	P53350	1	0	0	3	25	28	843.8
402	ARL2	P36404	6102	RP2	O75695	1	0	0	6.5	34.5	41	1163.3
402	ARL2	P36404	200894	ARL13B	Q3SXY8	1	0	0	4	16	20	590.75
402	ARL2	P36404	84100	ARL6	Q9H0F7	1	0	0	1.66667	12	13.6667	505
1781	DYNC1I2	Q13409	1781	DYNC1I2	Q13409	1	0	0	3	7	10	303
5566	PRKACA	P17612	4751	NEK2	P51955	1	0	0	7	26	33	1071.35
5566	PRKACA	P17612	5566	PRKACA	P17612	1	0	0	4	18.6667	22.6667	653.017
5566	PRKACA	P17612	284086	NEK8	Q86SG6	1	0	0	6	7	13	475.7
5566	PRKACA	P17612	983	CDK1	P06493	1	0	0	8	21	29	874.4
5566	PRKACA	P17612	1454	CSNK1E	P49674	1	0	0	4	11	15	511.4
5566	PRKACA	P17612	1020	CDK5	Q00535	1	0	0	1	12	13	300.3
5566	PRKACA	P17612	1453	CSNK1D	P48730	1	0	0	2	15	17	500.9
5566	PRKACA	P17612	5347	PLK1	P53350	1	0	0	1.66667	7.66667	9.33333	257.3
7531	YWHAE	P62258	7531	YWHAE	P62258	1	0	0	3.33333	40.6667	44	969.1
7531	YWHAE	P62258	7532	YWHAG	P61981	1	0	1	3	17.5	20.5	634.55
9814	SFI1	A8K8P3	1070	CETN3	O15182	1	0	0	2	26	28	587.8
9814	SFI1	A8K8P3	1069	CETN2	P41208	1	0	1	2	25	27	624.7
284086	NEK8	Q86SG6	22974	TPX2	Q9ULW0	1	0	0	2	36	38	1189.3
284086	NEK8	Q86SG6	4751	NEK2	P51955	1	0	0	7	32	39	1013.3
284086	NEK8	Q86SG6	5566	PRKACA	P17612	1	0	0	6	7	13	475.7
284086	NEK8	Q86SG6	284086	NEK8	Q86SG6	1	0	1	5	17	22	950.75
284086	NEK8	Q86SG6	983	CDK1	P06493	1	0	0	2	20	22	761.7
284086	NEK8	Q86SG6	1454	CSNK1E	P49674	1	0	0	4	25	29	915.65
284086	NEK8	Q86SG6	1020	CDK5	Q00535	1	0	0	1	20	21	757.2
284086	NEK8	Q86SG6	1453	CSNK1D	P48730	1	0	0	2	22	24	778.05
284086	NEK8	Q86SG6	1019	CDK4	P11802	1	0	0	1	23	24	851.7
284086	NEK8	Q86SG6	5347	PLK1	P53350	1	0	0	3	23	26	714.2
10121	ACTR1A	P61163	10121	ACTR1A	P61163	1	0	0	3.33333	23.6667	27	967.15
10121	ACTR1A	P61163	1069	CETN2	P41208	1	0	0	2	4	6	237.9
10733	PLK4	O00444	22974	TPX2	Q9ULW0	1	0	0	7	37.3333	44.3333	1265.92
10733	PLK4	O00444	4751	NEK2	P51955	1	0	0	1	7	8	364.8
10733	PLK4	O00444	5566	PRKACA	P17612	1	0	0	1	31	32	1160.15
10733	PLK4	O00444	284086	NEK8	Q86SG6	1	0	0	4	28	32	933.9
10733	PLK4	O00444	896	CCND3	P30281	1	0	0	3	13	16	418.8
10733	PLK4	O00444	983	CDK1	P06493	1	0	0	15	85	100	1976.2
10733	PLK4	O00444	1454	CSNK1E	P49674	1	0	0	3	18	21	935.4
10733	PLK4	O00444	1032	CDKN2D	P55273	1	0	0	2	3	5	311.2
10733	PLK4	O00444	5577	PRKAR2B	P31323	1	0	0	1	8	9	383
10733	PLK4	O00444	22852	ANKRD26	Q9UPS8	1	0	0	1	9	10	404.25
10733	PLK4	O00444	1020	CDK5	Q00535	1	0	0	2	9	11	513.65
10733	PLK4	O00444	1069	CETN2	P41208	1	0	0	3	17	20	535.6
10733	PLK4	O00444	1453	CSNK1D	P48730	1	0	0	3	18	21	934.45
10733	PLK4	O00444	5576	PRKAR2A	P13861	1	0	0	1	8	9	388.7
10733	PLK4	O00444	5347	PLK1	P53350	1	0	0	7.5	30	37.5	911.75
894	CCND2	P30279	4751	NEK2	P51955	1	0	0	9	34	43	1244.7
894	CCND2	P30279	896	CCND3	P30281	1	0	0	7	29.6667	36.6667	1202.23
894	CCND2	P30279	5347	PLK1	P53350	1	0	0	3	20	23	700.7
22852	ANKRD26	Q9UPS8	4751	NEK2	P51955	1	0	0	2	10	12	361.25
10933	MORF4L1	Q9UBU8	10933	MORF4L1	Q9UBU8	1	1	1	1.75	19.5	21.25	639.519
1070	CETN3	O15182	9814	SFI1	A8K8P3	1	0	0	2	26	28	587.8
1070	CETN3	O15182	1070	CETN3	O15182	1	0	0	3	2.66667	5.66667	238.767
1070	CETN3	O15182	1069	CETN2	P41208	1	0	0	1.66667	5	6.66667	257.467
983	CDK1	P06493	4751	NEK2	P51955	1	0	0	4	31	35	973.65
983	CDK1	P06493	5566	PRKACA	P17612	1	0	0	8	21	29	874.4
983	CDK1	P06493	284086	NEK8	Q86SG6	1	0	0	2	20	22	761.7
983	CDK1	P06493	983	CDK1	P06493	1	0	0	5	24.6667	29.6667	939.55
983	CDK1	P06493	1454	CSNK1E	P49674	1	0	0	15	94	109	2272.95
983	CDK1	P06493	1020	CDK5	Q00535	1	0	0	1.66667	24.6667	26.3333	704.583
983	CDK1	P06493	1453	CSNK1D	P48730	1	0	0	21	74	95	2207.2
983	CDK1	P06493	1019	CDK4	P11802	1	0	0	5	36.3333	41.3333	1196.32
983	CDK1	P06493	5347	PLK1	P53350	1	0	0	5	25	30	1035.85
1454	CSNK1E	P49674	4751	NEK2	P51955	1	0	0	15	77	92	2482.4
1454	CSNK1E	P49674	5566	PRKACA	P17612	1	0	0	4	11	15	511.4
1454	CSNK1E	P49674	284086	NEK8	Q86SG6	1	0	0	4	25	29	915.65
1454	CSNK1E	P49674	983	CDK1	P06493	1	0	0	15	94	109	2272.95
1454	CSNK1E	P49674	1454	CSNK1E	P49674	1	0	0	2.79167	23.8333	26.625	702.3
1454	CSNK1E	P49674	1020	CDK5	Q00535	1	0	0	2	15	17	573.6
1454	CSNK1E	P49674	1453	CSNK1D	P48730	1	0	0	5.66667	17.3333	23	755.983
1454	CSNK1E	P49674	1019	CDK4	P11802	1	0	0	0	10	10	234.25
1454	CSNK1E	P49674	5347	PLK1	P53350	1	0	0	4	43	47	1412.95
1639	DCTN1	Q14203	1639	DCTN1	Q14203	1	0	0	7.71429	24.1429	31.8571	624.757
1639	DCTN1	Q14203	10376	TUBA1B	P68363	1	0	0	2	13	15	318.5
1639	DCTN1	Q14203	10376	TUBA1B	P68363	1	0	0	2	13	15	318.5
1639	DCTN1	Q14203	10376	TUBA1B	P68363	1	0	0	2	13	15	318.5
1639	DCTN1	Q14203	10376	TUBA1B	P68363	1	0	0	2	13	15	318.5
3093	UBE2K	P61086	6015	RING1	Q06587	1	0	1	6	14	20	586.2
3093	UBE2K	P61086	7329	UBE2I	P63279	1	1	1	3	12	15	443.3
1021	CDK6	Q00534	22974	TPX2	Q9ULW0	1	0	0	4	34	38	1239.1
1021	CDK6	Q00534	4751	NEK2	P51955	1	0	0	4	40	44	985.9
1021	CDK6	Q00534	5566	PRKACA	P17612	1	0	0	0	12	12	531.3
1021	CDK6	Q00534	284086	NEK8	Q86SG6	1	0	0	4	26	30	867.25
1021	CDK6	Q00534	983	CDK1	P06493	1	0	0	7	41	48	1211.62
1021	CDK6	Q00534	1020	CDK5	Q00535	1	0	0	3.66667	35	38.6667	1138.53
1021	CDK6	Q00534	1453	CSNK1D	P48730	1	0	0	6	26	32	943
1021	CDK6	Q00534	1019	CDK4	P11802	1	0	0	4	33.3333	37.3333	1163.78
1021	CDK6	Q00534	5347	PLK1	P53350	1	0	0	2	25	27	1011.75
5577	PRKAR2B	P31323	5566	PRKACA	P17612	1	0	0	12.6667	41.6667	54.3333	1385.12
5577	PRKAR2B	P31323	1454	CSNK1E	P49674	1	0	0	0	10	10	411.65
5577	PRKAR2B	P31323	1453	CSNK1D	P48730	1	0	0	1	5	6	328.6
5577	PRKAR2B	P31323	5347	PLK1	P53350	1	0	0	1	8	9	407.95
200894	ARL13B	Q3SXY8	200894	ARL13B	Q3SXY8	1	0	0	2	13	15	503.95
200894	ARL13B	Q3SXY8	84100	ARL6	Q9H0F7	1	0	0	8	22	30	830.2
6810	STX4	Q12846	6810	STX4	Q12846	1	1	1	2.33333	26.6667	29	902.3
6810	STX4	Q12846	6844	VAMP2	P63027	1	1	1	5.66667	67	72.6667	1946.18
1020	CDK5	Q00535	4751	NEK2	P51955	1	0	0	5	24	29	921.35
1020	CDK5	Q00535	5566	PRKACA	P17612	1	0	0	1	12	13	300.3
1020	CDK5	Q00535	284086	NEK8	Q86SG6	1	0	0	1	20	21	757.2
1020	CDK5	Q00535	983	CDK1	P06493	1	0	0	1.66667	24.6667	26.3333	704.583
1020	CDK5	Q00535	1454	CSNK1E	P49674	1	0	0	2	15	17	573.6
1020	CDK5	Q00535	1032	CDKN2D	P55273	1	0	0	17	56.6667	73.6667	1340.03
1020	CDK5	Q00535	1020	CDK5	Q00535	1	0	0	0	25	25	647.75
1020	CDK5	Q00535	1453	CSNK1D	P48730	1	0	0	1	19	20	564.45
1020	CDK5	Q00535	1019	CDK4	P11802	1	0	0	3	30.3333	33.3333	934.05
1020	CDK5	Q00535	5347	PLK1	P53350	1	0	0	3	38	41	1323.55
57695	USP37	Q86T82	57695	USP37	Q86T82	1	0	0	5	19	24	519.05
11104	KATNA1	O75449	6683	SPAST	Q9UBP0	1	0	0	5	33.5	38.5	1209.22
11104	KATNA1	O75449	11104	KATNA1	O75449	1	0	0	6	44	50	1418.05
11104	KATNA1	O75449	5701	PSMC2	P35998	1	0	0	5.5	48.5	54	1768.97
22919	MAPRE1	Q15691	7283	TUBG1	P23258	1	0	0	1	10	11	366.3
22919	MAPRE1	Q15691	10383	TUBB2C	P68371	1	0	0	3	6.5	9.5	361.175
22919	MAPRE1	Q15691	7846	TUBA1A	Q71U36	1	0	0	1.5	8.5	10	352.225
22919	MAPRE1	Q15691	1639	DCTN1	Q14203	1	0	0	3.9	15.1	19	500.505
22919	MAPRE1	Q15691	10382	TUBB4	P04350	1	0	0	0.5	8.5	9	299.075
22919	MAPRE1	Q15691	10376	TUBA1B	P68363	1	0	0	2.5	9	11.5	404.1
22919	MAPRE1	Q15691	203068	TUBB	P07437	1	0	0	1.5	7	8.5	304.575
22919	MAPRE1	Q15691	10376	TUBA1B	P68363	1	0	0	2.5	9	11.5	404.1
22919	MAPRE1	Q15691	203068	TUBB	P07437	1	0	0	1.5	7	8.5	304.575
22919	MAPRE1	Q15691	10376	TUBA1B	P68363	1	0	0	2.5	9	11.5	404.1
22919	MAPRE1	Q15691	10376	TUBA1B	P68363	1	0	0	2.5	9	11.5	404.1
7341	SUMO1	P63165	7329	UBE2I	P63279	1	1	1	5.75	13.25	19	533.25
10769	PLK2	Q9NYY3	22974	TPX2	Q9ULW0	1	0	0	5.66667	41.3333	47	1288.5
10769	PLK2	Q9NYY3	4751	NEK2	P51955	1	0	0	4	26	30	915
10769	PLK2	Q9NYY3	5566	PRKACA	P17612	1	0	0	4	19.6667	23.6667	777.8
10769	PLK2	Q9NYY3	284086	NEK8	Q86SG6	1	0	0	3	19	22	671.5
10769	PLK2	Q9NYY3	896	CCND3	P30281	1	0	0	3	22	25	702.7
10769	PLK2	Q9NYY3	983	CDK1	P06493	1	0	0	12.5	77.5	90	1923.92
10769	PLK2	Q9NYY3	1454	CSNK1E	P49674	1	0	0	6	37	43	1357.45
10769	PLK2	Q9NYY3	1032	CDKN2D	P55273	1	0	0	3.5	13	16.5	618.1
10769	PLK2	Q9NYY3	1020	CDK5	Q00535	1	0	0	4	12	16	541.7
10769	PLK2	Q9NYY3	1453	CSNK1D	P48730	1	0	0	4	27	31	1269.45
10769	PLK2	Q9NYY3	1019	CDK4	P11802	1	0	0	11	33	44	1473.75
10769	PLK2	Q9NYY3	5347	PLK1	P53350	1	0	0	3.33333	17	20.3333	705.667
27229	TUBGCP4	Q9UGJ1	27229	TUBGCP4	Q9UGJ1	1	0	0	8	48	56	1440.55
27229	TUBGCP4	Q9UGJ1	27229	TUBGCP4	Q9UGJ1	1	0	0	8	48	56	1440.55
57405	SPC25	Q9HBM1	147841	SPC24	Q8NBT2	1	0	1	12.5	150	162.5	4208.32
57405	SPC25	Q9HBM1	83540	NUF2	Q9BZD4	1	0	0	12.5	150	162.5	4208.32
3320	HSP90AA1	P07900	3320	HSP90AA1	P07900	1	0	1	3.7284	26.5185	30.2469	837.467
3796	KIF2A	O00139	10383	TUBB2C	P68371	1	0	0	5	11	16	492.15
3796	KIF2A	O00139	203068	TUBB	P07437	1	0	0	5	8	13	488.8
51175	TUBE1	Q9UJT0	203068	TUBB	P07437	1	0	0	2	38	40	1237.2
51175	TUBE1	Q9UJT0	203068	TUBB	P07437	1	0	0	2	38	40	1237.2
1453	CSNK1D	P48730	4751	NEK2	P51955	1	0	0	12	74	86	2588.3
1453	CSNK1D	P48730	5566	PRKACA	P17612	1	0	0	2	15	17	500.9
1453	CSNK1D	P48730	284086	NEK8	Q86SG6	1	0	0	2	22	24	778.05
1453	CSNK1D	P48730	983	CDK1	P06493	1	0	0	21	74	95	2207.2
1453	CSNK1D	P48730	1454	CSNK1E	P49674	1	0	0	5.66667	17.3333	23	755.983
1453	CSNK1D	P48730	1020	CDK5	Q00535	1	0	0	1	19	20	564.45
1453	CSNK1D	P48730	1453	CSNK1D	P48730	1	0	0	7	35.8571	42.8571	1147.96
1453	CSNK1D	P48730	1019	CDK4	P11802	1	0	0	3	13	16	289.4
1453	CSNK1D	P48730	5347	PLK1	P53350	1	0	0	6	40	46	1323.55
1026	CDKN1A	P38936	4751	NEK2	P51955	1	0	0	4	33	37	1015.05
1026	CDKN1A	P38936	5566	PRKACA	P17612	1	0	0	4	35	39	981.05
1026	CDKN1A	P38936	1454	CSNK1E	P49674	1	0	0	5	26	31	1008.35
1026	CDKN1A	P38936	1020	CDK5	Q00535	1	0	0	9	63	72	1636.7
1026	CDKN1A	P38936	1453	CSNK1D	P48730	1	0	0	4	32	36	952.55
5576	PRKAR2A	P13861	5566	PRKACA	P17612	1	0	0	16	58.3333	74.3333	1844.33
5576	PRKAR2A	P13861	5577	PRKAR2B	P31323	1	0	0	1	6.5	7.5	348.575
5576	PRKAR2A	P13861	1453	CSNK1D	P48730	1	0	0	0	7	7	395.1
5576	PRKAR2A	P13861	5347	PLK1	P53350	1	0	0	2	6.5	8.5	311.65
9094	UNC119	Q13432	200894	ARL13B	Q3SXY8	1	0	0	12	25.5	37.5	896.75
9094	UNC119	Q13432	84100	ARL6	Q9H0F7	1	0	0	8	25	33	872.55
203068	TUBB	P07437	7283	TUBG1	P23258	1	0	0	2	7	9	328.6
203068	TUBB	P07437	10383	TUBB2C	P68371	1	0	0	6.66667	38	44.6667	1169.97
203068	TUBB	P07437	51175	TUBE1	Q9UJT0	1	0	0	2	38	40	1237.2
203068	TUBB	P07437	7846	TUBA1A	Q71U36	1	0	0	11.3333	47	58.3333	1336.23
203068	TUBB	P07437	1778	DYNC1H1	Q14204	1	0	0	3.66667	8.66667	12.3333	423.9
203068	TUBB	P07437	10376	TUBA1B	P68363	1	0	0	11	46	57	1340.57
203068	TUBB	P07437	3796	KIF2A	O00139	1	0	0	5	8	13	488.8
203068	TUBB	P07437	51175	TUBE1	Q9UJT0	1	0	0	2	38	40	1237.2
203068	TUBB	P07437	203068	TUBB	P07437	1	0	0	7.33333	33.6667	41	1160.68
203068	TUBB	P07437	10376	TUBA1B	P68363	1	0	0	11	46	57	1340.57
203068	TUBB	P07437	203068	TUBB	P07437	1	0	0	7.33333	33.6667	41	1160.68
203068	TUBB	P07437	10376	TUBA1B	P68363	1	0	0	11	46	57	1340.57
203068	TUBB	P07437	10376	TUBA1B	P68363	1	0	0	11	46	57	1340.57
10376	TUBA1B	P68363	7283	TUBG1	P23258	1	0	0	0.333333	7.66667	8	331.917
10376	TUBA1B	P68363	10383	TUBB2C	P68371	1	0	0	11	43.6667	54.6667	1331.72
10376	TUBA1B	P68363	7846	TUBA1A	Q71U36	1	0	0	5.66667	35.3333	41	1176.17
10376	TUBA1B	P68363	1778	DYNC1H1	Q14204	1	0	0	6.5	15	21.5	489.025
10376	TUBA1B	P68363	1639	DCTN1	Q14203	1	0	0	2	13	15	318.5
10376	TUBA1B	P68363	10376	TUBA1B	P68363	1	0	0	6.33333	36.6667	43	1148.08
10376	TUBA1B	P68363	10376	TUBA1B	P68363	1	0	0	6.33333	36.6667	43	1148.08
10376	TUBA1B	P68363	203068	TUBB	P07437	1	0	0	11	46	57	1340.57
10376	TUBA1B	P68363	10376	TUBA1B	P68363	1	0	0	6.33333	36.6667	43	1148.08
10376	TUBA1B	P68363	10376	TUBA1B	P68363	1	0	0	6.33333	36.6667	43	1148.08
1019	CDK4	P11802	4751	NEK2	P51955	1	0	0	16	60	76	1179.95
1019	CDK4	P11802	284086	NEK8	Q86SG6	1	0	0	1	23	24	851.7
1019	CDK4	P11802	1020	CDK5	Q00535	1	0	0	3	30.3333	33.3333	934.05
1019	CDK4	P11802	1453	CSNK1D	P48730	1	0	0	3	13	16	289.4
1019	CDK4	P11802	1019	CDK4	P11802	1	0	0	3.66667	29.3333	33	1046.77
1019	CDK4	P11802	5347	PLK1	P53350	1	0	0	2	27	29	932.95
1453	CSNK1D	P48730	4751	NEK2	P51955	1	0	0	12	74	86	2588.3
1453	CSNK1D	P48730	5566	PRKACA	P17612	1	0	0	2	15	17	500.9
1453	CSNK1D	P48730	284086	NEK8	Q86SG6	1	0	0	2	22	24	778.05
1453	CSNK1D	P48730	983	CDK1	P06493	1	0	0	21	74	95	2207.2
1453	CSNK1D	P48730	1454	CSNK1E	P49674	1	0	0	5.66667	17.3333	23	755.983
1453	CSNK1D	P48730	1020	CDK5	Q00535	1	0	0	1	19	20	564.45
1453	CSNK1D	P48730	1453	CSNK1D	P48730	1	0	0	7	35.8571	42.8571	1147.96
1453	CSNK1D	P48730	1019	CDK4	P11802	1	0	0	3	13	16	289.4
1453	CSNK1D	P48730	5347	PLK1	P53350	1	0	0	6	40	46	1323.55
84100	ARL6	Q9H0F7	200894	ARL13B	Q3SXY8	1	0	0	8	22	30	830.2
84100	ARL6	Q9H0F7	84100	ARL6	Q9H0F7	1	0	0	3.33333	13	16.3333	606.467
84100	ARL6	Q9H0F7	23568	ARL2BP	Q9Y2Y0	1	0	0	4	19.5	23.5	599.55
10013	HDAC6	Q9UBN7	10013	HDAC6	Q9UBN7	1	0	0	1.4	12.8	14.2	398.25
5700	PSMC1	P62191	6683	SPAST	Q9UBP0	1	0	0	5	15	20	766.8
5700	PSMC1	P62191	11104	KATNA1	O75449	1	0	0	4.5	53.5	58	1789.12
5700	PSMC1	P62191	5701	PSMC2	P35998	1	0	1	8	52	60	1813.17
203068	TUBB	P07437	7283	TUBG1	P23258	1	0	0	2	7	9	328.6
203068	TUBB	P07437	10383	TUBB2C	P68371	1	0	0	6.66667	38	44.6667	1169.97
203068	TUBB	P07437	51175	TUBE1	Q9UJT0	1	0	0	2	38	40	1237.2
203068	TUBB	P07437	7846	TUBA1A	Q71U36	1	0	0	11.3333	47	58.3333	1336.23
203068	TUBB	P07437	1778	DYNC1H1	Q14204	1	0	0	3.66667	8.66667	12.3333	423.9
203068	TUBB	P07437	10376	TUBA1B	P68363	1	0	0	11	46	57	1340.57
203068	TUBB	P07437	3796	KIF2A	O00139	1	0	0	5	8	13	488.8
203068	TUBB	P07437	51175	TUBE1	Q9UJT0	1	0	0	2	38	40	1237.2
203068	TUBB	P07437	203068	TUBB	P07437	1	0	0	7.33333	33.6667	41	1160.68
203068	TUBB	P07437	10376	TUBA1B	P68363	1	0	0	11	46	57	1340.57
203068	TUBB	P07437	203068	TUBB	P07437	1	0	0	7.33333	33.6667	41	1160.68
203068	TUBB	P07437	10376	TUBA1B	P68363	1	0	0	11	46	57	1340.57
203068	TUBB	P07437	10376	TUBA1B	P68363	1	0	0	11	46	57	1340.57
3320	HSP90AA1	P07900	3320	HSP90AA1	P07900	1	0	1	3.7284	26.5185	30.2469	837.467
7532	YWHAG	P61981	7531	YWHAE	P62258	1	0	1	3	17.5	20.5	634.55
4739	NEDD9	Q14511	4739	NEDD9	Q14511	1	0	1	2	15	17	396.5
5347	PLK1	P53350	4751	NEK2	P51955	1	0	0	3	25	28	843.8
5347	PLK1	P53350	5566	PRKACA	P17612	1	0	0	1.66667	7.66667	9.33333	257.3
5347	PLK1	P53350	896	CCND3	P30281	1	0	0	3	15	18	697.45
5347	PLK1	P53350	983	CDK1	P06493	1	0	0	5	25	30	1035.85
5347	PLK1	P53350	1454	CSNK1E	P49674	1	0	0	4	43	47	1412.95
5347	PLK1	P53350	1032	CDKN2D	P55273	1	0	0	6.5	16	22.5	706.7
5347	PLK1	P53350	5577	PRKAR2B	P31323	1	0	0	1	8	9	407.95
5347	PLK1	P53350	1020	CDK5	Q00535	1	0	0	3	38	41	1323.55
5347	PLK1	P53350	1453	CSNK1D	P48730	1	0	0	6	40	46	1323.55
5347	PLK1	P53350	1019	CDK4	P11802	1	0	0	2	27	29	932.95
5347	PLK1	P53350	5347	PLK1	P53350	1	0	0	1.55556	18	19.5556	646.289
10376	TUBA1B	P68363	7283	TUBG1	P23258	1	0	0	0.333333	7.66667	8	331.917
10376	TUBA1B	P68363	10383	TUBB2C	P68371	1	0	0	11	43.6667	54.6667	1331.72
10376	TUBA1B	P68363	7846	TUBA1A	Q71U36	1	0	0	5.66667	35.3333	41	1176.17
10376	TUBA1B	P68363	1778	DYNC1H1	Q14204	1	0	0	6.5	15	21.5	489.025
10376	TUBA1B	P68363	1639	DCTN1	Q14203	1	0	0	2	13	15	318.5
10376	TUBA1B	P68363	10376	TUBA1B	P68363	1	0	0	6.33333	36.6667	43	1148.08
10376	TUBA1B	P68363	203068	TUBB	P07437	1	0	0	11	46	57	1340.57
10376	TUBA1B	P68363	10376	TUBA1B	P68363	1	0	0	6.33333	36.6667	43	1148.08
10376	TUBA1B	P68363	203068	TUBB	P07437	1	0	0	11	46	57	1340.57
10376	TUBA1B	P68363	10376	TUBA1B	P68363	1	0	0	6.33333	36.6667	43	1148.08
10376	TUBA1B	P68363	10376	TUBA1B	P68363	1	0	0	6.33333	36.6667	43	1148.08
3320	HSP90AA1	P07900	3320	HSP90AA1	P07900	1	0	1	3.7284	26.5185	30.2469	837.467
