# Supplementary material for: Pooled‐matrix protein interaction screens using Barcode Fusion Genetics
Source: Mol Syst Biol. 2016 Apr 23;12(4):863. doi: 10.15252/msb.20156660 (PMC4848762; doi:10.15252/msb.20156660)
Supplement: Supplementary file 6 — Table EV4 [file MSB-12-863-s006.xlsx]

## Sheet: Table EV4
Table EV4
Comparison of high-capacity Y2H screening methods
		Array-based Y2H/eY2H	Mini-pool Y2H	Smart-pooling Y2H	Y2H-Seq	Stitch-Seq Y2H	In yeast assembly-based BFG-Y2H	En masse recombinational cloning-based BFG-Y2H
References		Rajagopala and Uetz (2009); Reece-Hoyes et al (2013)	Rual et al (2005)	Xin et al (2009)	Weimann et al (2013)	Yu et al (2011); Rolland et al (2014)	This study	This study
Reagent preparation	DNA barcode preparation						Pooling and arraying	Pooled Gibson assembly
	Y2H vector preparation	Individual arrays	Individual arrays	Individual arrays	Individual arrays	Individual arrays	Individual in-yeast assemblies	Pooling and arraying
	Yeast transformation	Individual arrays	Individual arrays	Individual arrays	Individual arrays	Individual arrays		Pooled
Screening method		Individual arrays	One by mini-pool	One by smart-pools	Mini-pool by pool	One by mini-pool	Pool by pool	Pool by pool
Picking of Y2H positive colonies			Yes	Yes		Yes
Identification method			Sanger sequencing	Sanger sequencing	Deep sequencing	Deep sequencing	Deep sequencing	Deep sequencing
Retest requirement		Yes	Yes	Yes	Yes	Yes
Throughput		+	++	+++	++++	++++	++++	+++++
Performance	Specificity	++	++	++	++	++	+++	+++
	Sensitivity	++	++	++	++	++	+	+
