# Supplementary material for: Pooled‐matrix protein interaction screens using Barcode Fusion Genetics
Source: Mol Syst Biol. 2016 Apr 23;12(4):863. doi: 10.15252/msb.20156660 (PMC4848762; doi:10.15252/msb.20156660)
Supplement: Supplementary file 7 — Table EV5 [file MSB-12-863-s007.xlsx]

## Sheet: Table EV5 Oligomers
Table EV5
List of oligomers used in this study (List of oligomers, Sheet 1/2)
DNA oligomer name	Sequence (5' to 3' direction)	Usage	Purification	Comments
O001	GGAAGACGATAAGGTTAAGATAAGTAGATAAGAGAATGATACGAG TCGAGGAGCTTGGCCCATTG	Creation of Toolkit a strain	PAGE purified
O002	GGAGTTAAGAAGTCTGAAGAACTCTGAAATAAACTTTCGATTGACGACAG TCGACACTGGATGGCGGCGTTAG	Creation of Toolkit a strain	PAGE purified
O003	CACACACTAAATTACCGGATCAATTCGGGG ATGTCCAATTTACTGACCGTACACC	Creation of Toolkit α strain	PAGE purified
O004	AATTACATGATGCGGCCCTCCTGCAGGGCC CTAATCGCCATCTTCCAGCAGG	Creation of Toolkit α strain	PAGE purified
O005	AGCTTGATATCGAATTCCTGCAGCCCGGGG CGCGCCACTTCTAAATAAGC	Creation of Toolkit α strain	PAGE purified
O006	CCGGGTGACCCGGCGGGGACGAGGCAAGCT GGCCGCAAATTAAAGCCTTC	Creation of Toolkit α strain	PAGE purified
O007	AGCTTGCCTCGTCCCCGCCGGGTCACCCGG	Creation of Toolkit α strain	Standard desalting
O008	ACCGCGGTGGCGGCCGCTCTAGAACTAGTG TCGAC ACTGGATGGCGGCGTTAGTATC	Creation of Toolkit α strain	PAGE purified
O009	GGAAGACGATAAGGTTAAGATAAGTAGATAAGAGAATGATACGAG CGCGCCACTTCTAAATAAGC	Creation of Toolkit α strain	PAGE purified
O010	GGAGTTAAGAAGTCTGAAGAACTCTGAAATAAACTTTCGATTGACGACAG TCGACACTGGATGGCGGCGTTAG	Creation of Toolkit α strain	PAGE purified
O011	CCATACGAGCACATTACGGG NNNNNNNNNNNNNNNNNNNNNNNNN CTAACTCGCATACCTCTGATAAC	Bait-BC1 template	PAGE purified	N, mixed bases (A:C:G:T=25%:25%:25%:25%)
O012	CTTGACTGAGCGACTGAGG NNNNNNNNNNNNNNNNNNNNNNNNN CCTTCACACGCACCTATCGAAG	Bait-BC2 template	PAGE purified	N, mixed bases (A:C:G:T=25%:25%:25%:25%)
O013	CCCTTAGAACCGAGAGTGTG NNNNNNNNNNNNNNNNNNNNNNNNN CACTCCGTTCGTCACTCAATAA	Prey-BC1 template	PAGE purified	N, mixed bases (A:C:G:T=25%:25%:25%:25%)
O014	CAGCGGGATAGTGCGATTG NNNNNNNNNNNNNNNNNNNNNNNNN CATCTGCCTAACCCTGGAG	Prey-BC2 template	PAGE purified	N, mixed bases (A:C:G:T=25%:25%:25%:25%)
O015	CTCACTAAAGGGAACAAAAGCTGGGTACCGATAACTTCGTATAATGTATGCTATACGAAGTTATCCATACGAGCACATTACGGG	Generation of bait-BC1 fragment	PAGE purified
O016	TTTCCGATCTATTTTGACAGAGTGCTGACAATAACTTCGTATAAAGTATCCTATACGAAGTTATGTTATCAGAGGTATGCGAGTTAG	Generation of bait-BC1 fragment	PAGE purified
O017	TGTCAGCACTCTGTCAAAATAGATCGGAAATCGATAGGTGCGTGTGAAGG	Generation of bait-BC2 fragment	PAGE purified
O018	TCATTTCTTCGATCCCGGATCTCGAGGGGGCTTGACTGAGCGACTGAGG	Generation of bait-BC2 fragment	PAGE purified
O019	GAAGGCTTTAATTTGCAAGCTCGGGATCCGCCCTTAGAACCGAGAGTGTG	Generation of prey-BC1 fragment	PAGE purified
O020	TTTCCGATCTATTTTGACAGAGTGCTGACATTATTGAGTGACGAACGGAGTG	Generation of prey-BC1 fragment	PAGE purified
O021	TGTCAGCACTCTGTCAAAATAGATCGGAAAATAACTTCGTATAATGTATGCTATACGAAGTTATCTCCAGGGTTAGGCAGATG	Generation of prey-BC2 fragment	PAGE purified
O022	TCATTTCTTCGATCCCGGATCTCGAGGGGGATAACTTCGTATAAAGTATCCTATACGAAGTTATCAGCGGGATAGTGCGATTG	Generation of prey-BC2 fragment	PAGE purified
O023	GCCTCTAACATTGAGACAGCATAGAATAAGTGC	Generation of bait ORF fragment	Standard desalting
O024	TTGACCCTTTTCCATCTTTTCGTAAATTTCTGG	Generation of bait ORF fragment	Standard desalting
O025	ACGCGTTTGGAATCACTACAGGGATGTTTAATA	Genaration of prey ORF fragment	Standard desalting
O026	TTGACCCTTTTCCATCTTTTCGTAAATTTCTGG	Genaration of prey ORF fragment	Standard desalting
O027	AGGAAACAGCTATGACCATGATTACG	Generation of bait barcode fragment	Standard desalting
O028	CCTTATATTTGTCTTTTGCCTTCATGCTC	Generation of bait barcode fragment	Standard desalting
O029	TGTACGCATGTAACATTATACTGAAAACC	Generation of prey barcode fragment	Standard desalting
O030	CCTTATATTTGTCTTTTGCCTTCATGCTC	Generation of prey barcode fragment	Standard desalting
O031	CGGGATCGAAGAAATGATGGTAAATGAAATAGGAAATC	Generation of GAL4DB fragment	Standard desalting
O032	CAGTCAACTGTCTTTGACCTTTGTTACTACTCTCTTC	Generation of GAL4DB fragment	Standard desalting
O033	CGGGATCGAAGAAATGATGGTAAATGAAATAGGAAATC	Generation of GAL4AD fragment	Standard desalting
O034	GTATCTTCATCATCGAATAGATAGTTATATACATCATCCATTGTAGTGGTA	Generation of GAL4AD fragment	Standard desalting
O035	TGGTCAAGTCTCCAATCAAGGTTGTCGGCTTGTCTACC	Generation of bait backbone fragment	Standard desalting
O036	ACCCAGCTTTTGTTCCCTTTAGTGAGGGTTAATTCC	Generation of bait backbone fragment	Standard desalting
O037	TGGTCAAGTCTCCAATCAAGGTTGTCGGCTTGTCTACC	Generation of prey backbone fragment	Standard desalting
O038	GAGCTTGCAAATTAAAGCCTTCGAGCGTCCCAAAACC	Generation of prey backbone fragment	Standard desalting
O039	CACGCTCGTCGTTTGGTATGGCTTCATTCAGCTCC	Generation of bait backbone fragment	Standard desalting
O040	GGGATCATGTAACTCGCCTTGATCGTTGGGAACC	Generation of bait backbone fragment	Standard desalting
O041	CACGCTCGTCGTTTGGTATGGCTTCATTCAGCTCC	Generation of prey backbone fragment	Standard desalting
O042	GGGATCATGTAACTCGCCTTGATCGTTGGGAACC	Generation of prey backbone fragment	Standard desalting
O043	AGGAAACAGCTATGACCATGATTACG	Sanger sequencing primer	Standard desalting
O044	CCTTATATTTGTCTTTTGCCTTCATGCTC	Sanger sequencing primer	Standard desalting
O045	CTGAAAACCTTGCTTGAGAAGG	Sanger sequencing primer	Standard desalting
O046	CTTTTGCCTTCATGCTCCTTGATT	Sanger sequencing primer	Standard desalting
O047	GTTGCGCACGGATTGTCGAT	Sanger sequencing primer	Standard desalting
O048	AGTCGATGTCTCGTGGACC	Sanger sequencing primer	Standard desalting
O049	CAAGGCTAGGTGGAGCTGG	Sanger sequencing primer	Standard desalting
O050	TACGGTCGTTGCCAGACC	Sanger sequencing primer	Standard desalting
O051	TCTTTTGCCTTCATGCTCCT	Sanger sequencing primer	Standard desalting
O052	ATTTACCATCATTTCTTCGATCCC	Sanger sequencing primer	Standard desalting
O053	CATCATCATCGGAAGAGAGT	Sanger sequencing primer	Standard desalting
O054	GATGCCGTCACAGATAGATT	Sanger sequencing primer	Standard desalting
O055	GGAATCACTACAGGGATGTT	Sanger sequencing primer	Standard desalting
O056	ATTCAAAACCACTGTCACCT	Sanger sequencing primer	Standard desalting
O057	AATTTCTGGCAAGGTAGACA	Sanger sequencing primer	Standard desalting
O058	ATTTGACCCTTTTCCATCTT	Sanger sequencing primer	Standard desalting
O059	CCATACGAGCACATTACGGG	Bait-BC1 forward PCR primer	Standard desalting
O060	GTTATCAGAGGTATGCGAGTTAG	Bait-BC1 reverse PCR primer	Standard desalting
O061	TCGATAGGTGCGTGTGAAGG	Bait-BC2 forward PCR primer	Standard desalting
O062	CTTGACTGAGCGACTGAGG	Bait-BC2 reverse PCR primer	Standard desalting
O063	CCCTTAGAACCGAGAGTGTG	Prey-BC1 forward PCR primer	Standard desalting
O064	TTATTGAGTGACGAACGGAGTG	Prey-BC1 reverse PCR primer	Standard desalting
O065	CTCCAGGGTTAGGCAGATG	Prey-BC2 forward PCR primer	Standard desalting
O066	CAGCGGGATAGTGCGATTG	Prey-BC2 reverse PCR primer	Standard desalting
O067	GGTTTCCGGGTGAGTCATAC	TKgt1 PCR; TKgt3 PCR	Standard desalting
O068	TCTGTTCGCAACCACTCTTC	TKgt1 PCR	Standard desalting
O069	TGGTTGCGAACAGAGTAAACC	TKgt2 PCR	Standard desalting
O070	CGGCGTCTTCTTTTGAATTT	TKgt2 PCR; TKgtMX4 PCR	Standard desalting
O071	CAATGTCAACATGGCGGTAA	TKgt3 PCR	Standard desalting
O072	GGACGAGCTCCACTTAGACG	TKgt4 PCR	Standard desalting
O073	AGGGCATCGGTAAACATCTG	TKgt4 PCR	Standard desalting
O074	TGGTCGCTATACTGCTGTCG	TKgtMX4 PCR	Standard desalting
O075	CCTGAGAAAGCAACCTGACC	TKgt5 PCR	Standard desalting
O076	CGTACTGACGGTGGGAGAAT	TKgt6 PCR	Standard desalting
O077	CCCGGCAAAACAGGTAGTTA	TKgt6 PCR	Standard desalting
DB-BC R primers	TAACTTACGGAGTCGCTCTACG [index] CCATACGAGCACATTACGGG	RCP-PCR	PAGE purified	For the 9-bp index tag codes, see Sheet "Multiplexing tags"
DB-BC C primers	GGATGGGATTCTTTAGGTCCTG [index] CTTGACTGAGCGACTGAGG	RCP-PCR	PAGE purified	For the 9-bp index tag codes, see Sheet "Multiplexing tags"
DB-lox R primers	TAACTTACGGAGTCGCTCTACG [index] GGAACAAAAGCTGGGTACCG	RCP-PCR	PAGE purified	For the 9-bp index tag codes, see Sheet "Multiplexing tags"
DB-lox C primers	GGATGGGATTCTTTAGGTCCTG [index] CGATCTATTTTGACAGAGTGCTGACA	RCP-PCR	PAGE purified	For the 9-bp index tag codes, see Sheet "Multiplexing tags"
AD-BC R primers	TAACTTACGGAGTCGCTCTACG [index] CCCTTAGAACCGAGAGTGTG	RCP-PCR	PAGE purified	For the 9-bp index tag codes, see Sheet "Multiplexing tags"
AD-BC C primers	GGATGGGATTCTTTAGGTCCTG [index] CAGCGGGATAGTGCGATTG	RCP-PCR	PAGE purified	For the 9-bp index tag codes, see Sheet "Multiplexing tags"
AD-lox R primers	TAACTTACGGAGTCGCTCTACG [index] CAGCACTCTGTCAAAATAGATCGG	RCP-PCR	PAGE purified	For the 9-bp index tag codes, see Sheet "Multiplexing tags"
AD-lox C primers	GGATGGGATTCTTTAGGTCCTG [index] CATTTCTTCGATCCCGGATCTC	RCP-PCR	PAGE purified	For the 9-bp index tag codes, see Sheet "Multiplexing tags"
Plate F primers	AATGATACGGCGACCACCGAGATCTACACTCTTTCCCTACACGACGCTCTTCCGATCT NNNNN [index] TAACTTACGGAGTCGCTCTACG	RCP-PCR	PAGE purified	For the 9-bp index tag codes, see Sheet "Multiplexing tags"; N, mixed bases (A:C:G:T=25%:25%:25%:25%)
Plate R primers	CAAGCAGAAGACGGCATACGAGATCGGTCTCGGCATTCCTGCTGAACCGCTCTTCCGATCT NNNNN [index] CAAGTGTTCGGATGGGATTCTTTAGGTCCTG	RCP-PCR	PAGE purified	For the 9-bp index tag codes, see Sheet "Multiplexing tags"; N, mixed bases (A:C:G:T=25%:25%:25%:25%)
Illumina AD1F	AATGATACGGCGACCACCGAGATCTACACTCTTTCCCTACACGACGCTCTTCCGATCT NNNNN [index] CCCTTAGAACCGAGAGTGTG	Illumina library prep	PAGE purified	BC1-BC1 fusion PCR forward primer; for the 9-bp index tag codes, see Sheet "Multiplexing tags"; N, mixed bases (A:C:G:T=25%:25%:25%:25%)
Illumina DB1R	CAAGCAGAAGACGGCATACGAGATCGGTCTCGGCATTCCTGCTGAACCGCTCTTCCGATCT NNNNN [index] GTTATCAGAGGTATGCGAGTTAG	Illumina library prep	PAGE purified	BC1-BC1 fusion PCR reverse primer; for the 9-bp index tag codes, see Sheet "Multiplexing tags"; N, mixed bases (A:C:G:T=25%:25%:25%:25%)
Illumina AD2F	AATGATACGGCGACCACCGAGATCTACACTCTTTCCCTACACGACGCTCTTCCGATCT NNNNN [index] CTCCAGGGTTAGGCAGATG	Illumina library prep	PAGE purified	BC2-BC2 fusion PCR forward primer; for the 9-bp index tag codes, see Sheet "Multiplexing tags"; N, mixed bases (A:C:G:T=25%:25%:25%:25%)
Illumina DB2R	CAAGCAGAAGACGGCATACGAGATCGGTCTCGGCATTCCTGCTGAACCGCTCTTCCGATCT NNNNN [index] CTTGACTGAGCGACTGAGG	Illumina library prep	PAGE purified	BC2-BC2 fusion PCR reverse primer; for the 9-bp index tag codes, see Sheet "Multiplexing tags"; N, mixed bases (A:C:G:T=25%:25%:25%:25%)

## Sheet: Table EV5 Multiplexing tags
Table EV5
List of oligomers used in this study (9-bp index tag table for multiplexing, Sheet 2/2)
Number	9-bp index bases of the RCP primers
1	CAAGTGTTC
2	AGGACATTC
3	CACTAATGG
4	AGCCTGATG
5	TTACGCTAA
6	ACTCTCCGT
7	GTCGATGCA
8	ACGGGAATT
9	CGCGCCCAG
10	ACTAGTTTG
11	AGTATTACA
12	AGGTTGGGT
13	GTGAACCGA
14	GCACAAAAC
15	CTGTCTTCG
16	GACGCGACT
17	CAGCCCATA
18	AGATATCTG
19	AATACGCAC
20	TATCGTGCC
21	TCCTGGTAT
22	GGCAGAGGA
23	ACAATGGAG
24	TAGTGGCCA
