# Supplementary material for: Pooled‐matrix protein interaction screens using Barcode Fusion Genetics
Source: Mol Syst Biol. 2016 Apr 23;12(4):863. doi: 10.15252/msb.20156660 (PMC4848762; doi:10.15252/msb.20156660)
Supplement: Supplementary file 8 — Data EV1 [file MSB-12-863-s008.zip › Yachie_Petsalaki_Data_EV1_pDESTbait.gb]

LOCUS       pDEST_DB_Song_v3       10317 bp ds-DNA     circular     16-OCT-2012
COMMENT     
COMMENT     ApEinfo:methylated:1
FEATURES             Location/Qualifiers
     misc_feature    113..1564
                     /note="ADH1 promoter"
                     /label=ADH1 promoter
                     /ApEinfo_fwdcolor=pink
                     /ApEinfo_revcolor=pink
                     /ApEinfo_graphicformat=arrow_data {{0 1 2 0 0 -1} {} 0}
                     width 5 offset 0
     misc_feature    1592..2032
                     /note="GAL4-DB"
                     /label=GAL4-DB
                     /ApEinfo_fwdcolor=pink
                     /ApEinfo_revcolor=pink
                     /ApEinfo_graphicformat=arrow_data {{0 1 2 0 0 -1} {} 0}
                     width 5 offset 0
     misc_feature    3984..4450
                     /note="ADH1 TT"
                     /label=ADH1 TT
                     /ApEinfo_fwdcolor=pink
                     /ApEinfo_revcolor=pink
                     /ApEinfo_graphicformat=arrow_data {{0 1 2 0 0 -1} {} 0}
                     width 5 offset 0
     misc_feature    4459..4486
                     /note="T7"
                     /label=T7
                     /ApEinfo_fwdcolor=pink
                     /ApEinfo_revcolor=pink
                     /ApEinfo_graphicformat=arrow_data {{0 1 2 0 0 -1} {} 0}
                     width 5 offset 0
     misc_feature    4485..4502
                     /note="M13F"
                     /label=M13F
                     /ApEinfo_fwdcolor=pink
                     /ApEinfo_revcolor=pink
                     /ApEinfo_graphicformat=arrow_data {{0 1 2 0 0 -1} {} 0}
                     width 5 offset 0
     misc_feature    4573..4641
                     /note="LacZ alpha"
                     /label=LacZ alpha
                     /ApEinfo_fwdcolor=pink
                     /ApEinfo_revcolor=pink
                     /ApEinfo_graphicformat=arrow_data {{0 1 2 0 0 -1} {} 0}
                     width 5 offset 0
     misc_feature    complement(4647..5087)
                     /note="F1 ori"
                     /label=F1 ori
                     /ApEinfo_fwdcolor=pink
                     /ApEinfo_revcolor=pink
                     /ApEinfo_graphicformat=arrow_data {{0 1 2 0 0 -1} {} 0}
                     width 5 offset 0
     CDS             5806..6900
                     /note="LEU2"
                     /label=LEU2
                     /ApEinfo_fwdcolor=cyan
                     /ApEinfo_revcolor=green
                     /ApEinfo_graphicformat=arrow_data {{0 1 2 0 0 -1} {} 0}
                     width 5 offset 0
     rep_origin      7684..8060
                     /note="ARS209"
                     /label=ARS209
                     /ApEinfo_fwdcolor=#000080
                     /ApEinfo_revcolor=green
                     /ApEinfo_graphicformat=arrow_data {{0 1 2 0 0 -1} {} 0}
                     width 5 offset 0
     rep_origin      8070..8098
                     /note="CEN6"
                     /label=CEN6
                     /ApEinfo_fwdcolor=#000080
                     /ApEinfo_revcolor=green
                     /ApEinfo_graphicformat=arrow_data {{0 1 2 0 0 -1} {} 0}
                     width 5 offset 0
     misc_feature    8233..9192
                     /note="AmpR"
                     /label=AmpR
                     /ApEinfo_fwdcolor=pink
                     /ApEinfo_revcolor=pink
                     /ApEinfo_graphicformat=arrow_data {{0 1 2 0 0 -1} {} 0}
                     width 5 offset 0
     misc_feature    2048..2172
                     /note="attR1"
                     /label=attR1
                     /ApEinfo_fwdcolor=pink
                     /ApEinfo_revcolor=pink
                     /ApEinfo_graphicformat=arrow_data {{0 1 2 0 0 -1} {} 0}
                     width 5 offset 0
     misc_feature    2449..3108
                     /note="CmR"
                     /label=CmR
                     /ApEinfo_fwdcolor=#ffff00
                     /ApEinfo_revcolor=pink
                     /ApEinfo_graphicformat=arrow_data {{0 1 2 0 0 -1} {} 0}
                     width 5 offset 0
     CDS             3450..3755
                     /note="ccdB"
                     /label=ccdB
                     /ApEinfo_fwdcolor=#00ff00
                     /ApEinfo_revcolor=green
                     /ApEinfo_graphicformat=arrow_data {{0 1 2 0 0 -1} {} 0}
                     width 5 offset 0
     misc_feature    complement(3796..3920)
                     /note="attR2"
                     /label=attR2
                     /ApEinfo_fwdcolor=pink
                     /ApEinfo_revcolor=pink
                     /ApEinfo_graphicformat=arrow_data {{0 1 2 0 0 -1} {} 0}
                     width 5 offset 0
     misc_feature    2175..2448
                     /note="Putative CmR promoter?"
                     /label=Putative CmR promoter?
                     /ApEinfo_fwdcolor=pink
                     /ApEinfo_revcolor=pink
                     /ApEinfo_graphicformat=arrow_data {{0 1 2 0 0 -1} {} 0}
                     width 5 offset 0
     promoter        5158..5805
                     /note="LEU2 promoter"
                     /label=LEU2 promoter
                     /ApEinfo_fwdcolor=cyan
                     /ApEinfo_revcolor=cyan
                     /ApEinfo_graphicformat=arrow_data {{0 1 2 0 0 -1} {} 0}
                     width 5 offset 0
     terminator      6901..7377
                     /note="LEU2 TT"
                     /label=LEU2 TT
                     /ApEinfo_fwdcolor=cyan
                     /ApEinfo_revcolor=cyan
                     /ApEinfo_graphicformat=arrow_data {{0 1 2 0 0 -1} {} 0}
                     width 5 offset 0
     misc_feature    9328..10001
                     /note="PUC ori"
                     /label=PUC ori
                     /ApEinfo_fwdcolor=pink
                     /ApEinfo_revcolor=pink
                     /ApEinfo_graphicformat=arrow_data {{0 1 2 0 0 -1} {} 0}
                     width 5 offset 0
     misc_feature    3932..3942
                     /note="3 STOP codons"
                     /label=3 STOP codons
                     /ApEinfo_fwdcolor=pink
                     /ApEinfo_revcolor=pink
                     /ApEinfo_graphicformat=arrow_data {{0 1 2 0 0 -1} {} 0}
                     width 5 offset 0
     misc_feature    3955..3965
                     /note="3 STOP codons"
                     /label=3 STOP codons(1)
                     /ApEinfo_label=3 STOP codons
                     /ApEinfo_fwdcolor=pink
                     /ApEinfo_revcolor=pink
                     /ApEinfo_graphicformat=arrow_data {{0 1 2 0 0 -1} {} 0}
                     width 5 offset 0
ORIGIN
        1 AGCGGATAAC AATTTCACAC AGGAAACAGC TATGACCATG ATTACGCCAA GCTCGGAATT
       61 AACCCTCACT AAAGGGAACA AAAGCTGGGT ACCGGGCCCC CCCTCGAGAT CCGGGATCGA
      121 AGAAATGATG GTAAATGAAA TAGGAAATCA AGGAGCATGA AGGCAAAAGA CAAATATAAG
      181 GGTCGAACGA AAAATAAAGT GAAAAGTGTT GATATGATGT ATTTGGCTTT GCGGCGCCGA
      241 AAAAACGAGT TTACGCAATT GCACAATCAT GCTGACTCTG TGGCGGACCC GCGCTCTTGC
      301 CGGCCCGGCG ATAACGCTGG GCGTGAGGCT GTGCCCGGCG GAGTTTTTTG CGCCTGCATT
      361 TTCCAAGGTT TACCCTGCGC TAAGGGGCGA GATTGGAGAA GCAATAAGAA TGCCGGTTGG
      421 GGTTGCGATG ATGACGACCA CGACAACTGG TGTCATTATT TAAGTTGCCG AAAGAACCTG
      481 AGTGCATTTG CAACATGAGT ATACTAGAAG AATGAGCCAA GACTTGCGAG ACGCGAGTTT
      541 GCCGGTGGTG CGAACAATAG AGCGACCATG ACCTTGAAGG TGAGACGCGC ATAACCGCTA
      601 GAGTACTTTG AAGAGGAAAC AGCAATAGGG TTGCTACCAG TATAAATAGA CAGGTACATA
      661 CAACACTGGA AATGGTTGTC TGTTTGAGTA CGCTTTCAAT TCATTTGGGT GTGCACTTTA
      721 TTATGTTACA ATATGGAAGG GAACTTTACA CTTCTCCTAT GCACATATAT TAATTAAAGT
      781 CCAATGCTAG TAGAGAAGGG GGGTAACACC CCTCCGCGCT CTTTTCCGAT TTTTTTCTAA
      841 ACCGTGGAAT ATTTCGGATA TCCTTTTGTT GTTTCCGGGT GTACAATATG GACTTCCTCT
      901 TTTCTGGCAA CCAAACCCAT ACATCGGGAT TCCTATAATA CCTTCGTTGG TCTCCCTAAC
      961 ATGTAGGTGG CGGAGGGGAG ATATACAATA GAACAGATAC CAGACAAGAC ATAATGGGCT
     1021 AAACAAGACT ACACCAATTA CACTGCCTCA TTGATGGTGG TACATAACGA ACTAATACTG
     1081 TAGCCCTAGA CTTGATAGCC ATCATCATAT CGAAGTTTCA CTACCCTTTT TCCATTTGCC
     1141 ATCTATTGAA GTAATAATAG GCGCATGCAA CTTCTTTTCT TTTTTTTTCT TTTCTCTCTC
     1201 CCCCGTTGTT GTCTCACCAT ATCCGCAATG ACAAAAAAAA TGATGGAAGA CACTAAAGGA
     1261 AAAAATTAAC GACAAAGACA GCACCAACAG ATGTCGTTGT TCCAGAGCTG ATGAGGGGTA
     1321 TCTTCGAACA CACGAAACTT TTTCCTTCCT TCATTCACGC ACACTACTCT CTAATGAGCA
     1381 ACGGTATACG GCCTTCCTTC CAGTTACTTG AATTTGAAAT AAAAAAAGTT TGCCGCTTTG
     1441 CTATCAAGTA TAAATAGACC TGCAATTATT AATCTTTTGT TTCCTCGTCA TTGTTCTCGT
     1501 TCCCTTTCTT CCTTGTTTCT TTTTCTGCAC AATATTTCAA GCTATACCAA GCATACAATC
     1561 AACTCCAAGC TTGAAGCAAG CCTCCTGAAA GATGAAGCTA CTGTCTTCTA TCGAACAAGC
     1621 ATGCGATATT TGCCGACTTA AAAAGCTCAA GTGCTCCAAA GAAAAACCGA AGTGCGCCAA
     1681 GTGTCTGAAG AACAACTGGG AGTGTCGCTA CTCTCCCAAA ACCAAAAGGT CTCCGCTGAC
     1741 TAGGGCACAT CTGACAGAAG TGGAATCAAG GCTAGAAAGA CTGGAACAGC TATTTCTACT
     1801 GATTTTTCCT CGAGAAGACC TTGACATGAT TTTGAAAATG GATTCTTTAC AGGATATAAA
     1861 AGCATTGTTA ACAGGATTAT TTGTACAAGA TAATGTGAAT AAAGATGCCG TCACAGATAG
     1921 ATTGGCTTCA GTGGAGACTG ATATGCCTCT AACATTGAGA CAGCATAGAA TAAGTGCGAC
     1981 ATCATCATCG GAAGAGAGTA GTAACAAAGG TCAAAGACAG TTGACTGTAT CGTCGAGGTC
     2041 GAATCAAACA AGTTTGTACA AAAAAGCTGA ACGAGAAACG TAAAATGATA TAAATATCAA
     2101 TATATTAAAT TAGATTTTGC ATAAAAAACA GACTACATAA TACTGTAAAA CACAACATAT
     2161 CCAGTCACTA TGGCGGCCGC GGGTGATGCT GCCAACTTAG CGGCCGCTAA GTTGGCAGCA
     2221 TCACCCGACG CACTTTGCGC CGAATAAATA CCTGTGACGG AAGATCACTT CGCAGAATAA
     2281 ATAAATCCTG GTGTCCCTGT TGATACCGGG AAGCCCTGGG CCAACTTTTG GCGAAAATGA
     2341 GACGTTGATC GGCACGTAAG AGGTTCCAAC TTTCACCATA ATGAAATAAG ATCACTACCG
     2401 GGCGTATTTT TTGAGTCATC GAGATTTTCA GGAGCTAAGG AAGCTAAAAT GGAGAAAAAA
     2461 ATCACTGGAT ATACCACCGT TGATATATCC CAATGGCATC GTAAAGAACA TTTTGAGGCA
     2521 TTTCAGTCAG TTGCTCAATG TACCTATAAC CAGACCGTTC AGCTGGATAT TACGGCCTTT
     2581 TTAAAGACCG TAAAGAAAAA TAAGCACAAG TTTTATCCGG CCTTTATTCA CATTCTTGCC
     2641 CGCCTGATGA ATGCTCATCC GGAATTCCGT ATGGCAATGA AAGACGGTGA GCTGGTGATA
     2701 TGGGATAGTG TTCACCCTTG TTACACCGTT TTCCATGAGC AAACTGAAAC GTTTTCATCG
     2761 CTCTGGAGTG AATACCACGA CGATTTCCGG CAGTTTCTAC ACATATATTC GCAAGATGTG
     2821 GCGTGTTACG GTGAAAACCT GGCCTATTTC CCTAAAGGGT TTATTGAGAA TATGTTTTTC
     2881 GTCTCAGCCA ATCCCTGGGT GAGTTTCACC AGTTTTGATT TAAACGTGGC CAATATGGAC
     2941 AACTTCTTCG CCCCCGTTTT CACCATGGGC AAATATTATA CGCAAGGCGA CAAGGTGCTG
     3001 ATGCCGCTGG CGATTCAGGT TCATCATGCC GTTTGTGATG GCTTCCATGT CGGCAGAATG
     3061 CTTAATGAAT TACAACAGTA CTGCGATGAG TGGCAGGGCG GGGCGTAATC TAGAGGATCC
     3121 GGCTTACTAA AAGCCAGATA ACAGTATGCG TATTTGCGCG CTGATTTTTG CGGTATAAGA
     3181 ATATATACTG ATATGTATAC CCGAAGTATG TCAAAAAGAG GTATGCTATG AAGCAGCGTA
     3241 TTACAGTGAC AGTTGACAGC GACAGCTATC AGTTGCTCAA GGCATATATG ATGTCAATAT
     3301 CTCCGGTCTG GTAAGCACAA CCATGCAGAA TGAAGCCCGT CGTCTGCGTG CCGAACGCTG
     3361 GAAAGCGGAA AATCAGGAAG GGATGGCTGA GGTCGCCCGG TTTATTGAAA TGAACGGCTC
     3421 TTTTGCTGAC GAGAACAGGG GCTGGTGAAA TGCAGTTTAA GGTTTACACC TATAAAAGAG
     3481 AGAGCCGTTA TCGTCTGTTT GTGGATGTAC AGAGTGATAT TATTGACACG CCCGGGCGAC
     3541 GGATGGTGAT CCCCCTGGCC AGTGCACGTC TGCTGTCAGA TAAAGTCCCC CGTGAACTTT
     3601 ACCCGGTGGT GCATATCGGG GATGAAAGCT GGCGCATGAT GACCACCGAT ATGGCCAGTG
     3661 TGCCGGTCTC CGTTATCGGG GAAGAAGTGG CTGATCTCAG CCACCGCGAA AATGACATCA
     3721 AAAACGCCAT TAACCTGATG TTCTGGGGAA TATAAATGTC AGGCTCCCTT ATACACAGCC
     3781 AGTCTGCAGG TCGACCATAG TGACTGGATA TGTTGTGTTT TACAGTATTA TGTAGTCTGT
     3841 TTTTTATGCA AAATCTAATT TAATATATTG ATATTTATAT CATTTTACGT TTCTCGTTCA
     3901 GCTTTCTTGT ACAAAGTGGT TTGATGGCCG CTAAGTAAGT AAGACGTCGA GCTCTAAGTA
     3961 AGTAACGGCC GCCACCGCGG TGGAGCTTTG GACTTCTTCG CCAGAGGTTT GGTCAAGTCT
     4021 CCAATCAAGG TTGTCGGCTT GTCTACCTTG CCAGAAATTT ACGAAAAGAT GGAAAAGGGT
     4081 CAAATCGTTG GTAGATACGT TGTTGACACT TCTAAATAAG CGAATTTCTT ATGATTTATG
     4141 ATTTTTATTA TTAAATAAGT TATAAAAAAA ATAAGTGTAT ACAAATTTTA AAGTGACTCT
     4201 TAGGTTTTAA AACGAAAATT CTTATTCTTG AGTAACTCTT TCCTGTAGGT CAGGTTGCTT
     4261 TCTCAGGTAT AGCATGAGGT CGCTCTTATT GACCACACCT CTACCGGCAT GCCGAGCAAA
     4321 TGCCTGCAAA TCGCTCCCCA TTTCACCCAA TTGTAGATAT GCTAACTCCA GCAATGAGTT
     4381 GATGAATCTC GGTGTGTATT TTATGTCCTC AGAGGACAAC ACCTGTTGTA ATCGTTCTTC
     4441 CACACGGATC CCAATTCGCC CTATAGTGAG TCGTATTACA ATTCACTGGC CGTCGTTTTA
     4501 CAACGTCGTG ACTGGGAAAA CCCTGGCGTT ACCCAACTTA ATCGCCTTGC AGCACATCCC
     4561 CCTTTCGCCA GCTGGCGTAA TAGCGAAGAG GCCCGCACCG ATCGCCCTTC CCAACAGTTG
     4621 CGCAGCCTGA ATGGCGAATG GACGCGCCCT GTAGCGGCGC ATTAAGCGCG GCGGGTGTGG
     4681 TGGTTACGCG CAGCGTGACC GCTACACTTG CCAGCGCCCT AGCGCCCGCT CCTTTCGCTT
     4741 TCTTCCCTTC CTTTCTCGCC ACGTTCGCCG GCTTTCCCCG TCAAGCTCTA AATCGGGGGC
     4801 TCCCTTTAGG GTTCCGATTT AGTGCTTTAC GGCACCTCGA CCCCAAAAAA CTTGATTAGG
     4861 GTGATGGTTC ACGTAGTGGG CCATCGCCCT GATAGACGGT TTTTCGCCCT TTGACGTTGG
     4921 AGTCCACGTT CTTTAATAGT GGACTCTTGT TCCAAACTGG AACAACACTC AACCCTATCT
     4981 CGGTCTATTC TTTTGATTTA TAAGGGATTT TGCCGATTTC GGCCTATTGG TTAAAAAATG
     5041 AGCTGATTTA ACAAAAATTT AACGCGAATT TTAACAAAAT ATTAACGCTT ACAATTTCCT
     5101 GATGCGGTAT TTTCTCCTTA CGCATCTGTG CGGTATTTCA CACCGCATAT CGACCGGTCG
     5161 AGGAGAACTT CTAGTATATC TACATACCTA ATATTATTGC CTTATTAAAA ATGGAATCCC
     5221 AACAATTACA TCAAAATCCA CATTCTCTTC AAAATCAATT GTCCTGTACT TCCTTGTTCA
     5281 TGTGTGTTCA AAAACGTTAT ATTTATAGGA TAATTATACT CTATTTCTCA ACAAGTAATT
     5341 GGTTGTTTGG CCGAGCGGTC TAAGGCGCCT GATTCAAGAA ATATCTTGAC CGCAGTTAAC
     5401 TGTGGGAATA CTCAGGTATC GTAAGATGCA AGAGTTCGAA TCTCTTAGCA ACCATTATTT
     5461 TTTTCCTCAA CATAACGAGA ACACACAGGG GCGCTATCGC ACAGAATCAA ATTCGATGAC
     5521 TGGAAATTTT TTGTTAATTT CAGAGGTCGC CTGACGCATA TACCTTTTTC AACTGAAAAA
     5581 TTGGGAGAAA AAGGAAAGGT GAGAGCGCCG GAACCGGCTT TTCATATAGA ATAGAGAAGC
     5641 GTTCATGACT AAATGCTTGC ATCACAATAC TTGAAGTTGA CAATATTATT TAAGGACCTA
     5701 TTGTTTTTTC CAATAGGTGG TTAGCAATCG TCTTACTTTC TAACTTTTCT TACCTTTTAC
     5761 ATTTCAGCAA TATATATATA TATATTTCAA GGATATACCA TTCTAATGTC TGCCCCTAAG
     5821 AAGATCGTCG TTTTGCCAGG TGACCACGTT GGTCAAGAAA TCACAGCCGA AGCCATTAAG
     5881 GTTCTTAAAG CTATTTCTGA TGTTCGTTCC AATGTCAAGT TCGATTTCGA AAATCATTTA
     5941 ATTGGTGGTG CTGCTATCGA TGCTACAGGT GTTCCACTTC CAGATGAGGC GCTGGAAGCC
     6001 TCCAAGAAGG CTGATGCCGT TTTGTTAGGT GCTGTGGGTG GTCCTAAATG GGGTACCGGT
     6061 AGTGTTAGAC CTGAACAAGG TTTACTAAAA ATCCGTAAAG AACTTCAATT GTACGCCAAC
     6121 TTAAGACCAT GTAACTTTGC ATCCGACTCT CTTTTAGACT TATCTCCAAT CAAGCCACAA
     6181 TTTGCTAAAG GTACTGACTT CGTTGTTGTC AGAGAATTAG TGGGAGGTAT TTACTTTGGT
     6241 AAGAGAAAGG AAGACGATGG TGATGGTGTC GCTTGGGATA GTGAACAATA CACCGTTCCA
     6301 GAAGTGCAAA GAATCACAAG AATGGCCGCT TTCATGGCCC TACAACATGA GCCACCATTG
     6361 CCTATTTGGT CCTTGGATAA AGCTAATGTT TTGGCCTCTT CAAGATTATG GAGAAAAACT
     6421 GTGGAGGAAA CCATCAAGAA CGAATTCCCT ACATTGAAGG TTCAACATCA ATTGATTGAT
     6481 TCTGCCGCCA TGATCCTAGT TAAGAACCCA ACCCACCTAA ATGGTATTAT AATCACCAGC
     6541 AACATGTTTG GTGATATCAT CTCCGATGAA GCCTCCGTTA TCCCAGGTTC CTTGGGTTTG
     6601 TTGCCATCTG CGTCCTTGGC CTCTTTGCCA GACAAGAACA CCGCATTTGG TTTGTACGAA
     6661 CCATGCCACG GTTCTGCTCC AGATTTGCCA AAGAATAAGG TCAACCCTAT CGCCACTATC
     6721 TTGTCTGCTG CAATGATGTT GAAATTGTCA TTGAACTTGC CTGAAGAAGG TAAGGCCATT
     6781 GAAGATGCAG TTAAAAAGGT TTTGGATGCA GGTATCAGAA CTGGTGATTT AGGTGGTTCC
     6841 AACAGTACCA CCGAAGTCGG TGATGCTGTC GCCGAAGAAG TTAAGAAAAT CCTTGCTTAA
     6901 AAAGATTCTC TTTTTTTATG ATATTTGTAC ATAAACTTTA TAAATGAAAT TCATAATAGA
     6961 AACGACACGA AATTACAAAA TGGAATATGT TCATAGGGTA GACGAAACTA TATACGCAAT
     7021 CTACATACAT TTATCAAGAA GGAGAAAAAG GAGGATGTAA AGGAATACAG GTAAGCAAAT
     7081 TGATACTAAT GGCTCAACGT GATAAGGAAA AAGAATTGCA CTTTAACATT AATATTGACA
     7141 AGGAGGAGGG CACCACACAA AAAGTTAGGT GTAACAGAAA ATCATGAAAC TATGATTCCT
     7201 AATTTATATA TTGGAGGATT TTCTCTAAAA AAAAAAAAAT ACAACAAATA AAAAACACTC
     7261 AATGACCTGA CCATTTGATG GAGTTTAAGT CAATACCTTC TTGAACCATT TCCCATAATG
     7321 GTGAAAGTTC CCTCAAGAAT TTTACTCTGT CAGAAACGGC CTTAACGACG TAGTCGATAT
     7381 GGTGCACTCT CAGTACAATC TGCTCTGATG CCGCATAGTT AAGCCAGCCC CGACACCCGC
     7441 CAACACCCGC TGACGCGCCC TGACGGGCTT GTCTGCTCCC GGCATCCGCT TACAGACAAG
     7501 CTGTGACCGT CTCCGGGAGC TGCATGTGTC AGAGGTTTTC ACCGTCATCA CCGAAACGCG
     7561 CGAGACGAAA GGGCCTCGTG ATACGCCTAT TTTTATAGGT TAATGTCATG ATAATAATGG
     7621 TTTCTTACCA ATTCGCCCTA TAGTGAGTCG TATTACAATT CACTGGCCGT CGTTTTACAA
     7681 CGGACGGATC GCTTGCCTGT AACTTACACG CGCCTCGTAT CTTTTAATGA TGGAATAATT
     7741 TGGGAATTTA CTCTGTGTTT ATTTATTTTT ATGTTTTGTA TTTGGATTTT AGAAAGTAAA
     7801 TAAAGAAGGT AGAAGAGTTA CGGAATGAAG AAAAAAAAAT AAACAAAGGT TTAAAAAATT
     7861 TCAACAAAAA GCGTACTTTA CATATATATT TATTAGACAA GAAAAGCAGA TTAAATAGAT
     7921 ATACATTCGA TTAACGATAA GTAAAATGTA AAATCACAGG ATTTTCGTGT GTGGTCTTCT
     7981 ACACAGACAA GATGAAACAA TTCGGCATTA ATACCTGAGA GCAGGAAGAG CAAGATAAAA
     8041 GGTAGTATTT GTTGGCGATC CCCCTAGAGT CTTTTACATC TTCGGAAAAC AAAAACTATT
     8101 TTTTCTTTAA TTTCTTTTTT TACTTTCTAT TTTTAATTTA TATATTTATA TTAAAAAATT
     8161 TAAATTATAA TTATTTTTAT AGCACGTGAT GAAAAGGACC CAGGTGGCAC TTTTCGGGGA
     8221 AATGTGCGCG GAACCCCTAT TTGTTTATTT TTCTAAATAC ATTCAAATAT GTATCCGCTC
     8281 ATGAGACAAT AACCCTGATA AATGCTTCAA TAATATTGAA AAAGGAAGAG TATGAGTATT
     8341 CAACATTTCC GTGTCGCCCT TATTCCCTTT TTTGCGGCAT TTTGCCTTCC TGTTTTTGCT
     8401 CACCCAGAAA CGCTGGTGAA AGTAAAAGAT GCTGAAGATC AGTTGGGTGC ACGAGTGGGT
     8461 TACATCGAAC TGGATCTCAA CAGCGGTAAG ATCCTTGAGA GTTTTCGCCC CGAAGAACGT
     8521 TTTCCAATGA TGAGCACTTT TAAAGTTCTG CTATGTGGCG CGGTATTATC CCGTATTGAC
     8581 GCCGGGCAAG AGCAACTCGG TCGCCGCATA CACTATTCTC AGAATGACTT GGTTGAGTAC
     8641 TCACCAGTCA CAGAAAAGCA TCTTACGGAT GGCATGACAG TAAGAGAATT ATGCAGTGCT
     8701 GCCATAACCA TGAGTGATAA CACTGCGGCC AACTTACTTC TGACAACGAT CGGAGGACCG
     8761 AAGGAGCTAA CCGCTTTTTT TCACAACATG GGGGATCATG TAACTCGCCT TGATCGTTGG
     8821 GAACCGGAGC TGAATGAAGC CATACCAAAC GACGAGCGTG ACACCACGAT GCCTGTAGCA
     8881 ATGGCAACAA CGTTGCGCAA ACTATTAACT GGCGAACTAC TTACTCTAGC TTCCCGGCAA
     8941 CAATTAATAG ACTGGATGGA GGCGGATAAA GTTGCAGGAC CACTTCTGCG CTCGGCCCTT
     9001 CCGGCTGGCT GGTTTATTGC TGATAAATCT GGAGCCGGTG AGCGTGGGTC TCGCGGTATC
     9061 ATTGCAGCAC TGGGGCCAGA TGGTAAGCCC TCCCGTATCG TAGTTATCTA CACGACGGGC
     9121 AGTCAGGCAA CTATGGATGA ACGAAATAGA CAGATCGCTG AGATAGGTGC CTCACTGATT
     9181 AAGCATTGGT AACTGTCAGA CCAAGTTTAC TCATATATAC TTTAGATTGA TTTAAAACTT
     9241 CATTTTTAAT TTAAAAGGAT CTAGGTGAAG ATCCTTTTTG ATAATCTCAT GACCAAAATC
     9301 CCTTAACGTG AGTTTTCGTT CCACTGAGCG TCAGACCCCG TAGAAAAGAT CAAAGGATCT
     9361 TCTTGAGATC CTTTTTTTCT GCGCGTAATC TGCTGCTTGC AAACAAAAAA ACCACCGCTA
     9421 CCAGCGGTGG TTTGTTTGCC GGATCAAGAG CTACCAACTC TTTTTCCGAA GGTAACTGGC
     9481 TTCAGCAGAG CGCAGATACC AAATACTGTT CTTCTAGTGT AGCCGTAGTT AGGCCACCAC
     9541 TTCAAGAACT CTGTAGCACC GCCTACATAC CTCGCTCTGC TAATCCTGTT ACCAGTGGCT
     9601 GCTGCCAGTG GCGATAAGTC GTGTCTTACC GGGTTGGACT CAAGACGATA GTTACCGGAT
     9661 AAGGCGCAGC GGTCGGGCTG AACGGGGGGT TCGTGCACAC AGCCCAGCTT GGAGCGAACG
     9721 ACCTACACCG AACTGAGATA CCTACAGCGT GAGCTATGAG AAAGCGCCAC GCTTCCCGAA
     9781 GGGAGAAAGG CGGACAGGTA TCCGGTAAGC GGCAGGGTCG GAACAGGAGA GCGCACGAGG
     9841 GAGCTTCCAG GGGGAAACGC CTGGTATCTT TATAGTCCTG TCGGGTTTCG CCACCTCTGA
     9901 CTTGAGCGTC GATTTTTGTG ATGCTCGTCA GGGGGGCGGA GCCTATGGAA AAACGCCAGC
     9961 AACGCGGCCT TTTTACGGTT CCTGGCCTTT TGCTGGCCTT TTGCTCACAT GTTCTTTCCT
    10021 GCGTTATCCC CTGATTCTGT GGATAACCGT ATTACCGCCT TTGAGTGAGC TGATACCGCT
    10081 CGCCGCAGCC GAACGACCGA GCGCAGCGAG TCAGTGAGCG AGGAAGCGGA AGAGCGCCCA
    10141 ATACGCAAAC CGCCTCTCCC CGCGCGTTGG CCGATTCATT AATGCAGCTG GCACGACAGG
    10201 TTTCCCGACT GGAAAGCGGG CAGTGAGCGC AACGCAATTA ATGTGAGTTA GCTCACTCAT
    10261 TAGGCACCCC AGGCTTTACA CTTTATGCTT CCGGCTCGTA TGTTGTGTGG AATTGTG
//
