# Supplementary material for: Pooled‐matrix protein interaction screens using Barcode Fusion Genetics
Source: Mol Syst Biol. 2016 Apr 23;12(4):863. doi: 10.15252/msb.20156660 (PMC4848762; doi:10.15252/msb.20156660)
Supplement: Supplementary file 9 — Data EV2 [file MSB-12-863-s009.zip]

Archive with 1 entries (1 files):
- Yachie_Petsalaki_Data_EV2_pDESTprey.gb
