# Supplementary material for: Pooled‐matrix protein interaction screens using Barcode Fusion Genetics
Source: Mol Syst Biol. 2016 Apr 23;12(4):863. doi: 10.15252/msb.20156660 (PMC4848762; doi:10.15252/msb.20156660)
Supplement: Supplementary file 9 — Data EV2 [file MSB-12-863-s009.zip › Yachie_Petsalaki_Data_EV2_pDESTprey.gb]

LOCUS       pDEST_AD_Song_v3       10416 bp ds-DNA     circular     16-OCT-2012
DEFINITION  
ACCESSION   
VERSION     
SOURCE      
  ORGANISM  
COMMENT     
COMMENT     
COMMENT     ApEinfo:methylated:1
FEATURES             Location/Qualifiers
     promoter        1571..3021
                     /label=ADH1 promoter
                     /ApEinfo_fwdcolor=cyan
                     /ApEinfo_revcolor=cyan
                     /ApEinfo_graphicformat=arrow_data {{0 1 2 0 0 -1} {} 0}
                     width 5 offset 0
     CDS             3033..3053
                     /label=SV40 NLS
                     /ApEinfo_fwdcolor=cyan
                     /ApEinfo_revcolor=cyan
                     /ApEinfo_graphicformat=arrow_data {{0 1 2 0 0 -1} {} 0}
                     width 5 offset 0
     CDS             3060..3404
                     /label=GAL4 AD
                     /ApEinfo_fwdcolor=#0000ff
                     /ApEinfo_revcolor=#0000ff
                     /ApEinfo_graphicformat=arrow_data {{0 1 2 0 0 -1} {} 0}
                     width 5 offset 0
     terminator      5356..5822
                     /label=ADH1 TT
                     /ApEinfo_fwdcolor=cyan
                     /ApEinfo_revcolor=cyan
                     /ApEinfo_graphicformat=arrow_data {{0 1 2 0 0 -1} {} 0}
                     width 5 offset 0
     misc_feature    complement(6572..7246)
                     /label=TRP1
                     /ApEinfo_fwdcolor=cyan
                     /ApEinfo_revcolor=cyan
                     /ApEinfo_graphicformat=arrow_data {{0 1 2 0 0 -1} {} 0}
                     width 5 offset 0
     rep_origin      7782..8299
                     /label=CEN6/ARSH4
                     /ApEinfo_fwdcolor=cyan
                     /ApEinfo_revcolor=cyan
                     /ApEinfo_graphicformat=arrow_data {{0 1 2 0 0 -1} {} 0}
                     width 5 offset 0
     CDS             8332..9291
                     /label=AmpR
                     /ApEinfo_fwdcolor=cyan
                     /ApEinfo_revcolor=cyan
                     /ApEinfo_graphicformat=arrow_data {{0 1 2 0 0 -1} {} 0}
                     width 5 offset 0
     misc_feature    89..1549
                     /label=CYH2 region
                     /ApEinfo_fwdcolor=#ffff80
                     /ApEinfo_revcolor=#ffff80
                     /ApEinfo_graphicformat=arrow_data {{0 1 2 0 0 -1} {} 0}
                     width 5 offset 0
     CDS             548..997
                     /gene="CYH2"
                     /codon_start=1
                     /transl_table=11
                     /protein_id="AAA96382.1"
                     /db_xref="GI:1256572"
                     /translation="MPSRFTKTRKHRGHVSAGKGRIGKHRKHPGGRGMAGGQHHHRIN
                     MDKYHPGYFGKVGMRYFHKQQAHFWKPVLNLDKLWTLIPEDKRDQYLKSASKETAPVI
                     DTLAAGYGKILGKGRIPNVPVIVKARFVSKLAEEKIRAAGGVVELIA"
                     /label=CYH2 coding
                     /ApEinfo_fwdcolor=DarkOrange1
                     /ApEinfo_revcolor=DarkOrange1
                     /ApEinfo_graphicformat=arrow_data {{0 1 2 0 0 -1} {} 0}
                     width 5 offset 0
     misc_feature    3821..4480
                     /note="CmR"
                     /label=CmR
                     /ApEinfo_fwdcolor=maroon4
                     /ApEinfo_revcolor=maroon4
                     /ApEinfo_graphicformat=arrow_data {{0 1 2 0 0 -1} {} 0}
                     width 5 offset 0
     misc_feature    3420..3544
                     /note="attR1 site"
                     /label=attR1 site
                     /ApEinfo_fwdcolor=maroon4
                     /ApEinfo_revcolor=maroon4
                     /ApEinfo_graphicformat=arrow_data {{0 1 2 0 0 -1} {} 0}
                     width 5 offset 0
     misc_feature    complement(5168..5292)
                     /note="attR2 site"
                     /label=attR2 site
                     /ApEinfo_fwdcolor=maroon4
                     /ApEinfo_revcolor=maroon4
                     /ApEinfo_graphicformat=arrow_data {{0 1 2 0 0 -1} {} 0}
                     width 5 offset 0
     misc_feature    4822..5127
                     /note="ccdB"
                     /label=ccdB
                     /ApEinfo_fwdcolor=maroon4
                     /ApEinfo_revcolor=maroon4
                     /ApEinfo_graphicformat=arrow_data {{0 1 2 0 0 -1} {} 0}
                     width 5 offset 0
     misc_feature    5831..5858
                     /note="T7"
                     /label=T7
                     /ApEinfo_fwdcolor=pink
                     /ApEinfo_revcolor=pink
                     /ApEinfo_graphicformat=arrow_data {{0 1 2 0 0 -1} {} 0}
                     width 5 offset 0
     misc_feature    5857..5874
                     /note="M13F"
                     /label=M13F
                     /ApEinfo_fwdcolor=pink
                     /ApEinfo_revcolor=pink
                     /ApEinfo_graphicformat=arrow_data {{0 1 2 0 0 -1} {} 0}
                     width 5 offset 0
     misc_feature    5945..6013
                     /note="lacZ alpha"
                     /label=lacZ alpha
                     /ApEinfo_fwdcolor=pink
                     /ApEinfo_revcolor=pink
                     /ApEinfo_graphicformat=arrow_data {{0 1 2 0 0 -1} {} 0}
                     width 5 offset 0
     misc_feature    complement(6019..6459)
                     /note="F1 ori"
                     /label=F1 ori
                     /ApEinfo_fwdcolor=pink
                     /ApEinfo_revcolor=pink
                     /ApEinfo_graphicformat=arrow_data {{0 1 2 0 0 -1} {} 0}
                     width 5 offset 0
     misc_feature    3548..3820
                     /note="Putative CmR promoter?"
                     /label=Putative CmR promoter?
                     /ApEinfo_fwdcolor=pink
                     /ApEinfo_revcolor=pink
                     /ApEinfo_graphicformat=arrow_data {{0 1 2 0 0 -1} {} 0}
                     width 5 offset 0
     misc_feature    6526..6571
                     /note="TRP1 TT"
                     /label=TRP1 TT
                     /ApEinfo_fwdcolor=pink
                     /ApEinfo_revcolor=pink
                     /ApEinfo_graphicformat=arrow_data {{0 1 2 0 0 -1} {} 0}
                     width 5 offset 0
     misc_feature    7247..7527
                     /note="TRP1 promoter"
                     /label=TRP1 promoter
                     /ApEinfo_fwdcolor=pink
                     /ApEinfo_revcolor=pink
                     /ApEinfo_graphicformat=arrow_data {{0 1 2 0 0 -1} {} 0}
                     width 5 offset 0
     misc_feature    9427..10100
                     /note="PUC ori"
                     /label=PUC ori
                     /ApEinfo_fwdcolor=pink
                     /ApEinfo_revcolor=pink
                     /ApEinfo_graphicformat=arrow_data {{0 1 2 0 0 -1} {} 0}
                     width 5 offset 0
     misc_feature    5304..5314
                     /note="3 STOP codons"
                     /label=3 STOP codons
                     /ApEinfo_fwdcolor=pink
                     /ApEinfo_revcolor=pink
                     /ApEinfo_graphicformat=arrow_data {{0 1 2 0 0 -1} {} 0}
                     width 5 offset 0
     misc_feature    5327..5337
                     /note="3 STOP codons"
                     /label=3 STOP codons(1)
                     /ApEinfo_label=3 STOP codons
                     /ApEinfo_fwdcolor=pink
                     /ApEinfo_revcolor=pink
                     /ApEinfo_graphicformat=arrow_data {{0 1 2 0 0 -1} {} 0}
                     width 5 offset 0
ORIGIN
        1 AGCGGATAAC AATTTCACAC AGGAAACAGC TATGACCATG ATTACGCCAA GCTCGAAATT
       61 AACCCTCACT AAAGGGAACA AAAGCTGGGA TCCCCAGATT CTATTTGCAG TTGCCAATCC
      121 TGTATCTCTT GTGCGGCTCC ATCAAAAGTC ACGCCACGTA GCTTACATAG AGATAACTTA
      181 GCATCGGTGA CTCTTCCATG TGCTAACAAC CATTTTGGAG ATTCATCGAA AAACACAGCA
      241 AAAACAAGAG TACTGTAACC AATGTAACAT CTGTACACCA GGGACCCACA CATTACCAAA
      301 ATCAAAATTA TTTTTCTAAT GCCTGttatt tttcctattt ttcctctggc gcgtgaatag
      361 cccgcagaga cgcaaacaat tttcctcgca gtttttcgct tgtttaatgc gtattttccc
      421 agataggttc aaacctttca tctgtatccc gtatatttaa gatggcgttt gctttctccg
      481 ttgatttttt tccttcttag tgattttttt gcattaaatc ccagaacaat catccaacta
      541 atcaagaatg ccttccagat tcactaagac tagaaagcac agaggtcacg tctcagccgg
      601 taaaggtcgt atcggtaagc acagaaagca ccccggtggt agaggtatgg ccggtggtca
      661 acatcaccac agaattaaca tggataaata ccatccaggt tatttcggta aggttggtat
      721 gagatacttc cacaagcaac aagctcattt ctggaagcca gtcttgaact tggacaaatt
      781 gtggacattg atcccagaag acaagagaga ccaatacttg aaatctgctt ctaaggaaac
      841 tgctccagtt attgacactt tggcagccgg ttacggtaag atcttgggta agggtagaat
      901 tccaaatgtt ccagttatcg tcaaagctag attcgtctcc aagttggctg aagaaaaaat
      961 cagagctgct ggtggtgttg ttgaattgat cgcttaagcg catcaacaaa aactctatgt
     1021 attttccaat aaattatata tcttcagttt aatctaattc aacatctact tctgtattat
     1081 ttctatcaaa aaaaaaaaaa aaaaaaaaaa aaaaaaaaaa aaaaaaaaaa aaaaaaaaaa
     1141 aaaaaaaaaa aaaaaaaaaa aaaaaaaaaa aaaaaaaaaa agttcccaga tggcctttgg
     1201 tGGGTTGAAG AAGGAAAAAG ACAGAAACGA CTTAATTACC TACTTGAAAA AAGCCTGTGA
     1261 GTAAACAGGC CCCTTTTCCT TTGTCGATAT CATGTAATTA GTTATGTCAC GCTTACATTC
     1321 ACGCCCTCCC CCCACATCCG CTCTAACCGA AAAGGAAGGA GTTAGACAAC CTGAAGTCTA
     1381 GGTCCCTATT TATTTTTTTA TAGTTATGTT AGTATTAAGA ACGTTATTTA TATTTCAAAT
     1441 TTTTCTTTTT TTTCTGTACA GACGCGTGTA CGCATGTAAC ATTATACTGA AAACCTTGCT
     1501 TGAGAAGGTT TTGGGACGCT CGAAGGCTTT AATTTGCAAG CTCGGGATCC GGGCCCCCCC
     1561 TCGAGATCCG GGATCGAAGA AATGATGGTA AATGAAATAG GAAATCAAGG AGCATGAAGG
     1621 CAAAAGACAA ATATAAGGGT CGAACGAAAA ATAAAGTGAA AAGTGTTGAT ATGATGTATT
     1681 TGGCTTTGCG GCGCCGAAAA AACGAGTTTA CGCAATTGCA CAATCATGCT GACTCTGTGG
     1741 CGGACCCGCG CTCTTGCCGG CCCGGCGATA ACGCTGGGCG TGAGGCTGTG CCCGGCGGAG
     1801 TTTTTTGCGC CTGCATTTTC CAAGGTTTAC CCTGCGCTAA GGGGCGAGAT TGGAGAAGCA
     1861 ATAAGAATGC CGGTTGGGGT TGCGATGATG ACGACCACGA CAACTGGTGT CATTATTTAA
     1921 GTTGCCGAAA GAACCTGAGT GCATTTGCAA CATGAGTATA CTAGAAGAAT GAGCCAAGAC
     1981 TTGCGAGACG CGAGTTTGCC GGTGGTGCGA ACAATAGAGC GACCATGACC TTGAAGGTGA
     2041 GACGCGCATA ACCGCTAGAG TACTTTGAAG AGGAAACAGC AATAGGGTTG CTACCAGTAT
     2101 AAATAGACAG GTACATACAA CACTGGAAAT GGTTGTCTGT TTGAGTACGC TTTCAATTCA
     2161 TTTGGGTGTG CACTTTATTA TGTTACAATA TGGAAGGGAA CTTTACACTT CTCCTATGCA
     2221 CATATATTAA TTAAAGTCCA ATGCTAGTAG AGAAGGGGGG TAACACCCCT CCGCGCTCTT
     2281 TTCCGATTTT TTTCTAAACC GTGGAATATT TCGGATATCC TTTTGTTGTT TCCGGGTGTA
     2341 CAATATGGAC TTCCTCTTTT CTGGCAACCA AACCCATACA TCGGGATTCC TATAATACCT
     2401 TCGTTggtct ccctaacatg taggtggcgg aggggagata tacaatagaa cagataccag
     2461 acaagacata atgggctaaa caagactaca ccaattacac tgcctcattg atggtggtac
     2521 ataacgaact aatactgtag ccctagactt gatagccatc atcatatcga agtttcacta
     2581 ccctttttcc atttgccatc tattgaagta ataataggcg catgcaactt cttttctttt
     2641 tttttcTTTT CTCTCTCCCC CGTTGTTGTC TCACCATATC CGCAATGACA AAAAAATGAT
     2701 GGAAGACACT AAAGGAAAAA ATTAACGACA AAGACAGCAC CAACAGATGT CGTTGTTCCA
     2761 GAGCTGATGA GGGGTATCTC GAAGCACACG AAACTTTTTC CTTCCTTCAT TCACGCACAC
     2821 TACTCTCTAA TGAGCAACGG TATACGGCCT TCCTTCCAGT TACTTGAATT TGAAATAAAA
     2881 AAAAGTTTGC TGTCTTGCTA TCAAGTATAA ATAGACCTGC AATTATTAAT CTTTTGTTTC
     2941 CTCGTCATTG TTCTCGTTCC CTTTCTTCCT TGTTTCTTTT TCTGCACAAT ATTTCAAGCT
     3001 ATACCAAGCA TACAATCAAC TCCAAGCTTA TGCCCAAGAA GAAGCGGAAG GTCTCGAGCG
     3061 GCGCCAATTT TAATCAAAGT GGGAATATTG CTGATAGCTC ATTGTCCTTC ACTTTCACTA
     3121 ACAGTAGCAA CGGTCCGAAC CTCATAACAA CTCAAACAAA TTCTCAAGCG CTTTCACAAC
     3181 CAATTGCCTC CTCTAACGTT CATGATAACT TCATGAATAA TGAAATCACG GCTAGTAAAA
     3241 TTGATGATGG TAATAATTCA AAACCACTGT CACCTGGTTG GACGGACCAA ACTGCGTATA
     3301 ACGCGTTTGG AATCACTACA GGGATGTTTA ATACCACTAC AATGGATGAT GTATATAACT
     3361 ATCTATTCGA TGATGAAGAT ACCCCACCAA ACCCAAAAAA AGAGGGTGGG TCGAATCAAA
     3421 CAAGTTTGTA CAAAAAAGCT GAACGAGAAA CGTAAAATGA TATAAATATC AATATATTAA
     3481 ATTAGATTTT GCATAAAAAA CAGACTACAT AATACTGTAA AACACAACAT ATCCAGTCAC
     3541 TATGGCGGCC GCGGGTGATG CTGCCAACTT AGCGGCCgcT AAGTTGgCAG CATCACCCGA
     3601 CGCACTTTGC GCCGAATAAA TACCTGTGAC GGAAGATCAC TTCGCAGAAT AAATAAATCC
     3661 TGGTGTCCCT GTTGATACCG GGAAGCCCTG GGCCAACTTT TGGCGAAAAT GAGACGTTGA
     3721 TCGGCACGTA AGAGGTTCCA ACTTTCACCA TAATGAAATA AGATCACTAC CGGGCGTATT
     3781 TTTTGAGTCA TCGAGATTTT CAGGAGCTAA GGAAGCTAAA ATGGAGAAAA AAATCACTGG
     3841 ATATACCACC GTTGATATAT CCCAATGGCA TCGTAAAGAA CATTTTGAGG CATTTCAGTC
     3901 AGTTGCTCAA TGTACCTATA ACCAGACCGT TCAGCTGGAT ATTACGGCCT TTTTAAAGAC
     3961 CGTAAAGAAA AATAAGCACA AGTTTTATCC GGCCTTTATT CACATTCTTG CCCGCCTGAT
     4021 GAATGCTCAT CCGGAATTCC GTATGGCAAT GAAAGACGGT GAGCTGGTGA TATGGGATAG
     4081 TGTTCACCCT TGTTACACCG TTTTCCATGA GCAAACTGAA ACGTTTTCAT CGCTCTGGAG
     4141 TGAATACCAC GACGATTTCC GGCAGTTTCT ACACATATAT TCGCAAGATG TGGCGTGTTA
     4201 CGGTGAAAAC CTGGCCTATT TCCCTAAAGG GTTTATTGAG AATATGTTTT TCGTCTCAGC
     4261 CAATCCCTGG GTGAGTTTCA CCAGTTTTGA TTTAAACGTG GCCAATATGG ACAACTTCTT
     4321 CGCCCCCGTT TTCACCATGG GCAAATATTA TACGCAAGGC GACAAGGTGC TGATGCCGCT
     4381 GGCGATTCAG GTTCATCATG CCGTTTGTGA TGGCTTCCAT GTCGGCAGAA TGCTTAATGA
     4441 ATTACAACAG TACTGCGATG AGTGGCAGGG CGGGGCGTAA TCTAGAGGAT CCGGCTTACT
     4501 AAAAGCCAGA TAACAGTATG CGTATTTGCG CGCTGATTTT TGCGGTATAA GAATATATAC
     4561 TGATATGTAT ACCCGAAGTA TGTCAAAAAG AGGTATGCTA TGAAGCAGCG TATTACAGTG
     4621 ACAGTTGACA GCGACAGCTA TCAGTTGCTC AAGGCATATA TGATGTCAAT ATCTCCGGTC
     4681 TGGTAAGCAC AACCATGCAG AATGAAGCCC GTCGTCTGCG TGCCGAACGC TGGAAAGCGG
     4741 AAAATCAGGA AGGGATGGCT GAGGTCGCCC GGTTTATTGA AATGAACGGC TCTTTTGCTG
     4801 ACGAGAACAG GGGCTGGTGA AATGCAGTTT AAGGTTTACA CCTATAAAAG AGAGAGCCGT
     4861 TATCGTCTGT TTGTGGATGT ACAGAGTGAT ATTATTGACA CGCCCGGGCG ACGGATGGTG
     4921 ATCCCCCTGG CCAGTGCACG TCTGCTGTCA GATAAAGTCC CCCGTGAACT TTACCCGGTG
     4981 GTGCATATCG GGGATGAAAG CTGGCGCATG ATGACCACCG ATATGGCCAG TGTGCCGGTC
     5041 TCCGTTATCG GGGAAGAAGT GGCTGATCTC AGCCACCGCG AAAATGACAT CAAAAACGCC
     5101 ATTAACCTGA TGTTCTGGGG AATATAAATG TCAGGCTCCC TTATACACAG CCAGTCTGCA
     5161 GGTCGACCAT AGTGACTGGA TATGTTGTGT TTTACAGTAT TATGTAGTCT GTTTTTTATG
     5221 CAAAATCTAA TTTAATATAT TGATATTTAT ATCATTTTAC GTTTCTCGTT CAGCTTTCTT
     5281 GTACAAAGTG GTTTGATGGC CGCTAAGTAA GTAAGACGTC GAGCTCTAAG TAAGTAACGG
     5341 CCGCCACCGC GGTGGAGCTT TGGACTTCTT CGCCAGAGGT TTGGTCAAGT CTCCAATCAA
     5401 GGTTGTCGGC TTGTCTACCT TGCCAGAAAT TTACGAAAAG ATGGAAAAGG GTCAAATCGT
     5461 TGGTAGATAC GTTGTTGACA CTTCTAAATA AGCGAATTTC TTATGATTTA TGATTTTTAT
     5521 TATTAAATAA GTTATAAAAA AAATAAGTGT ATACAAATTT TAAAGTGACT CTTAGGTTTT
     5581 AAAACGAAAA TTCTTATTCT TGAGTAACTC TTTCCTGTAG GTCAGGTTGC TTTCTCAGGT
     5641 ATAGCATGAG GTCGCTCTTA TTGACCACAC CTCTACCGGC ATGCCGAGCA AATGCCTGCA
     5701 AATCGCTCCC CATTTCACCC AATTGTAGAT ATGCTAACTC CAGCAATGAG TTGATGAATC
     5761 TCGGTGTGTA TTTTATGTCC TCAGAGGACA ACACCTGTTG TAATCGTTCT TCCACACGGA
     5821 TCCCAATTCG CCCTATAGTG AGTCGTATTA CAATTCACTG GCCGTCGTTT TACAACGTCG
     5881 TGACTGGGAA AACCCTGGCG TTACCCAACT TAATCGCCTT GCAGCACATC CCCCTTTCGC
     5941 CAGCTGGCGT AATAGCGAAG AGGCCCGCAC CGATCGCCCT TCCCAACAGT TGCGCAGCCT
     6001 GAATGGCGAA TGGACGCGCC CTGTAGCGGC GCATTAagcg cggcgggtgt ggtggttacg
     6061 cgcagcgtga ccgctacact tgccagcgcc ctagcgcccg ctcctttcgc tttcttccct
     6121 tcctttctcg ccacgttcgc cggctttccc cgtcaagctc taaatcgggg gctcccttta
     6181 gggttccgat ttagtgcttt acggcacctc gaccccaaaa aacttgatta gggtgatggt
     6241 tcacGTAGTG GGCCATCGCC CTGATAGACG GTTTTTCGCC CTTTGACGTT GGAGTCCACG
     6301 TTCTTTAATA GTGGACTCTT GTTCCAAACT GGAACAACAC TCAACCCTAT CTCGGTCTAT
     6361 TCTTTTGATT TATAAGGGAT TTTGCCGATT TCGGCCTATT GGTTAAAAAA TGAGCTGATT
     6421 TAACAAAAAT TTAACGCGAA TTTTAACAAA ATATTAACGC TTACAATTTC CTGATGCGGT
     6481 ATTTTCTCCT TACGCATCTG TGCGGTATTT CACACCGCAT AGATCGGCAA GTGCACAAAC
     6541 AATACTTAAA TAAATACTAC TCAGTAATAA CCTATTTCTT AGCATTTTTG ACGAAATTTG
     6601 CTATTTTGTT AGAGTCTTTT ACACCATTTG TCTCCACACC TCCGCTTACA TCAACACCAA
     6661 TAACGCCATT TAATCTAAGC GCATCACCAA CATTTTCTGG CGTCAGTCCA CCAGCTAACA
     6721 TAAAATGTAA GCTTTCGGGG CTCTCTTGCC TTCCAACCCA GTCAGAAATC GAGTTCCAAT
     6781 CCAAAAGTTC ACCTGTCCCA CCTGCTTCTG AATCAAACAA GGGAATAAAC GAATGAGGTT
     6841 TCTGTGAAGC TGCACTGAGT AGTATGTTGC AGTCTTTTGG AAATACGAGT CTTTTAATAA
     6901 CTGGCAAACC GAGGAACTCT TGGTATTCTT GCCACGACTC ATCTCCATGC AGTTGGACGA
     6961 TATCAATGCC GTAATCATTG ACCAGAGCCA AAACATCCTC CTTAGGTTGA TTACGAAACA
     7021 CGCCAACCAA GTATTTCGGA GTGCCTGAAC TATTTTTATA TGCTTTTACA AGACTTGAAA
     7081 TTTTCCTTGC AATAACCGGG TCAATTGTTC TCTTTCTATT GGGCACACAT ATAATACCCA
     7141 GCAAGTCAGC ATCGGAATCT AGAGCACATT CTGCGGCCTC TGTGCTCTGC AAGCCGCAAA
     7201 CTTTCACCAA TGGACCAGAA CTACCTGTGA AATTAATAAC AGACATACTC CAAGCTGCCT
     7261 TTGTGTGCTT AATCACGTAT ACTCACGTGC TCAATAGTCA CCAATGCCCT CCCTCTTGGC
     7321 CCTCTCCTTT TCTTTTTTCG ACCGAATTAA TTCTTAATCG GCAAAAAAAG AAAAGCTCCG
     7381 GATCAAGATT GTACGTAAGG TGACAAGCTA TTTTTCAATA AAGAATATCT TCCACTACTG
     7441 CCATCTGGCG TCATAACTGC AAAGTACACA TATATTACGA TGCTGTtCTA TTAAATGCTT
     7501 CCTATATTAT ATATATAGTA ATGTCGTgat cTATGGTGCA CTCTCAGTAC AATCTGCTCT
     7561 GATGCCGCAT AGTTAAGCCA GCCCCGACAC CCGCCAACAC CCGCTGACGC GCCCTGACGG
     7621 GCTTGTCTGC TCCCGGCATC CGCTTACAGA CAAGCTGTGA CCGTCTCCGG GAGCTGCATG
     7681 TGTCAGAGGT TTTCACCGTC ATCACCGAAA CGCGCGAGAC GAAAGGGCCT CGTGATACGC
     7741 CTATTTTTAT AGGTTAATGT CATGATAATA ATGGTTTCTT AGACGGATCG CTTGCCTGTA
     7801 ACTTACACGC GCCTCGTATC TTTTAATGAT GGAATAATTT GGGAATTTAC TCTGTGTTTA
     7861 TTTATTTTTA TGTTTTGTAT TTGGATTTTA GAAAGTAAAT AAAGAAGGTA GAAGAGTTAC
     7921 GGAATGAAGA AAAAAAAATA AACAAAGGTT TAAAAAATTT CAACAAAAAG CGTACTTTAC
     7981 ATATATATTT ATTAGACAAG AAAAGCAGAT TAAATAGATA TACATTCGAT TAACGATAAG
     8041 TAAAATGTAA AATCACAGGA TTTTCGTGTG TGGTCTTCTA CACAGACAAG ATGAAACAAT
     8101 TCGGCATTAA TACCTGAGAG CAGGAAGAGC AAGATAAAAG GTAGTATTTG TTGGCGATCC
     8161 CCCTAGAGTC TTTTACATCT TCGGAAAACA AAAACTATTT TTTCTTTAAT TTCTTTTTTT
     8221 ACTTTCTATT TTTAATTTAT ATATTTATAT TAAAAAATTT AAATTATAAT TATTTTTATA
     8281 GCACGTGAtg aaaaggaccc aggtggcact tttcggggaa atgtgcgcgg aacccctatt
     8341 tgtttatttt tctaaataca ttcaaatatg tatccgctca tgagacaata accctgataa
     8401 atgcttcaat aatattgaaa aaggaagagt atgagtattc aacatttccg tgtcgccctt
     8461 attccctttt ttgcggcatt ttgccttcct gtttttgctc acccagaaac gctggtgaaa
     8521 gtaaaagatg ctgaagatca gttgggtgca cgagtgggtt acatcgaact ggatctcaac
     8581 agcggtaaga tccttgagag ttttcgcccc gaagaacgtt ttccaatgat gagcactttt
     8641 aaagttctgc tatgtggcgc ggtattatcc cgtattgacg ccgggcaaga gcaactcggt
     8701 cgccgcatac actattctca gaatgacttg gttgagtact caccagtcac agaaaagcat
     8761 cttacggatg gcatgacagt aagagaatta tgcagtgctg ccataaccat gagtgataac
     8821 actgcggcca acttacttct gacaacgatc ggaggaccga aggagctaac cgcttttttt
     8881 cacaacatgg gggatcatgt aactcgcctt gatcgttggg aaccggagct gaatgaagcc
     8941 ataccaaacg acgagcgtga caccacgatg cctgtagcaa tggcaacaac gttgcgcaaa
     9001 ctattaactg gcgaactact tactctagct tcccggcaac aattaataga ctggatggag
     9061 gcggataaag ttgcaggacc acttctgcgc tcggcccttc cggctggctg gtttattgct
     9121 gataaatctg gagccggtga gcgtgggtct cgcggtatca ttgcagcact ggggccagat
     9181 ggtaagccct cccgtatcgt agttatctac acgacgggca gtcaggcaac tatggatgaa
     9241 cgaaatagaC AGATCGCTGA GATAGGTGCC TCACTGATTA AGCATTGGTA ACTGTCAGAC
     9301 CAAGTTTACT CATATATACT TTAGATTGAT TTAAAACTTC ATTTTTAATT TAAAAGGATC
     9361 TAGGTGAAGA TCCTTTTTGA TAATCTCATG ACCAAAATCC CTTAACGTGA GTTTTCGTTC
     9421 CACTGAGCGT CAGACCCCGT AGAAAAGATC AAAGGATCTT CTTGAGATCC TTTTTTTCTG
     9481 CGCGTAATCT GCTGCTTGCA AACAAAAAAA CCACCGCTAC CAGCGGTGGT TTGTTTGCCG
     9541 GATCAAGAGC TACCAACTCT TTTTCCGAAG GTAACTGGCT TCAGCAGAGC GCAGATACCA
     9601 AATACTGTTC TTCTAGTGTA GCCGTAGTTA GGCCACCACT TCAAGAACTC TGTAGCACCG
     9661 CCTACATACC TCGCTCTGCT AATCCTGTTA CCAGTGGCTG CTGCCAGTGG CGATAAGTCG
     9721 TGTCTTACCG GGTTGGACTC AAGACGATAG TTACCGGATA AGGCGCAGCG GTCGGGCTGA
     9781 ACGGGGGGTT CGTGCACACA GCCCAGCTTG GAGCGAACGA CCTACACCGA ACTGAGATAC
     9841 CTACAGCGTG AGCTATGAGA AAGCGCCACG CTTCCCGAAG GGAGAAAGGC GGACAGGTAT
     9901 CCGGTAAGCG GCAGGGTCGG AACAGGAGAG CGCACGAGGG AGCTTCCAGG GGGAAACGCC
     9961 TGGTATCTTT ATAGTCCTGT CGGGTTTCGC CACCTCTGAC TTGAGCGTCG ATTTTTGTGA
    10021 TGCTCGTCAG GGGGGCGGAG CCTATGGAAA AACGCCAGCA ACGCGGCCTT TTTACGGTTC
    10081 CTGGCCTTTT GCTGGCCTTT TGCTCACATG TTCTTTCCTG CGTTATCCCC TGATTCTGTG
    10141 GATAACCGTA TTACCGCCTT TGAGTGAGCT GATACCGCTC GCCGCAGCCG AACGACCGAG
    10201 CGCAGCGAGT CAGTGAGCGA GGAAGCGGAA GAGCGCCCAA TACGCAAACC GCCTCTCCCC
    10261 GCGCGTTGGC CGATTCATTA ATGCAGCTGG CACGACAGGT TTCCCGACTG GAAAGCGGGC
    10321 AGTGAGCGCA ACGCAATTAA TGTGAGTTAG CTCACTCATT AGGCACCCCA GGCTTTACAC
    10381 TTTATGCTTC CGGCTCGTAT GTTGTGTGGA ATTGTG  
//
