# Supplementary material for: Pooled‐matrix protein interaction screens using Barcode Fusion Genetics
Source: Mol Syst Biol. 2016 Apr 23;12(4):863. doi: 10.15252/msb.20156660 (PMC4848762; doi:10.15252/msb.20156660)
Supplement: Supplementary file 10 — Data EV3 [file MSB-12-863-s010.zip]

Archive with 23 entries (22 files):
- Yachie_Petsalaki_Data_S3/
- Yachie_Petsalaki_Data_S3/.DS_Store
- Yachie_Petsalaki_Data_S3/CCC_1_+3AT.tsv
- Yachie_Petsalaki_Data_S3/CCC_1_+His.tsv
- Yachie_Petsalaki_Data_S3/CCC_1_-His.tsv
- Yachie_Petsalaki_Data_S3/CCC_2_+3AT.tsv
- Yachie_Petsalaki_Data_S3/CCC_2_+His.tsv
- Yachie_Petsalaki_Data_S3/CCC_2_-His.tsv
- Yachie_Petsalaki_Data_S3/CENT_-AA_+3AT.tsv
- Yachie_Petsalaki_Data_S3/CENT_-AA_+His.tsv
- Yachie_Petsalaki_Data_S3/CENT_-AA_-His.tsv
- Yachie_Petsalaki_Data_S3/CENT_ALL_+3AT.tsv
- Yachie_Petsalaki_Data_S3/CENT_ALL_+His.tsv
- Yachie_Petsalaki_Data_S3/CENT_ALL_-His.tsv
- Yachie_Petsalaki_Data_S3/CV_1_+3AT.tsv
- Yachie_Petsalaki_Data_S3/CV_1_+His.tsv
- Yachie_Petsalaki_Data_S3/CV_1_-His.tsv
- Yachie_Petsalaki_Data_S3/CVA_1_+3AT.tsv
- Yachie_Petsalaki_Data_S3/CVA_1_+His.tsv
- Yachie_Petsalaki_Data_S3/CVA_1_-His.tsv
- Yachie_Petsalaki_Data_S3/CVA_2_+3AT.tsv
- Yachie_Petsalaki_Data_S3/CVA_2_+His.tsv
- Yachie_Petsalaki_Data_S3/CVA_2_-His.tsv
