# Supplementary material for: Pooled‐matrix protein interaction screens using Barcode Fusion Genetics
Source: Mol Syst Biol. 2016 Apr 23;12(4):863. doi: 10.15252/msb.20156660 (PMC4848762; doi:10.15252/msb.20156660)
Supplement: Supplementary file 10 — Data EV3 [file MSB-12-863-s010.zip › Yachie_Petsalaki_Data_S3/CCC_1_+His.tsv]

DBTAG_ID	ADTAG_ID	FUSION_TYPE	DBTAG_SEQ	ADTAG_SEQ	COUNT	DB_GENE_ID	DB_ORF_ID	DB_SYMB	AD_GENE_ID	AD_ORF_ID	AD_SYMB
DB003E23BC1_UP	PRSF5BC3_UP	Up-Up	TTGCAAATTCCGGATGGTTGGTCTT	GCTTGTTGCTATGCCATGTGTTGTT	18	84790	5766	TUBA1C	843	5359	FHL3
PRSB10BC1_UP	AD003P1BC1_UP	Up-Up	TTCGTTTCCACTGGTTAGTGCTGCC	ATCTGCGAGACTAAATGACGGTTCC	0	7341	4586	SUMO1	7846	4595	TUBA1A
PRSB3BC3_UP	AD003K16BC2_UP	Up-Up	TGTAAGACTAGCATGTATCCGGCGC	GTGCTTAGTCCTCGTATTGCTGCGG	0	6286	2693	S100P	5831	5951	PYCR1
DB005G3BC1_UP	AD003L5BC1_UP	Up-Up	TCAGTTACATCAGATAATGTTTTGG	CAGTACATGAAAGTAGTATTAGCGT	0	1453	7634	CSNK1D	10376	14965	TUBA1B
PRSC8BC3_UP	AD003I13BC1_UP	Up-Up	TGGTTATAACAGTGGGGTGTGCTGG	TTAATTGGCCCGAAGCGTATCGCGT	0	25855	6651	BRMS1	1025	2736	CDK9
DB006B20BC2_UP	AD003I3BC1_UP	Up-Up	TAGTCATGGTTGCTTATTCACGAAA	GGCACGCGGTCCCCGCACCCGCCGG	0	4602	12304	MYB	1027	1843	CDKN1B
DB003E12BC2_UP	AD003I8BC2_UP	Up-Up	GGTCGAGGTAAGGGTTGCGTCAGGT	GGTTGTTACATGACTCAACAACACT	0	645	14238	NEK2	4869	3078	NPM1
DB005J13BC1_UP	AD005C23BC1_UP	Up-Up	TGGCTCAGGAATACAGCAGATCCAC	CACTAACACCTATTTATGATGAGGG	12	29844	3331	TFPT	8314	3760	BAP1
DB006I13BC1_UP	AD004L6BC2_UP	Up-Up	TTGTTAACCGATTATTGATATTTAT	TGGTAAGGATGTTGAGCCTGTAAAC	0	1434	2940	IKZF1	6455	1845	SH3GL1
DB005B20BC2_UP	PRSG12BC11_UP	Up-Up	TGGTATGCGGTGGGTGCGGTGGGGC	ATCTGTTTTCCAAGGGGGAGGTTTT	0	6955	8439	TRA@	56159	2104	TEX11
DB006J19BC1_UP	AD005K9BC1_UP	Up-Up	TCAATCGGTTAGGTCGTTTTTGGTT	TATTAGGATCGGTATCTGCTGCGTT	0	6929	70076	TCF3	6850	3006	SYK
DB006N13BC1_UP	AD003M3BC1_UP	Up-Up	TATAATTTCAATTAAGTTGACATGG	TGCCCTATGAAAGGGAGGGGTGGGA	5	672	14613	BRCA1	597	8953	DCTN1
DB003O6BC2_UP	AD003A19BC1_UP	Up-Up	TATGAGTGCCGTTTTGACACTAGTA	TTCGTATTTTATGGTTGTGGAATAA	0	4869	7517	NPM1	892	11984	CCNC
DB003M17BC1_UP	PRSE2BC2_UP	Up-Up	TGCTTTGAAGCAGTGTACCGGTAGT	TAGGGCGGTGCCTCGCGTGACTTGG	0	4747	10981	NEFL	708	4997	EXOSC5
DB005J15BC1_UP	AD004F13BC1_UP	Up-Up	CTATAGGACTGGTTGCCTTCGGGCT	CCTCTAGTGATTACTATAAGAATTC	0	3535	13184	IGL@	2624	7593	GATA2
DB003F3BC1_UP	AD003C5BC1_UP	Up-Up	GCTATTGTAGCATTAGGCCGTGAGA	ATAGAGGAAGAGCATGGTCTTATTG	0	8900	9270	CCNA1	23594	12043	ORC6L
DB006L2BC2_UP	AD004J13BC1_UP	Up-Up	GCGGTGGTAAAAGCTAGTTGGCAGA	TTCACTCTGGACGTGCTTTGGGACA	0	3932	966	LCK	1434	2940	IKZF1
PRSB11BC4_UP	AD003K23BC1_UP	Up-Up	TTGCTTTAAGCGGAACACAAAGGCT	CGCCCCCTTAGGGAAACTGGCGGAC	0	6827	4185	SUPT4H1	1356	1072	TUBA1B
PRSB1BC3_UP	AD005M18BC2_UP	Up-Up	AATCCAAAGGCGGCGACGCATGCTG	TATGGGTGGGGCGGCTAGAGATGGT	0	57819	6601	LSM2	8019	12575	BRD3
DB005F2BC2_UP	AD005E4BC2_UP	Up-Up	ATAGGGGAGGGGCGTGCCGTCTTGG	CGGACGGCTGTGGGAATGGGGCGGT	0	10962	3085	MLLT11	171017	11839	ZNF384
PRSA12BC2_UP	AD003E7BC1_UP	Up-Up	CACAGACTAATTATTTTAACTTTTT	TGTGTTCTTAGCTAGCCTTACATT	0	599	53726	BCL2L2	220134	230	SKA1
DB003J11BC1_UP	AD003L5BC1_UP	Up-Up	ATATTTGTTGCGCTACATAGGGTGG	CAGTACATGAAAGTAGTATTAGCGT	2	4205	11886	MEF2A	10376	14965	TUBA1B
DB003P22BC2_UP	AD003F5BC1_UP	Up-Up	GTCGGCGCGGGCTCCAGGTCTGCGT	TGTAAATACGTTGAGTTGGTTCCTA	24	2035	55736	EPB41	4088	11805	SMAD3
DB006P1BC1_UP	AD003P14BC2_UP	Up-Up	GAGGCCTAATAAGGGAGGCGGGCGC	CATGAAGGTGATTATGAAGAATATA	0	405	10907	ARNT	79718	53651	TBL1XR1
DB005N11BC1_UP	AD003P2BC2_UP	Up-Up	GTAGATGGATGCAGGGGGGTCGCGG	CCAATATGTAATGGGGTGCCGGTTG	0	7170	995	TPM3	7846	4595	TUBA1A
DB003N1BC1_UP	AD003O21BC1_UP	Up-Up	GCATATGTGGGATTGTGAGCTACGG	GAGTCTATCCTCGTCGAAATGCCAT	0	5770	2939	PTPN1	5127	4804	CDK16
DB003M15BC1_UP	AD003P20BC2_UP	Up-Up	GGTAGGGGGGTGTGCGGGGTAATAG	AATCGGATGTTCATGCTCAAGTTCG	0	5499	3788	PPP1CA	28964	13777	GIT1
PRSB3BC3_UP	AD005M14BC2_UP	Up-Up	TGTAAGACTAGCATGTATCCGGCGC	ATGCCCTCGTCAAGGGGCGACTGCT	0	6286	2693	S100P	672	14613	BRCA1
DB006C3BC1_UP	AD004J20BC2_UP	Up-Up	GGAGTCGCAGAGACCCATCGGTGGA	TTGTAATTGGATATAAATTCTCTCA	0	27125	8778	AFF4	602	71003	BCL3
DB003D21BC1_UP	AD004H12BC2_UP	Up-Up	GGAGAGGCGAACCCATATAGATATG	TTGAGCTTGACTTCTCAATCTCGTT	0	5914	14383	RARA	23157	6705	SEPT6
DB003A15BC1_UP	PRSE12BC3_UP	Up-Up	AACTGGAGTGGCTATTTTTTTCTTC	GGTGAGTCAGCGCTCGGGGGGGCGC	0	5573	2455	PRKAR1A	638	3740	BIK
DB003B22BC2_UP	AD003N5BC1_UP	Up-Up	TTTCAATACACTTCTTATGTTAAGT	ACTGCGGAGTGGTCGCTGTGTTTGG	0	8350	14063	HIST1H3A	3856	14966	KRT8
DB005K4BC2_UP	AD003A7BC1_UP	Up-Up	AAGTGGGTGTGATGTGAACGCGGCA	TTAGCATCGACGAAGGTTCCGGAAG	0	4171	6523	MCM2	4869	7543	NPM1
DB003D11BC1_UP	AD004N2BC2_UP	Up-Up	ATAACGGGTTTTAGATTCCGCTGAAG	ACTGGGGGCCGTGGGGGCCGGGGGG	1	4869	5620	NPM1	10397	3886	NDRG1
PRSC1BC3_UP	AD005K23BC1_UP	Up-Up	GTGGGTTCGACGTCTCTGACTCTTT	GGGTCCAAGAGGGCCGGGGAAGGAG	0	11075	4907	STMN2	5979	4203	RET
DB005G5BC1_UP	AD003K5BC1_UP	Up-Up	ATTAGATTACATTTCACTGGTGGA	AAGGGGAGAGTCCGGTTAAGGCGGG	0	2517	56175	TACC3	22858	10179	ICK
DB006K4BC2_UP	AD003C18BC2_UP	Up-Up	GTGTGGGGTCGGACCCAGCCGTTCG	ACAAGGAACAGGTCGTCCTGTGGGT	0	1140	7071	FGFR1OP	1022	1832	CDK7
DB006L2BC2_UP	AD003G15BC1_UP	Up-Up	GCGGTGGTAAAAGCTAGTTGGCAGA	GAGGGCAACGGATGTATTCGTTTGA	1	3932	966	LCK	1994	61	ELAVL1
DB003I1BC1_UP	AD004H16BC2_UP	Up-Up	TGTGGGCCTTATACACTACACTGCT	CCACAAGTAAAGTAATATCATTCTA	0	4830	3125	NME1	1656	12339	DDX6
DB006P18BC2_UP	PRSG3BC2_UP	Up-Up	TGAGGTTGCGGACGGGGAGGGGCGG	GTGGAGGCCCGACGGGGCAGGGGGG	0	8301	71440	PICALM	894	8013	STX4
DB006M21BC1_UP	AD003M15BC1_UP	Up-Up	TCAAAATTCGGGTGTAGAGATCTC	CCGGGGTCATTGTTGTGACAGCTCG	0	2271	3408	FH	5499	3788	PPP1CA
DB005D13BC1_UP	AD003J23BC1_UP	Up-Up	GTCGTGAGAGGTCGACGGTGAGTTGG	GAGATCTCATGAGAGGGGCTCTGGA	0	54949	4027	SDHAF2	4171	4536	MCM2
DB005P17BC1_UP	AD003A15BC1_UP	Up-Up	GGCTGCGGCACGTGGACGTTAGGGG	GTCAGATTTTAGGCGGTTTGTTAGA	0	3205	5870	HOXA9	5573	2455	PRKAR1A
PRSC9BC4_UP	AD004H13BC1_UP	Up-Up	ACTGTGAGGTGCTATCCGAGGGATA	TTGGCGATAACGGGATCCAAGGGCA	0	7329	3129	UBE2I	7942	9713	TFEB
DB005L1BC1_UP	AD003H18BC2_UP	Up-Up	GAGTATTTTCGTCACGAGCGTGGGA	TCTCAATGACATAGCGGACATACAC	0	3159	4041	HMGA1	8379	6811	MAD1L1
DB005N9BC1_UP	AD004N12BC2_UP	Up-Up	GAATATTTCTCAATAAGGACACCGA	TGGTAGTGGGCATAGCTTTTGTGGG	0	7555	3119	CNBP	1643	3586	DDB2
DB003L20BC2_UP	PRSF4BC2_UP	Up-Up	CTACCGTTCCGATGCTTGGAGGGTA	AAACGTATGCATCATGGGTACAATT	0	8626	11297	TP63	56159	2104	TEX11
PRSC7BC2_UP	AD004P20BC2_UP	Up-Up	CCCCTTTTTGAAGCTCTGAATGGTC	GGCTTACGATCATGCGGGGTCTCTT	0	84324	434	SARNP	2624	7465	GATA2
DB006N18BC2_UP	AD003F6BC2_UP	Up-Up	TAGGCATGCAAATTTTCGGTGACTG	GTCCCAACGTTTCCCGGCGGAACAA	0	8019	12575	BRD3	4088	11805	SMAD3
DB003B18BC2_UP	PRSG9BC2_UP	Up-Up	TTTCTCTGGCTGAACGTAATGGAAG	AGCATGAAGGTTTTAGTGTAAAGGT	0	6813	4409	STXBP2	8554	56382	PIAS1
DB003L2BC2_UP	AD003F5BC1_UP	Up-Up	TTGTTCGCATGTGGTGATGGCCGGG	TGTAAATACGTTGAGTTGGTTCCTA	0	1104	5290	RCC1	4088	11805	SMAD3
DB006I9BC1_UP	AD004N17BC1_UP	Up-Up	GAGGTTACCCATAGTATTCATGTTA	AAAGCCATCCTGAAGCGTAGGCCCT	0	6416	10376	MAP2K4	4958	71148	OMD
PRSC7BC2_UP	AD004D13BC1_UP	Up-Up	CCCCTTTTTGAAGCTCTGAATGGTC	TGTGCTCATTTATCACGTTTGTCAC	0	84324	434	SARNP	1123	3020	CHN1
DB006G11BC1_UP	PRSG12BC9_UP	Up-Up	CTATCCTGTGGGTGCAAACGCTGGG	CTTCGTCTTAACATTGTATAGAATT	0	23157	6705	SEPT6	56159	2104	TEX11
PRSA3BC4_UP	PRSH3BC3_UP	Up-Up	GCTTTCTTAACTTGCTGTTATGCAG	TGACTATTTTGATCTGTGGGTCGGA	0	1019	4019	CDK4	2856	4761	AP2B1
DB003P22BC2_UP	AD003H3BC1_UP	Up-Up	GTCGGCGCGGGCTCCAGGTCTGCGT	CCCAGAGGGGTGGGGACGAGTTGGG	0	2035	55736	EPB41	5914	4558	RARA
DB003M18BC2_UP	AD003C7BC1_UP	Up-Up	AATCACGGTTCTCTGGGTAAGGAGC	CTTCTCGAGCAACACAAAGATTTCA	15	4747	10981	NEFL	221150	6057	SKA3
DB003P3BC1_UP	AD005K7BC1_UP	Up-Up	CGCCGCGAGTGGTAGGGTCATCGCC	AGTTGTTATTATGTTTATACGTTAA	0	5468	2704	PPARG	4089	4687	SMAD4
PRSA3BC2_UP	AD003A22BC2_UP	Up-Up	TTTAAACATATCGCAAGCGTAAGCG	GTGTGTGCGAGGATCGAGTCACACG	0	1019	4019	CDK4	7443	53763	VRK1
DB003K7BC1_UP	PRSH2BC4_UP	Up-Up	TCTAGGACAGATTGTCAGGAGCAGA	ACTCACTCGTGGGCGCATGATTGAGC	0	3856	2380	KRT8	55165	4717	CEP55
PRSA5BC4_UP	AD005O11BC1_UP	Up-Up	TAGTTCTCCATGGTGAAGGCAAGAT	TTGTTCTAGAGTGTCAACTTATATG	0	23429	1644	RYBP	330	11174	BIRC3
DB005C7BC1_UP	AD004D13BC1_UP	Up-Up	GGCGCGGTGAGCTGATGTATATGGG	TGTGCTCATTTATCACGTTTGTCAC	0	2517	71455	TACC3	1123	3020	CHN1
DB005L22BC2_UP	AD003D10BC2_UP	Up-Up	TATGTTATGTAGTGGGATGGTGAGC	AGGAGCGGTGATTAGGGGGGGGGA	0	4004	14023	LMO1	4205	98	MEF2A
DB006J12BC2_UP	PRSG9BC2_UP	Up-Up	TCAGGGGGAGGTACGGAATAGGTGA	AGCATGAAGGTTTTAGTGTAAAGGT	0	3936	2377	LCP1	8554	56382	PIAS1
DB005B16BC2_UP	AD004H13BC1_UP	Up-Up	CAAGAACGGTTACTGCTAGGACACG	TTGGCGATAACGGGATCCAAGGGCA	48	64764	12044	CREB3L2	7942	9713	TFEB
DB006G19BC1_UP	AD003I6BC2_UP	Up-Up	GTGTGTAGGGGGGGCGCAGGCACTC	CATTTGAGGCGGCCTAGCGACGTTG	1	861	70610	RUNX1	151195	71257	CCNYL1
DB003C3BC1_UP	AD004P6BC2_UP	Up-Up	TTTGGGCTGCTTTTCCGGCGGGTGG	ATTCGATTGCTACTCTCTTGTTTGT	0	136647	12984	C7orf11	7157	3774	TP53
DB003D16BC2_UP	AD003H12BC2_UP	Up-Up	TTACTATAACATATAGGGATGTGTC	TTATAGGCACATTTGCCTGGGACCT	0	2099	56919	ESR1	221150	10761	SKA3
DB003O15BC1_UP	AD003J10BC2_UP	Up-Up	ACCTTGGAGTCATGGGTCTCGGAGG	CCACAGTCTTGCTGGGTAGACTTGC	0	1022	5574	CDK7	6905	2867	TBCE
DB005B20BC2_UP	PRSG1BC8_UP	Up-Up	TGGTATGCGGTGGGTGCGGTGGGGC	GGATAACTGGAAGCTGAAGTACTGG	0	6955	8439	TRA@	56159	2104	TEX11
DB006P12BC2_UP	PRSF6BC4_UP	Up-Up	GGGATAGGGAGCGGTGGCGACAGGT	TAAGGAACGTGCGGATTGGGCGTGGG	0	330	11174	BIRC3	1224	7839	ADRM1
DB003A13BC1_UP	AD004I2BC2_UP	Up-Up	GACACACAGTCAGTCTCAGACTGTG	TGCGGTCCAGTACCCGTTGCACCTG	0	3621	71736	ING1	9787	5976	DLGAP5
DB006F8BC2_UP	AD003I4BC2_UP	Up-Up	GCAGGCGTGCATCAGTTCATTAGCG	CGGCTACTTACCAACTTCTCGTTAT	0	90993	7617	CREB3L1	1027	1843	CDKN1B
PRSB7BC3_UP	AD005I21BC1_UP	Up-Up	TTAGCTGCTAGGGGATGCGGGATTG	CACTGAGTGCTGCGGGCGCGTGATA	0	55577	3233	NAGK	64783	4975	RBM15
DB005M5BC1_UP	AD004H1BC1_UP	Up-Up	GTGGGCCTAGCGGGGTCCAACAGGT	CATTAATGCAGGTCATGATGAGAAC	0	23133	11831	PHF8	9935	2353	MAFB
DB006H22BC2_UP	PRSE10BC3_UP	Up-Up	TGAACGGTTGGATCGCACAGTGATT	GGATAGTCCTCTTCTCCCATGGTAC	0	4292	2713	MLH1	56904	6148	SH3GLB2
DB006G8BC2_UP	AD004E4BC2_UP	Up-Up	CTCTTTCCTCTCAGGGTGAAGGCGT	CATCATTTACGCTAGGGCGGCGCTG	0	898	12508	CCNE1	5430	14287	POLR2A
PRSA9BC1_UP	AD003K19BC1_UP	Up-Up	CCTTCGAGCTTGAAGGGTTGGAAGC	GGGGGAGATGGGGTCAAAGTGGGCG	0	664	7547	BNIP3	3939	13378	LDHA
PRSB11BC3_UP	AD003K3BC1_UP	Up-Up	CGGCCGATGTTTTGTGGACGGGGGG	AATTCTGCATTAGCGGGACAGTTGA	0	6827	4185	SUPT4H1	57018	8729	CCNL1
DB006C21BC1_UP	AD004H24BC2_UP	Up-Up	CGGATGGTGGGGTATCTGCGCCTGG	AGCTGCGTGGGGCATTAACGGACAG	0	207	5348	AKT1	90993	7094	CREB3L1
DB003M1BC1_UP	PRSG2BC1_UP	Up-Up	TCGGAGTCGCGGATTAGAATGGCCT	CGGTTGGGAGGAAGTGAGGAGGGTT	0	5831	2609	PYCR1	7329	3129	UBE2I
DB003M5BC1_UP	AD005A20BC2_UP	Up-Up	TGTATGTTCGCGAGTAGGTTTGGCT	TTCCGGATTTTATCGGCTGTCTTGG	0	4869	3966	NPM1	4602	12304	MYB
DB003N21BC1_UP	AD005D15BC1_UP	Up-Up	GTGGAAGCGGCGGCCGCTGCGGCGG	TGTGTATACCTAAGAATCCGGTAAA	0	332	8973	BIRC5	345930	70723	ECT2L
DB006J1BC1_UP	AD003N11BC1_UP	Up-Up	ACAGCTTCTGAGATTCCAGTTGTG	TATATCAACACTCGTTGGACCCCTC	0	50615	4298	IL21R	7112	11923	TMPO
DB005G1BC1_UP	PRSF1BC4_UP	Up-Up	AGCGTTCGACCTGGTGCACGGCGGG	CAAGTACCTTATCGTACAAATTCTG	0	9787	3032	DLGAP5	309	5664	LSM3
DB003J1BC1_UP	AD005I12BC2_UP	Up-Up	ACTTGACTTATGGAGGGTGATGCCG	GGTTTCTGTTATCGAGTGTGATACA	0	1454	4815	CSNK1E	3936	2377	LCP1
DB006H22BC2_UP	AD004O2BC2_UP	Up-Up	TGAACGGTTGGATCGCACAGTGATT	ATAATGTCGCGACCCGCACCCGATT	0	4292	2713	MLH1	2071	4854	ERCC3
DB003C8BC2_UP	AD004J19BC1_UP	Up-Up	CCTGGTAAGTCATGCGCTTCTTGTG	GGCTATGCGAGGAGGCGCCCGGGGC	0	221150	6057	SKA3	602	71003	BCL3
DB006M1BC1_UP	AD004H11BC1_UP	Up-Up	CAATTTAGGGGGGCGCTATGGGCGT	ATGATAATTCCGGGCTGGGGGCAGC	0	10397	3886	NDRG1	23157	6705	SEPT6
PRSD1BC4_UP	AD003M11BC1_UP	Up-Up	TTGCTTGCGTGTGGCGTGGCAATAT	GACCGGGTTTAATGCACATGGAAAG	0	9444	8168	QKI	900	5706	CCNG1
DB003N15BC1_UP	AD005I22BC2_UP	Up-Up	TGCACTTTGCAATTTTCGGGGTCAG	AGTGGTGCGAGTCTCTAGTTATGGC	0	2035	9380	EPB41	64783	4975	RBM15
DB003K21BC1_UP	AD004I4BC2_UP	Up-Up	AATCGTGCTAGATCAGTTAGTATAT	GGAGTTTCGTGGAACAACCAATTGT	0	2068	5313	ERCC2	4171	7766	MCM2
DB003N12BC2_UP	AD004B17BC1_UP	Up-Up	TATTCGTGATTGGGTTTAGAATCGC	GGCAGAAAAGTGATTGTTATTTATT	0	7112	11923	TMPO	3725	5109	JUN
DB003L11BC1_UP	AD005E20BC2_UP	Up-Up	AGTGTAGCGCTTGTGCCCTGGGGGT	TTTTATAAGTTTTTTTACGTTACAT	0	6198	11836	RPS6KB1	2263	71073	FGFR2
PRSC8BC1_UP	AD005O2BC2_UP	Up-Up	CCCGACTGGCTTTGCGACCGTTGAC	TGCAACAGAAAGGTGCGCTCCCGGG	0	25855	6651	BRMS1	405	10907	ARNT
DB003B19BC1_UP	AD003E9BC1_UP	Up-Up	GGTTCTGTGTCGTAAGCTGCTTTAT	ATGATTTTTGTTCAGACCTGTGAAG	20	25939	1657	SAMHD1	351	8905	APP
DB003G3BC1_UP	AD003J15BC1_UP	Up-Up	GAACGGTGCCTAGGGCAACTTCCGG	AATTGTATAGGCGATTGTCCTTTTT	0	2885	8010	GRB2	2189	3568	FANCG
PRSD2BC2_UP	AD003O1BC1_UP	Up-Up	CGGGATGCCGAGGGGGCCGTTGGGG	CTCAAAGGGTGACCTTGGAGACCAG	0	7251	3267	TSG101	332	4441	BIRC5
PRSA9BC1_UP	AD003H4BC2_UP	Up-Up	CCTTCGAGCTTGAAGGGTTGGAAGC	GCACGGGGATAGGGTAGGGAGGGGA	0	664	7547	BNIP3	5914	4558	RARA
DB006M21BC1_UP	AD004D11BC1_UP	Up-Up	TCAAAATTCGGGTGTAGAGATCTC	AGCAAACAGTCAAATATAGAACGAT	0	2271	3408	FH	2625	3455	GATA3
DB003F4BC2_UP	AD004L17BC1_UP	Up-Up	ACCTGTATGTGAGTTTACGGGTCAC	TTTTGGTTGAGGCGTCGATGTCCAG	0	8900	9270	CCNA1	10978	3959	CLP1
PRSB1BC4_UP	AD004F11BC1_UP	Up-Up	TGACTTAGGAGGTTCTATCAGGCGG	TAATTACACTACCTGTTATTTTGCG	0	57819	6601	LSM2	3662	7597	IRF4
DB006O7BC1_UP	AD003K13BC1_UP	Up-Up	TCATATTATTTATAATACATTTTGG	ATCTGTCTATGACTGACGGCGATGA	0	3558	14594	IL2	8812	172	CCNK
PRSB6BC3_UP	AD005E19BC1_UP	Up-Up	TATGTGCCTAACATCCGGAGTCACC	TTGGGTGCACATGGGGACATGGTTA	0	51377	764	UCHL5	2263	71073	FGFR2
DB005F18BC2_UP	AD004E6BC2_UP	Up-Up	TCATGTTAAACCGGAGATTGATTAT	AGTGCCCAACTAATTTAACACGAAC	0	2272	9645	FHIT	3978	56190	LIG1
DB006L8BC2_UP	AD005O15BC1_UP	Up-Up	TTCATGCGTCCGATGGGGCGGTAGC	CCATCGAGTTTGGGCAGGGGGGAGG	0	4089	4687	SMAD4	471	5438	ATIC
DB006B11BC1_UP	AD005A10BC2_UP	Up-Up	ATCCTCTGCTGGTAAGGCGGGTGGG	TTACTCAATGATATCTATTGACTTT	0	2130	917	EWSR1	833	4395	CARS
DB005L12BC2_UP	AD004P14BC2_UP	Up-Up	AACAACTGTTGCGGAGTAGAGGGGG	ATTTTTATGAGATCTTATGATTTTA	0	3535	9601	IGL@	2120	11407	ETV6
DB003C8BC2_UP	AD004B15BC1_UP	Up-Up	CCTGGTAAGTCATGCGCTTCTTGTG	TATAAAAGAGAGGATTTATAATCAT	15	221150	6057	SKA3	7170	14851	TPM3
DB006G22BC2_UP	AD005A11BC1_UP	Up-Up	TTTGAGTCACGGAATTGGCAGGGGA	GTTACTAAAATGGCAGGTATCCTGA	0	2313	6734	FLI1	2130	917	EWSR1
DB003O15BC1_UP	PRSH5BC4_UP	Up-Up	ACCTTGGAGTCATGGGTCTCGGAGG	ATTGATAGAAGTAGAATTTCAGTGC	0	1022	5574	CDK7	896	6197	CCND3
DB003H2BC2_UP	AD004L6BC2_UP	Up-Up	TGGAGGTTGGCCAGGCAGCGCGGGG	TGGTAAGGATGTTGAGCCTGTAAAC	0	55437	5332	STRADB	6455	1845	SH3GL1
DB003N2BC2_UP	AD003A15BC1_UP	Up-Up	AAGACGTAAGCTGATGATCTAGGGA	GTCAGATTTTAGGCGGTTTGTTAGA	0	5770	2939	PTPN1	5573	2455	PRKAR1A
DB003B4BC2_UP	AD003A14BC2_UP	Up-Up	TGCTGAAGTGTGTTGATTAGGGGGT	GTATGTTGCAGTGAGGGGCTCTTAT	0	84790	4260	TUBA1C	3621	71736	ING1
DB003G18BC2_UP	PRSH2BC3_UP	Up-Up	ATGTGTCTTCGTCATCCGAGTTCAC	GAGAAATATATCTAACCCGAAAGCG	0	5071	1392	PARK2	55165	4717	CEP55
PRSB8BC3_UP	AD005D16BC2_UP	Up-Up	TTCGACGGCGAGGTAAGTGTCTGGG	GCTGATGTTCTTGCTCAAAAATAAG	0	402	7933	ARL2	345930	70723	ECT2L
DB006M12BC2_UP	AD005A11BC1_UP	Up-Up	GCATGGACGGGGGTAGGCCCTGGGG	GTTACTAAAATGGCAGGTATCCTGA	0	1643	3586	DDB2	2130	917	EWSR1
DB005D10BC2_UP	AD004N9BC1_UP	Up-Up	TCTGTAAGGCTGAGCCGGGCTTTTA	TTCGCATGTGGACCCGTCAATAATG	0	7171	10079	TPM4	4781	2723	NFIB
DB003K12BC2_UP	AD003P13BC1_UP	Up-Up	GCGTATCTGGCATAGTTTTTAATTG	GCTTGGGAATCCCAATTCGCGGTCT	0	4869	6392	NPM1	79718	53651	TBL1XR1
DB005B4BC2_UP	PRSE12BC4_UP	Up-Up	GCGTTGGTATCAAAAATGGTAATAG	ACATAGATGGTTTTGATGGCATTCA	0	27086	8945	FOXP1	638	3740	BIK
DB003N8BC2_UP	PRSE7BC1_UP	Up-Up	AACCGGGGGGCTGTCAGAGGCTTTG	TCATGTGGATGCCCTTCGTCAGGGC	0	991	6942	CDC20	5701	7961	PSMC2
DB003O8BC2_UP	AD003J17BC1_UP	Up-Up	GTGGCAATCATGGCGGCAGCTGAAG	TGATTGAATTCCGCAGGGCCTAGGC	0	983	5873	CDK1	1200	992	TPP1
DB005E6BC2_UP	AD003A20BC2_UP	Up-Up	GGTTCGGGTGGACGGTCTTATAGGG	AGTTGATCAGTCATGTGTCGGACTG	0	3978	56190	LIG1	892	11984	CCNC
DB003G15BC1_UP	PRSE2BC2_UP	Up-Up	CAGAGACATCAGAGTTCGTCGATGC	TAGGGCGGTGCCTCGCGTGACTTGG	0	1994	61	ELAVL1	708	4997	EXOSC5
DB003E6BC2_UP	AD005N11BC1_UP	Up-Up	CAGTCGAGTGGGTGAAGGTGGCGGG	GCTGTGATTTAGTTGCGGTTAGAAA	0	11186	55583	RASSF1	4853	70415	NOTCH2
DB006L20BC2_UP	AD004E5BC1_UP	Up-Up	GGGACTCGCTTCCTTGCGATCTATA	GCGTTAGTAGTTTGCCTTCATTACA	1	604	72062	BCL6	3978	56190	LIG1
DB003F15BC1_UP	PRSH3BC2_UP	Up-Up	TTAGGAAGAATGAGAACTCTGCATG	AAGACGATGGGGGGTAGGACGGGGG	0	2178	11400	FANCE	2856	4761	AP2B1
DB005N22BC2_UP	AD003E2BC2_UP	Up-Up	CACTATTTGGGGCCAGTGTGACGTA	GTGTATAAATGATGTCTTAGTTGCG	0	2122	13861	MECOM	6135	6960	RPL11
PRSB10BC3_UP	PRSG1BC7_UP	Up-Up	GAACGAACAAGCGGAGCGTCGGCGG	TGTAGTGTGTCTGGTCTAAGGTCTA	0	7341	4586	SUMO1	56159	2104	TEX11
DB006B23BC1_UP	PRSH1BC2_UP	Up-Up	GACCGTTTCGCTATTTAAAGCGTCT	GGACCCTTCTGTCTGCCTACCGCGC	0	5371	3572	PML	660	3504	RBPMS
DB006D16BC2_UP	AD003I9BC1_UP	Up-Up	GATGTCGCGGTCGGTGCTGGTATGG	CGCTGGCACGGCGCTGGCAGGGACG	0	2006	12346	ELN	4331	1816	MNAT1
PRSC7BC1_UP	PRSG5BC1_UP	Up-Up	GGGCCCTTGGTGGAGCACAGAGGAG	TCTTTCCATATAAATGCGGAACGTC	0	84324	434	SARNP	5932	1563	RBBP8
DB005C9BC1_UP	AD003G18BC2_UP	Up-Up	CAGAAACGATAGGGAGAAACGCGGG	ATAATGTTGGAGCGCTTAGTGGTAG	0	1730	54245	DIAPH2	5071	1392	PARK2
DB003D22BC2_UP	AD003E9BC1_UP	Up-Up	GTGTGTTTGTTCATGTGACGTGAAG	ATGATTTTTGTTCAGACCTGTGAAG	0	5914	14383	RARA	351	8905	APP
DB005H18BC2_UP	AD005O11BC1_UP	Up-Up	GCGAGGCTCTGGTGGTTAGGGGCAC	TTGTTCTAGAGTGTCAACTTATATG	0	1316	4274	KLF6	330	11174	BIRC3
PRSA2BC4_UP	PRSF10BC3_UP	Up-Up	AAGTTAATTAGGAGGTCTCGGAAAG	GATTCAGGACGACGTGCAAGGAGGG	0	51013	1684	EXOSC1	6672	7188	SP100
DB003K6BC2_UP	AD004H4BC2_UP	Up-Up	TGTAGCGGTCTGCTGCAATTGTCGT	AGGACATTAGTACTGTGTACTCTTG	0	22858	10179	ICK	2130	4684	EWSR1
DB003N18BC2_UP	AD005K1BC1_UP	Up-Up	AATGTTCACAGGTGACTACCGTGGT	ATAGGGGACGATAAGAGATGCAGTT	0	4001	2370	LMNB1	3932	966	LCK
DB006F8BC2_UP	AD004E8BC2_UP	Up-Up	GCAGGCGTGCATCAGTTCATTAGCG	CAGTTCTTAGTTTTATGTGGGGTCG	0	90993	7617	CREB3L1	3978	71458	LIG1
DB003E8BC2_UP	AD003F22BC2_UP	Up-Up	GAACCTCGTTTGTTTCAGCAGTGTC	ATAGAGAGGGTAAAGCGTTTTCAAC	0	220134	230	SKA1	6829	12443	SUPT5H
DB003A1BC1_UP	AD003E7BC1_UP	Up-Up	GGCTGGTACCGGTCTTGACTCGGCC	TGTGTTCTTAGCTAGCCTTACATT	0	3925	7417	STMN1	220134	230	SKA1
DB006K12BC2_UP	AD003J1BC1_UP	Up-Up	TAGGCATGCTCCTGGATAGCTGAAC	CAGTGTGTAAGGTGTTTTCACCCGG	0	23157	2233	SEPT6	1454	4815	CSNK1E
DB006K5BC1_UP	AD004L5BC1_UP	Up-Up	GGTAATGGTTTCTAATAATCGCGAC	TCATCTACTGGAGGCGTGGGGGACT	0	6455	1845	SH3GL1	6455	1845	SH3GL1
PRSC4BC2_UP	AD003G4BC2_UP	Up-Up	AGTATGCGACGCATCTGTGGTGTGG	AGTCACGGTGGCGGTGCGGGGTTGC	21	5928	3366	RBBP4	2885	8010	GRB2
DB003G18BC2_UP	AD004L15BC1_UP	Up-Up	ATGTGTCTTCGTCATCCGAGTTCAC	ATCTTGCTTTGAGGAAGTATCATAT	0	5071	1392	PARK2	55422	6496	ZNF331
DB006K13BC1_UP	AD003D11BC1_UP	Up-Up	GATTCATGTGGTAGAGCATCTGTTG	CGGAAACCAGCTGAGGTGCCGATCG	0	26039	1296	SS18L1	4869	5620	NPM1
DB005C10BC2_UP	AD004G1BC1_UP	Up-Up	CACACGTCTGGCGCGATAGTCGGGG	CTTAGTGCATGCTGAACCCATGGAC	0	1730	54245	DIAPH2	9787	3032	DLGAP5
PRSB10BC2_UP	AD004J20BC2_UP	Up-Up	TATAGCCGAACGGAGTTTAAAGGGG	TTGTAATTGGATATAAATTCTCTCA	0	7341	4586	SUMO1	602	71003	BCL3
DB006O5BC1_UP	AD004K7BC1_UP	Up-Up	ATTCTGAACATTTTATAGTAACTTA	TCTGTCTCGGGTCAGAGGAAGGGTT	0	7157	3774	TP53	5934	1628	RBL2
DB003C18BC2_UP	AD003M1BC1_UP	Up-Up	GCGTCCGATCCAGGGTAGGCGTAGG	CGGTCAGGTTATGCGGTCTTCTAAC	0	1022	1832	CDK7	5831	2609	PYCR1
DB006M22BC2_UP	PRSF8BC4_UP	Up-Up	AGGCTGCCGTGTATCCGTTGTAAAA	ATTCTGTAATCGCTGCCTCCACGTC	0	2271	3408	FH	23568	3431	ARL2BP
DB003K14BC2_UP	AD005A1BC1_UP	Up-Up	TCCTGAACCCGCGGTATTACTAGGT	TTTAATGAGTTTCATGGAACATCTT	0	8812	172	CCNK	5546	4026	PRCC
DB006M1BC1_UP	AD003E10BC2_UP	Up-Up	CAATTTAGGGGGGCGCTATGGGCGT	AAACAATGGTCAACCCGAAGCCACC	0	10397	3886	NDRG1	351	8905	APP
DB006C18BC2_UP	AD005D11BC1_UP	Up-Up	AGTTATCTGGGCAGTTAGGAGTATG	TTCCTAGTTCGTTAAATCTATGGTT	0	8522	3326	GAS7	5900	10891	RALGDS
PRSD3BC2_UP	PRSG4BC3_UP	Up-Up	ACCCTACTAAACGTTTATATAGCGT	TTTTTGGATATTATGAGCTCTCTGC	0	26119	9194	LDLRAP1	9112	8956	MTA1
DB005F16BC2_UP	PRSG6BC2_UP	Up-Up	TAGGGGCTACTTCACGCGCAATGCA	AAAATTGTACCTGCAAATTGATAGC	0	6955	12124	TRA@	6844	4137	VAMP2
DB005O3BC1_UP	AD003P14BC2_UP	Up-Up	CGTGGTAAGGGGGTGCGGGACCCTG	CATGAAGGTGATTATGAAGAATATA	0	580	54597	BARD1	79718	53651	TBL1XR1
DB006F7BC1_UP	AD003O15BC1_UP	Up-Up	TTATACATCCTATATTAAGCGTTCT	CTTCAGGAGCCTGTAAGGGTACTGG	0	90993	7617	CREB3L1	1022	5574	CDK7
DB003L23BC1_UP	PRSF8BC3_UP	Up-Up	GAACTCGCGTGTTCGCTCACCGTGC	TGGTAGTACAGTCAGGGTTGGGTGC	0	2913	2057	PLK4	23568	3431	ARL2BP
PRSC3BC1_UP	AD005M12BC2_UP	Up-Up	TCGTATTTTGGTTTTATTGGTGCAG	TCCCTGGAGATAACCATTCAGCCGA	0	9341	5658	VAMP3	1879	11153	EBF1
DB003B8BC2_UP	AD004J14BC2_UP	Up-Up	TTCGACGGTCGGGTTGCTTAAATTG	CTTTGCTCCGGATAAGCTTGGTGAG	0	9212	6175	AURKB	1434	2940	IKZF1
DB006P19BC1_UP	PRSG11BC4_UP	Up-Up	TCGGTGGTCGCAGTAGAAGCGGTCG	GCACGTTGCTCTTCCTGTTGTACTT	0	84376	11948	HOOK3	9444	8168	QKI
DB003C17BC1_UP	AD003C1BC1_UP	Up-Up	GCTGTTAGAAGCTCGAGTCTATGTA	GAGGCCCTAGACGTGCGGCCGGCGA	0	1022	1832	CDK7	7319	6997	UBE2A
DB005H19BC1_UP	AD003J16BC2_UP	Up-Up	GGGTAATTCGTGGGGACCTGGCCCC	AGCATGTCTAGGAATCTATGTTCTA	0	3131	2127	HLF	2189	3568	FANCG
DB005F10BC2_UP	AD004M3BC1_UP	Up-Up	GGTAGGGAGCGTATGTGCGACAGGT	AACAAGGCTTCGTTGCGGGAATGGG	0	5155	9318	PDGFB	580	54455	BARD1
DB003F2BC2_UP	AD003E17BC1_UP	Up-Up	GCGATAGCGTAATTTGAGCCCACCC	GGCGCCGGCAGGAATGCCAGGCGGG	0	1453	3787	CSNK1D	23582	100	CCNDBP1
DB005H8BC2_UP	AD005M22BC2_UP	Up-Up	GCGAATGAGGCGTCTATTGTTTTCC	ATATAACAAAATATCCAGTATCTAA	0	6887	54474	TAL2	868	1938	CBLB
DB003D6BC2_UP	AD004H10BC2_UP	Up-Up	ATCGGGCATCAGTTGTAACGTAAGG	TAAGACGAAGCAAAAAATTGGTAAT	0	79858	1608	NEK11	3209	14502	HOXA13
DB006K10BC2_UP	AD003B19BC1_UP	Up-Up	GCAGACTCAGGGGACGTGGAGGAGT	ACAATTGGTTTTAATTTTTTGTTAA	0	124583	117	CANT1	25939	1657	SAMHD1
DB003B15BC1_UP	AD005N13BC1_UP	Up-Up	GCATAGAATTTCGTCATGGTATATA	AGTGTCGACGGTTTTTTGTACAAAG	0	26121	54082	PRPF31	7249	72199	TSC2
PRSD5BC3_UP	PRSG11BC3_UP	Up-Up	GGCAAAGGTCAGCAGGGGGGGGGCG	ATGGGAGGGAGGGGGTGGTGTGGAG	0	1021	13668	CDK6	9444	8168	QKI
PRSC9BC1_UP	AD005N10BC2_UP	Up-Up	TTAATGCCCCCGCGGTAATTCGTAA	TGGGGCGATCCGATGGTTGGCGGTG	0	7329	3129	UBE2I	5395	71716	PMS2
DB003J21BC1_UP	AD004B1BC1_UP	Up-Up	CAGCATCTCTTGTCTACGAAATTGC	GTTGTTTTTGTAATGAGGTATGCGA	0	7272	2042	TTK	4066	4119	LYL1
DB003L4BC2_UP	AD003I15BC1_UP	Up-Up	TGGAGGGGTGGCAAAAGGGTTCAGA	TATAGCTTGCTTTGAATCGTCTGTT	6	2516	9939	NR5A1	55872	6493	PBK
DB003I15BC1_UP	AD003E9BC1_UP	Up-Up	TAGAGTGGCGTGGCCCGGGTGGACG	ATGATTTTTGTTCAGACCTGTGAAG	0	55872	6493	PBK	351	8905	APP
DB005D6BC2_UP	AD003H19BC1_UP	Up-Up	TCGTGTATCGGTAGTGAGCTAGGGT	ATAGTAGTGATAGCCTGTGGAGGCA	0	1021	9522	CDK6	6714	7119	SRC
PRSA6BC4_UP	AD005O9BC1_UP	Up-Up	GACCGGATATTGTGCGATAACGCTG	TTGGCGGGTAGCGAACGCGCTGGGC	0	1026	3192	CDKN1A	80304	10156	C2orf44
PRSA2BC2_UP	AD003N6BC2_UP	Up-Up	GCGCTATTTCAAATGCAAGCTGGTG	TACTCATTTTTAGACTTTGGCCGGG	0	51013	1684	EXOSC1	3856	14966	KRT8
DB006F23BC1_UP	AD004D12BC2_UP	Up-Up	ACCAGTGTCTTAGGGGTAGGTAGTA	TTTCTTTATTGCGGAGGCCGGTCGT	0	2146	143	EZH2	2625	3455	GATA3
DB003N7BC1_UP	AD003N5BC1_UP	Up-Up	AGAAAATGATAGGGCATGGAGCGGC	ACTGCGGAGTGGTCGCTGTGTTTGG	0	991	6942	CDC20	3856	14966	KRT8
DB006D3BC1_UP	AD004L6BC2_UP	Up-Up	CGTTCCCTGGATTGCCAGCGCGGGC	TGGTAAGGATGTTGAGCCTGTAAAC	0	5987	11008	TRIM27	6455	1845	SH3GL1
DB006K9BC1_UP	AD005I6BC2_UP	Up-Up	GCGTAGATCGGACAACCACTGGGGG	AGTAATAAGGTGCAAGGCGAGACTA	17	124583	117	CANT1	2115	52931	ETV1
PRSA7BC1_UP	AD004F20BC2_UP	Up-Up	GAAACTGGCTCCGGGTTCTGTGTAT	CGTACAGCCGGCAACATTAGGCCTG	0	5711	7647	PSMD5	10006	12435	ABI1
DB003A1BC1_UP	AD004D17BC1_UP	Up-Up	GGCTGGTACCGGTCTTGACTCGGCC	TAAGGCTCACAAGGCTAAGTCGGCA	0	3925	7417	STMN1	8522	3326	GAS7
DB003O19BC1_UP	PRSF1BC1_UP	Up-Up	TTCGTCATGTATCTGTATTCCGAGT	TTGTCATCCTGTCACGTATGCGATC	0	645121	55114	CCNI2	309	5664	LSM3
PRSC6BC1_UP	PRSE6BC1_UP	Up-Up	TTTTGGGTGTGGGGGCTGGTTCGTA	CCTTTTATTCCCAGTGCGTCTCCTA	0	894	8013	STX4	786	3156	PCNA
DB006K9BC1_UP	AD005H7BC1_UP	Up-Up	GCGTAGATCGGACAACCACTGGGGG	AGATTTGATGACAGGTTAATACAAC	43	124583	117	CANT1	672	55703	BRCA1
DB006C1BC1_UP	AD005O7BC1_UP	Up-Up	TTGTTCTTGGGCGTATGGACTGTTG	AGTCGCGGATTGAATGTAAAAGAGG	0	8929	5895	PHOX2B	2131	3419	EXT1
PRSA4BC3_UP	AD004I1BC1_UP	Up-Up	GTATGGCCAGGGTGAAAGGGAGTCG	GTAACTAGGGTCGGGAAGTTAGTTT	4	93621	12736	MRFAP1	9787	5976	DLGAP5
DB003N8BC2_UP	AD003P7BC1_UP	Up-Up	AACCGGGGGGCTGTCAGAGGCTTTG	GTGGGGGGCTGGGGCTCGGGGGTGT	0	991	6942	CDC20	5127	3474	CDK16
PRSB4BC1_UP	AD003N6BC2_UP	Up-Up	AGCAGCTAGGTGTTAGGGAGTCCAA	TACTCATTTTTAGACTTTGGCCGGG	0	55957	2864	LIN37	3856	14966	KRT8
DB006G22BC2_UP	AD003P21BC1_UP	Up-Up	TTTGAGTCACGGAATTGGCAGGGGA	GAGTCGTACTAACGACGTTGAGTGG	0	2313	6734	FLI1	2035	55736	EPB41
DB003A2BC2_UP	AD004D10BC2_UP	Up-Up	CAAATTGTCTCTACGCCTGTAGCGT	ATGTCTTTGCCCTTCGATTCCATGA	0	3925	7417	STMN1	10342	55275	TFG
DB003M15BC1_UP	AD004L13BC1_UP	Up-Up	GGTAGGGGGGTGTGCGGGGTAATAG	TGCGTTGCAATATCAAATTCATATT	0	5499	3788	PPP1CA	26039	1296	SS18L1
DB003A8BC2_UP	AD003D12BC2_UP	Up-Up	ATTATTGGGGTTTCCGTTCCCGTAG	ATGCGCCTAGGATCTCACCACCCAC	12	4869	7543	NPM1	4869	5620	NPM1
PRSA3BC3_UP	AD004J6BC2_UP	Up-Up	TAACGTAAGGGGAGGACACTAATGA	GGGGCGTTCAGCCCGGGACTCAATA	0	1019	4019	CDK4	7913	8226	DEK
DB006O17BC1_UP	AD003G3BC1_UP	Up-Up	CGGGTTTGTCGGGTGATCAGGTCTA	CTTGGTTGCTTATCGGCATGCAGCG	0	5087	71783	PBX1	2885	8010	GRB2
DB003O15BC1_UP	AD005I11BC1_UP	Up-Up	ACCTTGGAGTCATGGGTCTCGGAGG	AAGGTAGGCCCCGTTCGGCCTGTGG	5	1022	5574	CDK7	3936	2377	LCP1
DB006H22BC2_UP	AD003D6BC2_UP	Up-Up	TGAACGGTTGGATCGCACAGTGATT	CATTAGTCCGGTATGGGCTGAATAG	0	4292	2713	MLH1	79858	1608	NEK11
DB005D8BC2_UP	AD003P9BC1_UP	Up-Up	TGTCAACGTGATCGGGGGCGCTAGG	GGAGTCATTCTGTGTCTTCTCGAGA	0	6955	13759	TRA@	991	4892	CDC20
DB005J5BC1_UP	AD003H18BC2_UP	Up-Up	TCTTAGTAAGGTAAGTTAGGTCTTG	TCTCAATGACATAGCGGACATACAC	0	7307	13254	U2AF1	8379	6811	MAD1L1
DB005O4BC2_UP	AD003B24BC2_UP	Up-Up	AGCGCAGTCGGGTGCGTCGCGGGGG	TATATCTACTTCGATCCTTGCGAGA	0	580	54597	BARD1	994	10570	CDC25B
DB006H19BC1_UP	PRSF7BC4_UP	Up-Up	GAAGGGTAGCCCAGGGGAGAGGGAT	AAAAATGTCTTCCATGTCAGCTGAG	0	4026	70215	LPP	84708	8141	LNX1
PRSB1BC3_UP	PRSH3BC4_UP	Up-Up	AATCCAAAGGCGGCGACGCATGCTG	AAACCGCAGGTTTGTGTTAGTTCTA	0	57819	6601	LSM2	2856	4761	AP2B1
DB003M13BC1_UP	PRSE3BC1_UP	Up-Up	ACGTCTAGACGTGCTCGCTAGAGTT	GAGGACCCAACTGCGATGTATGAGG	0	10376	7910	TUBA1B	501	3933	CDKN2D
DB006D7BC1_UP	AD003N3BC1_UP	Up-Up	TTAGGACAGCAGCGGTGGTGCGCGA	GGTAAGGTTTAGGTGGCGTAGCGCG	0	8031	6599	NCOA4	4086	3782	SMAD1
DB005K1BC1_UP	AD003I17BC1_UP	Up-Up	ATTAGCGCCTATATTGATTTTGTTT	TAGTGCCAGAGCTGAGACGGGCGTG	0	7272	7990	TTK	10983	3899	CCNI
DB005E8BC2_UP	AD003P1BC1_UP	Up-Up	CGGAGGGGCCCACCAGGGTGGCCAT	ATCTGCGAGACTAAATGACGGTTCC	0	3978	71458	LIG1	7846	4595	TUBA1A
DB003J22BC2_UP	AD003B10BC2_UP	Up-Up	CAGATGCCATTGAGAGTTGGGGGGG	TCTCAGGGGGAGGAGCGACTTTCGG	0	7272	2042	TTK	991	3206	CDC20
DB005H9BC1_UP	PRSH5BC1_UP	Up-Up	GGACTTGATCTCCTGTATGGTTTAG	TGGCGAAGAGGCGCGAAATCCTTAT	0	3927	1096	LASP1	896	6197	CCND3
DB006I18BC2_UP	AD003F21BC1_UP	Up-Up	AACTGTATATTCCATGGCTTCCGTT	TATGTTTACATATATATGATAACGA	0	668	13782	FOXL2	6829	12443	SUPT5H
DB003D6BC2_UP	PRSF6BC2_UP	Up-Up	ATCGGGCATCAGTTGTAACGTAAGG	GGCCGGAAAATAATGGGATTTTATG	0	79858	1608	NEK11	1224	7839	ADRM1
DB005L14BC2_UP	PRSE2BC3_UP	Up-Up	AGTAATATACTGCAAAATCAGGGAC	GTTCCCACAAGGTCTGGCGTGCGGC	0	4005	11088	LMO2	708	4997	EXOSC5
DB005J23BC1_UP	AD005G20BC2_UP	Up-Up	CTGGTCTGAATCGTGGTTGTGGAGA	GATTTTCCATTGGTGTACAAAGTTA	0	605	53866	BCL7A	4026	70215	LPP
DB003B6BC2_UP	AD003M16BC2_UP	Up-Up	ACTTGAGGCGTGGTGCATGTTTGGG	ATGCGTAGTCTCTGCGGCTACAAGG	0	995	7841	CDC25C	5499	3788	PPP1CA
DB006H12BC2_UP	PRSE4BC1_UP	Up-Up	TAGTACTTACCCTAAATCCCCGGTT	CGACCTTGGTTATAGCTTAATTTTG	0	6184	2423	RPN1	972	4430	MORF4L1
PRSD2BC2_UP	PRSH1BC1_UP	Up-Up	CGGGATGCCGAGGGGGCCGTTGGGG	GAGTTAATAACACGCGTTGTCCCGG	0	7251	3267	TSG101	660	3504	RBPMS
DB005J21BC1_UP	AD003C4BC2_UP	Up-Up	TTTGGTTTGGGCTAGCGGGCGAGGG	AGAAGGTCCGGTGGGATCTTGGGGC	0	6955	13057	TRA@	136647	12984	C7orf11
DB006I13BC1_UP	PRSF3BC3_UP	Up-Up	TTGTTAACCGATTATTGATATTTAT	ACATCGGCACCGAAGCCCGCCGTA	0	1434	2940	IKZF1	6271	5964	S100A1
DB005N5BC1_UP	AD003P17BC1_UP	Up-Up	GGGCCCGTGAGAGAGGGGCCAAGAG	AAAAAGGAAAGTCCGATGGGACACA	0	6385	12920	SDC4	3930	861	LBR
DB006L1BC1_UP	AD004C2BC2_UP	Up-Up	GTTTAGGAGTTTAATAGGCACTTGT	CATAGCCGTCCTTGGCTTTTTCTAT	0	3932	966	LCK	2908	7587	NR3C1
DB006A23BC1_UP	AD004D13BC1_UP	Up-Up	GGGTGTGAGCGGACGATGAGTGAGA	TGTGCTCATTTATCACGTTTGTCAC	0	4771	3697	NF2	1123	3020	CHN1
DB005D18BC2_UP	PRSF4BC1_UP	Up-Up	TTGCCGTTGACGTTCGTTGCTTTGT	TTTTTGTTTCTGAGATTGAAGTTGT	0	7170	5712	TPM3	56159	2104	TEX11
DB005N12BC2_UP	AD005G23BC1_UP	Up-Up	GATAGAGCGACAAGGTCACGCATGG	ATACTTGAGGTTGTTTGCTATACAA	0	7170	995	TPM3	2132	6892	EXT2
PRSB2BC3_UP	AD004B4BC2_UP	Up-Up	CTTTGGTCAATGTCGCGGGCCCACA	TTCCCTGTGTTAGACGTAACCTTAC	0	972	4430	MORF4L1	2623	6313	GATA1
DB003A14BC2_UP	AD003H12BC2_UP	Up-Up	CAATTAGCCTGGCTCTCGACACAGT	TTATAGGCACATTTGCCTGGGACCT	0	3621	71736	ING1	221150	10761	SKA3
DB006C4BC2_UP	AD004K2BC2_UP	Up-Up	TGATCGTGCTCATATTGTTATGGCC	GAGCGGGCCCTAGGGTCTATTACAG	0	27125	8778	AFF4	7272	7990	TTK
DB003J12BC2_UP	AD003D13BC1_UP	Up-Up	AGGATGCTAGCCAAGAGCGGTCAAC	TAGAGGATGGTGCGTAAAGCTAATA	0	4205	11886	MEF2A	5520	13596	PPP2R2A
DB003M14BC2_UP	AD003J18BC2_UP	Up-Up	CAAATGTTGTAAAAGGACCTGACAT	GCAGTTCGACATTCGATTTTAGGGG	0	10376	7910	TUBA1B	1200	992	TPP1
DB003D16BC2_UP	AD005I4BC2_UP	Up-Up	TTACTATAACATATAGGGATGTGTC	ACCTGAGACGGGATGGTCCGGCGGC	0	2099	56919	ESR1	5551	12025	PRF1
DB006C16BC2_UP	AD004F16BC2_UP	Up-Up	CCTGTTCTGGGCGAGGATGTCCGAG	ACTGGAGCAGGGAGCAGTTTTATTC	0	26039	14879	SS18L1	54880	12054	BCOR
DB005B3BC1_UP	AD003F21BC1_UP	Up-Up	GATTAACCCTCGTTAAGTATAAGTT	TATGTTTACATATATATGATAACGA	0	27086	8945	FOXP1	6829	12443	SUPT5H
DB003M16BC2_UP	AD003D10BC2_UP	Up-Up	ATGTGCTAGTTGCGTACTTCAATAC	AGGAGCGGTGATTAGGGGGGGGGA	0	5499	3788	PPP1CA	4205	98	MEF2A
DB003F5BC1_UP	AD003N1BC1_UP	Up-Up	TAAATGGTTTATATATCGTGGCGCA	TCCACCGGGTTCTTTAAGCGTCTTC	0	4088	11805	SMAD3	5770	2939	PTPN1
DB005K1BC1_UP	AD004G3BC1_UP	Up-Up	ATTAGCGCCTATATTGATTTTGTTT	GTAATGCTGCGACAGATAATCACGT	34	7272	7990	TTK	1453	7634	CSNK1D
DB003L19BC1_UP	PRSF12BC1_UP	Up-Up	TCGGTGGGCATTGGAGCGGTCTGTG	TGGTGATTTTAGGGGATTGACTAAT	0	8626	11297	TP63	1434	2940	IKZF1
DB006H5BC1_UP	PRSH1BC1_UP	Up-Up	GACCTATTTGTCAGGGGGGGATGAA	GAGTTAATAACACGCGTTGTCCCGG	0	5966	53942	REL	660	3504	RBPMS
DB006D7BC1_UP	AD003K19BC1_UP	Up-Up	TTAGGACAGCAGCGGTGGTGCGCGA	GGGGGAGATGGGGTCAAAGTGGGCG	0	8031	6599	NCOA4	3939	13378	LDHA
PRSC4BC1_UP	AD003F6BC2_UP	Up-Up	CTGTTCCGTGGAGGGAGGGGAGGGA	GTCCCAACGTTTCCCGGCGGAACAA	0	5928	3366	RBBP4	4088	11805	SMAD3
DB005C1BC1_UP	AD004L8BC2_UP	Up-Up	GTTTGTATTTATATGTCCAAATATA	TTCGTCGTTATGACACCCAGTCAAC	0	2908	7587	NR3C1	1021	13668	CDK6
DB006D4BC2_UP	AD003G23BC1_UP	Up-Up	GTCAGTCTCTGAGTCTGTGAGTGTG	TCATGTCTACCCCTCAATCGGAGAG	0	5987	11008	TRIM27	2670	2920	GFAP
DB006C23BC1_UP	AD003L24BC2_UP	Up-Up	CCTGTGCCGTCAATCTAGGGGAGTC	GAACGCCACGGACGCTCTGCTAACA	0	10801	5908	SEPT9	2913	2057	PLK4
DB006H11BC1_UP	PRSG9BC3_UP	Up-Up	CCGGGCCAGGGAGTACACTTTGGAC	AGAGTTTTTAATAACAGATGGTATTTAGT	0	6184	2423	RPN1	8554	56382	PIAS1
DB003B21BC1_UP	AD005M1BC1_UP	Up-Up	AGTTTCGCGTTGGATACCCGGGTGA	CATAAGGTGAATATACACTCGAACC	0	8350	14063	HIST1H3A	11200	4020	CHEK2
DB006B11BC1_UP	AD003O10BC2_UP	Up-Up	ATCCTCTGCTGGTAAGGCGGGTGGG	TATTCTTCCGCGCAGCGTTTCACTC	0	2130	917	EWSR1	900	3302	CCNG1
DB005P13BC1_UP	AD003J20BC2_UP	Up-Up	AGTCTAGGCCTATGAAAGGGGTTTA	AGGAGGGCCGACGACGTCCTGGGGT	0	8915	11832	BCL10	5347	2963	PLK1
DB005O7BC1_UP	PRSE2BC4_UP	Up-Up	TAGTTAGGGATGTTGCTAAGCCTAT	TAGACCGCATAGGCAATCATGTGTT	0	23022	70819	PALLD	708	4997	EXOSC5
DB006J14BC2_UP	PRSE8BC1_UP	Up-Up	CCACAGGGTCATTTGTACGTTATAA	TGCATGGACGTGCGGGACGTAGGGG	0	4194	14319	MDM4	1019	4019	CDK4
PRSA9BC1_UP	AD005K1BC1_UP	Up-Up	CCTTCGAGCTTGAAGGGTTGGAAGC	ATAGGGGACGATAAGAGATGCAGTT	0	664	7547	BNIP3	3932	966	LCK
DB003K14BC2_UP	AD005E10BC2_UP	Up-Up	TCCTGAACCCGCGGTATTACTAGGT	GGGGCGCTCGCATTGGTAAGCAATC	0	8812	172	CCNK	54904	9120	WHSC1L1
DB006N18BC2_UP	AD003B9BC1_UP	Up-Up	TAGGCATGCAAATTTTCGGTGACTG	GACTGCAGGACCAAAGACTGGAGGG	0	8019	12575	BRD3	991	3206	CDC20
DB005F9BC1_UP	AD005H4BC2_UP	Up-Up	CGGGAGCTGATAACGGCTGTGACGG	GGGGGCACGGTATAGGACCGGACAG	22	5155	9318	PDGFB	5378	55885	PMS1
PRSA12BC1_UP	PRSF6BC2_UP	Up-Up	TTTAGTGTATGTACTCATTTCACAA	GGCCGGAAAATAATGGGATTTTATG	0	599	53726	BCL2L2	1224	7839	ADRM1
DB003D6BC2_UP	AD003L7BC1_UP	Up-Up	ATCGGGCATCAGTTGTAACGTAAGG	AGGAGGCAATGGAGTTTGTGGTGAA	0	79858	1608	NEK11	7431	69	VIM
DB003F4BC2_UP	AD003B4BC2_UP	Up-Up	ACCTGTATGTGAGTTTACGGGTCAC	AACGGGGAGTCTGTGGAGTACCGT	0	8900	9270	CCNA1	84790	4260	TUBA1C
DB006D24BC2_UP	AD003A8BC2_UP	Up-Up	TCCGTTGGTTCCGGTACGGTAGGGC	TTCACCCCCTATGTTTTCAGTTTCG	0	8314	3760	BAP1	4869	7543	NPM1
DB005C8BC2_UP	AD004B2BC2_UP	Up-Up	TCGGACCATGTAACGAGCGCAGTCG	GGTGACCAGGGGGCAGGCCAAGGGG	0	2517	71455	TACC3	4066	4119	LYL1
DB005I8BC2_UP	AD003F9BC1_UP	Up-Up	GTGACTTCGGCTAGAGGGGCGGAGG	GGTAGGCCAAGGGCCATAGGGGAGG	0	1956	71314	EGFR	63894	277	VIPAR
DB006M18BC2_UP	AD004D23BC1_UP	Up-Up	GAGTACGTGTCTTCCTGGCAACGTG	GAACAAGTATGATAGGTGTACTGCA	0	4958	71148	OMD	10801	5908	SEPT9
PRSB6BC4_UP	PRSG5BC3_UP	Up-Up	TTCCGGGCTCTGATAGTTAGTCTTA	ATTAGAGGATCCTTACACTAAGCAG	0	51377	764	UCHL5	5932	1563	RBBP8
DB006K12BC2_UP	AD005K13BC1_UP	Up-Up	TAGGCATGCTCCTGGATAGCTGAAC	GGGAAGCCCCTCGGCAAAAGACGGT	0	23157	2233	SEPT6	2130	14655	EWSR1
PRSD2BC4_UP	PRSH4BC1_UP	Up-Up	AGCTGTCCGTTCGGCTGCCTGGTGC	AAACAAGGCGTTGTTCGCCGGTTTA	0	7251	3267	TSG101	858	10940	CNOT7
DB006K14BC2_UP	AD005O2BC2_UP	Up-Up	ATTGCGGTGTTTTGTTGGCTCGAGG	TGCAACAGAAAGGTGCGCTCCCGGG	0	26039	1296	SS18L1	405	10907	ARNT
DB006B8BC2_UP	AD005J2BC2_UP	Up-Up	CTTTGTGTCCTAGTTACTAAGAAGA	GCGACAGTTCCGCTTATTCATGGCC	50	23598	12624	PATZ1	208	12155	AKT2
DB006G14BC2_UP	PRSE5BC1_UP	Up-Up	ACATAAGACTCGGTCCAGGCACGGC	CACTTGTAGTATAGTCCTAGAATTG	0	7942	9713	TFEB	6015	4435	RING1
DB006F16BC2_UP	AD004L19BC1_UP	Up-Up	GGCGGGGAGCGGGGTGGAGGACGGA	TGGGAAGGCCGGAGTTTGCGGTGTG	0	124540	14090	MSI2	3492	70958	IGH@
DB005O3BC1_UP	AD004E5BC1_UP	Up-Up	CGTGGTAAGGGGGTGCGGGACCCTG	GCGTTAGTAGTTTGCCTTCATTACA	0	580	54597	BARD1	3978	56190	LIG1
PRSC9BC4_UP	AD004L1BC1_UP	Up-Up	ACTGTGAGGTGCTATCCGAGGGATA	CCCGTAGCTAGGCTTGAGATGTACT	0	7329	3129	UBE2I	5378	9021	PMS1
DB005J23BC1_UP	AD005B9BC1_UP	Up-Up	CTGGTCTGAATCGTGGTTGTGGAGA	AGCAATGGGCGTGCAGCGAGCTGAT	0	605	53866	BCL7A	4683	53149	NBN
DB006M1BC1_UP	PRSG10BC3_UP	Up-Up	CAATTTAGGGGGGCGCTATGGGCGT	AATGTTTCATCCTACGTGTATGAAG	0	10397	3886	NDRG1	7341	4586	SUMO1
DB005P18BC2_UP	AD004B13BC1_UP	Up-Up	TTGACGTGACTGTGTTGGCGTGAAA	CTCTTATTGCTCGCCCGAACGAGGC	17	3205	5870	HOXA9	57120	121	GOPC
DB003N16BC2_UP	AD003A24BC2_UP	Up-Up	GCCTATTTGATCCCCTTGTCCGTCA	CGCAAAATCGGGGCTAAGTTATCAT	0	2035	9380	EPB41	7277	5839	TUBA4A
DB005C2BC2_UP	PRSF10BC1_UP	Up-Up	AAACAGGATCCGTGATGGCTCGGGC	CTATAATTACTTAAACAATGTACAG	0	2908	7587	NR3C1	6672	7188	SP100
DB006A20BC2_UP	PRSG10BC2_UP	Up-Up	CGAGGGCGCTAGGAGGTACATGTAA	GCCGCGGGATGCCCTGGGAGCTGCG	0	6934	9999	TCF7L2	7341	4586	SUMO1
PRSC6BC4_UP	PRSF5BC1_UP	Up-Up	GTCTCATATAGGGTGTTATGACGTA	GTCCTAAATGTGATCAGTTTGGGTT	0	894	8013	STX4	843	5359	FHL3
PRSA9BC1_UP	AD005J2BC2_UP	Up-Up	CCTTCGAGCTTGAAGGGTTGGAAGC	GCGACAGTTCCGCTTATTCATGGCC	0	664	7547	BNIP3	208	12155	AKT2
DB005F16BC2_UP	AD004O8BC2_UP	Up-Up	TAGGGGCTACTTCACGCGCAATGCA	TTATAATGATCCTGCCCTTGTTAGAC	0	6955	12124	TRA@	23022	70819	PALLD
DB005B10BC2_UP	PRSE3BC1_UP	Up-Up	CGGCGTGCTCGCTGCGTGGTCAGCC	GAGGACCCAACTGCGATGTATGAGG	0	3265	4453	HRAS	501	3933	CDKN2D
DB003B6BC2_UP	AD004H24BC2_UP	Up-Up	ACTTGAGGCGTGGTGCATGTTTGGG	AGCTGCGTGGGGCATTAACGGACAG	0	995	7841	CDC25C	90993	7094	CREB3L1
PRSC12BC4_UP	AD004N3BC1_UP	Up-Up	CTGTTGATCACGTATATTTATCTTC	CGAAGAGGGGTAGGTCGAGGGATGC	0	729991	9076	LOC729991	5890	8346	RAD51L1
DB005P14BC2_UP	AD004G4BC2_UP	Up-Up	TTTACAAGTTTAGCACATTGCCGAA	CTTGGAGTGTCCCGAGGGATTTTGG	0	8915	11832	BCL10	1453	7634	CSNK1D
DB006A6BC2_UP	PRSE3BC3_UP	Up-Up	GTTATCCACCGTCATTGCGCGCATC	CGTGGGAGTGGACAGGTGAGGGCGT	0	124540	5942	MSI2	501	3933	CDKN2D
DB003L17BC1_UP	AD005A8BC2_UP	Up-Up	ATGAGGGCAAGTGCACGGACAGGGT	CGTTCGGTTTTCTCCCGTCCCACGC	0	4000	3903	LMNA	23598	12624	PATZ1
DB006D1BC1_UP	AD003C5BC1_UP	Up-Up	GGGGGCCGCGGCCCGTTAGGGAGGG	ATAGAGGAAGAGCATGGTCTTATTG	10	5987	152	TRIM27	23594	12043	ORC6L
DB006L1BC1_UP	AD003F4BC2_UP	Up-Up	GTTTAGGAGTTTAATAGGCACTTGT	GGTTATGGTCTTCGGAGGCGTTAGG	0	3932	966	LCK	8900	9270	CCNA1
DB005B13BC1_UP	AD004E5BC1_UP	Up-Up	CTTAAAGTGTCTTCTACCGCGCTGG	GCGTTAGTAGTTTGCCTTCATTACA	0		9656	IGK@	3978	56190	LIG1
PRSA2BC3_UP	AD005C23BC1_UP	Up-Up	ATCCAACCTAGTATACTGTTTGACG	CACTAACACCTATTTATGATGAGGG	4	51013	1684	EXOSC1	8314	3760	BAP1
PRSB4BC3_UP	PRSE7BC2_UP	Up-Up	GCGCGCGCTACTTTTTGCTCTTGGT	CTATAATAGTTTTTAACAACAGAGA	0	55957	2864	LIN37	5701	7961	PSMC2
DB003I3BC1_UP	AD003D13BC1_UP	Up-Up	GACGGAGGAGTTTGCAGAAATGGGT	TAGAGGATGGTGCGTAAAGCTAATA	0	1027	1843	CDKN1B	5520	13596	PPP2R2A
DB003N6BC2_UP	AD004D24BC2_UP	Up-Up	GGCCTTTCCGGGGCAGTCATTTCGA	GTGCATGGAGTGTAATGGTCGTCAG	0	3856	14966	KRT8	10801	5908	SEPT9
DB006D24BC2_UP	PRSF3BC2_UP	Up-Up	TCCGTTGGTTCCGGTACGGTAGGGC	GCGTCTAAGAGCCTGCGTCATAGCG	0	8314	3760	BAP1	6271	5964	S100A1
DB003O17BC1_UP	AD003F3BC1_UP	Up-Up	CTGATGATTTAATATGGCTTTGTCC	GTCACTTCTCCAGAC	0	79616	11165	CCNJL	8900	9270	CCNA1
DB005L5BC1_UP	PRSF12BC1_UP	Up-Up	TTGGAGGTACGGGGGTAAGGGGAGG	TGGTGATTTTAGGGGATTGACTAAT	0	9659	13154	PDE4DIP	1434	2940	IKZF1
DB005B14BC2_UP	AD005P9BC1_UP	Up-Up	CTAAGCCGTCGACAACCCCGTGATC	CATATCTATCAGTCAATATATCATG	0		9656	IGK@	1785	14117	DNM2
DB006A17BC1_UP	PRSH2BC3_UP	Up-Up	CTTCTGGTCCTACTTTTCGGGTATC	GAGAAATATATCTAACCCGAAAGCG	0	3725	5109	JUN	55165	4717	CEP55
DB003A11BC1_UP	AD005P10BC2_UP	Up-Up	GGGGCGGTGCGGTTAGCGTAAGATC	GGCAACGCGCTTCTATTGTGTCCGA	0	9134	13249	CCNE2	1785	14117	DNM2
DB006L22BC2_UP	AD003A16BC2_UP	Up-Up	TCAGCCTGCTGTTAGCGGATCTGGG	GTTTTCTAACGAATTCAGGGTCTTA	0	4436	7918	MSH2	5573	2455	PRKAR1A
PRSC3BC2_UP	AD003H20BC2_UP	Up-Up	TCTTGATAAGGGCGTGGGGTGCGGT	TGTTGTAAATTTCATAAGGACTAGT	0	9341	5658	VAMP3	6714	7119	SRC
DB006A24BC2_UP	PRSG6BC4_UP	Up-Up	TTTCTGTACAGTGTTACAACGAGAG	TGCGGTGAGGGGTGGTGGCGGGGGG	0	4771	3697	NF2	6844	4137	VAMP2
PRSA6BC3_UP	AD003I16BC2_UP	Up-Up	GTTTAGGTAACGATGTTGACGGTGG	TTAATTATGTCGGGATACAGTGTGG	2	1026	3192	CDKN1A	55872	6493	PBK
DB003B4BC2_UP	PRSG3BC2_UP	Up-Up	TGCTGAAGTGTGTTGATTAGGGGGT	GTGGAGGCCCGACGGGGCAGGGGGG	20	84790	4260	TUBA1C	894	8013	STX4
DB003E12BC2_UP	AD005K5BC1_UP	Up-Up	GGTCGAGGTAAGGGTTGCGTCAGGT	TGTAGTGAGGCAGGCGATTAGGCGA	0	645	14238	NEK2	256646	55406	C15orf55
PRSD3BC2_UP	AD005K20BC2_UP	Up-Up	ACCCTACTAAACGTTTATATAGCGT	TAAGGCAAAGTGCCAGGACGAATTG	0	26119	9194	LDLRAP1	604	72062	BCL6
DB005P21BC1_UP	AD004A6BC2_UP	Up-Up	TAGGAGGATTTCAGTGGGTCCGTGT	TGGCGACATGCTGGATTTGATTAC	0	5077	14217	PAX3	905	56248	CCNT2
DB003H8BC2_UP	AD003I18BC2_UP	Up-Up	AGAGGTTATACAACTCCATGGTAAC	TAGGAAGTACTTTCGCACTTGCTGG	0	890	71890	CCNA2	10983	3899	CCNI
DB005H14BC2_UP	AD003O7BC1_UP	Up-Up	ATAAAGAGTGGTCGTTGCACGGTGA	TCAACAGGGTTCGGAAACTTGTTGA	0	9659	5710	PDE4DIP	983	5873	CDK1
DB003I21BC1_UP	AD003H21BC1_UP	Up-Up	GGGGCGTCGGAGAGGTCGGGATTGG	TATATCTTTCCTGCGCACAGGGAAA	0	7443	71462	VRK1	2177	15052	FANCD2
DB006J2BC2_UP	AD003G1BC1_UP	Up-Up	TGGCGATTGAGTTATAGAGAACTTT	TTATTGGCTGTCATCGGGAACGTAT	0	50615	4298	IL21R	4088	4690	SMAD3
DB006E15BC1_UP	AD005C11BC1_UP	Up-Up	AGATGTATCGAGTGATGCTTATTCC	GGTGCCTCGACGCAGATGCTTGAAA	0	54880	12054	BCOR	5894	732	RAF1
DB005B9BC1_UP	AD004B8BC2_UP	Up-Up	AATTCAGATCTTTCTGCTGATCGTA	CTAGGCTATACAAAAGTTGGCATGG	0	3265	4453	HRAS	27125	12177	AFF4
DB006P11BC1_UP	AD004C10BC2_UP	Up-Up	ACCCGGGGAAGAAGATGTGGCGGCG	AGTCGTGGGTATGTAGTGGGATTTT	0	330	11174	BIRC3	1730	54245	DIAPH2
DB005H14BC2_UP	PRSF9BC3_UP	Up-Up	ATAAAGAGTGGTCGTTGCACGGTGA	ACATACTTAGCCGGTTTTCCTCCGT	1	9659	5710	PDE4DIP	5295	12865	PIK3R1
DB003E12BC2_UP	AD005O10BC2_UP	Up-Up	GGTCGAGGTAAGGGTTGCGTCAGGT	CCTCAGTCGTGCTCAACTGATTGCG	0	645	14238	NEK2	80304	10156	C2orf44
DB005F19BC1_UP	AD005G21BC1_UP	Up-Up	AGAATTCGGTTTATAGTCTAGGGCC	AACGAGTAAATATTCAGTACGTGGA	0	4615	138	MYD88	4292	2713	MLH1
DB006M18BC2_UP	AD003H8BC2_UP	Up-Up	GAGTACGTGTCTTCCTGGCAACGTG	GACCCCGAGGGTGCCAGTGGCGGCG	0	4958	71148	OMD	890	71890	CCNA2
DB005J8BC2_UP	PRSF6BC4_UP	Up-Up	CAATAGATATTACGCGGTGGGGATT	TAAGGAACGTGCGGATTGGGCGTGGG	0	283651	52778	C15orf21	1224	7839	ADRM1
DB006M19BC1_UP	AD005B2BC2_UP	Up-Up	TTTGGTAGAGCTTGGGGCGACGGGA	ATGTTCTCAGTGGCCAGAATCATAG	0	51684	6119	SUFU	2260	2483	FGFR1
DB005A2BC2_UP	AD005D15BC1_UP	Up-Up	TTGAAATTTTCACCAATCCGGTCTT	TGTGTATACCTAAGAATCCGGTAAA	0	5932	1563	RBBP8	345930	70723	ECT2L
DB005P8BC2_UP	AD005E19BC1_UP	Up-Up	GTGTGCGCGAGGCGAGGGGGCCAGG	TTGGGTGCACATGGGGACATGGTTA	0	6146	12007	RPL22	2263	71073	FGFR2
DB003B15BC1_UP	PRSG4BC2_UP	Up-Up	GCATAGAATTTCGTCATGGTATATA	TCGCAGTCGTTCGGTTGGGTGACTG	0	26121	54082	PRPF31	9112	8956	MTA1
DB005H11BC1_UP	AD003B21BC1_UP	Up-Up	AATTCGACGGGTCTGGTTGCGCGGT	GCGACGCTTTACCCTGCACAGTTTT	0	143187	710	VTI1A	8350	14063	HIST1H3A
PRSC12BC4_UP	AD003A20BC2_UP	Up-Up	CTGTTGATCACGTATATTTATCTTC	AGTTGATCAGTCATGTGTCGGACTG	0	729991	9076	LOC729991	892	11984	CCNC
DB006H10BC2_UP	AD003M13BC1_UP	Up-Up	TTTTAGTTAGTTACGCTCCGCGGTT	TTGTGTCCAACGCAACCTGCACGTC	0	2000	5886	ELF4	10376	7910	TUBA1B
DB003L4BC2_UP	AD004G2BC2_UP	Up-Up	TGGAGGGGTGGCAAAAGGGTTCAGA	AAAGTTGGTACCGTGGTAGGCGTGG	0	2516	9939	NR5A1	9787	3032	DLGAP5
DB003M16BC2_UP	AD003H17BC1_UP	Up-Up	ATGTGCTAGTTGCGTACTTCAATAC	GGCATGCATCGTTCATTACTAACTA	0	5499	3788	PPP1CA	8379	6811	MAD1L1
DB005G5BC1_UP	AD003F16BC2_UP	Up-Up	ATTAGATTACATTTCACTGGTGGA	CTTACTAAACCCTACTGAGATAATG	3	2517	56175	TACC3	2178	11400	FANCE
DB003I4BC2_UP	AD005O7BC1_UP	Up-Up	GTTGAATGTCCAATCCTATAAAGTG	AGTCGCGGATTGAATGTAAAAGAGG	0	1027	1843	CDKN1B	2131	3419	EXT1
DB003E5BC1_UP	AD004D20BC2_UP	Up-Up	TATCGAGGTGCACCACGGCTTTCGG	GGTGTAACCTGTTTGGCCCGCAAAG	0	11186	55583	RASSF1	8030	71245	CCDC6
DB006L18BC2_UP	AD003B13BC1_UP	Up-Up	TACCTGGGAGGCTTTGGCAGGTAGA	TGACTGTGTCGGTGCTGGCGGGGTG	0	5081	56793	PAX7	4747	13227	NEFL
DB006L14BC2_UP	AD003E8BC2_UP	Up-Up	CGATGAGAGTCGTGCGGGTGGCGAC	GGCTTTGAAGGTTGCCCGGACGCAC	0	2130	14655	EWSR1	220134	230	SKA1
DB005J6BC2_UP	AD003L11BC1_UP	Up-Up	TGTGGGGCAGCAGTTTGGGGGGGTC	CAGAGTTTTGTGCAGCGCAGCCATT	0	7307	13254	U2AF1	6198	11836	RPS6KB1
DB005P14BC2_UP	AD004O7BC1_UP	Up-Up	TTTACAAGTTTAGCACATTGCCGAA	GTGTAATTATTCTTATCTATCTGAC	0	8915	11832	BCL10	23022	70819	PALLD
DB006E17BC1_UP	AD004J5BC1_UP	Up-Up	TCACTTCGTTCATTGTGTCCGGGTG	AACTACAACATGATTAATGCCTTTA	0	208	56582	AKT2	7913	8226	DEK
DB003C23BC1_UP	PRSF10BC1_UP	Up-Up	CGAATTTGCTAACGATGCTTACTAC	CTATAATTACTTAAACAATGTACAG	0	84790	5968	TUBA1C	6672	7188	SP100
DB005D13BC1_UP	AD003N6BC2_UP	Up-Up	GTCGTGAGAGGTCGACGGTGAGTTGG	TACTCATTTTTAGACTTTGGCCGGG	0	54949	4027	SDHAF2	3856	14966	KRT8
DB006H10BC2_UP	AD003N8BC2_UP	Up-Up	TTTTAGTTAGTTACGCTCCGCGGTT	CCGTCCATATGTGCTTTAGATTGCT	0	2000	5886	ELF4	991	6942	CDC20
DB005A1BC1_UP	AD005E23BC1_UP	Up-Up	GATAAGTATATTTTATCTGTACCTA	AAGTAAATCCAATCAGTTATTGCGG	0	5932	1563	RBBP8	2146	143	EZH2
DB003A12BC2_UP	AD005D4BC2_UP	Up-Up	TTCAAGATCAGGATTGGGGGGTGCC	GTGGCGGAACAGTCCACGAGGTCGG	0	9134	13249	CCNE2	80204	54835	FBXO11
DB003J20BC2_UP	AD003C16BC2_UP	Up-Up	CCTGGTGTGTTATAGGGTGGGAAAT	CGGGGGGCGTAAGAGGGGGGGGCGG	0	5347	2963	PLK1	118	6054	ADD1
DB003N21BC1_UP	AD004H20BC2_UP	Up-Up	GTGGAAGCGGCGGCCGCTGCGGCGG	CACTTATCGTGTACATTAGGGCTAG	0	332	8973	BIRC5	861	70610	RUNX1
DB005N6BC2_UP	AD003K21BC1_UP	Up-Up	CTCTATCGATCTCCCATATTTCAGT	GAAATACAAGGAAACGGTGCTGGGG	19	6385	12920	SDC4	2068	5313	ERCC2
DB005H1BC1_UP	AD005N9BC1_UP	Up-Up	GTAGTCTTTTGTAAGGTCAGTGGGG	GTGGTGGGAGAGAATGACCATATTT	0	27436	8805	EML4	5395	71716	PMS2
PRSB8BC3_UP	PRSF10BC4_UP	Up-Up	TTCGACGGCGAGGTAAGTGTCTGGG	GACCCCGGAGCTTAGCTCCCCTGGG	0	402	7933	ARL2	6672	7188	SP100
DB005K8BC2_UP	AD004F3BC1_UP	Up-Up	CTTTCAATAAGTTTTCTAGGGGCTG	GTAATGACTTGATGGTCCGGATAGG	0	5934	1628	RBL2	57007	1997	CXCR7
DB006E17BC1_UP	AD005O11BC1_UP	Up-Up	TCACTTCGTTCATTGTGTCCGGGTG	TTGTTCTAGAGTGTCAACTTATATG	0	208	56582	AKT2	330	11174	BIRC3
DB003I10BC2_UP	AD003D11BC1_UP	Up-Up	TTAAATTGGACTGTGCGAGGTATTT	CGGAAACCAGCTGAGGTGCCGATCG	0	4331	1816	MNAT1	4869	5620	NPM1
DB006H21BC1_UP	AD004N15BC1_UP	Up-Up	GTGGGGAGTTCGAGGTGGGGCTCTG	GGTCGGCGGTCCGGGAAAGGTGGAG	0	4292	2713	MLH1	2624	7035	GATA2
PRSD1BC4_UP	AD004H22BC2_UP	Up-Up	TTGCTTGCGTGTGGCGTGGCAATAT	GTAGTTTTGAGGCCACCCTTGTGAA	0	9444	8168	QKI	2313	6734	FLI1
DB003F18BC2_UP	AD005K10BC2_UP	Up-Up	ACGTTGGTAGAGACGGGATTGGTGG	TTTAGGATAAGTGCCTAACTATTTC	0	10059	2521	DNM1L	6850	3006	SYK
DB005F21BC1_UP	AD004H24BC2_UP	Up-Up	AAGTTTAATACGCTGACCGGGGTTG	AGCTGCGTGGGGCATTAACGGACAG	0	894	6359	CCND2	90993	7094	CREB3L1
DB003N3BC1_UP	AD004D18BC2_UP	Up-Up	GAGCGGACGAGGGAGGAAGGCGGGC	CTTTTTAGTTTGACGCTACGTGGTG	0	4086	3782	SMAD1	8522	3326	GAS7
PRSA10BC2_UP	AD003G18BC2_UP	Up-Up	TGCCGCCGCCATAAGTTAGGATCTT	ATAATGTTGGAGCGCTTAGTGGTAG	0	51100	4480	SH3GLB1	5071	1392	PARK2
DB003N17BC1_UP	AD003F2BC2_UP	Up-Up	CCGACATGATTATCAGTACTCTATG	TTGCCTTTACATCTCACTCGGAGGG	0	4001	2370	LMNB1	1453	3787	CSNK1D
DB003N7BC1_UP	PRSG3BC3_UP	Up-Up	AGAAAATGATAGGGCATGGAGCGGC	TGCGTCTCATCAGCCTTTACTTATA	0	991	6942	CDC20	894	8013	STX4
DB003A15BC1_UP	AD005K4BC2_UP	Up-Up	AACTGGAGTGGCTATTTTTTTCTTC	CACTATGCCAGCGCGATACGGGTAG	0	5573	2455	PRKAR1A	2719	13210	GPC3
DB006L21BC1_UP	AD004F19BC1_UP	Up-Up	GGTCTCCGCAGGCGCTGGTCATCTC	AACTGTTGTTTCGGCTGAAGCGTAG	0	4436	7918	MSH2	10006	12435	ABI1
DB006A8BC2_UP	AD003N22BC2_UP	Up-Up	TCGCAGTTTCTTGTTCAATCGGTGC	TTTTGATATGAGTATTTAATTCTGG	0	27125	12177	AFF4	332	8973	BIRC5
DB003J2BC2_UP	AD004H5BC1_UP	Up-Up	CTTACAGGTCTGAGCCAGGCGAGGA	TCGAGGCGGCTACACCAAATCCTAG	0	1454	4815	CSNK1E	1385	3038	CREB1
DB003K5BC1_UP	AD003O17BC1_UP	Up-Up	TGCATGTTTAATTCATTGTACTGCG	GAGGTCGCGATCAAGGTTTGGTGCG	0	22858	10179	ICK	79616	11165	CCNJL
DB006M14BC2_UP	AD004F22BC2_UP	Up-Up	AATACGTTGGATGTGACAATACTTT	AGACCGCGGATAAGTATTGTGACTG	0	10342	5933	TFG	5979	8858	RET
DB006N15BC1_UP	AD005I4BC2_UP	Up-Up	CCCATCGTGCAGATACCAGGTCTAG	ACCTGAGACGGGATGGTCCGGCGGC	0	4478	7789	MSN	5551	12025	PRF1
DB005H16BC2_UP	AD005C12BC2_UP	Up-Up	GACTTCCAAGTTTCAGTTGTCGGTC	TTCTATATTAAGGCTGAGAATGCCG	0		13029	IGK@	5894	732	RAF1
PRSC9BC2_UP	AD005M14BC2_UP	Up-Up	TGTGCCAAATAGCGTGGTTACTCGT	ATGCCCTCGTCAAGGGGCGACTGCT	0	7329	3129	UBE2I	672	14613	BRCA1
DB006N17BC1_UP	PRSG6BC3_UP	Up-Up	ACCCTCTTACGGCTCGAGATTTGTC	GCACGGTGGGGGAAGGGTGGAAGTT	0	8019	12575	BRD3	6844	4137	VAMP2
DB006L22BC2_UP	AD004N4BC2_UP	Up-Up	TCAGCCTGCTGTTAGCGGATCTGGG	TGGGCAGGTCAACAAACCGCATATC	0	4436	7918	MSH2	5890	8346	RAD51L1
DB006E18BC2_UP	PRSE11BC2_UP	Up-Up	CAGCGGACGCTGCGGTGGCCTACCG	ACGCTCTGCCGTTCTCGGCCACTGG	0	208	56582	AKT2	6285	3757	S100B
DB003L1BC1_UP	AD005M13BC1_UP	Up-Up	TGGGGTGAACGGGGGGGGAGTGGGG	TTTAAAGTTCGTGTGTCTAGTTGG	0	1104	5290	RCC1	672	14613	BRCA1
DB003P16BC2_UP	PRSG5BC4_UP	Up-Up	CAGGGATGTCTGGAGGTAGGGGGGG	CACCGGGGGTGGTAGGGGGACTGGG	0	2305	4818	FOXM1	5932	1563	RBBP8
DB003N21BC1_UP	AD005E17BC1_UP	Up-Up	GTGGAAGCGGCGGCCGCTGCGGCGG	AGCAGGTCGGGAAGAGGTAAAGCGT	0	332	8973	BIRC5	3702	53009	ITK
DB005N8BC2_UP	AD003H20BC2_UP	Up-Up	TAGCCCTGTGTTAGGGGAGGTCGTC	TGTTGTAAATTTCATAAGGACTAGT	0	4893	5462	NRAS	6714	7119	SRC
DB005J8BC2_UP	AD003J9BC1_UP	Up-Up	CAATAGATATTACGCGGTGGGGATT	ACAGTACCTTAGGTTGTGAAGGGTC	0	283651	52778	C15orf21	6905	2867	TBCE
DB003C18BC2_UP	AD004L10BC2_UP	Up-Up	GCGTCCGATCCAGGGTAGGCGTAGG	TCGTAAATTGTAGAAAGCGGTGGAT	8	1022	1832	CDK7	124583	117	CANT1
PRSB1BC3_UP	AD003I21BC1_UP	Up-Up	AATCCAAAGGCGGCGACGCATGCTG	GACAAGGGTAGTCCGTACTGGGGGC	0	57819	6601	LSM2	7443	71462	VRK1
DB006B22BC2_UP	AD005C21BC1_UP	Up-Up	TTGATCGTTTTACTGCGGGGGGTCA	CTGCGTTGGCACGGGGGCCCGGCCA	0	2181	71140	ACSL3	23512	176	SUZ12
DB006N1BC1_UP	PRSE1BC1_UP	Up-Up	ATGAAGAGATTCGGCACTTGTAGCT	ATGGCCTCATGTAGTAGCAATCCCG	0	11200	4020	CHEK2	5708	5171	PSMD2
DB005L7BC1_UP	AD005P9BC1_UP	Up-Up	TGGGGTGTATTGTGGGTGCGTTAGG	CATATCTATCAGTCAATATATCATG	0	116028	70928	C16orf75	1785	14117	DNM2
DB006M6BC2_UP	AD004K3BC1_UP	Up-Up	TGGTCAGCTAGTCCTTAGGAGGGGT	TAGTTTATTCAATATCTGGGTTTAA	6	150465	10198	TTL	4171	6523	MCM2
PRSB7BC2_UP	AD005K13BC1_UP	Up-Up	CGCCTGTGGGCGGGGAGTGGTATCG	GGGAAGCCCCTCGGCAAAAGACGGT	0	55577	3233	NAGK	2130	14655	EWSR1
DB005B15BC1_UP	AD003A22BC2_UP	Up-Up	GGACAGGGCCTGGGACTGTAGACAG	GTGTGTGCGAGGATCGAGTCACACG	0	64764	12044	CREB3L2	7443	53763	VRK1
DB003A2BC2_UP	PRSE3BC3_UP	Up-Up	CAAATTGTCTCTACGCCTGTAGCGT	CGTGGGAGTGGACAGGTGAGGGCGT	2	3925	7417	STMN1	501	3933	CDKN2D
PRSA1BC4_UP	AD003O5BC1_UP	Up-Up	TTGACTAGTGATCGACTCGCGTGGC	GGAGTCATTAAGGTGAAAGGTCCGT	2	5700	4018	PSMC1	4869	7517	NPM1
DB005F20BC2_UP	AD004J17BC1_UP	Up-Up	TTAATCAGTGTGGGTATTGTTGGTT	GCTTCCGAGGTAACGCCATGTAATC	0	4615	138	MYD88	668	13782	FOXL2
PRSB3BC3_UP	PRSF12BC3_UP	Up-Up	TGTAAGACTAGCATGTATCCGGCGC	CTTAATGTAATTAACAAACCTTAAC	0	6286	2693	S100P	1434	2940	IKZF1
DB003D7BC1_UP	AD004H4BC2_UP	Up-Up	GTGGGTGCGTCCACGCATGGTTGGT	AGGACATTAGTACTGTGTACTCTTG	4	3856	55330	KRT8	2130	4684	EWSR1
DB006K7BC1_UP	AD003M22BC2_UP	Up-Up	CCGACCGGGGCTGGTATTCAGCAGG	ATGAGCAGTCAAACCGGGCCCGTGG	0	1021	13668	CDK6	1356	6115	TUBA1B
PRSC9BC4_UP	PRSF3BC4_UP	Up-Up	ACTGTGAGGTGCTATCCGAGGGATA	GCTCAGTGGGCTAGATGGGTGGATG	0	7329	3129	UBE2I	6271	5964	S100A1
DB006F9BC1_UP	AD003C4BC2_UP	Up-Up	TGGGGTGAGGAGGGCCGGGGCTCGG	AGAAGGTCCGGTGGGATCTTGGGGC	0	54904	9120	WHSC1L1	136647	12984	C7orf11
DB006P11BC1_UP	AD004I7BC1_UP	Up-Up	ACCCGGGGAAGAAGATGTGGCGGCG	CTCGATGTGTTCTGTCGGTCACTCG	0	330	11174	BIRC3	1956	71314	EGFR
DB003K5BC1_UP	AD003C11BC1_UP	Up-Up	TGCATGTTTAATTCATTGTACTGCG	CGCTAGAGCTTTTTGAGCGGGTGAT	0	22858	10179	ICK	902	12855	CCNH
DB005B13BC1_UP	AD005O3BC1_UP	Up-Up	CTTAAAGTGTCTTCTACCGCGCTGG	CTTTACTAGGAGTGACGGGCTCCCG	0		9656	IGK@	945	14138	AKAP9
DB003B20BC2_UP	PRSF12BC3_UP	Up-Up	CTGTCCCTCGAAGAGCGACGTATAG	CTTAATGTAATTAACAAACCTTAAC	0	25939	1657	SAMHD1	1434	2940	IKZF1
DB003N22BC2_UP	AD005M21BC1_UP	Up-Up	CTCCAAGTCGAAAATGTTATATGTA	CCGGACAGGCATCGGCCGTCGGGGC	0	332	8973	BIRC5	868	1938	CBLB
DB006A18BC2_UP	AD003C5BC1_UP	Up-Up	TGCGATTCGCTCGGACATTTGGGGA	ATAGAGGAAGAGCATGGTCTTATTG	0	3725	5109	JUN	23594	12043	ORC6L
DB006L11BC1_UP	AD003K9BC1_UP	Up-Up	AGTGGATTTCGGCTAACTTCGCTCC	CGACCTGACTAGTGGGGAGAGAGCC	0	2130	2942	EWSR1	10783	3567	NEK6
DB005J18BC2_UP	AD003F14BC2_UP	Up-Up	ATGGTTCCAAGCCTTAGTGCAATTT	AGTGCGGAAACGGGGGATGGGGGTT	3	3817	5451	KLK2	6907	13669	TBL1X
DB006G21BC1_UP	AD005O13BC1_UP	Up-Up	GCGCGTCGCTTATGGTGGGTGGGCA	CCGTAAATAATAGATGGACGAGAAT	0	2313	6734	FLI1	23092	14545	ARHGAP26
DB003N3BC1_UP	AD003K21BC1_UP	Up-Up	GAGCGGACGAGGGAGGAAGGCGGGC	GAAATACAAGGAAACGGTGCTGGGG	0	4086	3782	SMAD1	2068	5313	ERCC2
PRSB5BC3_UP	PRSH2BC2_UP	Up-Up	TATTAGGTGTTAGGGTAGCGACTGA	CTATTTTCAGGACCTCCATTTAAAT	0	51274	15026	KLF3	55165	4717	CEP55
DB006D11BC1_UP	PRSE10BC4_UP	Up-Up	CTTGGATGGGTGTGTGTTTCATTGG	TCTCGAGTCGATATACTTCCTGTCC	0	5894	732	RAF1	56904	6148	SH3GLB2
DB003E23BC1_UP	AD003H21BC1_UP	Up-Up	TTGCAAATTCCGGATGGTTGGTCTT	TATATCTTTCCTGCGCACAGGGAAA	0	84790	5766	TUBA1C	2177	15052	FANCD2
DB005B15BC1_UP	AD004K1BC1_UP	Up-Up	GGACAGGGCCTGGGACTGTAGACAG	CCCCTTGCAACTTTTGGTGTATCGC	0	64764	12044	CREB3L2	7272	7990	TTK
PRSD5BC1_UP	AD005D14BC2_UP	Up-Up	GGGAGGTGTCTTCGTGAGTCATCGC	ATGCCTAAAGCGGTGTCGAGGATTG	0	1021	13668	CDK6	641	71056	BLM
DB003A1BC1_UP	AD004B5BC1_UP	Up-Up	GGCTGGTACCGGTCTTGACTCGGCC	TGATAAAGTCTGAATGCATTTCAGT	23	3925	7417	STMN1	124540	5942	MSI2
DB003K12BC2_UP	AD003D24BC2_UP	Up-Up	GCGTATCTGGCATAGTTTTTAATTG	CACTGATTACCAAACATACCATCAA	0	4869	6392	NPM1	4998	3005	ORC1L
DB005C8BC2_UP	PRSE1BC3_UP	Up-Up	TCGGACCATGTAACGAGCGCAGTCG	GAGAAGCGGTAGGGTGAGTAGGTAA	0	2517	71455	TACC3	5708	5171	PSMD2
DB003L7BC1_UP	AD003C11BC1_UP	Up-Up	CTTTGAGCGGGTCGGTCGTCCGCTG	CGCTAGAGCTTTTTGAGCGGGTGAT	0	7431	69	VIM	902	12855	CCNH
DB006M21BC1_UP	AD003K19BC1_UP	Up-Up	TCAAAATTCGGGTGTAGAGATCTC	GGGGGAGATGGGGTCAAAGTGGGCG	0	2271	3408	FH	3939	13378	LDHA
PRSA8BC3_UP	AD004I8BC2_UP	Up-Up	TCCAGGGTTGCCGTGGAACATTTTG	TTGGTCTGAATTTCCGTATTTTTTA	0	894	6359	CCND2	1956	71314	EGFR
DB003H20BC2_UP	AD004B4BC2_UP	Up-Up	CGAAGCGGCGGGGAGGTCAGGGTAG	TTCCCTGTGTTAGACGTAACCTTAC	0	6714	7119	SRC	2623	6313	GATA1
DB003C4BC2_UP	AD003O8BC2_UP	Up-Up	CGGATCTGCGACATGGTTGCTAGGA	TGCTTTGCCAGTTATCCGTCACAGA	0	136647	12984	C7orf11	983	5873	CDK1
DB006O4BC2_UP	AD005N10BC2_UP	Up-Up	GATGTTAGTAAGAGGAATGCGGGAA	TGGGGCGATCCGATGGTTGGCGGTG	0	3927	5231	LASP1	5395	71716	PMS2
DB003M18BC2_UP	PRSG6BC1_UP	Up-Up	AATCACGGTTCTCTGGGTAAGGAGC	GAGGTCAATTGGCGTTTTTAGACGC	0	4747	10981	NEFL	6844	4137	VAMP2
DB003G17BC1_UP	PRSF9BC1_UP	Up-Up	TTCAACGCGTGCCTCTTCGTATCTT	GGTGGAGTCCATCATTTTATCGGGA	0	5071	1392	PARK2	5295	12865	PIK3R1
DB003J15BC1_UP	AD004J4BC2_UP	Up-Up	GGCAGGTTCTGCAGCAGCCCATGTG	GCTACGATTTGGAGTCGAGGACCGG	0	2189	3568	FANCG	11197	1273	WIF1
DB005F4BC2_UP	AD003O19BC1_UP	Up-Up	TTTATGTTTCAGGGCTTCTGAGTAA	CCTTAAGGTTGGGGTTTAGTGCAAG	0	3159	4996	HMGA1	645121	55114	CCNI2
DB005D6BC2_UP	AD003E13BC1_UP	Up-Up	TCGTGTATCGGTAGTGAGCTAGGGT	TGTCGGCGGCCTGGGGTGTGGTAGT	0	1021	9522	CDK6	901	9929	CCNG2
DB005F10BC2_UP	AD005I6BC2_UP	Up-Up	GGTAGGGAGCGTATGTGCGACAGGT	AGTAATAAGGTGCAAGGCGAGACTA	0	5155	9318	PDGFB	2115	52931	ETV1
DB006H4BC2_UP	PRSG1BC6_UP	Up-Up	GAATGACGCATTAATGAGATTAGCA	GACCTATCTCGAAGATACATGCCC	3		12271	IGH@	56159	2104	TEX11
PRSA12BC3_UP	AD003N12BC2_UP	Up-Up	AAGTGCAATGCGCCATTAGATTTTT	GTGCTCATTCTTTTCGGCGAATGGT	0	599	53726	BCL2L2	7112	11923	TMPO
DB003J17BC1_UP	PRSG4BC1_UP	Up-Up	AATAGTGCCTTTGGCTGAAGCCACC	TCTTGAGACCAATTACTGAGTTTAG	0	1200	992	TPP1	9112	8956	MTA1
DB005G4BC2_UP	AD004J23BC1_UP	Up-Up	GGTTTTGAGGTACTTGGTGGGGTGG	CAGATGGTATTATCGGATTGGCGTT	6	1453	7634	CSNK1D	2119	4522	ETV5
DB003J17BC1_UP	AD004D9BC1_UP	Up-Up	AATAGTGCCTTTGGCTGAAGCCACC	TGTGTAGCTAGTCTGATCGGGCGTT	1	1200	992	TPP1	10342	55275	TFG
DB006G16BC2_UP	AD003P9BC1_UP	Up-Up	GTTGGCTTCTATGCTTGGCGCTTGG	GGAGTCATTCTGTGTCTTCTCGAGA	0	1656	12339	DDX6	991	4892	CDC20
PRSA7BC2_UP	AD003B9BC1_UP	Up-Up	AGTCCGGTCTAGAAAGGTCCTGGGG	GACTGCAGGACCAAAGACTGGAGGG	0	5711	7647	PSMD5	991	3206	CDC20
DB005D3BC1_UP	AD003A12BC2_UP	Up-Up	CCCGAGTTTTACATAAGCACAGTCC	GGTTCAAGTTAAGGTTAATTTTTAG	0	10397	8936	NDRG1	9134	13249	CCNE2
DB006L22BC2_UP	PRSF3BC1_UP	Up-Up	TCAGCCTGCTGTTAGCGGATCTGGG	GTGATCGCTCCTCGATCAGGACACT	0	4436	7918	MSH2	6271	5964	S100A1
DB003D17BC1_UP	AD003E2BC2_UP	Up-Up	GGTCCCTGGGTAGGAAACCTCCCGG	GTGTATAAATGATGTCTTAGTTGCG	0	10403	9868	NDC80	6135	6960	RPL11
DB006G3BC1_UP	AD003G23BC1_UP	Up-Up	TGCATTTTGTCAGCTTGTTAGCGGG	TCATGTCTACCCCTCAATCGGAGAG	0	2130	4684	EWSR1	2670	2920	GFAP
PRSA3BC1_UP	AD003J20BC2_UP	Up-Up	GTCAATTTTTGTGTTGGTGCAACTC	AGGAGGGCCGACGACGTCCTGGGGT	19	1019	4019	CDK4	5347	2963	PLK1
DB003C11BC1_UP	AD005K23BC1_UP	Up-Up	GATACGCGGTTAACGGAAGGTGGGG	GGGTCCAAGAGGGCCGGGGAAGGAG	0	902	12855	CCNH	5979	4203	RET
DB006G13BC1_UP	AD004B11BC1_UP	Up-Up	GTAGGCGCCTTGCTACAGCACGGTT	TAATCTGTCATCGTTATACGGCGAG	5	7942	9713	TFEB	23157	7109	SEPT6
PRSC7BC3_UP	AD004G1BC1_UP	Up-Up	GATTGAAGCACGGGGGTTTGGCCTC	CTTAGTGCATGCTGAACCCATGGAC	7	84324	434	SARNP	9787	3032	DLGAP5
DB006B19BC1_UP	AD004H10BC2_UP	Up-Up	GGAATTTGTTCATCTTGTAGGTGTT	TAAGACGAAGCAAAAAATTGGTAAT	1	4602	12304	MYB	3209	14502	HOXA13
DB003L12BC2_UP	AD003B10BC2_UP	Up-Up	GTTGACCAGTGGGGCTGTAGTTAGT	TCTCAGGGGGAGGAGCGACTTTCGG	0	6198	11836	RPS6KB1	991	3206	CDC20
DB006F23BC1_UP	AD003I8BC2_UP	Up-Up	ACCAGTGTCTTAGGGGTAGGTAGTA	GGTTGTTACATGACTCAACAACACT	0	2146	143	EZH2	4869	3078	NPM1
DB006G7BC1_UP	PRSF5BC2_UP	Up-Up	CTATCGCACAGACATTCTAGCTATG	ATGGGAACAGGTACCCGCTTCAGGA	0	898	12508	CCNE1	843	5359	FHL3
DB005N12BC2_UP	AD004F18BC2_UP	Up-Up	GATAGAGCGACAAGGTCACGCATGG	GGGGAGGGGCGCGGCAGTGTAGTCG	0	7170	995	TPM3	208	56582	AKT2
PRSB8BC3_UP	AD005I4BC2_UP	Up-Up	TTCGACGGCGAGGTAAGTGTCTGGG	ACCTGAGACGGGATGGTCCGGCGGC	0	402	7933	ARL2	5551	12025	PRF1
DB003I10BC2_UP	AD004L24BC2_UP	Up-Up	TTAAATTGGACTGTGCGAGGTATTT	CACGTAATAGAGCCTTTCGACTTGA	0	4331	1816	MNAT1	5187	9470	PER1
DB003G1BC1_UP	PRSG4BC3_UP	Up-Up	TGAAATGAGTTCGTCGGGGCGGGCG	TTTTTGGATATTATGAGCTCTCTGC	0	4088	4690	SMAD3	9112	8956	MTA1
PRSB8BC2_UP	AD005A24BC2_UP	Up-Up	AGGAGTCGTGGGTGCGTGGGGGCGA	ACTGCATATTATCACTTAGCAAGTT	0	402	7933	ARL2	5371	3572	PML
DB006A15BC1_UP	AD003A13BC1_UP	Up-Up	AGAGCCTTTCTGTGTCGCACGTCTT	GAGACTCAGCTCATATTGAGTGAGA	0	7170	14851	TPM3	3621	71736	ING1
DB005H20BC2_UP	AD003F4BC2_UP	Up-Up	ACTACGCCAAAGTTTTTGGCGGGAA	GGTTATGGTCTTCGGAGGCGTTAGG	0	3131	2127	HLF	8900	9270	CCNA1
DB006P10BC2_UP	AD004I8BC2_UP	Up-Up	GGTGTGGACGCGGGTCACCGGGCGA	TTGGTCTGAATTTCCGTATTTTTTA	0	80304	10156	C2orf44	1956	71314	EGFR
PRSC2BC4_UP	PRSE3BC1_UP	Up-Up	CCTTCTGCTACCGGAATTGTGTACG	GAGGACCCAACTGCGATGTATGAGG	0	3093	11772	UBE2K	501	3933	CDKN2D
DB006G20BC2_UP	AD005G15BC1_UP	Up-Up	ATAAGAGGAGGGCTGGATCGGGTGC	ACGAGAATTTCACTTTTGCTTAATC	0	861	70610	RUNX1	7248	14153	TSC1
DB006I9BC1_UP	AD005D15BC1_UP	Up-Up	GAGGTTACCCATAGTATTCATGTTA	TGTGTATACCTAAGAATCCGGTAAA	0	6416	10376	MAP2K4	345930	70723	ECT2L
PRSC12BC4_UP	AD005D11BC1_UP	Up-Up	CTGTTGATCACGTATATTTATCTTC	TTCCTAGTTCGTTAAATCTATGGTT	0	729991	9076	LOC729991	5900	10891	RALGDS
DB006K11BC1_UP	AD003H20BC2_UP	Up-Up	GTTTTCGATAGTTCAGTTGCGGGTT	TGTTGTAAATTTCATAAGGACTAGT	0	23157	2233	SEPT6	6714	7119	SRC
DB006K4BC2_UP	AD005M2BC2_UP	Up-Up	GTGTGGGGTCGGACCCAGCCGTTCG	GCATTCGGTCTTTTGTTTGGGTTCT	0	1140	7071	FGFR1OP	11200	4020	CHEK2
DB006K3BC1_UP	AD004D3BC1_UP	Up-Up	AGTGCGGGCGTCCGGGGCGTCGGAG	GTTTTAATTTAACCGTCATTGGTGG	0	1140	7071	FGFR1OP	27125	8778	AFF4
DB005B11BC1_UP	AD005K14BC2_UP	Up-Up	TTTCTATTAGATTATTTGGAGGGGT	CTAGTGCGAGCGCTGGGGGTTCGGC	0	3181	3981	HNRNPA2B1	2130	14655	EWSR1
DB006F9BC1_UP	PRSE7BC1_UP	Up-Up	TGGGGTGAGGAGGGCCGGGGCTCGG	TCATGTGGATGCCCTTCGTCAGGGC	0	54904	9120	WHSC1L1	5701	7961	PSMC2
DB003C23BC1_UP	AD005K4BC2_UP	Up-Up	CGAATTTGCTAACGATGCTTACTAC	CACTATGCCAGCGCGATACGGGTAG	0	84790	5968	TUBA1C	2719	13210	GPC3
DB006M14BC2_UP	AD003E14BC2_UP	Up-Up	AATACGTTGGATGTGACAATACTTT	TCTTTAAGTCAAAAGTCGGCTGTAG	0	10342	5933	TFG	901	9929	CCNG2
DB006A8BC2_UP	AD004L12BC2_UP	Up-Up	TCGCAGTTTCTTGTTCAATCGGTGC	CAAGGGGTTTTAATATTTTCACAAT	0	27125	12177	AFF4	23157	2233	SEPT6
DB003H18BC2_UP	AD004L11BC1_UP	Up-Up	TTGGGGGTGCGTGTAGGTGTATCGA	GTGAGGACCATCCACGCTCGGGGGA	0	8379	6811	MAD1L1	23157	2233	SEPT6
DB003D7BC1_UP	AD003F17BC1_UP	Up-Up	GTGGGTGCGTCCACGCATGGTTGGT	AGGTTCCGGGCGGGGGCGAGTGGGG	0	3856	55330	KRT8	10059	2521	DNM1L
DB005N21BC1_UP	AD004L20BC2_UP	Up-Up	CAGGAACGACTACATTGTTATCACG	TAGATTAAATTGAATCACTGGCATT	0	2122	13861	MECOM	3492	70958	IGH@
DB003J12BC2_UP	AD003F13BC1_UP	Up-Up	AGGATGCTAGCCAAGAGCGGTCAAC	ATTTTACTTTCCGCTTTTTTCCTAA	0	4205	11886	MEF2A	6907	13669	TBL1X
DB006G2BC2_UP	PRSG7BC1_UP	Up-Up	GGGGGGTGGCGTTGGAGAGGGAGTG	GAGTGGTCGTGAAGTGGGCGGGCAG	0	9935	2353	MAFB	1284	3179	DDX39
PRSA10BC3_UP	AD004J23BC1_UP	Up-Up	GTTGTGTCACGAGTACACGTTGTCT	CAGATGGTATTATCGGATTGGCGTT	0	51100	4480	SH3GLB1	2119	4522	ETV5
DB006M18BC2_UP	AD003L5BC1_UP	Up-Up	GAGTACGTGTCTTCCTGGCAACGTG	CAGTACATGAAAGTAGTATTAGCGT	0	4958	71148	OMD	10376	14965	TUBA1B
DB003M17BC1_UP	AD005P9BC1_UP	Up-Up	TGCTTTGAAGCAGTGTACCGGTAGT	CATATCTATCAGTCAATATATCATG	0	4747	10981	NEFL	1785	14117	DNM2
DB006P18BC2_UP	PRSF2BC1_UP	Up-Up	TGAGGTTGCGGACGGGGAGGGGCGG	ATGGTGACCTATCGAATATCGTTTG	7	8301	71440	PICALM	384	2777	MRFAP1L1
PRSA1BC2_UP	AD003M1BC1_UP	Up-Up	CAACATGTTTCTGTAATGCTCACGA	CGGTCAGGTTATGCGGTCTTCTAAC	0	5700	4018	PSMC1	5831	2609	PYCR1
DB003A24BC2_UP	AD005A19BC1_UP	Up-Up	GATACTAGTGGTCCTTAGGTCATGG	TTTACTCTTTCACGATTGCGTA	0	7277	5839	TUBA4A	4602	12304	MYB
DB006O17BC1_UP	PRSF5BC2_UP	Up-Up	CGGGTTTGTCGGGTGATCAGGTCTA	ATGGGAACAGGTACCCGCTTCAGGA	9	5087	71783	PBX1	843	5359	FHL3
DB003B23BC1_UP	AD003C15BC1_UP	Up-Up	TCGTATTTTAGTATTTATCTCAGGT	TCCATGGTGAGGATACGAGTTTTAA	0	994	10570	CDC25B	118	6054	ADD1
DB006I9BC1_UP	AD003E13BC1_UP	Up-Up	GAGGTTACCCATAGTATTCATGTTA	TGTCGGCGGCCTGGGGTGTGGTAGT	0	6416	10376	MAP2K4	901	9929	CCNG2
DB006C3BC1_UP	AD003A13BC1_UP	Up-Up	GGAGTCGCAGAGACCCATCGGTGGA	GAGACTCAGCTCATATTGAGTGAGA	0	27125	8778	AFF4	3621	71736	ING1
DB006M17BC1_UP	AD005A23BC1_UP	Up-Up	GGGCGCTCACCATTTACCAATCTGT	TTAGTGATAGTCTTGGCACGTTTAG	0	4958	71148	OMD	5371	3572	PML
DB006K10BC2_UP	AD003D18BC2_UP	Up-Up	GCAGACTCAGGGGACGTGGAGGAGT	GTCATCTGCATCAGTGGAACTCTGT	0	124583	117	CANT1	10403	9868	NDC80
DB005F10BC2_UP	PRSE11BC4_UP	Up-Up	GGTAGGGAGCGTATGTGCGACAGGT	TGTGGCGACATTCACAACTCTTGTT	0	5155	9318	PDGFB	6285	3757	S100B
PRSC4BC4_UP	AD004B4BC2_UP	Up-Up	GACTGAGTCAGAGCTCATGGGCGGA	TTCCCTGTGTTAGACGTAACCTTAC	0	5928	3366	RBBP4	2623	6313	GATA1
DB006C3BC1_UP	AD004K7BC1_UP	Up-Up	GGAGTCGCAGAGACCCATCGGTGGA	TCTGTCTCGGGTCAGAGGAAGGGTT	0	27125	8778	AFF4	5934	1628	RBL2
PRSB10BC1_UP	AD004H7BC1_UP	Up-Up	TTCGTTTCCACTGGTTAGTGCTGCC	GCGGAAAGCCCAAACATGTTCTACG	0	7341	4586	SUMO1	898	12508	CCNE1
DB006G21BC1_UP	AD003E10BC2_UP	Up-Up	GCGCGTCGCTTATGGTGGGTGGGCA	AAACAATGGTCAACCCGAAGCCACC	27	2313	6734	FLI1	351	8905	APP
DB006N17BC1_UP	AD004P19BC1_UP	Up-Up	ACCCTCTTACGGCTCGAGATTTGTC	CCGTGAAGAGAACGGTTATTTCGTC	0	8019	12575	BRD3	2624	7465	GATA2
DB005J6BC2_UP	AD003F4BC2_UP	Up-Up	TGTGGGGCAGCAGTTTGGGGGGGTC	GGTTATGGTCTTCGGAGGCGTTAGG	0	7307	13254	U2AF1	8900	9270	CCNA1
PRSB11BC2_UP	AD005D3BC1_UP	Up-Up	TCTAGAGGGGAGAGGCAGAGTGGTG	TACATACACGGGCTCTTTTAATTGG	0	6827	4185	SUPT4H1	80204	54835	FBXO11
DB003H20BC2_UP	AD003A20BC2_UP	Up-Up	CGAAGCGGCGGGGAGGTCAGGGTAG	AGTTGATCAGTCATGTGTCGGACTG	0	6714	7119	SRC	892	11984	CCNC
DB006G17BC1_UP	AD003C4BC2_UP	Up-Up	TTCCTGCTTCGTATTACTTGGGGCG	AGAAGGTCCGGTGGGATCTTGGGGC	1	5077	56022	PAX3	136647	12984	C7orf11
DB006D12BC2_UP	AD003L4BC2_UP	Up-Up	GACGACTGTGCTGAATTTGTCAGAG	TACTTAAAGTCTGAAGCTCCTAGGG	0	5894	732	RAF1	2516	9939	NR5A1
DB003C11BC1_UP	AD003O2BC2_UP	Up-Up	GATACGCGGTTAACGGAAGGTGGGG	TTCAAACGGAAGAGTAACTAATGCA	0	902	12855	CCNH	332	4441	BIRC5
DB003I22BC2_UP	AD004P9BC1_UP	Up-Up	CCCGATAAAGCAGGCGGATGAAGGC	GGGACTGCGGCTAGCAGTTTGGGCG	0	7443	71462	VRK1	2625	2711	GATA3
DB006G3BC1_UP	AD004B16BC2_UP	Up-Up	TGCATTTTGTCAGCTTGTTAGCGGG	AGCTTGTTTACAAATGGGTCGAATA	0	2130	4684	EWSR1	7170	14851	TPM3
DB005I7BC1_UP	AD004M5BC1_UP	Up-Up	CCTTGAACCCACTGGATAAGATAGG	GTCTGCAGGGAGCAGTTGCATAAGG	0	1956	71314	EGFR	23133	11831	PHF8
DB005D6BC2_UP	AD004D7BC1_UP	Up-Up	TCGTGTATCGGTAGTGAGCTAGGGT	CTAATTGGGTGAGCTGCTCGCGAAA	0	1021	9522	CDK6	595	12542	CCND1
DB003F3BC1_UP	AD005K5BC1_UP	Up-Up	GCTATTGTAGCATTAGGCCGTGAGA	TGTAGTGAGGCAGGCGATTAGGCGA	4	8900	9270	CCNA1	256646	55406	C15orf55
DB005L22BC2_UP	AD005I6BC2_UP	Up-Up	TATGTTATGTAGTGGGATGGTGAGC	AGTAATAAGGTGCAAGGCGAGACTA	0	4004	14023	LMO1	2115	52931	ETV1
DB003P6BC2_UP	AD005E7BC1_UP	Up-Up	TCGTTCGTGTGGGAGAAAATCACGT	TAGAGCATGGCTTGGCAGTGATAGC	0	1674	12573	DES	90993	7617	CREB3L1
DB003D16BC2_UP	AD004D8BC2_UP	Up-Up	TTACTATAACATATAGGGATGTGTC	TGAGTCAGAGAAGGGGAAGGTCATG	11	2099	56919	ESR1	595	12542	CCND1
DB006B7BC1_UP	AD004F18BC2_UP	Up-Up	GCCGAGCGTTGTTACAACTGAAGGT	GGGGAGGGGCGCGGCAGTGTAGTCG	0	23598	12624	PATZ1	208	56582	AKT2
DB003P19BC1_UP	AD004J10BC2_UP	Up-Up	TTGGGCCTATGCCCCTACGCGAACA	TGTTAGAGAACCGCTCTTTATATAT	0	28964	13777	GIT1	6416	10376	MAP2K4
DB003N18BC2_UP	PRSF6BC3_UP	Up-Up	AATGTTCACAGGTGACTACCGTGGT	CGTAGGGTGTGGGGGTGGTGGGGTC	0	4001	2370	LMNB1	1224	7839	ADRM1
PRSD5BC3_UP	AD003A11BC1_UP	Up-Up	GGCAAAGGTCAGCAGGGGGGGGGCG	TAGTGGAAGGGTTTACCGCAACACG	18	1021	13668	CDK6	9134	13249	CCNE2
DB006B22BC2_UP	PRSF1BC3_UP	Up-Up	TTGATCGTTTTACTGCGGGGGGTCA	GATGGAATCAGCAATGTATATGCTA	0	2181	71140	ACSL3	309	5664	LSM3
PRSA8BC3_UP	AD004K7BC1_UP	Up-Up	TCCAGGGTTGCCGTGGAACATTTTG	TCTGTCTCGGGTCAGAGGAAGGGTT	0	894	6359	CCND2	5934	1628	RBL2
DB006K7BC1_UP	AD004M3BC1_UP	Up-Up	CCGACCGGGGCTGGTATTCAGCAGG	AACAAGGCTTCGTTGCGGGAATGGG	0	1021	13668	CDK6	580	54455	BARD1
DB005B4BC2_UP	AD003A1BC1_UP	Up-Up	GCGTTGGTATCAAAAATGGTAATAG	TTGGCTCCAGAACAATTGACTTTCT	0	27086	8945	FOXP1	3925	7417	STMN1
DB003D4BC2_UP	AD003I23BC1_UP	Up-Up	TTCGCTAGTACTGGGCTTTCGAGGA	AAGTTGCATTTAATACTGTTACCTA	0	4208	1259	MEF2C	8878	3882	SQSTM1
DB006K16BC2_UP	AD005G20BC2_UP	Up-Up	TGAGCTGCGAGAGAGGTAGGGAGCG	GATTTTCCATTGGTGTACAAAGTTA	0	55422	6496	ZNF331	4026	70215	LPP
DB005H1BC1_UP	AD004H10BC2_UP	Up-Up	GTAGTCTTTTGTAAGGTCAGTGGGG	TAAGACGAAGCAAAAAATTGGTAAT	0	27436	8805	EML4	3209	14502	HOXA13
PRSD4BC2_UP	PRSH4BC4_UP	Up-Up	ACATTCTGTATCCTCTGGCGGCTGC	GTAGGGTTTAAAAGCAAGACGGGTG	0	694	5844	BTG1	858	10940	CNOT7
DB003I6BC2_UP	AD003O6BC2_UP	Up-Up	GACGGGGGAGTTCGGGGCGGGCAGT	TGTGGAAGGTACGACCTCTGCGTCT	0	151195	71257	CCNYL1	4869	7517	NPM1
DB006E19BC1_UP	PRSG5BC1_UP	Up-Up	ATGCTAATAAGACTCAGTGTAGGTC	TCTTTCCATATAAATGCGGAACGTC	0	10006	12435	ABI1	5932	1563	RBBP8
PRSA12BC3_UP	AD004H7BC1_UP	Up-Up	AAGTGCAATGCGCCATTAGATTTTT	GCGGAAAGCCCAAACATGTTCTACG	0	599	53726	BCL2L2	898	12508	CCNE1
PRSC11BC4_UP	AD004P10BC2_UP	Up-Up	TCTGGCTCACTCTATGTTGCTACTA	GGTAGGTCATACATAAAATTGTACG	0	23543	12686	RBM9	2625	2711	GATA3
DB005N17BC1_UP	AD004D10BC2_UP	Up-Up	AGCCAATGATAACGTCTCTTAGGGT	ATGTCTTTGCCCTTCGATTCCATGA	0	4291	5516	MLF1	10342	55275	TFG
DB006C20BC2_UP	AD003O21BC1_UP	Up-Up	CTGGTTGAGATCTAAAGTGGAGCGT	GAGTCTATCCTCGTCGAAATGCCAT	0	8030	71245	CCDC6	5127	4804	CDK16
PRSA8BC2_UP	AD004P12BC2_UP	Up-Up	CTGACCTTCCTTGGTAGTTTACTTG	AGGGGAGGGCACCTCCGCCAGCGGC	0	894	6359	CCND2	6794	5410	STK11
PRSB9BC1_UP	AD004G3BC1_UP	Up-Up	TCGGTTAATCTACCTTAACGTGTTA	GTAATGCTGCGACAGATAATCACGT	8	5291	55893	PIK3CB	1453	7634	CSNK1D
DB005K4BC2_UP	AD004B20BC2_UP	Up-Up	AAGTGGGTGTGATGTGAACGCGGCA	CCATTGGTAGTTGCGACCATTCGCT	0	4171	6523	MCM2	6934	9999	TCF7L2
DB003O5BC1_UP	PRSE6BC3_UP	Up-Up	AGTGTCTCAACCTAGGCGTGTAAGG	TTTGAAACTGCTTTTGATGAGTATG	0	4869	7517	NPM1	786	3156	PCNA
PRSA9BC4_UP	PRSE9BC3_UP	Up-Up	GGTATATCCGCAGTGAGTCAGTTTT	ATGATTGATACGGATGGAGGTAATG	0	664	7547	BNIP3	665	2427	BNIP3L
DB003G15BC1_UP	AD005K1BC1_UP	Up-Up	CAGAGACATCAGAGTTCGTCGATGC	ATAGGGGACGATAAGAGATGCAGTT	0	1994	61	ELAVL1	3932	966	LCK
DB005B14BC2_UP	AD005A20BC2_UP	Up-Up	CTAAGCCGTCGACAACCCCGTGATC	TTCCGGATTTTATCGGCTGTCTTGG	0		9656	IGK@	4602	12304	MYB
DB003B1BC1_UP	AD005O20BC2_UP	Up-Up	TACGAATGGTCTGAATAGCGCTTCC	TCTTTATACGACGTTGTGTACATGT	16	1356	229	TUBA1B	84376	11948	HOOK3
DB006N5BC1_UP	AD005D4BC2_UP	Up-Up	CGTGGGTAATAATGACGGAGGGGGG	GTGGCGGAACAGTCCACGAGGTCGG	0	2322	55497	FLT3	80204	54835	FBXO11
DB005H3BC1_UP	AD004N3BC1_UP	Up-Up	TCGCATCCAACTTGTTATTGAGGAT	CGAAGAGGGGTAGGTCGAGGGATGC	0	3535	7194	IGL@	5890	8346	RAD51L1
DB005J8BC2_UP	AD005K24BC2_UP	Up-Up	CAATAGATATTACGCGGTGGGGATT	TCACATTTCGGCTCCGGTTTCCCTT	7	283651	52778	C15orf21	5979	4203	RET
DB006M13BC1_UP	PRSF10BC3_UP	Up-Up	AAGATTTTCATCGTGTGACTTGAGA	GATTCAGGACGACGTGCAAGGAGGG	0	10342	5933	TFG	6672	7188	SP100
DB003H9BC1_UP	AD003C6BC2_UP	Up-Up	TGGGGCACAACATGATGGAGACTGG	CCCGCTATATCTAATGAACTAGCTC	0	3615	2442	IMPDH2	23594	12043	ORC6L
DB003N2BC2_UP	AD003P18BC2_UP	Up-Up	AAGACGTAAGCTGATGATCTAGGGA	CCGTCATAACTTGCGTTGTATCTCC	0	5770	2939	PTPN1	3930	861	LBR
DB005B15BC1_UP	AD004J18BC2_UP	Up-Up	GGACAGGGCCTGGGACTGTAGACAG	GCAATAACCTAGCTGCAATCTTTGC	0	64764	12044	CREB3L2	668	13782	FOXL2
PRSD2BC1_UP	PRSG3BC2_UP	Up-Up	CGTTGGAGGTCTGGTCATACGACGA	GTGGAGGCCCGACGGGGCAGGGGGG	0	7251	3267	TSG101	894	8013	STX4
DB003A12BC2_UP	AD003C2BC2_UP	Up-Up	TTCAAGATCAGGATTGGGGGGTGCC	TATAACCAAATGGTTGGCCTAAGCG	0	9134	13249	CCNE2	7319	6997	UBE2A
DB003L6BC2_UP	AD003H20BC2_UP	Up-Up	TTTTGTGAGCAGATGCGCTCGGTAA	TGTTGTAAATTTCATAAGGACTAGT	8	10376	14965	TUBA1B	6714	7119	SRC
DB006H19BC1_UP	PRSF1BC2_UP	Up-Up	GAAGGGTAGCCCAGGGGAGAGGGAT	TGAAACCCTGGTGCACATAGTTCTA	0	4026	70215	LPP	309	5664	LSM3
DB003H8BC2_UP	PRSF5BC2_UP	Up-Up	AGAGGTTATACAACTCCATGGTAAC	ATGGGAACAGGTACCCGCTTCAGGA	0	890	71890	CCNA2	843	5359	FHL3
DB003D5BC1_UP	AD004P12BC2_UP	Up-Up	AGTGTGTGGTTGCAGTGGTCAGGCA	AGGGGAGGGCACCTCCGCCAGCGGC	0	79858	1608	NEK11	6794	5410	STK11
DB006B20BC2_UP	AD003B20BC2_UP	Up-Up	TAGTCATGGTTGCTTATTCACGAAA	TTCGTCACAGTGGGACCATGACGGG	0	4602	12304	MYB	25939	1657	SAMHD1
DB005C9BC1_UP	AD004G5BC1_UP	Up-Up	CAGAAACGATAGGGAGAAACGCGGG	GTTGTTGAGAGTCGGATCATCTAGC	0	1730	54245	DIAPH2	2517	56175	TACC3
DB005B5BC1_UP	AD003F1BC1_UP	Up-Up	GGGATATAGACAACTTATTATATTG	ACTGTGAGCGGAGAGAGCCGGAGAG	0	3845	8590	KRAS	1453	3787	CSNK1D
DB005L5BC1_UP	AD004J12BC2_UP	Up-Up	TTGGAGGTACGGGGGTAAGGGGAGG	TAGACTTAGTCTTTACTAGCTCTGT	0	9659	13154	PDE4DIP	4286	9352	MITF
DB003M3BC1_UP	AD004L22BC2_UP	Up-Up	GAGCGTATGCGGGTTCTTCAGGGGA	GAAGCGAAATTAAGGGAATTGCTGG	0	597	8953	DCTN1	8031	2434	NCOA4
DB006B11BC1_UP	AD003E23BC1_UP	Up-Up	ATCCTCTGCTGGTAAGGCGGGTGGG	CGATTTGTTCCTGCTCCTGTTCTTT	0	2130	917	EWSR1	84790	5766	TUBA1C
DB003D1BC1_UP	AD005I1BC1_UP	Up-Up	GGTGTCAGGTAGAGTGCGTCTGAAT	CCTTTATGCCTAGGTGGTCTGTGAA	18	5527	7603	PPP2R5C	50615	4298	IL21R
DB005J13BC1_UP	AD005I23BC1_UP	Up-Up	TGGCTCAGGAATACAGCAGATCCAC	ATTGACTGGGGGTGGTCAGCTTACC	2	29844	3331	TFPT	701	7871	BUB1B
DB003O8BC2_UP	AD005C12BC2_UP	Up-Up	GTGGCAATCATGGCGGCAGCTGAAG	TTCTATATTAAGGCTGAGAATGCCG	0	983	5873	CDK1	5894	732	RAF1
DB006B12BC2_UP	AD005K21BC1_UP	Up-Up	GTAACCTTCTAGTCTCAAGTTTAAG	AGAAGTCGGAGCGCGTTCGGGGGGG	0	2130	917	EWSR1	4436	7918	MSH2
PRSB2BC4_UP	AD005C8BC2_UP	Up-Up	ATCACGCGTGGTGTGTTGGTTGGCA	GATGGTAGTCTTCCATGTGATGGTG	0	972	4430	MORF4L1	8031	6599	NCOA4
DB006C18BC2_UP	AD005A6BC2_UP	Up-Up	AGTTATCTGGGCAGTTAGGAGTATG	GTTTAACTTATAGACCTTCAAGAGG	0	8522	3326	GAS7	5546	2895	PRCC
DB005F18BC2_UP	PRSF2BC2_UP	Up-Up	TCATGTTAAACCGGAGATTGATTAT	GCCGGCATAGCCGGGTTGTCCGGCG	0	2272	9645	FHIT	384	2777	MRFAP1L1
PRSA6BC1_UP	AD004P2BC2_UP	Up-Up	AGGATGATGGGATCGCCAGGCGGTT	AGTTCATACTACGGTCTCCCGCATG	0	1026	3192	CDKN1A	81608	441	FIP1L1
DB005J11BC1_UP	AD003J2BC2_UP	Up-Up	TGGGGTTTGGGGAGGCTTTTTGCCG	CAACAACGGCAATTCGGATTTAGGT	76	9098	2095	USP6	1454	4815	CSNK1E
DB006C9BC1_UP	PRSF5BC3_UP	Up-Up	TGGTATCGACAATCTGGCTGGATGC	GCTTGTTGCTATGCCATGTGTTGTT	0	10342	55275	TFG	843	5359	FHL3
DB005O1BC1_UP	AD004P1BC1_UP	Up-Up	GGGAGGGACGCCCTTAAAGTGACGC	TTTTTATCTCTGTCGGGGTTCTTCT	0	2071	4854	ERCC3	81608	441	FIP1L1
DB003F18BC2_UP	AD003O11BC1_UP	Up-Up	ACGTTGGTAGAGACGGGATTGGTGG	CATCCCGCGGAAATGAACGAAATTT	1	10059	2521	DNM1L	841	71021	CASP8
DB006N21BC1_UP	PRSH3BC1_UP	Up-Up	CTGCTTGCTAGGGTGGGGATACAGG	GTCTTTGTGCTATGCATCATACAAA	0	868	1938	CBLB	2856	4761	AP2B1
DB006F3BC1_UP	AD005K1BC1_UP	Up-Up	TATGTGACGTGGTGGGTGGCTTGGC	ATAGGGGACGATAAGAGATGCAGTT	0	171017	11839	ZNF384	3932	966	LCK
PRSA10BC4_UP	AD004D12BC2_UP	Up-Up	CAATTCGCGATTGGGTTACTATATT	TTTCTTTATTGCGGAGGCCGGTCGT	0	51100	4480	SH3GLB1	2625	3455	GATA3
DB003G3BC1_UP	AD004B1BC1_UP	Up-Up	GAACGGTGCCTAGGGCAACTTCCGG	GTTGTTTTTGTAATGAGGTATGCGA	0	2885	8010	GRB2	4066	4119	LYL1
DB003O19BC1_UP	AD004P9BC1_UP	Up-Up	TTCGTCATGTATCTGTATTCCGAGT	GGGACTGCGGCTAGCAGTTTGGGCG	0	645121	55114	CCNI2	2625	2711	GATA3
DB006H20BC2_UP	AD005O19BC1_UP	Up-Up	CTGACTAACAGTGTAGACTGGTACA	GATAATGAAGAATCTTAATTACTGA	0	4026	70215	LPP	84376	11948	HOOK3
DB005G5BC1_UP	AD003F13BC1_UP	Up-Up	ATTAGATTACATTTCACTGGTGGA	ATTTTACTTTCCGCTTTTTTCCTAA	0	2517	56175	TACC3	6907	13669	TBL1X
DB003J11BC1_UP	AD004L23BC1_UP	Up-Up	ATATTTGTTGCGCTACATAGGGTGG	ACTAGTGCCGCTGTGCTGCCCTTCT	30	4205	11886	MEF2A	5187	9470	PER1
DB003E11BC1_UP	AD004L19BC1_UP	Up-Up	GTGTCTCACAGACTGTGTCTGACTG	TGGGAAGGCCGGAGTTTGCGGTGTG	0	645	14238	NEK2	3492	70958	IGH@
DB006A17BC1_UP	AD005K19BC1_UP	Up-Up	CTTCTGGTCCTACTTTTCGGGTATC	CATAATTCAAACTACGCTAGCAATA	16	3725	5109	JUN	604	72062	BCL6
DB006G4BC2_UP	AD004J5BC1_UP	Up-Up	ATTAGGATATGCTTCGTTAATAAAT	AACTACAACATGATTAATGCCTTTA	0	2130	4684	EWSR1	7913	8226	DEK
DB003D8BC2_UP	AD005C4BC2_UP	Up-Up	GAAAGGTGGTTTGATCTTATCTGAT	ATCCGAGGACTATTAGTCTCGGGC	0	3856	55330	KRT8	5987	11008	TRIM27
DB003J19BC1_UP	AD004H9BC1_UP	Up-Up	GCACTGAAGCCTAGGGATGTGGGTC	ACTCAGGACATCACATTAGGGGGCG	0	5347	2963	PLK1	3209	14502	HOXA13
DB006B21BC1_UP	AD003A16BC2_UP	Up-Up	AGAGCGATGTTGGCGGGGCACAGCG	GTTTTCTAACGAATTCAGGGTCTTA	0	2181	71140	ACSL3	5573	2455	PRKAR1A
DB005L15BC1_UP	PRSE8BC2_UP	Up-Up	AGTTCAGGTGGGGGGTGTCAACGAT	TCTTAGGGATTCAAACCGTTTTAAA	0	5727	14122	PTCH1	1019	4019	CDK4
DB006D7BC1_UP	AD003P8BC2_UP	Up-Up	TTAGGACAGCAGCGGTGGTGCGCGA	ACCATGGGATATTCTGATTGTGCAC	0	8031	6599	NCOA4	5127	3474	CDK16
PRSC11BC1_UP	PRSG12BC10_UP	Up-Up	TGGACATTGCGTGACGTTAATAACT	TTTAGTCTACAGACGCTTAGATATT	0	23543	12686	RBM9	56159	2104	TEX11
PRSB12BC1_UP	AD003P2BC2_UP	Up-Up	TTAGCGGGGGCGCCGTGTCGGCATT	CCAATATGTAATGGGGTGCCGGTTG	0	64376	1154	IKZF5	7846	4595	TUBA1A
DB003A13BC1_UP	AD005G20BC2_UP	Up-Up	GACACACAGTCAGTCTCAGACTGTG	GATTTTCCATTGGTGTACAAAGTTA	0	3621	71736	ING1	4026	70215	LPP
DB006D8BC2_UP	AD005K23BC1_UP	Up-Up	TACCTACCGGGATTCTTACCTTTGG	GGGTCCAAGAGGGCCGGGGAAGGAG	0	8031	6599	NCOA4	5979	4203	RET
DB005F20BC2_UP	AD005M9BC1_UP	Up-Up	TTAATCAGTGTGGGTATTGTTGGTT	GATGTCCTTATCTTTGGGAATCAAG	0	4615	138	MYD88	3718	9468	JAK3
DB006B12BC2_UP	AD003N8BC2_UP	Up-Up	GTAACCTTCTAGTCTCAAGTTTAAG	CCGTCCATATGTGCTTTAGATTGCT	33	2130	917	EWSR1	991	6942	CDC20
DB005N15BC1_UP	PRSF5BC4_UP	Up-Up	GCAATGTTCAAGGGTCGGCTGGGCA	CCGTGCAGGGGTAGTACTGGAAGGG	0	472	14270	ATM	843	5359	FHL3
PRSA6BC1_UP	AD004B18BC2_UP	Up-Up	AGGATGATGGGATCGCCAGGCGGTT	CAAAGATATTCGTGCCGCGGGCGAG	12	1026	3192	CDKN1A	3725	5109	JUN
DB003B16BC2_UP	AD004P12BC2_UP	Up-Up	GGGGTCCGCTTGGTCGGCTTTGTCG	AGGGGAGGGCACCTCCGCCAGCGGC	0	26121	54082	PRPF31	6794	5410	STK11
PRSA7BC2_UP	AD003J23BC1_UP	Up-Up	AGTCCGGTCTAGAAAGGTCCTGGGG	GAGATCTCATGAGAGGGGCTCTGGA	0	5711	7647	PSMD5	4171	4536	MCM2
DB003K8BC2_UP	AD003K24BC2_UP	Up-Up	CATTTGCTGCCTTTTCCGGAAGCCA	GATAGGATTAGTAGAACGTACTTCT	0	3856	2380	KRT8	1356	1072	TUBA1B
DB003P18BC2_UP	AD003O18BC2_UP	Up-Up	TGGATGGGTGTATGGGGAGGAGGGG	ATGGACTTAGATGGTCAACCTGTTG	0	3930	861	LBR	79616	11165	CCNJL
DB006P12BC2_UP	AD004B2BC2_UP	Up-Up	GGGATAGGGAGCGGTGGCGACAGGT	GGTGACCAGGGGGCAGGCCAAGGGG	0	330	11174	BIRC3	4066	4119	LYL1
DB006G10BC2_UP	AD003E15BC1_UP	Up-Up	GGGTTGTCACTGATGAGGGACGACG	TTTACCGTAATGCGTTGCGGTCGGA	0	3209	14502	HOXA13	902	5564	CCNH
DB003A12BC2_UP	AD005M5BC1_UP	Up-Up	TTCAAGATCAGGATTGGGGGGTGCC	TCCTGTTTTCACGGTATCGTTTGTG	0	9134	13249	CCNE2	2322	55497	FLT3
PRSA6BC4_UP	AD004P18BC2_UP	Up-Up	GACCGGATATTGTGCGATAACGCTG	GGGTCAACTAAAATTAAAATATATG	0	1026	3192	CDKN1A	5087	71783	PBX1
DB006B19BC1_UP	AD003L21BC1_UP	Up-Up	GGAATTTGTTCATCTTGTAGGTGTT	TGTGAAGAGATCCCTCTACAGCTAG	0	4602	12304	MYB	81669	7544	CCNL2
DB003H17BC1_UP	AD003F13BC1_UP	Up-Up	GCGGCCGGGTCGGAGAGCGGGCGGG	ATTTTACTTTCCGCTTTTTTCCTAA	0	8379	6811	MAD1L1	6907	13669	TBL1X
DB003L18BC2_UP	AD003L6BC2_UP	Up-Up	CTATGTAGATTCTGTGCTTTAGGAC	AGTGCGATTGTGTGGAGCCGTGGGT	0	4000	3903	LMNA	10376	14965	TUBA1B
DB003P8BC2_UP	AD005O4BC2_UP	Up-Up	AACTGCGAGTGAGCGGGGGAGTAGG	CGCGGTAGGCTGCGGGGGTGAGTGG	0	5127	3474	CDK16	945	14138	AKAP9
DB006K6BC2_UP	AD003F17BC1_UP	Up-Up	AGACTGCCAAGGAACTGTGCTGAGT	AGGTTCCGGGCGGGGGCGAGTGGGG	0	6455	1845	SH3GL1	10059	2521	DNM1L
DB006J24BC2_UP	AD003N11BC1_UP	Up-Up	ACAATCGTGAACCATGGGATCGTCT	TATATCAACACTCGTTGGACCCCTC	0	701	7871	BUB1B	7112	11923	TMPO
PRSB7BC2_UP	AD003H9BC1_UP	Up-Up	CGCCTGTGGGCGGGGAGTGGTATCG	GTCTAAGTTAATTATACGGAGTTAG	0	55577	3233	NAGK	3615	2442	IMPDH2
DB005N17BC1_UP	AD003D6BC2_UP	Up-Up	AGCCAATGATAACGTCTCTTAGGGT	CATTAGTCCGGTATGGGCTGAATAG	0	4291	5516	MLF1	79858	1608	NEK11
PRSB6BC2_UP	AD005N14BC2_UP	Up-Up	ATGTCCGTTAGCCCATGTGTCGTCC	ACTAGGTTAGTTTACCCTGAATTAA	0	51377	764	UCHL5	7249	72199	TSC2
PRSB3BC4_UP	PRSF9BC2_UP	Up-Up	GCAATACCACCTTCGGCTTCACTCA	AACACGGGGCGCGTAAGGGGGCGGG	0	6286	2693	S100P	5295	12865	PIK3R1
PRSA4BC1_UP	AD005O9BC1_UP	Up-Up	ATTTTAAAGTAACACAATACCACTT	TTGGCGGGTAGCGAACGCGCTGGGC	0	93621	12736	MRFAP1	80304	10156	C2orf44
DB006C9BC1_UP	PRSF9BC4_UP	Up-Up	TGGTATCGACAATCTGGCTGGATGC	ACGGTCGTATACAGCAGGGGTAGTG	0	10342	55275	TFG	5295	12865	PIK3R1
DB006I17BC1_UP	AD004G5BC1_UP	Up-Up	GAACTGTATGGTTTGGAGTCGTGGT	GTTGTTGAGAGTCGGATCATCTAGC	0	668	13782	FOXL2	2517	56175	TACC3
DB006I19BC1_UP	AD005O10BC2_UP	Up-Up	TACGATGAATTGTGGGCGGTGTGGT	CCTCAGTCGTGCTCAACTGATTGCG	0	602	71003	BCL3	80304	10156	C2orf44
DB003B4BC2_UP	AD004D21BC1_UP	Up-Up	TGCTGAAGTGTGTTGATTAGGGGGT	CTTTCGGGTCAGGGTTCTTGGATTC	0	84790	4260	TUBA1C	207	5348	AKT1
DB003J15BC1_UP	AD004L5BC1_UP	Up-Up	GGCAGGTTCTGCAGCAGCCCATGTG	TCATCTACTGGAGGCGTGGGGGACT	0	2189	3568	FANCG	6455	1845	SH3GL1
DB005H2BC2_UP	PRSH3BC4_UP	Up-Up	GATCTTAATAAGCAGGGAGAGAAAG	AAACCGCAGGTTTGTGTTAGTTCTA	0	27436	8805	EML4	2856	4761	AP2B1
DB005K2BC2_UP	AD004L24BC2_UP	Up-Up	GTCACGCTCAAGTATTTCATACTTC	CACGTAATAGAGCCTTTCGACTTGA	0	7272	7990	TTK	5187	9470	PER1
PRSC2BC2_UP	AD003B15BC1_UP	Up-Up	CGATGAATAATATGATTAGCTCGCG	TGAGGTCGTATGGTGCCCTTCAGAT	0	3093	11772	UBE2K	26121	54082	PRPF31
DB006M12BC2_UP	AD005H7BC1_UP	Up-Up	GCATGGACGGGGGTAGGCCCTGGGG	AGATTTGATGACAGGTTAATACAAC	0	1643	3586	DDB2	672	55703	BRCA1
DB005D13BC1_UP	AD003O8BC2_UP	Up-Up	GTCGTGAGAGGTCGACGGTGAGTTGG	TGCTTTGCCAGTTATCCGTCACAGA	0	54949	4027	SDHAF2	983	5873	CDK1
DB003I18BC2_UP	AD004N21BC1_UP	Up-Up	TTGCGCGCCCAGGTAGGCGCTTTGG	TGTCGGGGCGTGCGGCGCATGAGGG	0	10983	3899	CCNI	2271	3408	FH
DB006K3BC1_UP	AD005O7BC1_UP	Up-Up	AGTGCGGGCGTCCGGGGCGTCGGAG	AGTCGCGGATTGAATGTAAAAGAGG	0	1140	7071	FGFR1OP	2131	3419	EXT1
DB003N16BC2_UP	AD005B2BC2_UP	Up-Up	GCCTATTTGATCCCCTTGTCCGTCA	ATGTTCTCAGTGGCCAGAATCATAG	0	2035	9380	EPB41	2260	2483	FGFR1
DB006A7BC1_UP	PRSG11BC1_UP	Up-Up	GACGTCTTAAGTACGTGCGCTTAGG	GCAAGAGGAGAAAAAAGAGTTATAG	0	27125	12177	AFF4	9444	8168	QKI
DB005D17BC1_UP	AD003N2BC2_UP	Up-Up	CGTGGCATCAGTGGGCGGGGCCGCA	TGGGGGATAGGCTGGGGTGAGGACC	0	7170	5712	TPM3	5770	2939	PTPN1
DB006F24BC2_UP	AD004F22BC2_UP	Up-Up	TGCGCCTGGTCGAGCGTCAAGCGAC	AGACCGCGGATAAGTATTGTGACTG	0	2146	143	EZH2	5979	8858	RET
DB005M6BC2_UP	AD004F20BC2_UP	Up-Up	AAGCCTAGATGAACAAGCCGGCACT	CGTACAGCCGGCAACATTAGGCCTG	3	23133	11831	PHF8	10006	12435	ABI1
DB005F11BC1_UP	AD004D23BC1_UP	Up-Up	TGTACGACTTGGGGTGCTGGCGCGA	GAACAAGTATGATAGGTGTACTGCA	0	3845	3084	KRAS	10801	5908	SEPT9
PRSA2BC3_UP	AD003G4BC2_UP	Up-Up	ATCCAACCTAGTATACTGTTTGACG	AGTCACGGTGGCGGTGCGGGGTTGC	8	51013	1684	EXOSC1	2885	8010	GRB2
DB006C16BC2_UP	AD004P16BC2_UP	Up-Up	CCTGTTCTGGGCGAGGATGTCCGAG	GGCGGGGAGCGGAGGCGATGCGCGG	0	26039	14879	SS18L1	2309	6223	FOXO3
DB003I1BC1_UP	PRSF11BC1_UP	Up-Up	TGTGGGCCTTATACACTACACTGCT	ATTTTTGTGGTGGAGATAAGGTCGG	0	4830	3125	NME1	6829	12443	SUPT5H
DB003A13BC1_UP	AD003P17BC1_UP	Up-Up	GACACACAGTCAGTCTCAGACTGTG	AAAAAGGAAAGTCCGATGGGACACA	0	3621	71736	ING1	3930	861	LBR
DB006D9BC1_UP	AD004C1BC1_UP	Up-Up	GCCTACCTCGCGGTCTCACATCGGC	TAAAACACATTCTTAGACAGTCAAG	0	7704	8127	ZBTB16	2908	7587	NR3C1
DB003O4BC2_UP	AD003E7BC1_UP	Up-Up	ATATTTACTGACCATAGGTGCCGCC	TGTGTTCTTAGCTAGCCTTACATT	0	8772	4004	FADD	220134	230	SKA1
DB003D13BC1_UP	AD003D9BC1_UP	Up-Up	TGGTCGTGTCTGTGTGAGAACTGCA	CTTGTGGGGCTGGGGGGGGGAGGTG	0	5520	13596	PPP2R2A	4205	98	MEF2A
DB003E11BC1_UP	AD004O1BC1_UP	Up-Up	GTGTCTCACAGACTGTGTCTGACTG	CTGCAGGTACAGGTGCTTTCACC	0	645	14238	NEK2	2071	4854	ERCC3
DB005H12BC2_UP	AD004G5BC1_UP	Up-Up	AACCCAGAGGTACTTTGCGGAGCCG	GTTGTTGAGAGTCGGATCATCTAGC	0	143187	710	VTI1A	2517	56175	TACC3
DB006G12BC2_UP	AD005G5BC1_UP	Up-Up	TATAATGACTGAACACTGCTCCACG	TTTAGTAGGGTGCACGGAAGAGAGG	5	23157	6705	SEPT6	5966	53942	REL
DB003H1BC1_UP	AD004D11BC1_UP	Up-Up	CTGAGAGAGACTGTCAGTCAGACAG	AGCAAACAGTCAAATATAGAACGAT	0	55437	5332	STRADB	2625	3455	GATA3
DB006L10BC2_UP	PRSG11BC2_UP	Up-Up	AAGGTTGGGACCAAGGGCCACCGCT	AAGTCCGTGGGTACGGCTGGGGGGG	0	6850	3006	SYK	9444	8168	QKI
DB005B19BC1_UP	AD003J9BC1_UP	Up-Up	TTGTATCGCTTGCAAGCAGCTTGTG	ACAGTACCTTAGGTTGTGAAGGGTC	2	6955	8439	TRA@	6905	2867	TBCE
DB005F2BC2_UP	AD003L3BC1_UP	Up-Up	ATAGGGGAGGGGCGTGCCGTCTTGG	AAGTCTATCCAATGTATTGATTCTA	11	10962	3085	MLLT11	2516	9939	NR5A1
DB003M2BC2_UP	AD005C20BC2_UP	Up-Up	AGCGGTGATTCTGGGACGCGTGTGT	ACATAAATTTAGTTGCCAGTCATTC	0	5831	2609	PYCR1	2308	5840	FOXO1
PRSC12BC4_UP	AD004J7BC1_UP	Up-Up	CTGTTGATCACGTATATTTATCTTC	CAATTGCGTAGGGACTCGGGGTGGC	0	729991	9076	LOC729991	3535	13532	IGL@
PRSB1BC1_UP	PRSG1BC7_UP	Up-Up	TACATTTGCTTCGGGAAAGCCGTAT	TGTAGTGTGTCTGGTCTAAGGTCTA	0	57819	6601	LSM2	56159	2104	TEX11
DB005H9BC1_UP	AD004J16BC2_UP	Up-Up	GGACTTGATCTCCTGTATGGTTTAG	GAAAATTACTGTTCGATGTAGATTG	6	3927	1096	LASP1	5292	7882	PIM1
DB006F8BC2_UP	AD003F17BC1_UP	Up-Up	GCAGGCGTGCATCAGTTCATTAGCG	AGGTTCCGGGCGGGGGCGAGTGGGG	0	90993	7617	CREB3L1	10059	2521	DNM1L
DB005O2BC2_UP	AD004I3BC1_UP	Up-Up	TAGGGACTCCGGCACCTCTAGCTGA	TCGACTCGAGCCGGACGGCTCTACC	0	2071	4854	ERCC3	4171	7766	MCM2
DB003G15BC1_UP	PRSF6BC1_UP	Up-Up	CAGAGACATCAGAGTTCGTCGATGC	CCGCTTGGCCTGATTTCCGGTTGCG	0	1994	61	ELAVL1	1224	7839	ADRM1
DB003P2BC2_UP	PRSE12BC2_UP	Up-Up	GCTTTGGAGACTCTGGCCGGGGAGG	GATTAGGGTTCCTCAAGTAGAAAAT	0	7846	4595	TUBA1A	638	3740	BIK
DB006C18BC2_UP	PRSE12BC4_UP	Up-Up	AGTTATCTGGGCAGTTAGGAGTATG	ACATAGATGGTTTTGATGGCATTCA	0	8522	3326	GAS7	638	3740	BIK
DB006E19BC1_UP	AD003D6BC2_UP	Up-Up	ATGCTAATAAGACTCAGTGTAGGTC	CATTAGTCCGGTATGGGCTGAATAG	0	10006	12435	ABI1	79858	1608	NEK11
DB005F1BC1_UP	AD005M12BC2_UP	Up-Up	GACTGTCAGTCAGACACTCTGTGAC	TCCCTGGAGATAACCATTCAGCCGA	0	10962	3085	MLLT11	1879	11153	EBF1
DB003N17BC1_UP	AD003L24BC2_UP	Up-Up	CCGACATGATTATCAGTACTCTATG	GAACGCCACGGACGCTCTGCTAACA	19	4001	2370	LMNB1	2913	2057	PLK4
DB005N16BC2_UP	PRSG11BC1_UP	Up-Up	TTTAGGGTTTGATGTGGTGGGCTGC	GCAAGAGGAGAAAAAAGAGTTATAG	0	472	14270	ATM	9444	8168	QKI
DB006D16BC2_UP	PRSH5BC1_UP	Up-Up	GATGTCGCGGTCGGTGCTGGTATGG	TGGCGAAGAGGCGCGAAATCCTTAT	0	2006	12346	ELN	896	6197	CCND3
DB003I3BC1_UP	PRSG5BC2_UP	Up-Up	GACGGAGGAGTTTGCAGAAATGGGT	CTGAATATATGTGATGGTATTGAGG	0	1027	1843	CDKN1B	5932	1563	RBBP8
DB006E3BC1_UP	PRSG2BC3_UP	Up-Up	AGGAGTGCGTCTGAATAAAGCTTGA	GGTTTCGTCATCGACTCCTAGAGGG	0	57007	1997	CXCR7	7329	3129	UBE2I
DB006A24BC2_UP	AD003H15BC1_UP	Up-Up	TTTCTGTACAGTGTTACAACGAGAG	TTGATTACGGGTGGCGTTTGAAAGA	0	4771	3697	NF2	81620	6142	CDT1
DB006A12BC2_UP	AD004D23BC1_UP	Up-Up	GATTTCTTGATGCTATCTTCCTTTC	GAACAAGTATGATAGGTGTACTGCA	0	23157	7109	SEPT6	10801	5908	SEPT9
DB006M12BC2_UP	AD003E1BC1_UP	Up-Up	GCATGGACGGGGGTAGGCCCTGGGG	TAACTAGGTATATTCTGGTAACGCT	0	1643	3586	DDB2	6135	6960	RPL11
DB006G6BC2_UP	AD003D23BC1_UP	Up-Up	TCGGCAGTATGGAAAATAGATCCTG	CGATATCATTTAGCGGGGTGGGACC	0	1385	3038	CREB1	4998	3005	ORC1L
DB006K8BC2_UP	AD003B2BC2_UP	Up-Up	CCAATCTGATGTCCGGCTGTGCGTT	CCGTATCTAATCTGCCTTACTCTGC	0	1021	13668	CDK6	1356	229	TUBA1B
DB003L18BC2_UP	PRSE10BC3_UP	Up-Up	CTATGTAGATTCTGTGCTTTAGGAC	GGATAGTCCTCTTCTCCCATGGTAC	1	4000	3903	LMNA	56904	6148	SH3GLB2
DB003P21BC1_UP	AD005I3BC1_UP	Up-Up	GTATGATATGCGTATTTTTGCTTCA	GTGGCGGTGGGCGTCCGCTGCCGTT	0	2035	55736	EPB41	5551	12025	PRF1
DB005N8BC2_UP	AD003C4BC2_UP	Up-Up	TAGCCCTGTGTTAGGGGAGGTCGTC	AGAAGGTCCGGTGGGATCTTGGGGC	0	4893	5462	NRAS	136647	12984	C7orf11
DB005P11BC1_UP	AD003J15BC1_UP	Up-Up	GCGGAAGTTCTTAGTGGTCGGTCCT	AATTGTATAGGCGATTGTCCTTTTT	0	7171	4186	TPM4	2189	3568	FANCG
DB003G1BC1_UP	PRSG5BC2_UP	Up-Up	TGAAATGAGTTCGTCGGGGCGGGCG	CTGAATATATGTGATGGTATTGAGG	0	4088	4690	SMAD3	5932	1563	RBBP8
DB003K19BC1_UP	AD004G1BC1_UP	Up-Up	TACACTCGAGTTTCCTAGCTTTATA	CTTAGTGCATGCTGAACCCATGGAC	0	3939	13378	LDHA	9787	3032	DLGAP5
PRSC10BC3_UP	AD003L18BC2_UP	Up-Up	ACGAACACGTTACTTGCTCGACTCA	GGTCTCTTGTTTCAAGAATTTAGTT	0	1616	52987	DAXX	4000	3903	LMNA
DB003P20BC2_UP	PRSF9BC2_UP	Up-Up	CTGCGGTGGAGGTCACACTGATTAT	AACACGGGGCGCGTAAGGGGGCGGG	4	28964	13777	GIT1	5295	12865	PIK3R1
PRSB12BC1_UP	AD003K24BC2_UP	Up-Up	TTAGCGGGGGCGCCGTGTCGGCATT	GATAGGATTAGTAGAACGTACTTCT	0	64376	1154	IKZF5	1356	1072	TUBA1B
DB005J13BC1_UP	AD003J1BC1_UP	Up-Up	TGGCTCAGGAATACAGCAGATCCAC	CAGTGTGTAAGGTGTTTTCACCCGG	0	29844	3331	TFPT	1454	4815	CSNK1E
DB003B3BC1_UP	AD005H2BC2_UP	Up-Up	ACCCTAATAATTTACTTTCTAAGAC	ATCATACCGCGACTTCGTTGCGTAA	0	84790	4260	TUBA1C	8178	12223	ELL
DB006M13BC1_UP	AD005G3BC1_UP	Up-Up	AAGATTTTCATCGTGTGACTTGAGA	AAATTTGGAAGGAGGGAGTGCCTAT	0	10342	5933	TFG		12271	IGH@
DB003C23BC1_UP	PRSF9BC1_UP	Up-Up	CGAATTTGCTAACGATGCTTACTAC	GGTGGAGTCCATCATTTTATCGGGA	0	84790	5968	TUBA1C	5295	12865	PIK3R1
DB005G4BC2_UP	AD003L12BC2_UP	Up-Up	GGTTTTGAGGTACTTGGTGGGGTGG	CACCTTTCTAGTATAATTAGCAGAC	1	1453	7634	CSNK1D	6198	11836	RPS6KB1
DB005G2BC2_UP	AD003A7BC1_UP	Up-Up	CCATACTGAAATTCGCACTGTTAAG	TTAGCATCGACGAAGGTTCCGGAAG	0	9787	3032	DLGAP5	4869	7543	NPM1
DB005G1BC1_UP	AD005G24BC2_UP	Up-Up	AGCGTTCGACCTGGTGCACGGCGGG	TTGCGTCCACTTGTGTTTAGTAAGG	25	9787	3032	DLGAP5	2132	6892	EXT2
DB005P12BC2_UP	AD003H9BC1_UP	Up-Up	TCGGGTCTGGCCAGGCAGGGTGTGT	GTCTAAGTTAATTATACGGAGTTAG	0	7171	4186	TPM4	3615	2442	IMPDH2
DB003O4BC2_UP	AD004F1BC1_UP	Up-Up	ATATTTACTGACCATAGGTGCCGCC	GACTGGGGGTCAAGGTCAGCGTCGG	0	8772	4004	FADD	64784	72113	CRTC3
DB006L9BC1_UP	AD004J8BC2_UP	Up-Up	TATTAGGTCGGCGTTAGCCCCAGAC	TTGTGATACTGTTGTCAGACTTCAA	24	6850	3006	SYK	3535	13532	IGL@
DB003P9BC1_UP	AD003O21BC1_UP	Up-Up	GGTCCGTTGGTTGTACTGAGAAGGG	GAGTCTATCCTCGTCGAAATGCCAT	4	991	4892	CDC20	5127	4804	CDK16
DB006B15BC1_UP	AD004B4BC2_UP	Up-Up	GCGTGCATATCGTTGGGGGCCGTGG	TTCCCTGTGTTAGACGTAACCTTAC	0	472	14734	ATM	2623	6313	GATA1
DB003D10BC2_UP	PRSH5BC2_UP	Up-Up	TAGGGCCGCCCTTATTTAGCGGAGG	TGCGTCTTAGAATACGTGGGACGAT	0	4205	98	MEF2A	896	6197	CCND3
DB003N4BC2_UP	AD003K2BC2_UP	Up-Up	TGTCGGCCGGGCGCAGGGTGCGGGG	CGAGGGTCCTATTGAGGCAGGGACG	11	4086	3782	SMAD1	79616	6642	CCNJL
DB005F14BC2_UP	AD003C2BC2_UP	Up-Up	TTGAAATTTTGAAATTACATCGGCC	TATAACCAAATGGTTGGCCTAAGCG	3	1649	3944	DDIT3	7319	6997	UBE2A
DB006C8BC2_UP	AD005C4BC2_UP	Up-Up	GTTCAGTAAGGGCAAGGGGTGGGCT	ATCCGAGGACTATTAGTCTCGGGC	0	595	12542	CCND1	5987	11008	TRIM27
PRSB3BC1_UP	AD004P12BC2_UP	Up-Up	CACCTGTGAATGGGGTCGGGGACGG	AGGGGAGGGCACCTCCGCCAGCGGC	0	6286	2693	S100P	6794	5410	STK11
DB003O14BC2_UP	PRSE1BC1_UP	Up-Up	GACGTGGGTCCGGAGGGCGGGTATG	ATGGCCTCATGTAGTAGCAATCCCG	0	8878	3668	SQSTM1	5708	5171	PSMD2
DB005J1BC1_UP	AD005I6BC2_UP	Up-Up	AATCGTCGTCGGCGAGACCATGTAG	AGTAATAAGGTGCAAGGCGAGACTA	0	4771	8968	NF2	2115	52931	ETV1
DB006K5BC1_UP	AD005K2BC2_UP	Up-Up	GGTAATGGTTTCTAATAATCGCGAC	AGAGGGGGGAAGGGGCGGAGATCCA	0	6455	1845	SH3GL1	3932	966	LCK
DB006H3BC1_UP	AD005D15BC1_UP	Up-Up	ATTGTTTATGGGCAGACCAACGAGC	TGTGTATACCTAAGAATCCGGTAAA	0		12271	IGH@	345930	70723	ECT2L
DB006M20BC2_UP	AD004L19BC1_UP	Up-Up	GGTGATTCCTAAGTTTTGGGATATT	TGGGAAGGCCGGAGTTTGCGGTGTG	0	51684	6119	SUFU	3492	70958	IGH@
DB003K9BC1_UP	AD004L24BC2_UP	Up-Up	TCTGTCCGTGCGGTGCATGGTAGAA	CACGTAATAGAGCCTTTCGACTTGA	5	10783	3567	NEK6	5187	9470	PER1
DB006I8BC2_UP	AD003B20BC2_UP	Up-Up	ACTGGATGACGTGTCCAATGGGATT	TTCGTCACAGTGGGACCATGACGGG	0	3535	13532	IGL@	25939	1657	SAMHD1
DB005J20BC2_UP	AD003L3BC1_UP	Up-Up	TTCGGAGTACTTTTCGTTCAGCATT	AAGTCTATCCAATGTATTGATTCTA	0	7490	1923	WT1	2516	9939	NR5A1
DB003L12BC2_UP	AD003G17BC1_UP	Up-Up	GTTGACCAGTGGGGCTGTAGTTAGT	TTGTGTTACAAAGGTGTATATCACG	0	6198	11836	RPS6KB1	5071	1392	PARK2
PRSA10BC2_UP	PRSF11BC1_UP	Up-Up	TGCCGCCGCCATAAGTTAGGATCTT	ATTTTTGTGGTGGAGATAAGGTCGG	0	51100	4480	SH3GLB1	6829	12443	SUPT5H
DB005D7BC1_UP	PRSG11BC2_UP	Up-Up	GGTTCAGAAGGGGCGACGGGTCTTA	AAGTCCGTGGGTACGGCTGGGGGGG	0	6955	13759	TRA@	9444	8168	QKI
DB003A14BC2_UP	AD005P9BC1_UP	Up-Up	CAATTAGCCTGGCTCTCGACACAGT	CATATCTATCAGTCAATATATCATG	0	3621	71736	ING1	1785	14117	DNM2
DB003A24BC2_UP	AD003C11BC1_UP	Up-Up	GATACTAGTGGTCCTTAGGTCATGG	CGCTAGAGCTTTTTGAGCGGGTGAT	0	7277	5839	TUBA4A	902	12855	CCNH
DB006L17BC1_UP	AD005B1BC1_UP	Up-Up	TGGGCCTTTCACGGTGGTTCCGAAG	GTCAGGCCATACGTTAGAGAAAGGG	0	5081	56793	PAX7	2260	2483	FGFR1
PRSB4BC2_UP	AD004L8BC2_UP	Up-Up	ACTTTTAGTAGACCTTACTAGGCTG	TTCGTCGTTATGACACCCAGTCAAC	0	55957	2864	LIN37	1021	13668	CDK6
DB003J22BC2_UP	PRSF8BC1_UP	Up-Up	CAGATGCCATTGAGAGTTGGGGGGG	CATTTGTTCCCTAGATGTTTATCAG	0	7272	2042	TTK	23568	3431	ARL2BP
DB006L1BC1_UP	AD004L19BC1_UP	Up-Up	GTTTAGGAGTTTAATAGGCACTTGT	TGGGAAGGCCGGAGTTTGCGGTGTG	0	3932	966	LCK	3492	70958	IGH@
DB006E6BC2_UP	PRSE9BC4_UP	Up-Up	TTATGCCTTAGTAAAATTGGCACGG	CCGGGGGGTCCGGTGCCAAGGAACG	0	9901	2272	SRGAP3	665	2427	BNIP3L
DB006G8BC2_UP	AD003K9BC1_UP	Up-Up	CTCTTTCCTCTCAGGGTGAAGGCGT	CGACCTGACTAGTGGGGAGAGAGCC	0	898	12508	CCNE1	10783	3567	NEK6
DB003F13BC1_UP	PRSF3BC1_UP	Up-Up	CGTGCGTTGGTACCTTCTTAATTAG	GTGATCGCTCCTCGATCAGGACACT	0	6907	13669	TBL1X	6271	5964	S100A1
DB005F21BC1_UP	PRSG2BC2_UP	Up-Up	AAGTTTAATACGCTGACCGGGGTTG	GAAGCGACTAAACGGTGCGTGACGC	0	894	6359	CCND2	7329	3129	UBE2I
DB003H17BC1_UP	AD004L10BC2_UP	Up-Up	GCGGCCGGGTCGGAGAGCGGGCGGG	TCGTAAATTGTAGAAAGCGGTGGAT	0	8379	6811	MAD1L1	124583	117	CANT1
DB005B3BC1_UP	AD005D11BC1_UP	Up-Up	GATTAACCCTCGTTAAGTATAAGTT	TTCCTAGTTCGTTAAATCTATGGTT	0	27086	8945	FOXP1	5900	10891	RALGDS
DB005L21BC1_UP	AD004F6BC2_UP	Up-Up	GAAAATAGGTATCATGGGGTACGTT	AATGATGACCGAACTTATATTCTCT	0	4004	14023	LMO1	9901	2272	SRGAP3
DB006G10BC2_UP	AD003I15BC1_UP	Up-Up	GGGTTGTCACTGATGAGGGACGACG	TATAGCTTGCTTTGAATCGTCTGTT	0	3209	14502	HOXA13	55872	6493	PBK
DB003F14BC2_UP	AD003K1BC1_UP	Up-Up	GTCTGAGATTAGGGCGACGTGTCGG	GTTAGCCTGATGCATGATAAGAGGC	0	6907	13669	TBL1X	79616	6642	CCNJL
DB006K9BC1_UP	AD004M6BC2_UP	Up-Up	GCGTAGATCGGACAACCACTGGGGG	TTCATCTTGTAGTGTGCACGTGGTA	0	124583	117	CANT1	23133	11831	PHF8
DB006A24BC2_UP	AD003I2BC2_UP	Up-Up	TTTCTGTACAGTGTTACAACGAGAG	TCGCTGAGTAAGAGCATAGTCTGGG	0	4771	3697	NF2	4830	3125	NME1
DB006J12BC2_UP	AD004D14BC2_UP	Up-Up	TCAGGGGGAGGTACGGAATAGGTGA	CTGGGACCGTAGTACGGGACGTGCG	0	3936	2377	LCP1	1123	3020	CHN1
DB006G2BC2_UP	AD003F11BC1_UP	Up-Up	GGGGGGTGGCGTTGGAGAGGGAGTG	AATAGAGTCTCGGTCATTACACTTC	0	9935	2353	MAFB	54619	10549	CCNJ
PRSA8BC3_UP	AD005H12BC2_UP	Up-Up	TCCAGGGTTGCCGTGGAACATTTTG	CTGTAATCCCTACTTTGGTAGCCA	0	894	6359	CCND2	84441	72211	MAML2
PRSB6BC4_UP	PRSG6BC3_UP	Up-Up	TTCCGGGCTCTGATAGTTAGTCTTA	GCACGGTGGGGGAAGGGTGGAAGTT	0	51377	764	UCHL5	6844	4137	VAMP2
DB006L8BC2_UP	AD004H2BC2_UP	Up-Up	TTCATGCGTCCGATGGGGCGGTAGC	GTAGCGGGCTAGGCCACGCCCGCTT	0	4089	4687	SMAD4	9935	2353	MAFB
DB005J7BC1_UP	AD004B12BC2_UP	Up-Up	GTCGAGTCGAACGGGCGGCCGGTGA	TAATTTCTGGTTAGTCAAGTTAGCT	0	283651	52778	C15orf21	23157	7109	SEPT6
DB006G1BC1_UP	AD004A5BC1_UP	Up-Up	GAATTACTAAGGGATCTCTGTATCA	TTGGCTATGTGCTGGGGCACCTCGT	0	9935	2353	MAFB	905	56248	CCNT2
DB003B2BC2_UP	AD003H3BC1_UP	Up-Up	CCTATCCTCGGGTTGACTATTAGGC	CCCAGAGGGGTGGGGACGAGTTGGG	0	1356	229	TUBA1B	5914	4558	RARA
DB005B18BC2_UP	PRSF3BC1_UP	Up-Up	TGGCTATGTTTTAGTAAGGGTGGCG	GTGATCGCTCCTCGATCAGGACACT	0	1316	3194	KLF6	6271	5964	S100A1
DB006J1BC1_UP	PRSG3BC4_UP	Up-Up	ACAGCTTCTGAGATTCCAGTTGTG	AGCTCATTCGTGTGATTCCGTGTAT	0	50615	4298	IL21R	894	8013	STX4
DB005I3BC1_UP	AD004O1BC1_UP	Up-Up	TTAGCGTGGAGTACGGAGCGGGACC	CTGCAGGTACAGGTGCTTTCACC	2	4171	7766	MCM2	2071	4854	ERCC3
DB006J8BC2_UP	AD003K16BC2_UP	Up-Up	AGGGGCGCTTATGGGTTTCCATTCG	GTGCTTAGTCCTCGTATTGCTGCGG	0	5108	8878	PCM1	5831	5951	PYCR1
DB003K7BC1_UP	AD005A9BC1_UP	Up-Up	TCTAGGACAGATTGTCAGGAGCAGA	CCGGGCCGAGGGGGGGTCGCTCAGG	0	3856	2380	KRT8	833	4395	CARS
DB006K6BC2_UP	PRSH3BC4_UP	Up-Up	AGACTGCCAAGGAACTGTGCTGAGT	AAACCGCAGGTTTGTGTTAGTTCTA	0	6455	1845	SH3GL1	2856	4761	AP2B1
DB006L7BC1_UP	AD004B6BC2_UP	Up-Up	TCGTCTATTCTTTTTGGGGCATATA	TTCGGTAGCTGTTGGGACGGGAGGG	0	4089	4687	SMAD4	124540	5942	MSI2
DB005D13BC1_UP	AD003B19BC1_UP	Up-Up	GTCGTGAGAGGTCGACGGTGAGTTGG	ACAATTGGTTTTAATTTTTTGTTAA	0	54949	4027	SDHAF2	25939	1657	SAMHD1
DB006N15BC1_UP	AD003N3BC1_UP	Up-Up	CCCATCGTGCAGATACCAGGTCTAG	GGTAAGGTTTAGGTGGCGTAGCGCG	0	4478	7789	MSN	4086	3782	SMAD1
DB003C3BC1_UP	AD003N22BC2_UP	Up-Up	TTTGGGCTGCTTTTCCGGCGGGTGG	TTTTGATATGAGTATTTAATTCTGG	9	136647	12984	C7orf11	332	8973	BIRC5
DB006E17BC1_UP	AD003A11BC1_UP	Up-Up	TCACTTCGTTCATTGTGTCCGGGTG	TAGTGGAAGGGTTTACCGCAACACG	0	208	56582	AKT2	9134	13249	CCNE2
DB003B22BC2_UP	PRSF3BC1_UP	Up-Up	TTTCAATACACTTCTTATGTTAAGT	GTGATCGCTCCTCGATCAGGACACT	0	8350	14063	HIST1H3A	6271	5964	S100A1
DB006N1BC1_UP	PRSE8BC2_UP	Up-Up	ATGAAGAGATTCGGCACTTGTAGCT	TCTTAGGGATTCAAACCGTTTTAAA	24	11200	4020	CHEK2	1019	4019	CDK4
DB003N14BC2_UP	PRSF2BC2_UP	Up-Up	GTCGACGTTACGGAGTAGGACGGTT	GCCGGCATAGCCGGGTTGTCCGGCG	0	7161	54024	TP73	384	2777	MRFAP1L1
DB006G19BC1_UP	AD004F21BC1_UP	Up-Up	GTGTGTAGGGGGGGCGCAGGCACTC	TTGAATGTTCCCCTATGTTTCACGT	0	861	70610	RUNX1	5979	8858	RET
DB006E20BC2_UP	AD003F8BC2_UP	Up-Up	AGAATCATGGCCTACGGGCGGGGTT	TGCCACTTGTCATATAGCGCCCAGA	0	10006	12435	ABI1	11186	53922	RASSF1
DB003D10BC2_UP	AD005M5BC1_UP	Up-Up	TAGGGCCGCCCTTATTTAGCGGAGG	TCCTGTTTTCACGGTATCGTTTGTG	0	4205	98	MEF2A	2322	55497	FLT3
DB003L2BC2_UP	AD005M11BC1_UP	Up-Up	TTGTTCGCATGTGGTGATGGCCGGG	CCAGTCTGCGATGTTTAATGGTATC	0	1104	5290	RCC1	1879	11153	EBF1
DB003K20BC2_UP	AD003O2BC2_UP	Up-Up	GTTTCGATGCCTCGTGCTGATTGCG	TTCAAACGGAAGAGTAACTAATGCA	0	3939	13378	LDHA	332	4441	BIRC5
DB006C9BC1_UP	AD003M11BC1_UP	Up-Up	TGGTATCGACAATCTGGCTGGATGC	GACCGGGTTTAATGCACATGGAAAG	0	10342	55275	TFG	900	5706	CCNG1
DB006J23BC1_UP	AD003K10BC2_UP	Up-Up	TTATATGGCGCTATCTATTTGTTTG	GGCAGGGAGAGCGTAGACTCGGGTT	0	701	7871	BUB1B	10783	3567	NEK6
DB005P21BC1_UP	AD003G17BC1_UP	Up-Up	TAGGAGGATTTCAGTGGGTCCGTGT	TTGTGTTACAAAGGTGTATATCACG	0	5077	14217	PAX3	5071	1392	PARK2
DB003D21BC1_UP	PRSF12BC2_UP	Up-Up	GGAGAGGCGAACCCATATAGATATG	CAAAATCTGCCCAAGTATAGCTGC	0	5914	14383	RARA	1434	2940	IKZF1
DB006P15BC1_UP	AD004J6BC2_UP	Up-Up	TAATTAAGTCCTTGGCTTTGGTTAT	GGGGCGTTCAGCCCGGGACTCAATA	0	471	5438	ATIC	7913	8226	DEK
DB005L6BC2_UP	PRSH5BC3_UP	Up-Up	AAATCTGGAGGGGGGCAGAGGGGAA	ATGTAGTGTTGCGACAAAATAAAAC	0	9659	13154	PDE4DIP	896	6197	CCND3
DB006O3BC1_UP	AD005K8BC2_UP	Up-Up	CGGCGGTCGGTGGTGGTCCCCGGAG	GACTGTAATCATGTTTAATTATCCT	17	3927	5231	LASP1	4089	4687	SMAD4
DB005K8BC2_UP	AD003G6BC2_UP	Up-Up	CTTTCAATAAGTTTTCTAGGGGCTG	ATGCCTAATATGCATGAGGGGGCCG	0	5934	1628	RBL2	3925	56362	STMN1
PRSA7BC2_UP	PRSF1BC3_UP	Up-Up	AGTCCGGTCTAGAAAGGTCCTGGGG	GATGGAATCAGCAATGTATATGCTA	0	5711	7647	PSMD5	309	5664	LSM3
DB006A13BC1_UP	AD004P21BC1_UP	Up-Up	TCGCTGGGGTTATGCTGTCTGGTGG	TCAGTTTCTTTTCTGAGTAGTTGG	7	57120	121	GOPC	7430	5815	EZR
DB006B8BC2_UP	AD005I24BC2_UP	Up-Up	CTTTGTGTCCTAGTTACTAAGAAGA	GTTCACAAGTGGCCTTGACTACGCG	42	23598	12624	PATZ1	701	7871	BUB1B
DB003K23BC1_UP	AD004H8BC2_UP	Up-Up	TTATCGTTAGATGAGGTCTGCTAAC	CAGTCGGAGTTCCATTCTATTCAAG	0	1356	1072	TUBA1B	898	12508	CCNE1
DB005F16BC2_UP	AD003I14BC2_UP	Up-Up	TAGGGGCTACTTCACGCGCAATGCA	GCATGTCCGGTGCTTACTTGCTAGG	0	6955	12124	TRA@	1025	2736	CDK9
DB006C7BC1_UP	PRSF7BC1_UP	Up-Up	TGATTGGGCGACGCGACGGAGCGCGG	AATAGAAAGTCCGGTCTCGCTTCAT	0	595	12542	CCND1	84708	8141	LNX1
DB006G19BC1_UP	AD004D11BC1_UP	Up-Up	GTGTGTAGGGGGGGCGCAGGCACTC	AGCAAACAGTCAAATATAGAACGAT	0	861	70610	RUNX1	2625	3455	GATA3
DB003F4BC2_UP	AD004O4BC2_UP	Up-Up	ACCTGTATGTGAGTTTACGGGTCAC	TTACGGGTAGTTAATTACTATAGTG	0	8900	9270	CCNA1	580	54597	BARD1
DB006B5BC1_UP	AD004F4BC2_UP	Up-Up	GGGCTTATGCAGTCATACGCTCCGA	ACACTAAGAATTAATTTGTTATTTT	0	5546	2895	PRCC	57007	1997	CXCR7
PRSA4BC4_UP	AD005K21BC1_UP	Up-Up	GTGGGCATGCCTCATGCAGGGGGCA	AGAAGTCGGAGCGCGTTCGGGGGGG	0	93621	12736	MRFAP1	4436	7918	MSH2
DB003F14BC2_UP	PRSF5BC3_UP	Up-Up	GTCTGAGATTAGGGCGACGTGTCGG	GCTTGTTGCTATGCCATGTGTTGTT	0	6907	13669	TBL1X	843	5359	FHL3
PRSC2BC1_UP	AD004P4BC2_UP	Up-Up	TAAGGTTGAACGGTACCGGCGGCCG	ACGTCGAAATCAGGCTAAAGTATTC	7	3093	11772	UBE2K	3927	5231	LASP1
DB005H15BC1_UP	AD003K11BC1_UP	Up-Up	TCAGGCGTTCATTTGGCTTTATGCG	GGTTGGGGACTAGCGATGAGGTTTA	20		13029	IGK@	4869	6392	NPM1
DB006F15BC1_UP	AD003H11BC1_UP	Up-Up	TGCGCGGGGACTCACGAGGAACCCC	CGGTCCGTTAAGACGTAGAAACGGT	0	124540	14090	MSI2	221150	10761	SKA3
DB003B18BC2_UP	PRSE11BC4_UP	Up-Up	TTTCTCTGGCTGAACGTAATGGAAG	TGTGGCGACATTCACAACTCTTGTT	7	6813	4409	STXBP2	6285	3757	S100B
PRSC12BC4_UP	AD003H19BC1_UP	Up-Up	CTGTTGATCACGTATATTTATCTTC	ATAGTAGTGATAGCCTGTGGAGGCA	0	729991	9076	LOC729991	6714	7119	SRC
DB005P7BC1_UP	AD003M3BC1_UP	Up-Up	TCGTCAGGATAGGTCGACAGGAGGC	TGCCCTATGAAAGGGAGGGGTGGGA	0	6146	12007	RPL22	597	8953	DCTN1
PRSA7BC4_UP	AD004B8BC2_UP	Up-Up	TGTGTGCCGCGTATGAACGACACGC	CTAGGCTATACAAAAGTTGGCATGG	0	5711	7647	PSMD5	27125	12177	AFF4
DB006N16BC2_UP	AD005I1BC1_UP	Up-Up	CCAGGGCCTACGTAACAAAGGGTCG	CCTTTATGCCTAGGTGGTCTGTGAA	0	4478	7789	MSN	50615	4298	IL21R
DB003K5BC1_UP	PRSF2BC2_UP	Up-Up	TGCATGTTTAATTCATTGTACTGCG	GCCGGCATAGCCGGGTTGTCCGGCG	0	22858	10179	ICK	384	2777	MRFAP1L1
DB005J17BC1_UP	AD005O19BC1_UP	Up-Up	GGTAGTGTTTGATTAATGCTTTAAT	GATAATGAAGAATCTTAATTACTGA	0	3817	5451	KLK2	84376	11948	HOOK3
DB003D2BC2_UP	AD003I8BC2_UP	Up-Up	CATAGTTGCATCAAGTGCTGGCAGC	GGTTGTTACATGACTCAACAACACT	25	5527	7603	PPP2R5C	4869	3078	NPM1
DB005L9BC1_UP	AD004J18BC2_UP	Up-Up	AATCGTTGAAGGAGCTTGCAGCGTA	GCAATAACCTAGCTGCAATCTTTGC	0	26511	2645	CHIC2	668	13782	FOXL2
DB005L9BC1_UP	AD003A23BC1_UP	Up-Up	AATCGTTGAAGGAGCTTGCAGCGTA	GGGCTGGGCAGAAGGGGTACGGTCA	2	26511	2645	CHIC2	7277	5839	TUBA4A
DB006P1BC1_UP	AD004F20BC2_UP	Up-Up	GAGGCCTAATAAGGGAGGCGGGCGC	CGTACAGCCGGCAACATTAGGCCTG	0	405	10907	ARNT	10006	12435	ABI1
PRSB8BC2_UP	AD005I12BC2_UP	Up-Up	AGGAGTCGTGGGTGCGTGGGGGCGA	GGTTTCTGTTATCGAGTGTGATACA	0	402	7933	ARL2	3936	2377	LCP1
DB006G13BC1_UP	AD003B1BC1_UP	Up-Up	GTAGGCGCCTTGCTACAGCACGGTT	TATCTTCTGCGCTAATCGTTTATGG	0	7942	9713	TFEB	1356	229	TUBA1B
DB006E18BC2_UP	AD005A23BC1_UP	Up-Up	CAGCGGACGCTGCGGTGGCCTACCG	TTAGTGATAGTCTTGGCACGTTTAG	0	208	56582	AKT2	5371	3572	PML
PRSA2BC2_UP	AD003J11BC1_UP	Up-Up	GCGCTATTTCAAATGCAAGCTGGTG	CAGATATGGTGGTAGGCCTGAGTCA	0	51013	1684	EXOSC1	4205	11886	MEF2A
DB003H3BC1_UP	PRSF4BC2_UP	Up-Up	GTTTCAACCGCGGGGTCCCGGTCAA	AAACGTATGCATCATGGGTACAATT	0	5914	4558	RARA	56159	2104	TEX11
DB003P18BC2_UP	AD005D12BC2_UP	Up-Up	TGGATGGGTGTATGGGGAGGAGGGG	TCAACCCGGGCCCGGGTAACGGACT	0	3930	861	LBR	5900	10891	RALGDS
PRSA3BC1_UP	AD003H8BC2_UP	Up-Up	GTCAATTTTTGTGTTGGTGCAACTC	GACCCCGAGGGTGCCAGTGGCGGCG	0	1019	4019	CDK4	890	71890	CCNA2
DB006F23BC1_UP	AD003D12BC2_UP	Up-Up	ACCAGTGTCTTAGGGGTAGGTAGTA	ATGCGCCTAGGATCTCACCACCCAC	0	2146	143	EZH2	4869	5620	NPM1
DB003H8BC2_UP	PRSE5BC4_UP	Up-Up	AGAGGTTATACAACTCCATGGTAAC	GTTGCACCAGGGGGGTATTGGCTGA	0	890	71890	CCNA2	6015	4435	RING1
PRSA6BC2_UP	AD003H1BC1_UP	Up-Up	CGTGGCGCGTGGCGTCAACTATCAG	TAATTTTAGATGCAGGCAGTGTTAG	0	1026	3192	CDKN1A	55437	5332	STRADB
DB006L13BC1_UP	AD004L2BC2_UP	Up-Up	TGGAGTGGTGTTAAGGGCGGAATAG	CCCTGTGATTGCGGCGTTTACGGTC	0	2130	14655	EWSR1	5378	9021	PMS1
PRSB10BC4_UP	AD004L1BC1_UP	Up-Up	GCCTTGTTTCGTCCGTGTGCGGATG	CCCGTAGCTAGGCTTGAGATGTACT	0	7341	4586	SUMO1	5378	9021	PMS1
PRSC11BC1_UP	AD004A1BC1_UP	Up-Up	TGGACATTGCGTGACGTTAATAACT	CTCATTTCCTTAGATTGAATGCAGA	0	23543	12686	RBM9	5932	1563	RBBP8
DB006M8BC2_UP	AD003A24BC2_UP	Up-Up	TGCTTGTGTTGTGATGTCCGTCGAG	CGCAAAATCGGGGCTAAGTTATCAT	0	4005	14652	LMO2	7277	5839	TUBA4A
PRSA2BC3_UP	AD003A14BC2_UP	Up-Up	ATCCAACCTAGTATACTGTTTGACG	GTATGTTGCAGTGAGGGGCTCTTAT	0	51013	1684	EXOSC1	3621	71736	ING1
PRSB5BC3_UP	AD003O8BC2_UP	Up-Up	TATTAGGTGTTAGGGTAGCGACTGA	TGCTTTGCCAGTTATCCGTCACAGA	0	51274	15026	KLF3	983	5873	CDK1
DB006H11BC1_UP	AD003P20BC2_UP	Up-Up	CCGGGCCAGGGAGTACACTTTGGAC	AATCGGATGTTCATGCTCAAGTTCG	0	6184	2423	RPN1	28964	13777	GIT1
PRSB2BC2_UP	AD003O5BC1_UP	Up-Up	CGTTTTCGATTGGGTGGTCTTCTTT	GGAGTCATTAAGGTGAAAGGTCCGT	0	972	4430	MORF4L1	4869	7517	NPM1
DB006K7BC1_UP	AD004B18BC2_UP	Up-Up	CCGACCGGGGCTGGTATTCAGCAGG	CAAAGATATTCGTGCCGCGGGCGAG	0	1021	13668	CDK6	3725	5109	JUN
DB006M8BC2_UP	AD004L20BC2_UP	Up-Up	TGCTTGTGTTGTGATGTCCGTCGAG	TAGATTAAATTGAATCACTGGCATT	0	4005	14652	LMO2	3492	70958	IGH@
DB003E4BC2_UP	AD003O1BC1_UP	Up-Up	ATTGGTGGCGCTCGTGGGAATGTAT	CTCAAAGGGTGACCTTGGAGACCAG	0	7532	801	YWHAG	332	4441	BIRC5
DB006P2BC2_UP	AD003F9BC1_UP	Up-Up	GGTGGGGTATACGTCCCTTGCGGGG	GGTAGGCCAAGGGCCATAGGGGAGG	0	405	10907	ARNT	63894	277	VIPAR
DB005F11BC1_UP	AD003A7BC1_UP	Up-Up	TGTACGACTTGGGGTGCTGGCGCGA	TTAGCATCGACGAAGGTTCCGGAAG	0	3845	3084	KRAS	4869	7543	NPM1
DB006B3BC1_UP	AD004P20BC2_UP	Up-Up	CCGGGGTGAGGACGGGCCGTGTCTG	GGCTTACGATCATGCGGGGTCTCTT	0	2078	11267	ERG	2624	7465	GATA2
DB005F20BC2_UP	AD004G4BC2_UP	Up-Up	TTAATCAGTGTGGGTATTGTTGGTT	CTTGGAGTGTCCCGAGGGATTTTGG	0	4615	138	MYD88	1453	7634	CSNK1D
DB003N7BC1_UP	AD003H20BC2_UP	Up-Up	AGAAAATGATAGGGCATGGAGCGGC	TGTTGTAAATTTCATAAGGACTAGT	0	991	6942	CDC20	6714	7119	SRC
PRSB5BC4_UP	AD003L6BC2_UP	Up-Up	CGTTCTGGTTGTCAGATCGCACAGC	AGTGCGATTGTGTGGAGCCGTGGGT	0	51274	15026	KLF3	10376	14965	TUBA1B
DB006B23BC1_UP	PRSH1BC4_UP	Up-Up	GACCGTTTCGCTATTTAAAGCGTCT	AGATCGGCTCATGCGTCGGTGTGA	0	5371	3572	PML	660	3504	RBPMS
PRSC2BC3_UP	PRSE3BC1_UP	Up-Up	AAACTATGCATGTGCGGGGCAGCTC	GAGGACCCAACTGCGATGTATGAGG	0	3093	11772	UBE2K	501	3933	CDKN2D
DB006I8BC2_UP	AD005A6BC2_UP	Up-Up	ACTGGATGACGTGTCCAATGGGATT	GTTTAACTTATAGACCTTCAAGAGG	0	3535	13532	IGL@	5546	2895	PRCC
DB003E12BC2_UP	AD005G2BC2_UP	Up-Up	GGTCGAGGTAAGGGTTGCGTCAGGT	GGGACAATTATACAAGGAGTCACGT	0	645	14238	NEK2	4595	3901	MUTYH
DB006K15BC1_UP	AD005O4BC2_UP	Up-Up	GTAGTTACGTCTAAAGACTACTGGC	CGCGGTAGGCTGCGGGGGTGAGTGG	0	55422	6496	ZNF331	945	14138	AKAP9
DB006F9BC1_UP	AD004H13BC1_UP	Up-Up	TGGGGTGAGGAGGGCCGGGGCTCGG	TTGGCGATAACGGGATCCAAGGGCA	0	54904	9120	WHSC1L1	7942	9713	TFEB
DB005N16BC2_UP	AD005C7BC1_UP	Up-Up	TTTAGGGTTTGATGTGGTGGGCTGC	TTCGCGGTAAAACCATACACACTAA	0	472	14270	ATM	8031	6599	NCOA4
PRSB5BC2_UP	PRSE11BC4_UP	Up-Up	TTAACATTATACTCTGCTTCGGCGG	TGTGGCGACATTCACAACTCTTGTT	0	51274	15026	KLF3	6285	3757	S100B
DB006K10BC2_UP	AD005J4BC2_UP	Up-Up	GCAGACTCAGGGGACGTGGAGGAGT	CAGGTACTATAAATCGGAGAGGGGT	0	124583	117	CANT1	64783	55894	RBM15
DB005J8BC2_UP	PRSG7BC3_UP	Up-Up	CAATAGATATTACGCGGTGGGGATT	CTGCTAAGCATATACGTCAACAGTT	0	283651	52778	C15orf21	1284	3179	DDX39
DB003B23BC1_UP	AD003P16BC2_UP	Up-Up	TCGTATTTTAGTATTTATCTCAGGT	AGTTTCTCACCTACTGGACTTATAG	0	994	10570	CDC25B	2305	4818	FOXM1
DB005J19BC1_UP	AD003L23BC1_UP	Up-Up	CTGTACTCTCGGGCGATTATCGCTT	AACGGGTGTAAGGCGTGTTACGGGA	0	7490	1923	WT1	2913	2057	PLK4
DB003H22BC2_UP	AD004J10BC2_UP	Up-Up	TTATTAGTGTTTAGGACCGCTGGAG	TGTTAGAGAACCGCTCTTTATATAT	0	2177	15052	FANCD2	6416	10376	MAP2K4
PRSD5BC4_UP	PRSF2BC4_UP	Up-Up	ACGAGTTATGTGATGGGCTGCGTGC	AACAGTATGGGTTCGTGTAGGGCTT	0	1021	13668	CDK6	384	2777	MRFAP1L1
DB005E8BC2_UP	AD003M12BC2_UP	Up-Up	CGGAGGGGCCCACCAGGGTGGCCAT	AGGGCGCTGTTGACGATGGGGGACG	0	3978	71458	LIG1	900	5706	CCNG1
DB006B20BC2_UP	PRSE11BC3_UP	Up-Up	TAGTCATGGTTGCTTATTCACGAAA	GACGCATGTGAAACGGCTAGTAGGA	0	4602	12304	MYB	6285	3757	S100B
DB006E3BC1_UP	AD004G2BC2_UP	Up-Up	AGGAGTGCGTCTGAATAAAGCTTGA	AAAGTTGGTACCGTGGTAGGCGTGG	0	57007	1997	CXCR7	9787	3032	DLGAP5
DB003A8BC2_UP	AD004B13BC1_UP	Up-Up	ATTATTGGGGTTTCCGTTCCCGTAG	CTCTTATTGCTCGCCCGAACGAGGC	0	4869	7543	NPM1	57120	121	GOPC
DB003J2BC2_UP	AD005A10BC2_UP	Up-Up	CTTACAGGTCTGAGCCAGGCGAGGA	TTACTCAATGATATCTATTGACTTT	0	1454	4815	CSNK1E	833	4395	CARS
DB006D2BC2_UP	AD005C19BC1_UP	Up-Up	GATTACTGCTAAGTGCTGCCAGCGA	TTGATAGCGTAAGGCACTCACTCTC	0	5987	152	TRIM27	2308	5840	FOXO1
DB005H8BC2_UP	PRSF3BC3_UP	Up-Up	GCGAATGAGGCGTCTATTGTTTTCC	ACATCGGCACCGAAGCCCGCCGTA	0	6887	54474	TAL2	6271	5964	S100A1
DB006C17BC1_UP	AD004B12BC2_UP	Up-Up	TGTGCTTGTCTTGAAGGACTCGTTG	TAATTTCTGGTTAGTCAAGTTAGCT	0	8522	3326	GAS7	23157	7109	SEPT6
DB003H1BC1_UP	AD005G11BC1_UP	Up-Up	CTGAGAGAGACTGTCAGTCAGACAG	AGTGCGCAGGTACTTTTGGCGCGGC	0	55437	5332	STRADB	6184	2423	RPN1
DB003C7BC1_UP	AD005K5BC1_UP	Up-Up	ACAGCAACCGTTTAGGATTTAATAG	TGTAGTGAGGCAGGCGATTAGGCGA	0	221150	6057	SKA3	256646	55406	C15orf55
PRSC4BC2_UP	AD003D11BC1_UP	Up-Up	AGTATGCGACGCATCTGTGGTGTGG	CGGAAACCAGCTGAGGTGCCGATCG	0	5928	3366	RBBP4	4869	5620	NPM1
DB006P16BC2_UP	AD004G1BC1_UP	Up-Up	GTTGATGTGGCGAGCGGGGGGGCGG	CTTAGTGCATGCTGAACCCATGGAC	0	471	5438	ATIC	9787	3032	DLGAP5
DB003B21BC1_UP	AD004A6BC2_UP	Up-Up	AGTTTCGCGTTGGATACCCGGGTGA	TGGCGACATGCTGGATTTGATTAC	0	8350	14063	HIST1H3A	905	56248	CCNT2
DB003J16BC2_UP	AD005O16BC2_UP	Up-Up	GGCGGGTGGGGGGCGTGGCATCGCC	TGAGCCAATGTCTCGGTTGATTTTT	1	2189	3568	FANCG	471	5438	ATIC
DB006A20BC2_UP	AD005K19BC1_UP	Up-Up	CGAGGGCGCTAGGAGGTACATGTAA	CATAATTCAAACTACGCTAGCAATA	0	6934	9999	TCF7L2	604	72062	BCL6
DB003D19BC1_UP	AD003B1BC1_UP	Up-Up	CGAGGTGGGACGTGGAGGTGGGAGA	TATCTTCTGCGCTAATCGTTTATGG	0	5127	7582	CDK16	1356	229	TUBA1B
PRSB3BC1_UP	AD004F16BC2_UP	Up-Up	CACCTGTGAATGGGGTCGGGGACGG	ACTGGAGCAGGGAGCAGTTTTATTC	0	6286	2693	S100P	54880	12054	BCOR
DB005F12BC2_UP	AD003A2BC2_UP	Up-Up	CATGAGGTGGAGAACGCGTGTGGGG	CGCCTCAAGGTTGGCGTGGAGGGCG	0	3845	3084	KRAS	3925	7417	STMN1
DB006J19BC1_UP	AD004E7BC1_UP	Up-Up	TCAATCGGTTAGGTCGTTTTTGGTT	TTACCTGGCCACATGGGTATTAATG	0	6929	70076	TCF3	3978	71458	LIG1
PRSC8BC3_UP	AD004E6BC2_UP	Up-Up	TGGTTATAACAGTGGGGTGTGCTGG	AGTGCCCAACTAATTTAACACGAAC	0	25855	6651	BRMS1	3978	56190	LIG1
DB003I8BC2_UP	AD004B13BC1_UP	Up-Up	GGTGAAGTGCGTCCCATGTTAGGGG	CTCTTATTGCTCGCCCGAACGAGGC	0	4869	3078	NPM1	57120	121	GOPC
DB006O18BC2_UP	AD004O4BC2_UP	Up-Up	GGTTAGTAACGTGTCACCAAGACGT	TTACGGGTAGTTAATTACTATAGTG	0	5087	71783	PBX1	580	54597	BARD1
PRSC8BC2_UP	AD003M16BC2_UP	Up-Up	TATAAACCAGGACGCACTCGTGCGC	ATGCGTAGTCTCTGCGGCTACAAGG	0	25855	6651	BRMS1	5499	3788	PPP1CA
DB006A19BC1_UP	AD004J16BC2_UP	Up-Up	GTTGGTATGGTTTTGTGTTAATCGC	GAAAATTACTGTTCGATGTAGATTG	0	6934	9999	TCF7L2	5292	7882	PIM1
DB006E8BC2_UP	AD004L23BC1_UP	Up-Up	CTAACACACTTACGGGGTCAGTAAC	ACTAGTGCCGCTGTGCTGCCCTTCT	0	5413	12681	SEPT5	5187	9470	PER1
DB006C1BC1_UP	AD005E18BC2_UP	Up-Up	TTGTTCTTGGGCGTATGGACTGTTG	TGGGGGACTGGCGTCCTGGGGGCAG	10	8929	5895	PHOX2B	3702	53009	ITK
PRSB12BC2_UP	AD004N4BC2_UP	Up-Up	GGACCAGTAGTCACGTTTATGGTGG	TGGGCAGGTCAACAAACCGCATATC	0	64376	1154	IKZF5	5890	8346	RAD51L1
DB006K21BC1_UP	AD005I22BC2_UP	Up-Up	GCAGGTTCTGCGGAACGGTCTGATG	AGTGGTGCGAGTCTCTAGTTATGGC	7	8031	2434	NCOA4	64783	4975	RBM15
DB003D12BC2_UP	AD004L21BC1_UP	Up-Up	GGTTTGAGCGCGTGGTGGGTCGCAG	GAGAGGACCAAGCCAGGAATGTTTT	0	4869	5620	NPM1	8031	2434	NCOA4
DB005B10BC2_UP	PRSE6BC4_UP	Up-Up	CGGCGTGCTCGCTGCGTGGTCAGCC	GTCGTGCAAACTAAGCAAGCTAGCG	0	3265	4453	HRAS	786	3156	PCNA
PRSC2BC3_UP	AD003A16BC2_UP	Up-Up	AAACTATGCATGTGCGGGGCAGCTC	GTTTTCTAACGAATTCAGGGTCTTA	1	3093	11772	UBE2K	5573	2455	PRKAR1A
DB003D9BC1_UP	AD003A16BC2_UP	Up-Up	TCGTAGAGACTGTGGAGCTGGTTGG	GTTTTCTAACGAATTCAGGGTCTTA	0	4205	98	MEF2A	5573	2455	PRKAR1A
DB003N22BC2_UP	AD004L24BC2_UP	Up-Up	CTCCAAGTCGAAAATGTTATATGTA	CACGTAATAGAGCCTTTCGACTTGA	0	332	8973	BIRC5	5187	9470	PER1
DB005J19BC1_UP	AD005A3BC1_UP	Up-Up	CTGTACTCTCGGGCGATTATCGCTT	GGGCTGAATTAGGATACCGAGGCAG	0	7490	1923	WT1	2078	11267	ERG
DB005L2BC2_UP	PRSE5BC1_UP	Up-Up	TGTACAGGGTGGTGGGGGGGACTGT	CACTTGTAGTATAGTCCTAGAATTG	0	3159	4041	HMGA1	6015	4435	RING1
DB006D3BC1_UP	PRSE8BC3_UP	Up-Up	CGTTCCCTGGATTGCCAGCGCGGGC	TATCGGCTTATATTAGCCTTGGTAA	0	5987	11008	TRIM27	1019	4019	CDK4
DB006A2BC2_UP	AD005M13BC1_UP	Up-Up	GCTGTCTCCTAAGTAGGTCGGTGTA	TTTAAAGTTCGTGTGTCTAGTTGG	0	4066	4119	LYL1	672	14613	BRCA1
DB003K20BC2_UP	AD005M1BC1_UP	Up-Up	GTTTCGATGCCTCGTGCTGATTGCG	CATAAGGTGAATATACACTCGAACC	0	3939	13378	LDHA	11200	4020	CHEK2
PRSA2BC4_UP	AD003K20BC2_UP	Up-Up	AAGTTAATTAGGAGGTCTCGGAAAG	TCATTGGGTCCTTTAGCTCGTATTA	0	51013	1684	EXOSC1	3939	13378	LDHA
DB005B19BC1_UP	AD003A16BC2_UP	Up-Up	TTGTATCGCTTGCAAGCAGCTTGTG	GTTTTCTAACGAATTCAGGGTCTTA	2	6955	8439	TRA@	5573	2455	PRKAR1A
DB005H13BC1_UP	AD004J19BC1_UP	Up-Up	TTCTTATAGCTGTCACACTGCGGAG	GGCTATGCGAGGAGGCGCCCGGGGC	0	9659	5710	PDE4DIP	602	71003	BCL3
DB006O6BC2_UP	AD004A8BC2_UP	Up-Up	TGTTGGTGAGGGACGGTTAGGCAGA	GCGCTACTAGGGACAGCGACGTCTA	68	7157	3774	TP53	83903	70384	GSG2
DB006I2BC2_UP	AD005E3BC1_UP	Up-Up	TGCCATAGATAATATGCAAGTGTTC	TCTTTTTTGTATCTGCTCAAATGTT	0	10215	10659	OLIG2	171017	11839	ZNF384
PRSA5BC1_UP	AD003I18BC2_UP	Up-Up	ACGATGTTGTTGAGCTGTTTGTGGC	TAGGAAGTACTTTCGCACTTGCTGG	22	23429	1644	RYBP	10983	3899	CCNI
PRSC7BC4_UP	AD004N12BC2_UP	Up-Up	ATAAACATTCTCTTCCTAGGTCTTG	TGGTAGTGGGCATAGCTTTTGTGGG	0	84324	434	SARNP	1643	3586	DDB2
DB003N2BC2_UP	PRSF6BC1_UP	Up-Up	AAGACGTAAGCTGATGATCTAGGGA	CCGCTTGGCCTGATTTCCGGTTGCG	4	5770	2939	PTPN1	1224	7839	ADRM1
DB006G22BC2_UP	AD003A9BC1_UP	Up-Up	TTTGAGTCACGGAATTGGCAGGGGA	GATTACTTCGGGTAGGGTGTCTGC	0	2313	6734	FLI1	1017	3469	CDK2
DB005L2BC2_UP	AD005I3BC1_UP	Up-Up	TGTACAGGGTGGTGGGGGGGACTGT	GTGGCGGTGGGCGTCCGCTGCCGTT	0	3159	4041	HMGA1	5551	12025	PRF1
DB003K24BC2_UP	PRSF3BC2_UP	Up-Up	AAGACGTTTTGTGGGAGGTGTGTCT	GCGTCTAAGAGCCTGCGTCATAGCG	0	1356	1072	TUBA1B	6271	5964	S100A1
PRSA11BC3_UP	PRSE10BC2_UP	Up-Up	AGCCTGTTCGCGTGTGCTGGGAGTG	TTATCAGATTATAGGGAATGTATCG	0	6271	5964	S100A1	56904	6148	SH3GLB2
DB006M18BC2_UP	AD005A3BC1_UP	Up-Up	GAGTACGTGTCTTCCTGGCAACGTG	GGGCTGAATTAGGATACCGAGGCAG	0	4958	71148	OMD	2078	11267	ERG
DB003I15BC1_UP	AD004E6BC2_UP	Up-Up	TAGAGTGGCGTGGCCCGGGTGGACG	AGTGCCCAACTAATTTAACACGAAC	0	55872	6493	PBK	3978	56190	LIG1
PRSA5BC3_UP	AD005K14BC2_UP	Up-Up	TGTGTGTATAACCGTGAGGGGGAGG	CTAGTGCGAGCGCTGGGGGTTCGGC	0	23429	1644	RYBP	2130	14655	EWSR1
DB005C7BC1_UP	AD004D4BC2_UP	Up-Up	GGCGCGGTGAGCTGATGTATATGGG	GGTGTAACTATTTGGTGCGGACCGT	34	2517	71455	TACC3	27125	8778	AFF4
PRSC7BC1_UP	AD003O6BC2_UP	Up-Up	GGGCCCTTGGTGGAGCACAGAGGAG	TGTGGAAGGTACGACCTCTGCGTCT	0	84324	434	SARNP	4869	7517	NPM1
DB003P19BC1_UP	AD003J19BC1_UP	Up-Up	TTGGGCCTATGCCCCTACGCGAACA	GAAGGGGGGCAGGGAGCGGGGTGGT	4	28964	13777	GIT1	5347	2963	PLK1
PRSD2BC3_UP	AD004F21BC1_UP	Up-Up	CATATACACCAGGGTAAGCGGCGCG	TTGAATGTTCCCCTATGTTTCACGT	0	7251	3267	TSG101	5979	8858	RET
PRSB2BC1_UP	AD003A16BC2_UP	Up-Up	CCATACACGGTAGTTCAGAGGCTGT	GTTTTCTAACGAATTCAGGGTCTTA	0	972	4430	MORF4L1	5573	2455	PRKAR1A
DB006F15BC1_UP	AD005P10BC2_UP	Up-Up	TGCGCGGGGACTCACGAGGAACCCC	GGCAACGCGCTTCTATTGTGTCCGA	0	124540	14090	MSI2	1785	14117	DNM2
DB003O16BC2_UP	AD003P2BC2_UP	Up-Up	CCTTGGTAACCGTCGGTGGATAAGA	CCAATATGTAATGGGGTGCCGGTTG	0	1022	5574	CDK7	7846	4595	TUBA1A
DB005E4BC2_UP	AD004J6BC2_UP	Up-Up	GAGGGGAGCGCCGCGCGCGGGGTGG	GGGGCGTTCAGCCCGGGACTCAATA	0	5430	14287	POLR2A	7913	8226	DEK
DB006B7BC1_UP	PRSF7BC3_UP	Up-Up	GCCGAGCGTTGTTACAACTGAAGGT	AGTTCAAAATCTTGCTTTTTAGTAT	0	23598	12624	PATZ1	84708	8141	LNX1
DB003O9BC1_UP	AD004J20BC2_UP	Up-Up	CGTTAGAGTGGGCTTCTGAGGACCA	TTGTAATTGGATATAAATTCTCTCA	0	900	3302	CCNG1	602	71003	BCL3
DB005N8BC2_UP	AD003I1BC1_UP	Up-Up	TAGCCCTGTGTTAGGGGAGGTCGTC	CCGTGGGTCATTATTCGATTAAATT	0	4893	5462	NRAS	4830	3125	NME1
DB003N18BC2_UP	AD005H4BC2_UP	Up-Up	AATGTTCACAGGTGACTACCGTGGT	GGGGGCACGGTATAGGACCGGACAG	0	4001	2370	LMNB1	5378	55885	PMS1
DB003F17BC1_UP	AD005M12BC2_UP	Up-Up	GTTAACAAAGATGCAGTCGTTACAG	TCCCTGGAGATAACCATTCAGCCGA	0	10059	2521	DNM1L	1879	11153	EBF1
PRSD3BC2_UP	AD003I7BC1_UP	Up-Up	ACCCTACTAAACGTTTATATAGCGT	CAAACCCCACAGTTCCACCAGACAA	11	26119	9194	LDLRAP1	4869	3078	NPM1
DB005D10BC2_UP	AD003L22BC2_UP	Up-Up	TCTGTAAGGCTGAGCCGGGCTTTTA	TAGGGACGGGGGCGGTGAGGGGGGA	5	7171	10079	TPM4	81669	7544	CCNL2
DB006K12BC2_UP	PRSF7BC4_UP	Up-Up	TAGGCATGCTCCTGGATAGCTGAAC	AAAAATGTCTTCCATGTCAGCTGAG	0	23157	2233	SEPT6	84708	8141	LNX1
DB006J24BC2_UP	AD003K5BC1_UP	Up-Up	ACAATCGTGAACCATGGGATCGTCT	AAGGGGAGAGTCCGGTTAAGGCGGG	0	701	7871	BUB1B	22858	10179	ICK
DB006A16BC2_UP	AD003A12BC2_UP	Up-Up	GAACCGTCGGTGGAGGGGTGTGTAC	GGTTCAAGTTAAGGTTAATTTTTAG	0	7170	14851	TPM3	9134	13249	CCNE2
PRSB8BC1_UP	AD004P22BC2_UP	Up-Up	GCCCGGTTGGATTGGGTCTGTTTGG	CTCGTGAACGTAGGCTATTGGATGA	0	402	7933	ARL2	7430	5815	EZR
DB003L20BC2_UP	AD004O4BC2_UP	Up-Up	CTACCGTTCCGATGCTTGGAGGGTA	TTACGGGTAGTTAATTACTATAGTG	0	8626	11297	TP63	580	54597	BARD1
DB005G5BC1_UP	AD003J17BC1_UP	Up-Up	ATTAGATTACATTTCACTGGTGGA	TGATTGAATTCCGCAGGGCCTAGGC	0	2517	56175	TACC3	1200	992	TPP1
DB003G15BC1_UP	AD003L10BC2_UP	Up-Up	CAGAGACATCAGAGTTCGTCGATGC	CCTACGCGGGACGGAGGCAGCCGGG	0	1994	61	ELAVL1	993	4501	CDC25A
DB005E7BC1_UP	PRSG5BC4_UP	Up-Up	CTGATCACATCTCGGCAGGGAGTTG	CACCGGGGGTGGTAGGGGGACTGGG	0	3978	71458	LIG1	5932	1563	RBBP8
DB005H4BC2_UP	PRSE5BC3_UP	Up-Up	GTAAAGACGGCAGCAGCTGCGCGAC	CTGTGTTGAGCTTCGGTTTATACCA	0	3535	7194	IGL@	6015	4435	RING1
DB005L2BC2_UP	AD003J22BC2_UP	Up-Up	TGTACAGGGTGGTGGGGGGGACTGT	TAGCGCGTCGCATAAGAGATGTAGG	0	3159	4041	HMGA1	7272	2042	TTK
DB005L5BC1_UP	AD005O18BC2_UP	Up-Up	TTGGAGGTACGGGGGTAAGGGGAGG	GTCAAATGTTGTTCATTTCAATTTT	0	9659	13154	PDE4DIP	8301	71440	PICALM
PRSB3BC3_UP	AD003F1BC1_UP	Up-Up	TGTAAGACTAGCATGTATCCGGCGC	ACTGTGAGCGGAGAGAGCCGGAGAG	0	6286	2693	S100P	1453	3787	CSNK1D
DB006B12BC2_UP	AD004H13BC1_UP	Up-Up	GTAACCTTCTAGTCTCAAGTTTAAG	TTGGCGATAACGGGATCCAAGGGCA	65	2130	917	EWSR1	7942	9713	TFEB
DB003J19BC1_UP	AD004H4BC2_UP	Up-Up	GCACTGAAGCCTAGGGATGTGGGTC	AGGACATTAGTACTGTGTACTCTTG	0	5347	2963	PLK1	2130	4684	EWSR1
DB006P15BC1_UP	AD005C8BC2_UP	Up-Up	TAATTAAGTCCTTGGCTTTGGTTAT	GATGGTAGTCTTCCATGTGATGGTG	0	471	5438	ATIC	8031	6599	NCOA4
DB006C13BC1_UP	AD003N5BC1_UP	Up-Up	AGGTGCGGATTCGAGACTATGGTGT	ACTGCGGAGTGGTCGCTGTGTTTGG	0	1123	3020	CHN1	3856	14966	KRT8
DB003J12BC2_UP	AD005K9BC1_UP	Up-Up	AGGATGCTAGCCAAGAGCGGTCAAC	TATTAGGATCGGTATCTGCTGCGTT	0	4205	11886	MEF2A	6850	3006	SYK
DB003M1BC1_UP	AD005D11BC1_UP	Up-Up	TCGGAGTCGCGGATTAGAATGGCCT	TTCCTAGTTCGTTAAATCTATGGTT	0	5831	2609	PYCR1	5900	10891	RALGDS
PRSD3BC4_UP	AD005I3BC1_UP	Up-Up	ATAAAGATTGAGAAGAGATTGTACA	GTGGCGGTGGGCGTCCGCTGCCGTT	6	26119	9194	LDLRAP1	5551	12025	PRF1
DB006H20BC2_UP	AD003P9BC1_UP	Up-Up	CTGACTAACAGTGTAGACTGGTACA	GGAGTCATTCTGTGTCTTCTCGAGA	14	4026	70215	LPP	991	4892	CDC20
DB003D7BC1_UP	AD003J1BC1_UP	Up-Up	GTGGGTGCGTCCACGCATGGTTGGT	CAGTGTGTAAGGTGTTTTCACCCGG	0	3856	55330	KRT8	1454	4815	CSNK1E
DB005J8BC2_UP	AD004B16BC2_UP	Up-Up	CAATAGATATTACGCGGTGGGGATT	AGCTTGTTTACAAATGGGTCGAATA	0	283651	52778	C15orf21	7170	14851	TPM3
DB005B18BC2_UP	AD004D21BC1_UP	Up-Up	TGGCTATGTTTTAGTAAGGGTGGCG	CTTTCGGGTCAGGGTTCTTGGATTC	0	1316	3194	KLF6	207	5348	AKT1
DB005C1BC1_UP	AD003B14BC2_UP	Up-Up	GTTTGTATTTATATGTCCAAATATA	TCGCTTTCATTTGGATCGTGTTAAT	0	2908	7587	NR3C1	4747	13227	NEFL
DB005O2BC2_UP	AD003N11BC1_UP	Up-Up	TAGGGACTCCGGCACCTCTAGCTGA	TATATCAACACTCGTTGGACCCCTC	0	2071	4854	ERCC3	7112	11923	TMPO
DB005I3BC1_UP	AD004N4BC2_UP	Up-Up	TTAGCGTGGAGTACGGAGCGGGACC	TGGGCAGGTCAACAAACCGCATATC	0	4171	7766	MCM2	5890	8346	RAD51L1
DB006G4BC2_UP	AD005G8BC2_UP	Up-Up	ATTAGGATATGCTTCGTTAATAAAT	AACCGAGACATTATGATCAGACTAT	2	2130	4684	EWSR1	6850	3739	SYK
DB003L4BC2_UP	AD003A22BC2_UP	Up-Up	TGGAGGGGTGGCAAAAGGGTTCAGA	GTGTGTGCGAGGATCGAGTCACACG	16	2516	9939	NR5A1	7443	53763	VRK1
DB003L11BC1_UP	PRSE4BC3_UP	Up-Up	AGTGTAGCGCTTGTGCCCTGGGGGT	CACTTAGACTAACCTGTCGCGGGTC	0	6198	11836	RPS6KB1	972	4430	MORF4L1
DB003H4BC2_UP	PRSF3BC1_UP	Up-Up	GAAGGTAGTGTAGAGAGAAGATTAT	GTGATCGCTCCTCGATCAGGACACT	0	5914	4558	RARA	6271	5964	S100A1
PRSC8BC1_UP	AD003P14BC2_UP	Up-Up	CCCGACTGGCTTTGCGACCGTTGAC	CATGAAGGTGATTATGAAGAATATA	0	25855	6651	BRMS1	79718	53651	TBL1XR1
DB006G23BC1_UP	AD003O2BC2_UP	Up-Up	GGCGTAGTAAGAGGTGGCGGGTGGG	TTCAAACGGAAGAGTAACTAATGCA	0	90993	7094	CREB3L1	332	4441	BIRC5
PRSC12BC3_UP	PRSF6BC3_UP	Up-Up	TAGTCCTTAATCGTTTGCTGGCGTA	CGTAGGGTGTGGGGGTGGTGGGGTC	0	729991	9076	LOC729991	1224	7839	ADRM1
DB006K8BC2_UP	AD004J14BC2_UP	Up-Up	CCAATCTGATGTCCGGCTGTGCGTT	CTTTGCTCCGGATAAGCTTGGTGAG	0	1021	13668	CDK6	1434	2940	IKZF1
DB005J16BC2_UP	PRSF10BC3_UP	Up-Up	CGTAATGGGGAGGTAGTAGTAGACT	GATTCAGGACGACGTGCAAGGAGGG	0	3535	13184	IGL@	6672	7188	SP100
DB006B4BC2_UP	AD003A11BC1_UP	Up-Up	CTTATAAGGTCCGTAAGATGTCGCG	TAGTGGAAGGGTTTACCGCAACACG	15	2078	11267	ERG	9134	13249	CCNE2
DB006O7BC1_UP	AD005O14BC2_UP	Up-Up	TCATATTATTTATAATACATTTTGG	AGCACAGTACGCATATTCACACGAT	0	3558	14594	IL2	23092	14545	ARHGAP26
DB005L9BC1_UP	PRSG12BC9_UP	Up-Up	AATCGTTGAAGGAGCTTGCAGCGTA	CTTCGTCTTAACATTGTATAGAATT	0	26511	2645	CHIC2	56159	2104	TEX11
DB003F18BC2_UP	AD004H3BC1_UP	Up-Up	ACGTTGGTAGAGACGGGATTGGTGG	ATACTTAGATGTCTCTCAACGAGGG	0	10059	2521	DNM1L	2130	4684	EWSR1
DB006N2BC2_UP	AD004K8BC2_UP	Up-Up	CACGGGGAGAGTCATGGCGGCTCGC	AGTGTCGACCAGCGTTTGAGTAGTG	0	11200	4020	CHEK2	5934	1628	RBL2
DB003J12BC2_UP	AD003J20BC2_UP	Up-Up	AGGATGCTAGCCAAGAGCGGTCAAC	AGGAGGGCCGACGACGTCCTGGGGT	0	4205	11886	MEF2A	5347	2963	PLK1
DB006L2BC2_UP	AD004N4BC2_UP	Up-Up	GCGGTGGTAAAAGCTAGTTGGCAGA	TGGGCAGGTCAACAAACCGCATATC	0	3932	966	LCK	5890	8346	RAD51L1
PRSB3BC1_UP	AD004L12BC2_UP	Up-Up	CACCTGTGAATGGGGTCGGGGACGG	CAAGGGGTTTTAATATTTTCACAAT	0	6286	2693	S100P	23157	2233	SEPT6
PRSC8BC4_UP	PRSE5BC1_UP	Up-Up	CATAGTGGTTACTAGTAATCGTTAA	CACTTGTAGTATAGTCCTAGAATTG	0	25855	6651	BRMS1	6015	4435	RING1
DB003K13BC1_UP	PRSF6BC4_UP	Up-Up	TACTAGGGAGCGATTTCGGTAAGGC	TAAGGAACGTGCGGATTGGGCGTGGG	0	8812	172	CCNK	1224	7839	ADRM1
DB003G20BC2_UP	AD005O18BC2_UP	Up-Up	TGAGCCCATGCCGACGCTATTGGCG	GTCAAATGTTGTTCATTTCAATTTT	0	892	13480	CCNC	8301	71440	PICALM
PRSC6BC3_UP	AD003P14BC2_UP	Up-Up	TTGGAAGTACGGGTGTAGATCTCGG	CATGAAGGTGATTATGAAGAATATA	0	894	8013	STX4	79718	53651	TBL1XR1
DB003M12BC2_UP	PRSE10BC3_UP	Up-Up	GGTGGTACTGTGCGTCAAAAGGGTG	GGATAGTCCTCTTCTCCCATGGTAC	0	900	5706	CCNG1	56904	6148	SH3GLB2
PRSB7BC1_UP	AD004I4BC2_UP	Up-Up	CCCCATGATTTCAAAAGAAAATATT	GGAGTTTCGTGGAACAACCAATTGT	0	55577	3233	NAGK	4171	7766	MCM2
DB003N3BC1_UP	AD003G7BC1_UP	Up-Up	GAGCGGACGAGGGAGGAAGGCGGGC	ATTCGTTACCACTTCTGCGGATTTC	0	4086	3782	SMAD1	768	34	YWHAE
PRSA1BC4_UP	PRSE5BC3_UP	Up-Up	TTGACTAGTGATCGACTCGCGTGGC	CTGTGTTGAGCTTCGGTTTATACCA	0	5700	4018	PSMC1	6015	4435	RING1
DB006E19BC1_UP	PRSF10BC2_UP	Up-Up	ATGCTAATAAGACTCAGTGTAGGTC	ACCCAGGGTTCATTAAGAATTGTGG	0	10006	12435	ABI1	6672	7188	SP100
DB005N16BC2_UP	AD004B14BC2_UP	Up-Up	TTTAGGGTTTGATGTGGTGGGCTGC	CCGGTGTTCGAGGCGGCGTGGGGGT	0	472	14270	ATM	57120	121	GOPC
DB005A6BC2_UP	AD004K2BC2_UP	Up-Up	CAACGCTACTTTGCGGTCGGGCGAA	GAGCGGGCCCTAGGGTCTATTACAG	0	905	56248	CCNT2	7272	7990	TTK
DB003P3BC1_UP	PRSH4BC4_UP	Up-Up	CGCCGCGAGTGGTAGGGTCATCGCC	GTAGGGTTTAAAAGCAAGACGGGTG	0	5468	2704	PPARG	858	10940	CNOT7
PRSD1BC4_UP	AD004B3BC1_UP	Up-Up	TTGCTTGCGTGTGGCGTGGCAATAT	TTTCCGGATGTTAAGCATGAAAGTT	0	9444	8168	QKI	2623	6313	GATA1
DB005H16BC2_UP	AD005G4BC2_UP	Up-Up	GACTTCCAAGTTTCAGTTGTCGGTC	GAGGGAGCACCAAGTGTAGGCCTAT	0		13029	IGK@		12271	IGH@
DB005B18BC2_UP	AD005B1BC1_UP	Up-Up	TGGCTATGTTTTAGTAAGGGTGGCG	GTCAGGCCATACGTTAGAGAAAGGG	0	1316	3194	KLF6	2260	2483	FGFR1
DB005N15BC1_UP	AD004O8BC2_UP	Up-Up	GCAATGTTCAAGGGTCGGCTGGGCA	TTATAATGATCCTGCCCTTGTTAGAC	0	472	14270	ATM	23022	70819	PALLD
DB005F4BC2_UP	AD005E19BC1_UP	Up-Up	TTTATGTTTCAGGGCTTCTGAGTAA	TTGGGTGCACATGGGGACATGGTTA	0	3159	4996	HMGA1	2263	71073	FGFR2
DB006C15BC1_UP	AD005O7BC1_UP	Up-Up	TAGCATCCTTAAGGTAGCCACGTAT	AGTCGCGGATTGAATGTAAAAGAGG	0	26039	14879	SS18L1	2131	3419	EXT1
DB006J14BC2_UP	AD004A7BC1_UP	Up-Up	CCACAGGGTCATTTGTACGTTATAA	GTTTCGGTCGGGCCAGGCCTGCGGG	0	4194	14319	MDM4	83903	70384	GSG2
DB005G7BC1_UP	AD003K20BC2_UP	Up-Up	GCGGCAAACCACATTGGGCCGCGAG	TCATTGGGTCCTTTAGCTCGTATTA	1	10210	10839	TOPORS	3939	13378	LDHA
DB003G16BC2_UP	AD003A23BC1_UP	Up-Up	CGGTGGGAAATACTGGTGGCGCGGG	GGGCTGGGCAGAAGGGGTACGGTCA	0	1994	61	ELAVL1	7277	5839	TUBA4A
PRSB5BC1_UP	AD003E7BC1_UP	Up-Up	CTGATGGATGGGGCCGCGTGGCTGC	TGTGTTCTTAGCTAGCCTTACATT	0	51274	15026	KLF3	220134	230	SKA1
DB005B15BC1_UP	AD005A2BC2_UP	Up-Up	GGACAGGGCCTGGGACTGTAGACAG	GTAAAGTGCCATGGCCAAGTAGTCA	0	64764	12044	CREB3L2	5546	4026	PRCC
DB006P11BC1_UP	PRSG8BC4_UP	Up-Up	ACCCGGGGAAGAAGATGTGGCGGCG	TCGAGGCCAAGGTACGATCGTTACT	20	330	11174	BIRC3	924	7519	NMI
PRSA4BC1_UP	PRSF11BC1_UP	Up-Up	ATTTTAAAGTAACACAATACCACTT	ATTTTTGTGGTGGAGATAAGGTCGG	0	93621	12736	MRFAP1	6829	12443	SUPT5H
DB005B10BC2_UP	AD004J8BC2_UP	Up-Up	CGGCGTGCTCGCTGCGTGGTCAGCC	TTGTGATACTGTTGTCAGACTTCAA	0	3265	4453	HRAS	3535	13532	IGL@
DB005B15BC1_UP	AD004J8BC2_UP	Up-Up	GGACAGGGCCTGGGACTGTAGACAG	TTGTGATACTGTTGTCAGACTTCAA	0	64764	12044	CREB3L2	3535	13532	IGL@
DB006A10BC2_UP	AD004K1BC1_UP	Up-Up	ATTCGATAGGACAAGTTGAAGTCGC	CCCCTTGCAACTTTTGGTGTATCGC	10	5187	14617	PER1	7272	7990	TTK
DB006H4BC2_UP	PRSF11BC1_UP	Up-Up	GAATGACGCATTAATGAGATTAGCA	ATTTTTGTGGTGGAGATAAGGTCGG	0		12271	IGH@	6829	12443	SUPT5H
DB003M17BC1_UP	AD005A1BC1_UP	Up-Up	TGCTTTGAAGCAGTGTACCGGTAGT	TTTAATGAGTTTCATGGAACATCTT	0	4747	10981	NEFL	5546	4026	PRCC
DB003O17BC1_UP	AD005B2BC2_UP	Up-Up	CTGATGATTTAATATGGCTTTGTCC	ATGTTCTCAGTGGCCAGAATCATAG	0	79616	11165	CCNJL	2260	2483	FGFR1
DB005H15BC1_UP	AD004F8BC2_UP	Up-Up	TCAGGCGTTCATTTGGCTTTATGCG	GGCTTGACTAGTCTGGCAGGCAGCA	0		13029	IGK@	5413	12681	SEPT5
DB003N1BC1_UP	PRSF2BC3_UP	Up-Up	GCATATGTGGGATTGTGAGCTACGG	CTTTACGGATCTATCTTCTCTTGAC	0	5770	2939	PTPN1	384	2777	MRFAP1L1
PRSB10BC2_UP	AD005O12BC2_UP	Up-Up	TATAGCCGAACGGAGTTTAAAGGGG	GATCGCTTGTGTTAACCGTGTGCCG	0	7341	4586	SUMO1	330	11174	BIRC3
DB005K7BC1_UP	AD005H8BC2_UP	Up-Up	TCGATACTCCGTATCCGCATCCCCT	TAATACAATTTGTATGGTGATCATG	0	5934	1628	RBL2	672	55703	BRCA1
DB006O4BC2_UP	AD004B5BC1_UP	Up-Up	GATGTTAGTAAGAGGAATGCGGGAA	TGATAAAGTCTGAATGCATTTCAGT	0	3927	5231	LASP1	124540	5942	MSI2
PRSC12BC1_UP	AD004G2BC2_UP	Up-Up	GGGCCGTGAGTGAATTAGGTATGGT	AAAGTTGGTACCGTGGTAGGCGTGG	0	729991	9076	LOC729991	9787	3032	DLGAP5
DB006I10BC2_UP	AD005G5BC1_UP	Up-Up	AGCAGCTAGGCAGGACAGCGCACTG	TTTAGTAGGGTGCACGGAAGAGAGG	0	6416	10376	MAP2K4	5966	53942	REL
DB005L15BC1_UP	AD005G7BC1_UP	Up-Up	AGTTCAGGTGGGGGGTGTCAACGAT	GGACATTACCCGCCACGATGTGCTT	0	5727	14122	PTCH1	6850	3739	SYK
DB003D8BC2_UP	PRSF7BC1_UP	Up-Up	GAAAGGTGGTTTGATCTTATCTGAT	AATAGAAAGTCCGGTCTCGCTTCAT	0	3856	55330	KRT8	84708	8141	LNX1
DB003M16BC2_UP	AD003D4BC2_UP	Up-Up	ATGTGCTAGTTGCGTACTTCAATAC	TTAGTAAAGATAAGACTCTCTGACT	0	5499	3788	PPP1CA	4208	1259	MEF2C
DB003K5BC1_UP	PRSF10BC1_UP	Up-Up	TGCATGTTTAATTCATTGTACTGCG	CTATAATTACTTAAACAATGTACAG	0	22858	10179	ICK	6672	7188	SP100
DB005B1BC1_UP	AD003D13BC1_UP	Up-Up	CTTGAATAAAGAGTGCCGAAAAGGA	TAGAGGATGGTGCGTAAAGCTAATA	0	6418	10104	SET	5520	13596	PPP2R2A
DB003P2BC2_UP	AD004J5BC1_UP	Up-Up	GCTTTGGAGACTCTGGCCGGGGAGG	AACTACAACATGATTAATGCCTTTA	0	7846	4595	TUBA1A	7913	8226	DEK
DB003J2BC2_UP	AD004H13BC1_UP	Up-Up	CTTACAGGTCTGAGCCAGGCGAGGA	TTGGCGATAACGGGATCCAAGGGCA	5	1454	4815	CSNK1E	7942	9713	TFEB
DB005P11BC1_UP	PRSE8BC3_UP	Up-Up	GCGGAAGTTCTTAGTGGTCGGTCCT	TATCGGCTTATATTAGCCTTGGTAA	0	7171	4186	TPM4	1019	4019	CDK4
DB005L9BC1_UP	AD003C11BC1_UP	Up-Up	AATCGTTGAAGGAGCTTGCAGCGTA	CGCTAGAGCTTTTTGAGCGGGTGAT	0	26511	2645	CHIC2	902	12855	CCNH
DB006P20BC2_UP	AD004J19BC1_UP	Up-Up	TGGTAGTCTTGTTGGTCCGGAGCTG	GGCTATGCGAGGAGGCGCCCGGGGC	0	84376	11948	HOOK3	602	71003	BCL3
PRSB3BC4_UP	PRSG9BC4_UP	Up-Up	GCAATACCACCTTCGGCTTCACTCA	TCTGTAAACAGTACAGGAGGCGTTA	0	6286	2693	S100P	8554	56382	PIAS1
DB003I18BC2_UP	PRSE4BC1_UP	Up-Up	TTGCGCGCCCAGGTAGGCGCTTTGG	CGACCTTGGTTATAGCTTAATTTTG	0	10983	3899	CCNI	972	4430	MORF4L1
DB006K9BC1_UP	PRSE4BC4_UP	Up-Up	GCGTAGATCGGACAACCACTGGGGG	CACTTCGTTGAGGTCGTAACTCTTT	0	124583	117	CANT1	972	4430	MORF4L1
DB003K12BC2_UP	PRSH5BC4_UP	Up-Up	GCGTATCTGGCATAGTTTTTAATTG	ATTGATAGAAGTAGAATTTCAGTGC	0	4869	6392	NPM1	896	6197	CCND3
DB006H24BC2_UP	AD004C4BC2_UP	Up-Up	TCCGAATCGGTGTTTGGGGGTTGA	AGGCATGTTAGCTGCTATGCTGGGA	0	2132	6892	EXT2	4846	13962	NOS3
DB005G3BC1_UP	AD003D10BC2_UP	Up-Up	TCAGTTACATCAGATAATGTTTTGG	AGGAGCGGTGATTAGGGGGGGGGA	0	1453	7634	CSNK1D	4205	98	MEF2A
DB006D16BC2_UP	AD003B1BC1_UP	Up-Up	GATGTCGCGGTCGGTGCTGGTATGG	TATCTTCTGCGCTAATCGTTTATGG	0	2006	12346	ELN	1356	229	TUBA1B
DB003H21BC1_UP	AD005D3BC1_UP	Up-Up	GTAACCTCGTTAGATAGCATTTGTA	TACATACACGGGCTCTTTTAATTGG	0	2177	15052	FANCD2	80204	54835	FBXO11
DB006J7BC1_UP	AD003B6BC2_UP	Up-Up	AATTCCCCGTAGGCCACTTGAGTGG	AGATCCAAAAGTCGTCATGGGTTGG	0	5108	8878	PCM1	995	7841	CDC25C
DB005E5BC1_UP	AD003K4BC2_UP	Up-Up	CAGGATGGGGGCACGGTGGAATAGT	GCCGCGGAAGTCGGGTGCGCGGGGG	0	3978	56190	LIG1	57018	8729	CCNL1
DB006I20BC2_UP	AD005O20BC2_UP	Up-Up	TCCGACGATAATTTCATGTGATCAA	TCTTTATACGACGTTGTGTACATGT	0	602	71003	BCL3	84376	11948	HOOK3
DB005L9BC1_UP	AD003G13BC1_UP	Up-Up	AATCGTTGAAGGAGCTTGCAGCGTA	TGCCGTGATACAGTATTTCAGTATT	0	26511	2645	CHIC2	902	7542	CCNH
DB003N15BC1_UP	AD005O9BC1_UP	Up-Up	TGCACTTTGCAATTTTCGGGGTCAG	TTGGCGGGTAGCGAACGCGCTGGGC	2	2035	9380	EPB41	80304	10156	C2orf44
DB005B18BC2_UP	AD004K1BC1_UP	Up-Up	TGGCTATGTTTTAGTAAGGGTGGCG	CCCCTTGCAACTTTTGGTGTATCGC	0	1316	3194	KLF6	7272	7990	TTK
PRSA11BC4_UP	AD003E5BC1_UP	Up-Up	TTTCAGTGGGGTGGACCGTGTGTGG	ACGCCGGGGGGATGCGGCGGCTTTA	0	6271	5964	S100A1	11186	55583	RASSF1
DB005J18BC2_UP	AD005N13BC1_UP	Up-Up	ATGGTTCCAAGCCTTAGTGCAATTT	AGTGTCGACGGTTTTTTGTACAAAG	0	3817	5451	KLK2	7249	72199	TSC2
DB006A14BC2_UP	AD005M6BC2_UP	Up-Up	TGTATCCCAGTTAGCACCACCGCAC	GTTTGATGGCTTCTGTGTAGGGCAG	0	57120	121	GOPC	2322	55497	FLT3
DB006C1BC1_UP	AD004J13BC1_UP	Up-Up	TTGTTCTTGGGCGTATGGACTGTTG	TTCACTCTGGACGTGCTTTGGGACA	0	8929	5895	PHOX2B	1434	2940	IKZF1
DB003I10BC2_UP	AD004P21BC1_UP	Up-Up	TTAAATTGGACTGTGCGAGGTATTT	TCAGTTTCTTTTCTGAGTAGTTGG	0	4331	1816	MNAT1	7430	5815	EZR
DB006K14BC2_UP	AD003G4BC2_UP	Up-Up	ATTGCGGTGTTTTGTTGGCTCGAGG	AGTCACGGTGGCGGTGCGGGGTTGC	0	26039	1296	SS18L1	2885	8010	GRB2
DB003E15BC1_UP	AD004B12BC2_UP	Up-Up	TTGCCATGTTCCATAAAACGGGATT	TAATTTCTGGTTAGTCAAGTTAGCT	0	902	5564	CCNH	23157	7109	SEPT6
DB005L6BC2_UP	AD004F21BC1_UP	Up-Up	AAATCTGGAGGGGGGCAGAGGGGAA	TTGAATGTTCCCCTATGTTTCACGT	0	9659	13154	PDE4DIP	5979	8858	RET
PRSC5BC3_UP	PRSE5BC2_UP	Up-Up	GCCCCTGCAGATTGTGTGTCTGGGC	AAGGGGCGCAACTGGAGGGGTAGGG	0	1487	13646	CTBP1	6015	4435	RING1
PRSA2BC3_UP	PRSG5BC1_UP	Up-Up	ATCCAACCTAGTATACTGTTTGACG	TCTTTCCATATAAATGCGGAACGTC	0	51013	1684	EXOSC1	5932	1563	RBBP8
DB005H14BC2_UP	AD004B24BC2_UP	Up-Up	ATAAAGAGTGGTCGTTGCACGGTGA	GTATTTATGGCATCTTGAATTCAGA	0	9659	5710	PDE4DIP	4771	3697	NF2
DB005P14BC2_UP	AD003A7BC1_UP	Up-Up	TTTACAAGTTTAGCACATTGCCGAA	TTAGCATCGACGAAGGTTCCGGAAG	0	8915	11832	BCL10	4869	7543	NPM1
DB003F5BC1_UP	AD003D2BC2_UP	Up-Up	TAAATGGTTTATATATCGTGGCGCA	TCACCCAGACCGCACTTAAGTAAAC	3	4088	11805	SMAD3	5527	7603	PPP2R5C
DB003D5BC1_UP	PRSG8BC2_UP	Up-Up	AGTGTGTGGTTGCAGTGGTCAGGCA	GGGAATGGGAACCTATGATAGCTGTT	6	79858	1608	NEK11	924	7519	NMI
PRSD5BC2_UP	AD004J7BC1_UP	Up-Up	GTGCGCGTTAGAGTTTCATTAGGGA	CAATTGCGTAGGGACTCGGGGTGGC	0	1021	13668	CDK6	3535	13532	IGL@
DB003J1BC1_UP	AD004D22BC2_UP	Up-Up	ACTTGACTTATGGAGGGTGATGCCG	TCCGTTATTCGCTGAAACCTTTCAA	0	1454	4815	CSNK1E	207	5348	AKT1
DB005L21BC1_UP	AD005C7BC1_UP	Up-Up	GAAAATAGGTATCATGGGGTACGTT	TTCGCGGTAAAACCATACACACTAA	0	4004	14023	LMO1	8031	6599	NCOA4
DB006E7BC1_UP	AD004L2BC2_UP	Up-Up	GATAGTGGTGTCCGGGGTAGGGGAG	CCCTGTGATTGCGGCGTTTACGGTC	1	5413	12681	SEPT5	5378	9021	PMS1
DB003D5BC1_UP	AD003D10BC2_UP	Up-Up	AGTGTGTGGTTGCAGTGGTCAGGCA	AGGAGCGGTGATTAGGGGGGGGGA	0	79858	1608	NEK11	4205	98	MEF2A
PRSB9BC2_UP	AD003M4BC2_UP	Up-Up	TAGTCAATCATGGCTTAGGTTAATA	GGATAAGGCATCCCTCCCACCCCGT	0	5291	55893	PIK3CB	597	8953	DCTN1
DB003P20BC2_UP	AD003D24BC2_UP	Up-Up	CTGCGGTGGAGGTCACACTGATTAT	CACTGATTACCAAACATACCATCAA	0	28964	13777	GIT1	4998	3005	ORC1L
DB003A12BC2_UP	AD005M9BC1_UP	Up-Up	TTCAAGATCAGGATTGGGGGGTGCC	GATGTCCTTATCTTTGGGAATCAAG	0	9134	13249	CCNE2	3718	9468	JAK3
DB006L12BC2_UP	AD003J22BC2_UP	Up-Up	CCAATCGTTGTCGTGGACATAAACG	TAGCGCGTCGCATAAGAGATGTAGG	0	2130	2942	EWSR1	7272	2042	TTK
DB006H4BC2_UP	AD005A20BC2_UP	Up-Up	GAATGACGCATTAATGAGATTAGCA	TTCCGGATTTTATCGGCTGTCTTGG	0		12271	IGH@	4602	12304	MYB
DB006L22BC2_UP	AD005H8BC2_UP	Up-Up	TCAGCCTGCTGTTAGCGGATCTGGG	TAATACAATTTGTATGGTGATCATG	0	4436	7918	MSH2	672	55703	BRCA1
DB005F18BC2_UP	AD003K23BC1_UP	Up-Up	TCATGTTAAACCGGAGATTGATTAT	CGCCCCCTTAGGGAAACTGGCGGAC	0	2272	9645	FHIT	1356	1072	TUBA1B
DB006B11BC1_UP	PRSE11BC4_UP	Up-Up	ATCCTCTGCTGGTAAGGCGGGTGGG	TGTGGCGACATTCACAACTCTTGTT	0	2130	917	EWSR1	6285	3757	S100B
PRSD1BC2_UP	AD003L21BC1_UP	Up-Up	TGGGAAGATAGTCGGCGATCTGGGG	TGTGAAGAGATCCCTCTACAGCTAG	0	9444	8168	QKI	81669	7544	CCNL2
PRSB12BC3_UP	PRSE12BC3_UP	Up-Up	AATGTTATGGTCAGGGCCGGGTTTA	GGTGAGTCAGCGCTCGGGGGGGCGC	0	64376	1154	IKZF5	638	3740	BIK
DB003E8BC2_UP	AD004F12BC2_UP	Up-Up	GAACCTCGTTTGTTTCAGCAGTGTC	AGCGAGTTTTTCCGCGGAACTGATT	0	220134	230	SKA1	3662	7597	IRF4
DB005P14BC2_UP	AD004N21BC1_UP	Up-Up	TTTACAAGTTTAGCACATTGCCGAA	TGTCGGGGCGTGCGGCGCATGAGGG	8	8915	11832	BCL10	2271	3408	FH
DB005H12BC2_UP	AD004H10BC2_UP	Up-Up	AACCCAGAGGTACTTTGCGGAGCCG	TAAGACGAAGCAAAAAATTGGTAAT	0	143187	710	VTI1A	3209	14502	HOXA13
DB003D2BC2_UP	AD003B4BC2_UP	Up-Up	CATAGTTGCATCAAGTGCTGGCAGC	AACGGGGAGTCTGTGGAGTACCGT	0	5527	7603	PPP2R5C	84790	4260	TUBA1C
PRSA12BC3_UP	AD003P22BC2_UP	Up-Up	AAGTGCAATGCGCCATTAGATTTTT	AGGGTTGTGAGCCGGGTCTGGACTG	0	599	53726	BCL2L2	2035	55736	EPB41
DB003C11BC1_UP	AD005G21BC1_UP	Up-Up	GATACGCGGTTAACGGAAGGTGGGG	AACGAGTAAATATTCAGTACGTGGA	0	902	12855	CCNH	4292	2713	MLH1
DB003P21BC1_UP	AD003O17BC1_UP	Up-Up	GTATGATATGCGTATTTTTGCTTCA	GAGGTCGCGATCAAGGTTTGGTGCG	0	2035	55736	EPB41	79616	11165	CCNJL
PRSC9BC4_UP	AD003K19BC1_UP	Up-Up	ACTGTGAGGTGCTATCCGAGGGATA	GGGGGAGATGGGGTCAAAGTGGGCG	0	7329	3129	UBE2I	3939	13378	LDHA
DB005A8BC2_UP	AD004L4BC2_UP	Up-Up	TACTCGGGCGTTGTTTGCGAGCTGG	GGGGTTCGAGCGGGCAGGGTGGTGC	0	83903	70384	GSG2	1140	7071	FGFR1OP
DB006A8BC2_UP	AD004B19BC1_UP	Up-Up	TCGCAGTTTCTTGTTCAATCGGTGC	TTATATGAGCTTGTATGACTAGTTA	0	27125	12177	AFF4	6934	9999	TCF7L2
PRSA6BC3_UP	AD003F13BC1_UP	Up-Up	GTTTAGGTAACGATGTTGACGGTGG	ATTTTACTTTCCGCTTTTTTCCTAA	0	1026	3192	CDKN1A	6907	13669	TBL1X
DB005L6BC2_UP	AD005G2BC2_UP	Up-Up	AAATCTGGAGGGGGGCAGAGGGGAA	GGGACAATTATACAAGGAGTCACGT	0	9659	13154	PDE4DIP	4595	3901	MUTYH
DB006B24BC2_UP	AD003N12BC2_UP	Up-Up	TTGACGCGTCTGCTGTCGCTCAATA	GTGCTCATTCTTTTCGGCGAATGGT	0	5371	3572	PML	7112	11923	TMPO
DB005G7BC1_UP	AD004K8BC2_UP	Up-Up	GCGGCAAACCACATTGGGCCGCGAG	AGTGTCGACCAGCGTTTGAGTAGTG	0	10210	10839	TOPORS	5934	1628	RBL2
DB005B12BC2_UP	AD003O12BC2_UP	Up-Up	ACCGTAACCCTGTGTGTCCTAACGA	TATCGTGGCGCGATCACTGTGCTGC	0	3181	3981	HNRNPA2B1	841	71021	CASP8
DB006L20BC2_UP	PRSG7BC4_UP	Up-Up	GGGACTCGCTTCCTTGCGATCTATA	ACAGCAATATAATGCATGTGGGATT	0	604	72062	BCL6	1284	3179	DDX39
DB005P8BC2_UP	AD003O2BC2_UP	Up-Up	GTGTGCGCGAGGCGAGGGGGCCAGG	TTCAAACGGAAGAGTAACTAATGCA	5	6146	12007	RPL22	332	4441	BIRC5
DB003I16BC2_UP	PRSF3BC3_UP	Up-Up	TTGCTCGGTCGCGTATCAGTCGTGT	ACATCGGCACCGAAGCCCGCCGTA	0	55872	6493	PBK	6271	5964	S100A1
DB005D18BC2_UP	AD003H3BC1_UP	Up-Up	TTGCCGTTGACGTTCGTTGCTTTGT	CCCAGAGGGGTGGGGACGAGTTGGG	3	7170	5712	TPM3	5914	4558	RARA
DB006G8BC2_UP	AD003C4BC2_UP	Up-Up	CTCTTTCCTCTCAGGGTGAAGGCGT	AGAAGGTCCGGTGGGATCTTGGGGC	0	898	12508	CCNE1	136647	12984	C7orf11
DB006A5BC1_UP	AD003N21BC1_UP	Up-Up	GGTGCGTAGTGCGCAGTCGTCACGT	CAGACTAGCGGGGTGAGCAAGGGTA	0	124540	5942	MSI2	332	8973	BIRC5
DB005L16BC2_UP	AD003N7BC1_UP	Up-Up	TTTTGGAACCCTAGGAGACGTAGTT	TTTTTTTGATACACTGTCGGAACTA	0	5727	14122	PTCH1	991	6942	CDC20
PRSA10BC1_UP	AD003F18BC2_UP	Up-Up	GGTAGTGAGTCAGCTAGACTGGTAA	GGGCCGGGGAGTTGGGCGGGGCTGC	0	51100	4480	SH3GLB1	10059	2521	DNM1L
DB006H20BC2_UP	AD005D13BC1_UP	Up-Up	CTGACTAACAGTGTAGACTGGTACA	ATGTTTATAAGGCATTATAGGCTAT	0	4026	70215	LPP	641	71056	BLM
PRSA5BC4_UP	AD003I15BC1_UP	Up-Up	TAGTTCTCCATGGTGAAGGCAAGAT	TATAGCTTGCTTTGAATCGTCTGTT	0	23429	1644	RYBP	55872	6493	PBK
DB005H12BC2_UP	AD003O18BC2_UP	Up-Up	AACCCAGAGGTACTTTGCGGAGCCG	ATGGACTTAGATGGTCAACCTGTTG	0	143187	710	VTI1A	79616	11165	CCNJL
DB003J22BC2_UP	PRSG4BC3_UP	Up-Up	CAGATGCCATTGAGAGTTGGGGGGG	TTTTTGGATATTATGAGCTCTCTGC	16	7272	2042	TTK	9112	8956	MTA1
DB003P19BC1_UP	AD003P15BC1_UP	Up-Up	TTGGGCCTATGCCCCTACGCGAACA	ACCAGGAGTCTGACGGCAGGAGTGT	0	28964	13777	GIT1	2305	4818	FOXM1
PRSA1BC2_UP	AD003J20BC2_UP	Up-Up	CAACATGTTTCTGTAATGCTCACGA	AGGAGGGCCGACGACGTCCTGGGGT	0	5700	4018	PSMC1	5347	2963	PLK1
PRSB8BC3_UP	AD005K3BC1_UP	Up-Up	TTCGACGGCGAGGTAAGTGTCTGGG	GTAATGTGAGTTAGTACTTTCAAAG	0	402	7933	ARL2	2719	13210	GPC3
PRSB11BC2_UP	PRSH1BC3_UP	Up-Up	TCTAGAGGGGAGAGGCAGAGTGGTG	AAATGTCATGGTAATTGGGACGAAG	0	6827	4185	SUPT4H1	660	3504	RBPMS
DB005D10BC2_UP	PRSE5BC2_UP	Up-Up	TCTGTAAGGCTGAGCCGGGCTTTTA	AAGGGGCGCAACTGGAGGGGTAGGG	0	7171	10079	TPM4	6015	4435	RING1
DB003E5BC1_UP	AD004N21BC1_UP	Up-Up	TATCGAGGTGCACCACGGCTTTCGG	TGTCGGGGCGTGCGGCGCATGAGGG	0	11186	55583	RASSF1	2271	3408	FH
DB006O9BC1_UP	AD005K2BC2_UP	Up-Up	TAATACTTTGTGAGAGGTGGTGCAT	AGAGGGGGGAAGGGGCGGAGATCCA	0	2625	2711	GATA3	3932	966	LCK
DB003F9BC1_UP	AD004B16BC2_UP	Up-Up	TATCGTTTCATATGGTCTGAACTAC	AGCTTGTTTACAAATGGGTCGAATA	0	63894	277	VIPAR	7170	14851	TPM3
DB005C2BC2_UP	PRSE5BC3_UP	Up-Up	AAACAGGATCCGTGATGGCTCGGGC	CTGTGTTGAGCTTCGGTTTATACCA	0	2908	7587	NR3C1	6015	4435	RING1
DB003C17BC1_UP	PRSG3BC2_UP	Up-Up	GCTGTTAGAAGCTCGAGTCTATGTA	GTGGAGGCCCGACGGGGCAGGGGGG	0	1022	1832	CDK7	894	8013	STX4
DB005F18BC2_UP	AD005I23BC1_UP	Up-Up	TCATGTTAAACCGGAGATTGATTAT	ATTGACTGGGGGTGGTCAGCTTACC	0	2272	9645	FHIT	701	7871	BUB1B
DB006F10BC2_UP	AD005H12BC2_UP	Up-Up	CCTTGACCGGGTGGCGTAAGCGGTG	CTGTAATCCCTACTTTGGTAGCCA	0	54904	9120	WHSC1L1	84441	72211	MAML2
DB006F24BC2_UP	AD003I21BC1_UP	Up-Up	TGCGCCTGGTCGAGCGTCAAGCGAC	GACAAGGGTAGTCCGTACTGGGGGC	0	2146	143	EZH2	7443	71462	VRK1
DB005N15BC1_UP	AD003E6BC2_UP	Up-Up	GCAATGTTCAAGGGTCGGCTGGGCA	TGATCAAGATCAACAGCTAGTTATA	0	472	14270	ATM	11186	55583	RASSF1
PRSA11BC2_UP	PRSE8BC4_UP	Up-Up	TCGTGGAGGGGTAACTTTTGCTCTA	TACTTTTGTTCTTTCATATTTCTAA	0	6271	5964	S100A1	1019	4019	CDK4
DB003P4BC2_UP	AD003K24BC2_UP	Up-Up	GTAGTCGGTGTAGGTACGGGGGGCG	GATAGGATTAGTAGAACGTACTTCT	0	5468	2704	PPARG	1356	1072	TUBA1B
DB005P21BC1_UP	AD003O18BC2_UP	Up-Up	TAGGAGGATTTCAGTGGGTCCGTGT	ATGGACTTAGATGGTCAACCTGTTG	0	5077	14217	PAX3	79616	11165	CCNJL
DB005H7BC1_UP	AD004N2BC2_UP	Up-Up	ATTCGGGCGAAGGTCTCCGGCGGGC	ACTGGGGGCCGTGGGGGCCGGGGGG	0	6887	54474	TAL2	10397	3886	NDRG1
DB006P3BC1_UP	AD003B23BC1_UP	Up-Up	TATTCAATCACCCCGGGGTGGATAT	TGCCGGTGGGAAGGCACGACGCTGA	0	945	14138	AKAP9	994	10570	CDC25B
DB006B24BC2_UP	AD004H14BC2_UP	Up-Up	TTGACGCGTCTGCTGTCGCTCAATA	GCTGCTGGCAAACGTGCAAGACGGG	0	5371	3572	PML	7942	9713	TFEB
DB006C7BC1_UP	PRSH1BC3_UP	Up-Up	TGATTGGGCGACGCGACGGAGCGCGG	AAATGTCATGGTAATTGGGACGAAG	0	595	12542	CCND1	660	3504	RBPMS
PRSB11BC1_UP	AD004C4BC2_UP	Up-Up	GTGTTGTAGGGAGCGTCGGGTTGCG	AGGCATGTTAGCTGCTATGCTGGGA	0	6827	4185	SUPT4H1	4846	13962	NOS3
DB006M20BC2_UP	PRSH3BC2_UP	Up-Up	GGTGATTCCTAAGTTTTGGGATATT	AAGACGATGGGGGGTAGGACGGGGG	0	51684	6119	SUFU	2856	4761	AP2B1
DB006K3BC1_UP	AD005O9BC1_UP	Up-Up	AGTGCGGGCGTCCGGGGCGTCGGAG	TTGGCGGGTAGCGAACGCGCTGGGC	0	1140	7071	FGFR1OP	80304	10156	C2orf44
DB006E20BC2_UP	AD003O12BC2_UP	Up-Up	AGAATCATGGCCTACGGGCGGGGTT	TATCGTGGCGCGATCACTGTGCTGC	0	10006	12435	ABI1	841	71021	CASP8
PRSC4BC4_UP	AD004F11BC1_UP	Up-Up	GACTGAGTCAGAGCTCATGGGCGGA	TAATTACACTACCTGTTATTTTGCG	0	5928	3366	RBBP4	3662	7597	IRF4
DB005A5BC1_UP	AD004F5BC1_UP	Up-Up	CAATGGGTAGCACGTAACGTGGTCT	GGGGCTGTACCGATGGTATGTCGGC	12	905	56248	CCNT2	9901	2272	SRGAP3
DB003H19BC1_UP	PRSF4BC2_UP	Up-Up	TAAAGCGCTGCAGGAAGTGAATTGG	AAACGTATGCATCATGGGTACAATT	0	6714	7119	SRC	56159	2104	TEX11
DB003N11BC1_UP	PRSE6BC2_UP	Up-Up	CATTAGAAAGCTAGTTAGGTTAGTC	GAGTCTGTAACGTATTCGCACAGTT	0	7112	11923	TMPO	786	3156	PCNA
DB006M22BC2_UP	AD003G15BC1_UP	Up-Up	AGGCTGCCGTGTATCCGTTGTAAAA	GAGGGCAACGGATGTATTCGTTTGA	0	2271	3408	FH	1994	61	ELAVL1
DB003A15BC1_UP	AD003J16BC2_UP	Up-Up	AACTGGAGTGGCTATTTTTTTCTTC	AGCATGTCTAGGAATCTATGTTCTA	0	5573	2455	PRKAR1A	2189	3568	FANCG
DB003H2BC2_UP	PRSE7BC2_UP	Up-Up	TGGAGGTTGGCCAGGCAGCGCGGGG	CTATAATAGTTTTTAACAACAGAGA	0	55437	5332	STRADB	5701	7961	PSMC2
PRSC7BC3_UP	AD003D9BC1_UP	Up-Up	GATTGAAGCACGGGGGTTTGGCCTC	CTTGTGGGGCTGGGGGGGGGAGGTG	77	84324	434	SARNP	4205	98	MEF2A
PRSA11BC4_UP	AD003K22BC2_UP	Up-Up	TTTCAGTGGGGTGGACCGTGTGTGG	CTGTCTCACTATTTAAGGTAGCTGT	0	6271	5964	S100A1	2068	5313	ERCC2
DB003H7BC1_UP	PRSF1BC2_UP	Up-Up	GGGAATGTGTTCGTAGTAGTTGTGT	TGAAACCCTGGTGCACATAGTTCTA	3	890	71890	CCNA2	309	5664	LSM3
DB006I13BC1_UP	AD003B15BC1_UP	Up-Up	TTGTTAACCGATTATTGATATTTAT	TGAGGTCGTATGGTGCCCTTCAGAT	0	1434	2940	IKZF1	26121	54082	PRPF31
DB006K9BC1_UP	PRSE9BC4_UP	Up-Up	GCGTAGATCGGACAACCACTGGGGG	CCGGGGGGTCCGGTGCCAAGGAACG	0	124583	117	CANT1	665	2427	BNIP3L
DB003F10BC2_UP	AD004H22BC2_UP	Up-Up	GGATGACAGGTGTAGCGGGCTTTAA	GTAGTTTTGAGGCCACCCTTGTGAA	52	63894	277	VIPAR	2313	6734	FLI1
DB005K1BC1_UP	PRSF2BC2_UP	Up-Up	ATTAGCGCCTATATTGATTTTGTTT	GCCGGCATAGCCGGGTTGTCCGGCG	0	7272	7990	TTK	384	2777	MRFAP1L1
DB006G5BC1_UP	PRSH2BC3_UP	Up-Up	GGTCGAACGAATGTTAGGTGGTGAG	GAGAAATATATCTAACCCGAAAGCG	0	1385	3038	CREB1	55165	4717	CEP55
DB006C17BC1_UP	AD003F7BC1_UP	Up-Up	TGTGCTTGTCTTGAAGGACTCGTTG	CTATTGCCCCCACGGGAGAGATGGG	0	8522	3326	GAS7	11186	53922	RASSF1
DB003L1BC1_UP	AD005D11BC1_UP	Up-Up	TGGGGTGAACGGGGGGGGAGTGGGG	TTCCTAGTTCGTTAAATCTATGGTT	0	1104	5290	RCC1	5900	10891	RALGDS
PRSA8BC2_UP	AD003C1BC1_UP	Up-Up	CTGACCTTCCTTGGTAGTTTACTTG	GAGGCCCTAGACGTGCGGCCGGCGA	0	894	6359	CCND2	7319	6997	UBE2A
DB003N1BC1_UP	PRSG5BC4_UP	Up-Up	GCATATGTGGGATTGTGAGCTACGG	CACCGGGGGTGGTAGGGGGACTGGG	0	5770	2939	PTPN1	5932	1563	RBBP8
DB006C4BC2_UP	AD005K5BC1_UP	Up-Up	TGATCGTGCTCATATTGTTATGGCC	TGTAGTGAGGCAGGCGATTAGGCGA	0	27125	8778	AFF4	256646	55406	C15orf55
DB003D17BC1_UP	AD003K23BC1_UP	Up-Up	GGTCCCTGGGTAGGAAACCTCCCGG	CGCCCCCTTAGGGAAACTGGCGGAC	0	10403	9868	NDC80	1356	1072	TUBA1B
PRSA9BC4_UP	AD003B4BC2_UP	Up-Up	GGTATATCCGCAGTGAGTCAGTTTT	AACGGGGAGTCTGTGGAGTACCGT	1	664	7547	BNIP3	84790	4260	TUBA1C
DB003J9BC1_UP	AD003M4BC2_UP	Up-Up	TATAATGATTCTTGGGAGACATCGC	GGATAAGGCATCCCTCCCACCCCGT	0	6905	2867	TBCE	597	8953	DCTN1
DB003O3BC1_UP	AD005J2BC2_UP	Up-Up	TGTCGCTTTATGCGGGCGCGAGGTT	GCGACAGTTCCGCTTATTCATGGCC	0	8772	4004	FADD	208	12155	AKT2
DB006B16BC2_UP	AD005M12BC2_UP	Up-Up	AGTAAGCCGCACGAAGCGGACGCCC	TCCCTGGAGATAACCATTCAGCCGA	0	472	14734	ATM	1879	11153	EBF1
DB003N21BC1_UP	AD005K2BC2_UP	Up-Up	GTGGAAGCGGCGGCCGCTGCGGCGG	AGAGGGGGGAAGGGGCGGAGATCCA	0	332	8973	BIRC5	3932	966	LCK
DB006F21BC1_UP	AD004C10BC2_UP	Up-Up	GTTTCCATGTAGTCTTTGGCCGGGT	AGTCGTGGGTATGTAGTGGGATTTT	0	673	71969	BRAF	1730	54245	DIAPH2
DB003F18BC2_UP	AD005E23BC1_UP	Up-Up	ACGTTGGTAGAGACGGGATTGGTGG	AAGTAAATCCAATCAGTTATTGCGG	0	10059	2521	DNM1L	2146	143	EZH2
DB003L17BC1_UP	PRSE12BC4_UP	Up-Up	ATGAGGGCAAGTGCACGGACAGGGT	ACATAGATGGTTTTGATGGCATTCA	0	4000	3903	LMNA	638	3740	BIK
DB006G6BC2_UP	AD003A13BC1_UP	Up-Up	TCGGCAGTATGGAAAATAGATCCTG	GAGACTCAGCTCATATTGAGTGAGA	0	1385	3038	CREB1	3621	71736	ING1
DB005J19BC1_UP	AD003I18BC2_UP	Up-Up	CTGTACTCTCGGGCGATTATCGCTT	TAGGAAGTACTTTCGCACTTGCTGG	0	7490	1923	WT1	10983	3899	CCNI
PRSA8BC1_UP	AD003C17BC1_UP	Up-Up	GGTACGGGGTGAGCTCGGGCGGTGG	ACGAACAACTCAATAACATGCTGGG	0	894	6359	CCND2	1022	1832	CDK7
DB005F10BC2_UP	AD003I21BC1_UP	Up-Up	GGTAGGGAGCGTATGTGCGACAGGT	GACAAGGGTAGTCCGTACTGGGGGC	0	5155	9318	PDGFB	7443	71462	VRK1
DB006G20BC2_UP	PRSG8BC4_UP	Up-Up	ATAAGAGGAGGGCTGGATCGGGTGC	TCGAGGCCAAGGTACGATCGTTACT	0	861	70610	RUNX1	924	7519	NMI
DB003F6BC2_UP	AD004H24BC2_UP	Up-Up	TACGCAGAGCCAATTTGAAGCAGTT	AGCTGCGTGGGGCATTAACGGACAG	0	4088	11805	SMAD3	90993	7094	CREB3L1
DB003I16BC2_UP	AD003J15BC1_UP	Up-Up	TTGCTCGGTCGCGTATCAGTCGTGT	AATTGTATAGGCGATTGTCCTTTTT	0	55872	6493	PBK	2189	3568	FANCG
DB005J11BC1_UP	AD005C5BC1_UP	Up-Up	TGGGGTTTGGGGAGGCTTTTTGCCG	TTGGAGACGGATGACGTCTGTAACT	0	9098	2095	USP6	595	3587	CCND1
PRSB5BC3_UP	AD004P6BC2_UP	Up-Up	TATTAGGTGTTAGGGTAGCGACTGA	ATTCGATTGCTACTCTCTTGTTTGT	0	51274	15026	KLF3	7157	3774	TP53
PRSC10BC2_UP	AD005M9BC1_UP	Up-Up	GTCGTTGTCCGTTCTTTTGTCAGAT	GATGTCCTTATCTTTGGGAATCAAG	0	1616	52987	DAXX	3718	9468	JAK3
DB006D10BC2_UP	AD003G18BC2_UP	Up-Up	GCGGAAGGAGACTAGAGCATGCGCG	ATAATGTTGGAGCGCTTAGTGGTAG	0	7704	8127	ZBTB16	5071	1392	PARK2
PRSD2BC3_UP	PRSF2BC4_UP	Up-Up	CATATACACCAGGGTAAGCGGCGCG	AACAGTATGGGTTCGTGTAGGGCTT	0	7251	3267	TSG101	384	2777	MRFAP1L1
DB003C17BC1_UP	AD004L11BC1_UP	Up-Up	GCTGTTAGAAGCTCGAGTCTATGTA	GTGAGGACCATCCACGCTCGGGGGA	0	1022	1832	CDK7	23157	2233	SEPT6
DB003B2BC2_UP	AD004J3BC1_UP	Up-Up	CCTATCCTCGGGTTGACTATTAGGC	ACCGTTAGGCGGGTTAACGTTTTTG	8	1356	229	TUBA1B	11197	1273	WIF1
DB005B20BC2_UP	PRSF8BC2_UP	Up-Up	TGGTATGCGGTGGGTGCGGTGGGGC	GAGTCTCATCGGACAGATTGATGCG	0	6955	8439	TRA@	23568	3431	ARL2BP
DB005J6BC2_UP	AD005K23BC1_UP	Up-Up	TGTGGGGCAGCAGTTTGGGGGGGTC	GGGTCCAAGAGGGCCGGGGAAGGAG	0	7307	13254	U2AF1	5979	4203	RET
DB005E6BC2_UP	AD003H18BC2_UP	Up-Up	GGTTCGGGTGGACGGTCTTATAGGG	TCTCAATGACATAGCGGACATACAC	0	3978	56190	LIG1	8379	6811	MAD1L1
DB003H1BC1_UP	AD005M13BC1_UP	Up-Up	CTGAGAGAGACTGTCAGTCAGACAG	TTTAAAGTTCGTGTGTCTAGTTGG	0	55437	5332	STRADB	672	14613	BRCA1
DB003N13BC1_UP	AD004B7BC1_UP	Up-Up	CGATTATTAAGGTACGAGTTTTTAG	TTATATATCATTACTATATTTGTTT	2	7161	54024	TP73	27125	12177	AFF4
DB006L19BC1_UP	AD005M5BC1_UP	Up-Up	CTTCGGGGTCGCGAACGGGGGTCGC	TCCTGTTTTCACGGTATCGTTTGTG	0	604	72062	BCL6	2322	55497	FLT3
DB006K15BC1_UP	AD005G12BC2_UP	Up-Up	GTAGTTACGTCTAAAGACTACTGGC	CGGGGGGGTTAGGGTGAAGCGGTTC	0	55422	6496	ZNF331	6184	2423	RPN1
DB003B2BC2_UP	AD003D19BC1_UP	Up-Up	CCTATCCTCGGGTTGACTATTAGGC	TCGTCATGACCGATTAGTAGCCTAT	9	1356	229	TUBA1B	5127	7582	CDK16
DB003M6BC2_UP	AD003J22BC2_UP	Up-Up	CCATACACTTTATATATCTCTCGCG	TAGCGCGTCGCATAAGAGATGTAGG	8	4869	3966	NPM1	7272	2042	TTK
DB006C18BC2_UP	AD004F20BC2_UP	Up-Up	AGTTATCTGGGCAGTTAGGAGTATG	CGTACAGCCGGCAACATTAGGCCTG	0	8522	3326	GAS7	10006	12435	ABI1
DB003C23BC1_UP	AD004N15BC1_UP	Up-Up	CGAATTTGCTAACGATGCTTACTAC	GGTCGGCGGTCCGGGAAAGGTGGAG	41	84790	5968	TUBA1C	2624	7035	GATA2
DB006B7BC1_UP	AD004I8BC2_UP	Up-Up	GCCGAGCGTTGTTACAACTGAAGGT	TTGGTCTGAATTTCCGTATTTTTTA	0	23598	12624	PATZ1	1956	71314	EGFR
DB006N21BC1_UP	AD003F9BC1_UP	Up-Up	CTGCTTGCTAGGGTGGGGATACAGG	GGTAGGCCAAGGGCCATAGGGGAGG	0	868	1938	CBLB	63894	277	VIPAR
DB003H16BC2_UP	AD003I15BC1_UP	Up-Up	CGAGGTTTCGCTTCTGAGTATTTGG	TATAGCTTGCTTTGAATCGTCTGTT	0	81620	6142	CDT1	55872	6493	PBK
DB006G9BC1_UP	PRSE10BC2_UP	Up-Up	CGGAGCGAGGGCGAGGGCGAGCTGG	TTATCAGATTATAGGGAATGTATCG	0	3209	14502	HOXA13	56904	6148	SH3GLB2
DB006C2BC2_UP	AD004C10BC2_UP	Up-Up	CATATGATTCCGTCGTTGGGGGCGA	AGTCGTGGGTATGTAGTGGGATTTT	0	8929	5895	PHOX2B	1730	54245	DIAPH2
DB003I17BC1_UP	AD004B1BC1_UP	Up-Up	AACAGCCGGGCGTCATTAATTCTCC	GTTGTTTTTGTAATGAGGTATGCGA	0	10983	3899	CCNI	4066	4119	LYL1
DB005O7BC1_UP	AD003A11BC1_UP	Up-Up	TAGTTAGGGATGTTGCTAAGCCTAT	TAGTGGAAGGGTTTACCGCAACACG	26	23022	70819	PALLD	9134	13249	CCNE2
PRSA6BC3_UP	AD003C17BC1_UP	Up-Up	GTTTAGGTAACGATGTTGACGGTGG	ACGAACAACTCAATAACATGCTGGG	0	1026	3192	CDKN1A	1022	1832	CDK7
DB003M16BC2_UP	AD003F2BC2_UP	Up-Up	ATGTGCTAGTTGCGTACTTCAATAC	TTGCCTTTACATCTCACTCGGAGGG	0	5499	3788	PPP1CA	1453	3787	CSNK1D
DB003F5BC1_UP	AD003D17BC1_UP	Up-Up	TAAATGGTTTATATATCGTGGCGCA	ATCTATATCGTTGTTCGGTATATAC	0	4088	11805	SMAD3	10403	9868	NDC80
DB005J13BC1_UP	AD003F3BC1_UP	Up-Up	TGGCTCAGGAATACAGCAGATCCAC	GTCACTTCTCCAGAC	40	29844	3331	TFPT	8900	9270	CCNA1
DB005H15BC1_UP	PRSG8BC1_UP	Up-Up	TCAGGCGTTCATTTGGCTTTATGCG	GATATTGTCGGAATTGCCAATTCGC	0		13029	IGK@	924	7519	NMI
DB006D11BC1_UP	PRSG12BC11_UP	Up-Up	CTTGGATGGGTGTGTGTTTCATTGG	ATCTGTTTTCCAAGGGGGAGGTTTT	0	5894	732	RAF1	56159	2104	TEX11
DB003J2BC2_UP	AD003B19BC1_UP	Up-Up	CTTACAGGTCTGAGCCAGGCGAGGA	ACAATTGGTTTTAATTTTTTGTTAA	0	1454	4815	CSNK1E	25939	1657	SAMHD1
DB006D5BC1_UP	AD004M4BC2_UP	Up-Up	TCCGGGTCACCTATAAGGGGCGTCG	ATTGCGAGTTTACAATCGTACCTGT	3	595	3587	CCND1	580	54455	BARD1
DB006P9BC1_UP	AD003H20BC2_UP	Up-Up	TGGGCAATATGGGATGTCTGAGGTA	TGTTGTAAATTTCATAAGGACTAGT	0	80304	10156	C2orf44	6714	7119	SRC
DB006H15BC1_UP	AD003H22BC2_UP	Up-Up	TAGGTTTTTGAGTCTGATTCTCGGG	TGTCGTCGTGGGTCCGCGCGTGGGC	0	7248	14153	TSC1	2177	15052	FANCD2
DB003M3BC1_UP	AD003P22BC2_UP	Up-Up	GAGCGTATGCGGGTTCTTCAGGGGA	AGGGTTGTGAGCCGGGTCTGGACTG	0	597	8953	DCTN1	2035	55736	EPB41
PRSA5BC2_UP	PRSF8BC1_UP	Up-Up	GTAGAACCTCTGTGTAGTTTAGGGC	CATTTGTTCCCTAGATGTTTATCAG	0	23429	1644	RYBP	23568	3431	ARL2BP
DB003H16BC2_UP	AD003C24BC2_UP	Up-Up	CGAGGTTTCGCTTCTGAGTATTTGG	TTCGACGCCAGCCAGCTGGGACGCA	0	81620	6142	CDT1	84790	5968	TUBA1C
DB005J6BC2_UP	AD005C5BC1_UP	Up-Up	TGTGGGGCAGCAGTTTGGGGGGGTC	TTGGAGACGGATGACGTCTGTAACT	0	7307	13254	U2AF1	595	3587	CCND1
DB003B24BC2_UP	PRSG7BC4_UP	Up-Up	TAGGCTTGGTCCGAGGGCGCGGCAT	ACAGCAATATAATGCATGTGGGATT	0	994	10570	CDC25B	1284	3179	DDX39
DB005E4BC2_UP	PRSF1BC1_UP	Up-Up	GAGGGGAGCGCCGCGCGCGGGGTGG	TTGTCATCCTGTCACGTATGCGATC	0	5430	14287	POLR2A	309	5664	LSM3
DB003K4BC2_UP	AD003B20BC2_UP	Up-Up	CTAAGGTTAAGGATGTGTAGCTACT	TTCGTCACAGTGGGACCATGACGGG	0	57018	8729	CCNL1	25939	1657	SAMHD1
DB003D3BC1_UP	AD005K8BC2_UP	Up-Up	TGTGACATGCGAGTTTGGAGTGTGC	GACTGTAATCATGTTTAATTATCCT	0	4208	1259	MEF2C	4089	4687	SMAD4
DB006L18BC2_UP	AD004H10BC2_UP	Up-Up	TACCTGGGAGGCTTTGGCAGGTAGA	TAAGACGAAGCAAAAAATTGGTAAT	0	5081	56793	PAX7	3209	14502	HOXA13
DB006P17BC1_UP	AD005O14BC2_UP	Up-Up	CTTTGAGAGGTTTCTCGTCGCGATA	AGCACAGTACGCATATTCACACGAT	0	8301	71440	PICALM	23092	14545	ARHGAP26
DB005L9BC1_UP	AD004L12BC2_UP	Up-Up	AATCGTTGAAGGAGCTTGCAGCGTA	CAAGGGGTTTTAATATTTTCACAAT	0	26511	2645	CHIC2	23157	2233	SEPT6
DB005K8BC2_UP	AD004C3BC1_UP	Up-Up	CTTTCAATAAGTTTTCTAGGGGCTG	TATCCTATTTGAAACAGCACTACAG	0	5934	1628	RBL2	4846	13962	NOS3
DB003A13BC1_UP	AD003I10BC2_UP	Up-Up	GACACACAGTCAGTCTCAGACTGTG	TCGAATGCTATAGCCGGCGGACGTG	0	3621	71736	ING1	4331	1816	MNAT1
DB006J6BC2_UP	AD004L2BC2_UP	Up-Up	ATAGGTTTGTCATAGCATACGGGTC	CCCTGTGATTGCGGCGTTTACGGTC	0	2115	52931	ETV1	5378	9021	PMS1
PRSC3BC1_UP	AD005M2BC2_UP	Up-Up	TCGTATTTTGGTTTTATTGGTGCAG	GCATTCGGTCTTTTGTTTGGGTTCT	5	9341	5658	VAMP3	11200	4020	CHEK2
PRSD3BC1_UP	AD005E10BC2_UP	Up-Up	TCGATTATCTTAATCAAGTAATCCC	GGGGCGCTCGCATTGGTAAGCAATC	0	26119	9194	LDLRAP1	54904	9120	WHSC1L1
DB005H13BC1_UP	PRSE7BC4_UP	Up-Up	TTCTTATAGCTGTCACACTGCGGAG	GAATCCTTCAGTACGGGCGGGGGGC	0	9659	5710	PDE4DIP	5701	7961	PSMC2
DB005A6BC2_UP	AD003H9BC1_UP	Up-Up	CAACGCTACTTTGCGGTCGGGCGAA	GTCTAAGTTAATTATACGGAGTTAG	0	905	56248	CCNT2	3615	2442	IMPDH2
DB003M12BC2_UP	AD003N3BC1_UP	Up-Up	GGTGGTACTGTGCGTCAAAAGGGTG	GGTAAGGTTTAGGTGGCGTAGCGCG	0	900	5706	CCNG1	4086	3782	SMAD1
DB005P13BC1_UP	AD004J24BC2_UP	Up-Up	AGTCTAGGCCTATGAAAGGGGTTTA	TTAATAGGTGTTTTCATGGTTCGAT	0	8915	11832	BCL10	2119	4522	ETV5
DB005F21BC1_UP	AD005C6BC2_UP	Up-Up	AAGTTTAATACGCTGACCGGGGTTG	AGGGTGGTCAGCGGCGGCGG	0	894	6359	CCND2	595	3587	CCND1
DB003C23BC1_UP	AD005F4BC2_UP	Up-Up	CGAATTTGCTAACGATGCTTACTAC	AATGAGCTGTGAGGTATTTAGGTTT	0	84790	5968	TUBA1C	1616	52987	DAXX
DB006A2BC2_UP	AD004P3BC1_UP	Up-Up	GCTGTCTCCTAAGTAGGTCGGTGTA	AGTGTGGTTTTATATTTAGGCTAAT	0	4066	4119	LYL1	3927	5231	LASP1
DB003I4BC2_UP	AD004O3BC1_UP	Up-Up	GTTGAATGTCCAATCCTATAAAGTG	ATTTTCATCACTATGTTTGCTACGC	0	1027	1843	CDKN1B	580	54597	BARD1
DB006D10BC2_UP	AD003A23BC1_UP	Up-Up	GCGGAAGGAGACTAGAGCATGCGCG	GGGCTGGGCAGAAGGGGTACGGTCA	7	7704	8127	ZBTB16	7277	5839	TUBA4A
DB006O18BC2_UP	AD005J1BC1_UP	Up-Up	GGTTAGTAACGTGTCACCAAGACGT	GTGTTTGTGGTGCTAGCTGGAGAGG	0	5087	71783	PBX1	208	12155	AKT2
DB006M22BC2_UP	PRSE9BC1_UP	Up-Up	AGGCTGCCGTGTATCCGTTGTAAAA	CCGTACGTTACACCGTGTGCAATCG	0	2271	3408	FH	665	2427	BNIP3L
DB003C23BC1_UP	AD003B2BC2_UP	Up-Up	CGAATTTGCTAACGATGCTTACTAC	CCGTATCTAATCTGCCTTACTCTGC	6	84790	5968	TUBA1C	1356	229	TUBA1B
DB003N6BC2_UP	AD004D23BC1_UP	Up-Up	GGCCTTTCCGGGGCAGTCATTTCGA	GAACAAGTATGATAGGTGTACTGCA	4	3856	14966	KRT8	10801	5908	SEPT9
DB003C5BC1_UP	AD003L21BC1_UP	Up-Up	AGAGGCATCGCGACCAAGTAGTCAG	TGTGAAGAGATCCCTCTACAGCTAG	0	23594	12043	ORC6L	81669	7544	CCNL2
DB006N18BC2_UP	AD003A19BC1_UP	Up-Up	TAGGCATGCAAATTTTCGGTGACTG	TTCGTATTTTATGGTTGTGGAATAA	0	8019	12575	BRD3	892	11984	CCNC
PRSC3BC2_UP	AD003N3BC1_UP	Up-Up	TCTTGATAAGGGCGTGGGGTGCGGT	GGTAAGGTTTAGGTGGCGTAGCGCG	0	9341	5658	VAMP3	4086	3782	SMAD1
DB003N11BC1_UP	AD003B14BC2_UP	Up-Up	CATTAGAAAGCTAGTTAGGTTAGTC	TCGCTTTCATTTGGATCGTGTTAAT	0	7112	11923	TMPO	4747	13227	NEFL
DB005D18BC2_UP	AD004A6BC2_UP	Up-Up	TTGCCGTTGACGTTCGTTGCTTTGT	TGGCGACATGCTGGATTTGATTAC	0	7170	5712	TPM3	905	56248	CCNT2
DB003C8BC2_UP	PRSE11BC3_UP	Up-Up	CCTGGTAAGTCATGCGCTTCTTGTG	GACGCATGTGAAACGGCTAGTAGGA	0	221150	6057	SKA3	6285	3757	S100B
DB003M17BC1_UP	AD005G8BC2_UP	Up-Up	TGCTTTGAAGCAGTGTACCGGTAGT	AACCGAGACATTATGATCAGACTAT	0	4747	10981	NEFL	6850	3739	SYK
DB005H4BC2_UP	AD005J1BC1_UP	Up-Up	GTAAAGACGGCAGCAGCTGCGCGAC	GTGTTTGTGGTGCTAGCTGGAGAGG	0	3535	7194	IGL@	208	12155	AKT2
DB006C19BC1_UP	AD004C7BC1_UP	Up-Up	GAATTGGCGGACTTTTGTAGTTTTG	CGCTAGTTATAACGAATACTTAGTT	0	8030	71245	CCDC6	2517	71455	TACC3
DB003E7BC1_UP	AD004J17BC1_UP	Up-Up	ATGTCGGCGCCAGAGAGGGAGGGGG	GCTTCCGAGGTAACGCCATGTAATC	0	220134	230	SKA1	668	13782	FOXL2
DB006P19BC1_UP	AD003I8BC2_UP	Up-Up	TCGGTGGTCGCAGTAGAAGCGGTCG	GGTTGTTACATGACTCAACAACACT	0	84376	11948	HOOK3	4869	3078	NPM1
DB006G15BC1_UP	AD003F15BC1_UP	Up-Up	TTCGTAGCGGCGTGTTGGTTGGTAG	TTCACGGTCAGCGTAACATGTCTCC	0	1656	12339	DDX6	2178	11400	FANCE
DB006F7BC1_UP	AD003J15BC1_UP	Up-Up	TTATACATCCTATATTAAGCGTTCT	AATTGTATAGGCGATTGTCCTTTTT	0	90993	7617	CREB3L1	2189	3568	FANCG
PRSC8BC3_UP	AD004K3BC1_UP	Up-Up	TGGTTATAACAGTGGGGTGTGCTGG	TAGTTTATTCAATATCTGGGTTTAA	6	25855	6651	BRMS1	4171	6523	MCM2
PRSB9BC1_UP	AD005F3BC1_UP	Up-Up	TCGGTTAATCTACCTTAACGTGTTA	CTGTCGGCGCATGAGGTTCGATACG	4	5291	55893	PIK3CB	1616	52987	DAXX
DB003A8BC2_UP	AD004E4BC2_UP	Up-Up	ATTATTGGGGTTTCCGTTCCCGTAG	CATCATTTACGCTAGGGCGGCGCTG	0	4869	7543	NPM1	5430	14287	POLR2A
DB006M20BC2_UP	AD003K22BC2_UP	Up-Up	GGTGATTCCTAAGTTTTGGGATATT	CTGTCTCACTATTTAAGGTAGCTGT	0	51684	6119	SUFU	2068	5313	ERCC2
DB005J17BC1_UP	AD005M9BC1_UP	Up-Up	GGTAGTGTTTGATTAATGCTTTAAT	GATGTCCTTATCTTTGGGAATCAAG	0	3817	5451	KLK2	3718	9468	JAK3
DB005B3BC1_UP	AD003I22BC2_UP	Up-Up	GATTAACCCTCGTTAAGTATAAGTT	CTGCCTACTTATAAGGTTAGGCCGC	1	27086	8945	FOXP1	7443	71462	VRK1
PRSB4BC4_UP	AD004J9BC1_UP	Up-Up	AGTCGTAACCTGGGGAGTTGCGTTG	TTGCAAAGCTCCAGCAGCGTGTAGG	0	55957	2864	LIN37	6416	10376	MAP2K4
DB006L10BC2_UP	AD003A8BC2_UP	Up-Up	AAGGTTGGGACCAAGGGCCACCGCT	TTCACCCCCTATGTTTTCAGTTTCG	0	6850	3006	SYK	4869	7543	NPM1
DB005O4BC2_UP	PRSG3BC1_UP	Up-Up	AGCGCAGTCGGGTGCGTCGCGGGGG	GGGTGGGCAGGATCGAACGACGGAC	0	580	54597	BARD1	894	8013	STX4
DB003D12BC2_UP	AD003N5BC1_UP	Up-Up	GGTTTGAGCGCGTGGTGGGTCGCAG	ACTGCGGAGTGGTCGCTGTGTTTGG	0	4869	5620	NPM1	3856	14966	KRT8
DB003M22BC2_UP	AD005M6BC2_UP	Up-Up	CTCATCCGATCTCTTCGACTTCTGA	GTTTGATGGCTTCTGTGTAGGGCAG	0	1356	6115	TUBA1B	2322	55497	FLT3
DB003E23BC1_UP	AD005I4BC2_UP	Up-Up	TTGCAAATTCCGGATGGTTGGTCTT	ACCTGAGACGGGATGGTCCGGCGGC	0	84790	5766	TUBA1C	5551	12025	PRF1
DB003L4BC2_UP	AD003K3BC1_UP	Up-Up	TGGAGGGGTGGCAAAAGGGTTCAGA	AATTCTGCATTAGCGGGACAGTTGA	0	2516	9939	NR5A1	57018	8729	CCNL1
DB006G3BC1_UP	AD004H24BC2_UP	Up-Up	TGCATTTTGTCAGCTTGTTAGCGGG	AGCTGCGTGGGGCATTAACGGACAG	0	2130	4684	EWSR1	90993	7094	CREB3L1
DB006A8BC2_UP	AD003O6BC2_UP	Up-Up	TCGCAGTTTCTTGTTCAATCGGTGC	TGTGGAAGGTACGACCTCTGCGTCT	0	27125	12177	AFF4	4869	7517	NPM1
PRSA1BC1_UP	AD003O7BC1_UP	Up-Up	AGTTGAGTTCTGCAGGGACGTCGGA	TCAACAGGGTTCGGAAACTTGTTGA	0	5700	4018	PSMC1	983	5873	CDK1
DB005N10BC2_UP	AD004G2BC2_UP	Up-Up	TCATGTCGAAGCTTCAATGGAAGAC	AAAGTTGGTACCGTGGTAGGCGTGG	0	7555	3119	CNBP	9787	3032	DLGAP5
DB006F10BC2_UP	AD003J15BC1_UP	Up-Up	CCTTGACCGGGTGGCGTAAGCGGTG	AATTGTATAGGCGATTGTCCTTTTT	0	54904	9120	WHSC1L1	2189	3568	FANCG
DB003H19BC1_UP	AD004C8BC2_UP	Up-Up	TAAAGCGCTGCAGGAAGTGAATTGG	ATCACTTTTAGTTTTTTACATGGTA	0	6714	7119	SRC	2517	71455	TACC3
DB006H15BC1_UP	PRSG2BC3_UP	Up-Up	TAGGTTTTTGAGTCTGATTCTCGGG	GGTTTCGTCATCGACTCCTAGAGGG	0	7248	14153	TSC1	7329	3129	UBE2I
DB003A16BC2_UP	AD003F24BC2_UP	Up-Up	CCATAAGATTACGCGGAGTGTATAC	CAATGGTGTCGGAAGTTGCTAGGTC	14	5573	2455	PRKAR1A	2305	667	FOXM1
DB005E3BC1_UP	AD005O15BC1_UP	Up-Up	CTGTAACCGGAGCGAGGGTTGGGCG	CCATCGAGTTTGGGCAGGGGGGAGG	2	5430	14287	POLR2A	471	5438	ATIC
PRSC10BC2_UP	PRSF2BC4_UP	Up-Up	GTCGTTGTCCGTTCTTTTGTCAGAT	AACAGTATGGGTTCGTGTAGGGCTT	0	1616	52987	DAXX	384	2777	MRFAP1L1
DB005D18BC2_UP	AD003N4BC2_UP	Up-Up	TTGCCGTTGACGTTCGTTGCTTTGT	GCGAAGTGGAGGGGGCTGAAGCGAG	0	7170	5712	TPM3	4086	3782	SMAD1
PRSA1BC4_UP	AD003F21BC1_UP	Up-Up	TTGACTAGTGATCGACTCGCGTGGC	TATGTTTACATATATATGATAACGA	0	5700	4018	PSMC1	6829	12443	SUPT5H
PRSA9BC2_UP	AD003A12BC2_UP	Up-Up	CTGTCTTAATATGGTATCTGGCAGA	GGTTCAAGTTAAGGTTAATTTTTAG	0	664	7547	BNIP3	9134	13249	CCNE2
DB006M22BC2_UP	AD003I2BC2_UP	Up-Up	AGGCTGCCGTGTATCCGTTGTAAAA	TCGCTGAGTAAGAGCATAGTCTGGG	27	2271	3408	FH	4830	3125	NME1
DB003K20BC2_UP	AD004K7BC1_UP	Up-Up	GTTTCGATGCCTCGTGCTGATTGCG	TCTGTCTCGGGTCAGAGGAAGGGTT	0	3939	13378	LDHA	5934	1628	RBL2
PRSA9BC2_UP	AD005A20BC2_UP	Up-Up	CTGTCTTAATATGGTATCTGGCAGA	TTCCGGATTTTATCGGCTGTCTTGG	0	664	7547	BNIP3	4602	12304	MYB
DB005B19BC1_UP	AD003E2BC2_UP	Up-Up	TTGTATCGCTTGCAAGCAGCTTGTG	GTGTATAAATGATGTCTTAGTTGCG	0	6955	8439	TRA@	6135	6960	RPL11
PRSB8BC2_UP	AD005E24BC2_UP	Up-Up	AGGAGTCGTGGGTGCGTGGGGGCGA	AGTCGCGGGGGTAGGAGGTGGCGCG	0	402	7933	ARL2	2146	143	EZH2
DB003D15BC1_UP	PRSE9BC2_UP	Up-Up	GAAGCATCGAATTTCTATGTTCTAG	CAATCATCAATATTAGCCTTTGGAT	0	2099	56919	ESR1	665	2427	BNIP3L
DB006A6BC2_UP	PRSG6BC4_UP	Up-Up	GTTATCCACCGTCATTGCGCGCATC	TGCGGTGAGGGGTGGTGGCGGGGGG	0	124540	5942	MSI2	6844	4137	VAMP2
DB003N16BC2_UP	AD004B20BC2_UP	Up-Up	GCCTATTTGATCCCCTTGTCCGTCA	CCATTGGTAGTTGCGACCATTCGCT	0	2035	9380	EPB41	6934	9999	TCF7L2
DB003K21BC1_UP	AD005J2BC2_UP	Up-Up	AATCGTGCTAGATCAGTTAGTATAT	GCGACAGTTCCGCTTATTCATGGCC	12	2068	5313	ERCC2	208	12155	AKT2
DB006I9BC1_UP	PRSH1BC2_UP	Up-Up	GAGGTTACCCATAGTATTCATGTTA	GGACCCTTCTGTCTGCCTACCGCGC	0	6416	10376	MAP2K4	660	3504	RBPMS
DB005G1BC1_UP	AD005D12BC2_UP	Up-Up	AGCGTTCGACCTGGTGCACGGCGGG	TCAACCCGGGCCCGGGTAACGGACT	0	9787	3032	DLGAP5	5900	10891	RALGDS
DB003I10BC2_UP	AD003A17BC1_UP	Up-Up	TTAAATTGGACTGTGCGAGGTATTT	TCGGGTATCCCGGTATGGTGAGCTT	0	4331	1816	MNAT1	81565	1734	NDEL1
DB005J23BC1_UP	PRSF7BC3_UP	Up-Up	CTGGTCTGAATCGTGGTTGTGGAGA	AGTTCAAAATCTTGCTTTTTAGTAT	0	605	53866	BCL7A	84708	8141	LNX1
DB006G24BC2_UP	AD004J17BC1_UP	Up-Up	GATATGGTTGGGGAACATGGTAAGG	GCTTCCGAGGTAACGCCATGTAATC	0	90993	7094	CREB3L1	668	13782	FOXL2
DB005H17BC1_UP	AD003D23BC1_UP	Up-Up	TGTAGGGTAACTCAAGGAGTTGAAT	CGATATCATTTAGCGGGGTGGGACC	0	1316	4274	KLF6	4998	3005	ORC1L
PRSA6BC1_UP	AD004D5BC1_UP	Up-Up	AGGATGATGGGATCGCCAGGCGGTT	ACCTGCCAAAAAACGGGTTTTAGTA	0	1026	3192	CDKN1A	2531	4770	KDSR
DB006J5BC1_UP	PRSG11BC4_UP	Up-Up	AGGAGGAAATAGTATTCCGTCATCG	GCACGTTGCTCTTCCTGTTGTACTT	0	2115	52931	ETV1	9444	8168	QKI
DB005B23BC1_UP	AD005O10BC2_UP	Up-Up	TATATTAGAGTTCTTTCGAAATTAA	CCTCAGTCGTGCTCAACTGATTGCG	0	51119	14309	SBDS	80304	10156	C2orf44
DB005J16BC2_UP	AD004K1BC1_UP	Up-Up	CGTAATGGGGAGGTAGTAGTAGACT	CCCCTTGCAACTTTTGGTGTATCGC	0	3535	13184	IGL@	7272	7990	TTK
DB006G21BC1_UP	AD003I21BC1_UP	Up-Up	GCGCGTCGCTTATGGTGGGTGGGCA	GACAAGGGTAGTCCGTACTGGGGGC	0	2313	6734	FLI1	7443	71462	VRK1
DB003E7BC1_UP	AD003C3BC1_UP	Up-Up	ATGTCGGCGCCAGAGAGGGAGGGGG	CGCATATATGTCCGTGTAAAGAAGT	0	220134	230	SKA1	136647	12984	C7orf11
DB005F15BC1_UP	AD004C10BC2_UP	Up-Up	GTAGATAGAGTCCCAGGGGGTACCC	AGTCGTGGGTATGTAGTGGGATTTT	0	6955	12124	TRA@	1730	54245	DIAPH2
DB005C9BC1_UP	AD003D15BC1_UP	Up-Up	CAGAAACGATAGGGAGAAACGCGGG	GACCGGCGCCGGGGGAGGGGGGGCG	0	1730	54245	DIAPH2	2099	56919	ESR1
DB006C13BC1_UP	AD004C3BC1_UP	Up-Up	AGGTGCGGATTCGAGACTATGGTGT	TATCCTATTTGAAACAGCACTACAG	44	1123	3020	CHN1	4846	13962	NOS3
DB003D21BC1_UP	AD005N12BC2_UP	Up-Up	GGAGAGGCGAACCCATATAGATATG	TAGGAAAAGTATGTTGTGTGTTTCG	0	5914	14383	RARA	4853	70415	NOTCH2
DB005P17BC1_UP	AD004B5BC1_UP	Up-Up	GGCTGCGGCACGTGGACGTTAGGGG	TGATAAAGTCTGAATGCATTTCAGT	0	3205	5870	HOXA9	124540	5942	MSI2
PRSB6BC1_UP	PRSE8BC4_UP	Up-Up	TATTTTCAAAAAACTGCGATTTGGA	TACTTTTGTTCTTTCATATTTCTAA	0	51377	764	UCHL5	1019	4019	CDK4
DB003L1BC1_UP	PRSE9BC3_UP	Up-Up	TGGGGTGAACGGGGGGGGAGTGGGG	ATGATTGATACGGATGGAGGTAATG	0	1104	5290	RCC1	665	2427	BNIP3L
DB003F22BC2_UP	AD005A19BC1_UP	Up-Up	CGTTTAGCCGTTGGCCAGATCGGCG	TTTACTCTTTCACGATTGCGTA	0	6829	12443	SUPT5H	4602	12304	MYB
DB005L12BC2_UP	PRSG9BC1_UP	Up-Up	AACAACTGTTGCGGAGTAGAGGGGG	TGGATAACTTCAAATTACTTCCTGG	0	3535	9601	IGL@	8554	56382	PIAS1
PRSC2BC2_UP	AD004D23BC1_UP	Up-Up	CGATGAATAATATGATTAGCTCGCG	GAACAAGTATGATAGGTGTACTGCA	0	3093	11772	UBE2K	10801	5908	SEPT9
DB006F1BC1_UP	AD003E11BC1_UP	Up-Up	TGGTTCATGCCAGTCGGACGATGTC	TTGGAGGTCTCAGTTTTCTTATTCA	0	217	3748	ALDH2	645	14238	NEK2
DB003D16BC2_UP	AD003H3BC1_UP	Up-Up	TTACTATAACATATAGGGATGTGTC	CCCAGAGGGGTGGGGACGAGTTGGG	0	2099	56919	ESR1	5914	4558	RARA
DB006M17BC1_UP	AD005M5BC1_UP	Up-Up	GGGCGCTCACCATTTACCAATCTGT	TCCTGTTTTCACGGTATCGTTTGTG	0	4958	71148	OMD	2322	55497	FLT3
DB003M12BC2_UP	AD005K21BC1_UP	Up-Up	GGTGGTACTGTGCGTCAAAAGGGTG	AGAAGTCGGAGCGCGTTCGGGGGGG	0	900	5706	CCNG1	4436	7918	MSH2
DB006E7BC1_UP	AD003D3BC1_UP	Up-Up	GATAGTGGTGTCCGGGGTAGGGGAG	AATGAAGCCTGTTGGAGTGGCGCTT	0	5413	12681	SEPT5	4208	1259	MEF2C
DB003A15BC1_UP	AD004B18BC2_UP	Up-Up	AACTGGAGTGGCTATTTTTTTCTTC	CAAAGATATTCGTGCCGCGGGCGAG	0	5573	2455	PRKAR1A	3725	5109	JUN
DB005K1BC1_UP	AD004L18BC2_UP	Up-Up	ATTAGCGCCTATATTGATTTTGTTT	TGGAGGGGGGTGATGGGGGGGCAGA	26	7272	7990	TTK	10978	3959	CLP1
DB006N21BC1_UP	AD004P15BC1_UP	Up-Up	CTGCTTGCTAGGGTGGGGATACAGG	TCGGTGTGGGGATGGATATTGAGAT	0	868	1938	CBLB	2309	6223	FOXO3
DB005L6BC2_UP	AD005O3BC1_UP	Up-Up	AAATCTGGAGGGGGGCAGAGGGGAA	CTTTACTAGGAGTGACGGGCTCCCG	0	9659	13154	PDE4DIP	945	14138	AKAP9
DB006D8BC2_UP	AD005I22BC2_UP	Up-Up	TACCTACCGGGATTCTTACCTTTGG	AGTGGTGCGAGTCTCTAGTTATGGC	0	8031	6599	NCOA4	64783	4975	RBM15
PRSA12BC4_UP	AD004M6BC2_UP	Up-Up	TTGGTGGGTGCGGTACCGGCTGTGT	TTCATCTTGTAGTGTGCACGTGGTA	0	599	53726	BCL2L2	23133	11831	PHF8
DB003M17BC1_UP	AD004J5BC1_UP	Up-Up	TGCTTTGAAGCAGTGTACCGGTAGT	AACTACAACATGATTAATGCCTTTA	0	4747	10981	NEFL	7913	8226	DEK
DB003M22BC2_UP	AD003L12BC2_UP	Up-Up	CTCATCCGATCTCTTCGACTTCTGA	CACCTTTCTAGTATAATTAGCAGAC	8	1356	6115	TUBA1B	6198	11836	RPS6KB1
DB005O1BC1_UP	PRSG5BC2_UP	Up-Up	GGGAGGGACGCCCTTAAAGTGACGC	CTGAATATATGTGATGGTATTGAGG	0	2071	4854	ERCC3	5932	1563	RBBP8
DB006K16BC2_UP	AD003A18BC2_UP	Up-Up	TGAGCTGCGAGAGAGGTAGGGAGCG	TGTCAAACACTGATTAAGTATTGCT	0	55422	6496	ZNF331	81565	1734	NDEL1
DB006A12BC2_UP	AD003M15BC1_UP	Up-Up	GATTTCTTGATGCTATCTTCCTTTC	CCGGGGTCATTGTTGTGACAGCTCG	0	23157	7109	SEPT6	5499	3788	PPP1CA
DB003K22BC2_UP	AD004A6BC2_UP	Up-Up	CTGTACAGCGTGGTCACGCGGTGGG	TGGCGACATGCTGGATTTGATTAC	0	2068	5313	ERCC2	905	56248	CCNT2
DB003B17BC1_UP	AD003K23BC1_UP	Up-Up	TTTTCTTGCCCTGATTATTGTTATA	CGCCCCCTTAGGGAAACTGGCGGAC	4	6813	4409	STXBP2	1356	1072	TUBA1B
PRSA2BC4_UP	AD003C4BC2_UP	Up-Up	AAGTTAATTAGGAGGTCTCGGAAAG	AGAAGGTCCGGTGGGATCTTGGGGC	0	51013	1684	EXOSC1	136647	12984	C7orf11
DB006O17BC1_UP	AD005A20BC2_UP	Up-Up	CGGGTTTGTCGGGTGATCAGGTCTA	TTCCGGATTTTATCGGCTGTCTTGG	0	5087	71783	PBX1	4602	12304	MYB
DB003J16BC2_UP	AD005A17BC1_UP	Up-Up	GGCGGGTGGGGGGCGTGGCATCGCC	TACTTTCTTGAAGCATTTATGGTGG	0	2189	3568	FANCG	1655	5957	DDX5
PRSC8BC1_UP	AD004D23BC1_UP	Up-Up	CCCGACTGGCTTTGCGACCGTTGAC	GAACAAGTATGATAGGTGTACTGCA	0	25855	6651	BRMS1	10801	5908	SEPT9
DB003H8BC2_UP	AD004B23BC1_UP	Up-Up	AGAGGTTATACAACTCCATGGTAAC	CGATGAACGTATACTAGTTGTTACG	7	890	71890	CCNA2	4771	3697	NF2
DB005J13BC1_UP	AD005K23BC1_UP	Up-Up	TGGCTCAGGAATACAGCAGATCCAC	GGGTCCAAGAGGGCCGGGGAAGGAG	0	29844	3331	TFPT	5979	4203	RET
DB006H10BC2_UP	AD004M5BC1_UP	Up-Up	TTTTAGTTAGTTACGCTCCGCGGTT	GTCTGCAGGGAGCAGTTGCATAAGG	0	2000	5886	ELF4	23133	11831	PHF8
PRSB6BC3_UP	AD005A11BC1_UP	Up-Up	TATGTGCCTAACATCCGGAGTCACC	GTTACTAAAATGGCAGGTATCCTGA	0	51377	764	UCHL5	2130	917	EWSR1
DB006A18BC2_UP	AD003K19BC1_UP	Up-Up	TGCGATTCGCTCGGACATTTGGGGA	GGGGGAGATGGGGTCAAAGTGGGCG	0	3725	5109	JUN	3939	13378	LDHA
DB006I15BC1_UP	AD005O11BC1_UP	Up-Up	GAGGTGTAGTGCGGTAGGGCGTGGG	TTGTTCTAGAGTGTCAACTTATATG	0	5292	7882	PIM1	330	11174	BIRC3
DB005F18BC2_UP	AD003F24BC2_UP	Up-Up	TCATGTTAAACCGGAGATTGATTAT	CAATGGTGTCGGAAGTTGCTAGGTC	0	2272	9645	FHIT	2305	667	FOXM1
DB006L13BC1_UP	AD004F3BC1_UP	Up-Up	TGGAGTGGTGTTAAGGGCGGAATAG	GTAATGACTTGATGGTCCGGATAGG	0	2130	14655	EWSR1	57007	1997	CXCR7
DB003D4BC2_UP	AD005O17BC1_UP	Up-Up	TTCGCTAGTACTGGGCTTTCGAGGA	TCTGGTGCAAGTGGTCAGGTTGAGG	0	4208	1259	MEF2C	8301	71440	PICALM
DB003L7BC1_UP	AD003K14BC2_UP	Up-Up	CTTTGAGCGGGTCGGTCGTCCGCTG	CTTCGAAGGTCGGCTGGGGGTGTCT	0	7431	69	VIM	8812	172	CCNK
DB006G8BC2_UP	AD005E19BC1_UP	Up-Up	CTCTTTCCTCTCAGGGTGAAGGCGT	TTGGGTGCACATGGGGACATGGTTA	0	898	12508	CCNE1	2263	71073	FGFR2
DB005E3BC1_UP	AD003F17BC1_UP	Up-Up	CTGTAACCGGAGCGAGGGTTGGGCG	AGGTTCCGGGCGGGGGCGAGTGGGG	0	5430	14287	POLR2A	10059	2521	DNM1L
DB005G5BC1_UP	AD004F13BC1_UP	Up-Up	ATTAGATTACATTTCACTGGTGGA	CCTCTAGTGATTACTATAAGAATTC	0	2517	56175	TACC3	2624	7593	GATA2
DB006K7BC1_UP	PRSE2BC1_UP	Up-Up	CCGACCGGGGCTGGTATTCAGCAGG	GGCGGTGGTGGGGTAGGCTAGGCCG	0	1021	13668	CDK6	708	4997	EXOSC5
DB006M2BC2_UP	PRSE12BC4_UP	Up-Up	CATGATATTCCGATGCGGTTTTGTG	ACATAGATGGTTTTGATGGCATTCA	0	10397	3886	NDRG1	638	3740	BIK
DB003J9BC1_UP	AD003N22BC2_UP	Up-Up	TATAATGATTCTTGGGAGACATCGC	TTTTGATATGAGTATTTAATTCTGG	0	6905	2867	TBCE	332	8973	BIRC5
DB005K3BC1_UP	AD003K4BC2_UP	Up-Up	GTGCGCAAAATTGATACGCCGTTGC	GCCGCGGAAGTCGGGTGCGCGGGGG	46	4171	6523	MCM2	57018	8729	CCNL1
PRSB1BC2_UP	PRSF3BC2_UP	Up-Up	TTAGCATGGGACCATTGGTTCTGAC	GCGTCTAAGAGCCTGCGTCATAGCG	0	57819	6601	LSM2	6271	5964	S100A1
DB005I2BC2_UP	PRSE1BC4_UP	Up-Up	TTCCGAACTTGCTCTATCGTAATGG	CACGAGGACGTCGTGGGACCGGTGC	0	9787	5976	DLGAP5	5708	5171	PSMD2
DB006C16BC2_UP	AD005M11BC1_UP	Up-Up	CCTGTTCTGGGCGAGGATGTCCGAG	CCAGTCTGCGATGTTTAATGGTATC	0	26039	14879	SS18L1	1879	11153	EBF1
DB003M12BC2_UP	PRSE7BC4_UP	Up-Up	GGTGGTACTGTGCGTCAAAAGGGTG	GAATCCTTCAGTACGGGCGGGGGGC	0	900	5706	CCNG1	5701	7961	PSMC2
DB006H3BC1_UP	PRSG11BC4_UP	Up-Up	ATTGTTTATGGGCAGACCAACGAGC	GCACGTTGCTCTTCCTGTTGTACTT	0		12271	IGH@	9444	8168	QKI
DB003O1BC1_UP	AD004H22BC2_UP	Up-Up	GATCCTCATCTTCTGACTGGTCGAA	GTAGTTTTGAGGCCACCCTTGTGAA	0	332	4441	BIRC5	2313	6734	FLI1
DB003K24BC2_UP	AD003I21BC1_UP	Up-Up	AAGACGTTTTGTGGGAGGTGTGTCT	GACAAGGGTAGTCCGTACTGGGGGC	0	1356	1072	TUBA1B	7443	71462	VRK1
PRSD4BC3_UP	AD003L6BC2_UP	Up-Up	TTGAACGCTTATTTGGGTCAATATC	AGTGCGATTGTGTGGAGCCGTGGGT	0	694	5844	BTG1	10376	14965	TUBA1B
PRSB1BC1_UP	AD004H2BC2_UP	Up-Up	TACATTTGCTTCGGGAAAGCCGTAT	GTAGCGGGCTAGGCCACGCCCGCTT	0	57819	6601	LSM2	9935	2353	MAFB
PRSC4BC3_UP	AD003O11BC1_UP	Up-Up	GAAGCCATTGACAGAGCCGTCCATT	CATCCCGCGGAAATGAACGAAATTT	0	5928	3366	RBBP4	841	71021	CASP8
PRSA1BC1_UP	PRSF6BC2_UP	Up-Up	AGTTGAGTTCTGCAGGGACGTCGGA	GGCCGGAAAATAATGGGATTTTATG	0	5700	4018	PSMC1	1224	7839	ADRM1
DB003F2BC2_UP	AD003B6BC2_UP	Up-Up	GCGATAGCGTAATTTGAGCCCACCC	AGATCCAAAAGTCGTCATGGGTTGG	0	1453	3787	CSNK1D	995	7841	CDC25C
DB005J19BC1_UP	AD004E4BC2_UP	Up-Up	CTGTACTCTCGGGCGATTATCGCTT	CATCATTTACGCTAGGGCGGCGCTG	0	7490	1923	WT1	5430	14287	POLR2A
DB003L8BC2_UP	AD003E12BC2_UP	Up-Up	AGGGCCCAATGCGTGAAAGCGGATT	CCTTACTTAAGCAAGGTGATTATTC	0	7431	69	VIM	645	14238	NEK2
DB005J18BC2_UP	AD003I18BC2_UP	Up-Up	ATGGTTCCAAGCCTTAGTGCAATTT	TAGGAAGTACTTTCGCACTTGCTGG	0	3817	5451	KLK2	10983	3899	CCNI
DB006L2BC2_UP	PRSF6BC4_UP	Up-Up	GCGGTGGTAAAAGCTAGTTGGCAGA	TAAGGAACGTGCGGATTGGGCGTGGG	0	3932	966	LCK	1224	7839	ADRM1
PRSC11BC3_UP	AD005D12BC2_UP	Up-Up	GTGTAATATCGGGGCGACTCACCGA	TCAACCCGGGCCCGGGTAACGGACT	0	23543	12686	RBM9	5900	10891	RALGDS
DB005B4BC2_UP	AD003O18BC2_UP	Up-Up	GCGTTGGTATCAAAAATGGTAATAG	ATGGACTTAGATGGTCAACCTGTTG	0	27086	8945	FOXP1	79616	11165	CCNJL
DB005A7BC1_UP	AD005K5BC1_UP	Up-Up	TCTACGTCAACAGTGTGAATCCTAG	TGTAGTGAGGCAGGCGATTAGGCGA	0	83903	70384	GSG2	256646	55406	C15orf55
PRSB1BC1_UP	AD005B10BC2_UP	Up-Up	TACATTTGCTTCGGGAAAGCCGTAT	CAAACGCTTTGCGACGGGGCCCTGG	0	57819	6601	LSM2	4683	53149	NBN
PRSC9BC3_UP	AD003E3BC1_UP	Up-Up	ATGTCGTGTTAGGGGGTGCGAGGGT	AAGGGGTTACAGGGTATGGCACGGG	2	7329	3129	UBE2I	7532	801	YWHAG
DB006J19BC1_UP	AD003E6BC2_UP	Up-Up	TCAATCGGTTAGGTCGTTTTTGGTT	TGATCAAGATCAACAGCTAGTTATA	0	6929	70076	TCF3	11186	55583	RASSF1
PRSC8BC3_UP	AD004J17BC1_UP	Up-Up	TGGTTATAACAGTGGGGTGTGCTGG	GCTTCCGAGGTAACGCCATGTAATC	0	25855	6651	BRMS1	668	13782	FOXL2
DB005F18BC2_UP	AD003O18BC2_UP	Up-Up	TCATGTTAAACCGGAGATTGATTAT	ATGGACTTAGATGGTCAACCTGTTG	0	2272	9645	FHIT	79616	11165	CCNJL
DB003K21BC1_UP	AD005M1BC1_UP	Up-Up	AATCGTGCTAGATCAGTTAGTATAT	CATAAGGTGAATATACACTCGAACC	0	2068	5313	ERCC2	11200	4020	CHEK2
DB005P11BC1_UP	PRSG8BC3_UP	Up-Up	GCGGAAGTTCTTAGTGGTCGGTCCT	CACGGGCCGCACGGACGGCGAGCAT	0	7171	4186	TPM4	924	7519	NMI
DB003F2BC2_UP	AD003N4BC2_UP	Up-Up	GCGATAGCGTAATTTGAGCCCACCC	GCGAAGTGGAGGGGGCTGAAGCGAG	0	1453	3787	CSNK1D	4086	3782	SMAD1
DB006K3BC1_UP	AD003P13BC1_UP	Up-Up	AGTGCGGGCGTCCGGGGCGTCGGAG	GCTTGGGAATCCCAATTCGCGGTCT	0	1140	7071	FGFR1OP	79718	53651	TBL1XR1
DB006M7BC1_UP	AD005A17BC1_UP	Up-Up	AGTAACAGAGTAGGATTCGAGGGCA	TACTTTCTTGAAGCATTTATGGTGG	0	4005	14652	LMO2	1655	5957	DDX5
PRSB6BC3_UP	AD005C19BC1_UP	Up-Up	TATGTGCCTAACATCCGGAGTCACC	TTGATAGCGTAAGGCACTCACTCTC	0	51377	764	UCHL5	2308	5840	FOXO1
DB006K7BC1_UP	PRSF7BC3_UP	Up-Up	CCGACCGGGGCTGGTATTCAGCAGG	AGTTCAAAATCTTGCTTTTTAGTAT	0	1021	13668	CDK6	84708	8141	LNX1
DB006G16BC2_UP	AD004P2BC2_UP	Up-Up	GTTGGCTTCTATGCTTGGCGCTTGG	AGTTCATACTACGGTCTCCCGCATG	0	1656	12339	DDX6	81608	441	FIP1L1
DB005H16BC2_UP	AD003G3BC1_UP	Up-Up	GACTTCCAAGTTTCAGTTGTCGGTC	CTTGGTTGCTTATCGGCATGCAGCG	18		13029	IGK@	2885	8010	GRB2
DB006I7BC1_UP	AD004H8BC2_UP	Up-Up	TTAAGTTTATATTGTGCCGCACAAG	CAGTCGGAGTTCCATTCTATTCAAG	0	3535	13532	IGL@	898	12508	CCNE1
DB006J2BC2_UP	AD005I1BC1_UP	Up-Up	TGGCGATTGAGTTATAGAGAACTTT	CCTTTATGCCTAGGTGGTCTGTGAA	0	50615	4298	IL21R	50615	4298	IL21R
DB006B24BC2_UP	AD004D22BC2_UP	Up-Up	TTGACGCGTCTGCTGTCGCTCAATA	TCCGTTATTCGCTGAAACCTTTCAA	0	5371	3572	PML	207	5348	AKT1
DB003F9BC1_UP	AD004E6BC2_UP	Up-Up	TATCGTTTCATATGGTCTGAACTAC	AGTGCCCAACTAATTTAACACGAAC	0	63894	277	VIPAR	3978	56190	LIG1
DB003J4BC2_UP	AD003D23BC1_UP	Up-Up	TTCGGCGTTCAATACCGACAAGGT	CGATATCATTTAGCGGGGTGGGACC	0	5663	6970	PSEN1	4998	3005	ORC1L
DB003F9BC1_UP	AD003O9BC1_UP	Up-Up	TATCGTTTCATATGGTCTGAACTAC	AAGCCGTTCTTTTCTTCGGGTACAG	0	63894	277	VIPAR	900	3302	CCNG1
DB006F1BC1_UP	AD005K11BC1_UP	Up-Up	TGGTTCATGCCAGTCGGACGATGTC	TCAATGGCGGTGGTTGACAGGCCGA	0	217	3748	ALDH2	2130	2942	EWSR1
DB006A2BC2_UP	AD005G15BC1_UP	Up-Up	GCTGTCTCCTAAGTAGGTCGGTGTA	ACGAGAATTTCACTTTTGCTTAATC	0	4066	4119	LYL1	7248	14153	TSC1
DB003I6BC2_UP	AD003L2BC2_UP	Up-Up	GACGGGGGAGTTCGGGGCGGGCAGT	ACATTTCTGTACGCATATGCGCTAA	0	151195	71257	CCNYL1	1104	5290	RCC1
DB005J2BC2_UP	AD003A1BC1_UP	Up-Up	GACATGTTTTTACCCAGGAAAGACT	TTGGCTCCAGAACAATTGACTTTCT	0	4771	8968	NF2	3925	7417	STMN1
DB006B16BC2_UP	PRSG7BC4_UP	Up-Up	AGTAAGCCGCACGAAGCGGACGCCC	ACAGCAATATAATGCATGTGGGATT	0	472	14734	ATM	1284	3179	DDX39
DB005O1BC1_UP	AD003E7BC1_UP	Up-Up	GGGAGGGACGCCCTTAAAGTGACGC	TGTGTTCTTAGCTAGCCTTACATT	0	2071	4854	ERCC3	220134	230	SKA1
DB003F14BC2_UP	PRSG7BC3_UP	Up-Up	GTCTGAGATTAGGGCGACGTGTCGG	CTGCTAAGCATATACGTCAACAGTT	0	6907	13669	TBL1X	1284	3179	DDX39
PRSC9BC2_UP	PRSH5BC4_UP	Up-Up	TGTGCCAAATAGCGTGGTTACTCGT	ATTGATAGAAGTAGAATTTCAGTGC	0	7329	3129	UBE2I	896	6197	CCND3
DB003H1BC1_UP	AD004H11BC1_UP	Up-Up	CTGAGAGAGACTGTCAGTCAGACAG	ATGATAATTCCGGGCTGGGGGCAGC	0	55437	5332	STRADB	23157	6705	SEPT6
DB003J20BC2_UP	PRSF10BC4_UP	Up-Up	CCTGGTGTGTTATAGGGTGGGAAAT	GACCCCGGAGCTTAGCTCCCCTGGG	0	5347	2963	PLK1	6672	7188	SP100
DB005J21BC1_UP	AD005O14BC2_UP	Up-Up	TTTGGTTTGGGCTAGCGGGCGAGGG	AGCACAGTACGCATATTCACACGAT	0	6955	13057	TRA@	23092	14545	ARHGAP26
DB006G5BC1_UP	PRSE5BC4_UP	Up-Up	GGTCGAACGAATGTTAGGTGGTGAG	GTTGCACCAGGGGGGTATTGGCTGA	0	1385	3038	CREB1	6015	4435	RING1
PRSC1BC3_UP	AD004F18BC2_UP	Up-Up	GTGGGTTCGACGTCTCTGACTCTTT	GGGGAGGGGCGCGGCAGTGTAGTCG	0	11075	4907	STMN2	208	56582	AKT2
DB003G17BC1_UP	PRSE2BC2_UP	Up-Up	TTCAACGCGTGCCTCTTCGTATCTT	TAGGGCGGTGCCTCGCGTGACTTGG	0	5071	1392	PARK2	708	4997	EXOSC5
DB006J10BC2_UP	AD004L18BC2_UP	Up-Up	ATGATTGCTTTACCTTAATTGTGAT	TGGAGGGGGGTGATGGGGGGGCAGA	0	4780	7150	NFE2L2	10978	3959	CLP1
DB006L2BC2_UP	AD004A2BC2_UP	Up-Up	GCGGTGGTAAAAGCTAGTTGGCAGA	TAGCGCAGAGACCCAGGATAGTGAA	4	3932	966	LCK	5932	1563	RBBP8
DB006B4BC2_UP	AD003F18BC2_UP	Up-Up	CTTATAAGGTCCGTAAGATGTCGCG	GGGCCGGGGAGTTGGGCGGGGCTGC	16	2078	11267	ERG	10059	2521	DNM1L
DB003A8BC2_UP	AD003P13BC1_UP	Up-Up	ATTATTGGGGTTTCCGTTCCCGTAG	GCTTGGGAATCCCAATTCGCGGTCT	0	4869	7543	NPM1	79718	53651	TBL1XR1
DB003G2BC2_UP	AD003P15BC1_UP	Up-Up	TCGTGTGATTCGAGTTGATTTTGGA	ACCAGGAGTCTGACGGCAGGAGTGT	0	4088	4690	SMAD3	2305	4818	FOXM1
DB005H16BC2_UP	AD005A22BC2_UP	Up-Up	GACTTCCAAGTTTCAGTTGTCGGTC	GGCTATTGGAGTTTGAAGCCGTTTC	1		13029	IGK@	2181	71140	ACSL3
DB003H1BC1_UP	AD004B7BC1_UP	Up-Up	CTGAGAGAGACTGTCAGTCAGACAG	TTATATATCATTACTATATTTGTTT	0	55437	5332	STRADB	27125	12177	AFF4
DB006A19BC1_UP	AD004L9BC1_UP	Up-Up	GTTGGTATGGTTTTGTGTTAATCGC	GCAATGGGATTATAGTCGAAACCAA	0	6934	9999	TCF7L2	124583	117	CANT1
DB005H18BC2_UP	AD003I9BC1_UP	Up-Up	GCGAGGCTCTGGTGGTTAGGGGCAC	CGCTGGCACGGCGCTGGCAGGGACG	0	1316	4274	KLF6	4331	1816	MNAT1
DB006A17BC1_UP	AD004J15BC1_UP	Up-Up	CTTCTGGTCCTACTTTTCGGGTATC	GTGTTCCGATCTGTTAAGCAGGCT	0	3725	5109	JUN	5292	7882	PIM1
DB003P2BC2_UP	AD004B13BC1_UP	Up-Up	GCTTTGGAGACTCTGGCCGGGGAGG	CTCTTATTGCTCGCCCGAACGAGGC	0	7846	4595	TUBA1A	57120	121	GOPC
DB003J11BC1_UP	PRSE8BC3_UP	Up-Up	ATATTTGTTGCGCTACATAGGGTGG	TATCGGCTTATATTAGCCTTGGTAA	0	4205	11886	MEF2A	1019	4019	CDK4
DB006N22BC2_UP	AD003P21BC1_UP	Up-Up	TTGTTGGAAATGTATAATTTTGACG	GAGTCGTACTAACGACGTTGAGTGG	0	868	1938	CBLB	2035	55736	EPB41
DB005C2BC2_UP	AD004E3BC1_UP	Up-Up	AAACAGGATCCGTGATGGCTCGGGC	AGATTATTTTAAGGTTCTCGCAAAG	0	2908	7587	NR3C1	5430	14287	POLR2A
DB006K21BC1_UP	AD003K20BC2_UP	Up-Up	GCAGGTTCTGCGGAACGGTCTGATG	TCATTGGGTCCTTTAGCTCGTATTA	0	8031	2434	NCOA4	3939	13378	LDHA
DB003A11BC1_UP	AD004L7BC1_UP	Up-Up	GGGGCGGTGCGGTTAGCGTAAGATC	TCAGGGTGAGGCTTGCATTTTATCG	0	9134	13249	CCNE2	1021	13668	CDK6
DB005N16BC2_UP	AD005E8BC2_UP	Up-Up	TTTAGGGTTTGATGTGGTGGGCTGC	TTCTATTCCTTTCCTGGTAGCTCGC	0	472	14270	ATM	90993	7617	CREB3L1
DB006G8BC2_UP	AD004A1BC1_UP	Up-Up	CTCTTTCCTCTCAGGGTGAAGGCGT	CTCATTTCCTTAGATTGAATGCAGA	0	898	12508	CCNE1	5932	1563	RBBP8
DB006L8BC2_UP	AD005K22BC2_UP	Up-Up	TTCATGCGTCCGATGGGGCGGTAGC	GTCTCTTGTTTTTAGTTATCAAGTG	0	4089	4687	SMAD4	4436	7918	MSH2
DB005F3BC1_UP	AD003I4BC2_UP	Up-Up	AGGAGCCGATATAGGGGAGTAAGTC	CGGCTACTTACCAACTTCTCGTTAT	9	3159	4996	HMGA1	1027	1843	CDKN1B
DB003L5BC1_UP	AD004B6BC2_UP	Up-Up	TTTGGTCCATTGGTGAGTTCCAGTC	TTCGGTAGCTGTTGGGACGGGAGGG	0	10376	14965	TUBA1B	124540	5942	MSI2
DB005N1BC1_UP	AD004L11BC1_UP	Up-Up	ACGTGTTCAAGTCTTGCGGCCTGAT	GTGAGGACCATCCACGCTCGGGGGA	0	79145	7466	CHCHD7	23157	2233	SEPT6
DB006G1BC1_UP	AD004H22BC2_UP	Up-Up	GAATTACTAAGGGATCTCTGTATCA	GTAGTTTTGAGGCCACCCTTGTGAA	0	9935	2353	MAFB	2313	6734	FLI1
DB003G3BC1_UP	AD005F4BC2_UP	Up-Up	GAACGGTGCCTAGGGCAACTTCCGG	AATGAGCTGTGAGGTATTTAGGTTT	0	2885	8010	GRB2	1616	52987	DAXX
PRSA11BC3_UP	AD005C5BC1_UP	Up-Up	AGCCTGTTCGCGTGTGCTGGGAGTG	TTGGAGACGGATGACGTCTGTAACT	0	6271	5964	S100A1	595	3587	CCND1
DB006C17BC1_UP	AD005E10BC2_UP	Up-Up	TGTGCTTGTCTTGAAGGACTCGTTG	GGGGCGCTCGCATTGGTAAGCAATC	0	8522	3326	GAS7	54904	9120	WHSC1L1
DB003F3BC1_UP	AD005E17BC1_UP	Up-Up	GCTATTGTAGCATTAGGCCGTGAGA	AGCAGGTCGGGAAGAGGTAAAGCGT	0	8900	9270	CCNA1	3702	53009	ITK
DB003K12BC2_UP	PRSH3BC3_UP	Up-Up	GCGTATCTGGCATAGTTTTTAATTG	TGACTATTTTGATCTGTGGGTCGGA	0	4869	6392	NPM1	2856	4761	AP2B1
DB006M11BC1_UP	AD004J11BC1_UP	Up-Up	GTGATTGGGGGCTTGGCAGGTTCTG	ATAGTTACATCGCTCTCCAGAAAGC	0	1643	3586	DDB2	4286	9352	MITF
DB006I19BC1_UP	PRSG5BC1_UP	Up-Up	TACGATGAATTGTGGGCGGTGTGGT	TCTTTCCATATAAATGCGGAACGTC	0	602	71003	BCL3	5932	1563	RBBP8
DB005H7BC1_UP	AD003F11BC1_UP	Up-Up	ATTCGGGCGAAGGTCTCCGGCGGGC	AATAGAGTCTCGGTCATTACACTTC	0	6887	54474	TAL2	54619	10549	CCNJ
DB003L1BC1_UP	AD004J19BC1_UP	Up-Up	TGGGGTGAACGGGGGGGGAGTGGGG	GGCTATGCGAGGAGGCGCCCGGGGC	0	1104	5290	RCC1	602	71003	BCL3
DB003P13BC1_UP	AD004H5BC1_UP	Up-Up	ATGGGCCTGTTCTCATGAGGTTACG	TCGAGGCGGCTACACCAAATCCTAG	0	79718	53651	TBL1XR1	1385	3038	CREB1
PRSA10BC2_UP	AD003C23BC1_UP	Up-Up	TGCCGCCGCCATAAGTTAGGATCTT	TATGCAATGTCCCGTAGGGTCCTTG	0	51100	4480	SH3GLB1	84790	5968	TUBA1C
DB006K13BC1_UP	AD003F8BC2_UP	Up-Up	GATTCATGTGGTAGAGCATCTGTTG	TGCCACTTGTCATATAGCGCCCAGA	0	26039	1296	SS18L1	11186	53922	RASSF1
DB005J17BC1_UP	AD003O16BC2_UP	Up-Up	GGTAGTGTTTGATTAATGCTTTAAT	GTGTGACTGAGTGTGTCAGAGTCAG	0	3817	5451	KLK2	1022	5574	CDK7
DB005B3BC1_UP	AD003K21BC1_UP	Up-Up	GATTAACCCTCGTTAAGTATAAGTT	GAAATACAAGGAAACGGTGCTGGGG	0	27086	8945	FOXP1	2068	5313	ERCC2
DB006M20BC2_UP	AD003K14BC2_UP	Up-Up	GGTGATTCCTAAGTTTTGGGATATT	CTTCGAAGGTCGGCTGGGGGTGTCT	0	51684	6119	SUFU	8812	172	CCNK
DB005B9BC1_UP	PRSH4BC4_UP	Up-Up	AATTCAGATCTTTCTGCTGATCGTA	GTAGGGTTTAAAAGCAAGACGGGTG	0	3265	4453	HRAS	858	10940	CNOT7
DB003I18BC2_UP	AD003I24BC2_UP	Up-Up	TTGCGCGCCCAGGTAGGCGCTTTGG	TAGCTGATGCTTCTGGGTGATGGGG	0	10983	3899	CCNI	8878	3882	SQSTM1
DB003O19BC1_UP	AD005K23BC1_UP	Up-Up	TTCGTCATGTATCTGTATTCCGAGT	GGGTCCAAGAGGGCCGGGGAAGGAG	0	645121	55114	CCNI2	5979	4203	RET
DB003O17BC1_UP	AD004P16BC2_UP	Up-Up	CTGATGATTTAATATGGCTTTGTCC	GGCGGGGAGCGGAGGCGATGCGCGG	0	79616	11165	CCNJL	2309	6223	FOXO3
DB003C23BC1_UP	AD003A1BC1_UP	Up-Up	CGAATTTGCTAACGATGCTTACTAC	TTGGCTCCAGAACAATTGACTTTCT	0	84790	5968	TUBA1C	3925	7417	STMN1
DB005B2BC2_UP	AD005K8BC2_UP	Up-Up	GTGTGGCATTACTTTGATGTGACGG	GACTGTAATCATGTTTAATTATCCT	0	6418	10104	SET	4089	4687	SMAD4
PRSB9BC4_UP	AD004N15BC1_UP	Up-Up	GGTATCTGTATAGGGTCGAAGTTTA	GGTCGGCGGTCCGGGAAAGGTGGAG	0	5291	55893	PIK3CB	2624	7035	GATA2
DB005H11BC1_UP	AD003J16BC2_UP	Up-Up	AATTCGACGGGTCTGGTTGCGCGGT	AGCATGTCTAGGAATCTATGTTCTA	26	143187	710	VTI1A	2189	3568	FANCG
DB003J15BC1_UP	PRSF5BC1_UP	Up-Up	GGCAGGTTCTGCAGCAGCCCATGTG	GTCCTAAATGTGATCAGTTTGGGTT	0	2189	3568	FANCG	843	5359	FHL3
DB005J17BC1_UP	AD005O12BC2_UP	Up-Up	GGTAGTGTTTGATTAATGCTTTAAT	GATCGCTTGTGTTAACCGTGTGCCG	0	3817	5451	KLK2	330	11174	BIRC3
DB006N21BC1_UP	AD003E2BC2_UP	Up-Up	CTGCTTGCTAGGGTGGGGATACAGG	GTGTATAAATGATGTCTTAGTTGCG	0	868	1938	CBLB	6135	6960	RPL11
DB003K23BC1_UP	AD004C1BC1_UP	Up-Up	TTATCGTTAGATGAGGTCTGCTAAC	TAAAACACATTCTTAGACAGTCAAG	0	1356	1072	TUBA1B	2908	7587	NR3C1
DB003H2BC2_UP	AD003F13BC1_UP	Up-Up	TGGAGGTTGGCCAGGCAGCGCGGGG	ATTTTACTTTCCGCTTTTTTCCTAA	1	55437	5332	STRADB	6907	13669	TBL1X
DB006I7BC1_UP	AD003O9BC1_UP	Up-Up	TTAAGTTTATATTGTGCCGCACAAG	AAGCCGTTCTTTTCTTCGGGTACAG	0	3535	13532	IGL@	900	3302	CCNG1
DB003D20BC2_UP	PRSF11BC1_UP	Up-Up	CATTTCGACCGATCCTTTCCGAATG	ATTTTTGTGGTGGAGATAAGGTCGG	0	5127	7582	CDK16	6829	12443	SUPT5H
PRSC2BC4_UP	AD003A9BC1_UP	Up-Up	CCTTCTGCTACCGGAATTGTGTACG	GATTACTTCGGGTAGGGTGTCTGC	0	3093	11772	UBE2K	1017	3469	CDK2
DB006O17BC1_UP	AD003L7BC1_UP	Up-Up	CGGGTTTGTCGGGTGATCAGGTCTA	AGGAGGCAATGGAGTTTGTGGTGAA	0	5087	71783	PBX1	7431	69	VIM
DB003B21BC1_UP	AD004P21BC1_UP	Up-Up	AGTTTCGCGTTGGATACCCGGGTGA	TCAGTTTCTTTTCTGAGTAGTTGG	0	8350	14063	HIST1H3A	7430	5815	EZR
DB006N1BC1_UP	PRSE5BC1_UP	Up-Up	ATGAAGAGATTCGGCACTTGTAGCT	CACTTGTAGTATAGTCCTAGAATTG	0	11200	4020	CHEK2	6015	4435	RING1
DB005K7BC1_UP	AD004P19BC1_UP	Up-Up	TCGATACTCCGTATCCGCATCCCCT	CCGTGAAGAGAACGGTTATTTCGTC	0	5934	1628	RBL2	2624	7465	GATA2
DB006K24BC2_UP	AD004J7BC1_UP	Up-Up	TTTATATAGCTACTAGTAGCGCTAA	CAATTGCGTAGGGACTCGGGGTGGC	2	5187	9470	PER1	3535	13532	IGL@
DB006L8BC2_UP	AD003L8BC2_UP	Up-Up	TTCATGCGTCCGATGGGGCGGTAGC	AGCTAGGCTCATTAATAGATCTCTT	0	4089	4687	SMAD4	7431	69	VIM
DB003N12BC2_UP	AD005I6BC2_UP	Up-Up	TATTCGTGATTGGGTTTAGAATCGC	AGTAATAAGGTGCAAGGCGAGACTA	0	7112	11923	TMPO	2115	52931	ETV1
DB003A13BC1_UP	AD003L3BC1_UP	Up-Up	GACACACAGTCAGTCTCAGACTGTG	AAGTCTATCCAATGTATTGATTCTA	0	3621	71736	ING1	2516	9939	NR5A1
DB006D4BC2_UP	AD005N13BC1_UP	Up-Up	GTCAGTCTCTGAGTCTGTGAGTGTG	AGTGTCGACGGTTTTTTGTACAAAG	0	5987	11008	TRIM27	7249	72199	TSC2
DB005B10BC2_UP	AD003G3BC1_UP	Up-Up	CGGCGTGCTCGCTGCGTGGTCAGCC	CTTGGTTGCTTATCGGCATGCAGCG	0	3265	4453	HRAS	2885	8010	GRB2
DB005N7BC1_UP	AD003O19BC1_UP	Up-Up	GCATTCCGCGTTATGTCTTCAGACT	CCTTAAGGTTGGGGTTTAGTGCAAG	0	4893	5462	NRAS	645121	55114	CCNI2
DB003D10BC2_UP	AD003L22BC2_UP	Up-Up	TAGGGCCGCCCTTATTTAGCGGAGG	TAGGGACGGGGGCGGTGAGGGGGGA	2	4205	98	MEF2A	81669	7544	CCNL2
DB003D9BC1_UP	AD005M6BC2_UP	Up-Up	TCGTAGAGACTGTGGAGCTGGTTGG	GTTTGATGGCTTCTGTGTAGGGCAG	0	4205	98	MEF2A	2322	55497	FLT3
DB006B5BC1_UP	AD004B3BC1_UP	Up-Up	GGGCTTATGCAGTCATACGCTCCGA	TTTCCGGATGTTAAGCATGAAAGTT	0	5546	2895	PRCC	2623	6313	GATA1
DB003B3BC1_UP	AD004C1BC1_UP	Up-Up	ACCCTAATAATTTACTTTCTAAGAC	TAAAACACATTCTTAGACAGTCAAG	0	84790	4260	TUBA1C	2908	7587	NR3C1
DB003I1BC1_UP	AD003D14BC2_UP	Up-Up	TGTGGGCCTTATACACTACACTGCT	CGTCCGTATGGTCTTATACGCCGTT	0	4830	3125	NME1	5520	13596	PPP2R2A
PRSA3BC1_UP	AD003I18BC2_UP	Up-Up	GTCAATTTTTGTGTTGGTGCAACTC	TAGGAAGTACTTTCGCACTTGCTGG	0	1019	4019	CDK4	10983	3899	CCNI
DB005G7BC1_UP	AD004N11BC1_UP	Up-Up	GCGGCAAACCACATTGGGCCGCGAG	GCATATCGGATTCGCAACTTGCTGG	0	10210	10839	TOPORS	1643	3586	DDB2
DB006L1BC1_UP	AD003D11BC1_UP	Up-Up	GTTTAGGAGTTTAATAGGCACTTGT	CGGAAACCAGCTGAGGTGCCGATCG	0	3932	966	LCK	4869	5620	NPM1
DB003P8BC2_UP	PRSF6BC1_UP	Up-Up	AACTGCGAGTGAGCGGGGGAGTAGG	CCGCTTGGCCTGATTTCCGGTTGCG	0	5127	3474	CDK16	1224	7839	ADRM1
DB003N16BC2_UP	PRSH4BC1_UP	Up-Up	GCCTATTTGATCCCCTTGTCCGTCA	AAACAAGGCGTTGTTCGCCGGTTTA	0	2035	9380	EPB41	858	10940	CNOT7
PRSA12BC4_UP	PRSG11BC3_UP	Up-Up	TTGGTGGGTGCGGTACCGGCTGTGT	ATGGGAGGGAGGGGGTGGTGTGGAG	0	599	53726	BCL2L2	9444	8168	QKI
DB006H22BC2_UP	AD003P13BC1_UP	Up-Up	TGAACGGTTGGATCGCACAGTGATT	GCTTGGGAATCCCAATTCGCGGTCT	0	4292	2713	MLH1	79718	53651	TBL1XR1
PRSC1BC4_UP	PRSF11BC2_UP	Up-Up	TTCCCTAACATGGCGTCCTGGGGTG	CAGGAGCAAGCTCCATCGGTCTAGG	0	11075	4907	STMN2	6829	12443	SUPT5H
DB005J16BC2_UP	AD003I9BC1_UP	Up-Up	CGTAATGGGGAGGTAGTAGTAGACT	CGCTGGCACGGCGCTGGCAGGGACG	0	3535	13184	IGL@	4331	1816	MNAT1
PRSC1BC4_UP	PRSG3BC3_UP	Up-Up	TTCCCTAACATGGCGTCCTGGGGTG	TGCGTCTCATCAGCCTTTACTTATA	0	11075	4907	STMN2	894	8013	STX4
PRSA3BC1_UP	AD004P22BC2_UP	Up-Up	GTCAATTTTTGTGTTGGTGCAACTC	CTCGTGAACGTAGGCTATTGGATGA	0	1019	4019	CDK4	7430	5815	EZR
DB003O6BC2_UP	AD004P4BC2_UP	Up-Up	TATGAGTGCCGTTTTGACACTAGTA	ACGTCGAAATCAGGCTAAAGTATTC	0	4869	7517	NPM1	3927	5231	LASP1
DB003G1BC1_UP	AD004D12BC2_UP	Up-Up	TGAAATGAGTTCGTCGGGGCGGGCG	TTTCTTTATTGCGGAGGCCGGTCGT	0	4088	4690	SMAD3	2625	3455	GATA3
DB006F7BC1_UP	AD005G16BC2_UP	Up-Up	TTATACATCCTATATTAAGCGTTCT	GCGTTGCTTGTTATTGTATAAGGGT	0	90993	7617	CREB3L1	7248	14153	TSC1
DB006C1BC1_UP	AD004J3BC1_UP	Up-Up	TTGTTCTTGGGCGTATGGACTGTTG	ACCGTTAGGCGGGTTAACGTTTTTG	0	8929	5895	PHOX2B	11197	1273	WIF1
DB005K7BC1_UP	PRSE11BC1_UP	Up-Up	TCGATACTCCGTATCCGCATCCCCT	TGTCTATATGGGCGAGGCGTCGCTC	0	5934	1628	RBL2	6285	3757	S100B
PRSA4BC2_UP	PRSE2BC3_UP	Up-Up	TATTAATGTTCGGGCCGTTGTCGTT	GTTCCCACAAGGTCTGGCGTGCGGC	0	93621	12736	MRFAP1	708	4997	EXOSC5
DB003K5BC1_UP	PRSF2BC4_UP	Up-Up	TGCATGTTTAATTCATTGTACTGCG	AACAGTATGGGTTCGTGTAGGGCTT	0	22858	10179	ICK	384	2777	MRFAP1L1
DB006K11BC1_UP	PRSE4BC1_UP	Up-Up	GTTTTCGATAGTTCAGTTGCGGGTT	CGACCTTGGTTATAGCTTAATTTTG	0	23157	2233	SEPT6	972	4430	MORF4L1
DB003J9BC1_UP	AD003C7BC1_UP	Up-Up	TATAATGATTCTTGGGAGACATCGC	CTTCTCGAGCAACACAAAGATTTCA	0	6905	2867	TBCE	221150	6057	SKA3
DB003J18BC2_UP	AD004H11BC1_UP	Up-Up	ACACAGGGCCTTAAAGCGTATACAG	ATGATAATTCCGGGCTGGGGGCAGC	3	1200	992	TPP1	23157	6705	SEPT6
DB003A24BC2_UP	AD004J24BC2_UP	Up-Up	GATACTAGTGGTCCTTAGGTCATGG	TTAATAGGTGTTTTCATGGTTCGAT	1	7277	5839	TUBA4A	2119	4522	ETV5
DB003J4BC2_UP	PRSE11BC3_UP	Up-Up	TTCGGCGTTCAATACCGACAAGGT	GACGCATGTGAAACGGCTAGTAGGA	0	5663	6970	PSEN1	6285	3757	S100B
DB005G1BC1_UP	AD005D13BC1_UP	Up-Up	AGCGTTCGACCTGGTGCACGGCGGG	ATGTTTATAAGGCATTATAGGCTAT	0	9787	3032	DLGAP5	641	71056	BLM
PRSA8BC1_UP	AD005I2BC2_UP	Up-Up	GGTACGGGGTGAGCTCGGGCGGTGG	GGGGCTCGGGGGGATCGAGGGGTGA	0	894	6359	CCND2	50615	4298	IL21R
PRSD3BC3_UP	AD005E19BC1_UP	Up-Up	TACTGATTGATCCTCAGCCAGGTCT	TTGGGTGCACATGGGGACATGGTTA	0	26119	9194	LDLRAP1	2263	71073	FGFR2
DB003H7BC1_UP	AD003E5BC1_UP	Up-Up	GGGAATGTGTTCGTAGTAGTTGTGT	ACGCCGGGGGGATGCGGCGGCTTTA	14	890	71890	CCNA2	11186	55583	RASSF1
DB005H16BC2_UP	PRSH4BC1_UP	Up-Up	GACTTCCAAGTTTCAGTTGTCGGTC	AAACAAGGCGTTGTTCGCCGGTTTA	0		13029	IGK@	858	10940	CNOT7
DB003E24BC2_UP	AD004J3BC1_UP	Up-Up	GCGGTTCACAAAGGTCGGGGAGTGG	ACCGTTAGGCGGGTTAACGTTTTTG	0	84790	5766	TUBA1C	11197	1273	WIF1
DB006L14BC2_UP	AD004E6BC2_UP	Up-Up	CGATGAGAGTCGTGCGGGTGGCGAC	AGTGCCCAACTAATTTAACACGAAC	0	2130	14655	EWSR1	3978	56190	LIG1
DB003D10BC2_UP	AD003F13BC1_UP	Up-Up	TAGGGCCGCCCTTATTTAGCGGAGG	ATTTTACTTTCCGCTTTTTTCCTAA	6	4205	98	MEF2A	6907	13669	TBL1X
PRSA11BC3_UP	AD003C2BC2_UP	Up-Up	AGCCTGTTCGCGTGTGCTGGGAGTG	TATAACCAAATGGTTGGCCTAAGCG	0	6271	5964	S100A1	7319	6997	UBE2A
DB006B8BC2_UP	AD003F13BC1_UP	Up-Up	CTTTGTGTCCTAGTTACTAAGAAGA	ATTTTACTTTCCGCTTTTTTCCTAA	0	23598	12624	PATZ1	6907	13669	TBL1X
DB006H5BC1_UP	AD005O10BC2_UP	Up-Up	GACCTATTTGTCAGGGGGGGATGAA	CCTCAGTCGTGCTCAACTGATTGCG	0	5966	53942	REL	80304	10156	C2orf44
DB003H22BC2_UP	AD004F13BC1_UP	Up-Up	TTATTAGTGTTTAGGACCGCTGGAG	CCTCTAGTGATTACTATAAGAATTC	0	2177	15052	FANCD2	2624	7593	GATA2
DB003B6BC2_UP	AD003J12BC2_UP	Up-Up	ACTTGAGGCGTGGTGCATGTTTGGG	TGGATCGGCTCGGTTGGGGGAGGGT	4	995	7841	CDC25C	4205	11886	MEF2A
PRSB5BC1_UP	PRSE2BC3_UP	Up-Up	CTGATGGATGGGGCCGCGTGGCTGC	GTTCCCACAAGGTCTGGCGTGCGGC	0	51274	15026	KLF3	708	4997	EXOSC5
DB006E16BC2_UP	AD004F19BC1_UP	Up-Up	GCGCGGGGAGTCGTGAGGTGGTGAG	AACTGTTGTTTCGGCTGAAGCGTAG	0	54880	12054	BCOR	10006	12435	ABI1
DB003F5BC1_UP	AD005E4BC2_UP	Up-Up	TAAATGGTTTATATATCGTGGCGCA	CGGACGGCTGTGGGAATGGGGCGGT	0	4088	11805	SMAD3	171017	11839	ZNF384
DB005E4BC2_UP	AD004H21BC1_UP	Up-Up	GAGGGGAGCGCCGCGCGCGGGGTGG	TTTTCATATGCTGCACAAGTCGATT	0	5430	14287	POLR2A	2313	6734	FLI1
PRSA2BC2_UP	AD004H22BC2_UP	Up-Up	GCGCTATTTCAAATGCAAGCTGGTG	GTAGTTTTGAGGCCACCCTTGTGAA	0	51013	1684	EXOSC1	2313	6734	FLI1
DB003L3BC1_UP	AD004D8BC2_UP	Up-Up	ACAACGTTAGTCAGGCTTCACCCGG	TGAGTCAGAGAAGGGGAAGGTCATG	0	2516	9939	NR5A1	595	12542	CCND1
PRSA6BC1_UP	AD004H4BC2_UP	Up-Up	AGGATGATGGGATCGCCAGGCGGTT	AGGACATTAGTACTGTGTACTCTTG	0	1026	3192	CDKN1A	2130	4684	EWSR1
PRSC1BC1_UP	AD003D15BC1_UP	Up-Up	ATGAAGATGGGAGCGGGGAAGAAAG	GACCGGCGCCGGGGGAGGGGGGGCG	0	11075	4907	STMN2	2099	56919	ESR1
DB005F15BC1_UP	PRSG9BC1_UP	Up-Up	GTAGATAGAGTCCCAGGGGGTACCC	TGGATAACTTCAAATTACTTCCTGG	0	6955	12124	TRA@	8554	56382	PIAS1
DB003P3BC1_UP	PRSG7BC3_UP	Up-Up	CGCCGCGAGTGGTAGGGTCATCGCC	CTGCTAAGCATATACGTCAACAGTT	0	5468	2704	PPARG	1284	3179	DDX39
DB003N13BC1_UP	AD004F3BC1_UP	Up-Up	CGATTATTAAGGTACGAGTTTTTAG	GTAATGACTTGATGGTCCGGATAGG	0	7161	54024	TP73	57007	1997	CXCR7
DB006I14BC2_UP	AD003I10BC2_UP	Up-Up	CCGCATCCGTGAGGCTCTAGAAATC	TCGAATGCTATAGCCGGCGGACGTG	0	1434	2940	IKZF1	4331	1816	MNAT1
PRSA8BC3_UP	AD004N13BC1_UP	Up-Up	TCCAGGGTTGCCGTGGAACATTTTG	TAGTCAAAGCGGGAGAAGCGTAGAC	0	894	6359	CCND2	10342	5933	TFG
PRSA9BC2_UP	AD003B19BC1_UP	Up-Up	CTGTCTTAATATGGTATCTGGCAGA	ACAATTGGTTTTAATTTTTTGTTAA	0	664	7547	BNIP3	25939	1657	SAMHD1
DB005G5BC1_UP	AD003C8BC2_UP	Up-Up	ATTAGATTACATTTCACTGGTGGA	TGGTATAGGTGTGGCCTGCAGTGGG	0	2517	56175	TACC3	221150	6057	SKA3
PRSB10BC2_UP	PRSF1BC4_UP	Up-Up	TATAGCCGAACGGAGTTTAAAGGGG	CAAGTACCTTATCGTACAAATTCTG	0	7341	4586	SUMO1	309	5664	LSM3
DB006I19BC1_UP	AD003B20BC2_UP	Up-Up	TACGATGAATTGTGGGCGGTGTGGT	TTCGTCACAGTGGGACCATGACGGG	0	602	71003	BCL3	25939	1657	SAMHD1
DB006O8BC2_UP	AD005M10BC2_UP	Up-Up	TGCAATTGGTGCTAGTCCCTTGATT	CCGGGTATACATGGACAGTAGCATG	0	3558	14594	IL2	3718	9468	JAK3
DB006P18BC2_UP	AD004N15BC1_UP	Up-Up	TGAGGTTGCGGACGGGGAGGGGCGG	GGTCGGCGGTCCGGGAAAGGTGGAG	0	8301	71440	PICALM	2624	7035	GATA2
DB006E5BC1_UP	AD003E4BC2_UP	Up-Up	GGAATGATGCGGCGGGGAATAGGTG	AGGGTGGCCCTGGGGGTGACGTGGG	0	9901	2272	SRGAP3	7532	801	YWHAG
DB005I7BC1_UP	AD003B18BC2_UP	Up-Up	CCTTGAACCCACTGGATAAGATAGG	AGTAAGTTCGATACTCGTTTAGTC	0	1956	71314	EGFR	6813	4409	STXBP2
PRSB7BC4_UP	AD005A3BC1_UP	Up-Up	AGCGCCCTCTCGTGAAGGACGATGC	GGGCTGAATTAGGATACCGAGGCAG	0	55577	3233	NAGK	2078	11267	ERG
DB006K7BC1_UP	PRSH2BC2_UP	Up-Up	CCGACCGGGGCTGGTATTCAGCAGG	CTATTTTCAGGACCTCCATTTAAAT	0	1021	13668	CDK6	55165	4717	CEP55
PRSC9BC4_UP	AD003E16BC2_UP	Up-Up	ACTGTGAGGTGCTATCCGAGGGATA	ATAATAGGCTAATAGATCTCTTGGG	0	7329	3129	UBE2I	902	5564	CCNH
DB006F8BC2_UP	PRSH5BC1_UP	Up-Up	GCAGGCGTGCATCAGTTCATTAGCG	TGGCGAAGAGGCGCGAAATCCTTAT	0	90993	7617	CREB3L1	896	6197	CCND3
PRSC12BC4_UP	PRSE1BC3_UP	Up-Up	CTGTTGATCACGTATATTTATCTTC	GAGAAGCGGTAGGGTGAGTAGGTAA	0	729991	9076	LOC729991	5708	5171	PSMD2
DB006M21BC1_UP	AD004H22BC2_UP	Up-Up	TCAAAATTCGGGTGTAGAGATCTC	GTAGTTTTGAGGCCACCCTTGTGAA	0	2271	3408	FH	2313	6734	FLI1
PRSD4BC4_UP	AD003J16BC2_UP	Up-Up	ACTATGGAGGCTCTTATGTGTGTAT	AGCATGTCTAGGAATCTATGTTCTA	0	694	5844	BTG1	2189	3568	FANCG
DB003F16BC2_UP	PRSE10BC1_UP	Up-Up	CTAATGCGTTCTGGACAGATATGTG	AGCGGTTCTTGATCTTTTGTTATGG	0	2178	11400	FANCE	56904	6148	SH3GLB2
PRSB4BC4_UP	PRSG2BC1_UP	Up-Up	AGTCGTAACCTGGGGAGTTGCGTTG	CGGTTGGGAGGAAGTGAGGAGGGTT	0	55957	2864	LIN37	7329	3129	UBE2I
DB003E16BC2_UP	AD003A8BC2_UP	Up-Up	TTTTTATTAGGGTAGATTGTTGATT	TTCACCCCCTATGTTTTCAGTTTCG	7	902	5564	CCNH	4869	7543	NPM1
DB006G11BC1_UP	AD005O15BC1_UP	Up-Up	CTATCCTGTGGGTGCAAACGCTGGG	CCATCGAGTTTGGGCAGGGGGGAGG	0	23157	6705	SEPT6	471	5438	ATIC
DB005A6BC2_UP	AD003F23BC1_UP	Up-Up	CAACGCTACTTTGCGGTCGGGCGAA	TATGTTGGTAGACATAATGTACGTT	0	905	56248	CCNT2	2305	667	FOXM1
DB003E16BC2_UP	AD003B2BC2_UP	Up-Up	TTTTTATTAGGGTAGATTGTTGATT	CCGTATCTAATCTGCCTTACTCTGC	0	902	5564	CCNH	1356	229	TUBA1B
DB003D6BC2_UP	AD003H2BC2_UP	Up-Up	ATCGGGCATCAGTTGTAACGTAAGG	GTGTTTATTAGTGGACAAGAGGCGG	0	79858	1608	NEK11	55437	5332	STRADB
DB005F1BC1_UP	AD004L22BC2_UP	Up-Up	GACTGTCAGTCAGACACTCTGTGAC	GAAGCGAAATTAAGGGAATTGCTGG	0	10962	3085	MLLT11	8031	2434	NCOA4
DB005B18BC2_UP	AD003E3BC1_UP	Up-Up	TGGCTATGTTTTAGTAAGGGTGGCG	AAGGGGTTACAGGGTATGGCACGGG	0	1316	3194	KLF6	7532	801	YWHAG
DB006L6BC2_UP	AD004B19BC1_UP	Up-Up	CTAGTTTTTACTCGGCGTCATACGA	TTATATGAGCTTGTATGACTAGTTA	0	256646	55406	C15orf55	6934	9999	TCF7L2
DB005I7BC1_UP	AD005I10BC2_UP	Up-Up	CCTTGAACCCACTGGATAAGATAGG	TAATACGATCATTTAAACCAAACTT	0	1956	71314	EGFR	4780	7150	NFE2L2
DB006H5BC1_UP	AD004F15BC1_UP	Up-Up	GACCTATTTGTCAGGGGGGGATGAA	ATCTAAGGTCCGGTGGCGACACAAG	0	5966	53942	REL	54880	12054	BCOR
DB006F2BC2_UP	AD005A20BC2_UP	Up-Up	CGTGGATTTTAAGGGTGTGCTTCAC	TTCCGGATTTTATCGGCTGTCTTGG	0	217	3748	ALDH2	4602	12304	MYB
DB006B21BC1_UP	AD003M21BC1_UP	Up-Up	AGAGCGATGTTGGCGGGGCACAGCG	GAAAGAGTGGGCAGGGGTGAGGGGG	0	2181	71140	ACSL3	1356	6115	TUBA1B
DB003G4BC2_UP	AD005G21BC1_UP	Up-Up	TCGCAGTAGTCATTAATCCCTTGTA	AACGAGTAAATATTCAGTACGTGGA	0	2885	8010	GRB2	4292	2713	MLH1
DB005F13BC1_UP	AD003J10BC2_UP	Up-Up	TGCCTTATTCTCAGCTGAACGATCT	CCACAGTCTTGCTGGGTAGACTTGC	53	1649	3944	DDIT3	6905	2867	TBCE
DB003O13BC1_UP	AD004E4BC2_UP	Up-Up	GTGGTGTCATTTGTATTAGAGAGAA	CATCATTTACGCTAGGGCGGCGCTG	0	8878	3668	SQSTM1	5430	14287	POLR2A
DB005M6BC2_UP	AD005I22BC2_UP	Up-Up	AAGCCTAGATGAACAAGCCGGCACT	AGTGGTGCGAGTCTCTAGTTATGGC	0	23133	11831	PHF8	64783	4975	RBM15
PRSA9BC1_UP	AD004M6BC2_UP	Up-Up	CCTTCGAGCTTGAAGGGTTGGAAGC	TTCATCTTGTAGTGTGCACGTGGTA	0	664	7547	BNIP3	23133	11831	PHF8
DB006B21BC1_UP	AD004B14BC2_UP	Up-Up	AGAGCGATGTTGGCGGGGCACAGCG	CCGGTGTTCGAGGCGGCGTGGGGGT	0	2181	71140	ACSL3	57120	121	GOPC
PRSC3BC1_UP	PRSE12BC1_UP	Up-Up	TCGTATTTTGGTTTTATTGGTGCAG	ACTCGTGATTGTGCCGCTGGTCCTC	0	9341	5658	VAMP3	638	3740	BIK
DB006B24BC2_UP	AD003I15BC1_UP	Up-Up	TTGACGCGTCTGCTGTCGCTCAATA	TATAGCTTGCTTTGAATCGTCTGTT	0	5371	3572	PML	55872	6493	PBK
DB006H5BC1_UP	AD005G8BC2_UP	Up-Up	GACCTATTTGTCAGGGGGGGATGAA	AACCGAGACATTATGATCAGACTAT	67	5966	53942	REL	6850	3739	SYK
DB005I8BC2_UP	AD003J21BC1_UP	Up-Up	GTGACTTCGGCTAGAGGGGCGGAGG	GTATTTCCCTCGGGAGACTTTAGCG	0	1956	71314	EGFR	7272	2042	TTK
DB003C17BC1_UP	PRSF2BC4_UP	Up-Up	GCTGTTAGAAGCTCGAGTCTATGTA	AACAGTATGGGTTCGTGTAGGGCTT	0	1022	1832	CDK7	384	2777	MRFAP1L1
DB003E3BC1_UP	PRSG6BC2_UP	Up-Up	CCAGGTTCCGACATCGATTTATATC	AAAATTGTACCTGCAAATTGATAGC	0	7532	801	YWHAG	6844	4137	VAMP2
DB005M6BC2_UP	AD003O11BC1_UP	Up-Up	AAGCCTAGATGAACAAGCCGGCACT	CATCCCGCGGAAATGAACGAAATTT	0	23133	11831	PHF8	841	71021	CASP8
DB006O8BC2_UP	AD003B24BC2_UP	Up-Up	TGCAATTGGTGCTAGTCCCTTGATT	TATATCTACTTCGATCCTTGCGAGA	0	3558	14594	IL2	994	10570	CDC25B
PRSD4BC3_UP	AD003C18BC2_UP	Up-Up	TTGAACGCTTATTTGGGTCAATATC	ACAAGGAACAGGTCGTCCTGTGGGT	0	694	5844	BTG1	1022	1832	CDK7
PRSC3BC4_UP	AD004O1BC1_UP	Up-Up	CCGCGTTTTTAAGTACTAACTTGAA	CTGCAGGTACAGGTGCTTTCACC	10	9341	5658	VAMP3	2071	4854	ERCC3
DB006O4BC2_UP	AD005K14BC2_UP	Up-Up	GATGTTAGTAAGAGGAATGCGGGAA	CTAGTGCGAGCGCTGGGGGTTCGGC	0	3927	5231	LASP1	2130	14655	EWSR1
DB006B16BC2_UP	AD003G19BC1_UP	Up-Up	AGTAAGCCGCACGAAGCGGACGCCC	ACAAACCAGTAATGAGATTTCAGAG	6	472	14734	ATM	892	13480	CCNC
DB003M1BC1_UP	AD004I4BC2_UP	Up-Up	TCGGAGTCGCGGATTAGAATGGCCT	GGAGTTTCGTGGAACAACCAATTGT	0	5831	2609	PYCR1	4171	7766	MCM2
PRSB10BC3_UP	PRSE6BC2_UP	Up-Up	GAACGAACAAGCGGAGCGTCGGCGG	GAGTCTGTAACGTATTCGCACAGTT	0	7341	4586	SUMO1	786	3156	PCNA
DB005B18BC2_UP	AD003F3BC1_UP	Up-Up	TGGCTATGTTTTAGTAAGGGTGGCG	GTCACTTCTCCAGAC	4	1316	3194	KLF6	8900	9270	CCNA1
PRSC3BC3_UP	AD003M13BC1_UP	Up-Up	TGTCGATCCAGGTACGTCTTTTTCG	TTGTGTCCAACGCAACCTGCACGTC	0	9341	5658	VAMP3	10376	7910	TUBA1B
DB006G20BC2_UP	PRSE4BC3_UP	Up-Up	ATAAGAGGAGGGCTGGATCGGGTGC	CACTTAGACTAACCTGTCGCGGGTC	0	861	70610	RUNX1	972	4430	MORF4L1
PRSC10BC3_UP	AD005M10BC2_UP	Up-Up	ACGAACACGTTACTTGCTCGACTCA	CCGGGTATACATGGACAGTAGCATG	4	1616	52987	DAXX	3718	9468	JAK3
DB003K3BC1_UP	AD004L19BC1_UP	Up-Up	TATCTAGCATCGGTTGGCTAAGGCT	TGGGAAGGCCGGAGTTTGCGGTGTG	0	57018	8729	CCNL1	3492	70958	IGH@
DB006I10BC2_UP	AD003P7BC1_UP	Up-Up	AGCAGCTAGGCAGGACAGCGCACTG	GTGGGGGGCTGGGGCTCGGGGGTGT	0	6416	10376	MAP2K4	5127	3474	CDK16
DB006M14BC2_UP	AD004G4BC2_UP	Up-Up	AATACGTTGGATGTGACAATACTTT	CTTGGAGTGTCCCGAGGGATTTTGG	0	10342	5933	TFG	1453	7634	CSNK1D
DB006K13BC1_UP	PRSF5BC1_UP	Up-Up	GATTCATGTGGTAGAGCATCTGTTG	GTCCTAAATGTGATCAGTTTGGGTT	0	26039	1296	SS18L1	843	5359	FHL3
DB003J4BC2_UP	AD003N21BC1_UP	Up-Up	TTCGGCGTTCAATACCGACAAGGT	CAGACTAGCGGGGTGAGCAAGGGTA	0	5663	6970	PSEN1	332	8973	BIRC5
DB006N17BC1_UP	AD004P10BC2_UP	Up-Up	ACCCTCTTACGGCTCGAGATTTGTC	GGTAGGTCATACATAAAATTGTACG	0	8019	12575	BRD3	2625	2711	GATA3
DB005P8BC2_UP	AD003C18BC2_UP	Up-Up	GTGTGCGCGAGGCGAGGGGGCCAGG	ACAAGGAACAGGTCGTCCTGTGGGT	0	6146	12007	RPL22	1022	1832	CDK7
DB006K9BC1_UP	AD003O6BC2_UP	Up-Up	GCGTAGATCGGACAACCACTGGGGG	TGTGGAAGGTACGACCTCTGCGTCT	0	124583	117	CANT1	4869	7517	NPM1
PRSA7BC3_UP	AD003G8BC2_UP	Up-Up	CATAGAATTTGGGTGTTCGACGCGG	TGTGTTTGGGGAGATGACTTAAAAG	0	5711	7647	PSMD5	768	34	YWHAE
DB003P13BC1_UP	AD003A8BC2_UP	Up-Up	ATGGGCCTGTTCTCATGAGGTTACG	TTCACCCCCTATGTTTTCAGTTTCG	0	79718	53651	TBL1XR1	4869	7543	NPM1
DB003L19BC1_UP	PRSF9BC1_UP	Up-Up	TCGGTGGGCATTGGAGCGGTCTGTG	GGTGGAGTCCATCATTTTATCGGGA	0	8626	11297	TP63	5295	12865	PIK3R1
DB003B19BC1_UP	AD004E4BC2_UP	Up-Up	GGTTCTGTGTCGTAAGCTGCTTTAT	CATCATTTACGCTAGGGCGGCGCTG	0	25939	1657	SAMHD1	5430	14287	POLR2A
DB005N1BC1_UP	AD003G7BC1_UP	Up-Up	ACGTGTTCAAGTCTTGCGGCCTGAT	ATTCGTTACCACTTCTGCGGATTTC	0	79145	7466	CHCHD7	768	34	YWHAE
DB003D20BC2_UP	AD005G1BC1_UP	Up-Up	CATTTCGACCGATCCTTTCCGAATG	CTGGGCGGGCAGGCGGAGGGCGCCG	0	5127	7582	CDK16	4595	3901	MUTYH
DB005F18BC2_UP	AD003O1BC1_UP	Up-Up	TCATGTTAAACCGGAGATTGATTAT	CTCAAAGGGTGACCTTGGAGACCAG	0	2272	9645	FHIT	332	4441	BIRC5
DB006E15BC1_UP	AD004C9BC1_UP	Up-Up	AGATGTATCGAGTGATGCTTATTCC	TTCCTCTTCGGGCCTTATTTGCCTA	0	54880	12054	BCOR	1730	54245	DIAPH2
DB003D2BC2_UP	AD004N21BC1_UP	Up-Up	CATAGTTGCATCAAGTGCTGGCAGC	TGTCGGGGCGTGCGGCGCATGAGGG	5	5527	7603	PPP2R5C	2271	3408	FH
DB006J24BC2_UP	AD005A21BC1_UP	Up-Up	ACAATCGTGAACCATGGGATCGTCT	AGGCAATTAAGCCGACGGTAGTGCG	0	701	7871	BUB1B	2181	71140	ACSL3
DB005P22BC2_UP	PRSE1BC1_UP	Up-Up	GAGTGGCTTGGAGGGCTCCGGAAGA	ATGGCCTCATGTAGTAGCAATCCCG	0	5077	14217	PAX3	5708	5171	PSMD2
DB005C8BC2_UP	PRSE3BC2_UP	Up-Up	TCGGACCATGTAACGAGCGCAGTCG	AGTAGGTTTACCACCTTAATCAATT	0	2517	71455	TACC3	501	3933	CDKN2D
DB003D15BC1_UP	AD005O1BC1_UP	Up-Up	GAAGCATCGAATTTCTATGTTCTAG	CGTGTGCATAGTATTTATGCGGATA	1	2099	56919	ESR1	405	10907	ARNT
DB003N4BC2_UP	AD003E12BC2_UP	Up-Up	TGTCGGCCGGGCGCAGGGTGCGGGG	CCTTACTTAAGCAAGGTGATTATTC	0	4086	3782	SMAD1	645	14238	NEK2
DB005P13BC1_UP	AD003J9BC1_UP	Up-Up	AGTCTAGGCCTATGAAAGGGGTTTA	ACAGTACCTTAGGTTGTGAAGGGTC	0	8915	11832	BCL10	6905	2867	TBCE
DB005I2BC2_UP	AD003L2BC2_UP	Up-Up	TTCCGAACTTGCTCTATCGTAATGG	ACATTTCTGTACGCATATGCGCTAA	12	9787	5976	DLGAP5	1104	5290	RCC1
DB006L20BC2_UP	AD005E9BC1_UP	Up-Up	GGGACTCGCTTCCTTGCGATCTATA	ATAGTTGTCTTAGGCATAGTTTCGC	0	604	72062	BCL6	54904	9120	WHSC1L1
DB003J21BC1_UP	PRSF9BC1_UP	Up-Up	CAGCATCTCTTGTCTACGAAATTGC	GGTGGAGTCCATCATTTTATCGGGA	0	7272	2042	TTK	5295	12865	PIK3R1
DB005D3BC1_UP	AD003L8BC2_UP	Up-Up	CCCGAGTTTTACATAAGCACAGTCC	AGCTAGGCTCATTAATAGATCTCTT	0	10397	8936	NDRG1	7431	69	VIM
DB003F6BC2_UP	AD003E17BC1_UP	Up-Up	TACGCAGAGCCAATTTGAAGCAGTT	GGCGCCGGCAGGAATGCCAGGCGGG	0	4088	11805	SMAD3	23582	100	CCNDBP1
DB005N17BC1_UP	AD005C6BC2_UP	Up-Up	AGCCAATGATAACGTCTCTTAGGGT	AGGGTGGTCAGCGGCGGCGG	0	4291	5516	MLF1	595	3587	CCND1
DB005F1BC1_UP	PRSH5BC2_UP	Up-Up	GACTGTCAGTCAGACACTCTGTGAC	TGCGTCTTAGAATACGTGGGACGAT	40	10962	3085	MLLT11	896	6197	CCND3
DB003N4BC2_UP	AD004F8BC2_UP	Up-Up	TGTCGGCCGGGCGCAGGGTGCGGGG	GGCTTGACTAGTCTGGCAGGCAGCA	0	4086	3782	SMAD1	5413	12681	SEPT5
DB003N8BC2_UP	AD003K14BC2_UP	Up-Up	AACCGGGGGGCTGTCAGAGGCTTTG	CTTCGAAGGTCGGCTGGGGGTGTCT	0	991	6942	CDC20	8812	172	CCNK
DB006G24BC2_UP	PRSF4BC3_UP	Up-Up	GATATGGTTGGGGAACATGGTAAGG	GTCTGTCTTTTCGCCTTGTTGAAAG	0	90993	7094	CREB3L1	56159	2104	TEX11
DB005D3BC1_UP	AD005K7BC1_UP	Up-Up	CCCGAGTTTTACATAAGCACAGTCC	AGTTGTTATTATGTTTATACGTTAA	0	10397	8936	NDRG1	4089	4687	SMAD4
DB006L7BC1_UP	AD004L7BC1_UP	Up-Up	TCGTCTATTCTTTTTGGGGCATATA	TCAGGGTGAGGCTTGCATTTTATCG	0	4089	4687	SMAD4	1021	13668	CDK6
DB006K22BC2_UP	AD003F21BC1_UP	Up-Up	CGCCGCTTAGGCCAGGGTATGTAGT	TATGTTTACATATATATGATAACGA	0	8031	2434	NCOA4	6829	12443	SUPT5H
DB006E18BC2_UP	PRSF8BC3_UP	Up-Up	CAGCGGACGCTGCGGTGGCCTACCG	TGGTAGTACAGTCAGGGTTGGGTGC	0	208	56582	AKT2	23568	3431	ARL2BP
PRSC12BC2_UP	PRSE10BC2_UP	Up-Up	GAGGATAGTGAAGCGTGCTTATCAC	TTATCAGATTATAGGGAATGTATCG	0	729991	9076	LOC729991	56904	6148	SH3GLB2
DB005O7BC1_UP	PRSG2BC2_UP	Up-Up	TAGTTAGGGATGTTGCTAAGCCTAT	GAAGCGACTAAACGGTGCGTGACGC	0	23022	70819	PALLD	7329	3129	UBE2I
DB005B17BC1_UP	AD005N13BC1_UP	Up-Up	AGGTATTATGTAGGATGTATTGTTG	AGTGTCGACGGTTTTTTGTACAAAG	0	1316	3194	KLF6	7249	72199	TSC2
PRSB3BC1_UP	PRSG9BC1_UP	Up-Up	CACCTGTGAATGGGGTCGGGGACGG	TGGATAACTTCAAATTACTTCCTGG	0	6286	2693	S100P	8554	56382	PIAS1
DB006A16BC2_UP	AD003J2BC2_UP	Up-Up	GAACCGTCGGTGGAGGGGTGTGTAC	CAACAACGGCAATTCGGATTTAGGT	18	7170	14851	TPM3	1454	4815	CSNK1E
DB005D6BC2_UP	AD003M14BC2_UP	Up-Up	TCGTGTATCGGTAGTGAGCTAGGGT	ACGTAGCGCTTGCATTATAAAAGTT	0	1021	9522	CDK6	10376	7910	TUBA1B
PRSB1BC2_UP	PRSF10BC3_UP	Up-Up	TTAGCATGGGACCATTGGTTCTGAC	GATTCAGGACGACGTGCAAGGAGGG	0	57819	6601	LSM2	6672	7188	SP100
DB005B3BC1_UP	AD004J19BC1_UP	Up-Up	GATTAACCCTCGTTAAGTATAAGTT	GGCTATGCGAGGAGGCGCCCGGGGC	0	27086	8945	FOXP1	602	71003	BCL3
DB006M11BC1_UP	AD005E8BC2_UP	Up-Up	GTGATTGGGGGCTTGGCAGGTTCTG	TTCTATTCCTTTCCTGGTAGCTCGC	0	1643	3586	DDB2	90993	7617	CREB3L1
DB005D18BC2_UP	AD005A7BC1_UP	Up-Up	TTGCCGTTGACGTTCGTTGCTTTGT	AGTGTCGGTCTAGGGGTGTTGGGGG	0	7170	5712	TPM3	23598	12624	PATZ1
DB006C16BC2_UP	AD004B20BC2_UP	Up-Up	CCTGTTCTGGGCGAGGATGTCCGAG	CCATTGGTAGTTGCGACCATTCGCT	0	26039	14879	SS18L1	6934	9999	TCF7L2
DB006P10BC2_UP	PRSF6BC3_UP	Up-Up	GGTGTGGACGCGGGTCACCGGGCGA	CGTAGGGTGTGGGGGTGGTGGGGTC	0	80304	10156	C2orf44	1224	7839	ADRM1
PRSA6BC2_UP	AD005A18BC2_UP	Up-Up	CGTGGCGCGTGGCGTCAACTATCAG	GGAATAATAAAACATGCAATTCACG	0	1026	3192	CDKN1A	1655	5957	DDX5
DB006M18BC2_UP	AD003I6BC2_UP	Up-Up	GAGTACGTGTCTTCCTGGCAACGTG	CATTTGAGGCGGCCTAGCGACGTTG	0	4958	71148	OMD	151195	71257	CCNYL1
DB003N1BC1_UP	AD004P16BC2_UP	Up-Up	GCATATGTGGGATTGTGAGCTACGG	GGCGGGGAGCGGAGGCGATGCGCGG	0	5770	2939	PTPN1	2309	6223	FOXO3
DB006M22BC2_UP	AD003I21BC1_UP	Up-Up	AGGCTGCCGTGTATCCGTTGTAAAA	GACAAGGGTAGTCCGTACTGGGGGC	0	2271	3408	FH	7443	71462	VRK1
DB006K11BC1_UP	AD003H11BC1_UP	Up-Up	GTTTTCGATAGTTCAGTTGCGGGTT	CGGTCCGTTAAGACGTAGAAACGGT	0	23157	2233	SEPT6	221150	10761	SKA3
DB003M16BC2_UP	PRSH5BC4_UP	Up-Up	ATGTGCTAGTTGCGTACTTCAATAC	ATTGATAGAAGTAGAATTTCAGTGC	0	5499	3788	PPP1CA	896	6197	CCND3
PRSC12BC1_UP	PRSF4BC3_UP	Up-Up	GGGCCGTGAGTGAATTAGGTATGGT	GTCTGTCTTTTCGCCTTGTTGAAAG	0	729991	9076	LOC729991	56159	2104	TEX11
DB005H18BC2_UP	AD003F14BC2_UP	Up-Up	GCGAGGCTCTGGTGGTTAGGGGCAC	AGTGCGGAAACGGGGGATGGGGGTT	1	1316	4274	KLF6	6907	13669	TBL1X
DB005H13BC1_UP	PRSF8BC3_UP	Up-Up	TTCTTATAGCTGTCACACTGCGGAG	TGGTAGTACAGTCAGGGTTGGGTGC	0	9659	5710	PDE4DIP	23568	3431	ARL2BP
DB006G24BC2_UP	AD005C23BC1_UP	Up-Up	GATATGGTTGGGGAACATGGTAAGG	CACTAACACCTATTTATGATGAGGG	42	90993	7094	CREB3L1	8314	3760	BAP1
PRSB10BC2_UP	AD003E11BC1_UP	Up-Up	TATAGCCGAACGGAGTTTAAAGGGG	TTGGAGGTCTCAGTTTTCTTATTCA	0	7341	4586	SUMO1	645	14238	NEK2
DB006C1BC1_UP	AD003I18BC2_UP	Up-Up	TTGTTCTTGGGCGTATGGACTGTTG	TAGGAAGTACTTTCGCACTTGCTGG	0	8929	5895	PHOX2B	10983	3899	CCNI
DB003D8BC2_UP	AD004F22BC2_UP	Up-Up	GAAAGGTGGTTTGATCTTATCTGAT	AGACCGCGGATAAGTATTGTGACTG	0	3856	55330	KRT8	5979	8858	RET
PRSA8BC2_UP	PRSF5BC3_UP	Up-Up	CTGACCTTCCTTGGTAGTTTACTTG	GCTTGTTGCTATGCCATGTGTTGTT	0	894	6359	CCND2	843	5359	FHL3
PRSB3BC3_UP	AD004H21BC1_UP	Up-Up	TGTAAGACTAGCATGTATCCGGCGC	TTTTCATATGCTGCACAAGTCGATT	0	6286	2693	S100P	2313	6734	FLI1
DB005F11BC1_UP	PRSH5BC1_UP	Up-Up	TGTACGACTTGGGGTGCTGGCGCGA	TGGCGAAGAGGCGCGAAATCCTTAT	0	3845	3084	KRAS	896	6197	CCND3
PRSB1BC1_UP	AD004N2BC2_UP	Up-Up	TACATTTGCTTCGGGAAAGCCGTAT	ACTGGGGGCCGTGGGGGCCGGGGGG	0	57819	6601	LSM2	10397	3886	NDRG1
DB005G8BC2_UP	AD004B6BC2_UP	Up-Up	TGGGCTTGATTCCTTTTCGGTACGG	TTCGGTAGCTGTTGGGACGGGAGGG	0	10210	10839	TOPORS	124540	5942	MSI2
DB006M20BC2_UP	PRSF4BC1_UP	Up-Up	GGTGATTCCTAAGTTTTGGGATATT	TTTTTGTTTCTGAGATTGAAGTTGT	0	51684	6119	SUFU	56159	2104	TEX11
DB003L10BC2_UP	AD005I11BC1_UP	Up-Up	CGTTTATGGGCGGCACGTGCGGGGA	AAGGTAGGCCCCGTTCGGCCTGTGG	31	993	4501	CDC25A	3936	2377	LCP1
DB006F7BC1_UP	AD003A19BC1_UP	Up-Up	TTATACATCCTATATTAAGCGTTCT	TTCGTATTTTATGGTTGTGGAATAA	0	90993	7617	CREB3L1	892	11984	CCNC
DB006N5BC1_UP	AD004H10BC2_UP	Up-Up	CGTGGGTAATAATGACGGAGGGGGG	TAAGACGAAGCAAAAAATTGGTAAT	0	2322	55497	FLT3	3209	14502	HOXA13
DB003N11BC1_UP	AD004B7BC1_UP	Up-Up	CATTAGAAAGCTAGTTAGGTTAGTC	TTATATATCATTACTATATTTGTTT	5	7112	11923	TMPO	27125	12177	AFF4
DB005H1BC1_UP	AD003M21BC1_UP	Up-Up	GTAGTCTTTTGTAAGGTCAGTGGGG	GAAAGAGTGGGCAGGGGTGAGGGGG	0	27436	8805	EML4	1356	6115	TUBA1B
PRSA9BC3_UP	PRSH3BC1_UP	Up-Up	CTTCCGTGTAGTAACGGAGACATGG	GTCTTTGTGCTATGCATCATACAAA	0	664	7547	BNIP3	2856	4761	AP2B1
DB005N5BC1_UP	AD004J8BC2_UP	Up-Up	GGGCCCGTGAGAGAGGGGCCAAGAG	TTGTGATACTGTTGTCAGACTTCAA	0	6385	12920	SDC4	3535	13532	IGL@
DB003O9BC1_UP	AD004J12BC2_UP	Up-Up	CGTTAGAGTGGGCTTCTGAGGACCA	TAGACTTAGTCTTTACTAGCTCTGT	0	900	3302	CCNG1	4286	9352	MITF
DB005J23BC1_UP	AD005I23BC1_UP	Up-Up	CTGGTCTGAATCGTGGTTGTGGAGA	ATTGACTGGGGGTGGTCAGCTTACC	0	605	53866	BCL7A	701	7871	BUB1B
DB003C24BC2_UP	AD003M22BC2_UP	Up-Up	GGTTGGTGTCCGTGTAGCATCCATT	ATGAGCAGTCAAACCGGGCCCGTGG	0	84790	5968	TUBA1C	1356	6115	TUBA1B
DB003G16BC2_UP	AD004D12BC2_UP	Up-Up	CGGTGGGAAATACTGGTGGCGCGGG	TTTCTTTATTGCGGAGGCCGGTCGT	0	1994	61	ELAVL1	2625	3455	GATA3
DB006A19BC1_UP	AD005G22BC2_UP	Up-Up	GTTGGTATGGTTTTGTGTTAATCGC	AAACTGAGGAAGTGAGTTCGGCGA	0	6934	9999	TCF7L2	4292	2713	MLH1
DB005J11BC1_UP	AD005M5BC1_UP	Up-Up	TGGGGTTTGGGGAGGCTTTTTGCCG	TCCTGTTTTCACGGTATCGTTTGTG	0	9098	2095	USP6	2322	55497	FLT3
PRSA10BC2_UP	AD004H3BC1_UP	Up-Up	TGCCGCCGCCATAAGTTAGGATCTT	ATACTTAGATGTCTCTCAACGAGGG	0	51100	4480	SH3GLB1	2130	4684	EWSR1
DB005L2BC2_UP	PRSE10BC1_UP	Up-Up	TGTACAGGGTGGTGGGGGGGACTGT	AGCGGTTCTTGATCTTTTGTTATGG	0	3159	4041	HMGA1	56904	6148	SH3GLB2
DB006H9BC1_UP	AD005E23BC1_UP	Up-Up	GACTTTAGTACTACGATGCCGCCAG	AAGTAAATCCAATCAGTTATTGCGG	0	2000	5886	ELF4	2146	143	EZH2
PRSB4BC2_UP	PRSG3BC1_UP	Up-Up	ACTTTTAGTAGACCTTACTAGGCTG	GGGTGGGCAGGATCGAACGACGGAC	0	55957	2864	LIN37	894	8013	STX4
DB006D7BC1_UP	AD004D11BC1_UP	Up-Up	TTAGGACAGCAGCGGTGGTGCGCGA	AGCAAACAGTCAAATATAGAACGAT	0	8031	6599	NCOA4	2625	3455	GATA3
DB005L11BC1_UP	AD004J9BC1_UP	Up-Up	GTGAGCACCAACCAGCCCCTGCCGC	TTGCAAAGCTCCAGCAGCGTGTAGG	0	3535	9601	IGL@	6416	10376	MAP2K4
DB006C1BC1_UP	AD004P16BC2_UP	Up-Up	TTGTTCTTGGGCGTATGGACTGTTG	GGCGGGGAGCGGAGGCGATGCGCGG	0	8929	5895	PHOX2B	2309	6223	FOXO3
PRSA8BC1_UP	AD003O1BC1_UP	Up-Up	GGTACGGGGTGAGCTCGGGCGGTGG	CTCAAAGGGTGACCTTGGAGACCAG	0	894	6359	CCND2	332	4441	BIRC5
PRSC8BC2_UP	AD005K6BC2_UP	Up-Up	TATAAACCAGGACGCACTCGTGCGC	TGGGTCAGATTGCTACTATCAAATA	0	25855	6651	BRMS1	256646	55406	C15orf55
DB003A7BC1_UP	AD003O10BC2_UP	Up-Up	CTGGCGAGGATGGTGCCGCTAAG	TATTCTTCCGCGCAGCGTTTCACTC	0	4869	7543	NPM1	900	3302	CCNG1
DB003H10BC2_UP	PRSE12BC1_UP	Up-Up	GCGATTGTCGCTTGTGAATAATTAG	ACTCGTGATTGTGCCGCTGGTCCTC	0	3615	2442	IMPDH2	638	3740	BIK
DB003D18BC2_UP	PRSE8BC4_UP	Up-Up	GCTGCAGGTGACACCGGGGTAGGGT	TACTTTTGTTCTTTCATATTTCTAA	0	10403	9868	NDC80	1019	4019	CDK4
DB003O7BC1_UP	AD005G16BC2_UP	Up-Up	GGCGTAGGGCGGGTACGGGGCGGTA	GCGTTGCTTGTTATTGTATAAGGGT	0	983	5873	CDK1	7248	14153	TSC1
DB003H1BC1_UP	AD004K4BC2_UP	Up-Up	CTGAGAGAGACTGTCAGTCAGACAG	TGTCTTTGGTACTCATTGTCAGTTT	0	55437	5332	STRADB	4171	6523	MCM2
DB003N15BC1_UP	AD004G4BC2_UP	Up-Up	TGCACTTTGCAATTTTCGGGGTCAG	CTTGGAGTGTCCCGAGGGATTTTGG	0	2035	9380	EPB41	1453	7634	CSNK1D
DB003J16BC2_UP	AD005C6BC2_UP	Up-Up	GGCGGGTGGGGGGCGTGGCATCGCC	AGGGTGGTCAGCGGCGGCGG	0	2189	3568	FANCG	595	3587	CCND1
DB005B3BC1_UP	AD004P4BC2_UP	Up-Up	GATTAACCCTCGTTAAGTATAAGTT	ACGTCGAAATCAGGCTAAAGTATTC	0	27086	8945	FOXP1	3927	5231	LASP1
DB003B17BC1_UP	AD003C8BC2_UP	Up-Up	TTTTCTTGCCCTGATTATTGTTATA	TGGTATAGGTGTGGCCTGCAGTGGG	0	6813	4409	STXBP2	221150	6057	SKA3
DB003B23BC1_UP	AD003H12BC2_UP	Up-Up	TCGTATTTTAGTATTTATCTCAGGT	TTATAGGCACATTTGCCTGGGACCT	23	994	10570	CDC25B	221150	10761	SKA3
DB006F16BC2_UP	AD003P9BC1_UP	Up-Up	GGCGGGGAGCGGGGTGGAGGACGGA	GGAGTCATTCTGTGTCTTCTCGAGA	0	124540	14090	MSI2	991	4892	CDC20
DB005F18BC2_UP	PRSG9BC2_UP	Up-Up	TCATGTTAAACCGGAGATTGATTAT	AGCATGAAGGTTTTAGTGTAAAGGT	0	2272	9645	FHIT	8554	56382	PIAS1
DB003A7BC1_UP	AD003F12BC2_UP	Up-Up	CTGGCGAGGATGGTGCCGCTAAG	TCCGGAACGGGGTGGTGGCGGCGGT	0	4869	7543	NPM1	54619	10549	CCNJ
PRSC8BC4_UP	AD004I7BC1_UP	Up-Up	CATAGTGGTTACTAGTAATCGTTAA	CTCGATGTGTTCTGTCGGTCACTCG	20	25855	6651	BRMS1	1956	71314	EGFR
DB003F9BC1_UP	PRSF6BC2_UP	Up-Up	TATCGTTTCATATGGTCTGAACTAC	GGCCGGAAAATAATGGGATTTTATG	0	63894	277	VIPAR	1224	7839	ADRM1
DB006C16BC2_UP	AD004J16BC2_UP	Up-Up	CCTGTTCTGGGCGAGGATGTCCGAG	GAAAATTACTGTTCGATGTAGATTG	0	26039	14879	SS18L1	5292	7882	PIM1
DB006A14BC2_UP	AD003I13BC1_UP	Up-Up	TGTATCCCAGTTAGCACCACCGCAC	TTAATTGGCCCGAAGCGTATCGCGT	0	57120	121	GOPC	1025	2736	CDK9
DB005A7BC1_UP	AD004D13BC1_UP	Up-Up	TCTACGTCAACAGTGTGAATCCTAG	TGTGCTCATTTATCACGTTTGTCAC	0	83903	70384	GSG2	1123	3020	CHN1
DB006O3BC1_UP	AD004N4BC2_UP	Up-Up	CGGCGGTCGGTGGTGGTCCCCGGAG	TGGGCAGGTCAACAAACCGCATATC	0	3927	5231	LASP1	5890	8346	RAD51L1
DB003O14BC2_UP	AD003K21BC1_UP	Up-Up	GACGTGGGTCCGGAGGGCGGGTATG	GAAATACAAGGAAACGGTGCTGGGG	0	8878	3668	SQSTM1	2068	5313	ERCC2
DB003M6BC2_UP	AD003G18BC2_UP	Up-Up	CCATACACTTTATATATCTCTCGCG	ATAATGTTGGAGCGCTTAGTGGTAG	8	4869	3966	NPM1	5071	1392	PARK2
DB006A18BC2_UP	AD003I17BC1_UP	Up-Up	TGCGATTCGCTCGGACATTTGGGGA	TAGTGCCAGAGCTGAGACGGGCGTG	0	3725	5109	JUN	10983	3899	CCNI
DB006C13BC1_UP	AD005E3BC1_UP	Up-Up	AGGTGCGGATTCGAGACTATGGTGT	TCTTTTTTGTATCTGCTCAAATGTT	0	1123	3020	CHN1	171017	11839	ZNF384
PRSA9BC1_UP	AD003E15BC1_UP	Up-Up	CCTTCGAGCTTGAAGGGTTGGAAGC	TTTACCGTAATGCGTTGCGGTCGGA	0	664	7547	BNIP3	902	5564	CCNH
DB006E8BC2_UP	AD003N12BC2_UP	Up-Up	CTAACACACTTACGGGGTCAGTAAC	GTGCTCATTCTTTTCGGCGAATGGT	0	5413	12681	SEPT5	7112	11923	TMPO
DB006P10BC2_UP	AD005M16BC2_UP	Up-Up	GGTGTGGACGCGGGTCACCGGGCGA	CAAAAGCTTTGCGGTGTGGTTAC	0	80304	10156	C2orf44	4478	7789	MSN
DB003L11BC1_UP	AD003J3BC1_UP	Up-Up	AGTGTAGCGCTTGTGCCCTGGGGGT	AAAGCAATACAAGTGAAGTTGTGAC	0	6198	11836	RPS6KB1	5663	6970	PSEN1
DB006K8BC2_UP	AD004L23BC1_UP	Up-Up	CCAATCTGATGTCCGGCTGTGCGTT	ACTAGTGCCGCTGTGCTGCCCTTCT	0	1021	13668	CDK6	5187	9470	PER1
DB006L6BC2_UP	AD004F18BC2_UP	Up-Up	CTAGTTTTTACTCGGCGTCATACGA	GGGGAGGGGCGCGGCAGTGTAGTCG	0	256646	55406	C15orf55	208	56582	AKT2
PRSC2BC1_UP	AD003O10BC2_UP	Up-Up	TAAGGTTGAACGGTACCGGCGGCCG	TATTCTTCCGCGCAGCGTTTCACTC	0	3093	11772	UBE2K	900	3302	CCNG1
DB006C24BC2_UP	AD004O8BC2_UP	Up-Up	CGCCGTTGTTCGATGCGGCACACCT	TTATAATGATCCTGCCCTTGTTAGAC	0	10801	5908	SEPT9	23022	70819	PALLD
PRSA10BC3_UP	AD004B8BC2_UP	Up-Up	GTTGTGTCACGAGTACACGTTGTCT	CTAGGCTATACAAAAGTTGGCATGG	0	51100	4480	SH3GLB1	27125	12177	AFF4
DB006C2BC2_UP	AD005K10BC2_UP	Up-Up	CATATGATTCCGTCGTTGGGGGCGA	TTTAGGATAAGTGCCTAACTATTTC	0	8929	5895	PHOX2B	6850	3006	SYK
DB003B22BC2_UP	AD004H19BC1_UP	Up-Up	TTTCAATACACTTCTTATGTTAAGT	ATGCCTCTCGTACCTGGGAAGGAAA	0	8350	14063	HIST1H3A	861	70610	RUNX1
PRSC11BC1_UP	AD003O15BC1_UP	Up-Up	TGGACATTGCGTGACGTTAATAACT	CTTCAGGAGCCTGTAAGGGTACTGG	0	23543	12686	RBM9	1022	5574	CDK7
DB003C18BC2_UP	AD003M5BC1_UP	Up-Up	GCGTCCGATCCAGGGTAGGCGTAGG	GACTTCTGTCTGACGTTGGACGACG	0	1022	1832	CDK7	4869	3966	NPM1
DB003A11BC1_UP	AD005I1BC1_UP	Up-Up	GGGGCGGTGCGGTTAGCGTAAGATC	CCTTTATGCCTAGGTGGTCTGTGAA	0	9134	13249	CCNE2	50615	4298	IL21R
DB006J20BC2_UP	AD004N9BC1_UP	Up-Up	CTGGTTGTAAATGTGGTCGATACGG	TTCGCATGTGGACCCGTCAATAATG	0	6929	70076	TCF3	4781	2723	NFIB
DB005F13BC1_UP	AD004N18BC2_UP	Up-Up	TGCCTTATTCTCAGCTGAACGATCT	TGTTTCTTGAGAATCGATCGGGCCG	7	1649	3944	DDIT3	4958	71148	OMD
DB003B19BC1_UP	AD004G5BC1_UP	Up-Up	GGTTCTGTGTCGTAAGCTGCTTTAT	GTTGTTGAGAGTCGGATCATCTAGC	0	25939	1657	SAMHD1	2517	56175	TACC3
DB006E3BC1_UP	AD003G4BC2_UP	Up-Up	AGGAGTGCGTCTGAATAAAGCTTGA	AGTCACGGTGGCGGTGCGGGGTTGC	0	57007	1997	CXCR7	2885	8010	GRB2
DB003E5BC1_UP	AD003D16BC2_UP	Up-Up	TATCGAGGTGCACCACGGCTTTCGG	GCTGGTGTCGGGGTTATGGAGGGCT	0	11186	55583	RASSF1	2099	56919	ESR1
DB006M22BC2_UP	AD005M16BC2_UP	Up-Up	AGGCTGCCGTGTATCCGTTGTAAAA	CAAAAGCTTTGCGGTGTGGTTAC	0	2271	3408	FH	4478	7789	MSN
DB003I6BC2_UP	AD003I2BC2_UP	Up-Up	GACGGGGGAGTTCGGGGCGGGCAGT	TCGCTGAGTAAGAGCATAGTCTGGG	0	151195	71257	CCNYL1	4830	3125	NME1
DB003I21BC1_UP	AD005J1BC1_UP	Up-Up	GGGGCGTCGGAGAGGTCGGGATTGG	GTGTTTGTGGTGCTAGCTGGAGAGG	0	7443	71462	VRK1	208	12155	AKT2
PRSB3BC1_UP	AD005O11BC1_UP	Up-Up	CACCTGTGAATGGGGTCGGGGACGG	TTGTTCTAGAGTGTCAACTTATATG	0	6286	2693	S100P	330	11174	BIRC3
DB003P21BC1_UP	AD004F16BC2_UP	Up-Up	GTATGATATGCGTATTTTTGCTTCA	ACTGGAGCAGGGAGCAGTTTTATTC	0	2035	55736	EPB41	54880	12054	BCOR
DB006P9BC1_UP	AD003N22BC2_UP	Up-Up	TGGGCAATATGGGATGTCTGAGGTA	TTTTGATATGAGTATTTAATTCTGG	0	80304	10156	C2orf44	332	8973	BIRC5
PRSB9BC3_UP	PRSH3BC4_UP	Up-Up	TTGCTGTATCGTTGGGGGCTTGCCG	AAACCGCAGGTTTGTGTTAGTTCTA	0	5291	55893	PIK3CB	2856	4761	AP2B1
DB006K10BC2_UP	PRSE2BC2_UP	Up-Up	GCAGACTCAGGGGACGTGGAGGAGT	TAGGGCGGTGCCTCGCGTGACTTGG	0	124583	117	CANT1	708	4997	EXOSC5
PRSC7BC4_UP	PRSG11BC3_UP	Up-Up	ATAAACATTCTCTTCCTAGGTCTTG	ATGGGAGGGAGGGGGTGGTGTGGAG	0	84324	434	SARNP	9444	8168	QKI
DB003D14BC2_UP	AD005A6BC2_UP	Up-Up	AAAGCCTAAGTTCGACTTTCCTATT	GTTTAACTTATAGACCTTCAAGAGG	16	5520	13596	PPP2R2A	5546	2895	PRCC
DB005E5BC1_UP	AD005C24BC2_UP	Up-Up	CAGGATGGGGGCACGGTGGAATAGT	GCAGGGCGGGGGGGTTGTGTGCTGG	0	3978	56190	LIG1	8314	3760	BAP1
DB005F2BC2_UP	AD003A24BC2_UP	Up-Up	ATAGGGGAGGGGCGTGCCGTCTTGG	CGCAAAATCGGGGCTAAGTTATCAT	0	10962	3085	MLLT11	7277	5839	TUBA4A
DB005N3BC1_UP	AD005O13BC1_UP	Up-Up	GGCCATAATGGTGATGGTTCATATA	CCGTAAATAATAGATGGACGAGAAT	6	8115	3768	TCL1A	23092	14545	ARHGAP26
DB006O17BC1_UP	AD005B9BC1_UP	Up-Up	CGGGTTTGTCGGGTGATCAGGTCTA	AGCAATGGGCGTGCAGCGAGCTGAT	4	5087	71783	PBX1	4683	53149	NBN
DB005P11BC1_UP	AD004E3BC1_UP	Up-Up	GCGGAAGTTCTTAGTGGTCGGTCCT	AGATTATTTTAAGGTTCTCGCAAAG	7	7171	4186	TPM4	5430	14287	POLR2A
DB005B5BC1_UP	AD005D13BC1_UP	Up-Up	GGGATATAGACAACTTATTATATTG	ATGTTTATAAGGCATTATAGGCTAT	0	3845	8590	KRAS	641	71056	BLM
DB006A15BC1_UP	AD003D3BC1_UP	Up-Up	AGAGCCTTTCTGTGTCGCACGTCTT	AATGAAGCCTGTTGGAGTGGCGCTT	0	7170	14851	TPM3	4208	1259	MEF2C
PRSA8BC3_UP	AD004B6BC2_UP	Up-Up	TCCAGGGTTGCCGTGGAACATTTTG	TTCGGTAGCTGTTGGGACGGGAGGG	0	894	6359	CCND2	124540	5942	MSI2
PRSA12BC4_UP	AD005E1BC1_UP	Up-Up	TTGGTGGGTGCGGTACCGGCTGTGT	AAGTACTCTCTAACAATTCTTGTCT	0	599	53726	BCL2L2	217	3748	ALDH2
DB006D6BC2_UP	AD003B23BC1_UP	Up-Up	GCTTCATAACGGGGTATAGTGATCG	TGCCGGTGGGAAGGCACGACGCTGA	0	595	3587	CCND1	994	10570	CDC25B
DB005O8BC2_UP	AD003G6BC2_UP	Up-Up	GTCCTGGCAGCGCCGGTTGGGGCGT	ATGCCTAATATGCATGAGGGGGCCG	0	23022	70819	PALLD	3925	56362	STMN1
DB005N10BC2_UP	AD003K13BC1_UP	Up-Up	TCATGTCGAAGCTTCAATGGAAGAC	ATCTGTCTATGACTGACGGCGATGA	0	7555	3119	CNBP	8812	172	CCNK
DB003N21BC1_UP	PRSE7BC4_UP	Up-Up	GTGGAAGCGGCGGCCGCTGCGGCGG	GAATCCTTCAGTACGGGCGGGGGGC	0	332	8973	BIRC5	5701	7961	PSMC2
DB006J6BC2_UP	AD004F2BC2_UP	Up-Up	ATAGGTTTGTCATAGCATACGGGTC	CCGGCGAGGATCGGGGCTCGGGGGT	0	2115	52931	ETV1	64784	72113	CRTC3
DB006C8BC2_UP	AD003M22BC2_UP	Up-Up	GTTCAGTAAGGGCAAGGGGTGGGCT	ATGAGCAGTCAAACCGGGCCCGTGG	0	595	12542	CCND1	1356	6115	TUBA1B
DB005E4BC2_UP	AD005N9BC1_UP	Up-Up	GAGGGGAGCGCCGCGCGCGGGGTGG	GTGGTGGGAGAGAATGACCATATTT	0	5430	14287	POLR2A	5395	71716	PMS2
DB006N17BC1_UP	AD004E7BC1_UP	Up-Up	ACCCTCTTACGGCTCGAGATTTGTC	TTACCTGGCCACATGGGTATTAATG	0	8019	12575	BRD3	3978	71458	LIG1
DB003G4BC2_UP	AD004H6BC2_UP	Up-Up	TCGCAGTAGTCATTAATCCCTTGTA	CCCTCAGGGATTGAACATAGTACGA	0	2885	8010	GRB2	1385	3038	CREB1
DB006P2BC2_UP	AD004F18BC2_UP	Up-Up	GGTGGGGTATACGTCCCTTGCGGGG	GGGGAGGGGCGCGGCAGTGTAGTCG	18	405	10907	ARNT	208	56582	AKT2
DB003N13BC1_UP	AD005O15BC1_UP	Up-Up	CGATTATTAAGGTACGAGTTTTTAG	CCATCGAGTTTGGGCAGGGGGGAGG	0	7161	54024	TP73	471	5438	ATIC
DB005B13BC1_UP	PRSF9BC2_UP	Up-Up	CTTAAAGTGTCTTCTACCGCGCTGG	AACACGGGGCGCGTAAGGGGGCGGG	0		9656	IGK@	5295	12865	PIK3R1
DB006C15BC1_UP	AD003N3BC1_UP	Up-Up	TAGCATCCTTAAGGTAGCCACGTAT	GGTAAGGTTTAGGTGGCGTAGCGCG	0	26039	14879	SS18L1	4086	3782	SMAD1
DB006J13BC1_UP	AD003J24BC2_UP	Up-Up	ATAGTGTGAGGTTGATGGGTTTTCA	TATTTTCTTTTATGTACTTGGGTAC	0	4194	14319	MDM4	4171	4536	MCM2
DB006K12BC2_UP	AD004P5BC1_UP	Up-Up	TAGGCATGCTCCTGGATAGCTGAAC	GGTCCTATAAAGATTCAAGACCCCT	0	23157	2233	SEPT6	7157	3774	TP53
DB003F17BC1_UP	AD004P1BC1_UP	Up-Up	GTTAACAAAGATGCAGTCGTTACAG	TTTTTATCTCTGTCGGGGTTCTTCT	0	10059	2521	DNM1L	81608	441	FIP1L1
DB003O3BC1_UP	AD003A21BC1_UP	Up-Up	TGTCGCTTTATGCGGGCGCGAGGTT	ATACCGGTAACTCCTTTTGTTTTGG	0	8772	4004	FADD	7443	53763	VRK1
PRSA7BC3_UP	AD005N11BC1_UP	Up-Up	CATAGAATTTGGGTGTTCGACGCGG	GCTGTGATTTAGTTGCGGTTAGAAA	0	5711	7647	PSMD5	4853	70415	NOTCH2
DB005D10BC2_UP	AD005B2BC2_UP	Up-Up	TCTGTAAGGCTGAGCCGGGCTTTTA	ATGTTCTCAGTGGCCAGAATCATAG	0	7171	10079	TPM4	2260	2483	FGFR1
DB003D6BC2_UP	AD004F20BC2_UP	Up-Up	ATCGGGCATCAGTTGTAACGTAAGG	CGTACAGCCGGCAACATTAGGCCTG	0	79858	1608	NEK11	10006	12435	ABI1
DB006C23BC1_UP	PRSF3BC1_UP	Up-Up	CCTGTGCCGTCAATCTAGGGGAGTC	GTGATCGCTCCTCGATCAGGACACT	0	10801	5908	SEPT9	6271	5964	S100A1
DB006P15BC1_UP	AD005A22BC2_UP	Up-Up	TAATTAAGTCCTTGGCTTTGGTTAT	GGCTATTGGAGTTTGAAGCCGTTTC	0	471	5438	ATIC	2181	71140	ACSL3
DB006J13BC1_UP	AD005M10BC2_UP	Up-Up	ATAGTGTGAGGTTGATGGGTTTTCA	CCGGGTATACATGGACAGTAGCATG	0	4194	14319	MDM4	3718	9468	JAK3
DB005L10BC2_UP	AD003B4BC2_UP	Up-Up	AGTCAAGACCGTGGTATGGAGCGGG	AACGGGGAGTCTGTGGAGTACCGT	0	26511	2645	CHIC2	84790	4260	TUBA1C
DB003G1BC1_UP	PRSG8BC4_UP	Up-Up	TGAAATGAGTTCGTCGGGGCGGGCG	TCGAGGCCAAGGTACGATCGTTACT	0	4088	4690	SMAD3	924	7519	NMI
DB006E18BC2_UP	PRSG1BC6_UP	Up-Up	CAGCGGACGCTGCGGTGGCCTACCG	GACCTATCTCGAAGATACATGCCC	0	208	56582	AKT2	56159	2104	TEX11
DB003L12BC2_UP	AD004L7BC1_UP	Up-Up	GTTGACCAGTGGGGCTGTAGTTAGT	TCAGGGTGAGGCTTGCATTTTATCG	10	6198	11836	RPS6KB1	1021	13668	CDK6
DB005L2BC2_UP	AD004J20BC2_UP	Up-Up	TGTACAGGGTGGTGGGGGGGACTGT	TTGTAATTGGATATAAATTCTCTCA	0	3159	4041	HMGA1	602	71003	BCL3
PRSA11BC2_UP	AD004D16BC2_UP	Up-Up	TCGTGGAGGGGTAACTTTTGCTCTA	ATATGGGAAAAATAGACTCAATCTT	0	6271	5964	S100A1	26039	14879	SS18L1
DB003M13BC1_UP	AD005N13BC1_UP	Up-Up	ACGTCTAGACGTGCTCGCTAGAGTT	AGTGTCGACGGTTTTTTGTACAAAG	0	10376	7910	TUBA1B	7249	72199	TSC2
DB003L17BC1_UP	AD005P9BC1_UP	Up-Up	ATGAGGGCAAGTGCACGGACAGGGT	CATATCTATCAGTCAATATATCATG	0	4000	3903	LMNA	1785	14117	DNM2
DB006A1BC1_UP	AD005A18BC2_UP	Up-Up	TGGCCCGAGTTTTCGCGAGCGGTAA	GGAATAATAAAACATGCAATTCACG	0	4066	4119	LYL1	1655	5957	DDX5
DB005L11BC1_UP	AD003H4BC2_UP	Up-Up	GTGAGCACCAACCAGCCCCTGCCGC	GCACGGGGATAGGGTAGGGAGGGGA	0	3535	9601	IGL@	5914	4558	RARA
DB003K24BC2_UP	AD004F6BC2_UP	Up-Up	AAGACGTTTTGTGGGAGGTGTGTCT	AATGATGACCGAACTTATATTCTCT	0	1356	1072	TUBA1B	9901	2272	SRGAP3
DB003G4BC2_UP	AD003J19BC1_UP	Up-Up	TCGCAGTAGTCATTAATCCCTTGTA	GAAGGGGGGCAGGGAGCGGGGTGGT	0	2885	8010	GRB2	5347	2963	PLK1
DB005N10BC2_UP	AD004L16BC2_UP	Up-Up	TCATGTCGAAGCTTCAATGGAAGAC	CGTGTAGCGGGTCTTTAGGGGCCGG	0	7555	3119	CNBP	55422	6496	ZNF331
DB006F7BC1_UP	AD003A16BC2_UP	Up-Up	TTATACATCCTATATTAAGCGTTCT	GTTTTCTAACGAATTCAGGGTCTTA	0	90993	7617	CREB3L1	5573	2455	PRKAR1A
DB003G17BC1_UP	AD003A18BC2_UP	Up-Up	TTCAACGCGTGCCTCTTCGTATCTT	TGTCAAACACTGATTAAGTATTGCT	0	5071	1392	PARK2	81565	1734	NDEL1
DB005P14BC2_UP	AD004H13BC1_UP	Up-Up	TTTACAAGTTTAGCACATTGCCGAA	TTGGCGATAACGGGATCCAAGGGCA	0	8915	11832	BCL10	7942	9713	TFEB
DB003K19BC1_UP	AD004L19BC1_UP	Up-Up	TACACTCGAGTTTCCTAGCTTTATA	TGGGAAGGCCGGAGTTTGCGGTGTG	0	3939	13378	LDHA	3492	70958	IGH@
PRSA3BC1_UP	AD003C6BC2_UP	Up-Up	GTCAATTTTTGTGTTGGTGCAACTC	CCCGCTATATCTAATGAACTAGCTC	0	1019	4019	CDK4	23594	12043	ORC6L
DB003F6BC2_UP	AD004C10BC2_UP	Up-Up	TACGCAGAGCCAATTTGAAGCAGTT	AGTCGTGGGTATGTAGTGGGATTTT	0	4088	11805	SMAD3	1730	54245	DIAPH2
DB005P17BC1_UP	AD003G14BC2_UP	Up-Up	GGCTGCGGCACGTGGACGTTAGGGG	AATTCATTCAATAATCAACTGGAC	0	3205	5870	HOXA9	902	7542	CCNH
DB003C3BC1_UP	AD004J14BC2_UP	Up-Up	TTTGGGCTGCTTTTCCGGCGGGTGG	CTTTGCTCCGGATAAGCTTGGTGAG	0	136647	12984	C7orf11	1434	2940	IKZF1
DB003B10BC2_UP	AD003E4BC2_UP	Up-Up	CTCGCGTCAGGGTCTCCGCCTAACT	AGGGTGGCCCTGGGGGTGACGTGGG	0	991	3206	CDC20	7532	801	YWHAG
PRSC10BC1_UP	AD004B17BC1_UP	Up-Up	TCCTTTAAGATCCAGCAAGGGCGCA	GGCAGAAAAGTGATTGTTATTTATT	2	1616	52987	DAXX	3725	5109	JUN
DB003P22BC2_UP	AD004G2BC2_UP	Up-Up	GTCGGCGCGGGCTCCAGGTCTGCGT	AAAGTTGGTACCGTGGTAGGCGTGG	0	2035	55736	EPB41	9787	3032	DLGAP5
DB005O8BC2_UP	AD005I5BC1_UP	Up-Up	GTCCTGGCAGCGCCGGTTGGGGCGT	CTGGAAGTGCGTAATGATAGTTGGG	0	23022	70819	PALLD	2115	52931	ETV1
DB003N1BC1_UP	AD005I4BC2_UP	Up-Up	GCATATGTGGGATTGTGAGCTACGG	ACCTGAGACGGGATGGTCCGGCGGC	0	5770	2939	PTPN1	5551	12025	PRF1
DB003G3BC1_UP	AD004P11BC1_UP	Up-Up	GAACGGTGCCTAGGGCAACTTCCGG	TGAACTACTCTCCTACTCATAGAAA	0	2885	8010	GRB2	6794	5410	STK11
DB006K21BC1_UP	PRSE8BC1_UP	Up-Up	GCAGGTTCTGCGGAACGGTCTGATG	TGCATGGACGTGCGGGACGTAGGGG	0	8031	2434	NCOA4	1019	4019	CDK4
PRSC1BC1_UP	AD005A4BC2_UP	Up-Up	ATGAAGATGGGAGCGGGGAAGAAAG	TGTGACGAGTTTGATGACATCTTAT	0	11075	4907	STMN2	2078	11267	ERG
DB006O4BC2_UP	AD003O10BC2_UP	Up-Up	GATGTTAGTAAGAGGAATGCGGGAA	TATTCTTCCGCGCAGCGTTTCACTC	5	3927	5231	LASP1	900	3302	CCNG1
DB003K13BC1_UP	AD003P9BC1_UP	Up-Up	TACTAGGGAGCGATTTCGGTAAGGC	GGAGTCATTCTGTGTCTTCTCGAGA	0	8812	172	CCNK	991	4892	CDC20
DB005P12BC2_UP	AD004I4BC2_UP	Up-Up	TCGGGTCTGGCCAGGCAGGGTGTGT	GGAGTTTCGTGGAACAACCAATTGT	0	7171	4186	TPM4	4171	7766	MCM2
DB003I1BC1_UP	AD003D24BC2_UP	Up-Up	TGTGGGCCTTATACACTACACTGCT	CACTGATTACCAAACATACCATCAA	0	4830	3125	NME1	4998	3005	ORC1L
DB003A16BC2_UP	AD004F12BC2_UP	Up-Up	CCATAAGATTACGCGGAGTGTATAC	AGCGAGTTTTTCCGCGGAACTGATT	0	5573	2455	PRKAR1A	3662	7597	IRF4
DB005H7BC1_UP	AD003L6BC2_UP	Up-Up	ATTCGGGCGAAGGTCTCCGGCGGGC	AGTGCGATTGTGTGGAGCCGTGGGT	3	6887	54474	TAL2	10376	14965	TUBA1B
PRSB7BC2_UP	AD004B22BC2_UP	Up-Up	CGCCTGTGGGCGGGGAGTGGTATCG	ATAGGTTAGTATCGGAACATTTTTG	0	55577	3233	NAGK	7849	6077	PAX8
DB003O3BC1_UP	AD005E23BC1_UP	Up-Up	TGTCGCTTTATGCGGGCGCGAGGTT	AAGTAAATCCAATCAGTTATTGCGG	0	8772	4004	FADD	2146	143	EZH2
DB005C1BC1_UP	PRSG1BC7_UP	Up-Up	GTTTGTATTTATATGTCCAAATATA	TGTAGTGTGTCTGGTCTAAGGTCTA	0	2908	7587	NR3C1	56159	2104	TEX11
DB006N13BC1_UP	AD004H15BC1_UP	Up-Up	TATAATTTCAATTAAGTTGACATGG	TTGGGTTATACAGGAACATTACTTC	0	672	14613	BRCA1	1656	12339	DDX6
DB005L15BC1_UP	AD003A2BC2_UP	Up-Up	AGTTCAGGTGGGGGGTGTCAACGAT	CGCCTCAAGGTTGGCGTGGAGGGCG	0	5727	14122	PTCH1	3925	7417	STMN1
DB003B3BC1_UP	AD003P3BC1_UP	Up-Up	ACCCTAATAATTTACTTTCTAAGAC	GGACCCGGCACCAGGCGCTGCACAG	4	84790	4260	TUBA1C	5468	2704	PPARG
DB003L7BC1_UP	AD003F17BC1_UP	Up-Up	CTTTGAGCGGGTCGGTCGTCCGCTG	AGGTTCCGGGCGGGGGCGAGTGGGG	0	7431	69	VIM	10059	2521	DNM1L
PRSC7BC2_UP	PRSG12BC9_UP	Up-Up	CCCCTTTTTGAAGCTCTGAATGGTC	CTTCGTCTTAACATTGTATAGAATT	0	84324	434	SARNP	56159	2104	TEX11
DB003J2BC2_UP	AD005O11BC1_UP	Up-Up	CTTACAGGTCTGAGCCAGGCGAGGA	TTGTTCTAGAGTGTCAACTTATATG	0	1454	4815	CSNK1E	330	11174	BIRC3
DB003N14BC2_UP	AD003N21BC1_UP	Up-Up	GTCGACGTTACGGAGTAGGACGGTT	CAGACTAGCGGGGTGAGCAAGGGTA	0	7161	54024	TP73	332	8973	BIRC5
DB006N14BC2_UP	AD005I22BC2_UP	Up-Up	GGGCGTTGGGGCGCGATGGGGCGGG	AGTGGTGCGAGTCTCTAGTTATGGC	0	672	14613	BRCA1	64783	4975	RBM15
PRSB6BC1_UP	PRSE7BC1_UP	Up-Up	TATTTTCAAAAAACTGCGATTTGGA	TCATGTGGATGCCCTTCGTCAGGGC	0	51377	764	UCHL5	5701	7961	PSMC2
DB003K23BC1_UP	AD004I2BC2_UP	Up-Up	TTATCGTTAGATGAGGTCTGCTAAC	TGCGGTCCAGTACCCGTTGCACCTG	0	1356	1072	TUBA1B	9787	5976	DLGAP5
DB003L20BC2_UP	AD004P13BC1_UP	Up-Up	CTACCGTTCCGATGCTTGGAGGGTA	ATTACGATCTGTCATAGCGCACTGC	0	8626	11297	TP63	2120	11407	ETV6
DB006F9BC1_UP	AD003D1BC1_UP	Up-Up	TGGGGTGAGGAGGGCCGGGGCTCGG	ATGAAAGTGAAACCTGGAGATTCCA	0	54904	9120	WHSC1L1	5527	7603	PPP2R5C
DB006F24BC2_UP	PRSG7BC3_UP	Up-Up	TGCGCCTGGTCGAGCGTCAAGCGAC	CTGCTAAGCATATACGTCAACAGTT	0	2146	143	EZH2	1284	3179	DDX39
DB006C22BC2_UP	AD003A21BC1_UP	Up-Up	TCGGCATTTCTTTATGTGGGACATT	ATACCGGTAACTCCTTTTGTTTTGG	0	207	5348	AKT1	7443	53763	VRK1
DB003N6BC2_UP	AD005H4BC2_UP	Up-Up	GGCCTTTCCGGGGCAGTCATTTCGA	GGGGGCACGGTATAGGACCGGACAG	0	3856	14966	KRT8	5378	55885	PMS1
DB003I8BC2_UP	PRSH4BC1_UP	Up-Up	GGTGAAGTGCGTCCCATGTTAGGGG	AAACAAGGCGTTGTTCGCCGGTTTA	0	4869	3078	NPM1	858	10940	CNOT7
DB005A7BC1_UP	AD005A1BC1_UP	Up-Up	TCTACGTCAACAGTGTGAATCCTAG	TTTAATGAGTTTCATGGAACATCTT	0	83903	70384	GSG2	5546	4026	PRCC
DB003G18BC2_UP	PRSE1BC1_UP	Up-Up	ATGTGTCTTCGTCATCCGAGTTCAC	ATGGCCTCATGTAGTAGCAATCCCG	0	5071	1392	PARK2	5708	5171	PSMD2
DB003I8BC2_UP	PRSE11BC1_UP	Up-Up	GGTGAAGTGCGTCCCATGTTAGGGG	TGTCTATATGGGCGAGGCGTCGCTC	0	4869	3078	NPM1	6285	3757	S100B
DB003F18BC2_UP	AD003F10BC2_UP	Up-Up	ACGTTGGTAGAGACGGGATTGGTGG	TAATATTCAGATCACAAGCGCTGTT	0	10059	2521	DNM1L	63894	277	VIPAR
DB003F15BC1_UP	AD003P8BC2_UP	Up-Up	TTAGGAAGAATGAGAACTCTGCATG	ACCATGGGATATTCTGATTGTGCAC	0	2178	11400	FANCE	5127	3474	CDK16
DB005B16BC2_UP	PRSG11BC2_UP	Up-Up	CAAGAACGGTTACTGCTAGGACACG	AAGTCCGTGGGTACGGCTGGGGGGG	0	64764	12044	CREB3L2	9444	8168	QKI
DB006C15BC1_UP	AD004C4BC2_UP	Up-Up	TAGCATCCTTAAGGTAGCCACGTAT	AGGCATGTTAGCTGCTATGCTGGGA	0	26039	14879	SS18L1	4846	13962	NOS3
PRSC8BC3_UP	PRSF2BC3_UP	Up-Up	TGGTTATAACAGTGGGGTGTGCTGG	CTTTACGGATCTATCTTCTCTTGAC	0	25855	6651	BRMS1	384	2777	MRFAP1L1
PRSD4BC1_UP	AD004B12BC2_UP	Up-Up	GTACGTAGGGGCTCTTGGCTTTACA	TAATTTCTGGTTAGTCAAGTTAGCT	0	694	5844	BTG1	23157	7109	SEPT6
DB006I13BC1_UP	AD003O20BC2_UP	Up-Up	TTGTTAACCGATTATTGATATTTAT	GCCCATAGTATATCGCGTCAGAGAG	0	1434	2940	IKZF1	645121	55114	CCNI2
DB005B21BC1_UP	AD003G6BC2_UP	Up-Up	ATCTGACTCGTCGAAATCACGGGTG	ATGCCTAATATGCATGAGGGGGCCG	0	55193	8645	PBRM1	3925	56362	STMN1
DB005J7BC1_UP	AD005K21BC1_UP	Up-Up	GTCGAGTCGAACGGGCGGCCGGTGA	AGAAGTCGGAGCGCGTTCGGGGGGG	22	283651	52778	C15orf21	4436	7918	MSH2
DB006H6BC2_UP	AD004G4BC2_UP	Up-Up	TGAGTCTGAAATGCACGTGATGTG	CTTGGAGTGTCCCGAGGGATTTTGG	0	5966	53942	REL	1453	7634	CSNK1D
DB003L9BC1_UP	AD003A19BC1_UP	Up-Up	AATTCGCCGGTCGCGGGTAAGGAGG	TTCGTATTTTATGGTTGTGGAATAA	0	993	4501	CDC25A	892	11984	CCNC
DB005H16BC2_UP	AD003F7BC1_UP	Up-Up	GACTTCCAAGTTTCAGTTGTCGGTC	CTATTGCCCCCACGGGAGAGATGGG	0		13029	IGK@	11186	53922	RASSF1
DB003H1BC1_UP	PRSE11BC4_UP	Up-Up	CTGAGAGAGACTGTCAGTCAGACAG	TGTGGCGACATTCACAACTCTTGTT	0	55437	5332	STRADB	6285	3757	S100B
DB006N6BC2_UP	PRSF6BC4_UP	Up-Up	CCGATAGTAGCGGTTGGGGGGTGCG	TAAGGAACGTGCGGATTGGGCGTGGG	0	2322	55497	FLT3	1224	7839	ADRM1
PRSA4BC3_UP	AD004B24BC2_UP	Up-Up	GTATGGCCAGGGTGAAAGGGAGTCG	GTATTTATGGCATCTTGAATTCAGA	0	93621	12736	MRFAP1	4771	3697	NF2
DB005H3BC1_UP	AD005K10BC2_UP	Up-Up	TCGCATCCAACTTGTTATTGAGGAT	TTTAGGATAAGTGCCTAACTATTTC	0	3535	7194	IGL@	6850	3006	SYK
PRSC4BC4_UP	AD003K20BC2_UP	Up-Up	GACTGAGTCAGAGCTCATGGGCGGA	TCATTGGGTCCTTTAGCTCGTATTA	0	5928	3366	RBBP4	3939	13378	LDHA
DB006C2BC2_UP	AD003N11BC1_UP	Up-Up	CATATGATTCCGTCGTTGGGGGCGA	TATATCAACACTCGTTGGACCCCTC	0	8929	5895	PHOX2B	7112	11923	TMPO
DB003N22BC2_UP	AD005I21BC1_UP	Up-Up	CTCCAAGTCGAAAATGTTATATGTA	CACTGAGTGCTGCGGGCGCGTGATA	0	332	8973	BIRC5	64783	4975	RBM15
PRSB1BC4_UP	PRSE6BC2_UP	Up-Up	TGACTTAGGAGGTTCTATCAGGCGG	GAGTCTGTAACGTATTCGCACAGTT	0	57819	6601	LSM2	786	3156	PCNA
DB006E4BC2_UP	PRSF11BC4_UP	Up-Up	CACGGGTGGGTTTCCAGGGGGTTTGGCATCA	CGGATACGGGATATGCACAGTGATC	0	57007	1997	CXCR7	6829	12443	SUPT5H
PRSC12BC1_UP	PRSF7BC4_UP	Up-Up	GGGCCGTGAGTGAATTAGGTATGGT	AAAAATGTCTTCCATGTCAGCTGAG	0	729991	9076	LOC729991	84708	8141	LNX1
DB006O18BC2_UP	PRSF9BC4_UP	Up-Up	GGTTAGTAACGTGTCACCAAGACGT	ACGGTCGTATACAGCAGGGGTAGTG	0	5087	71783	PBX1	5295	12865	PIK3R1
DB005N10BC2_UP	AD004C4BC2_UP	Up-Up	TCATGTCGAAGCTTCAATGGAAGAC	AGGCATGTTAGCTGCTATGCTGGGA	0	7555	3119	CNBP	4846	13962	NOS3
DB006I17BC1_UP	AD004N18BC2_UP	Up-Up	GAACTGTATGGTTTGGAGTCGTGGT	TGTTTCTTGAGAATCGATCGGGCCG	0	668	13782	FOXL2	4958	71148	OMD
DB006F21BC1_UP	AD005A6BC2_UP	Up-Up	GTTTCCATGTAGTCTTTGGCCGGGT	GTTTAACTTATAGACCTTCAAGAGG	0	673	71969	BRAF	5546	2895	PRCC
DB005K3BC1_UP	PRSE10BC3_UP	Up-Up	GTGCGCAAAATTGATACGCCGTTGC	GGATAGTCCTCTTCTCCCATGGTAC	0	4171	6523	MCM2	56904	6148	SH3GLB2
DB003H9BC1_UP	AD004B13BC1_UP	Up-Up	TGGGGCACAACATGATGGAGACTGG	CTCTTATTGCTCGCCCGAACGAGGC	1	3615	2442	IMPDH2	57120	121	GOPC
DB003C5BC1_UP	AD004A6BC2_UP	Up-Up	AGAGGCATCGCGACCAAGTAGTCAG	TGGCGACATGCTGGATTTGATTAC	0	23594	12043	ORC6L	905	56248	CCNT2
PRSB1BC2_UP	AD004A6BC2_UP	Up-Up	TTAGCATGGGACCATTGGTTCTGAC	TGGCGACATGCTGGATTTGATTAC	0	57819	6601	LSM2	905	56248	CCNT2
DB006E17BC1_UP	AD004F22BC2_UP	Up-Up	TCACTTCGTTCATTGTGTCCGGGTG	AGACCGCGGATAAGTATTGTGACTG	0	208	56582	AKT2	5979	8858	RET
PRSD5BC3_UP	AD005F4BC2_UP	Up-Up	GGCAAAGGTCAGCAGGGGGGGGGCG	AATGAGCTGTGAGGTATTTAGGTTT	0	1021	13668	CDK6	1616	52987	DAXX
DB005A5BC1_UP	PRSF9BC2_UP	Up-Up	CAATGGGTAGCACGTAACGTGGTCT	AACACGGGGCGCGTAAGGGGGCGGG	0	905	56248	CCNT2	5295	12865	PIK3R1
DB006I14BC2_UP	AD005A21BC1_UP	Up-Up	CCGCATCCGTGAGGCTCTAGAAATC	AGGCAATTAAGCCGACGGTAGTGCG	0	1434	2940	IKZF1	2181	71140	ACSL3
DB006K22BC2_UP	AD003C12BC2_UP	Up-Up	CGCCGCTTAGGCCAGGGTATGTAGT	TTAGAATGGGCGGTGTTATTAGTCT	0	8031	2434	NCOA4	902	12855	CCNH
DB005D17BC1_UP	AD005O18BC2_UP	Up-Up	CGTGGCATCAGTGGGCGGGGCCGCA	GTCAAATGTTGTTCATTTCAATTTT	2	7170	5712	TPM3	8301	71440	PICALM
DB006K8BC2_UP	AD003M12BC2_UP	Up-Up	CCAATCTGATGTCCGGCTGTGCGTT	AGGGCGCTGTTGACGATGGGGGACG	0	1021	13668	CDK6	900	5706	CCNG1
PRSC7BC2_UP	PRSE10BC4_UP	Up-Up	CCCCTTTTTGAAGCTCTGAATGGTC	TCTCGAGTCGATATACTTCCTGTCC	0	84324	434	SARNP	56904	6148	SH3GLB2
PRSC5BC3_UP	AD003N21BC1_UP	Up-Up	GCCCCTGCAGATTGTGTGTCTGGGC	CAGACTAGCGGGGTGAGCAAGGGTA	0	1487	13646	CTBP1	332	8973	BIRC5
DB003I18BC2_UP	AD005K9BC1_UP	Up-Up	TTGCGCGCCCAGGTAGGCGCTTTGG	TATTAGGATCGGTATCTGCTGCGTT	0	10983	3899	CCNI	6850	3006	SYK
PRSA6BC3_UP	AD005H4BC2_UP	Up-Up	GTTTAGGTAACGATGTTGACGGTGG	GGGGGCACGGTATAGGACCGGACAG	0	1026	3192	CDKN1A	5378	55885	PMS1
DB006A11BC1_UP	AD004P18BC2_UP	Up-Up	CGAGCGACCCACTTAGTGCGCCGGC	GGGTCAACTAAAATTAAAATATATG	2	23157	7109	SEPT6	5087	71783	PBX1
DB006F22BC2_UP	AD004E7BC1_UP	Up-Up	ATCAGTCAGTGTTGCACAGCGTGCT	TTACCTGGCCACATGGGTATTAATG	0	673	71969	BRAF	3978	71458	LIG1
DB003K14BC2_UP	PRSE6BC2_UP	Up-Up	TCCTGAACCCGCGGTATTACTAGGT	GAGTCTGTAACGTATTCGCACAGTT	0	8812	172	CCNK	786	3156	PCNA
DB006J9BC1_UP	AD005G3BC1_UP	Up-Up	GCTTTGAGGCGACTGGAGGGGGCGG	AAATTTGGAAGGAGGGAGTGCCTAT	0	4780	7150	NFE2L2		12271	IGH@
DB003D7BC1_UP	AD003D14BC2_UP	Up-Up	GTGGGTGCGTCCACGCATGGTTGGT	CGTCCGTATGGTCTTATACGCCGTT	2	3856	55330	KRT8	5520	13596	PPP2R2A
DB006P9BC1_UP	PRSG8BC1_UP	Up-Up	TGGGCAATATGGGATGTCTGAGGTA	GATATTGTCGGAATTGCCAATTCGC	0	80304	10156	C2orf44	924	7519	NMI
DB006E5BC1_UP	AD003K6BC2_UP	Up-Up	GGAATGATGCGGCGGGGAATAGGTG	TGAGTCTGCGGACGGTCAGGCCCAG	0	9901	2272	SRGAP3	22858	10179	ICK
DB005J10BC2_UP	AD003L21BC1_UP	Up-Up	TCTGGAAGTTCTGAGGGGCTAGGAG	TGTGAAGAGATCCCTCTACAGCTAG	0		7743	IGK@	81669	7544	CCNL2
DB006M18BC2_UP	AD003B5BC1_UP	Up-Up	GAGTACGTGTCTTCCTGGCAACGTG	GTTCATGGATGGTGTTACCAGGCGT	0	4958	71148	OMD	995	7841	CDC25C
DB003L7BC1_UP	PRSG9BC2_UP	Up-Up	CTTTGAGCGGGTCGGTCGTCCGCTG	AGCATGAAGGTTTTAGTGTAAAGGT	0	7431	69	VIM	8554	56382	PIAS1
DB003P8BC2_UP	AD003F15BC1_UP	Up-Up	AACTGCGAGTGAGCGGGGGAGTAGG	TTCACGGTCAGCGTAACATGTCTCC	0	5127	3474	CDK16	2178	11400	FANCE
DB003H18BC2_UP	PRSF2BC4_UP	Up-Up	TTGGGGGTGCGTGTAGGTGTATCGA	AACAGTATGGGTTCGTGTAGGGCTT	0	8379	6811	MAD1L1	384	2777	MRFAP1L1
DB003K14BC2_UP	AD004G3BC1_UP	Up-Up	TCCTGAACCCGCGGTATTACTAGGT	GTAATGCTGCGACAGATAATCACGT	7	8812	172	CCNK	1453	7634	CSNK1D
DB006F9BC1_UP	AD003B5BC1_UP	Up-Up	TGGGGTGAGGAGGGCCGGGGCTCGG	GTTCATGGATGGTGTTACCAGGCGT	0	54904	9120	WHSC1L1	995	7841	CDC25C
DB006P19BC1_UP	AD003F3BC1_UP	Up-Up	TCGGTGGTCGCAGTAGAAGCGGTCG	GTCACTTCTCCAGAC	0	84376	11948	HOOK3	8900	9270	CCNA1
DB003M21BC1_UP	AD003H2BC2_UP	Up-Up	TATCATTTGTGTCGAAGTTGCCTAG	GTGTTTATTAGTGGACAAGAGGCGG	0	1356	6115	TUBA1B	55437	5332	STRADB
DB006H24BC2_UP	AD003L2BC2_UP	Up-Up	TCCGAATCGGTGTTTGGGGGTTGA	ACATTTCTGTACGCATATGCGCTAA	0	2132	6892	EXT2	1104	5290	RCC1
DB006O17BC1_UP	AD003B18BC2_UP	Up-Up	CGGGTTTGTCGGGTGATCAGGTCTA	AGTAAGTTCGATACTCGTTTAGTC	0	5087	71783	PBX1	6813	4409	STXBP2
DB003P3BC1_UP	AD005H3BC1_UP	Up-Up	CGCCGCGAGTGGTAGGGTCATCGCC	CGGGCTGGCGTACGGGGGGTATGGG	0	5468	2704	PPARG	5378	55885	PMS1
PRSB10BC1_UP	AD003N2BC2_UP	Up-Up	TTCGTTTCCACTGGTTAGTGCTGCC	TGGGGGATAGGCTGGGGTGAGGACC	0	7341	4586	SUMO1	5770	2939	PTPN1
DB005F19BC1_UP	AD004A8BC2_UP	Up-Up	AGAATTCGGTTTATAGTCTAGGGCC	GCGCTACTAGGGACAGCGACGTCTA	0	4615	138	MYD88	83903	70384	GSG2
PRSC7BC1_UP	AD003C11BC1_UP	Up-Up	GGGCCCTTGGTGGAGCACAGAGGAG	CGCTAGAGCTTTTTGAGCGGGTGAT	0	84324	434	SARNP	902	12855	CCNH
DB005G4BC2_UP	AD005O15BC1_UP	Up-Up	GGTTTTGAGGTACTTGGTGGGGTGG	CCATCGAGTTTGGGCAGGGGGGAGG	0	1453	7634	CSNK1D	471	5438	ATIC
DB003L6BC2_UP	PRSF4BC3_UP	Up-Up	TTTTGTGAGCAGATGCGCTCGGTAA	GTCTGTCTTTTCGCCTTGTTGAAAG	0	10376	14965	TUBA1B	56159	2104	TEX11
DB006M6BC2_UP	PRSG3BC1_UP	Up-Up	TGGTCAGCTAGTCCTTAGGAGGGGT	GGGTGGGCAGGATCGAACGACGGAC	0	150465	10198	TTL	894	8013	STX4
DB003C18BC2_UP	AD003G18BC2_UP	Up-Up	GCGTCCGATCCAGGGTAGGCGTAGG	ATAATGTTGGAGCGCTTAGTGGTAG	0	1022	1832	CDK7	5071	1392	PARK2
PRSA3BC3_UP	AD003J17BC1_UP	Up-Up	TAACGTAAGGGGAGGACACTAATGA	TGATTGAATTCCGCAGGGCCTAGGC	0	1019	4019	CDK4	1200	992	TPP1
DB006F24BC2_UP	AD003P18BC2_UP	Up-Up	TGCGCCTGGTCGAGCGTCAAGCGAC	CCGTCATAACTTGCGTTGTATCTCC	0	2146	143	EZH2	3930	861	LBR
DB006L21BC1_UP	AD003P7BC1_UP	Up-Up	GGTCTCCGCAGGCGCTGGTCATCTC	GTGGGGGGCTGGGGCTCGGGGGTGT	0	4436	7918	MSH2	5127	3474	CDK16
DB003E23BC1_UP	PRSE2BC1_UP	Up-Up	TTGCAAATTCCGGATGGTTGGTCTT	GGCGGTGGTGGGGTAGGCTAGGCCG	0	84790	5766	TUBA1C	708	4997	EXOSC5
DB006M1BC1_UP	AD003E14BC2_UP	Up-Up	CAATTTAGGGGGGCGCTATGGGCGT	TCTTTAAGTCAAAAGTCGGCTGTAG	0	10397	3886	NDRG1	901	9929	CCNG2
DB005N5BC1_UP	AD005J2BC2_UP	Up-Up	GGGCCCGTGAGAGAGGGGCCAAGAG	GCGACAGTTCCGCTTATTCATGGCC	8	6385	12920	SDC4	208	12155	AKT2
DB006F2BC2_UP	AD004L11BC1_UP	Up-Up	CGTGGATTTTAAGGGTGTGCTTCAC	GTGAGGACCATCCACGCTCGGGGGA	0	217	3748	ALDH2	23157	2233	SEPT6
DB003F3BC1_UP	AD003F2BC2_UP	Up-Up	GCTATTGTAGCATTAGGCCGTGAGA	TTGCCTTTACATCTCACTCGGAGGG	0	8900	9270	CCNA1	1453	3787	CSNK1D
PRSB2BC2_UP	AD004F13BC1_UP	Up-Up	CGTTTTCGATTGGGTGGTCTTCTTT	CCTCTAGTGATTACTATAAGAATTC	0	972	4430	MORF4L1	2624	7593	GATA2
PRSA9BC4_UP	AD003D23BC1_UP	Up-Up	GGTATATCCGCAGTGAGTCAGTTTT	CGATATCATTTAGCGGGGTGGGACC	0	664	7547	BNIP3	4998	3005	ORC1L
DB006N2BC2_UP	AD003E13BC1_UP	Up-Up	CACGGGGAGAGTCATGGCGGCTCGC	TGTCGGCGGCCTGGGGTGTGGTAGT	32	11200	4020	CHEK2	901	9929	CCNG2
DB006M5BC1_UP	AD004L10BC2_UP	Up-Up	AGGAGGCAATGACATTTAAGGAGTG	TCGTAAATTGTAGAAAGCGGTGGAT	0	150465	10198	TTL	124583	117	CANT1
DB005N7BC1_UP	AD004B23BC1_UP	Up-Up	GCATTCCGCGTTATGTCTTCAGACT	CGATGAACGTATACTAGTTGTTACG	0	4893	5462	NRAS	4771	3697	NF2
PRSB4BC2_UP	AD005I11BC1_UP	Up-Up	ACTTTTAGTAGACCTTACTAGGCTG	AAGGTAGGCCCCGTTCGGCCTGTGG	0	55957	2864	LIN37	3936	2377	LCP1
DB003L1BC1_UP	AD003F13BC1_UP	Up-Up	TGGGGTGAACGGGGGGGGAGTGGGG	ATTTTACTTTCCGCTTTTTTCCTAA	0	1104	5290	RCC1	6907	13669	TBL1X
PRSC9BC4_UP	AD003A24BC2_UP	Up-Up	ACTGTGAGGTGCTATCCGAGGGATA	CGCAAAATCGGGGCTAAGTTATCAT	0	7329	3129	UBE2I	7277	5839	TUBA4A
DB003D13BC1_UP	AD004B16BC2_UP	Up-Up	TGGTCGTGTCTGTGTGAGAACTGCA	AGCTTGTTTACAAATGGGTCGAATA	0	5520	13596	PPP2R2A	7170	14851	TPM3
DB005K4BC2_UP	AD005O17BC1_UP	Up-Up	AAGTGGGTGTGATGTGAACGCGGCA	TCTGGTGCAAGTGGTCAGGTTGAGG	0	4171	6523	MCM2	8301	71440	PICALM
DB003P8BC2_UP	PRSE9BC4_UP	Up-Up	AACTGCGAGTGAGCGGGGGAGTAGG	CCGGGGGGTCCGGTGCCAAGGAACG	0	5127	3474	CDK16	665	2427	BNIP3L
DB005B19BC1_UP	AD004D11BC1_UP	Up-Up	TTGTATCGCTTGCAAGCAGCTTGTG	AGCAAACAGTCAAATATAGAACGAT	0	6955	8439	TRA@	2625	3455	GATA3
PRSC5BC1_UP	AD005H11BC1_UP	Up-Up	ATTGCCCAGGCCGAGAGAATTTTTG	GGGACATAGCTATGGACGGGAATGG	0	1487	13646	CTBP1	84441	72211	MAML2
DB005N16BC2_UP	AD003H15BC1_UP	Up-Up	TTTAGGGTTTGATGTGGTGGGCTGC	TTGATTACGGGTGGCGTTTGAAAGA	0	472	14270	ATM	81620	6142	CDT1
PRSC11BC1_UP	PRSH5BC3_UP	Up-Up	TGGACATTGCGTGACGTTAATAACT	ATGTAGTGTTGCGACAAAATAAAAC	0	23543	12686	RBM9	896	6197	CCND3
PRSC10BC1_UP	AD003C1BC1_UP	Up-Up	TCCTTTAAGATCCAGCAAGGGCGCA	GAGGCCCTAGACGTGCGGCCGGCGA	0	1616	52987	DAXX	7319	6997	UBE2A
DB003H21BC1_UP	AD004B17BC1_UP	Up-Up	GTAACCTCGTTAGATAGCATTTGTA	GGCAGAAAAGTGATTGTTATTTATT	0	2177	15052	FANCD2	3725	5109	JUN
DB003L4BC2_UP	AD003J2BC2_UP	Up-Up	TGGAGGGGTGGCAAAAGGGTTCAGA	CAACAACGGCAATTCGGATTTAGGT	0	2516	9939	NR5A1	1454	4815	CSNK1E
PRSB10BC1_UP	PRSG6BC1_UP	Up-Up	TTCGTTTCCACTGGTTAGTGCTGCC	GAGGTCAATTGGCGTTTTTAGACGC	0	7341	4586	SUMO1	6844	4137	VAMP2
DB003P5BC1_UP	AD004P15BC1_UP	Up-Up	GGCTGGGCCGTCCAGGCGGCGCCGC	TCGGTGTGGGGATGGATATTGAGAT	0	1674	12573	DES	2309	6223	FOXO3
DB003K12BC2_UP	AD003C12BC2_UP	Up-Up	GCGTATCTGGCATAGTTTTTAATTG	TTAGAATGGGCGGTGTTATTAGTCT	0	4869	6392	NPM1	902	12855	CCNH
DB006I7BC1_UP	AD003H17BC1_UP	Up-Up	TTAAGTTTATATTGTGCCGCACAAG	GGCATGCATCGTTCATTACTAACTA	0	3535	13532	IGL@	8379	6811	MAD1L1
DB005N11BC1_UP	AD003L5BC1_UP	Up-Up	GTAGATGGATGCAGGGGGGTCGCGG	CAGTACATGAAAGTAGTATTAGCGT	1	7170	995	TPM3	10376	14965	TUBA1B
PRSA11BC1_UP	PRSF6BC4_UP	Up-Up	ACTATGATGTGGGAAAGGACTCAGA	TAAGGAACGTGCGGATTGGGCGTGGG	0	6271	5964	S100A1	1224	7839	ADRM1
DB006A19BC1_UP	AD004M4BC2_UP	Up-Up	GTTGGTATGGTTTTGTGTTAATCGC	ATTGCGAGTTTACAATCGTACCTGT	0	6934	9999	TCF7L2	580	54455	BARD1
PRSC7BC1_UP	AD004F22BC2_UP	Up-Up	GGGCCCTTGGTGGAGCACAGAGGAG	AGACCGCGGATAAGTATTGTGACTG	0	84324	434	SARNP	5979	8858	RET
DB006H24BC2_UP	AD004P20BC2_UP	Up-Up	TCCGAATCGGTGTTTGGGGGTTGA	GGCTTACGATCATGCGGGGTCTCTT	0	2132	6892	EXT2	2624	7465	GATA2
DB006M19BC1_UP	AD005A2BC2_UP	Up-Up	TTTGGTAGAGCTTGGGGCGACGGGA	GTAAAGTGCCATGGCCAAGTAGTCA	0	51684	6119	SUFU	5546	4026	PRCC
PRSD5BC3_UP	AD004D13BC1_UP	Up-Up	GGCAAAGGTCAGCAGGGGGGGGGCG	TGTGCTCATTTATCACGTTTGTCAC	0	1021	13668	CDK6	1123	3020	CHN1
DB006J6BC2_UP	AD003M11BC1_UP	Up-Up	ATAGGTTTGTCATAGCATACGGGTC	GACCGGGTTTAATGCACATGGAAAG	0	2115	52931	ETV1	900	5706	CCNG1
PRSD5BC2_UP	PRSE9BC1_UP	Up-Up	GTGCGCGTTAGAGTTTCATTAGGGA	CCGTACGTTACACCGTGTGCAATCG	0	1021	13668	CDK6	665	2427	BNIP3L
DB006E8BC2_UP	AD003A7BC1_UP	Up-Up	CTAACACACTTACGGGGTCAGTAAC	TTAGCATCGACGAAGGTTCCGGAAG	0	5413	12681	SEPT5	4869	7543	NPM1
DB006B15BC1_UP	AD003E13BC1_UP	Up-Up	GCGTGCATATCGTTGGGGGCCGTGG	TGTCGGCGGCCTGGGGTGTGGTAGT	0	472	14734	ATM	901	9929	CCNG2
DB003I7BC1_UP	PRSE4BC2_UP	Up-Up	ACTCTAACCATCCACGAAGGTTGGT	CCCAGGGGGGTGTACCGGGAGTGTG	0	4869	3078	NPM1	972	4430	MORF4L1
DB003M6BC2_UP	AD003P7BC1_UP	Up-Up	CCATACACTTTATATATCTCTCGCG	GTGGGGGGCTGGGGCTCGGGGGTGT	7	4869	3966	NPM1	5127	3474	CDK16
PRSD3BC4_UP	AD004P16BC2_UP	Up-Up	ATAAAGATTGAGAAGAGATTGTACA	GGCGGGGAGCGGAGGCGATGCGCGG	0	26119	9194	LDLRAP1	2309	6223	FOXO3
PRSC10BC2_UP	AD005N13BC1_UP	Up-Up	GTCGTTGTCCGTTCTTTTGTCAGAT	AGTGTCGACGGTTTTTTGTACAAAG	0	1616	52987	DAXX	7249	72199	TSC2
DB005D14BC2_UP	AD004D9BC1_UP	Up-Up	TTCGGTGGGGAGCGGTGGGGAAGGC	TGTGTAGCTAGTCTGATCGGGCGTT	0	54949	4027	SDHAF2	10342	55275	TFG
PRSB11BC4_UP	AD004H5BC1_UP	Up-Up	TTGCTTTAAGCGGAACACAAAGGCT	TCGAGGCGGCTACACCAAATCCTAG	0	6827	4185	SUPT4H1	1385	3038	CREB1
DB006E17BC1_UP	AD004N21BC1_UP	Up-Up	TCACTTCGTTCATTGTGTCCGGGTG	TGTCGGGGCGTGCGGCGCATGAGGG	0	208	56582	AKT2	2271	3408	FH
DB003I1BC1_UP	PRSF4BC2_UP	Up-Up	TGTGGGCCTTATACACTACACTGCT	AAACGTATGCATCATGGGTACAATT	0	4830	3125	NME1	56159	2104	TEX11
DB006G10BC2_UP	AD004K3BC1_UP	Up-Up	GGGTTGTCACTGATGAGGGACGACG	TAGTTTATTCAATATCTGGGTTTAA	0	3209	14502	HOXA13	4171	6523	MCM2
DB003J16BC2_UP	AD004O8BC2_UP	Up-Up	GGCGGGTGGGGGGCGTGGCATCGCC	TTATAATGATCCTGCCCTTGTTAGAC	0	2189	3568	FANCG	23022	70819	PALLD
DB003K4BC2_UP	AD003N6BC2_UP	Up-Up	CTAAGGTTAAGGATGTGTAGCTACT	TACTCATTTTTAGACTTTGGCCGGG	0	57018	8729	CCNL1	3856	14966	KRT8
DB006P10BC2_UP	AD004K4BC2_UP	Up-Up	GGTGTGGACGCGGGTCACCGGGCGA	TGTCTTTGGTACTCATTGTCAGTTT	0	80304	10156	C2orf44	4171	6523	MCM2
PRSB6BC1_UP	AD004B12BC2_UP	Up-Up	TATTTTCAAAAAACTGCGATTTGGA	TAATTTCTGGTTAGTCAAGTTAGCT	0	51377	764	UCHL5	23157	7109	SEPT6
PRSB4BC3_UP	AD003D23BC1_UP	Up-Up	GCGCGCGCTACTTTTTGCTCTTGGT	CGATATCATTTAGCGGGGTGGGACC	0	55957	2864	LIN37	4998	3005	ORC1L
PRSB2BC3_UP	AD004F8BC2_UP	Up-Up	CTTTGGTCAATGTCGCGGGCCCACA	GGCTTGACTAGTCTGGCAGGCAGCA	0	972	4430	MORF4L1	5413	12681	SEPT5
PRSD3BC4_UP	PRSF2BC3_UP	Up-Up	ATAAAGATTGAGAAGAGATTGTACA	CTTTACGGATCTATCTTCTCTTGAC	0	26119	9194	LDLRAP1	384	2777	MRFAP1L1
DB006H22BC2_UP	PRSE6BC3_UP	Up-Up	TGAACGGTTGGATCGCACAGTGATT	TTTGAAACTGCTTTTGATGAGTATG	0	4292	2713	MLH1	786	3156	PCNA
DB003O5BC1_UP	PRSE5BC3_UP	Up-Up	AGTGTCTCAACCTAGGCGTGTAAGG	CTGTGTTGAGCTTCGGTTTATACCA	0	4869	7517	NPM1	6015	4435	RING1
PRSA3BC3_UP	AD005A23BC1_UP	Up-Up	TAACGTAAGGGGAGGACACTAATGA	TTAGTGATAGTCTTGGCACGTTTAG	0	1019	4019	CDK4	5371	3572	PML
DB003J1BC1_UP	AD005C8BC2_UP	Up-Up	ACTTGACTTATGGAGGGTGATGCCG	GATGGTAGTCTTCCATGTGATGGTG	0	1454	4815	CSNK1E	8031	6599	NCOA4
DB003F4BC2_UP	PRSF10BC3_UP	Up-Up	ACCTGTATGTGAGTTTACGGGTCAC	GATTCAGGACGACGTGCAAGGAGGG	0	8900	9270	CCNA1	6672	7188	SP100
DB003I16BC2_UP	AD005G7BC1_UP	Up-Up	TTGCTCGGTCGCGTATCAGTCGTGT	GGACATTACCCGCCACGATGTGCTT	0	55872	6493	PBK	6850	3739	SYK
DB006L12BC2_UP	AD004D24BC2_UP	Up-Up	CCAATCGTTGTCGTGGACATAAACG	GTGCATGGAGTGTAATGGTCGTCAG	0	2130	2942	EWSR1	10801	5908	SEPT9
DB006K11BC1_UP	AD005H2BC2_UP	Up-Up	GTTTTCGATAGTTCAGTTGCGGGTT	ATCATACCGCGACTTCGTTGCGTAA	1	23157	2233	SEPT6	8178	12223	ELL
DB003D14BC2_UP	AD005I21BC1_UP	Up-Up	AAAGCCTAAGTTCGACTTTCCTATT	CACTGAGTGCTGCGGGCGCGTGATA	0	5520	13596	PPP2R2A	64783	4975	RBM15
DB006H3BC1_UP	AD003E13BC1_UP	Up-Up	ATTGTTTATGGGCAGACCAACGAGC	TGTCGGCGGCCTGGGGTGTGGTAGT	0		12271	IGH@	901	9929	CCNG2
DB003P18BC2_UP	AD003O7BC1_UP	Up-Up	TGGATGGGTGTATGGGGAGGAGGGG	TCAACAGGGTTCGGAAACTTGTTGA	19	3930	861	LBR	983	5873	CDK1
DB003B20BC2_UP	PRSG2BC1_UP	Up-Up	CTGTCCCTCGAAGAGCGACGTATAG	CGGTTGGGAGGAAGTGAGGAGGGTT	0	25939	1657	SAMHD1	7329	3129	UBE2I
DB003M21BC1_UP	PRSE4BC3_UP	Up-Up	TATCATTTGTGTCGAAGTTGCCTAG	CACTTAGACTAACCTGTCGCGGGTC	0	1356	6115	TUBA1B	972	4430	MORF4L1
PRSD5BC1_UP	AD003J22BC2_UP	Up-Up	GGGAGGTGTCTTCGTGAGTCATCGC	TAGCGCGTCGCATAAGAGATGTAGG	0	1021	13668	CDK6	7272	2042	TTK
DB003G18BC2_UP	AD004F18BC2_UP	Up-Up	ATGTGTCTTCGTCATCCGAGTTCAC	GGGGAGGGGCGCGGCAGTGTAGTCG	0	5071	1392	PARK2	208	56582	AKT2
DB006C3BC1_UP	PRSE11BC4_UP	Up-Up	GGAGTCGCAGAGACCCATCGGTGGA	TGTGGCGACATTCACAACTCTTGTT	0	27125	8778	AFF4	6285	3757	S100B
DB003I9BC1_UP	AD004P6BC2_UP	Up-Up	GGACAACGGTGATGTGGCTGCCCAT	ATTCGATTGCTACTCTCTTGTTTGT	0	4331	1816	MNAT1	7157	3774	TP53
PRSB1BC4_UP	AD004B23BC1_UP	Up-Up	TGACTTAGGAGGTTCTATCAGGCGG	CGATGAACGTATACTAGTTGTTACG	0	57819	6601	LSM2	4771	3697	NF2
DB003K5BC1_UP	PRSH3BC4_UP	Up-Up	TGCATGTTTAATTCATTGTACTGCG	AAACCGCAGGTTTGTGTTAGTTCTA	0	22858	10179	ICK	2856	4761	AP2B1
DB005K8BC2_UP	PRSG12BC11_UP	Up-Up	CTTTCAATAAGTTTTCTAGGGGCTG	ATCTGTTTTCCAAGGGGGAGGTTTT	0	5934	1628	RBL2	56159	2104	TEX11
PRSC5BC2_UP	AD003A12BC2_UP	Up-Up	TAGTCCTGCTTAACCATTGGTCTCA	GGTTCAAGTTAAGGTTAATTTTTAG	0	1487	13646	CTBP1	9134	13249	CCNE2
PRSC3BC3_UP	AD004A5BC1_UP	Up-Up	TGTCGATCCAGGTACGTCTTTTTCG	TTGGCTATGTGCTGGGGCACCTCGT	0	9341	5658	VAMP3	905	56248	CCNT2
DB005H9BC1_UP	AD004J15BC1_UP	Up-Up	GGACTTGATCTCCTGTATGGTTTAG	GTGTTCCGATCTGTTAAGCAGGCT	0	3927	1096	LASP1	5292	7882	PIM1
PRSB3BC2_UP	AD003K3BC1_UP	Up-Up	GGGGGTGGGGTACCGGTAGATGGGT	AATTCTGCATTAGCGGGACAGTTGA	0	6286	2693	S100P	57018	8729	CCNL1
PRSD4BC1_UP	AD003O8BC2_UP	Up-Up	GTACGTAGGGGCTCTTGGCTTTACA	TGCTTTGCCAGTTATCCGTCACAGA	0	694	5844	BTG1	983	5873	CDK1
DB006H20BC2_UP	AD003O18BC2_UP	Up-Up	CTGACTAACAGTGTAGACTGGTACA	ATGGACTTAGATGGTCAACCTGTTG	5	4026	70215	LPP	79616	11165	CCNJL
DB005B11BC1_UP	AD004B7BC1_UP	Up-Up	TTTCTATTAGATTATTTGGAGGGGT	TTATATATCATTACTATATTTGTTT	0	3181	3981	HNRNPA2B1	27125	12177	AFF4
DB006L5BC1_UP	AD005H4BC2_UP	Up-Up	TGGCTGCTGGGGATCCGTAGGGGGC	GGGGGCACGGTATAGGACCGGACAG	70	256646	55406	C15orf55	5378	55885	PMS1
DB005J2BC2_UP	AD003H4BC2_UP	Up-Up	GACATGTTTTTACCCAGGAAAGACT	GCACGGGGATAGGGTAGGGAGGGGA	0	4771	8968	NF2	5914	4558	RARA
DB005J11BC1_UP	AD004H4BC2_UP	Up-Up	TGGGGTTTGGGGAGGCTTTTTGCCG	AGGACATTAGTACTGTGTACTCTTG	12	9098	2095	USP6	2130	4684	EWSR1
DB006D3BC1_UP	PRSF8BC3_UP	Up-Up	CGTTCCCTGGATTGCCAGCGCGGGC	TGGTAGTACAGTCAGGGTTGGGTGC	10	5987	11008	TRIM27	23568	3431	ARL2BP
DB006G23BC1_UP	PRSE11BC4_UP	Up-Up	GGCGTAGTAAGAGGTGGCGGGTGGG	TGTGGCGACATTCACAACTCTTGTT	0	90993	7094	CREB3L1	6285	3757	S100B
DB003P20BC2_UP	AD003B18BC2_UP	Up-Up	CTGCGGTGGAGGTCACACTGATTAT	AGTAAGTTCGATACTCGTTTAGTC	0	28964	13777	GIT1	6813	4409	STXBP2
DB006A16BC2_UP	AD003M5BC1_UP	Up-Up	GAACCGTCGGTGGAGGGGTGTGTAC	GACTTCTGTCTGACGTTGGACGACG	0	7170	14851	TPM3	4869	3966	NPM1
DB003I1BC1_UP	AD005E9BC1_UP	Up-Up	TGTGGGCCTTATACACTACACTGCT	ATAGTTGTCTTAGGCATAGTTTCGC	0	4830	3125	NME1	54904	9120	WHSC1L1
DB005G3BC1_UP	AD005N11BC1_UP	Up-Up	TCAGTTACATCAGATAATGTTTTGG	GCTGTGATTTAGTTGCGGTTAGAAA	0	1453	7634	CSNK1D	4853	70415	NOTCH2
DB005O1BC1_UP	AD004G6BC2_UP	Up-Up	GGGAGGGACGCCCTTAAAGTGACGC	TTGGCTATCAGTGATAAGGGGCTCA	0	2071	4854	ERCC3	2517	56175	TACC3
DB003P5BC1_UP	AD003E1BC1_UP	Up-Up	GGCTGGGCCGTCCAGGCGGCGCCGC	TAACTAGGTATATTCTGGTAACGCT	0	1674	12573	DES	6135	6960	RPL11
DB006A14BC2_UP	AD003N1BC1_UP	Up-Up	TGTATCCCAGTTAGCACCACCGCAC	TCCACCGGGTTCTTTAAGCGTCTTC	0	57120	121	GOPC	5770	2939	PTPN1
DB003O13BC1_UP	PRSH1BC4_UP	Up-Up	GTGGTGTCATTTGTATTAGAGAGAA	AGATCGGCTCATGCGTCGGTGTGA	0	8878	3668	SQSTM1	660	3504	RBPMS
DB003I6BC2_UP	AD003M5BC1_UP	Up-Up	GACGGGGGAGTTCGGGGCGGGCAGT	GACTTCTGTCTGACGTTGGACGACG	0	151195	71257	CCNYL1	4869	3966	NPM1
DB005E8BC2_UP	AD004K8BC2_UP	Up-Up	CGGAGGGGCCCACCAGGGTGGCCAT	AGTGTCGACCAGCGTTTGAGTAGTG	0	3978	71458	LIG1	5934	1628	RBL2
DB006B20BC2_UP	AD004I4BC2_UP	Up-Up	TAGTCATGGTTGCTTATTCACGAAA	GGAGTTTCGTGGAACAACCAATTGT	0	4602	12304	MYB	4171	7766	MCM2
PRSA11BC2_UP	AD004B21BC1_UP	Up-Up	TCGTGGAGGGGTAACTTTTGCTCTA	CAACCCATTTCCCTGGACGATTTGC	0	6271	5964	S100A1	7849	6077	PAX8
DB003D11BC1_UP	AD003L5BC1_UP	Up-Up	ATAACGGGTTTTAGATTCCGCTGAAG	CAGTACATGAAAGTAGTATTAGCGT	7	4869	5620	NPM1	10376	14965	TUBA1B
PRSC12BC4_UP	PRSF8BC2_UP	Up-Up	CTGTTGATCACGTATATTTATCTTC	GAGTCTCATCGGACAGATTGATGCG	0	729991	9076	LOC729991	23568	3431	ARL2BP
PRSC8BC3_UP	PRSE6BC4_UP	Up-Up	TGGTTATAACAGTGGGGTGTGCTGG	GTCGTGCAAACTAAGCAAGCTAGCG	0	25855	6651	BRMS1	786	3156	PCNA
DB005H14BC2_UP	AD003D20BC2_UP	Up-Up	ATAAAGAGTGGTCGTTGCACGGTGA	AATGGTGGCCCTTTCGAACCGCAAG	0	9659	5710	PDE4DIP	5127	7582	CDK16
DB003O15BC1_UP	AD005A17BC1_UP	Up-Up	ACCTTGGAGTCATGGGTCTCGGAGG	TACTTTCTTGAAGCATTTATGGTGG	19	1022	5574	CDK7	1655	5957	DDX5
DB005F17BC1_UP	AD004H2BC2_UP	Up-Up	AAGAAAAGCTTTAGATCTACACCGG	GTAGCGGGCTAGGCCACGCCCGCTT	0	2272	9645	FHIT	9935	2353	MAFB
DB003L18BC2_UP	AD004H9BC1_UP	Up-Up	CTATGTAGATTCTGTGCTTTAGGAC	ACTCAGGACATCACATTAGGGGGCG	0	4000	3903	LMNA	3209	14502	HOXA13
DB006F1BC1_UP	AD004D3BC1_UP	Up-Up	TGGTTCATGCCAGTCGGACGATGTC	GTTTTAATTTAACCGTCATTGGTGG	0	217	3748	ALDH2	27125	8778	AFF4
DB006N14BC2_UP	AD003K19BC1_UP	Up-Up	GGGCGTTGGGGCGCGATGGGGCGGG	GGGGGAGATGGGGTCAAAGTGGGCG	0	672	14613	BRCA1	3939	13378	LDHA
DB006P15BC1_UP	AD005E7BC1_UP	Up-Up	TAATTAAGTCCTTGGCTTTGGTTAT	TAGAGCATGGCTTGGCAGTGATAGC	0	471	5438	ATIC	90993	7617	CREB3L1
PRSC8BC4_UP	AD004F14BC2_UP	Up-Up	CATAGTGGTTACTAGTAATCGTTAA	GGCGGCGTACAGGGGGGCGTGCGGT	0	25855	6651	BRMS1	2624	7593	GATA2
PRSA11BC1_UP	AD003P7BC1_UP	Up-Up	ACTATGATGTGGGAAAGGACTCAGA	GTGGGGGGCTGGGGCTCGGGGGTGT	0	6271	5964	S100A1	5127	3474	CDK16
DB006L18BC2_UP	AD003O22BC2_UP	Up-Up	TACCTGGGAGGCTTTGGCAGGTAGA	CCGGTTAAGACGAGCGCACTATTGG	0	5081	56793	PAX7	5127	4804	CDK16
DB006A18BC2_UP	AD003P3BC1_UP	Up-Up	TGCGATTCGCTCGGACATTTGGGGA	GGACCCGGCACCAGGCGCTGCACAG	0	3725	5109	JUN	5468	2704	PPARG
DB006A9BC1_UP	AD004D4BC2_UP	Up-Up	TAGACGATGCGACGCGCCGCAGTGG	GGTGTAACTATTTGGTGCGGACCGT	0	5187	14617	PER1	27125	8778	AFF4
DB003H18BC2_UP	AD003H22BC2_UP	Up-Up	TTGGGGGTGCGTGTAGGTGTATCGA	TGTCGTCGTGGGTCCGCGCGTGGGC	0	8379	6811	MAD1L1	2177	15052	FANCD2
DB003H8BC2_UP	AD004B15BC1_UP	Up-Up	AGAGGTTATACAACTCCATGGTAAC	TATAAAAGAGAGGATTTATAATCAT	0	890	71890	CCNA2	7170	14851	TPM3
DB003O19BC1_UP	PRSG12BC9_UP	Up-Up	TTCGTCATGTATCTGTATTCCGAGT	CTTCGTCTTAACATTGTATAGAATT	0	645121	55114	CCNI2	56159	2104	TEX11
DB006K9BC1_UP	AD004H24BC2_UP	Up-Up	GCGTAGATCGGACAACCACTGGGGG	AGCTGCGTGGGGCATTAACGGACAG	0	124583	117	CANT1	90993	7094	CREB3L1
PRSC1BC1_UP	AD005M6BC2_UP	Up-Up	ATGAAGATGGGAGCGGGGAAGAAAG	GTTTGATGGCTTCTGTGTAGGGCAG	0	11075	4907	STMN2	2322	55497	FLT3
DB003B20BC2_UP	AD003H11BC1_UP	Up-Up	CTGTCCCTCGAAGAGCGACGTATAG	CGGTCCGTTAAGACGTAGAAACGGT	0	25939	1657	SAMHD1	221150	10761	SKA3
DB006A18BC2_UP	AD003N11BC1_UP	Up-Up	TGCGATTCGCTCGGACATTTGGGGA	TATATCAACACTCGTTGGACCCCTC	0	3725	5109	JUN	7112	11923	TMPO
DB003H2BC2_UP	AD003P20BC2_UP	Up-Up	TGGAGGTTGGCCAGGCAGCGCGGGG	AATCGGATGTTCATGCTCAAGTTCG	0	55437	5332	STRADB	28964	13777	GIT1
DB006D7BC1_UP	AD005K21BC1_UP	Up-Up	TTAGGACAGCAGCGGTGGTGCGCGA	AGAAGTCGGAGCGCGTTCGGGGGGG	0	8031	6599	NCOA4	4436	7918	MSH2
PRSA6BC1_UP	AD004F16BC2_UP	Up-Up	AGGATGATGGGATCGCCAGGCGGTT	ACTGGAGCAGGGAGCAGTTTTATTC	0	1026	3192	CDKN1A	54880	12054	BCOR
DB003D9BC1_UP	AD003D9BC1_UP	Up-Up	TCGTAGAGACTGTGGAGCTGGTTGG	CTTGTGGGGCTGGGGGGGGGAGGTG	0	4205	98	MEF2A	4205	98	MEF2A
DB005I1BC1_UP	AD005O20BC2_UP	Up-Up	AACTGCATGGTAGGCAAGGGCAGCA	TCTTTATACGACGTTGTGTACATGT	0	9787	5976	DLGAP5	84376	11948	HOOK3
DB006D12BC2_UP	AD004F3BC1_UP	Up-Up	GACGACTGTGCTGAATTTGTCAGAG	GTAATGACTTGATGGTCCGGATAGG	0	5894	732	RAF1	57007	1997	CXCR7
DB006G4BC2_UP	AD003F3BC1_UP	Up-Up	ATTAGGATATGCTTCGTTAATAAAT	GTCACTTCTCCAGAC	1	2130	4684	EWSR1	8900	9270	CCNA1
DB003B16BC2_UP	AD004F19BC1_UP	Up-Up	GGGGTCCGCTTGGTCGGCTTTGTCG	AACTGTTGTTTCGGCTGAAGCGTAG	0	26121	54082	PRPF31	10006	12435	ABI1
DB003B16BC2_UP	AD004E5BC1_UP	Up-Up	GGGGTCCGCTTGGTCGGCTTTGTCG	GCGTTAGTAGTTTGCCTTCATTACA	0	26121	54082	PRPF31	3978	56190	LIG1
DB005A6BC2_UP	AD005K20BC2_UP	Up-Up	CAACGCTACTTTGCGGTCGGGCGAA	TAAGGCAAAGTGCCAGGACGAATTG	0	905	56248	CCNT2	604	72062	BCL6
DB006L7BC1_UP	AD003K9BC1_UP	Up-Up	TCGTCTATTCTTTTTGGGGCATATA	CGACCTGACTAGTGGGGAGAGAGCC	0	4089	4687	SMAD4	10783	3567	NEK6
DB003D4BC2_UP	PRSF6BC2_UP	Up-Up	TTCGCTAGTACTGGGCTTTCGAGGA	GGCCGGAAAATAATGGGATTTTATG	0	4208	1259	MEF2C	1224	7839	ADRM1
DB006A9BC1_UP	AD005E7BC1_UP	Up-Up	TAGACGATGCGACGCGCCGCAGTGG	TAGAGCATGGCTTGGCAGTGATAGC	0	5187	14617	PER1	90993	7617	CREB3L1
PRSD3BC4_UP	PRSF5BC4_UP	Up-Up	ATAAAGATTGAGAAGAGATTGTACA	CCGTGCAGGGGTAGTACTGGAAGGG	0	26119	9194	LDLRAP1	843	5359	FHL3
PRSB8BC3_UP	PRSF8BC4_UP	Up-Up	TTCGACGGCGAGGTAAGTGTCTGGG	ATTCTGTAATCGCTGCCTCCACGTC	0	402	7933	ARL2	23568	3431	ARL2BP
DB003B10BC2_UP	AD003B19BC1_UP	Up-Up	CTCGCGTCAGGGTCTCCGCCTAACT	ACAATTGGTTTTAATTTTTTGTTAA	0	991	3206	CDC20	25939	1657	SAMHD1
DB005J18BC2_UP	AD004D13BC1_UP	Up-Up	ATGGTTCCAAGCCTTAGTGCAATTT	TGTGCTCATTTATCACGTTTGTCAC	0	3817	5451	KLK2	1123	3020	CHN1
PRSB5BC2_UP	AD004G3BC1_UP	Up-Up	TTAACATTATACTCTGCTTCGGCGG	GTAATGCTGCGACAGATAATCACGT	10	51274	15026	KLF3	1453	7634	CSNK1D
PRSC12BC2_UP	AD003L17BC1_UP	Up-Up	GAGGATAGTGAAGCGTGCTTATCAC	GTGGGCTCTGCAGCCTACAGGTACG	0	729991	9076	LOC729991	4000	3903	LMNA
DB003I15BC1_UP	AD003H3BC1_UP	Up-Up	TAGAGTGGCGTGGCCCGGGTGGACG	CCCAGAGGGGTGGGGACGAGTTGGG	0	55872	6493	PBK	5914	4558	RARA
DB006A15BC1_UP	AD005O15BC1_UP	Up-Up	AGAGCCTTTCTGTGTCGCACGTCTT	CCATCGAGTTTGGGCAGGGGGGAGG	0	7170	14851	TPM3	471	5438	ATIC
DB003H1BC1_UP	PRSE3BC2_UP	Up-Up	CTGAGAGAGACTGTCAGTCAGACAG	AGTAGGTTTACCACCTTAATCAATT	0	55437	5332	STRADB	501	3933	CDKN2D
DB003D2BC2_UP	AD003L20BC2_UP	Up-Up	CATAGTTGCATCAAGTGCTGGCAGC	GGTAATCCTCACTACTCGTCACAAT	0	5527	7603	PPP2R5C	8626	11297	TP63
DB003G17BC1_UP	AD005K4BC2_UP	Up-Up	TTCAACGCGTGCCTCTTCGTATCTT	CACTATGCCAGCGCGATACGGGTAG	0	5071	1392	PARK2	2719	13210	GPC3
DB006K12BC2_UP	AD005N12BC2_UP	Up-Up	TAGGCATGCTCCTGGATAGCTGAAC	TAGGAAAAGTATGTTGTGTGTTTCG	0	23157	2233	SEPT6	4853	70415	NOTCH2
DB003N15BC1_UP	PRSG5BC2_UP	Up-Up	TGCACTTTGCAATTTTCGGGGTCAG	CTGAATATATGTGATGGTATTGAGG	0	2035	9380	EPB41	5932	1563	RBBP8
DB003F16BC2_UP	AD003E8BC2_UP	Up-Up	CTAATGCGTTCTGGACAGATATGTG	GGCTTTGAAGGTTGCCCGGACGCAC	0	2178	11400	FANCE	220134	230	SKA1
DB003B6BC2_UP	AD003C11BC1_UP	Up-Up	ACTTGAGGCGTGGTGCATGTTTGGG	CGCTAGAGCTTTTTGAGCGGGTGAT	0	995	7841	CDC25C	902	12855	CCNH
DB006E20BC2_UP	AD003B20BC2_UP	Up-Up	AGAATCATGGCCTACGGGCGGGGTT	TTCGTCACAGTGGGACCATGACGGG	0	10006	12435	ABI1	25939	1657	SAMHD1
DB005P21BC1_UP	AD003I2BC2_UP	Up-Up	TAGGAGGATTTCAGTGGGTCCGTGT	TCGCTGAGTAAGAGCATAGTCTGGG	0	5077	14217	PAX3	4830	3125	NME1
DB003B17BC1_UP	AD005O12BC2_UP	Up-Up	TTTTCTTGCCCTGATTATTGTTATA	GATCGCTTGTGTTAACCGTGTGCCG	0	6813	4409	STXBP2	330	11174	BIRC3
DB003E5BC1_UP	AD005M15BC1_UP	Up-Up	TATCGAGGTGCACCACGGCTTTCGG	CTTTTTTGCCCCCAAATGCAGGTTT	0	11186	55583	RASSF1	4478	7789	MSN
DB005B13BC1_UP	AD003N5BC1_UP	Up-Up	CTTAAAGTGTCTTCTACCGCGCTGG	ACTGCGGAGTGGTCGCTGTGTTTGG	0		9656	IGK@	3856	14966	KRT8
DB006N15BC1_UP	AD003K22BC2_UP	Up-Up	CCCATCGTGCAGATACCAGGTCTAG	CTGTCTCACTATTTAAGGTAGCTGT	0	4478	7789	MSN	2068	5313	ERCC2
PRSB12BC2_UP	AD003G23BC1_UP	Up-Up	GGACCAGTAGTCACGTTTATGGTGG	TCATGTCTACCCCTCAATCGGAGAG	0	64376	1154	IKZF5	2670	2920	GFAP
DB006H3BC1_UP	AD003P21BC1_UP	Up-Up	ATTGTTTATGGGCAGACCAACGAGC	GAGTCGTACTAACGACGTTGAGTGG	0		12271	IGH@	2035	55736	EPB41
PRSD5BC4_UP	AD003M16BC2_UP	Up-Up	ACGAGTTATGTGATGGGCTGCGTGC	ATGCGTAGTCTCTGCGGCTACAAGG	0	1021	13668	CDK6	5499	3788	PPP1CA
DB006H9BC1_UP	PRSG10BC3_UP	Up-Up	GACTTTAGTACTACGATGCCGCCAG	AATGTTTCATCCTACGTGTATGAAG	11	2000	5886	ELF4	7341	4586	SUMO1
DB003H16BC2_UP	PRSG11BC1_UP	Up-Up	CGAGGTTTCGCTTCTGAGTATTTGG	GCAAGAGGAGAAAAAAGAGTTATAG	0	81620	6142	CDT1	9444	8168	QKI
PRSD1BC2_UP	PRSF2BC4_UP	Up-Up	TGGGAAGATAGTCGGCGATCTGGGG	AACAGTATGGGTTCGTGTAGGGCTT	0	9444	8168	QKI	384	2777	MRFAP1L1
DB006H21BC1_UP	AD005F3BC1_UP	Up-Up	GTGGGGAGTTCGAGGTGGGGCTCTG	CTGTCGGCGCATGAGGTTCGATACG	0	4292	2713	MLH1	1616	52987	DAXX
DB005L5BC1_UP	AD004G1BC1_UP	Up-Up	TTGGAGGTACGGGGGTAAGGGGAGG	CTTAGTGCATGCTGAACCCATGGAC	0	9659	13154	PDE4DIP	9787	3032	DLGAP5
DB006L10BC2_UP	AD004L24BC2_UP	Up-Up	AAGGTTGGGACCAAGGGCCACCGCT	CACGTAATAGAGCCTTTCGACTTGA	0	6850	3006	SYK	5187	9470	PER1
DB003D15BC1_UP	AD005I10BC2_UP	Up-Up	GAAGCATCGAATTTCTATGTTCTAG	TAATACGATCATTTAAACCAAACTT	0	2099	56919	ESR1	4780	7150	NFE2L2
DB003O15BC1_UP	AD004M6BC2_UP	Up-Up	ACCTTGGAGTCATGGGTCTCGGAGG	TTCATCTTGTAGTGTGCACGTGGTA	0	1022	5574	CDK7	23133	11831	PHF8
DB006P1BC1_UP	AD004P10BC2_UP	Up-Up	GAGGCCTAATAAGGGAGGCGGGCGC	GGTAGGTCATACATAAAATTGTACG	0	405	10907	ARNT	2625	2711	GATA3
DB003L9BC1_UP	AD005I24BC2_UP	Up-Up	AATTCGCCGGTCGCGGGTAAGGAGG	GTTCACAAGTGGCCTTGACTACGCG	0	993	4501	CDC25A	701	7871	BUB1B
DB006G23BC1_UP	AD003I2BC2_UP	Up-Up	GGCGTAGTAAGAGGTGGCGGGTGGG	TCGCTGAGTAAGAGCATAGTCTGGG	0	90993	7094	CREB3L1	4830	3125	NME1
DB006G7BC1_UP	AD005G1BC1_UP	Up-Up	CTATCGCACAGACATTCTAGCTATG	CTGGGCGGGCAGGCGGAGGGCGCCG	0	898	12508	CCNE1	4595	3901	MUTYH
DB003M18BC2_UP	AD005C3BC1_UP	Up-Up	AATCACGGTTCTCTGGGTAAGGAGC	TTAGGTCCTTGCAAGTTACAGTCTA	0	4747	10981	NEFL	5987	11008	TRIM27
DB006A7BC1_UP	PRSE8BC3_UP	Up-Up	GACGTCTTAAGTACGTGCGCTTAGG	TATCGGCTTATATTAGCCTTGGTAA	0	27125	12177	AFF4	1019	4019	CDK4
DB005F12BC2_UP	AD004E4BC2_UP	Up-Up	CATGAGGTGGAGAACGCGTGTGGGG	CATCATTTACGCTAGGGCGGCGCTG	0	3845	3084	KRAS	5430	14287	POLR2A
DB003L23BC1_UP	AD004D5BC1_UP	Up-Up	GAACTCGCGTGTTCGCTCACCGTGC	ACCTGCCAAAAAACGGGTTTTAGTA	0	2913	2057	PLK4	2531	4770	KDSR
PRSB10BC1_UP	AD003J16BC2_UP	Up-Up	TTCGTTTCCACTGGTTAGTGCTGCC	AGCATGTCTAGGAATCTATGTTCTA	0	7341	4586	SUMO1	2189	3568	FANCG
DB006J6BC2_UP	AD005N10BC2_UP	Up-Up	ATAGGTTTGTCATAGCATACGGGTC	TGGGGCGATCCGATGGTTGGCGGTG	0	2115	52931	ETV1	5395	71716	PMS2
DB005G1BC1_UP	AD004D22BC2_UP	Up-Up	AGCGTTCGACCTGGTGCACGGCGGG	TCCGTTATTCGCTGAAACCTTTCAA	0	9787	3032	DLGAP5	207	5348	AKT1
DB003C18BC2_UP	PRSG3BC3_UP	Up-Up	GCGTCCGATCCAGGGTAGGCGTAGG	TGCGTCTCATCAGCCTTTACTTATA	0	1022	1832	CDK7	894	8013	STX4
DB005J11BC1_UP	PRSE3BC1_UP	Up-Up	TGGGGTTTGGGGAGGCTTTTTGCCG	GAGGACCCAACTGCGATGTATGAGG	0	9098	2095	USP6	501	3933	CDKN2D
PRSC4BC4_UP	AD004L16BC2_UP	Up-Up	GACTGAGTCAGAGCTCATGGGCGGA	CGTGTAGCGGGTCTTTAGGGGCCGG	0	5928	3366	RBBP4	55422	6496	ZNF331
DB005F15BC1_UP	AD003E15BC1_UP	Up-Up	GTAGATAGAGTCCCAGGGGGTACCC	TTTACCGTAATGCGTTGCGGTCGGA	0	6955	12124	TRA@	902	5564	CCNH
DB006F24BC2_UP	PRSG10BC2_UP	Up-Up	TGCGCCTGGTCGAGCGTCAAGCGAC	GCCGCGGGATGCCCTGGGAGCTGCG	0	2146	143	EZH2	7341	4586	SUMO1
DB003F5BC1_UP	AD003F11BC1_UP	Up-Up	TAAATGGTTTATATATCGTGGCGCA	AATAGAGTCTCGGTCATTACACTTC	0	4088	11805	SMAD3	54619	10549	CCNJ
DB003K22BC2_UP	AD004F7BC1_UP	Up-Up	CTGTACAGCGTGGTCACGCGGTGGG	TACACAGGAATCGAGCATTGTTTGT	0	2068	5313	ERCC2	5413	12681	SEPT5
DB003C23BC1_UP	AD003A11BC1_UP	Up-Up	CGAATTTGCTAACGATGCTTACTAC	TAGTGGAAGGGTTTACCGCAACACG	53	84790	5968	TUBA1C	9134	13249	CCNE2
DB006H21BC1_UP	AD003L6BC2_UP	Up-Up	GTGGGGAGTTCGAGGTGGGGCTCTG	AGTGCGATTGTGTGGAGCCGTGGGT	0	4292	2713	MLH1	10376	14965	TUBA1B
PRSA1BC2_UP	AD004B14BC2_UP	Up-Up	CAACATGTTTCTGTAATGCTCACGA	CCGGTGTTCGAGGCGGCGTGGGGGT	0	5700	4018	PSMC1	57120	121	GOPC
PRSB2BC1_UP	PRSF8BC4_UP	Up-Up	CCATACACGGTAGTTCAGAGGCTGT	ATTCTGTAATCGCTGCCTCCACGTC	0	972	4430	MORF4L1	23568	3431	ARL2BP
PRSB10BC1_UP	PRSE3BC3_UP	Up-Up	TTCGTTTCCACTGGTTAGTGCTGCC	CGTGGGAGTGGACAGGTGAGGGCGT	0	7341	4586	SUMO1	501	3933	CDKN2D
DB006P3BC1_UP	AD003A13BC1_UP	Up-Up	TATTCAATCACCCCGGGGTGGATAT	GAGACTCAGCTCATATTGAGTGAGA	0	945	14138	AKAP9	3621	71736	ING1
DB006H11BC1_UP	PRSH5BC3_UP	Up-Up	CCGGGCCAGGGAGTACACTTTGGAC	ATGTAGTGTTGCGACAAAATAAAAC	0	6184	2423	RPN1	896	6197	CCND3
DB006K23BC1_UP	AD004O3BC1_UP	Up-Up	GGAGAGCGCGTTGATGGCAGGACAC	ATTTTCATCACTATGTTTGCTACGC	0	5187	9470	PER1	580	54597	BARD1
DB003M1BC1_UP	AD005A7BC1_UP	Up-Up	TCGGAGTCGCGGATTAGAATGGCCT	AGTGTCGGTCTAGGGGTGTTGGGGG	0	5831	2609	PYCR1	23598	12624	PATZ1
DB005B4BC2_UP	AD003B24BC2_UP	Up-Up	GCGTTGGTATCAAAAATGGTAATAG	TATATCTACTTCGATCCTTGCGAGA	0	27086	8945	FOXP1	994	10570	CDC25B
PRSA3BC2_UP	PRSG1BC7_UP	Up-Up	TTTAAACATATCGCAAGCGTAAGCG	TGTAGTGTGTCTGGTCTAAGGTCTA	0	1019	4019	CDK4	56159	2104	TEX11
DB005P8BC2_UP	PRSF8BC3_UP	Up-Up	GTGTGCGCGAGGCGAGGGGGCCAGG	TGGTAGTACAGTCAGGGTTGGGTGC	0	6146	12007	RPL22	23568	3431	ARL2BP
DB006G13BC1_UP	AD005N3BC1_UP	Up-Up	GTAGGCGCCTTGCTACAGCACGGTT	ATTGCCATCATACTCGCAGGCTTGT	0	7942	9713	TFEB	3092	56215	HIP1
DB005F20BC2_UP	PRSE3BC1_UP	Up-Up	TTAATCAGTGTGGGTATTGTTGGTT	GAGGACCCAACTGCGATGTATGAGG	0	4615	138	MYD88	501	3933	CDKN2D
DB003L20BC2_UP	AD005K2BC2_UP	Up-Up	CTACCGTTCCGATGCTTGGAGGGTA	AGAGGGGGGAAGGGGCGGAGATCCA	12	8626	11297	TP63	3932	966	LCK
DB003C17BC1_UP	AD003F4BC2_UP	Up-Up	GCTGTTAGAAGCTCGAGTCTATGTA	GGTTATGGTCTTCGGAGGCGTTAGG	0	1022	1832	CDK7	8900	9270	CCNA1
DB005A5BC1_UP	AD004G1BC1_UP	Up-Up	CAATGGGTAGCACGTAACGTGGTCT	CTTAGTGCATGCTGAACCCATGGAC	45	905	56248	CCNT2	9787	3032	DLGAP5
DB005B16BC2_UP	PRSE12BC3_UP	Up-Up	CAAGAACGGTTACTGCTAGGACACG	GGTGAGTCAGCGCTCGGGGGGGCGC	0	64764	12044	CREB3L2	638	3740	BIK
DB003D12BC2_UP	AD005E2BC2_UP	Up-Up	GGTTTGAGCGCGTGGTGGGTCGCAG	AGTCGAATAATTATAAAACAGAATC	0	4869	5620	NPM1	217	3748	ALDH2
PRSA11BC2_UP	AD005O13BC1_UP	Up-Up	TCGTGGAGGGGTAACTTTTGCTCTA	CCGTAAATAATAGATGGACGAGAAT	0	6271	5964	S100A1	23092	14545	ARHGAP26
PRSD1BC2_UP	AD004J12BC2_UP	Up-Up	TGGGAAGATAGTCGGCGATCTGGGG	TAGACTTAGTCTTTACTAGCTCTGT	0	9444	8168	QKI	4286	9352	MITF
DB003O20BC2_UP	AD004D5BC1_UP	Up-Up	GCCAGGCGTTATAGGGTTTTTTAGT	ACCTGCCAAAAAACGGGTTTTAGTA	0	645121	55114	CCNI2	2531	4770	KDSR
PRSA6BC3_UP	AD004D12BC2_UP	Up-Up	GTTTAGGTAACGATGTTGACGGTGG	TTTCTTTATTGCGGAGGCCGGTCGT	0	1026	3192	CDKN1A	2625	3455	GATA3
DB003A14BC2_UP	AD005I12BC2_UP	Up-Up	CAATTAGCCTGGCTCTCGACACAGT	GGTTTCTGTTATCGAGTGTGATACA	0	3621	71736	ING1	3936	2377	LCP1
DB006L7BC1_UP	AD005J3BC1_UP	Up-Up	TCGTCTATTCTTTTTGGGGCATATA	TCAGTCCCGGGGGTGTAGCCTCTTCACCGGCGGG	0	4089	4687	SMAD4	64783	55894	RBM15
DB005L13BC1_UP	AD005C4BC2_UP	Up-Up	ACAGGAGTCTTAAAATCAATTGGGC	ATCCGAGGACTATTAGTCTCGGGC	0	4005	11088	LMO2	5987	11008	TRIM27
[truncated: 734,021 more rows]
