# Supplementary material for: Pooled‐matrix protein interaction screens using Barcode Fusion Genetics
Source: Mol Syst Biol. 2016 Apr 23;12(4):863. doi: 10.15252/msb.20156660 (PMC4848762; doi:10.15252/msb.20156660)
Supplement: Supplementary file 10 — Data EV3 [file MSB-12-863-s010.zip › Yachie_Petsalaki_Data_S3/CCC_2_+3AT.tsv]

DBTAG_ID	ADTAG_ID	FUSION_TYPE	DBTAG_SEQ	ADTAG_SEQ	COUNT	DB_GENE_ID	DB_ORF_ID	DB_SYMB	AD_GENE_ID	AD_ORF_ID	AD_SYMB
PRSA1BC1_UP	PRSE1BC1_UP	Up-Up	AGTTGAGTTCTGCAGGGACGTCGGA	ATGGCCTCATGTAGTAGCAATCCCG	0	5700	4018	PSMC1	5708	5171	PSMD2
PRSA1BC2_UP	PRSE1BC1_UP	Up-Up	CAACATGTTTCTGTAATGCTCACGA	ATGGCCTCATGTAGTAGCAATCCCG	0	5700	4018	PSMC1	5708	5171	PSMD2
PRSA1BC3_UP	PRSE1BC1_UP	Up-Up	TGGGCGAGCCGTACGCCCCAGGTGC	ATGGCCTCATGTAGTAGCAATCCCG	0	5700	4018	PSMC1	5708	5171	PSMD2
PRSA1BC4_UP	PRSE1BC1_UP	Up-Up	TTGACTAGTGATCGACTCGCGTGGC	ATGGCCTCATGTAGTAGCAATCCCG	0	5700	4018	PSMC1	5708	5171	PSMD2
PRSA2BC1_UP	PRSE1BC1_UP	Up-Up	CCCGAAACATCTGCGATGTCCAGTA	ATGGCCTCATGTAGTAGCAATCCCG	0	51013	1684	EXOSC1	5708	5171	PSMD2
PRSA2BC2_UP	PRSE1BC1_UP	Up-Up	GCGCTATTTCAAATGCAAGCTGGTG	ATGGCCTCATGTAGTAGCAATCCCG	0	51013	1684	EXOSC1	5708	5171	PSMD2
PRSA2BC3_UP	PRSE1BC1_UP	Up-Up	ATCCAACCTAGTATACTGTTTGACG	ATGGCCTCATGTAGTAGCAATCCCG	0	51013	1684	EXOSC1	5708	5171	PSMD2
PRSA2BC4_UP	PRSE1BC1_UP	Up-Up	AAGTTAATTAGGAGGTCTCGGAAAG	ATGGCCTCATGTAGTAGCAATCCCG	0	51013	1684	EXOSC1	5708	5171	PSMD2
PRSA3BC1_UP	PRSE1BC1_UP	Up-Up	GTCAATTTTTGTGTTGGTGCAACTC	ATGGCCTCATGTAGTAGCAATCCCG	0	1019	4019	CDK4	5708	5171	PSMD2
PRSA3BC2_UP	PRSE1BC1_UP	Up-Up	TTTAAACATATCGCAAGCGTAAGCG	ATGGCCTCATGTAGTAGCAATCCCG	0	1019	4019	CDK4	5708	5171	PSMD2
PRSA3BC3_UP	PRSE1BC1_UP	Up-Up	TAACGTAAGGGGAGGACACTAATGA	ATGGCCTCATGTAGTAGCAATCCCG	0	1019	4019	CDK4	5708	5171	PSMD2
PRSA3BC4_UP	PRSE1BC1_UP	Up-Up	GCTTTCTTAACTTGCTGTTATGCAG	ATGGCCTCATGTAGTAGCAATCCCG	0	1019	4019	CDK4	5708	5171	PSMD2
PRSA4BC1_UP	PRSE1BC1_UP	Up-Up	ATTTTAAAGTAACACAATACCACTT	ATGGCCTCATGTAGTAGCAATCCCG	0	93621	12736	MRFAP1	5708	5171	PSMD2
PRSA4BC2_UP	PRSE1BC1_UP	Up-Up	TATTAATGTTCGGGCCGTTGTCGTT	ATGGCCTCATGTAGTAGCAATCCCG	0	93621	12736	MRFAP1	5708	5171	PSMD2
PRSA4BC3_UP	PRSE1BC1_UP	Up-Up	GTATGGCCAGGGTGAAAGGGAGTCG	ATGGCCTCATGTAGTAGCAATCCCG	0	93621	12736	MRFAP1	5708	5171	PSMD2
PRSA4BC4_UP	PRSE1BC1_UP	Up-Up	GTGGGCATGCCTCATGCAGGGGGCA	ATGGCCTCATGTAGTAGCAATCCCG	0	93621	12736	MRFAP1	5708	5171	PSMD2
PRSA5BC1_UP	PRSE1BC1_UP	Up-Up	ACGATGTTGTTGAGCTGTTTGTGGC	ATGGCCTCATGTAGTAGCAATCCCG	0	23429	1644	RYBP	5708	5171	PSMD2
PRSA5BC2_UP	PRSE1BC1_UP	Up-Up	GTAGAACCTCTGTGTAGTTTAGGGC	ATGGCCTCATGTAGTAGCAATCCCG	0	23429	1644	RYBP	5708	5171	PSMD2
PRSA5BC3_UP	PRSE1BC1_UP	Up-Up	TGTGTGTATAACCGTGAGGGGGAGG	ATGGCCTCATGTAGTAGCAATCCCG	0	23429	1644	RYBP	5708	5171	PSMD2
PRSA5BC4_UP	PRSE1BC1_UP	Up-Up	TAGTTCTCCATGGTGAAGGCAAGAT	ATGGCCTCATGTAGTAGCAATCCCG	0	23429	1644	RYBP	5708	5171	PSMD2
PRSA6BC1_UP	PRSE1BC1_UP	Up-Up	AGGATGATGGGATCGCCAGGCGGTT	ATGGCCTCATGTAGTAGCAATCCCG	0	1026	3192	CDKN1A	5708	5171	PSMD2
PRSA6BC2_UP	PRSE1BC1_UP	Up-Up	CGTGGCGCGTGGCGTCAACTATCAG	ATGGCCTCATGTAGTAGCAATCCCG	0	1026	3192	CDKN1A	5708	5171	PSMD2
PRSA6BC3_UP	PRSE1BC1_UP	Up-Up	GTTTAGGTAACGATGTTGACGGTGG	ATGGCCTCATGTAGTAGCAATCCCG	0	1026	3192	CDKN1A	5708	5171	PSMD2
PRSA6BC4_UP	PRSE1BC1_UP	Up-Up	GACCGGATATTGTGCGATAACGCTG	ATGGCCTCATGTAGTAGCAATCCCG	0	1026	3192	CDKN1A	5708	5171	PSMD2
PRSA7BC1_UP	PRSE1BC1_UP	Up-Up	GAAACTGGCTCCGGGTTCTGTGTAT	ATGGCCTCATGTAGTAGCAATCCCG	0	5711	7647	PSMD5	5708	5171	PSMD2
PRSA7BC2_UP	PRSE1BC1_UP	Up-Up	AGTCCGGTCTAGAAAGGTCCTGGGG	ATGGCCTCATGTAGTAGCAATCCCG	0	5711	7647	PSMD5	5708	5171	PSMD2
PRSA7BC3_UP	PRSE1BC1_UP	Up-Up	CATAGAATTTGGGTGTTCGACGCGG	ATGGCCTCATGTAGTAGCAATCCCG	0	5711	7647	PSMD5	5708	5171	PSMD2
PRSA7BC4_UP	PRSE1BC1_UP	Up-Up	TGTGTGCCGCGTATGAACGACACGC	ATGGCCTCATGTAGTAGCAATCCCG	0	5711	7647	PSMD5	5708	5171	PSMD2
PRSA8BC1_UP	PRSE1BC1_UP	Up-Up	GGTACGGGGTGAGCTCGGGCGGTGG	ATGGCCTCATGTAGTAGCAATCCCG	0	894	6359	CCND2	5708	5171	PSMD2
PRSA8BC2_UP	PRSE1BC1_UP	Up-Up	CTGACCTTCCTTGGTAGTTTACTTG	ATGGCCTCATGTAGTAGCAATCCCG	0	894	6359	CCND2	5708	5171	PSMD2
PRSA8BC3_UP	PRSE1BC1_UP	Up-Up	TCCAGGGTTGCCGTGGAACATTTTG	ATGGCCTCATGTAGTAGCAATCCCG	0	894	6359	CCND2	5708	5171	PSMD2
PRSA8BC4_UP	PRSE1BC1_UP	Up-Up	GTCGTGGCTTTCGGAGAATTTCCAA	ATGGCCTCATGTAGTAGCAATCCCG	0	894	6359	CCND2	5708	5171	PSMD2
PRSA9BC1_UP	PRSE1BC1_UP	Up-Up	CCTTCGAGCTTGAAGGGTTGGAAGC	ATGGCCTCATGTAGTAGCAATCCCG	0	664	7547	BNIP3	5708	5171	PSMD2
PRSA9BC2_UP	PRSE1BC1_UP	Up-Up	CTGTCTTAATATGGTATCTGGCAGA	ATGGCCTCATGTAGTAGCAATCCCG	0	664	7547	BNIP3	5708	5171	PSMD2
PRSA9BC3_UP	PRSE1BC1_UP	Up-Up	CTTCCGTGTAGTAACGGAGACATGG	ATGGCCTCATGTAGTAGCAATCCCG	0	664	7547	BNIP3	5708	5171	PSMD2
PRSA9BC4_UP	PRSE1BC1_UP	Up-Up	GGTATATCCGCAGTGAGTCAGTTTT	ATGGCCTCATGTAGTAGCAATCCCG	0	664	7547	BNIP3	5708	5171	PSMD2
PRSA10BC1_UP	PRSE1BC1_UP	Up-Up	GGTAGTGAGTCAGCTAGACTGGTAA	ATGGCCTCATGTAGTAGCAATCCCG	0	51100	4480	SH3GLB1	5708	5171	PSMD2
PRSA10BC2_UP	PRSE1BC1_UP	Up-Up	TGCCGCCGCCATAAGTTAGGATCTT	ATGGCCTCATGTAGTAGCAATCCCG	0	51100	4480	SH3GLB1	5708	5171	PSMD2
PRSA10BC3_UP	PRSE1BC1_UP	Up-Up	GTTGTGTCACGAGTACACGTTGTCT	ATGGCCTCATGTAGTAGCAATCCCG	0	51100	4480	SH3GLB1	5708	5171	PSMD2
PRSA10BC4_UP	PRSE1BC1_UP	Up-Up	CAATTCGCGATTGGGTTACTATATT	ATGGCCTCATGTAGTAGCAATCCCG	0	51100	4480	SH3GLB1	5708	5171	PSMD2
PRSA11BC1_UP	PRSE1BC1_UP	Up-Up	ACTATGATGTGGGAAAGGACTCAGA	ATGGCCTCATGTAGTAGCAATCCCG	0	6271	5964	S100A1	5708	5171	PSMD2
PRSA11BC2_UP	PRSE1BC1_UP	Up-Up	TCGTGGAGGGGTAACTTTTGCTCTA	ATGGCCTCATGTAGTAGCAATCCCG	0	6271	5964	S100A1	5708	5171	PSMD2
PRSA11BC3_UP	PRSE1BC1_UP	Up-Up	AGCCTGTTCGCGTGTGCTGGGAGTG	ATGGCCTCATGTAGTAGCAATCCCG	0	6271	5964	S100A1	5708	5171	PSMD2
PRSA11BC4_UP	PRSE1BC1_UP	Up-Up	TTTCAGTGGGGTGGACCGTGTGTGG	ATGGCCTCATGTAGTAGCAATCCCG	0	6271	5964	S100A1	5708	5171	PSMD2
PRSA12BC1_UP	PRSE1BC1_UP	Up-Up	TTTAGTGTATGTACTCATTTCACAA	ATGGCCTCATGTAGTAGCAATCCCG	0	599	53726	BCL2L2	5708	5171	PSMD2
PRSA12BC2_UP	PRSE1BC1_UP	Up-Up	CACAGACTAATTATTTTAACTTTTT	ATGGCCTCATGTAGTAGCAATCCCG	0	599	53726	BCL2L2	5708	5171	PSMD2
PRSA12BC3_UP	PRSE1BC1_UP	Up-Up	AAGTGCAATGCGCCATTAGATTTTT	ATGGCCTCATGTAGTAGCAATCCCG	0	599	53726	BCL2L2	5708	5171	PSMD2
PRSA12BC4_UP	PRSE1BC1_UP	Up-Up	TTGGTGGGTGCGGTACCGGCTGTGT	ATGGCCTCATGTAGTAGCAATCCCG	0	599	53726	BCL2L2	5708	5171	PSMD2
PRSB1BC1_UP	PRSE1BC1_UP	Up-Up	TACATTTGCTTCGGGAAAGCCGTAT	ATGGCCTCATGTAGTAGCAATCCCG	0	57819	6601	LSM2	5708	5171	PSMD2
PRSB1BC2_UP	PRSE1BC1_UP	Up-Up	TTAGCATGGGACCATTGGTTCTGAC	ATGGCCTCATGTAGTAGCAATCCCG	0	57819	6601	LSM2	5708	5171	PSMD2
PRSB1BC3_UP	PRSE1BC1_UP	Up-Up	AATCCAAAGGCGGCGACGCATGCTG	ATGGCCTCATGTAGTAGCAATCCCG	0	57819	6601	LSM2	5708	5171	PSMD2
PRSB1BC4_UP	PRSE1BC1_UP	Up-Up	TGACTTAGGAGGTTCTATCAGGCGG	ATGGCCTCATGTAGTAGCAATCCCG	0	57819	6601	LSM2	5708	5171	PSMD2
PRSB2BC1_UP	PRSE1BC1_UP	Up-Up	CCATACACGGTAGTTCAGAGGCTGT	ATGGCCTCATGTAGTAGCAATCCCG	0	972	4430	MORF4L1	5708	5171	PSMD2
PRSB2BC2_UP	PRSE1BC1_UP	Up-Up	CGTTTTCGATTGGGTGGTCTTCTTT	ATGGCCTCATGTAGTAGCAATCCCG	0	972	4430	MORF4L1	5708	5171	PSMD2
PRSB2BC3_UP	PRSE1BC1_UP	Up-Up	CTTTGGTCAATGTCGCGGGCCCACA	ATGGCCTCATGTAGTAGCAATCCCG	0	972	4430	MORF4L1	5708	5171	PSMD2
PRSB2BC4_UP	PRSE1BC1_UP	Up-Up	ATCACGCGTGGTGTGTTGGTTGGCA	ATGGCCTCATGTAGTAGCAATCCCG	0	972	4430	MORF4L1	5708	5171	PSMD2
PRSB3BC1_UP	PRSE1BC1_UP	Up-Up	CACCTGTGAATGGGGTCGGGGACGG	ATGGCCTCATGTAGTAGCAATCCCG	0	6286	2693	S100P	5708	5171	PSMD2
PRSB3BC2_UP	PRSE1BC1_UP	Up-Up	GGGGGTGGGGTACCGGTAGATGGGT	ATGGCCTCATGTAGTAGCAATCCCG	0	6286	2693	S100P	5708	5171	PSMD2
PRSB3BC3_UP	PRSE1BC1_UP	Up-Up	TGTAAGACTAGCATGTATCCGGCGC	ATGGCCTCATGTAGTAGCAATCCCG	0	6286	2693	S100P	5708	5171	PSMD2
PRSB3BC4_UP	PRSE1BC1_UP	Up-Up	GCAATACCACCTTCGGCTTCACTCA	ATGGCCTCATGTAGTAGCAATCCCG	0	6286	2693	S100P	5708	5171	PSMD2
PRSB4BC1_UP	PRSE1BC1_UP	Up-Up	AGCAGCTAGGTGTTAGGGAGTCCAA	ATGGCCTCATGTAGTAGCAATCCCG	0	55957	2864	LIN37	5708	5171	PSMD2
PRSB4BC2_UP	PRSE1BC1_UP	Up-Up	ACTTTTAGTAGACCTTACTAGGCTG	ATGGCCTCATGTAGTAGCAATCCCG	0	55957	2864	LIN37	5708	5171	PSMD2
PRSB4BC3_UP	PRSE1BC1_UP	Up-Up	GCGCGCGCTACTTTTTGCTCTTGGT	ATGGCCTCATGTAGTAGCAATCCCG	0	55957	2864	LIN37	5708	5171	PSMD2
PRSB4BC4_UP	PRSE1BC1_UP	Up-Up	AGTCGTAACCTGGGGAGTTGCGTTG	ATGGCCTCATGTAGTAGCAATCCCG	0	55957	2864	LIN37	5708	5171	PSMD2
PRSB5BC1_UP	PRSE1BC1_UP	Up-Up	CTGATGGATGGGGCCGCGTGGCTGC	ATGGCCTCATGTAGTAGCAATCCCG	0	51274	15026	KLF3	5708	5171	PSMD2
PRSB5BC2_UP	PRSE1BC1_UP	Up-Up	TTAACATTATACTCTGCTTCGGCGG	ATGGCCTCATGTAGTAGCAATCCCG	0	51274	15026	KLF3	5708	5171	PSMD2
PRSB5BC3_UP	PRSE1BC1_UP	Up-Up	TATTAGGTGTTAGGGTAGCGACTGA	ATGGCCTCATGTAGTAGCAATCCCG	0	51274	15026	KLF3	5708	5171	PSMD2
PRSB5BC4_UP	PRSE1BC1_UP	Up-Up	CGTTCTGGTTGTCAGATCGCACAGC	ATGGCCTCATGTAGTAGCAATCCCG	0	51274	15026	KLF3	5708	5171	PSMD2
PRSB6BC1_UP	PRSE1BC1_UP	Up-Up	TATTTTCAAAAAACTGCGATTTGGA	ATGGCCTCATGTAGTAGCAATCCCG	0	51377	764	UCHL5	5708	5171	PSMD2
PRSB6BC2_UP	PRSE1BC1_UP	Up-Up	ATGTCCGTTAGCCCATGTGTCGTCC	ATGGCCTCATGTAGTAGCAATCCCG	0	51377	764	UCHL5	5708	5171	PSMD2
PRSB6BC3_UP	PRSE1BC1_UP	Up-Up	TATGTGCCTAACATCCGGAGTCACC	ATGGCCTCATGTAGTAGCAATCCCG	0	51377	764	UCHL5	5708	5171	PSMD2
PRSB6BC4_UP	PRSE1BC1_UP	Up-Up	TTCCGGGCTCTGATAGTTAGTCTTA	ATGGCCTCATGTAGTAGCAATCCCG	0	51377	764	UCHL5	5708	5171	PSMD2
PRSB7BC1_UP	PRSE1BC1_UP	Up-Up	CCCCATGATTTCAAAAGAAAATATT	ATGGCCTCATGTAGTAGCAATCCCG	0	55577	3233	NAGK	5708	5171	PSMD2
PRSB7BC2_UP	PRSE1BC1_UP	Up-Up	CGCCTGTGGGCGGGGAGTGGTATCG	ATGGCCTCATGTAGTAGCAATCCCG	0	55577	3233	NAGK	5708	5171	PSMD2
PRSB7BC3_UP	PRSE1BC1_UP	Up-Up	TTAGCTGCTAGGGGATGCGGGATTG	ATGGCCTCATGTAGTAGCAATCCCG	0	55577	3233	NAGK	5708	5171	PSMD2
PRSB7BC4_UP	PRSE1BC1_UP	Up-Up	AGCGCCCTCTCGTGAAGGACGATGC	ATGGCCTCATGTAGTAGCAATCCCG	0	55577	3233	NAGK	5708	5171	PSMD2
PRSB8BC1_UP	PRSE1BC1_UP	Up-Up	GCCCGGTTGGATTGGGTCTGTTTGG	ATGGCCTCATGTAGTAGCAATCCCG	0	402	7933	ARL2	5708	5171	PSMD2
PRSB8BC2_UP	PRSE1BC1_UP	Up-Up	AGGAGTCGTGGGTGCGTGGGGGCGA	ATGGCCTCATGTAGTAGCAATCCCG	0	402	7933	ARL2	5708	5171	PSMD2
PRSB8BC3_UP	PRSE1BC1_UP	Up-Up	TTCGACGGCGAGGTAAGTGTCTGGG	ATGGCCTCATGTAGTAGCAATCCCG	0	402	7933	ARL2	5708	5171	PSMD2
PRSB8BC4_UP	PRSE1BC1_UP	Up-Up	AGGGAAAGTGGACACTGATGTGTAA	ATGGCCTCATGTAGTAGCAATCCCG	0	402	7933	ARL2	5708	5171	PSMD2
PRSB9BC1_UP	PRSE1BC1_UP	Up-Up	TCGGTTAATCTACCTTAACGTGTTA	ATGGCCTCATGTAGTAGCAATCCCG	0	5291	55893	PIK3CB	5708	5171	PSMD2
PRSB9BC2_UP	PRSE1BC1_UP	Up-Up	TAGTCAATCATGGCTTAGGTTAATA	ATGGCCTCATGTAGTAGCAATCCCG	0	5291	55893	PIK3CB	5708	5171	PSMD2
PRSB9BC3_UP	PRSE1BC1_UP	Up-Up	TTGCTGTATCGTTGGGGGCTTGCCG	ATGGCCTCATGTAGTAGCAATCCCG	0	5291	55893	PIK3CB	5708	5171	PSMD2
PRSB9BC4_UP	PRSE1BC1_UP	Up-Up	GGTATCTGTATAGGGTCGAAGTTTA	ATGGCCTCATGTAGTAGCAATCCCG	0	5291	55893	PIK3CB	5708	5171	PSMD2
PRSB10BC1_UP	PRSE1BC1_UP	Up-Up	TTCGTTTCCACTGGTTAGTGCTGCC	ATGGCCTCATGTAGTAGCAATCCCG	0	7341	4586	SUMO1	5708	5171	PSMD2
PRSB10BC2_UP	PRSE1BC1_UP	Up-Up	TATAGCCGAACGGAGTTTAAAGGGG	ATGGCCTCATGTAGTAGCAATCCCG	0	7341	4586	SUMO1	5708	5171	PSMD2
PRSB10BC3_UP	PRSE1BC1_UP	Up-Up	GAACGAACAAGCGGAGCGTCGGCGG	ATGGCCTCATGTAGTAGCAATCCCG	0	7341	4586	SUMO1	5708	5171	PSMD2
PRSB10BC4_UP	PRSE1BC1_UP	Up-Up	GCCTTGTTTCGTCCGTGTGCGGATG	ATGGCCTCATGTAGTAGCAATCCCG	0	7341	4586	SUMO1	5708	5171	PSMD2
PRSB11BC1_UP	PRSE1BC1_UP	Up-Up	GTGTTGTAGGGAGCGTCGGGTTGCG	ATGGCCTCATGTAGTAGCAATCCCG	0	6827	4185	SUPT4H1	5708	5171	PSMD2
PRSB11BC2_UP	PRSE1BC1_UP	Up-Up	TCTAGAGGGGAGAGGCAGAGTGGTG	ATGGCCTCATGTAGTAGCAATCCCG	0	6827	4185	SUPT4H1	5708	5171	PSMD2
PRSB11BC3_UP	PRSE1BC1_UP	Up-Up	CGGCCGATGTTTTGTGGACGGGGGG	ATGGCCTCATGTAGTAGCAATCCCG	0	6827	4185	SUPT4H1	5708	5171	PSMD2
PRSB11BC4_UP	PRSE1BC1_UP	Up-Up	TTGCTTTAAGCGGAACACAAAGGCT	ATGGCCTCATGTAGTAGCAATCCCG	0	6827	4185	SUPT4H1	5708	5171	PSMD2
PRSB12BC1_UP	PRSE1BC1_UP	Up-Up	TTAGCGGGGGCGCCGTGTCGGCATT	ATGGCCTCATGTAGTAGCAATCCCG	0	64376	1154	IKZF5	5708	5171	PSMD2
PRSB12BC2_UP	PRSE1BC1_UP	Up-Up	GGACCAGTAGTCACGTTTATGGTGG	ATGGCCTCATGTAGTAGCAATCCCG	0	64376	1154	IKZF5	5708	5171	PSMD2
PRSB12BC3_UP	PRSE1BC1_UP	Up-Up	AATGTTATGGTCAGGGCCGGGTTTA	ATGGCCTCATGTAGTAGCAATCCCG	0	64376	1154	IKZF5	5708	5171	PSMD2
PRSB12BC4_UP	PRSE1BC1_UP	Up-Up	GCTGGAGACAGAAGCAGGGATCTTG	ATGGCCTCATGTAGTAGCAATCCCG	0	64376	1154	IKZF5	5708	5171	PSMD2
PRSC1BC1_UP	PRSE1BC1_UP	Up-Up	ATGAAGATGGGAGCGGGGAAGAAAG	ATGGCCTCATGTAGTAGCAATCCCG	0	11075	4907	STMN2	5708	5171	PSMD2
PRSC1BC2_UP	PRSE1BC1_UP	Up-Up	ATTATAAGGGACAGGGGAGGGGGGG	ATGGCCTCATGTAGTAGCAATCCCG	0	11075	4907	STMN2	5708	5171	PSMD2
PRSC1BC3_UP	PRSE1BC1_UP	Up-Up	GTGGGTTCGACGTCTCTGACTCTTT	ATGGCCTCATGTAGTAGCAATCCCG	0	11075	4907	STMN2	5708	5171	PSMD2
PRSC1BC4_UP	PRSE1BC1_UP	Up-Up	TTCCCTAACATGGCGTCCTGGGGTG	ATGGCCTCATGTAGTAGCAATCCCG	0	11075	4907	STMN2	5708	5171	PSMD2
PRSC2BC1_UP	PRSE1BC1_UP	Up-Up	TAAGGTTGAACGGTACCGGCGGCCG	ATGGCCTCATGTAGTAGCAATCCCG	0	3093	11772	UBE2K	5708	5171	PSMD2
PRSC2BC2_UP	PRSE1BC1_UP	Up-Up	CGATGAATAATATGATTAGCTCGCG	ATGGCCTCATGTAGTAGCAATCCCG	0	3093	11772	UBE2K	5708	5171	PSMD2
PRSC2BC3_UP	PRSE1BC1_UP	Up-Up	AAACTATGCATGTGCGGGGCAGCTC	ATGGCCTCATGTAGTAGCAATCCCG	0	3093	11772	UBE2K	5708	5171	PSMD2
PRSC2BC4_UP	PRSE1BC1_UP	Up-Up	CCTTCTGCTACCGGAATTGTGTACG	ATGGCCTCATGTAGTAGCAATCCCG	0	3093	11772	UBE2K	5708	5171	PSMD2
PRSC3BC1_UP	PRSE1BC1_UP	Up-Up	TCGTATTTTGGTTTTATTGGTGCAG	ATGGCCTCATGTAGTAGCAATCCCG	0	9341	5658	VAMP3	5708	5171	PSMD2
PRSC3BC2_UP	PRSE1BC1_UP	Up-Up	TCTTGATAAGGGCGTGGGGTGCGGT	ATGGCCTCATGTAGTAGCAATCCCG	0	9341	5658	VAMP3	5708	5171	PSMD2
PRSC3BC3_UP	PRSE1BC1_UP	Up-Up	TGTCGATCCAGGTACGTCTTTTTCG	ATGGCCTCATGTAGTAGCAATCCCG	0	9341	5658	VAMP3	5708	5171	PSMD2
PRSC3BC4_UP	PRSE1BC1_UP	Up-Up	CCGCGTTTTTAAGTACTAACTTGAA	ATGGCCTCATGTAGTAGCAATCCCG	0	9341	5658	VAMP3	5708	5171	PSMD2
PRSC4BC1_UP	PRSE1BC1_UP	Up-Up	CTGTTCCGTGGAGGGAGGGGAGGGA	ATGGCCTCATGTAGTAGCAATCCCG	0	5928	3366	RBBP4	5708	5171	PSMD2
PRSC4BC2_UP	PRSE1BC1_UP	Up-Up	AGTATGCGACGCATCTGTGGTGTGG	ATGGCCTCATGTAGTAGCAATCCCG	0	5928	3366	RBBP4	5708	5171	PSMD2
PRSC4BC3_UP	PRSE1BC1_UP	Up-Up	GAAGCCATTGACAGAGCCGTCCATT	ATGGCCTCATGTAGTAGCAATCCCG	0	5928	3366	RBBP4	5708	5171	PSMD2
PRSC4BC4_UP	PRSE1BC1_UP	Up-Up	GACTGAGTCAGAGCTCATGGGCGGA	ATGGCCTCATGTAGTAGCAATCCCG	0	5928	3366	RBBP4	5708	5171	PSMD2
PRSC5BC1_UP	PRSE1BC1_UP	Up-Up	ATTGCCCAGGCCGAGAGAATTTTTG	ATGGCCTCATGTAGTAGCAATCCCG	0	1487	13646	CTBP1	5708	5171	PSMD2
PRSC5BC2_UP	PRSE1BC1_UP	Up-Up	TAGTCCTGCTTAACCATTGGTCTCA	ATGGCCTCATGTAGTAGCAATCCCG	0	1487	13646	CTBP1	5708	5171	PSMD2
PRSC5BC3_UP	PRSE1BC1_UP	Up-Up	GCCCCTGCAGATTGTGTGTCTGGGC	ATGGCCTCATGTAGTAGCAATCCCG	0	1487	13646	CTBP1	5708	5171	PSMD2
PRSC5BC4_UP	PRSE1BC1_UP	Up-Up	GTGTCTCTCTGTCACACAGTGACAG	ATGGCCTCATGTAGTAGCAATCCCG	0	1487	13646	CTBP1	5708	5171	PSMD2
PRSC6BC1_UP	PRSE1BC1_UP	Up-Up	TTTTGGGTGTGGGGGCTGGTTCGTA	ATGGCCTCATGTAGTAGCAATCCCG	0	894	8013	STX4	5708	5171	PSMD2
PRSC6BC2_UP	PRSE1BC1_UP	Up-Up	AAACGATCGAGTGAGGGTTGTGATG	ATGGCCTCATGTAGTAGCAATCCCG	0	894	8013	STX4	5708	5171	PSMD2
PRSC6BC3_UP	PRSE1BC1_UP	Up-Up	TTGGAAGTACGGGTGTAGATCTCGG	ATGGCCTCATGTAGTAGCAATCCCG	0	894	8013	STX4	5708	5171	PSMD2
PRSC6BC4_UP	PRSE1BC1_UP	Up-Up	GTCTCATATAGGGTGTTATGACGTA	ATGGCCTCATGTAGTAGCAATCCCG	0	894	8013	STX4	5708	5171	PSMD2
PRSC7BC1_UP	PRSE1BC1_UP	Up-Up	GGGCCCTTGGTGGAGCACAGAGGAG	ATGGCCTCATGTAGTAGCAATCCCG	0	84324	434	SARNP	5708	5171	PSMD2
PRSC7BC2_UP	PRSE1BC1_UP	Up-Up	CCCCTTTTTGAAGCTCTGAATGGTC	ATGGCCTCATGTAGTAGCAATCCCG	0	84324	434	SARNP	5708	5171	PSMD2
PRSC7BC3_UP	PRSE1BC1_UP	Up-Up	GATTGAAGCACGGGGGTTTGGCCTC	ATGGCCTCATGTAGTAGCAATCCCG	0	84324	434	SARNP	5708	5171	PSMD2
PRSC7BC4_UP	PRSE1BC1_UP	Up-Up	ATAAACATTCTCTTCCTAGGTCTTG	ATGGCCTCATGTAGTAGCAATCCCG	0	84324	434	SARNP	5708	5171	PSMD2
PRSC8BC1_UP	PRSE1BC1_UP	Up-Up	CCCGACTGGCTTTGCGACCGTTGAC	ATGGCCTCATGTAGTAGCAATCCCG	0	25855	6651	BRMS1	5708	5171	PSMD2
PRSC8BC2_UP	PRSE1BC1_UP	Up-Up	TATAAACCAGGACGCACTCGTGCGC	ATGGCCTCATGTAGTAGCAATCCCG	0	25855	6651	BRMS1	5708	5171	PSMD2
PRSC8BC3_UP	PRSE1BC1_UP	Up-Up	TGGTTATAACAGTGGGGTGTGCTGG	ATGGCCTCATGTAGTAGCAATCCCG	0	25855	6651	BRMS1	5708	5171	PSMD2
PRSC8BC4_UP	PRSE1BC1_UP	Up-Up	CATAGTGGTTACTAGTAATCGTTAA	ATGGCCTCATGTAGTAGCAATCCCG	0	25855	6651	BRMS1	5708	5171	PSMD2
PRSC9BC1_UP	PRSE1BC1_UP	Up-Up	TTAATGCCCCCGCGGTAATTCGTAA	ATGGCCTCATGTAGTAGCAATCCCG	0	7329	3129	UBE2I	5708	5171	PSMD2
PRSC9BC2_UP	PRSE1BC1_UP	Up-Up	TGTGCCAAATAGCGTGGTTACTCGT	ATGGCCTCATGTAGTAGCAATCCCG	0	7329	3129	UBE2I	5708	5171	PSMD2
PRSC9BC3_UP	PRSE1BC1_UP	Up-Up	ATGTCGTGTTAGGGGGTGCGAGGGT	ATGGCCTCATGTAGTAGCAATCCCG	0	7329	3129	UBE2I	5708	5171	PSMD2
PRSC9BC4_UP	PRSE1BC1_UP	Up-Up	ACTGTGAGGTGCTATCCGAGGGATA	ATGGCCTCATGTAGTAGCAATCCCG	0	7329	3129	UBE2I	5708	5171	PSMD2
PRSC10BC1_UP	PRSE1BC1_UP	Up-Up	TCCTTTAAGATCCAGCAAGGGCGCA	ATGGCCTCATGTAGTAGCAATCCCG	0	1616	52987	DAXX	5708	5171	PSMD2
PRSC10BC2_UP	PRSE1BC1_UP	Up-Up	GTCGTTGTCCGTTCTTTTGTCAGAT	ATGGCCTCATGTAGTAGCAATCCCG	0	1616	52987	DAXX	5708	5171	PSMD2
PRSC10BC3_UP	PRSE1BC1_UP	Up-Up	ACGAACACGTTACTTGCTCGACTCA	ATGGCCTCATGTAGTAGCAATCCCG	0	1616	52987	DAXX	5708	5171	PSMD2
PRSC10BC4_UP	PRSE1BC1_UP	Up-Up	GTGCGTTGATGACGCCCTGCGGGGG	ATGGCCTCATGTAGTAGCAATCCCG	0	1616	52987	DAXX	5708	5171	PSMD2
PRSC11BC1_UP	PRSE1BC1_UP	Up-Up	TGGACATTGCGTGACGTTAATAACT	ATGGCCTCATGTAGTAGCAATCCCG	0	23543	12686	RBM9	5708	5171	PSMD2
PRSC11BC2_UP	PRSE1BC1_UP	Up-Up	CGCGTGGGTGACCCGTGCGGCGGAG	ATGGCCTCATGTAGTAGCAATCCCG	0	23543	12686	RBM9	5708	5171	PSMD2
PRSC11BC3_UP	PRSE1BC1_UP	Up-Up	GTGTAATATCGGGGCGACTCACCGA	ATGGCCTCATGTAGTAGCAATCCCG	0	23543	12686	RBM9	5708	5171	PSMD2
PRSC11BC4_UP	PRSE1BC1_UP	Up-Up	TCTGGCTCACTCTATGTTGCTACTA	ATGGCCTCATGTAGTAGCAATCCCG	0	23543	12686	RBM9	5708	5171	PSMD2
PRSC12BC1_UP	PRSE1BC1_UP	Up-Up	GGGCCGTGAGTGAATTAGGTATGGT	ATGGCCTCATGTAGTAGCAATCCCG	0	729991	9076	LOC729991	5708	5171	PSMD2
PRSC12BC2_UP	PRSE1BC1_UP	Up-Up	GAGGATAGTGAAGCGTGCTTATCAC	ATGGCCTCATGTAGTAGCAATCCCG	0	729991	9076	LOC729991	5708	5171	PSMD2
PRSC12BC3_UP	PRSE1BC1_UP	Up-Up	TAGTCCTTAATCGTTTGCTGGCGTA	ATGGCCTCATGTAGTAGCAATCCCG	0	729991	9076	LOC729991	5708	5171	PSMD2
PRSC12BC4_UP	PRSE1BC1_UP	Up-Up	CTGTTGATCACGTATATTTATCTTC	ATGGCCTCATGTAGTAGCAATCCCG	0	729991	9076	LOC729991	5708	5171	PSMD2
PRSD1BC1_UP	PRSE1BC1_UP	Up-Up	GTTTGTTGAGAGTTAGTGGGCTCTG	ATGGCCTCATGTAGTAGCAATCCCG	0	9444	8168	QKI	5708	5171	PSMD2
PRSD1BC2_UP	PRSE1BC1_UP	Up-Up	TGGGAAGATAGTCGGCGATCTGGGG	ATGGCCTCATGTAGTAGCAATCCCG	0	9444	8168	QKI	5708	5171	PSMD2
PRSD1BC3_UP	PRSE1BC1_UP	Up-Up	GTTGGGTCGAAGGTGTTGCGCGTGA	ATGGCCTCATGTAGTAGCAATCCCG	0	9444	8168	QKI	5708	5171	PSMD2
PRSD1BC4_UP	PRSE1BC1_UP	Up-Up	TTGCTTGCGTGTGGCGTGGCAATAT	ATGGCCTCATGTAGTAGCAATCCCG	0	9444	8168	QKI	5708	5171	PSMD2
PRSD2BC1_UP	PRSE1BC1_UP	Up-Up	CGTTGGAGGTCTGGTCATACGACGA	ATGGCCTCATGTAGTAGCAATCCCG	0	7251	3267	TSG101	5708	5171	PSMD2
PRSD2BC2_UP	PRSE1BC1_UP	Up-Up	CGGGATGCCGAGGGGGCCGTTGGGG	ATGGCCTCATGTAGTAGCAATCCCG	0	7251	3267	TSG101	5708	5171	PSMD2
PRSD2BC3_UP	PRSE1BC1_UP	Up-Up	CATATACACCAGGGTAAGCGGCGCG	ATGGCCTCATGTAGTAGCAATCCCG	0	7251	3267	TSG101	5708	5171	PSMD2
PRSD2BC4_UP	PRSE1BC1_UP	Up-Up	AGCTGTCCGTTCGGCTGCCTGGTGC	ATGGCCTCATGTAGTAGCAATCCCG	0	7251	3267	TSG101	5708	5171	PSMD2
PRSD3BC1_UP	PRSE1BC1_UP	Up-Up	TCGATTATCTTAATCAAGTAATCCC	ATGGCCTCATGTAGTAGCAATCCCG	0	26119	9194	LDLRAP1	5708	5171	PSMD2
PRSD3BC2_UP	PRSE1BC1_UP	Up-Up	ACCCTACTAAACGTTTATATAGCGT	ATGGCCTCATGTAGTAGCAATCCCG	0	26119	9194	LDLRAP1	5708	5171	PSMD2
PRSD3BC3_UP	PRSE1BC1_UP	Up-Up	TACTGATTGATCCTCAGCCAGGTCT	ATGGCCTCATGTAGTAGCAATCCCG	0	26119	9194	LDLRAP1	5708	5171	PSMD2
PRSD3BC4_UP	PRSE1BC1_UP	Up-Up	ATAAAGATTGAGAAGAGATTGTACA	ATGGCCTCATGTAGTAGCAATCCCG	0	26119	9194	LDLRAP1	5708	5171	PSMD2
PRSD4BC1_UP	PRSE1BC1_UP	Up-Up	GTACGTAGGGGCTCTTGGCTTTACA	ATGGCCTCATGTAGTAGCAATCCCG	0	694	5844	BTG1	5708	5171	PSMD2
PRSD4BC2_UP	PRSE1BC1_UP	Up-Up	ACATTCTGTATCCTCTGGCGGCTGC	ATGGCCTCATGTAGTAGCAATCCCG	0	694	5844	BTG1	5708	5171	PSMD2
PRSD4BC3_UP	PRSE1BC1_UP	Up-Up	TTGAACGCTTATTTGGGTCAATATC	ATGGCCTCATGTAGTAGCAATCCCG	0	694	5844	BTG1	5708	5171	PSMD2
PRSD4BC4_UP	PRSE1BC1_UP	Up-Up	ACTATGGAGGCTCTTATGTGTGTAT	ATGGCCTCATGTAGTAGCAATCCCG	0	694	5844	BTG1	5708	5171	PSMD2
PRSD5BC1_UP	PRSE1BC1_UP	Up-Up	GGGAGGTGTCTTCGTGAGTCATCGC	ATGGCCTCATGTAGTAGCAATCCCG	0	1021	13668	CDK6	5708	5171	PSMD2
PRSD5BC2_UP	PRSE1BC1_UP	Up-Up	GTGCGCGTTAGAGTTTCATTAGGGA	ATGGCCTCATGTAGTAGCAATCCCG	0	1021	13668	CDK6	5708	5171	PSMD2
PRSD5BC3_UP	PRSE1BC1_UP	Up-Up	GGCAAAGGTCAGCAGGGGGGGGGCG	ATGGCCTCATGTAGTAGCAATCCCG	0	1021	13668	CDK6	5708	5171	PSMD2
PRSD5BC4_UP	PRSE1BC1_UP	Up-Up	ACGAGTTATGTGATGGGCTGCGTGC	ATGGCCTCATGTAGTAGCAATCCCG	0	1021	13668	CDK6	5708	5171	PSMD2
DB005B1BC1_UP	PRSE1BC1_UP	Up-Up	CTTGAATAAAGAGTGCCGAAAAGGA	ATGGCCTCATGTAGTAGCAATCCCG	0	6418	10104	SET	5708	5171	PSMD2
DB005B2BC2_UP	PRSE1BC1_UP	Up-Up	GTGTGGCATTACTTTGATGTGACGG	ATGGCCTCATGTAGTAGCAATCCCG	0	6418	10104	SET	5708	5171	PSMD2
DB005B3BC1_UP	PRSE1BC1_UP	Up-Up	GATTAACCCTCGTTAAGTATAAGTT	ATGGCCTCATGTAGTAGCAATCCCG	0	27086	8945	FOXP1	5708	5171	PSMD2
DB005B4BC2_UP	PRSE1BC1_UP	Up-Up	GCGTTGGTATCAAAAATGGTAATAG	ATGGCCTCATGTAGTAGCAATCCCG	0	27086	8945	FOXP1	5708	5171	PSMD2
DB005B5BC1_UP	PRSE1BC1_UP	Up-Up	GGGATATAGACAACTTATTATATTG	ATGGCCTCATGTAGTAGCAATCCCG	0	3845	8590	KRAS	5708	5171	PSMD2
DB005B6BC2_UP	PRSE1BC1_UP	Up-Up	GGGCTACCTTCGCGTAGCGCAGCGC	ATGGCCTCATGTAGTAGCAATCCCG	0	3845	8590	KRAS	5708	5171	PSMD2
DB005B9BC1_UP	PRSE1BC1_UP	Up-Up	AATTCAGATCTTTCTGCTGATCGTA	ATGGCCTCATGTAGTAGCAATCCCG	0	3265	4453	HRAS	5708	5171	PSMD2
DB005B10BC2_UP	PRSE1BC1_UP	Up-Up	CGGCGTGCTCGCTGCGTGGTCAGCC	ATGGCCTCATGTAGTAGCAATCCCG	0	3265	4453	HRAS	5708	5171	PSMD2
DB005B11BC1_UP	PRSE1BC1_UP	Up-Up	TTTCTATTAGATTATTTGGAGGGGT	ATGGCCTCATGTAGTAGCAATCCCG	0	3181	3981	HNRNPA2B1	5708	5171	PSMD2
DB005B12BC2_UP	PRSE1BC1_UP	Up-Up	ACCGTAACCCTGTGTGTCCTAACGA	ATGGCCTCATGTAGTAGCAATCCCG	0	3181	3981	HNRNPA2B1	5708	5171	PSMD2
DB005B13BC1_UP	PRSE1BC1_UP	Up-Up	CTTAAAGTGTCTTCTACCGCGCTGG	ATGGCCTCATGTAGTAGCAATCCCG	0		9656	IGK@	5708	5171	PSMD2
DB005B14BC2_UP	PRSE1BC1_UP	Up-Up	CTAAGCCGTCGACAACCCCGTGATC	ATGGCCTCATGTAGTAGCAATCCCG	0		9656	IGK@	5708	5171	PSMD2
DB005B15BC1_UP	PRSE1BC1_UP	Up-Up	GGACAGGGCCTGGGACTGTAGACAG	ATGGCCTCATGTAGTAGCAATCCCG	0	64764	12044	CREB3L2	5708	5171	PSMD2
DB005B16BC2_UP	PRSE1BC1_UP	Up-Up	CAAGAACGGTTACTGCTAGGACACG	ATGGCCTCATGTAGTAGCAATCCCG	0	64764	12044	CREB3L2	5708	5171	PSMD2
DB005B17BC1_UP	PRSE1BC1_UP	Up-Up	AGGTATTATGTAGGATGTATTGTTG	ATGGCCTCATGTAGTAGCAATCCCG	0	1316	3194	KLF6	5708	5171	PSMD2
DB005B18BC2_UP	PRSE1BC1_UP	Up-Up	TGGCTATGTTTTAGTAAGGGTGGCG	ATGGCCTCATGTAGTAGCAATCCCG	0	1316	3194	KLF6	5708	5171	PSMD2
DB005B19BC1_UP	PRSE1BC1_UP	Up-Up	TTGTATCGCTTGCAAGCAGCTTGTG	ATGGCCTCATGTAGTAGCAATCCCG	0	6955	8439	TRA@	5708	5171	PSMD2
DB005B20BC2_UP	PRSE1BC1_UP	Up-Up	TGGTATGCGGTGGGTGCGGTGGGGC	ATGGCCTCATGTAGTAGCAATCCCG	0	6955	8439	TRA@	5708	5171	PSMD2
DB005B21BC1_UP	PRSE1BC1_UP	Up-Up	ATCTGACTCGTCGAAATCACGGGTG	ATGGCCTCATGTAGTAGCAATCCCG	0	55193	8645	PBRM1	5708	5171	PSMD2
DB005B22BC2_UP	PRSE1BC1_UP	Up-Up	CTGCCGTGGGGATGTGGGCGTTCTG	ATGGCCTCATGTAGTAGCAATCCCG	0	55193	8645	PBRM1	5708	5171	PSMD2
DB005B23BC1_UP	PRSE1BC1_UP	Up-Up	TATATTAGAGTTCTTTCGAAATTAA	ATGGCCTCATGTAGTAGCAATCCCG	0	51119	14309	SBDS	5708	5171	PSMD2
DB005B24BC2_UP	PRSE1BC1_UP	Up-Up	GCATCCTATATGTGGTTAGCACAGT	ATGGCCTCATGTAGTAGCAATCCCG	0	51119	14309	SBDS	5708	5171	PSMD2
DB005D3BC1_UP	PRSE1BC1_UP	Up-Up	CCCGAGTTTTACATAAGCACAGTCC	ATGGCCTCATGTAGTAGCAATCCCG	0	10397	8936	NDRG1	5708	5171	PSMD2
DB005D4BC2_UP	PRSE1BC1_UP	Up-Up	CGTTATAGGGATCAAGCAGTCTATA	ATGGCCTCATGTAGTAGCAATCCCG	0	10397	8936	NDRG1	5708	5171	PSMD2
DB005D5BC1_UP	PRSE1BC1_UP	Up-Up	TGCGGGGTGTGCGGGACAGGGTGGC	ATGGCCTCATGTAGTAGCAATCCCG	0	1021	9522	CDK6	5708	5171	PSMD2
DB005D6BC2_UP	PRSE1BC1_UP	Up-Up	TCGTGTATCGGTAGTGAGCTAGGGT	ATGGCCTCATGTAGTAGCAATCCCG	0	1021	9522	CDK6	5708	5171	PSMD2
DB005D7BC1_UP	PRSE1BC1_UP	Up-Up	GGTTCAGAAGGGGCGACGGGTCTTA	ATGGCCTCATGTAGTAGCAATCCCG	0	6955	13759	TRA@	5708	5171	PSMD2
DB005D8BC2_UP	PRSE1BC1_UP	Up-Up	TGTCAACGTGATCGGGGGCGCTAGG	ATGGCCTCATGTAGTAGCAATCCCG	0	6955	13759	TRA@	5708	5171	PSMD2
DB005D9BC1_UP	PRSE1BC1_UP	Up-Up	TGACGCGAAACTGATTGTGTGGTAG	ATGGCCTCATGTAGTAGCAATCCCG	0	7171	10079	TPM4	5708	5171	PSMD2
DB005D10BC2_UP	PRSE1BC1_UP	Up-Up	TCTGTAAGGCTGAGCCGGGCTTTTA	ATGGCCTCATGTAGTAGCAATCCCG	0	7171	10079	TPM4	5708	5171	PSMD2
DB005D13BC1_UP	PRSE1BC1_UP	Up-Up	GTCGTGAGAGGTCGACGGTGAGTTGG	ATGGCCTCATGTAGTAGCAATCCCG	0	54949	4027	SDHAF2	5708	5171	PSMD2
DB005D14BC2_UP	PRSE1BC1_UP	Up-Up	TTCGGTGGGGAGCGGTGGGGAAGGC	ATGGCCTCATGTAGTAGCAATCCCG	0	54949	4027	SDHAF2	5708	5171	PSMD2
DB005D15BC1_UP	PRSE1BC1_UP	Up-Up	TCGTACGTTCCATCCTTCTCGTTAT	ATGGCCTCATGTAGTAGCAATCCCG	0	7253	12039	TSHR	5708	5171	PSMD2
DB005D16BC2_UP	PRSE1BC1_UP	Up-Up	CAGAGTCTGTCTCAGTGTGTCAGTG	ATGGCCTCATGTAGTAGCAATCCCG	0	7253	12039	TSHR	5708	5171	PSMD2
DB005D17BC1_UP	PRSE1BC1_UP	Up-Up	CGTGGCATCAGTGGGCGGGGCCGCA	ATGGCCTCATGTAGTAGCAATCCCG	0	7170	5712	TPM3	5708	5171	PSMD2
DB005D18BC2_UP	PRSE1BC1_UP	Up-Up	TTGCCGTTGACGTTCGTTGCTTTGT	ATGGCCTCATGTAGTAGCAATCCCG	0	7170	5712	TPM3	5708	5171	PSMD2
DB005F1BC1_UP	PRSE1BC1_UP	Up-Up	GACTGTCAGTCAGACACTCTGTGAC	ATGGCCTCATGTAGTAGCAATCCCG	0	10962	3085	MLLT11	5708	5171	PSMD2
DB005F2BC2_UP	PRSE1BC1_UP	Up-Up	ATAGGGGAGGGGCGTGCCGTCTTGG	ATGGCCTCATGTAGTAGCAATCCCG	0	10962	3085	MLLT11	5708	5171	PSMD2
DB005F3BC1_UP	PRSE1BC1_UP	Up-Up	AGGAGCCGATATAGGGGAGTAAGTC	ATGGCCTCATGTAGTAGCAATCCCG	0	3159	4996	HMGA1	5708	5171	PSMD2
DB005F4BC2_UP	PRSE1BC1_UP	Up-Up	TTTATGTTTCAGGGCTTCTGAGTAA	ATGGCCTCATGTAGTAGCAATCCCG	0	3159	4996	HMGA1	5708	5171	PSMD2
DB005F9BC1_UP	PRSE1BC1_UP	Up-Up	CGGGAGCTGATAACGGCTGTGACGG	ATGGCCTCATGTAGTAGCAATCCCG	0	5155	9318	PDGFB	5708	5171	PSMD2
DB005F10BC2_UP	PRSE1BC1_UP	Up-Up	GGTAGGGAGCGTATGTGCGACAGGT	ATGGCCTCATGTAGTAGCAATCCCG	0	5155	9318	PDGFB	5708	5171	PSMD2
DB005F11BC1_UP	PRSE1BC1_UP	Up-Up	TGTACGACTTGGGGTGCTGGCGCGA	ATGGCCTCATGTAGTAGCAATCCCG	0	3845	3084	KRAS	5708	5171	PSMD2
DB005F12BC2_UP	PRSE1BC1_UP	Up-Up	CATGAGGTGGAGAACGCGTGTGGGG	ATGGCCTCATGTAGTAGCAATCCCG	0	3845	3084	KRAS	5708	5171	PSMD2
DB005F13BC1_UP	PRSE1BC1_UP	Up-Up	TGCCTTATTCTCAGCTGAACGATCT	ATGGCCTCATGTAGTAGCAATCCCG	0	1649	3944	DDIT3	5708	5171	PSMD2
DB005F14BC2_UP	PRSE1BC1_UP	Up-Up	TTGAAATTTTGAAATTACATCGGCC	ATGGCCTCATGTAGTAGCAATCCCG	0	1649	3944	DDIT3	5708	5171	PSMD2
DB005F15BC1_UP	PRSE1BC1_UP	Up-Up	GTAGATAGAGTCCCAGGGGGTACCC	ATGGCCTCATGTAGTAGCAATCCCG	0	6955	12124	TRA@	5708	5171	PSMD2
DB005F16BC2_UP	PRSE1BC1_UP	Up-Up	TAGGGGCTACTTCACGCGCAATGCA	ATGGCCTCATGTAGTAGCAATCCCG	0	6955	12124	TRA@	5708	5171	PSMD2
DB005F17BC1_UP	PRSE1BC1_UP	Up-Up	AAGAAAAGCTTTAGATCTACACCGG	ATGGCCTCATGTAGTAGCAATCCCG	0	2272	9645	FHIT	5708	5171	PSMD2
DB005F18BC2_UP	PRSE1BC1_UP	Up-Up	TCATGTTAAACCGGAGATTGATTAT	ATGGCCTCATGTAGTAGCAATCCCG	0	2272	9645	FHIT	5708	5171	PSMD2
DB005F19BC1_UP	PRSE1BC1_UP	Up-Up	AGAATTCGGTTTATAGTCTAGGGCC	ATGGCCTCATGTAGTAGCAATCCCG	0	4615	138	MYD88	5708	5171	PSMD2
DB005F20BC2_UP	PRSE1BC1_UP	Up-Up	TTAATCAGTGTGGGTATTGTTGGTT	ATGGCCTCATGTAGTAGCAATCCCG	0	4615	138	MYD88	5708	5171	PSMD2
DB005F21BC1_UP	PRSE1BC1_UP	Up-Up	AAGTTTAATACGCTGACCGGGGTTG	ATGGCCTCATGTAGTAGCAATCCCG	0	894	6359	CCND2	5708	5171	PSMD2
DB005F22BC2_UP	PRSE1BC1_UP	Up-Up	TCAATAAGGGCCGAACCCTGTGCAA	ATGGCCTCATGTAGTAGCAATCCCG	0	894	6359	CCND2	5708	5171	PSMD2
DB005H1BC1_UP	PRSE1BC1_UP	Up-Up	GTAGTCTTTTGTAAGGTCAGTGGGG	ATGGCCTCATGTAGTAGCAATCCCG	0	27436	8805	EML4	5708	5171	PSMD2
DB005H2BC2_UP	PRSE1BC1_UP	Up-Up	GATCTTAATAAGCAGGGAGAGAAAG	ATGGCCTCATGTAGTAGCAATCCCG	0	27436	8805	EML4	5708	5171	PSMD2
DB005H3BC1_UP	PRSE1BC1_UP	Up-Up	TCGCATCCAACTTGTTATTGAGGAT	ATGGCCTCATGTAGTAGCAATCCCG	0	3535	7194	IGL@	5708	5171	PSMD2
DB005H4BC2_UP	PRSE1BC1_UP	Up-Up	GTAAAGACGGCAGCAGCTGCGCGAC	ATGGCCTCATGTAGTAGCAATCCCG	0	3535	7194	IGL@	5708	5171	PSMD2
DB005H7BC1_UP	PRSE1BC1_UP	Up-Up	ATTCGGGCGAAGGTCTCCGGCGGGC	ATGGCCTCATGTAGTAGCAATCCCG	0	6887	54474	TAL2	5708	5171	PSMD2
DB005H8BC2_UP	PRSE1BC1_UP	Up-Up	GCGAATGAGGCGTCTATTGTTTTCC	ATGGCCTCATGTAGTAGCAATCCCG	0	6887	54474	TAL2	5708	5171	PSMD2
DB005H9BC1_UP	PRSE1BC1_UP	Up-Up	GGACTTGATCTCCTGTATGGTTTAG	ATGGCCTCATGTAGTAGCAATCCCG	0	3927	1096	LASP1	5708	5171	PSMD2
DB005H10BC2_UP	PRSE1BC1_UP	Up-Up	TTCTATTTAATGTCCGTACCCTAAA	ATGGCCTCATGTAGTAGCAATCCCG	0	3927	1096	LASP1	5708	5171	PSMD2
DB005H11BC1_UP	PRSE1BC1_UP	Up-Up	AATTCGACGGGTCTGGTTGCGCGGT	ATGGCCTCATGTAGTAGCAATCCCG	0	143187	710	VTI1A	5708	5171	PSMD2
DB005H12BC2_UP	PRSE1BC1_UP	Up-Up	AACCCAGAGGTACTTTGCGGAGCCG	ATGGCCTCATGTAGTAGCAATCCCG	0	143187	710	VTI1A	5708	5171	PSMD2
DB005H13BC1_UP	PRSE1BC1_UP	Up-Up	TTCTTATAGCTGTCACACTGCGGAG	ATGGCCTCATGTAGTAGCAATCCCG	0	9659	5710	PDE4DIP	5708	5171	PSMD2
DB005H14BC2_UP	PRSE1BC1_UP	Up-Up	ATAAAGAGTGGTCGTTGCACGGTGA	ATGGCCTCATGTAGTAGCAATCCCG	0	9659	5710	PDE4DIP	5708	5171	PSMD2
DB005H15BC1_UP	PRSE1BC1_UP	Up-Up	TCAGGCGTTCATTTGGCTTTATGCG	ATGGCCTCATGTAGTAGCAATCCCG	0		13029	IGK@	5708	5171	PSMD2
DB005H16BC2_UP	PRSE1BC1_UP	Up-Up	GACTTCCAAGTTTCAGTTGTCGGTC	ATGGCCTCATGTAGTAGCAATCCCG	0		13029	IGK@	5708	5171	PSMD2
DB005H17BC1_UP	PRSE1BC1_UP	Up-Up	TGTAGGGTAACTCAAGGAGTTGAAT	ATGGCCTCATGTAGTAGCAATCCCG	0	1316	4274	KLF6	5708	5171	PSMD2
DB005H18BC2_UP	PRSE1BC1_UP	Up-Up	GCGAGGCTCTGGTGGTTAGGGGCAC	ATGGCCTCATGTAGTAGCAATCCCG	0	1316	4274	KLF6	5708	5171	PSMD2
DB005H19BC1_UP	PRSE1BC1_UP	Up-Up	GGGTAATTCGTGGGGACCTGGCCCC	ATGGCCTCATGTAGTAGCAATCCCG	0	3131	2127	HLF	5708	5171	PSMD2
DB005H20BC2_UP	PRSE1BC1_UP	Up-Up	ACTACGCCAAAGTTTTTGGCGGGAA	ATGGCCTCATGTAGTAGCAATCCCG	0	3131	2127	HLF	5708	5171	PSMD2
DB005J1BC1_UP	PRSE1BC1_UP	Up-Up	AATCGTCGTCGGCGAGACCATGTAG	ATGGCCTCATGTAGTAGCAATCCCG	0	4771	8968	NF2	5708	5171	PSMD2
DB005J2BC2_UP	PRSE1BC1_UP	Up-Up	GACATGTTTTTACCCAGGAAAGACT	ATGGCCTCATGTAGTAGCAATCCCG	0	4771	8968	NF2	5708	5171	PSMD2
DB005J5BC1_UP	PRSE1BC1_UP	Up-Up	TCTTAGTAAGGTAAGTTAGGTCTTG	ATGGCCTCATGTAGTAGCAATCCCG	0	7307	13254	U2AF1	5708	5171	PSMD2
DB005J6BC2_UP	PRSE1BC1_UP	Up-Up	TGTGGGGCAGCAGTTTGGGGGGGTC	ATGGCCTCATGTAGTAGCAATCCCG	0	7307	13254	U2AF1	5708	5171	PSMD2
DB005J7BC1_UP	PRSE1BC1_UP	Up-Up	GTCGAGTCGAACGGGCGGCCGGTGA	ATGGCCTCATGTAGTAGCAATCCCG	0	283651	52778	C15orf21	5708	5171	PSMD2
DB005J8BC2_UP	PRSE1BC1_UP	Up-Up	CAATAGATATTACGCGGTGGGGATT	ATGGCCTCATGTAGTAGCAATCCCG	0	283651	52778	C15orf21	5708	5171	PSMD2
DB005J9BC1_UP	PRSE1BC1_UP	Up-Up	AGGGGCCCGTACGATAGCTTGCATT	ATGGCCTCATGTAGTAGCAATCCCG	0		7743	IGK@	5708	5171	PSMD2
DB005J10BC2_UP	PRSE1BC1_UP	Up-Up	TCTGGAAGTTCTGAGGGGCTAGGAG	ATGGCCTCATGTAGTAGCAATCCCG	0		7743	IGK@	5708	5171	PSMD2
DB005J11BC1_UP	PRSE1BC1_UP	Up-Up	TGGGGTTTGGGGAGGCTTTTTGCCG	ATGGCCTCATGTAGTAGCAATCCCG	0	9098	2095	USP6	5708	5171	PSMD2
DB005J12BC2_UP	PRSE1BC1_UP	Up-Up	TAGGTGTTTTATTTCACCCCGGAAG	ATGGCCTCATGTAGTAGCAATCCCG	0	9098	2095	USP6	5708	5171	PSMD2
DB005J13BC1_UP	PRSE1BC1_UP	Up-Up	TGGCTCAGGAATACAGCAGATCCAC	ATGGCCTCATGTAGTAGCAATCCCG	0	29844	3331	TFPT	5708	5171	PSMD2
DB005J14BC2_UP	PRSE1BC1_UP	Up-Up	TGGGTCCTGCTACTAATAGGGGGGT	ATGGCCTCATGTAGTAGCAATCCCG	0	29844	3331	TFPT	5708	5171	PSMD2
DB005J15BC1_UP	PRSE1BC1_UP	Up-Up	CTATAGGACTGGTTGCCTTCGGGCT	ATGGCCTCATGTAGTAGCAATCCCG	0	3535	13184	IGL@	5708	5171	PSMD2
DB005J16BC2_UP	PRSE1BC1_UP	Up-Up	CGTAATGGGGAGGTAGTAGTAGACT	ATGGCCTCATGTAGTAGCAATCCCG	0	3535	13184	IGL@	5708	5171	PSMD2
DB005J17BC1_UP	PRSE1BC1_UP	Up-Up	GGTAGTGTTTGATTAATGCTTTAAT	ATGGCCTCATGTAGTAGCAATCCCG	0	3817	5451	KLK2	5708	5171	PSMD2
DB005J18BC2_UP	PRSE1BC1_UP	Up-Up	ATGGTTCCAAGCCTTAGTGCAATTT	ATGGCCTCATGTAGTAGCAATCCCG	0	3817	5451	KLK2	5708	5171	PSMD2
DB005J19BC1_UP	PRSE1BC1_UP	Up-Up	CTGTACTCTCGGGCGATTATCGCTT	ATGGCCTCATGTAGTAGCAATCCCG	0	7490	1923	WT1	5708	5171	PSMD2
DB005J20BC2_UP	PRSE1BC1_UP	Up-Up	TTCGGAGTACTTTTCGTTCAGCATT	ATGGCCTCATGTAGTAGCAATCCCG	0	7490	1923	WT1	5708	5171	PSMD2
DB005J21BC1_UP	PRSE1BC1_UP	Up-Up	TTTGGTTTGGGCTAGCGGGCGAGGG	ATGGCCTCATGTAGTAGCAATCCCG	0	6955	13057	TRA@	5708	5171	PSMD2
DB005J22BC2_UP	PRSE1BC1_UP	Up-Up	GACTGGGTAGAGGATCTGGATATGT	ATGGCCTCATGTAGTAGCAATCCCG	0	6955	13057	TRA@	5708	5171	PSMD2
DB005J23BC1_UP	PRSE1BC1_UP	Up-Up	CTGGTCTGAATCGTGGTTGTGGAGA	ATGGCCTCATGTAGTAGCAATCCCG	0	605	53866	BCL7A	5708	5171	PSMD2
DB005J24BC2_UP	PRSE1BC1_UP	Up-Up	CAATAATATGGTTACCACGTGTGCT	ATGGCCTCATGTAGTAGCAATCCCG	0	605	53866	BCL7A	5708	5171	PSMD2
DB005L1BC1_UP	PRSE1BC1_UP	Up-Up	GAGTATTTTCGTCACGAGCGTGGGA	ATGGCCTCATGTAGTAGCAATCCCG	0	3159	4041	HMGA1	5708	5171	PSMD2
DB005L2BC2_UP	PRSE1BC1_UP	Up-Up	TGTACAGGGTGGTGGGGGGGACTGT	ATGGCCTCATGTAGTAGCAATCCCG	0	3159	4041	HMGA1	5708	5171	PSMD2
DB005L5BC1_UP	PRSE1BC1_UP	Up-Up	TTGGAGGTACGGGGGTAAGGGGAGG	ATGGCCTCATGTAGTAGCAATCCCG	0	9659	13154	PDE4DIP	5708	5171	PSMD2
DB005L6BC2_UP	PRSE1BC1_UP	Up-Up	AAATCTGGAGGGGGGCAGAGGGGAA	ATGGCCTCATGTAGTAGCAATCCCG	0	9659	13154	PDE4DIP	5708	5171	PSMD2
DB005L7BC1_UP	PRSE1BC1_UP	Up-Up	TGGGGTGTATTGTGGGTGCGTTAGG	ATGGCCTCATGTAGTAGCAATCCCG	0	116028	70928	C16orf75	5708	5171	PSMD2
DB005L8BC2_UP	PRSE1BC1_UP	Up-Up	CGTTTCGAGAGAACCGGCATGGAAG	ATGGCCTCATGTAGTAGCAATCCCG	0	116028	70928	C16orf75	5708	5171	PSMD2
DB005L9BC1_UP	PRSE1BC1_UP	Up-Up	AATCGTTGAAGGAGCTTGCAGCGTA	ATGGCCTCATGTAGTAGCAATCCCG	0	26511	2645	CHIC2	5708	5171	PSMD2
DB005L10BC2_UP	PRSE1BC1_UP	Up-Up	AGTCAAGACCGTGGTATGGAGCGGG	ATGGCCTCATGTAGTAGCAATCCCG	0	26511	2645	CHIC2	5708	5171	PSMD2
DB005L11BC1_UP	PRSE1BC1_UP	Up-Up	GTGAGCACCAACCAGCCCCTGCCGC	ATGGCCTCATGTAGTAGCAATCCCG	0	3535	9601	IGL@	5708	5171	PSMD2
DB005L12BC2_UP	PRSE1BC1_UP	Up-Up	AACAACTGTTGCGGAGTAGAGGGGG	ATGGCCTCATGTAGTAGCAATCCCG	0	3535	9601	IGL@	5708	5171	PSMD2
DB005L13BC1_UP	PRSE1BC1_UP	Up-Up	ACAGGAGTCTTAAAATCAATTGGGC	ATGGCCTCATGTAGTAGCAATCCCG	0	4005	11088	LMO2	5708	5171	PSMD2
DB005L14BC2_UP	PRSE1BC1_UP	Up-Up	AGTAATATACTGCAAAATCAGGGAC	ATGGCCTCATGTAGTAGCAATCCCG	0	4005	11088	LMO2	5708	5171	PSMD2
DB005L15BC1_UP	PRSE1BC1_UP	Up-Up	AGTTCAGGTGGGGGGTGTCAACGAT	ATGGCCTCATGTAGTAGCAATCCCG	0	5727	14122	PTCH1	5708	5171	PSMD2
DB005L16BC2_UP	PRSE1BC1_UP	Up-Up	TTTTGGAACCCTAGGAGACGTAGTT	ATGGCCTCATGTAGTAGCAATCCCG	0	5727	14122	PTCH1	5708	5171	PSMD2
DB005L21BC1_UP	PRSE1BC1_UP	Up-Up	GAAAATAGGTATCATGGGGTACGTT	ATGGCCTCATGTAGTAGCAATCCCG	0	4004	14023	LMO1	5708	5171	PSMD2
DB005L22BC2_UP	PRSE1BC1_UP	Up-Up	TATGTTATGTAGTGGGATGGTGAGC	ATGGCCTCATGTAGTAGCAATCCCG	0	4004	14023	LMO1	5708	5171	PSMD2
DB005N1BC1_UP	PRSE1BC1_UP	Up-Up	ACGTGTTCAAGTCTTGCGGCCTGAT	ATGGCCTCATGTAGTAGCAATCCCG	0	79145	7466	CHCHD7	5708	5171	PSMD2
DB005N2BC2_UP	PRSE1BC1_UP	Up-Up	TAGCTGTTCTTCGCTGCAGGTTAGG	ATGGCCTCATGTAGTAGCAATCCCG	0	79145	7466	CHCHD7	5708	5171	PSMD2
DB005N3BC1_UP	PRSE1BC1_UP	Up-Up	GGCCATAATGGTGATGGTTCATATA	ATGGCCTCATGTAGTAGCAATCCCG	0	8115	3768	TCL1A	5708	5171	PSMD2
DB005N4BC2_UP	PRSE1BC1_UP	Up-Up	CCTCGTACTACAGTCTCTGTTAGGA	ATGGCCTCATGTAGTAGCAATCCCG	0	8115	3768	TCL1A	5708	5171	PSMD2
DB005N5BC1_UP	PRSE1BC1_UP	Up-Up	GGGCCCGTGAGAGAGGGGCCAAGAG	ATGGCCTCATGTAGTAGCAATCCCG	0	6385	12920	SDC4	5708	5171	PSMD2
DB005N6BC2_UP	PRSE1BC1_UP	Up-Up	CTCTATCGATCTCCCATATTTCAGT	ATGGCCTCATGTAGTAGCAATCCCG	0	6385	12920	SDC4	5708	5171	PSMD2
DB005N7BC1_UP	PRSE1BC1_UP	Up-Up	GCATTCCGCGTTATGTCTTCAGACT	ATGGCCTCATGTAGTAGCAATCCCG	0	4893	5462	NRAS	5708	5171	PSMD2
DB005N8BC2_UP	PRSE1BC1_UP	Up-Up	TAGCCCTGTGTTAGGGGAGGTCGTC	ATGGCCTCATGTAGTAGCAATCCCG	0	4893	5462	NRAS	5708	5171	PSMD2
DB005N9BC1_UP	PRSE1BC1_UP	Up-Up	GAATATTTCTCAATAAGGACACCGA	ATGGCCTCATGTAGTAGCAATCCCG	0	7555	3119	CNBP	5708	5171	PSMD2
DB005N10BC2_UP	PRSE1BC1_UP	Up-Up	TCATGTCGAAGCTTCAATGGAAGAC	ATGGCCTCATGTAGTAGCAATCCCG	0	7555	3119	CNBP	5708	5171	PSMD2
DB005N11BC1_UP	PRSE1BC1_UP	Up-Up	GTAGATGGATGCAGGGGGGTCGCGG	ATGGCCTCATGTAGTAGCAATCCCG	0	7170	995	TPM3	5708	5171	PSMD2
DB005N12BC2_UP	PRSE1BC1_UP	Up-Up	GATAGAGCGACAAGGTCACGCATGG	ATGGCCTCATGTAGTAGCAATCCCG	0	7170	995	TPM3	5708	5171	PSMD2
DB005N15BC1_UP	PRSE1BC1_UP	Up-Up	GCAATGTTCAAGGGTCGGCTGGGCA	ATGGCCTCATGTAGTAGCAATCCCG	0	472	14270	ATM	5708	5171	PSMD2
DB005N16BC2_UP	PRSE1BC1_UP	Up-Up	TTTAGGGTTTGATGTGGTGGGCTGC	ATGGCCTCATGTAGTAGCAATCCCG	0	472	14270	ATM	5708	5171	PSMD2
DB005N17BC1_UP	PRSE1BC1_UP	Up-Up	AGCCAATGATAACGTCTCTTAGGGT	ATGGCCTCATGTAGTAGCAATCCCG	0	4291	5516	MLF1	5708	5171	PSMD2
DB005N18BC2_UP	PRSE1BC1_UP	Up-Up	TTTCGGTGCTAAGTTATTATTGAGA	ATGGCCTCATGTAGTAGCAATCCCG	0	4291	5516	MLF1	5708	5171	PSMD2
DB005N21BC1_UP	PRSE1BC1_UP	Up-Up	CAGGAACGACTACATTGTTATCACG	ATGGCCTCATGTAGTAGCAATCCCG	0	2122	13861	MECOM	5708	5171	PSMD2
DB005N22BC2_UP	PRSE1BC1_UP	Up-Up	CACTATTTGGGGCCAGTGTGACGTA	ATGGCCTCATGTAGTAGCAATCCCG	0	2122	13861	MECOM	5708	5171	PSMD2
DB005P7BC1_UP	PRSE1BC1_UP	Up-Up	TCGTCAGGATAGGTCGACAGGAGGC	ATGGCCTCATGTAGTAGCAATCCCG	0	6146	12007	RPL22	5708	5171	PSMD2
DB005P8BC2_UP	PRSE1BC1_UP	Up-Up	GTGTGCGCGAGGCGAGGGGGCCAGG	ATGGCCTCATGTAGTAGCAATCCCG	0	6146	12007	RPL22	5708	5171	PSMD2
DB005P11BC1_UP	PRSE1BC1_UP	Up-Up	GCGGAAGTTCTTAGTGGTCGGTCCT	ATGGCCTCATGTAGTAGCAATCCCG	0	7171	4186	TPM4	5708	5171	PSMD2
DB005P12BC2_UP	PRSE1BC1_UP	Up-Up	TCGGGTCTGGCCAGGCAGGGTGTGT	ATGGCCTCATGTAGTAGCAATCCCG	0	7171	4186	TPM4	5708	5171	PSMD2
DB005P13BC1_UP	PRSE1BC1_UP	Up-Up	AGTCTAGGCCTATGAAAGGGGTTTA	ATGGCCTCATGTAGTAGCAATCCCG	0	8915	11832	BCL10	5708	5171	PSMD2
DB005P14BC2_UP	PRSE1BC1_UP	Up-Up	TTTACAAGTTTAGCACATTGCCGAA	ATGGCCTCATGTAGTAGCAATCCCG	0	8915	11832	BCL10	5708	5171	PSMD2
DB005P17BC1_UP	PRSE1BC1_UP	Up-Up	GGCTGCGGCACGTGGACGTTAGGGG	ATGGCCTCATGTAGTAGCAATCCCG	0	3205	5870	HOXA9	5708	5171	PSMD2
DB005P18BC2_UP	PRSE1BC1_UP	Up-Up	TTGACGTGACTGTGTTGGCGTGAAA	ATGGCCTCATGTAGTAGCAATCCCG	0	3205	5870	HOXA9	5708	5171	PSMD2
DB005P21BC1_UP	PRSE1BC1_UP	Up-Up	TAGGAGGATTTCAGTGGGTCCGTGT	ATGGCCTCATGTAGTAGCAATCCCG	0	5077	14217	PAX3	5708	5171	PSMD2
DB005P22BC2_UP	PRSE1BC1_UP	Up-Up	GAGTGGCTTGGAGGGCTCCGGAAGA	ATGGCCTCATGTAGTAGCAATCCCG	0	5077	14217	PAX3	5708	5171	PSMD2
DB003B1BC1_UP	PRSE1BC1_UP	Up-Up	TACGAATGGTCTGAATAGCGCTTCC	ATGGCCTCATGTAGTAGCAATCCCG	0	1356	229	TUBA1B	5708	5171	PSMD2
DB003B2BC2_UP	PRSE1BC1_UP	Up-Up	CCTATCCTCGGGTTGACTATTAGGC	ATGGCCTCATGTAGTAGCAATCCCG	0	1356	229	TUBA1B	5708	5171	PSMD2
DB003B3BC1_UP	PRSE1BC1_UP	Up-Up	ACCCTAATAATTTACTTTCTAAGAC	ATGGCCTCATGTAGTAGCAATCCCG	0	84790	4260	TUBA1C	5708	5171	PSMD2
DB003B4BC2_UP	PRSE1BC1_UP	Up-Up	TGCTGAAGTGTGTTGATTAGGGGGT	ATGGCCTCATGTAGTAGCAATCCCG	0	84790	4260	TUBA1C	5708	5171	PSMD2
DB003B5BC1_UP	PRSE1BC1_UP	Up-Up	GTGTTTGGCCGTGAAGCTATTGAGG	ATGGCCTCATGTAGTAGCAATCCCG	0	995	7841	CDC25C	5708	5171	PSMD2
DB003B6BC2_UP	PRSE1BC1_UP	Up-Up	ACTTGAGGCGTGGTGCATGTTTGGG	ATGGCCTCATGTAGTAGCAATCCCG	0	995	7841	CDC25C	5708	5171	PSMD2
DB003B7BC1_UP	PRSE1BC1_UP	Up-Up	TGAGTGTGTATTTGACTAGTGCGGG	ATGGCCTCATGTAGTAGCAATCCCG	0	9212	6175	AURKB	5708	5171	PSMD2
DB003B8BC2_UP	PRSE1BC1_UP	Up-Up	TTCGACGGTCGGGTTGCTTAAATTG	ATGGCCTCATGTAGTAGCAATCCCG	0	9212	6175	AURKB	5708	5171	PSMD2
DB003B9BC1_UP	PRSE1BC1_UP	Up-Up	TTGAGCCAGCGCTCACGATGCCGGT	ATGGCCTCATGTAGTAGCAATCCCG	0	991	3206	CDC20	5708	5171	PSMD2
DB003B10BC2_UP	PRSE1BC1_UP	Up-Up	CTCGCGTCAGGGTCTCCGCCTAACT	ATGGCCTCATGTAGTAGCAATCCCG	0	991	3206	CDC20	5708	5171	PSMD2
DB003B15BC1_UP	PRSE1BC1_UP	Up-Up	GCATAGAATTTCGTCATGGTATATA	ATGGCCTCATGTAGTAGCAATCCCG	0	26121	54082	PRPF31	5708	5171	PSMD2
DB003B16BC2_UP	PRSE1BC1_UP	Up-Up	GGGGTCCGCTTGGTCGGCTTTGTCG	ATGGCCTCATGTAGTAGCAATCCCG	0	26121	54082	PRPF31	5708	5171	PSMD2
DB003B17BC1_UP	PRSE1BC1_UP	Up-Up	TTTTCTTGCCCTGATTATTGTTATA	ATGGCCTCATGTAGTAGCAATCCCG	0	6813	4409	STXBP2	5708	5171	PSMD2
DB003B18BC2_UP	PRSE1BC1_UP	Up-Up	TTTCTCTGGCTGAACGTAATGGAAG	ATGGCCTCATGTAGTAGCAATCCCG	0	6813	4409	STXBP2	5708	5171	PSMD2
DB003B19BC1_UP	PRSE1BC1_UP	Up-Up	GGTTCTGTGTCGTAAGCTGCTTTAT	ATGGCCTCATGTAGTAGCAATCCCG	0	25939	1657	SAMHD1	5708	5171	PSMD2
DB003B20BC2_UP	PRSE1BC1_UP	Up-Up	CTGTCCCTCGAAGAGCGACGTATAG	ATGGCCTCATGTAGTAGCAATCCCG	0	25939	1657	SAMHD1	5708	5171	PSMD2
DB003B21BC1_UP	PRSE1BC1_UP	Up-Up	AGTTTCGCGTTGGATACCCGGGTGA	ATGGCCTCATGTAGTAGCAATCCCG	0	8350	14063	HIST1H3A	5708	5171	PSMD2
DB003B22BC2_UP	PRSE1BC1_UP	Up-Up	TTTCAATACACTTCTTATGTTAAGT	ATGGCCTCATGTAGTAGCAATCCCG	0	8350	14063	HIST1H3A	5708	5171	PSMD2
DB003B23BC1_UP	PRSE1BC1_UP	Up-Up	TCGTATTTTAGTATTTATCTCAGGT	ATGGCCTCATGTAGTAGCAATCCCG	0	994	10570	CDC25B	5708	5171	PSMD2
DB003B24BC2_UP	PRSE1BC1_UP	Up-Up	TAGGCTTGGTCCGAGGGCGCGGCAT	ATGGCCTCATGTAGTAGCAATCCCG	0	994	10570	CDC25B	5708	5171	PSMD2
DB003D1BC1_UP	PRSE1BC1_UP	Up-Up	GGTGTCAGGTAGAGTGCGTCTGAAT	ATGGCCTCATGTAGTAGCAATCCCG	0	5527	7603	PPP2R5C	5708	5171	PSMD2
DB003D2BC2_UP	PRSE1BC1_UP	Up-Up	CATAGTTGCATCAAGTGCTGGCAGC	ATGGCCTCATGTAGTAGCAATCCCG	0	5527	7603	PPP2R5C	5708	5171	PSMD2
DB003D3BC1_UP	PRSE1BC1_UP	Up-Up	TGTGACATGCGAGTTTGGAGTGTGC	ATGGCCTCATGTAGTAGCAATCCCG	0	4208	1259	MEF2C	5708	5171	PSMD2
DB003D4BC2_UP	PRSE1BC1_UP	Up-Up	TTCGCTAGTACTGGGCTTTCGAGGA	ATGGCCTCATGTAGTAGCAATCCCG	0	4208	1259	MEF2C	5708	5171	PSMD2
DB003D5BC1_UP	PRSE1BC1_UP	Up-Up	AGTGTGTGGTTGCAGTGGTCAGGCA	ATGGCCTCATGTAGTAGCAATCCCG	0	79858	1608	NEK11	5708	5171	PSMD2
DB003D6BC2_UP	PRSE1BC1_UP	Up-Up	ATCGGGCATCAGTTGTAACGTAAGG	ATGGCCTCATGTAGTAGCAATCCCG	0	79858	1608	NEK11	5708	5171	PSMD2
DB003D7BC1_UP	PRSE1BC1_UP	Up-Up	GTGGGTGCGTCCACGCATGGTTGGT	ATGGCCTCATGTAGTAGCAATCCCG	0	3856	55330	KRT8	5708	5171	PSMD2
DB003D8BC2_UP	PRSE1BC1_UP	Up-Up	GAAAGGTGGTTTGATCTTATCTGAT	ATGGCCTCATGTAGTAGCAATCCCG	0	3856	55330	KRT8	5708	5171	PSMD2
DB003D9BC1_UP	PRSE1BC1_UP	Up-Up	TCGTAGAGACTGTGGAGCTGGTTGG	ATGGCCTCATGTAGTAGCAATCCCG	0	4205	98	MEF2A	5708	5171	PSMD2
DB003D10BC2_UP	PRSE1BC1_UP	Up-Up	TAGGGCCGCCCTTATTTAGCGGAGG	ATGGCCTCATGTAGTAGCAATCCCG	0	4205	98	MEF2A	5708	5171	PSMD2
DB003D11BC1_UP	PRSE1BC1_UP	Up-Up	ATAACGGGTTTTAGATTCCGCTGAAG	ATGGCCTCATGTAGTAGCAATCCCG	0	4869	5620	NPM1	5708	5171	PSMD2
DB003D12BC2_UP	PRSE1BC1_UP	Up-Up	GGTTTGAGCGCGTGGTGGGTCGCAG	ATGGCCTCATGTAGTAGCAATCCCG	0	4869	5620	NPM1	5708	5171	PSMD2
DB003D13BC1_UP	PRSE1BC1_UP	Up-Up	TGGTCGTGTCTGTGTGAGAACTGCA	ATGGCCTCATGTAGTAGCAATCCCG	0	5520	13596	PPP2R2A	5708	5171	PSMD2
DB003D14BC2_UP	PRSE1BC1_UP	Up-Up	AAAGCCTAAGTTCGACTTTCCTATT	ATGGCCTCATGTAGTAGCAATCCCG	0	5520	13596	PPP2R2A	5708	5171	PSMD2
DB003D15BC1_UP	PRSE1BC1_UP	Up-Up	GAAGCATCGAATTTCTATGTTCTAG	ATGGCCTCATGTAGTAGCAATCCCG	0	2099	56919	ESR1	5708	5171	PSMD2
DB003D16BC2_UP	PRSE1BC1_UP	Up-Up	TTACTATAACATATAGGGATGTGTC	ATGGCCTCATGTAGTAGCAATCCCG	0	2099	56919	ESR1	5708	5171	PSMD2
DB003D17BC1_UP	PRSE1BC1_UP	Up-Up	GGTCCCTGGGTAGGAAACCTCCCGG	ATGGCCTCATGTAGTAGCAATCCCG	0	10403	9868	NDC80	5708	5171	PSMD2
DB003D18BC2_UP	PRSE1BC1_UP	Up-Up	GCTGCAGGTGACACCGGGGTAGGGT	ATGGCCTCATGTAGTAGCAATCCCG	0	10403	9868	NDC80	5708	5171	PSMD2
DB003D19BC1_UP	PRSE1BC1_UP	Up-Up	CGAGGTGGGACGTGGAGGTGGGAGA	ATGGCCTCATGTAGTAGCAATCCCG	0	5127	7582	CDK16	5708	5171	PSMD2
DB003D20BC2_UP	PRSE1BC1_UP	Up-Up	CATTTCGACCGATCCTTTCCGAATG	ATGGCCTCATGTAGTAGCAATCCCG	0	5127	7582	CDK16	5708	5171	PSMD2
DB003D21BC1_UP	PRSE1BC1_UP	Up-Up	GGAGAGGCGAACCCATATAGATATG	ATGGCCTCATGTAGTAGCAATCCCG	0	5914	14383	RARA	5708	5171	PSMD2
DB003D22BC2_UP	PRSE1BC1_UP	Up-Up	GTGTGTTTGTTCATGTGACGTGAAG	ATGGCCTCATGTAGTAGCAATCCCG	0	5914	14383	RARA	5708	5171	PSMD2
DB003F1BC1_UP	PRSE1BC1_UP	Up-Up	TGGGTGTAATTTTTACATATTAACA	ATGGCCTCATGTAGTAGCAATCCCG	0	1453	3787	CSNK1D	5708	5171	PSMD2
DB003F2BC2_UP	PRSE1BC1_UP	Up-Up	GCGATAGCGTAATTTGAGCCCACCC	ATGGCCTCATGTAGTAGCAATCCCG	0	1453	3787	CSNK1D	5708	5171	PSMD2
DB003F3BC1_UP	PRSE1BC1_UP	Up-Up	GCTATTGTAGCATTAGGCCGTGAGA	ATGGCCTCATGTAGTAGCAATCCCG	0	8900	9270	CCNA1	5708	5171	PSMD2
DB003F4BC2_UP	PRSE1BC1_UP	Up-Up	ACCTGTATGTGAGTTTACGGGTCAC	ATGGCCTCATGTAGTAGCAATCCCG	0	8900	9270	CCNA1	5708	5171	PSMD2
DB003F5BC1_UP	PRSE1BC1_UP	Up-Up	TAAATGGTTTATATATCGTGGCGCA	ATGGCCTCATGTAGTAGCAATCCCG	0	4088	11805	SMAD3	5708	5171	PSMD2
DB003F6BC2_UP	PRSE1BC1_UP	Up-Up	TACGCAGAGCCAATTTGAAGCAGTT	ATGGCCTCATGTAGTAGCAATCCCG	0	4088	11805	SMAD3	5708	5171	PSMD2
DB003F9BC1_UP	PRSE1BC1_UP	Up-Up	TATCGTTTCATATGGTCTGAACTAC	ATGGCCTCATGTAGTAGCAATCCCG	0	63894	277	VIPAR	5708	5171	PSMD2
DB003F10BC2_UP	PRSE1BC1_UP	Up-Up	GGATGACAGGTGTAGCGGGCTTTAA	ATGGCCTCATGTAGTAGCAATCCCG	0	63894	277	VIPAR	5708	5171	PSMD2
DB003F13BC1_UP	PRSE1BC1_UP	Up-Up	CGTGCGTTGGTACCTTCTTAATTAG	ATGGCCTCATGTAGTAGCAATCCCG	0	6907	13669	TBL1X	5708	5171	PSMD2
DB003F14BC2_UP	PRSE1BC1_UP	Up-Up	GTCTGAGATTAGGGCGACGTGTCGG	ATGGCCTCATGTAGTAGCAATCCCG	0	6907	13669	TBL1X	5708	5171	PSMD2
DB003F15BC1_UP	PRSE1BC1_UP	Up-Up	TTAGGAAGAATGAGAACTCTGCATG	ATGGCCTCATGTAGTAGCAATCCCG	0	2178	11400	FANCE	5708	5171	PSMD2
DB003F16BC2_UP	PRSE1BC1_UP	Up-Up	CTAATGCGTTCTGGACAGATATGTG	ATGGCCTCATGTAGTAGCAATCCCG	0	2178	11400	FANCE	5708	5171	PSMD2
DB003F17BC1_UP	PRSE1BC1_UP	Up-Up	GTTAACAAAGATGCAGTCGTTACAG	ATGGCCTCATGTAGTAGCAATCCCG	0	10059	2521	DNM1L	5708	5171	PSMD2
DB003F18BC2_UP	PRSE1BC1_UP	Up-Up	ACGTTGGTAGAGACGGGATTGGTGG	ATGGCCTCATGTAGTAGCAATCCCG	0	10059	2521	DNM1L	5708	5171	PSMD2
DB003F21BC1_UP	PRSE1BC1_UP	Up-Up	ATCCTAGGGGTTGCCTGGAACTGGG	ATGGCCTCATGTAGTAGCAATCCCG	0	6829	12443	SUPT5H	5708	5171	PSMD2
DB003F22BC2_UP	PRSE1BC1_UP	Up-Up	CGTTTAGCCGTTGGCCAGATCGGCG	ATGGCCTCATGTAGTAGCAATCCCG	0	6829	12443	SUPT5H	5708	5171	PSMD2
DB003H1BC1_UP	PRSE1BC1_UP	Up-Up	CTGAGAGAGACTGTCAGTCAGACAG	ATGGCCTCATGTAGTAGCAATCCCG	0	55437	5332	STRADB	5708	5171	PSMD2
DB003H2BC2_UP	PRSE1BC1_UP	Up-Up	TGGAGGTTGGCCAGGCAGCGCGGGG	ATGGCCTCATGTAGTAGCAATCCCG	0	55437	5332	STRADB	5708	5171	PSMD2
DB003H3BC1_UP	PRSE1BC1_UP	Up-Up	GTTTCAACCGCGGGGTCCCGGTCAA	ATGGCCTCATGTAGTAGCAATCCCG	0	5914	4558	RARA	5708	5171	PSMD2
DB003H4BC2_UP	PRSE1BC1_UP	Up-Up	GAAGGTAGTGTAGAGAGAAGATTAT	ATGGCCTCATGTAGTAGCAATCCCG	0	5914	4558	RARA	5708	5171	PSMD2
DB003H7BC1_UP	PRSE1BC1_UP	Up-Up	GGGAATGTGTTCGTAGTAGTTGTGT	ATGGCCTCATGTAGTAGCAATCCCG	0	890	71890	CCNA2	5708	5171	PSMD2
DB003H8BC2_UP	PRSE1BC1_UP	Up-Up	AGAGGTTATACAACTCCATGGTAAC	ATGGCCTCATGTAGTAGCAATCCCG	0	890	71890	CCNA2	5708	5171	PSMD2
DB003H9BC1_UP	PRSE1BC1_UP	Up-Up	TGGGGCACAACATGATGGAGACTGG	ATGGCCTCATGTAGTAGCAATCCCG	0	3615	2442	IMPDH2	5708	5171	PSMD2
DB003H10BC2_UP	PRSE1BC1_UP	Up-Up	GCGATTGTCGCTTGTGAATAATTAG	ATGGCCTCATGTAGTAGCAATCCCG	0	3615	2442	IMPDH2	5708	5171	PSMD2
DB003H15BC1_UP	PRSE1BC1_UP	Up-Up	TACCGCGACGGGCTGGTAGTTGGTT	ATGGCCTCATGTAGTAGCAATCCCG	0	81620	6142	CDT1	5708	5171	PSMD2
DB003H16BC2_UP	PRSE1BC1_UP	Up-Up	CGAGGTTTCGCTTCTGAGTATTTGG	ATGGCCTCATGTAGTAGCAATCCCG	0	81620	6142	CDT1	5708	5171	PSMD2
DB003H17BC1_UP	PRSE1BC1_UP	Up-Up	GCGGCCGGGTCGGAGAGCGGGCGGG	ATGGCCTCATGTAGTAGCAATCCCG	0	8379	6811	MAD1L1	5708	5171	PSMD2
DB003H18BC2_UP	PRSE1BC1_UP	Up-Up	TTGGGGGTGCGTGTAGGTGTATCGA	ATGGCCTCATGTAGTAGCAATCCCG	0	8379	6811	MAD1L1	5708	5171	PSMD2
DB003H19BC1_UP	PRSE1BC1_UP	Up-Up	TAAAGCGCTGCAGGAAGTGAATTGG	ATGGCCTCATGTAGTAGCAATCCCG	0	6714	7119	SRC	5708	5171	PSMD2
DB003H20BC2_UP	PRSE1BC1_UP	Up-Up	CGAAGCGGCGGGGAGGTCAGGGTAG	ATGGCCTCATGTAGTAGCAATCCCG	0	6714	7119	SRC	5708	5171	PSMD2
DB003H21BC1_UP	PRSE1BC1_UP	Up-Up	GTAACCTCGTTAGATAGCATTTGTA	ATGGCCTCATGTAGTAGCAATCCCG	0	2177	15052	FANCD2	5708	5171	PSMD2
DB003H22BC2_UP	PRSE1BC1_UP	Up-Up	TTATTAGTGTTTAGGACCGCTGGAG	ATGGCCTCATGTAGTAGCAATCCCG	0	2177	15052	FANCD2	5708	5171	PSMD2
DB003J1BC1_UP	PRSE1BC1_UP	Up-Up	ACTTGACTTATGGAGGGTGATGCCG	ATGGCCTCATGTAGTAGCAATCCCG	0	1454	4815	CSNK1E	5708	5171	PSMD2
DB003J2BC2_UP	PRSE1BC1_UP	Up-Up	CTTACAGGTCTGAGCCAGGCGAGGA	ATGGCCTCATGTAGTAGCAATCCCG	0	1454	4815	CSNK1E	5708	5171	PSMD2
DB003J3BC1_UP	PRSE1BC1_UP	Up-Up	AGTGAAGGAGGCGGAAGGAGCGGGC	ATGGCCTCATGTAGTAGCAATCCCG	0	5663	6970	PSEN1	5708	5171	PSMD2
DB003J4BC2_UP	PRSE1BC1_UP	Up-Up	TTCGGCGTTCAATACCGACAAGGT	ATGGCCTCATGTAGTAGCAATCCCG	0	5663	6970	PSEN1	5708	5171	PSMD2
DB003J9BC1_UP	PRSE1BC1_UP	Up-Up	TATAATGATTCTTGGGAGACATCGC	ATGGCCTCATGTAGTAGCAATCCCG	0	6905	2867	TBCE	5708	5171	PSMD2
DB003J10BC2_UP	PRSE1BC1_UP	Up-Up	TATGATAGCGATGGAGTCATCGAGG	ATGGCCTCATGTAGTAGCAATCCCG	0	6905	2867	TBCE	5708	5171	PSMD2
DB003J11BC1_UP	PRSE1BC1_UP	Up-Up	ATATTTGTTGCGCTACATAGGGTGG	ATGGCCTCATGTAGTAGCAATCCCG	0	4205	11886	MEF2A	5708	5171	PSMD2
DB003J12BC2_UP	PRSE1BC1_UP	Up-Up	AGGATGCTAGCCAAGAGCGGTCAAC	ATGGCCTCATGTAGTAGCAATCCCG	0	4205	11886	MEF2A	5708	5171	PSMD2
DB003J15BC1_UP	PRSE1BC1_UP	Up-Up	GGCAGGTTCTGCAGCAGCCCATGTG	ATGGCCTCATGTAGTAGCAATCCCG	0	2189	3568	FANCG	5708	5171	PSMD2
DB003J16BC2_UP	PRSE1BC1_UP	Up-Up	GGCGGGTGGGGGGCGTGGCATCGCC	ATGGCCTCATGTAGTAGCAATCCCG	0	2189	3568	FANCG	5708	5171	PSMD2
DB003J17BC1_UP	PRSE1BC1_UP	Up-Up	AATAGTGCCTTTGGCTGAAGCCACC	ATGGCCTCATGTAGTAGCAATCCCG	0	1200	992	TPP1	5708	5171	PSMD2
DB003J18BC2_UP	PRSE1BC1_UP	Up-Up	ACACAGGGCCTTAAAGCGTATACAG	ATGGCCTCATGTAGTAGCAATCCCG	0	1200	992	TPP1	5708	5171	PSMD2
DB003J19BC1_UP	PRSE1BC1_UP	Up-Up	GCACTGAAGCCTAGGGATGTGGGTC	ATGGCCTCATGTAGTAGCAATCCCG	0	5347	2963	PLK1	5708	5171	PSMD2
DB003J20BC2_UP	PRSE1BC1_UP	Up-Up	CCTGGTGTGTTATAGGGTGGGAAAT	ATGGCCTCATGTAGTAGCAATCCCG	0	5347	2963	PLK1	5708	5171	PSMD2
DB003J21BC1_UP	PRSE1BC1_UP	Up-Up	CAGCATCTCTTGTCTACGAAATTGC	ATGGCCTCATGTAGTAGCAATCCCG	0	7272	2042	TTK	5708	5171	PSMD2
DB003J22BC2_UP	PRSE1BC1_UP	Up-Up	CAGATGCCATTGAGAGTTGGGGGGG	ATGGCCTCATGTAGTAGCAATCCCG	0	7272	2042	TTK	5708	5171	PSMD2
DB003L1BC1_UP	PRSE1BC1_UP	Up-Up	TGGGGTGAACGGGGGGGGAGTGGGG	ATGGCCTCATGTAGTAGCAATCCCG	0	1104	5290	RCC1	5708	5171	PSMD2
DB003L2BC2_UP	PRSE1BC1_UP	Up-Up	TTGTTCGCATGTGGTGATGGCCGGG	ATGGCCTCATGTAGTAGCAATCCCG	0	1104	5290	RCC1	5708	5171	PSMD2
DB003L3BC1_UP	PRSE1BC1_UP	Up-Up	ACAACGTTAGTCAGGCTTCACCCGG	ATGGCCTCATGTAGTAGCAATCCCG	0	2516	9939	NR5A1	5708	5171	PSMD2
DB003L4BC2_UP	PRSE1BC1_UP	Up-Up	TGGAGGGGTGGCAAAAGGGTTCAGA	ATGGCCTCATGTAGTAGCAATCCCG	0	2516	9939	NR5A1	5708	5171	PSMD2
DB003L5BC1_UP	PRSE1BC1_UP	Up-Up	TTTGGTCCATTGGTGAGTTCCAGTC	ATGGCCTCATGTAGTAGCAATCCCG	0	10376	14965	TUBA1B	5708	5171	PSMD2
DB003L6BC2_UP	PRSE1BC1_UP	Up-Up	TTTTGTGAGCAGATGCGCTCGGTAA	ATGGCCTCATGTAGTAGCAATCCCG	0	10376	14965	TUBA1B	5708	5171	PSMD2
DB003L7BC1_UP	PRSE1BC1_UP	Up-Up	CTTTGAGCGGGTCGGTCGTCCGCTG	ATGGCCTCATGTAGTAGCAATCCCG	0	7431	69	VIM	5708	5171	PSMD2
DB003L8BC2_UP	PRSE1BC1_UP	Up-Up	AGGGCCCAATGCGTGAAAGCGGATT	ATGGCCTCATGTAGTAGCAATCCCG	0	7431	69	VIM	5708	5171	PSMD2
DB003L9BC1_UP	PRSE1BC1_UP	Up-Up	AATTCGCCGGTCGCGGGTAAGGAGG	ATGGCCTCATGTAGTAGCAATCCCG	0	993	4501	CDC25A	5708	5171	PSMD2
DB003L10BC2_UP	PRSE1BC1_UP	Up-Up	CGTTTATGGGCGGCACGTGCGGGGA	ATGGCCTCATGTAGTAGCAATCCCG	0	993	4501	CDC25A	5708	5171	PSMD2
DB003L11BC1_UP	PRSE1BC1_UP	Up-Up	AGTGTAGCGCTTGTGCCCTGGGGGT	ATGGCCTCATGTAGTAGCAATCCCG	0	6198	11836	RPS6KB1	5708	5171	PSMD2
DB003L12BC2_UP	PRSE1BC1_UP	Up-Up	GTTGACCAGTGGGGCTGTAGTTAGT	ATGGCCTCATGTAGTAGCAATCCCG	0	6198	11836	RPS6KB1	5708	5171	PSMD2
DB003L17BC1_UP	PRSE1BC1_UP	Up-Up	ATGAGGGCAAGTGCACGGACAGGGT	ATGGCCTCATGTAGTAGCAATCCCG	0	4000	3903	LMNA	5708	5171	PSMD2
DB003L18BC2_UP	PRSE1BC1_UP	Up-Up	CTATGTAGATTCTGTGCTTTAGGAC	ATGGCCTCATGTAGTAGCAATCCCG	0	4000	3903	LMNA	5708	5171	PSMD2
DB003L19BC1_UP	PRSE1BC1_UP	Up-Up	TCGGTGGGCATTGGAGCGGTCTGTG	ATGGCCTCATGTAGTAGCAATCCCG	0	8626	11297	TP63	5708	5171	PSMD2
DB003L20BC2_UP	PRSE1BC1_UP	Up-Up	CTACCGTTCCGATGCTTGGAGGGTA	ATGGCCTCATGTAGTAGCAATCCCG	0	8626	11297	TP63	5708	5171	PSMD2
DB003L23BC1_UP	PRSE1BC1_UP	Up-Up	GAACTCGCGTGTTCGCTCACCGTGC	ATGGCCTCATGTAGTAGCAATCCCG	0	2913	2057	PLK4	5708	5171	PSMD2
DB003L24BC2_UP	PRSE1BC1_UP	Up-Up	CTCACACGTCACCAATCTCTAACTG	ATGGCCTCATGTAGTAGCAATCCCG	0	2913	2057	PLK4	5708	5171	PSMD2
DB003N1BC1_UP	PRSE1BC1_UP	Up-Up	GCATATGTGGGATTGTGAGCTACGG	ATGGCCTCATGTAGTAGCAATCCCG	0	5770	2939	PTPN1	5708	5171	PSMD2
DB003N2BC2_UP	PRSE1BC1_UP	Up-Up	AAGACGTAAGCTGATGATCTAGGGA	ATGGCCTCATGTAGTAGCAATCCCG	0	5770	2939	PTPN1	5708	5171	PSMD2
DB003N3BC1_UP	PRSE1BC1_UP	Up-Up	GAGCGGACGAGGGAGGAAGGCGGGC	ATGGCCTCATGTAGTAGCAATCCCG	0	4086	3782	SMAD1	5708	5171	PSMD2
DB003N4BC2_UP	PRSE1BC1_UP	Up-Up	TGTCGGCCGGGCGCAGGGTGCGGGG	ATGGCCTCATGTAGTAGCAATCCCG	0	4086	3782	SMAD1	5708	5171	PSMD2
DB003N5BC1_UP	PRSE1BC1_UP	Up-Up	TCTCTCGGTGCTTCATCTAATCTGT	ATGGCCTCATGTAGTAGCAATCCCG	0	3856	14966	KRT8	5708	5171	PSMD2
DB003N6BC2_UP	PRSE1BC1_UP	Up-Up	GGCCTTTCCGGGGCAGTCATTTCGA	ATGGCCTCATGTAGTAGCAATCCCG	0	3856	14966	KRT8	5708	5171	PSMD2
DB003N7BC1_UP	PRSE1BC1_UP	Up-Up	AGAAAATGATAGGGCATGGAGCGGC	ATGGCCTCATGTAGTAGCAATCCCG	0	991	6942	CDC20	5708	5171	PSMD2
DB003N8BC2_UP	PRSE1BC1_UP	Up-Up	AACCGGGGGGCTGTCAGAGGCTTTG	ATGGCCTCATGTAGTAGCAATCCCG	0	991	6942	CDC20	5708	5171	PSMD2
DB003N11BC1_UP	PRSE1BC1_UP	Up-Up	CATTAGAAAGCTAGTTAGGTTAGTC	ATGGCCTCATGTAGTAGCAATCCCG	0	7112	11923	TMPO	5708	5171	PSMD2
DB003N12BC2_UP	PRSE1BC1_UP	Up-Up	TATTCGTGATTGGGTTTAGAATCGC	ATGGCCTCATGTAGTAGCAATCCCG	0	7112	11923	TMPO	5708	5171	PSMD2
DB003N13BC1_UP	PRSE1BC1_UP	Up-Up	CGATTATTAAGGTACGAGTTTTTAG	ATGGCCTCATGTAGTAGCAATCCCG	0	7161	54024	TP73	5708	5171	PSMD2
DB003N14BC2_UP	PRSE1BC1_UP	Up-Up	GTCGACGTTACGGAGTAGGACGGTT	ATGGCCTCATGTAGTAGCAATCCCG	0	7161	54024	TP73	5708	5171	PSMD2
DB003N15BC1_UP	PRSE1BC1_UP	Up-Up	TGCACTTTGCAATTTTCGGGGTCAG	ATGGCCTCATGTAGTAGCAATCCCG	0	2035	9380	EPB41	5708	5171	PSMD2
DB003N16BC2_UP	PRSE1BC1_UP	Up-Up	GCCTATTTGATCCCCTTGTCCGTCA	ATGGCCTCATGTAGTAGCAATCCCG	0	2035	9380	EPB41	5708	5171	PSMD2
DB003N17BC1_UP	PRSE1BC1_UP	Up-Up	CCGACATGATTATCAGTACTCTATG	ATGGCCTCATGTAGTAGCAATCCCG	0	4001	2370	LMNB1	5708	5171	PSMD2
DB003N18BC2_UP	PRSE1BC1_UP	Up-Up	AATGTTCACAGGTGACTACCGTGGT	ATGGCCTCATGTAGTAGCAATCCCG	0	4001	2370	LMNB1	5708	5171	PSMD2
DB003N21BC1_UP	PRSE1BC1_UP	Up-Up	GTGGAAGCGGCGGCCGCTGCGGCGG	ATGGCCTCATGTAGTAGCAATCCCG	0	332	8973	BIRC5	5708	5171	PSMD2
DB003N22BC2_UP	PRSE1BC1_UP	Up-Up	CTCCAAGTCGAAAATGTTATATGTA	ATGGCCTCATGTAGTAGCAATCCCG	0	332	8973	BIRC5	5708	5171	PSMD2
DB003P1BC1_UP	PRSE1BC1_UP	Up-Up	TAACCCATCGGTTGTGTGAGAGTCG	ATGGCCTCATGTAGTAGCAATCCCG	0	7846	4595	TUBA1A	5708	5171	PSMD2
DB003P2BC2_UP	PRSE1BC1_UP	Up-Up	GCTTTGGAGACTCTGGCCGGGGAGG	ATGGCCTCATGTAGTAGCAATCCCG	0	7846	4595	TUBA1A	5708	5171	PSMD2
DB003P3BC1_UP	PRSE1BC1_UP	Up-Up	CGCCGCGAGTGGTAGGGTCATCGCC	ATGGCCTCATGTAGTAGCAATCCCG	9	5468	2704	PPARG	5708	5171	PSMD2
DB003P4BC2_UP	PRSE1BC1_UP	Up-Up	GTAGTCGGTGTAGGTACGGGGGGCG	ATGGCCTCATGTAGTAGCAATCCCG	38	5468	2704	PPARG	5708	5171	PSMD2
DB003P5BC1_UP	PRSE1BC1_UP	Up-Up	GGCTGGGCCGTCCAGGCGGCGCCGC	ATGGCCTCATGTAGTAGCAATCCCG	0	1674	12573	DES	5708	5171	PSMD2
DB003P6BC2_UP	PRSE1BC1_UP	Up-Up	TCGTTCGTGTGGGAGAAAATCACGT	ATGGCCTCATGTAGTAGCAATCCCG	0	1674	12573	DES	5708	5171	PSMD2
DB003P7BC1_UP	PRSE1BC1_UP	Up-Up	GCGCATTCTAGTGCTATCTTACAGG	ATGGCCTCATGTAGTAGCAATCCCG	0	5127	3474	CDK16	5708	5171	PSMD2
DB003P8BC2_UP	PRSE1BC1_UP	Up-Up	AACTGCGAGTGAGCGGGGGAGTAGG	ATGGCCTCATGTAGTAGCAATCCCG	0	5127	3474	CDK16	5708	5171	PSMD2
DB003P9BC1_UP	PRSE1BC1_UP	Up-Up	GGTCCGTTGGTTGTACTGAGAAGGG	ATGGCCTCATGTAGTAGCAATCCCG	0	991	4892	CDC20	5708	5171	PSMD2
DB003P10BC2_UP	PRSE1BC1_UP	Up-Up	GTGTCGGGTGTTTTTATAAGTATA	ATGGCCTCATGTAGTAGCAATCCCG	0	991	4892	CDC20	5708	5171	PSMD2
DB003P13BC1_UP	PRSE1BC1_UP	Up-Up	ATGGGCCTGTTCTCATGAGGTTACG	ATGGCCTCATGTAGTAGCAATCCCG	0	79718	53651	TBL1XR1	5708	5171	PSMD2
DB003P14BC2_UP	PRSE1BC1_UP	Up-Up	AATGAGTTTTAAGGTACGGGAAATA	ATGGCCTCATGTAGTAGCAATCCCG	0	79718	53651	TBL1XR1	5708	5171	PSMD2
DB003P15BC1_UP	PRSE1BC1_UP	Up-Up	GCTCGGTACTATTTTCATTGTACTC	ATGGCCTCATGTAGTAGCAATCCCG	0	2305	4818	FOXM1	5708	5171	PSMD2
DB003P16BC2_UP	PRSE1BC1_UP	Up-Up	CAGGGATGTCTGGAGGTAGGGGGGG	ATGGCCTCATGTAGTAGCAATCCCG	0	2305	4818	FOXM1	5708	5171	PSMD2
DB003P17BC1_UP	PRSE1BC1_UP	Up-Up	ACCGACACAAACATGATTCACGTAG	ATGGCCTCATGTAGTAGCAATCCCG	0	3930	861	LBR	5708	5171	PSMD2
DB003P18BC2_UP	PRSE1BC1_UP	Up-Up	TGGATGGGTGTATGGGGAGGAGGGG	ATGGCCTCATGTAGTAGCAATCCCG	0	3930	861	LBR	5708	5171	PSMD2
DB003P19BC1_UP	PRSE1BC1_UP	Up-Up	TTGGGCCTATGCCCCTACGCGAACA	ATGGCCTCATGTAGTAGCAATCCCG	0	28964	13777	GIT1	5708	5171	PSMD2
DB003P20BC2_UP	PRSE1BC1_UP	Up-Up	CTGCGGTGGAGGTCACACTGATTAT	ATGGCCTCATGTAGTAGCAATCCCG	0	28964	13777	GIT1	5708	5171	PSMD2
DB003P21BC1_UP	PRSE1BC1_UP	Up-Up	GTATGATATGCGTATTTTTGCTTCA	ATGGCCTCATGTAGTAGCAATCCCG	0	2035	55736	EPB41	5708	5171	PSMD2
DB003P22BC2_UP	PRSE1BC1_UP	Up-Up	GTCGGCGCGGGCTCCAGGTCTGCGT	ATGGCCTCATGTAGTAGCAATCCCG	0	2035	55736	EPB41	5708	5171	PSMD2
DB006A1BC1_UP	PRSE1BC1_UP	Up-Up	TGGCCCGAGTTTTCGCGAGCGGTAA	ATGGCCTCATGTAGTAGCAATCCCG	0	4066	4119	LYL1	5708	5171	PSMD2
DB006A2BC2_UP	PRSE1BC1_UP	Up-Up	GCTGTCTCCTAAGTAGGTCGGTGTA	ATGGCCTCATGTAGTAGCAATCCCG	0	4066	4119	LYL1	5708	5171	PSMD2
DB006A5BC1_UP	PRSE1BC1_UP	Up-Up	GGTGCGTAGTGCGCAGTCGTCACGT	ATGGCCTCATGTAGTAGCAATCCCG	0	124540	5942	MSI2	5708	5171	PSMD2
DB006A6BC2_UP	PRSE1BC1_UP	Up-Up	GTTATCCACCGTCATTGCGCGCATC	ATGGCCTCATGTAGTAGCAATCCCG	0	124540	5942	MSI2	5708	5171	PSMD2
DB006A7BC1_UP	PRSE1BC1_UP	Up-Up	GACGTCTTAAGTACGTGCGCTTAGG	ATGGCCTCATGTAGTAGCAATCCCG	0	27125	12177	AFF4	5708	5171	PSMD2
DB006A8BC2_UP	PRSE1BC1_UP	Up-Up	TCGCAGTTTCTTGTTCAATCGGTGC	ATGGCCTCATGTAGTAGCAATCCCG	0	27125	12177	AFF4	5708	5171	PSMD2
DB006A9BC1_UP	PRSE1BC1_UP	Up-Up	TAGACGATGCGACGCGCCGCAGTGG	ATGGCCTCATGTAGTAGCAATCCCG	0	5187	14617	PER1	5708	5171	PSMD2
DB006A10BC2_UP	PRSE1BC1_UP	Up-Up	ATTCGATAGGACAAGTTGAAGTCGC	ATGGCCTCATGTAGTAGCAATCCCG	0	5187	14617	PER1	5708	5171	PSMD2
DB006A11BC1_UP	PRSE1BC1_UP	Up-Up	CGAGCGACCCACTTAGTGCGCCGGC	ATGGCCTCATGTAGTAGCAATCCCG	0	23157	7109	SEPT6	5708	5171	PSMD2
DB006A12BC2_UP	PRSE1BC1_UP	Up-Up	GATTTCTTGATGCTATCTTCCTTTC	ATGGCCTCATGTAGTAGCAATCCCG	0	23157	7109	SEPT6	5708	5171	PSMD2
DB006A13BC1_UP	PRSE1BC1_UP	Up-Up	TCGCTGGGGTTATGCTGTCTGGTGG	ATGGCCTCATGTAGTAGCAATCCCG	0	57120	121	GOPC	5708	5171	PSMD2
DB006A14BC2_UP	PRSE1BC1_UP	Up-Up	TGTATCCCAGTTAGCACCACCGCAC	ATGGCCTCATGTAGTAGCAATCCCG	0	57120	121	GOPC	5708	5171	PSMD2
DB006A15BC1_UP	PRSE1BC1_UP	Up-Up	AGAGCCTTTCTGTGTCGCACGTCTT	ATGGCCTCATGTAGTAGCAATCCCG	0	7170	14851	TPM3	5708	5171	PSMD2
DB006A16BC2_UP	PRSE1BC1_UP	Up-Up	GAACCGTCGGTGGAGGGGTGTGTAC	ATGGCCTCATGTAGTAGCAATCCCG	0	7170	14851	TPM3	5708	5171	PSMD2
DB006A17BC1_UP	PRSE1BC1_UP	Up-Up	CTTCTGGTCCTACTTTTCGGGTATC	ATGGCCTCATGTAGTAGCAATCCCG	0	3725	5109	JUN	5708	5171	PSMD2
DB006A18BC2_UP	PRSE1BC1_UP	Up-Up	TGCGATTCGCTCGGACATTTGGGGA	ATGGCCTCATGTAGTAGCAATCCCG	0	3725	5109	JUN	5708	5171	PSMD2
DB006A19BC1_UP	PRSE1BC1_UP	Up-Up	GTTGGTATGGTTTTGTGTTAATCGC	ATGGCCTCATGTAGTAGCAATCCCG	0	6934	9999	TCF7L2	5708	5171	PSMD2
DB006A20BC2_UP	PRSE1BC1_UP	Up-Up	CGAGGGCGCTAGGAGGTACATGTAA	ATGGCCTCATGTAGTAGCAATCCCG	0	6934	9999	TCF7L2	5708	5171	PSMD2
DB006A23BC1_UP	PRSE1BC1_UP	Up-Up	GGGTGTGAGCGGACGATGAGTGAGA	ATGGCCTCATGTAGTAGCAATCCCG	0	4771	3697	NF2	5708	5171	PSMD2
DB006A24BC2_UP	PRSE1BC1_UP	Up-Up	TTTCTGTACAGTGTTACAACGAGAG	ATGGCCTCATGTAGTAGCAATCCCG	0	4771	3697	NF2	5708	5171	PSMD2
DB006C1BC1_UP	PRSE1BC1_UP	Up-Up	TTGTTCTTGGGCGTATGGACTGTTG	ATGGCCTCATGTAGTAGCAATCCCG	0	8929	5895	PHOX2B	5708	5171	PSMD2
DB006C2BC2_UP	PRSE1BC1_UP	Up-Up	CATATGATTCCGTCGTTGGGGGCGA	ATGGCCTCATGTAGTAGCAATCCCG	0	8929	5895	PHOX2B	5708	5171	PSMD2
DB006C3BC1_UP	PRSE1BC1_UP	Up-Up	GGAGTCGCAGAGACCCATCGGTGGA	ATGGCCTCATGTAGTAGCAATCCCG	0	27125	8778	AFF4	5708	5171	PSMD2
DB006C4BC2_UP	PRSE1BC1_UP	Up-Up	TGATCGTGCTCATATTGTTATGGCC	ATGGCCTCATGTAGTAGCAATCCCG	0	27125	8778	AFF4	5708	5171	PSMD2
DB006C7BC1_UP	PRSE1BC1_UP	Up-Up	TGATTGGGCGACGCGACGGAGCGCGG	ATGGCCTCATGTAGTAGCAATCCCG	0	595	12542	CCND1	5708	5171	PSMD2
DB006C8BC2_UP	PRSE1BC1_UP	Up-Up	GTTCAGTAAGGGCAAGGGGTGGGCT	ATGGCCTCATGTAGTAGCAATCCCG	0	595	12542	CCND1	5708	5171	PSMD2
DB006C9BC1_UP	PRSE1BC1_UP	Up-Up	TGGTATCGACAATCTGGCTGGATGC	ATGGCCTCATGTAGTAGCAATCCCG	0	10342	55275	TFG	5708	5171	PSMD2
DB006C10BC2_UP	PRSE1BC1_UP	Up-Up	GTATGCGGCTCGTTTCCACAGCGAC	ATGGCCTCATGTAGTAGCAATCCCG	0	10342	55275	TFG	5708	5171	PSMD2
DB006C13BC1_UP	PRSE1BC1_UP	Up-Up	AGGTGCGGATTCGAGACTATGGTGT	ATGGCCTCATGTAGTAGCAATCCCG	0	1123	3020	CHN1	5708	5171	PSMD2
DB006C14BC2_UP	PRSE1BC1_UP	Up-Up	GCTTATAGTCATGTCCGCCATCATC	ATGGCCTCATGTAGTAGCAATCCCG	0	1123	3020	CHN1	5708	5171	PSMD2
DB006C15BC1_UP	PRSE1BC1_UP	Up-Up	TAGCATCCTTAAGGTAGCCACGTAT	ATGGCCTCATGTAGTAGCAATCCCG	0	26039	14879	SS18L1	5708	5171	PSMD2
DB006C16BC2_UP	PRSE1BC1_UP	Up-Up	CCTGTTCTGGGCGAGGATGTCCGAG	ATGGCCTCATGTAGTAGCAATCCCG	0	26039	14879	SS18L1	5708	5171	PSMD2
DB006C17BC1_UP	PRSE1BC1_UP	Up-Up	TGTGCTTGTCTTGAAGGACTCGTTG	ATGGCCTCATGTAGTAGCAATCCCG	0	8522	3326	GAS7	5708	5171	PSMD2
DB006C18BC2_UP	PRSE1BC1_UP	Up-Up	AGTTATCTGGGCAGTTAGGAGTATG	ATGGCCTCATGTAGTAGCAATCCCG	0	8522	3326	GAS7	5708	5171	PSMD2
DB006C19BC1_UP	PRSE1BC1_UP	Up-Up	GAATTGGCGGACTTTTGTAGTTTTG	ATGGCCTCATGTAGTAGCAATCCCG	0	8030	71245	CCDC6	5708	5171	PSMD2
DB006C20BC2_UP	PRSE1BC1_UP	Up-Up	CTGGTTGAGATCTAAAGTGGAGCGT	ATGGCCTCATGTAGTAGCAATCCCG	0	8030	71245	CCDC6	5708	5171	PSMD2
DB006C21BC1_UP	PRSE1BC1_UP	Up-Up	CGGATGGTGGGGTATCTGCGCCTGG	ATGGCCTCATGTAGTAGCAATCCCG	0	207	5348	AKT1	5708	5171	PSMD2
DB006C22BC2_UP	PRSE1BC1_UP	Up-Up	TCGGCATTTCTTTATGTGGGACATT	ATGGCCTCATGTAGTAGCAATCCCG	0	207	5348	AKT1	5708	5171	PSMD2
DB006C23BC1_UP	PRSE1BC1_UP	Up-Up	CCTGTGCCGTCAATCTAGGGGAGTC	ATGGCCTCATGTAGTAGCAATCCCG	0	10801	5908	SEPT9	5708	5171	PSMD2
DB006C24BC2_UP	PRSE1BC1_UP	Up-Up	CGCCGTTGTTCGATGCGGCACACCT	ATGGCCTCATGTAGTAGCAATCCCG	0	10801	5908	SEPT9	5708	5171	PSMD2
DB006E3BC1_UP	PRSE1BC1_UP	Up-Up	AGGAGTGCGTCTGAATAAAGCTTGA	ATGGCCTCATGTAGTAGCAATCCCG	0	57007	1997	CXCR7	5708	5171	PSMD2
DB006E4BC2_UP	PRSE1BC1_UP	Up-Up	CACGGGTGGGTTTCCAGGGGGTTTGGCATCA	ATGGCCTCATGTAGTAGCAATCCCG	0	57007	1997	CXCR7	5708	5171	PSMD2
DB006E5BC1_UP	PRSE1BC1_UP	Up-Up	GGAATGATGCGGCGGGGAATAGGTG	ATGGCCTCATGTAGTAGCAATCCCG	0	9901	2272	SRGAP3	5708	5171	PSMD2
DB006E6BC2_UP	PRSE1BC1_UP	Up-Up	TTATGCCTTAGTAAAATTGGCACGG	ATGGCCTCATGTAGTAGCAATCCCG	0	9901	2272	SRGAP3	5708	5171	PSMD2
DB006E7BC1_UP	PRSE1BC1_UP	Up-Up	GATAGTGGTGTCCGGGGTAGGGGAG	ATGGCCTCATGTAGTAGCAATCCCG	0	5413	12681	SEPT5	5708	5171	PSMD2
DB006E8BC2_UP	PRSE1BC1_UP	Up-Up	CTAACACACTTACGGGGTCAGTAAC	ATGGCCTCATGTAGTAGCAATCCCG	0	5413	12681	SEPT5	5708	5171	PSMD2
DB006E15BC1_UP	PRSE1BC1_UP	Up-Up	AGATGTATCGAGTGATGCTTATTCC	ATGGCCTCATGTAGTAGCAATCCCG	0	54880	12054	BCOR	5708	5171	PSMD2
DB006E16BC2_UP	PRSE1BC1_UP	Up-Up	GCGCGGGGAGTCGTGAGGTGGTGAG	ATGGCCTCATGTAGTAGCAATCCCG	0	54880	12054	BCOR	5708	5171	PSMD2
DB006E17BC1_UP	PRSE1BC1_UP	Up-Up	TCACTTCGTTCATTGTGTCCGGGTG	ATGGCCTCATGTAGTAGCAATCCCG	0	208	56582	AKT2	5708	5171	PSMD2
DB006E18BC2_UP	PRSE1BC1_UP	Up-Up	CAGCGGACGCTGCGGTGGCCTACCG	ATGGCCTCATGTAGTAGCAATCCCG	0	208	56582	AKT2	5708	5171	PSMD2
DB006E19BC1_UP	PRSE1BC1_UP	Up-Up	ATGCTAATAAGACTCAGTGTAGGTC	ATGGCCTCATGTAGTAGCAATCCCG	0	10006	12435	ABI1	5708	5171	PSMD2
DB006E20BC2_UP	PRSE1BC1_UP	Up-Up	AGAATCATGGCCTACGGGCGGGGTT	ATGGCCTCATGTAGTAGCAATCCCG	0	10006	12435	ABI1	5708	5171	PSMD2
DB006G1BC1_UP	PRSE1BC1_UP	Up-Up	GAATTACTAAGGGATCTCTGTATCA	ATGGCCTCATGTAGTAGCAATCCCG	0	9935	2353	MAFB	5708	5171	PSMD2
DB006G2BC2_UP	PRSE1BC1_UP	Up-Up	GGGGGGTGGCGTTGGAGAGGGAGTG	ATGGCCTCATGTAGTAGCAATCCCG	0	9935	2353	MAFB	5708	5171	PSMD2
DB006G3BC1_UP	PRSE1BC1_UP	Up-Up	TGCATTTTGTCAGCTTGTTAGCGGG	ATGGCCTCATGTAGTAGCAATCCCG	0	2130	4684	EWSR1	5708	5171	PSMD2
DB006G4BC2_UP	PRSE1BC1_UP	Up-Up	ATTAGGATATGCTTCGTTAATAAAT	ATGGCCTCATGTAGTAGCAATCCCG	0	2130	4684	EWSR1	5708	5171	PSMD2
DB006G5BC1_UP	PRSE1BC1_UP	Up-Up	GGTCGAACGAATGTTAGGTGGTGAG	ATGGCCTCATGTAGTAGCAATCCCG	0	1385	3038	CREB1	5708	5171	PSMD2
DB006G6BC2_UP	PRSE1BC1_UP	Up-Up	TCGGCAGTATGGAAAATAGATCCTG	ATGGCCTCATGTAGTAGCAATCCCG	0	1385	3038	CREB1	5708	5171	PSMD2
DB006G7BC1_UP	PRSE1BC1_UP	Up-Up	CTATCGCACAGACATTCTAGCTATG	ATGGCCTCATGTAGTAGCAATCCCG	0	898	12508	CCNE1	5708	5171	PSMD2
DB006G8BC2_UP	PRSE1BC1_UP	Up-Up	CTCTTTCCTCTCAGGGTGAAGGCGT	ATGGCCTCATGTAGTAGCAATCCCG	0	898	12508	CCNE1	5708	5171	PSMD2
DB006G9BC1_UP	PRSE1BC1_UP	Up-Up	CGGAGCGAGGGCGAGGGCGAGCTGG	ATGGCCTCATGTAGTAGCAATCCCG	0	3209	14502	HOXA13	5708	5171	PSMD2
DB006G10BC2_UP	PRSE1BC1_UP	Up-Up	GGGTTGTCACTGATGAGGGACGACG	ATGGCCTCATGTAGTAGCAATCCCG	0	3209	14502	HOXA13	5708	5171	PSMD2
DB006G11BC1_UP	PRSE1BC1_UP	Up-Up	CTATCCTGTGGGTGCAAACGCTGGG	ATGGCCTCATGTAGTAGCAATCCCG	0	23157	6705	SEPT6	5708	5171	PSMD2
DB006G12BC2_UP	PRSE1BC1_UP	Up-Up	TATAATGACTGAACACTGCTCCACG	ATGGCCTCATGTAGTAGCAATCCCG	0	23157	6705	SEPT6	5708	5171	PSMD2
DB006G13BC1_UP	PRSE1BC1_UP	Up-Up	GTAGGCGCCTTGCTACAGCACGGTT	ATGGCCTCATGTAGTAGCAATCCCG	0	7942	9713	TFEB	5708	5171	PSMD2
DB006G14BC2_UP	PRSE1BC1_UP	Up-Up	ACATAAGACTCGGTCCAGGCACGGC	ATGGCCTCATGTAGTAGCAATCCCG	0	7942	9713	TFEB	5708	5171	PSMD2
DB006G15BC1_UP	PRSE1BC1_UP	Up-Up	TTCGTAGCGGCGTGTTGGTTGGTAG	ATGGCCTCATGTAGTAGCAATCCCG	0	1656	12339	DDX6	5708	5171	PSMD2
DB006G16BC2_UP	PRSE1BC1_UP	Up-Up	GTTGGCTTCTATGCTTGGCGCTTGG	ATGGCCTCATGTAGTAGCAATCCCG	0	1656	12339	DDX6	5708	5171	PSMD2
DB006G17BC1_UP	PRSE1BC1_UP	Up-Up	TTCCTGCTTCGTATTACTTGGGGCG	ATGGCCTCATGTAGTAGCAATCCCG	0	5077	56022	PAX3	5708	5171	PSMD2
DB006G18BC2_UP	PRSE1BC1_UP	Up-Up	CGGATGATCGGTGAACTAGCTTGG	ATGGCCTCATGTAGTAGCAATCCCG	0	5077	56022	PAX3	5708	5171	PSMD2
DB006G19BC1_UP	PRSE1BC1_UP	Up-Up	GTGTGTAGGGGGGGCGCAGGCACTC	ATGGCCTCATGTAGTAGCAATCCCG	0	861	70610	RUNX1	5708	5171	PSMD2
DB006G20BC2_UP	PRSE1BC1_UP	Up-Up	ATAAGAGGAGGGCTGGATCGGGTGC	ATGGCCTCATGTAGTAGCAATCCCG	0	861	70610	RUNX1	5708	5171	PSMD2
DB006G21BC1_UP	PRSE1BC1_UP	Up-Up	GCGCGTCGCTTATGGTGGGTGGGCA	ATGGCCTCATGTAGTAGCAATCCCG	0	2313	6734	FLI1	5708	5171	PSMD2
DB006G22BC2_UP	PRSE1BC1_UP	Up-Up	TTTGAGTCACGGAATTGGCAGGGGA	ATGGCCTCATGTAGTAGCAATCCCG	0	2313	6734	FLI1	5708	5171	PSMD2
DB006G23BC1_UP	PRSE1BC1_UP	Up-Up	GGCGTAGTAAGAGGTGGCGGGTGGG	ATGGCCTCATGTAGTAGCAATCCCG	0	90993	7094	CREB3L1	5708	5171	PSMD2
DB006G24BC2_UP	PRSE1BC1_UP	Up-Up	GATATGGTTGGGGAACATGGTAAGG	ATGGCCTCATGTAGTAGCAATCCCG	0	90993	7094	CREB3L1	5708	5171	PSMD2
DB006I1BC1_UP	PRSE1BC1_UP	Up-Up	GATATATGGTTACTGGTCGCTCTTG	ATGGCCTCATGTAGTAGCAATCCCG	0	10215	10659	OLIG2	5708	5171	PSMD2
DB006I2BC2_UP	PRSE1BC1_UP	Up-Up	TGCCATAGATAATATGCAAGTGTTC	ATGGCCTCATGTAGTAGCAATCCCG	0	10215	10659	OLIG2	5708	5171	PSMD2
DB006I7BC1_UP	PRSE1BC1_UP	Up-Up	TTAAGTTTATATTGTGCCGCACAAG	ATGGCCTCATGTAGTAGCAATCCCG	0	3535	13532	IGL@	5708	5171	PSMD2
DB006I8BC2_UP	PRSE1BC1_UP	Up-Up	ACTGGATGACGTGTCCAATGGGATT	ATGGCCTCATGTAGTAGCAATCCCG	0	3535	13532	IGL@	5708	5171	PSMD2
DB006I9BC1_UP	PRSE1BC1_UP	Up-Up	GAGGTTACCCATAGTATTCATGTTA	ATGGCCTCATGTAGTAGCAATCCCG	0	6416	10376	MAP2K4	5708	5171	PSMD2
DB006I10BC2_UP	PRSE1BC1_UP	Up-Up	AGCAGCTAGGCAGGACAGCGCACTG	ATGGCCTCATGTAGTAGCAATCCCG	0	6416	10376	MAP2K4	5708	5171	PSMD2
DB006I13BC1_UP	PRSE1BC1_UP	Up-Up	TTGTTAACCGATTATTGATATTTAT	ATGGCCTCATGTAGTAGCAATCCCG	0	1434	2940	IKZF1	5708	5171	PSMD2
DB006I14BC2_UP	PRSE1BC1_UP	Up-Up	CCGCATCCGTGAGGCTCTAGAAATC	ATGGCCTCATGTAGTAGCAATCCCG	0	1434	2940	IKZF1	5708	5171	PSMD2
DB006I15BC1_UP	PRSE1BC1_UP	Up-Up	GAGGTGTAGTGCGGTAGGGCGTGGG	ATGGCCTCATGTAGTAGCAATCCCG	0	5292	7882	PIM1	5708	5171	PSMD2
DB006I16BC2_UP	PRSE1BC1_UP	Up-Up	TTCAGCACGACGTTCTCCTTCACGG	ATGGCCTCATGTAGTAGCAATCCCG	0	5292	7882	PIM1	5708	5171	PSMD2
DB006I17BC1_UP	PRSE1BC1_UP	Up-Up	GAACTGTATGGTTTGGAGTCGTGGT	ATGGCCTCATGTAGTAGCAATCCCG	0	668	13782	FOXL2	5708	5171	PSMD2
DB006I18BC2_UP	PRSE1BC1_UP	Up-Up	AACTGTATATTCCATGGCTTCCGTT	ATGGCCTCATGTAGTAGCAATCCCG	0	668	13782	FOXL2	5708	5171	PSMD2
DB006I19BC1_UP	PRSE1BC1_UP	Up-Up	TACGATGAATTGTGGGCGGTGTGGT	ATGGCCTCATGTAGTAGCAATCCCG	0	602	71003	BCL3	5708	5171	PSMD2
DB006I20BC2_UP	PRSE1BC1_UP	Up-Up	TCCGACGATAATTTCATGTGATCAA	ATGGCCTCATGTAGTAGCAATCCCG	0	602	71003	BCL3	5708	5171	PSMD2
DB006K3BC1_UP	PRSE1BC1_UP	Up-Up	AGTGCGGGCGTCCGGGGCGTCGGAG	ATGGCCTCATGTAGTAGCAATCCCG	0	1140	7071	FGFR1OP	5708	5171	PSMD2
DB006K4BC2_UP	PRSE1BC1_UP	Up-Up	GTGTGGGGTCGGACCCAGCCGTTCG	ATGGCCTCATGTAGTAGCAATCCCG	0	1140	7071	FGFR1OP	5708	5171	PSMD2
DB006K5BC1_UP	PRSE1BC1_UP	Up-Up	GGTAATGGTTTCTAATAATCGCGAC	ATGGCCTCATGTAGTAGCAATCCCG	0	6455	1845	SH3GL1	5708	5171	PSMD2
DB006K6BC2_UP	PRSE1BC1_UP	Up-Up	AGACTGCCAAGGAACTGTGCTGAGT	ATGGCCTCATGTAGTAGCAATCCCG	0	6455	1845	SH3GL1	5708	5171	PSMD2
DB006K7BC1_UP	PRSE1BC1_UP	Up-Up	CCGACCGGGGCTGGTATTCAGCAGG	ATGGCCTCATGTAGTAGCAATCCCG	0	1021	13668	CDK6	5708	5171	PSMD2
DB006K8BC2_UP	PRSE1BC1_UP	Up-Up	CCAATCTGATGTCCGGCTGTGCGTT	ATGGCCTCATGTAGTAGCAATCCCG	0	1021	13668	CDK6	5708	5171	PSMD2
DB006K9BC1_UP	PRSE1BC1_UP	Up-Up	GCGTAGATCGGACAACCACTGGGGG	ATGGCCTCATGTAGTAGCAATCCCG	0	124583	117	CANT1	5708	5171	PSMD2
DB006K10BC2_UP	PRSE1BC1_UP	Up-Up	GCAGACTCAGGGGACGTGGAGGAGT	ATGGCCTCATGTAGTAGCAATCCCG	0	124583	117	CANT1	5708	5171	PSMD2
DB006K11BC1_UP	PRSE1BC1_UP	Up-Up	GTTTTCGATAGTTCAGTTGCGGGTT	ATGGCCTCATGTAGTAGCAATCCCG	0	23157	2233	SEPT6	5708	5171	PSMD2
DB006K12BC2_UP	PRSE1BC1_UP	Up-Up	TAGGCATGCTCCTGGATAGCTGAAC	ATGGCCTCATGTAGTAGCAATCCCG	0	23157	2233	SEPT6	5708	5171	PSMD2
DB006K13BC1_UP	PRSE1BC1_UP	Up-Up	GATTCATGTGGTAGAGCATCTGTTG	ATGGCCTCATGTAGTAGCAATCCCG	0	26039	1296	SS18L1	5708	5171	PSMD2
DB006K14BC2_UP	PRSE1BC1_UP	Up-Up	ATTGCGGTGTTTTGTTGGCTCGAGG	ATGGCCTCATGTAGTAGCAATCCCG	0	26039	1296	SS18L1	5708	5171	PSMD2
DB006K15BC1_UP	PRSE1BC1_UP	Up-Up	GTAGTTACGTCTAAAGACTACTGGC	ATGGCCTCATGTAGTAGCAATCCCG	0	55422	6496	ZNF331	5708	5171	PSMD2
DB006K16BC2_UP	PRSE1BC1_UP	Up-Up	TGAGCTGCGAGAGAGGTAGGGAGCG	ATGGCCTCATGTAGTAGCAATCCCG	0	55422	6496	ZNF331	5708	5171	PSMD2
DB006K21BC1_UP	PRSE1BC1_UP	Up-Up	GCAGGTTCTGCGGAACGGTCTGATG	ATGGCCTCATGTAGTAGCAATCCCG	0	8031	2434	NCOA4	5708	5171	PSMD2
DB006K22BC2_UP	PRSE1BC1_UP	Up-Up	CGCCGCTTAGGCCAGGGTATGTAGT	ATGGCCTCATGTAGTAGCAATCCCG	0	8031	2434	NCOA4	5708	5171	PSMD2
DB006K23BC1_UP	PRSE1BC1_UP	Up-Up	GGAGAGCGCGTTGATGGCAGGACAC	ATGGCCTCATGTAGTAGCAATCCCG	0	5187	9470	PER1	5708	5171	PSMD2
DB006K24BC2_UP	PRSE1BC1_UP	Up-Up	TTTATATAGCTACTAGTAGCGCTAA	ATGGCCTCATGTAGTAGCAATCCCG	0	5187	9470	PER1	5708	5171	PSMD2
DB006M1BC1_UP	PRSE1BC1_UP	Up-Up	CAATTTAGGGGGGCGCTATGGGCGT	ATGGCCTCATGTAGTAGCAATCCCG	0	10397	3886	NDRG1	5708	5171	PSMD2
DB006M2BC2_UP	PRSE1BC1_UP	Up-Up	CATGATATTCCGATGCGGTTTTGTG	ATGGCCTCATGTAGTAGCAATCCCG	0	10397	3886	NDRG1	5708	5171	PSMD2
DB006M5BC1_UP	PRSE1BC1_UP	Up-Up	AGGAGGCAATGACATTTAAGGAGTG	ATGGCCTCATGTAGTAGCAATCCCG	0	150465	10198	TTL	5708	5171	PSMD2
DB006M6BC2_UP	PRSE1BC1_UP	Up-Up	TGGTCAGCTAGTCCTTAGGAGGGGT	ATGGCCTCATGTAGTAGCAATCCCG	0	150465	10198	TTL	5708	5171	PSMD2
DB006M7BC1_UP	PRSE1BC1_UP	Up-Up	AGTAACAGAGTAGGATTCGAGGGCA	ATGGCCTCATGTAGTAGCAATCCCG	0	4005	14652	LMO2	5708	5171	PSMD2
DB006M8BC2_UP	PRSE1BC1_UP	Up-Up	TGCTTGTGTTGTGATGTCCGTCGAG	ATGGCCTCATGTAGTAGCAATCCCG	0	4005	14652	LMO2	5708	5171	PSMD2
DB006M11BC1_UP	PRSE1BC1_UP	Up-Up	GTGATTGGGGGCTTGGCAGGTTCTG	ATGGCCTCATGTAGTAGCAATCCCG	0	1643	3586	DDB2	5708	5171	PSMD2
DB006M12BC2_UP	PRSE1BC1_UP	Up-Up	GCATGGACGGGGGTAGGCCCTGGGG	ATGGCCTCATGTAGTAGCAATCCCG	0	1643	3586	DDB2	5708	5171	PSMD2
DB006M13BC1_UP	PRSE1BC1_UP	Up-Up	AAGATTTTCATCGTGTGACTTGAGA	ATGGCCTCATGTAGTAGCAATCCCG	0	10342	5933	TFG	5708	5171	PSMD2
DB006M14BC2_UP	PRSE1BC1_UP	Up-Up	AATACGTTGGATGTGACAATACTTT	ATGGCCTCATGTAGTAGCAATCCCG	0	10342	5933	TFG	5708	5171	PSMD2
DB006M17BC1_UP	PRSE1BC1_UP	Up-Up	GGGCGCTCACCATTTACCAATCTGT	ATGGCCTCATGTAGTAGCAATCCCG	0	4958	71148	OMD	5708	5171	PSMD2
DB006M18BC2_UP	PRSE1BC1_UP	Up-Up	GAGTACGTGTCTTCCTGGCAACGTG	ATGGCCTCATGTAGTAGCAATCCCG	0	4958	71148	OMD	5708	5171	PSMD2
DB006M19BC1_UP	PRSE1BC1_UP	Up-Up	TTTGGTAGAGCTTGGGGCGACGGGA	ATGGCCTCATGTAGTAGCAATCCCG	0	51684	6119	SUFU	5708	5171	PSMD2
DB006M20BC2_UP	PRSE1BC1_UP	Up-Up	GGTGATTCCTAAGTTTTGGGATATT	ATGGCCTCATGTAGTAGCAATCCCG	0	51684	6119	SUFU	5708	5171	PSMD2
DB006M21BC1_UP	PRSE1BC1_UP	Up-Up	TCAAAATTCGGGTGTAGAGATCTC	ATGGCCTCATGTAGTAGCAATCCCG	0	2271	3408	FH	5708	5171	PSMD2
DB006M22BC2_UP	PRSE1BC1_UP	Up-Up	AGGCTGCCGTGTATCCGTTGTAAAA	ATGGCCTCATGTAGTAGCAATCCCG	0	2271	3408	FH	5708	5171	PSMD2
DB006O3BC1_UP	PRSE1BC1_UP	Up-Up	CGGCGGTCGGTGGTGGTCCCCGGAG	ATGGCCTCATGTAGTAGCAATCCCG	0	3927	5231	LASP1	5708	5171	PSMD2
DB006O4BC2_UP	PRSE1BC1_UP	Up-Up	GATGTTAGTAAGAGGAATGCGGGAA	ATGGCCTCATGTAGTAGCAATCCCG	0	3927	5231	LASP1	5708	5171	PSMD2
DB006O5BC1_UP	PRSE1BC1_UP	Up-Up	ATTCTGAACATTTTATAGTAACTTA	ATGGCCTCATGTAGTAGCAATCCCG	0	7157	3774	TP53	5708	5171	PSMD2
DB006O6BC2_UP	PRSE1BC1_UP	Up-Up	TGTTGGTGAGGGACGGTTAGGCAGA	ATGGCCTCATGTAGTAGCAATCCCG	0	7157	3774	TP53	5708	5171	PSMD2
DB006O7BC1_UP	PRSE1BC1_UP	Up-Up	TCATATTATTTATAATACATTTTGG	ATGGCCTCATGTAGTAGCAATCCCG	0	3558	14594	IL2	5708	5171	PSMD2
DB006O8BC2_UP	PRSE1BC1_UP	Up-Up	TGCAATTGGTGCTAGTCCCTTGATT	ATGGCCTCATGTAGTAGCAATCCCG	0	3558	14594	IL2	5708	5171	PSMD2
DB006O9BC1_UP	PRSE1BC1_UP	Up-Up	TAATACTTTGTGAGAGGTGGTGCAT	ATGGCCTCATGTAGTAGCAATCCCG	0	2625	2711	GATA3	5708	5171	PSMD2
DB006O10BC2_UP	PRSE1BC1_UP	Up-Up	AACGTTTATGTTCTTGTTCAGGAAA	ATGGCCTCATGTAGTAGCAATCCCG	0	2625	2711	GATA3	5708	5171	PSMD2
DB006O17BC1_UP	PRSE1BC1_UP	Up-Up	CGGGTTTGTCGGGTGATCAGGTCTA	ATGGCCTCATGTAGTAGCAATCCCG	0	5087	71783	PBX1	5708	5171	PSMD2
DB006O18BC2_UP	PRSE1BC1_UP	Up-Up	GGTTAGTAACGTGTCACCAAGACGT	ATGGCCTCATGTAGTAGCAATCCCG	0	5087	71783	PBX1	5708	5171	PSMD2
DB003A1BC1_UP	PRSE1BC1_UP	Up-Up	GGCTGGTACCGGTCTTGACTCGGCC	ATGGCCTCATGTAGTAGCAATCCCG	0	3925	7417	STMN1	5708	5171	PSMD2
DB003A2BC2_UP	PRSE1BC1_UP	Up-Up	CAAATTGTCTCTACGCCTGTAGCGT	ATGGCCTCATGTAGTAGCAATCCCG	0	3925	7417	STMN1	5708	5171	PSMD2
DB003A7BC1_UP	PRSE1BC1_UP	Up-Up	CTGGCGAGGATGGTGCCGCTAAG	ATGGCCTCATGTAGTAGCAATCCCG	0	4869	7543	NPM1	5708	5171	PSMD2
DB003A8BC2_UP	PRSE1BC1_UP	Up-Up	ATTATTGGGGTTTCCGTTCCCGTAG	ATGGCCTCATGTAGTAGCAATCCCG	0	4869	7543	NPM1	5708	5171	PSMD2
DB003A11BC1_UP	PRSE1BC1_UP	Up-Up	GGGGCGGTGCGGTTAGCGTAAGATC	ATGGCCTCATGTAGTAGCAATCCCG	0	9134	13249	CCNE2	5708	5171	PSMD2
DB003A12BC2_UP	PRSE1BC1_UP	Up-Up	TTCAAGATCAGGATTGGGGGGTGCC	ATGGCCTCATGTAGTAGCAATCCCG	0	9134	13249	CCNE2	5708	5171	PSMD2
DB003A13BC1_UP	PRSE1BC1_UP	Up-Up	GACACACAGTCAGTCTCAGACTGTG	ATGGCCTCATGTAGTAGCAATCCCG	0	3621	71736	ING1	5708	5171	PSMD2
DB003A14BC2_UP	PRSE1BC1_UP	Up-Up	CAATTAGCCTGGCTCTCGACACAGT	ATGGCCTCATGTAGTAGCAATCCCG	0	3621	71736	ING1	5708	5171	PSMD2
DB003A15BC1_UP	PRSE1BC1_UP	Up-Up	AACTGGAGTGGCTATTTTTTTCTTC	ATGGCCTCATGTAGTAGCAATCCCG	0	5573	2455	PRKAR1A	5708	5171	PSMD2
DB003A16BC2_UP	PRSE1BC1_UP	Up-Up	CCATAAGATTACGCGGAGTGTATAC	ATGGCCTCATGTAGTAGCAATCCCG	0	5573	2455	PRKAR1A	5708	5171	PSMD2
DB003A23BC1_UP	PRSE1BC1_UP	Up-Up	TCCGGGTGAACTAATTTGCATTATG	ATGGCCTCATGTAGTAGCAATCCCG	0	7277	5839	TUBA4A	5708	5171	PSMD2
DB003A24BC2_UP	PRSE1BC1_UP	Up-Up	GATACTAGTGGTCCTTAGGTCATGG	ATGGCCTCATGTAGTAGCAATCCCG	0	7277	5839	TUBA4A	5708	5171	PSMD2
DB003C3BC1_UP	PRSE1BC1_UP	Up-Up	TTTGGGCTGCTTTTCCGGCGGGTGG	ATGGCCTCATGTAGTAGCAATCCCG	0	136647	12984	C7orf11	5708	5171	PSMD2
DB003C4BC2_UP	PRSE1BC1_UP	Up-Up	CGGATCTGCGACATGGTTGCTAGGA	ATGGCCTCATGTAGTAGCAATCCCG	0	136647	12984	C7orf11	5708	5171	PSMD2
DB003C5BC1_UP	PRSE1BC1_UP	Up-Up	AGAGGCATCGCGACCAAGTAGTCAG	ATGGCCTCATGTAGTAGCAATCCCG	0	23594	12043	ORC6L	5708	5171	PSMD2
DB003C6BC2_UP	PRSE1BC1_UP	Up-Up	CTCTCATTATGGCTGTTCGGGAGGG	ATGGCCTCATGTAGTAGCAATCCCG	0	23594	12043	ORC6L	5708	5171	PSMD2
DB003C7BC1_UP	PRSE1BC1_UP	Up-Up	ACAGCAACCGTTTAGGATTTAATAG	ATGGCCTCATGTAGTAGCAATCCCG	0	221150	6057	SKA3	5708	5171	PSMD2
DB003C8BC2_UP	PRSE1BC1_UP	Up-Up	CCTGGTAAGTCATGCGCTTCTTGTG	ATGGCCTCATGTAGTAGCAATCCCG	0	221150	6057	SKA3	5708	5171	PSMD2
DB003C11BC1_UP	PRSE1BC1_UP	Up-Up	GATACGCGGTTAACGGAAGGTGGGG	ATGGCCTCATGTAGTAGCAATCCCG	0	902	12855	CCNH	5708	5171	PSMD2
DB003C12BC2_UP	PRSE1BC1_UP	Up-Up	TTGGTCTACTCAGGAGACTTGCGTT	ATGGCCTCATGTAGTAGCAATCCCG	0	902	12855	CCNH	5708	5171	PSMD2
DB003C17BC1_UP	PRSE1BC1_UP	Up-Up	GCTGTTAGAAGCTCGAGTCTATGTA	ATGGCCTCATGTAGTAGCAATCCCG	0	1022	1832	CDK7	5708	5171	PSMD2
DB003C18BC2_UP	PRSE1BC1_UP	Up-Up	GCGTCCGATCCAGGGTAGGCGTAGG	ATGGCCTCATGTAGTAGCAATCCCG	0	1022	1832	CDK7	5708	5171	PSMD2
DB003C23BC1_UP	PRSE1BC1_UP	Up-Up	CGAATTTGCTAACGATGCTTACTAC	ATGGCCTCATGTAGTAGCAATCCCG	0	84790	5968	TUBA1C	5708	5171	PSMD2
DB003C24BC2_UP	PRSE1BC1_UP	Up-Up	GGTTGGTGTCCGTGTAGCATCCATT	ATGGCCTCATGTAGTAGCAATCCCG	0	84790	5968	TUBA1C	5708	5171	PSMD2
DB003E1BC1_UP	PRSE1BC1_UP	Up-Up	GCTGACAGGTACGTACGCTGGAATT	ATGGCCTCATGTAGTAGCAATCCCG	0	6135	6960	RPL11	5708	5171	PSMD2
DB003E2BC2_UP	PRSE1BC1_UP	Up-Up	TGGATTCTGTAAGCGGTTGATACCC	ATGGCCTCATGTAGTAGCAATCCCG	0	6135	6960	RPL11	5708	5171	PSMD2
DB003E3BC1_UP	PRSE1BC1_UP	Up-Up	CCAGGTTCCGACATCGATTTATATC	ATGGCCTCATGTAGTAGCAATCCCG	0	7532	801	YWHAG	5708	5171	PSMD2
DB003E4BC2_UP	PRSE1BC1_UP	Up-Up	ATTGGTGGCGCTCGTGGGAATGTAT	ATGGCCTCATGTAGTAGCAATCCCG	0	7532	801	YWHAG	5708	5171	PSMD2
DB003E5BC1_UP	PRSE1BC1_UP	Up-Up	TATCGAGGTGCACCACGGCTTTCGG	ATGGCCTCATGTAGTAGCAATCCCG	0	11186	55583	RASSF1	5708	5171	PSMD2
DB003E6BC2_UP	PRSE1BC1_UP	Up-Up	CAGTCGAGTGGGTGAAGGTGGCGGG	ATGGCCTCATGTAGTAGCAATCCCG	0	11186	55583	RASSF1	5708	5171	PSMD2
DB003E7BC1_UP	PRSE1BC1_UP	Up-Up	ATGTCGGCGCCAGAGAGGGAGGGGG	ATGGCCTCATGTAGTAGCAATCCCG	0	220134	230	SKA1	5708	5171	PSMD2
DB003E8BC2_UP	PRSE1BC1_UP	Up-Up	GAACCTCGTTTGTTTCAGCAGTGTC	ATGGCCTCATGTAGTAGCAATCCCG	0	220134	230	SKA1	5708	5171	PSMD2
DB003E11BC1_UP	PRSE1BC1_UP	Up-Up	GTGTCTCACAGACTGTGTCTGACTG	ATGGCCTCATGTAGTAGCAATCCCG	0	645	14238	NEK2	5708	5171	PSMD2
DB003E12BC2_UP	PRSE1BC1_UP	Up-Up	GGTCGAGGTAAGGGTTGCGTCAGGT	ATGGCCTCATGTAGTAGCAATCCCG	0	645	14238	NEK2	5708	5171	PSMD2
DB003E15BC1_UP	PRSE1BC1_UP	Up-Up	TTGCCATGTTCCATAAAACGGGATT	ATGGCCTCATGTAGTAGCAATCCCG	0	902	5564	CCNH	5708	5171	PSMD2
DB003E16BC2_UP	PRSE1BC1_UP	Up-Up	TTTTTATTAGGGTAGATTGTTGATT	ATGGCCTCATGTAGTAGCAATCCCG	0	902	5564	CCNH	5708	5171	PSMD2
DB003E23BC1_UP	PRSE1BC1_UP	Up-Up	TTGCAAATTCCGGATGGTTGGTCTT	ATGGCCTCATGTAGTAGCAATCCCG	0	84790	5766	TUBA1C	5708	5171	PSMD2
DB003E24BC2_UP	PRSE1BC1_UP	Up-Up	GCGGTTCACAAAGGTCGGGGAGTGG	ATGGCCTCATGTAGTAGCAATCCCG	0	84790	5766	TUBA1C	5708	5171	PSMD2
DB003G1BC1_UP	PRSE1BC1_UP	Up-Up	TGAAATGAGTTCGTCGGGGCGGGCG	ATGGCCTCATGTAGTAGCAATCCCG	0	4088	4690	SMAD3	5708	5171	PSMD2
DB003G2BC2_UP	PRSE1BC1_UP	Up-Up	TCGTGTGATTCGAGTTGATTTTGGA	ATGGCCTCATGTAGTAGCAATCCCG	0	4088	4690	SMAD3	5708	5171	PSMD2
DB003G3BC1_UP	PRSE1BC1_UP	Up-Up	GAACGGTGCCTAGGGCAACTTCCGG	ATGGCCTCATGTAGTAGCAATCCCG	0	2885	8010	GRB2	5708	5171	PSMD2
DB003G4BC2_UP	PRSE1BC1_UP	Up-Up	TCGCAGTAGTCATTAATCCCTTGTA	ATGGCCTCATGTAGTAGCAATCCCG	0	2885	8010	GRB2	5708	5171	PSMD2
DB003G15BC1_UP	PRSE1BC1_UP	Up-Up	CAGAGACATCAGAGTTCGTCGATGC	ATGGCCTCATGTAGTAGCAATCCCG	0	1994	61	ELAVL1	5708	5171	PSMD2
DB003G16BC2_UP	PRSE1BC1_UP	Up-Up	CGGTGGGAAATACTGGTGGCGCGGG	ATGGCCTCATGTAGTAGCAATCCCG	0	1994	61	ELAVL1	5708	5171	PSMD2
DB003G17BC1_UP	PRSE1BC1_UP	Up-Up	TTCAACGCGTGCCTCTTCGTATCTT	ATGGCCTCATGTAGTAGCAATCCCG	0	5071	1392	PARK2	5708	5171	PSMD2
DB003G18BC2_UP	PRSE1BC1_UP	Up-Up	ATGTGTCTTCGTCATCCGAGTTCAC	ATGGCCTCATGTAGTAGCAATCCCG	0	5071	1392	PARK2	5708	5171	PSMD2
DB003G19BC1_UP	PRSE1BC1_UP	Up-Up	CTGTCAGTAGGGTGCTGTAGGGTGC	ATGGCCTCATGTAGTAGCAATCCCG	0	892	13480	CCNC	5708	5171	PSMD2
DB003G20BC2_UP	PRSE1BC1_UP	Up-Up	TGAGCCCATGCCGACGCTATTGGCG	ATGGCCTCATGTAGTAGCAATCCCG	0	892	13480	CCNC	5708	5171	PSMD2
DB003I1BC1_UP	PRSE1BC1_UP	Up-Up	TGTGGGCCTTATACACTACACTGCT	ATGGCCTCATGTAGTAGCAATCCCG	0	4830	3125	NME1	5708	5171	PSMD2
DB003I2BC2_UP	PRSE1BC1_UP	Up-Up	GCAGGTCCGACAAGATTCTTGAGTT	ATGGCCTCATGTAGTAGCAATCCCG	0	4830	3125	NME1	5708	5171	PSMD2
DB003I3BC1_UP	PRSE1BC1_UP	Up-Up	GACGGAGGAGTTTGCAGAAATGGGT	ATGGCCTCATGTAGTAGCAATCCCG	0	1027	1843	CDKN1B	5708	5171	PSMD2
DB003I4BC2_UP	PRSE1BC1_UP	Up-Up	GTTGAATGTCCAATCCTATAAAGTG	ATGGCCTCATGTAGTAGCAATCCCG	0	1027	1843	CDKN1B	5708	5171	PSMD2
DB003I5BC1_UP	PRSE1BC1_UP	Up-Up	ACTGTTAGTCCTCTTTAACGATCCA	ATGGCCTCATGTAGTAGCAATCCCG	0	151195	71257	CCNYL1	5708	5171	PSMD2
DB003I6BC2_UP	PRSE1BC1_UP	Up-Up	GACGGGGGAGTTCGGGGCGGGCAGT	ATGGCCTCATGTAGTAGCAATCCCG	0	151195	71257	CCNYL1	5708	5171	PSMD2
DB003I7BC1_UP	PRSE1BC1_UP	Up-Up	ACTCTAACCATCCACGAAGGTTGGT	ATGGCCTCATGTAGTAGCAATCCCG	0	4869	3078	NPM1	5708	5171	PSMD2
DB003I8BC2_UP	PRSE1BC1_UP	Up-Up	GGTGAAGTGCGTCCCATGTTAGGGG	ATGGCCTCATGTAGTAGCAATCCCG	0	4869	3078	NPM1	5708	5171	PSMD2
DB003I9BC1_UP	PRSE1BC1_UP	Up-Up	GGACAACGGTGATGTGGCTGCCCAT	ATGGCCTCATGTAGTAGCAATCCCG	0	4331	1816	MNAT1	5708	5171	PSMD2
DB003I10BC2_UP	PRSE1BC1_UP	Up-Up	TTAAATTGGACTGTGCGAGGTATTT	ATGGCCTCATGTAGTAGCAATCCCG	0	4331	1816	MNAT1	5708	5171	PSMD2
DB003I15BC1_UP	PRSE1BC1_UP	Up-Up	TAGAGTGGCGTGGCCCGGGTGGACG	ATGGCCTCATGTAGTAGCAATCCCG	0	55872	6493	PBK	5708	5171	PSMD2
DB003I16BC2_UP	PRSE1BC1_UP	Up-Up	TTGCTCGGTCGCGTATCAGTCGTGT	ATGGCCTCATGTAGTAGCAATCCCG	0	55872	6493	PBK	5708	5171	PSMD2
DB003I17BC1_UP	PRSE1BC1_UP	Up-Up	AACAGCCGGGCGTCATTAATTCTCC	ATGGCCTCATGTAGTAGCAATCCCG	0	10983	3899	CCNI	5708	5171	PSMD2
DB003I18BC2_UP	PRSE1BC1_UP	Up-Up	TTGCGCGCCCAGGTAGGCGCTTTGG	ATGGCCTCATGTAGTAGCAATCCCG	0	10983	3899	CCNI	5708	5171	PSMD2
DB003I21BC1_UP	PRSE1BC1_UP	Up-Up	GGGGCGTCGGAGAGGTCGGGATTGG	ATGGCCTCATGTAGTAGCAATCCCG	0	7443	71462	VRK1	5708	5171	PSMD2
DB003I22BC2_UP	PRSE1BC1_UP	Up-Up	CCCGATAAAGCAGGCGGATGAAGGC	ATGGCCTCATGTAGTAGCAATCCCG	0	7443	71462	VRK1	5708	5171	PSMD2
DB003K3BC1_UP	PRSE1BC1_UP	Up-Up	TATCTAGCATCGGTTGGCTAAGGCT	ATGGCCTCATGTAGTAGCAATCCCG	0	57018	8729	CCNL1	5708	5171	PSMD2
DB003K4BC2_UP	PRSE1BC1_UP	Up-Up	CTAAGGTTAAGGATGTGTAGCTACT	ATGGCCTCATGTAGTAGCAATCCCG	0	57018	8729	CCNL1	5708	5171	PSMD2
DB003K5BC1_UP	PRSE1BC1_UP	Up-Up	TGCATGTTTAATTCATTGTACTGCG	ATGGCCTCATGTAGTAGCAATCCCG	0	22858	10179	ICK	5708	5171	PSMD2
DB003K6BC2_UP	PRSE1BC1_UP	Up-Up	TGTAGCGGTCTGCTGCAATTGTCGT	ATGGCCTCATGTAGTAGCAATCCCG	0	22858	10179	ICK	5708	5171	PSMD2
DB003K7BC1_UP	PRSE1BC1_UP	Up-Up	TCTAGGACAGATTGTCAGGAGCAGA	ATGGCCTCATGTAGTAGCAATCCCG	0	3856	2380	KRT8	5708	5171	PSMD2
DB003K8BC2_UP	PRSE1BC1_UP	Up-Up	CATTTGCTGCCTTTTCCGGAAGCCA	ATGGCCTCATGTAGTAGCAATCCCG	0	3856	2380	KRT8	5708	5171	PSMD2
DB003K9BC1_UP	PRSE1BC1_UP	Up-Up	TCTGTCCGTGCGGTGCATGGTAGAA	ATGGCCTCATGTAGTAGCAATCCCG	0	10783	3567	NEK6	5708	5171	PSMD2
DB003K10BC2_UP	PRSE1BC1_UP	Up-Up	CTGTTTCCTTGATGGGTTAGTTCGT	ATGGCCTCATGTAGTAGCAATCCCG	0	10783	3567	NEK6	5708	5171	PSMD2
DB003K11BC1_UP	PRSE1BC1_UP	Up-Up	ATGGGTGACTGACGGTACGTGAACG	ATGGCCTCATGTAGTAGCAATCCCG	0	4869	6392	NPM1	5708	5171	PSMD2
DB003K12BC2_UP	PRSE1BC1_UP	Up-Up	GCGTATCTGGCATAGTTTTTAATTG	ATGGCCTCATGTAGTAGCAATCCCG	0	4869	6392	NPM1	5708	5171	PSMD2
DB003K13BC1_UP	PRSE1BC1_UP	Up-Up	TACTAGGGAGCGATTTCGGTAAGGC	ATGGCCTCATGTAGTAGCAATCCCG	0	8812	172	CCNK	5708	5171	PSMD2
DB003K14BC2_UP	PRSE1BC1_UP	Up-Up	TCCTGAACCCGCGGTATTACTAGGT	ATGGCCTCATGTAGTAGCAATCCCG	0	8812	172	CCNK	5708	5171	PSMD2
DB003K15BC1_UP	PRSE1BC1_UP	Up-Up	ATTTGGGGCCTCCATCTTTCGGCGA	ATGGCCTCATGTAGTAGCAATCCCG	0	5831	5951	PYCR1	5708	5171	PSMD2
DB003K16BC2_UP	PRSE1BC1_UP	Up-Up	ATGGGGTTAGCAGCGTATCTGCTGC	ATGGCCTCATGTAGTAGCAATCCCG	0	5831	5951	PYCR1	5708	5171	PSMD2
DB003K19BC1_UP	PRSE1BC1_UP	Up-Up	TACACTCGAGTTTCCTAGCTTTATA	ATGGCCTCATGTAGTAGCAATCCCG	0	3939	13378	LDHA	5708	5171	PSMD2
DB003K20BC2_UP	PRSE1BC1_UP	Up-Up	GTTTCGATGCCTCGTGCTGATTGCG	ATGGCCTCATGTAGTAGCAATCCCG	0	3939	13378	LDHA	5708	5171	PSMD2
DB003K21BC1_UP	PRSE1BC1_UP	Up-Up	AATCGTGCTAGATCAGTTAGTATAT	ATGGCCTCATGTAGTAGCAATCCCG	0	2068	5313	ERCC2	5708	5171	PSMD2
DB003K22BC2_UP	PRSE1BC1_UP	Up-Up	CTGTACAGCGTGGTCACGCGGTGGG	ATGGCCTCATGTAGTAGCAATCCCG	0	2068	5313	ERCC2	5708	5171	PSMD2
DB003K23BC1_UP	PRSE1BC1_UP	Up-Up	TTATCGTTAGATGAGGTCTGCTAAC	ATGGCCTCATGTAGTAGCAATCCCG	0	1356	1072	TUBA1B	5708	5171	PSMD2
DB003K24BC2_UP	PRSE1BC1_UP	Up-Up	AAGACGTTTTGTGGGAGGTGTGTCT	ATGGCCTCATGTAGTAGCAATCCCG	0	1356	1072	TUBA1B	5708	5171	PSMD2
DB003M1BC1_UP	PRSE1BC1_UP	Up-Up	TCGGAGTCGCGGATTAGAATGGCCT	ATGGCCTCATGTAGTAGCAATCCCG	0	5831	2609	PYCR1	5708	5171	PSMD2
DB003M2BC2_UP	PRSE1BC1_UP	Up-Up	AGCGGTGATTCTGGGACGCGTGTGT	ATGGCCTCATGTAGTAGCAATCCCG	0	5831	2609	PYCR1	5708	5171	PSMD2
DB003M3BC1_UP	PRSE1BC1_UP	Up-Up	GAGCGTATGCGGGTTCTTCAGGGGA	ATGGCCTCATGTAGTAGCAATCCCG	0	597	8953	DCTN1	5708	5171	PSMD2
DB003M4BC2_UP	PRSE1BC1_UP	Up-Up	TGAAGCTTTAAATGTACGTAACGGG	ATGGCCTCATGTAGTAGCAATCCCG	0	597	8953	DCTN1	5708	5171	PSMD2
DB003M5BC1_UP	PRSE1BC1_UP	Up-Up	TGTATGTTCGCGAGTAGGTTTGGCT	ATGGCCTCATGTAGTAGCAATCCCG	0	4869	3966	NPM1	5708	5171	PSMD2
DB003M6BC2_UP	PRSE1BC1_UP	Up-Up	CCATACACTTTATATATCTCTCGCG	ATGGCCTCATGTAGTAGCAATCCCG	0	4869	3966	NPM1	5708	5171	PSMD2
DB003M11BC1_UP	PRSE1BC1_UP	Up-Up	TATTTGCGCGAGTCGTGCCGGCTTG	ATGGCCTCATGTAGTAGCAATCCCG	0	900	5706	CCNG1	5708	5171	PSMD2
DB003M12BC2_UP	PRSE1BC1_UP	Up-Up	GGTGGTACTGTGCGTCAAAAGGGTG	ATGGCCTCATGTAGTAGCAATCCCG	0	900	5706	CCNG1	5708	5171	PSMD2
DB003M13BC1_UP	PRSE1BC1_UP	Up-Up	ACGTCTAGACGTGCTCGCTAGAGTT	ATGGCCTCATGTAGTAGCAATCCCG	0	10376	7910	TUBA1B	5708	5171	PSMD2
DB003M14BC2_UP	PRSE1BC1_UP	Up-Up	CAAATGTTGTAAAAGGACCTGACAT	ATGGCCTCATGTAGTAGCAATCCCG	0	10376	7910	TUBA1B	5708	5171	PSMD2
DB003M15BC1_UP	PRSE1BC1_UP	Up-Up	GGTAGGGGGGTGTGCGGGGTAATAG	ATGGCCTCATGTAGTAGCAATCCCG	0	5499	3788	PPP1CA	5708	5171	PSMD2
DB003M16BC2_UP	PRSE1BC1_UP	Up-Up	ATGTGCTAGTTGCGTACTTCAATAC	ATGGCCTCATGTAGTAGCAATCCCG	0	5499	3788	PPP1CA	5708	5171	PSMD2
DB003M17BC1_UP	PRSE1BC1_UP	Up-Up	TGCTTTGAAGCAGTGTACCGGTAGT	ATGGCCTCATGTAGTAGCAATCCCG	0	4747	10981	NEFL	5708	5171	PSMD2
DB003M18BC2_UP	PRSE1BC1_UP	Up-Up	AATCACGGTTCTCTGGGTAAGGAGC	ATGGCCTCATGTAGTAGCAATCCCG	0	4747	10981	NEFL	5708	5171	PSMD2
DB003M21BC1_UP	PRSE1BC1_UP	Up-Up	TATCATTTGTGTCGAAGTTGCCTAG	ATGGCCTCATGTAGTAGCAATCCCG	0	1356	6115	TUBA1B	5708	5171	PSMD2
DB003M22BC2_UP	PRSE1BC1_UP	Up-Up	CTCATCCGATCTCTTCGACTTCTGA	ATGGCCTCATGTAGTAGCAATCCCG	0	1356	6115	TUBA1B	5708	5171	PSMD2
DB003O1BC1_UP	PRSE1BC1_UP	Up-Up	GATCCTCATCTTCTGACTGGTCGAA	ATGGCCTCATGTAGTAGCAATCCCG	0	332	4441	BIRC5	5708	5171	PSMD2
DB003O2BC2_UP	PRSE1BC1_UP	Up-Up	TACGGTTTCAGTTTGGCTGCGATTT	ATGGCCTCATGTAGTAGCAATCCCG	0	332	4441	BIRC5	5708	5171	PSMD2
DB003O3BC1_UP	PRSE1BC1_UP	Up-Up	TGTCGCTTTATGCGGGCGCGAGGTT	ATGGCCTCATGTAGTAGCAATCCCG	0	8772	4004	FADD	5708	5171	PSMD2
DB003O4BC2_UP	PRSE1BC1_UP	Up-Up	ATATTTACTGACCATAGGTGCCGCC	ATGGCCTCATGTAGTAGCAATCCCG	0	8772	4004	FADD	5708	5171	PSMD2
DB003O5BC1_UP	PRSE1BC1_UP	Up-Up	AGTGTCTCAACCTAGGCGTGTAAGG	ATGGCCTCATGTAGTAGCAATCCCG	0	4869	7517	NPM1	5708	5171	PSMD2
DB003O6BC2_UP	PRSE1BC1_UP	Up-Up	TATGAGTGCCGTTTTGACACTAGTA	ATGGCCTCATGTAGTAGCAATCCCG	0	4869	7517	NPM1	5708	5171	PSMD2
DB003O7BC1_UP	PRSE1BC1_UP	Up-Up	GGCGTAGGGCGGGTACGGGGCGGTA	ATGGCCTCATGTAGTAGCAATCCCG	0	983	5873	CDK1	5708	5171	PSMD2
DB003O8BC2_UP	PRSE1BC1_UP	Up-Up	GTGGCAATCATGGCGGCAGCTGAAG	ATGGCCTCATGTAGTAGCAATCCCG	0	983	5873	CDK1	5708	5171	PSMD2
DB003O9BC1_UP	PRSE1BC1_UP	Up-Up	CGTTAGAGTGGGCTTCTGAGGACCA	ATGGCCTCATGTAGTAGCAATCCCG	0	900	3302	CCNG1	5708	5171	PSMD2
DB003O10BC2_UP	PRSE1BC1_UP	Up-Up	ATGGAATCGGCAGAGGGGATGTGCG	ATGGCCTCATGTAGTAGCAATCCCG	0	900	3302	CCNG1	5708	5171	PSMD2
DB003O13BC1_UP	PRSE1BC1_UP	Up-Up	GTGGTGTCATTTGTATTAGAGAGAA	ATGGCCTCATGTAGTAGCAATCCCG	0	8878	3668	SQSTM1	5708	5171	PSMD2
DB003O14BC2_UP	PRSE1BC1_UP	Up-Up	GACGTGGGTCCGGAGGGCGGGTATG	ATGGCCTCATGTAGTAGCAATCCCG	0	8878	3668	SQSTM1	5708	5171	PSMD2
DB003O15BC1_UP	PRSE1BC1_UP	Up-Up	ACCTTGGAGTCATGGGTCTCGGAGG	ATGGCCTCATGTAGTAGCAATCCCG	0	1022	5574	CDK7	5708	5171	PSMD2
DB003O16BC2_UP	PRSE1BC1_UP	Up-Up	CCTTGGTAACCGTCGGTGGATAAGA	ATGGCCTCATGTAGTAGCAATCCCG	0	1022	5574	CDK7	5708	5171	PSMD2
DB003O17BC1_UP	PRSE1BC1_UP	Up-Up	CTGATGATTTAATATGGCTTTGTCC	ATGGCCTCATGTAGTAGCAATCCCG	0	79616	11165	CCNJL	5708	5171	PSMD2
DB003O18BC2_UP	PRSE1BC1_UP	Up-Up	GCGACTAGTGTTACCGCTCCTTGAG	ATGGCCTCATGTAGTAGCAATCCCG	0	79616	11165	CCNJL	5708	5171	PSMD2
DB003O19BC1_UP	PRSE1BC1_UP	Up-Up	TTCGTCATGTATCTGTATTCCGAGT	ATGGCCTCATGTAGTAGCAATCCCG	0	645121	55114	CCNI2	5708	5171	PSMD2
DB003O20BC2_UP	PRSE1BC1_UP	Up-Up	GCCAGGCGTTATAGGGTTTTTTAGT	ATGGCCTCATGTAGTAGCAATCCCG	0	645121	55114	CCNI2	5708	5171	PSMD2
DB005A1BC1_UP	PRSE1BC1_UP	Up-Up	GATAAGTATATTTTATCTGTACCTA	ATGGCCTCATGTAGTAGCAATCCCG	0	5932	1563	RBBP8	5708	5171	PSMD2
DB005A2BC2_UP	PRSE1BC1_UP	Up-Up	TTGAAATTTTCACCAATCCGGTCTT	ATGGCCTCATGTAGTAGCAATCCCG	0	5932	1563	RBBP8	5708	5171	PSMD2
DB005A5BC1_UP	PRSE1BC1_UP	Up-Up	CAATGGGTAGCACGTAACGTGGTCT	ATGGCCTCATGTAGTAGCAATCCCG	0	905	56248	CCNT2	5708	5171	PSMD2
DB005A6BC2_UP	PRSE1BC1_UP	Up-Up	CAACGCTACTTTGCGGTCGGGCGAA	ATGGCCTCATGTAGTAGCAATCCCG	0	905	56248	CCNT2	5708	5171	PSMD2
DB005A7BC1_UP	PRSE1BC1_UP	Up-Up	TCTACGTCAACAGTGTGAATCCTAG	ATGGCCTCATGTAGTAGCAATCCCG	0	83903	70384	GSG2	5708	5171	PSMD2
DB005A8BC2_UP	PRSE1BC1_UP	Up-Up	TACTCGGGCGTTGTTTGCGAGCTGG	ATGGCCTCATGTAGTAGCAATCCCG	0	83903	70384	GSG2	5708	5171	PSMD2
DB005C1BC1_UP	PRSE1BC1_UP	Up-Up	GTTTGTATTTATATGTCCAAATATA	ATGGCCTCATGTAGTAGCAATCCCG	0	2908	7587	NR3C1	5708	5171	PSMD2
DB005C2BC2_UP	PRSE1BC1_UP	Up-Up	AAACAGGATCCGTGATGGCTCGGGC	ATGGCCTCATGTAGTAGCAATCCCG	0	2908	7587	NR3C1	5708	5171	PSMD2
DB005C7BC1_UP	PRSE1BC1_UP	Up-Up	GGCGCGGTGAGCTGATGTATATGGG	ATGGCCTCATGTAGTAGCAATCCCG	0	2517	71455	TACC3	5708	5171	PSMD2
DB005C8BC2_UP	PRSE1BC1_UP	Up-Up	TCGGACCATGTAACGAGCGCAGTCG	ATGGCCTCATGTAGTAGCAATCCCG	0	2517	71455	TACC3	5708	5171	PSMD2
DB005C9BC1_UP	PRSE1BC1_UP	Up-Up	CAGAAACGATAGGGAGAAACGCGGG	ATGGCCTCATGTAGTAGCAATCCCG	0	1730	54245	DIAPH2	5708	5171	PSMD2
DB005C10BC2_UP	PRSE1BC1_UP	Up-Up	CACACGTCTGGCGCGATAGTCGGGG	ATGGCCTCATGTAGTAGCAATCCCG	0	1730	54245	DIAPH2	5708	5171	PSMD2
DB005E3BC1_UP	PRSE1BC1_UP	Up-Up	CTGTAACCGGAGCGAGGGTTGGGCG	ATGGCCTCATGTAGTAGCAATCCCG	0	5430	14287	POLR2A	5708	5171	PSMD2
DB005E4BC2_UP	PRSE1BC1_UP	Up-Up	GAGGGGAGCGCCGCGCGCGGGGTGG	ATGGCCTCATGTAGTAGCAATCCCG	0	5430	14287	POLR2A	5708	5171	PSMD2
DB005E5BC1_UP	PRSE1BC1_UP	Up-Up	CAGGATGGGGGCACGGTGGAATAGT	ATGGCCTCATGTAGTAGCAATCCCG	0	3978	56190	LIG1	5708	5171	PSMD2
DB005E6BC2_UP	PRSE1BC1_UP	Up-Up	GGTTCGGGTGGACGGTCTTATAGGG	ATGGCCTCATGTAGTAGCAATCCCG	0	3978	56190	LIG1	5708	5171	PSMD2
DB005E7BC1_UP	PRSE1BC1_UP	Up-Up	CTGATCACATCTCGGCAGGGAGTTG	ATGGCCTCATGTAGTAGCAATCCCG	0	3978	71458	LIG1	5708	5171	PSMD2
DB005E8BC2_UP	PRSE1BC1_UP	Up-Up	CGGAGGGGCCCACCAGGGTGGCCAT	ATGGCCTCATGTAGTAGCAATCCCG	0	3978	71458	LIG1	5708	5171	PSMD2
DB005G1BC1_UP	PRSE1BC1_UP	Up-Up	AGCGTTCGACCTGGTGCACGGCGGG	ATGGCCTCATGTAGTAGCAATCCCG	0	9787	3032	DLGAP5	5708	5171	PSMD2
DB005G2BC2_UP	PRSE1BC1_UP	Up-Up	CCATACTGAAATTCGCACTGTTAAG	ATGGCCTCATGTAGTAGCAATCCCG	0	9787	3032	DLGAP5	5708	5171	PSMD2
DB005G3BC1_UP	PRSE1BC1_UP	Up-Up	TCAGTTACATCAGATAATGTTTTGG	ATGGCCTCATGTAGTAGCAATCCCG	0	1453	7634	CSNK1D	5708	5171	PSMD2
DB005G4BC2_UP	PRSE1BC1_UP	Up-Up	GGTTTTGAGGTACTTGGTGGGGTGG	ATGGCCTCATGTAGTAGCAATCCCG	0	1453	7634	CSNK1D	5708	5171	PSMD2
DB005G5BC1_UP	PRSE1BC1_UP	Up-Up	ATTAGATTACATTTCACTGGTGGA	ATGGCCTCATGTAGTAGCAATCCCG	0	2517	56175	TACC3	5708	5171	PSMD2
DB005G6BC2_UP	PRSE1BC1_UP	Up-Up	TAGGCGGGGAGTGGTGGGGGATGGG	ATGGCCTCATGTAGTAGCAATCCCG	0	2517	56175	TACC3	5708	5171	PSMD2
DB005G7BC1_UP	PRSE1BC1_UP	Up-Up	GCGGCAAACCACATTGGGCCGCGAG	ATGGCCTCATGTAGTAGCAATCCCG	0	10210	10839	TOPORS	5708	5171	PSMD2
DB005G8BC2_UP	PRSE1BC1_UP	Up-Up	TGGGCTTGATTCCTTTTCGGTACGG	ATGGCCTCATGTAGTAGCAATCCCG	0	10210	10839	TOPORS	5708	5171	PSMD2
DB005I1BC1_UP	PRSE1BC1_UP	Up-Up	AACTGCATGGTAGGCAAGGGCAGCA	ATGGCCTCATGTAGTAGCAATCCCG	0	9787	5976	DLGAP5	5708	5171	PSMD2
DB005I2BC2_UP	PRSE1BC1_UP	Up-Up	TTCCGAACTTGCTCTATCGTAATGG	ATGGCCTCATGTAGTAGCAATCCCG	0	9787	5976	DLGAP5	5708	5171	PSMD2
DB005I3BC1_UP	PRSE1BC1_UP	Up-Up	TTAGCGTGGAGTACGGAGCGGGACC	ATGGCCTCATGTAGTAGCAATCCCG	0	4171	7766	MCM2	5708	5171	PSMD2
DB005I4BC2_UP	PRSE1BC1_UP	Up-Up	GCCCTAATAAGACATCCTGATTGAG	ATGGCCTCATGTAGTAGCAATCCCG	0	4171	7766	MCM2	5708	5171	PSMD2
DB005I7BC1_UP	PRSE1BC1_UP	Up-Up	CCTTGAACCCACTGGATAAGATAGG	ATGGCCTCATGTAGTAGCAATCCCG	0	1956	71314	EGFR	5708	5171	PSMD2
DB005I8BC2_UP	PRSE1BC1_UP	Up-Up	GTGACTTCGGCTAGAGGGGCGGAGG	ATGGCCTCATGTAGTAGCAATCCCG	0	1956	71314	EGFR	5708	5171	PSMD2
DB005K1BC1_UP	PRSE1BC1_UP	Up-Up	ATTAGCGCCTATATTGATTTTGTTT	ATGGCCTCATGTAGTAGCAATCCCG	0	7272	7990	TTK	5708	5171	PSMD2
DB005K2BC2_UP	PRSE1BC1_UP	Up-Up	GTCACGCTCAAGTATTTCATACTTC	ATGGCCTCATGTAGTAGCAATCCCG	0	7272	7990	TTK	5708	5171	PSMD2
DB005K3BC1_UP	PRSE1BC1_UP	Up-Up	GTGCGCAAAATTGATACGCCGTTGC	ATGGCCTCATGTAGTAGCAATCCCG	0	4171	6523	MCM2	5708	5171	PSMD2
DB005K4BC2_UP	PRSE1BC1_UP	Up-Up	AAGTGGGTGTGATGTGAACGCGGCA	ATGGCCTCATGTAGTAGCAATCCCG	0	4171	6523	MCM2	5708	5171	PSMD2
DB005K7BC1_UP	PRSE1BC1_UP	Up-Up	TCGATACTCCGTATCCGCATCCCCT	ATGGCCTCATGTAGTAGCAATCCCG	0	5934	1628	RBL2	5708	5171	PSMD2
DB005K8BC2_UP	PRSE1BC1_UP	Up-Up	CTTTCAATAAGTTTTCTAGGGGCTG	ATGGCCTCATGTAGTAGCAATCCCG	0	5934	1628	RBL2	5708	5171	PSMD2
DB005M5BC1_UP	PRSE1BC1_UP	Up-Up	GTGGGCCTAGCGGGGTCCAACAGGT	ATGGCCTCATGTAGTAGCAATCCCG	0	23133	11831	PHF8	5708	5171	PSMD2
DB005M6BC2_UP	PRSE1BC1_UP	Up-Up	AAGCCTAGATGAACAAGCCGGCACT	ATGGCCTCATGTAGTAGCAATCCCG	0	23133	11831	PHF8	5708	5171	PSMD2
DB005O1BC1_UP	PRSE1BC1_UP	Up-Up	GGGAGGGACGCCCTTAAAGTGACGC	ATGGCCTCATGTAGTAGCAATCCCG	0	2071	4854	ERCC3	5708	5171	PSMD2
DB005O2BC2_UP	PRSE1BC1_UP	Up-Up	TAGGGACTCCGGCACCTCTAGCTGA	ATGGCCTCATGTAGTAGCAATCCCG	0	2071	4854	ERCC3	5708	5171	PSMD2
DB005O3BC1_UP	PRSE1BC1_UP	Up-Up	CGTGGTAAGGGGGTGCGGGACCCTG	ATGGCCTCATGTAGTAGCAATCCCG	0	580	54597	BARD1	5708	5171	PSMD2
DB005O4BC2_UP	PRSE1BC1_UP	Up-Up	AGCGCAGTCGGGTGCGTCGCGGGGG	ATGGCCTCATGTAGTAGCAATCCCG	0	580	54597	BARD1	5708	5171	PSMD2
DB005O7BC1_UP	PRSE1BC1_UP	Up-Up	TAGTTAGGGATGTTGCTAAGCCTAT	ATGGCCTCATGTAGTAGCAATCCCG	0	23022	70819	PALLD	5708	5171	PSMD2
DB005O8BC2_UP	PRSE1BC1_UP	Up-Up	GTCCTGGCAGCGCCGGTTGGGGCGT	ATGGCCTCATGTAGTAGCAATCCCG	0	23022	70819	PALLD	5708	5171	PSMD2
DB006B3BC1_UP	PRSE1BC1_UP	Up-Up	CCGGGGTGAGGACGGGCCGTGTCTG	ATGGCCTCATGTAGTAGCAATCCCG	0	2078	11267	ERG	5708	5171	PSMD2
DB006B4BC2_UP	PRSE1BC1_UP	Up-Up	CTTATAAGGTCCGTAAGATGTCGCG	ATGGCCTCATGTAGTAGCAATCCCG	0	2078	11267	ERG	5708	5171	PSMD2
DB006B5BC1_UP	PRSE1BC1_UP	Up-Up	GGGCTTATGCAGTCATACGCTCCGA	ATGGCCTCATGTAGTAGCAATCCCG	0	5546	2895	PRCC	5708	5171	PSMD2
DB006B6BC2_UP	PRSE1BC1_UP	Up-Up	TGTACATGTGTACGGGGGGGAATGG	ATGGCCTCATGTAGTAGCAATCCCG	0	5546	2895	PRCC	5708	5171	PSMD2
DB006B7BC1_UP	PRSE1BC1_UP	Up-Up	GCCGAGCGTTGTTACAACTGAAGGT	ATGGCCTCATGTAGTAGCAATCCCG	0	23598	12624	PATZ1	5708	5171	PSMD2
DB006B8BC2_UP	PRSE1BC1_UP	Up-Up	CTTTGTGTCCTAGTTACTAAGAAGA	ATGGCCTCATGTAGTAGCAATCCCG	0	23598	12624	PATZ1	5708	5171	PSMD2
DB006B11BC1_UP	PRSE1BC1_UP	Up-Up	ATCCTCTGCTGGTAAGGCGGGTGGG	ATGGCCTCATGTAGTAGCAATCCCG	0	2130	917	EWSR1	5708	5171	PSMD2
DB006B12BC2_UP	PRSE1BC1_UP	Up-Up	GTAACCTTCTAGTCTCAAGTTTAAG	ATGGCCTCATGTAGTAGCAATCCCG	0	2130	917	EWSR1	5708	5171	PSMD2
DB006B15BC1_UP	PRSE1BC1_UP	Up-Up	GCGTGCATATCGTTGGGGGCCGTGG	ATGGCCTCATGTAGTAGCAATCCCG	0	472	14734	ATM	5708	5171	PSMD2
DB006B16BC2_UP	PRSE1BC1_UP	Up-Up	AGTAAGCCGCACGAAGCGGACGCCC	ATGGCCTCATGTAGTAGCAATCCCG	0	472	14734	ATM	5708	5171	PSMD2
DB006B19BC1_UP	PRSE1BC1_UP	Up-Up	GGAATTTGTTCATCTTGTAGGTGTT	ATGGCCTCATGTAGTAGCAATCCCG	0	4602	12304	MYB	5708	5171	PSMD2
DB006B20BC2_UP	PRSE1BC1_UP	Up-Up	TAGTCATGGTTGCTTATTCACGAAA	ATGGCCTCATGTAGTAGCAATCCCG	0	4602	12304	MYB	5708	5171	PSMD2
DB006B21BC1_UP	PRSE1BC1_UP	Up-Up	AGAGCGATGTTGGCGGGGCACAGCG	ATGGCCTCATGTAGTAGCAATCCCG	0	2181	71140	ACSL3	5708	5171	PSMD2
DB006B22BC2_UP	PRSE1BC1_UP	Up-Up	TTGATCGTTTTACTGCGGGGGGTCA	ATGGCCTCATGTAGTAGCAATCCCG	0	2181	71140	ACSL3	5708	5171	PSMD2
DB006B23BC1_UP	PRSE1BC1_UP	Up-Up	GACCGTTTCGCTATTTAAAGCGTCT	ATGGCCTCATGTAGTAGCAATCCCG	0	5371	3572	PML	5708	5171	PSMD2
DB006B24BC2_UP	PRSE1BC1_UP	Up-Up	TTGACGCGTCTGCTGTCGCTCAATA	ATGGCCTCATGTAGTAGCAATCCCG	0	5371	3572	PML	5708	5171	PSMD2
DB006D1BC1_UP	PRSE1BC1_UP	Up-Up	GGGGGCCGCGGCCCGTTAGGGAGGG	ATGGCCTCATGTAGTAGCAATCCCG	0	5987	152	TRIM27	5708	5171	PSMD2
DB006D2BC2_UP	PRSE1BC1_UP	Up-Up	GATTACTGCTAAGTGCTGCCAGCGA	ATGGCCTCATGTAGTAGCAATCCCG	0	5987	152	TRIM27	5708	5171	PSMD2
DB006D3BC1_UP	PRSE1BC1_UP	Up-Up	CGTTCCCTGGATTGCCAGCGCGGGC	ATGGCCTCATGTAGTAGCAATCCCG	0	5987	11008	TRIM27	5708	5171	PSMD2
DB006D4BC2_UP	PRSE1BC1_UP	Up-Up	GTCAGTCTCTGAGTCTGTGAGTGTG	ATGGCCTCATGTAGTAGCAATCCCG	0	5987	11008	TRIM27	5708	5171	PSMD2
DB006D5BC1_UP	PRSE1BC1_UP	Up-Up	TCCGGGTCACCTATAAGGGGCGTCG	ATGGCCTCATGTAGTAGCAATCCCG	0	595	3587	CCND1	5708	5171	PSMD2
DB006D6BC2_UP	PRSE1BC1_UP	Up-Up	GCTTCATAACGGGGTATAGTGATCG	ATGGCCTCATGTAGTAGCAATCCCG	0	595	3587	CCND1	5708	5171	PSMD2
DB006D7BC1_UP	PRSE1BC1_UP	Up-Up	TTAGGACAGCAGCGGTGGTGCGCGA	ATGGCCTCATGTAGTAGCAATCCCG	0	8031	6599	NCOA4	5708	5171	PSMD2
DB006D8BC2_UP	PRSE1BC1_UP	Up-Up	TACCTACCGGGATTCTTACCTTTGG	ATGGCCTCATGTAGTAGCAATCCCG	0	8031	6599	NCOA4	5708	5171	PSMD2
DB006D9BC1_UP	PRSE1BC1_UP	Up-Up	GCCTACCTCGCGGTCTCACATCGGC	ATGGCCTCATGTAGTAGCAATCCCG	0	7704	8127	ZBTB16	5708	5171	PSMD2
DB006D10BC2_UP	PRSE1BC1_UP	Up-Up	GCGGAAGGAGACTAGAGCATGCGCG	ATGGCCTCATGTAGTAGCAATCCCG	0	7704	8127	ZBTB16	5708	5171	PSMD2
DB006D11BC1_UP	PRSE1BC1_UP	Up-Up	CTTGGATGGGTGTGTGTTTCATTGG	ATGGCCTCATGTAGTAGCAATCCCG	0	5894	732	RAF1	5708	5171	PSMD2
DB006D12BC2_UP	PRSE1BC1_UP	Up-Up	GACGACTGTGCTGAATTTGTCAGAG	ATGGCCTCATGTAGTAGCAATCCCG	0	5894	732	RAF1	5708	5171	PSMD2
DB006D15BC1_UP	PRSE1BC1_UP	Up-Up	CCCGAAGATCAGGCCGTGGTTATGT	ATGGCCTCATGTAGTAGCAATCCCG	0	2006	12346	ELN	5708	5171	PSMD2
DB006D16BC2_UP	PRSE1BC1_UP	Up-Up	GATGTCGCGGTCGGTGCTGGTATGG	ATGGCCTCATGTAGTAGCAATCCCG	0	2006	12346	ELN	5708	5171	PSMD2
DB006D23BC1_UP	PRSE1BC1_UP	Up-Up	GTATATTACTTCCTGTCTACGCTGG	ATGGCCTCATGTAGTAGCAATCCCG	0	8314	3760	BAP1	5708	5171	PSMD2
DB006D24BC2_UP	PRSE1BC1_UP	Up-Up	TCCGTTGGTTCCGGTACGGTAGGGC	ATGGCCTCATGTAGTAGCAATCCCG	0	8314	3760	BAP1	5708	5171	PSMD2
DB006F1BC1_UP	PRSE1BC1_UP	Up-Up	TGGTTCATGCCAGTCGGACGATGTC	ATGGCCTCATGTAGTAGCAATCCCG	0	217	3748	ALDH2	5708	5171	PSMD2
DB006F2BC2_UP	PRSE1BC1_UP	Up-Up	CGTGGATTTTAAGGGTGTGCTTCAC	ATGGCCTCATGTAGTAGCAATCCCG	0	217	3748	ALDH2	5708	5171	PSMD2
DB006F3BC1_UP	PRSE1BC1_UP	Up-Up	TATGTGACGTGGTGGGTGGCTTGGC	ATGGCCTCATGTAGTAGCAATCCCG	0	171017	11839	ZNF384	5708	5171	PSMD2
DB006F4BC2_UP	PRSE1BC1_UP	Up-Up	ACTAGTGTTCCAGGGACGGCAGTGG	ATGGCCTCATGTAGTAGCAATCCCG	0	171017	11839	ZNF384	5708	5171	PSMD2
DB006F7BC1_UP	PRSE1BC1_UP	Up-Up	TTATACATCCTATATTAAGCGTTCT	ATGGCCTCATGTAGTAGCAATCCCG	0	90993	7617	CREB3L1	5708	5171	PSMD2
DB006F8BC2_UP	PRSE1BC1_UP	Up-Up	GCAGGCGTGCATCAGTTCATTAGCG	ATGGCCTCATGTAGTAGCAATCCCG	0	90993	7617	CREB3L1	5708	5171	PSMD2
DB006F9BC1_UP	PRSE1BC1_UP	Up-Up	TGGGGTGAGGAGGGCCGGGGCTCGG	ATGGCCTCATGTAGTAGCAATCCCG	0	54904	9120	WHSC1L1	5708	5171	PSMD2
DB006F10BC2_UP	PRSE1BC1_UP	Up-Up	CCTTGACCGGGTGGCGTAAGCGGTG	ATGGCCTCATGTAGTAGCAATCCCG	0	54904	9120	WHSC1L1	5708	5171	PSMD2
DB006F15BC1_UP	PRSE1BC1_UP	Up-Up	TGCGCGGGGACTCACGAGGAACCCC	ATGGCCTCATGTAGTAGCAATCCCG	0	124540	14090	MSI2	5708	5171	PSMD2
DB006F16BC2_UP	PRSE1BC1_UP	Up-Up	GGCGGGGAGCGGGGTGGAGGACGGA	ATGGCCTCATGTAGTAGCAATCCCG	0	124540	14090	MSI2	5708	5171	PSMD2
DB006F21BC1_UP	PRSE1BC1_UP	Up-Up	GTTTCCATGTAGTCTTTGGCCGGGT	ATGGCCTCATGTAGTAGCAATCCCG	0	673	71969	BRAF	5708	5171	PSMD2
DB006F22BC2_UP	PRSE1BC1_UP	Up-Up	ATCAGTCAGTGTTGCACAGCGTGCT	ATGGCCTCATGTAGTAGCAATCCCG	0	673	71969	BRAF	5708	5171	PSMD2
DB006F23BC1_UP	PRSE1BC1_UP	Up-Up	ACCAGTGTCTTAGGGGTAGGTAGTA	ATGGCCTCATGTAGTAGCAATCCCG	0	2146	143	EZH2	5708	5171	PSMD2
DB006F24BC2_UP	PRSE1BC1_UP	Up-Up	TGCGCCTGGTCGAGCGTCAAGCGAC	ATGGCCTCATGTAGTAGCAATCCCG	0	2146	143	EZH2	5708	5171	PSMD2
DB006H3BC1_UP	PRSE1BC1_UP	Up-Up	ATTGTTTATGGGCAGACCAACGAGC	ATGGCCTCATGTAGTAGCAATCCCG	0		12271	IGH@	5708	5171	PSMD2
DB006H4BC2_UP	PRSE1BC1_UP	Up-Up	GAATGACGCATTAATGAGATTAGCA	ATGGCCTCATGTAGTAGCAATCCCG	0		12271	IGH@	5708	5171	PSMD2
DB006H5BC1_UP	PRSE1BC1_UP	Up-Up	GACCTATTTGTCAGGGGGGGATGAA	ATGGCCTCATGTAGTAGCAATCCCG	0	5966	53942	REL	5708	5171	PSMD2
DB006H6BC2_UP	PRSE1BC1_UP	Up-Up	TGAGTCTGAAATGCACGTGATGTG	ATGGCCTCATGTAGTAGCAATCCCG	30	5966	53942	REL	5708	5171	PSMD2
DB006H9BC1_UP	PRSE1BC1_UP	Up-Up	GACTTTAGTACTACGATGCCGCCAG	ATGGCCTCATGTAGTAGCAATCCCG	0	2000	5886	ELF4	5708	5171	PSMD2
DB006H10BC2_UP	PRSE1BC1_UP	Up-Up	TTTTAGTTAGTTACGCTCCGCGGTT	ATGGCCTCATGTAGTAGCAATCCCG	0	2000	5886	ELF4	5708	5171	PSMD2
DB006H11BC1_UP	PRSE1BC1_UP	Up-Up	CCGGGCCAGGGAGTACACTTTGGAC	ATGGCCTCATGTAGTAGCAATCCCG	0	6184	2423	RPN1	5708	5171	PSMD2
DB006H12BC2_UP	PRSE1BC1_UP	Up-Up	TAGTACTTACCCTAAATCCCCGGTT	ATGGCCTCATGTAGTAGCAATCCCG	0	6184	2423	RPN1	5708	5171	PSMD2
DB006H15BC1_UP	PRSE1BC1_UP	Up-Up	TAGGTTTTTGAGTCTGATTCTCGGG	ATGGCCTCATGTAGTAGCAATCCCG	0	7248	14153	TSC1	5708	5171	PSMD2
DB006H16BC2_UP	PRSE1BC1_UP	Up-Up	TCCATACTGTCTAAGTTGACTGGT	ATGGCCTCATGTAGTAGCAATCCCG	0	7248	14153	TSC1	5708	5171	PSMD2
DB006H19BC1_UP	PRSE1BC1_UP	Up-Up	GAAGGGTAGCCCAGGGGAGAGGGAT	ATGGCCTCATGTAGTAGCAATCCCG	0	4026	70215	LPP	5708	5171	PSMD2
DB006H20BC2_UP	PRSE1BC1_UP	Up-Up	CTGACTAACAGTGTAGACTGGTACA	ATGGCCTCATGTAGTAGCAATCCCG	0	4026	70215	LPP	5708	5171	PSMD2
DB006H21BC1_UP	PRSE1BC1_UP	Up-Up	GTGGGGAGTTCGAGGTGGGGCTCTG	ATGGCCTCATGTAGTAGCAATCCCG	0	4292	2713	MLH1	5708	5171	PSMD2
DB006H22BC2_UP	PRSE1BC1_UP	Up-Up	TGAACGGTTGGATCGCACAGTGATT	ATGGCCTCATGTAGTAGCAATCCCG	0	4292	2713	MLH1	5708	5171	PSMD2
DB006H23BC1_UP	PRSE1BC1_UP	Up-Up	GAGTGTGGGTGCACGTGCGGGGCGT	ATGGCCTCATGTAGTAGCAATCCCG	0	2132	6892	EXT2	5708	5171	PSMD2
DB006H24BC2_UP	PRSE1BC1_UP	Up-Up	TCCGAATCGGTGTTTGGGGGTTGA	ATGGCCTCATGTAGTAGCAATCCCG	0	2132	6892	EXT2	5708	5171	PSMD2
DB006J1BC1_UP	PRSE1BC1_UP	Up-Up	ACAGCTTCTGAGATTCCAGTTGTG	ATGGCCTCATGTAGTAGCAATCCCG	0	50615	4298	IL21R	5708	5171	PSMD2
DB006J2BC2_UP	PRSE1BC1_UP	Up-Up	TGGCGATTGAGTTATAGAGAACTTT	ATGGCCTCATGTAGTAGCAATCCCG	0	50615	4298	IL21R	5708	5171	PSMD2
DB006J5BC1_UP	PRSE1BC1_UP	Up-Up	AGGAGGAAATAGTATTCCGTCATCG	ATGGCCTCATGTAGTAGCAATCCCG	0	2115	52931	ETV1	5708	5171	PSMD2
DB006J6BC2_UP	PRSE1BC1_UP	Up-Up	ATAGGTTTGTCATAGCATACGGGTC	ATGGCCTCATGTAGTAGCAATCCCG	0	2115	52931	ETV1	5708	5171	PSMD2
DB006J7BC1_UP	PRSE1BC1_UP	Up-Up	AATTCCCCGTAGGCCACTTGAGTGG	ATGGCCTCATGTAGTAGCAATCCCG	0	5108	8878	PCM1	5708	5171	PSMD2
DB006J8BC2_UP	PRSE1BC1_UP	Up-Up	AGGGGCGCTTATGGGTTTCCATTCG	ATGGCCTCATGTAGTAGCAATCCCG	0	5108	8878	PCM1	5708	5171	PSMD2
DB006J9BC1_UP	PRSE1BC1_UP	Up-Up	GCTTTGAGGCGACTGGAGGGGGCGG	ATGGCCTCATGTAGTAGCAATCCCG	0	4780	7150	NFE2L2	5708	5171	PSMD2
DB006J10BC2_UP	PRSE1BC1_UP	Up-Up	ATGATTGCTTTACCTTAATTGTGAT	ATGGCCTCATGTAGTAGCAATCCCG	0	4780	7150	NFE2L2	5708	5171	PSMD2
DB006J11BC1_UP	PRSE1BC1_UP	Up-Up	CCTTCTGCATTGTCAGTGGAGGTAG	ATGGCCTCATGTAGTAGCAATCCCG	0	3936	2377	LCP1	5708	5171	PSMD2
DB006J12BC2_UP	PRSE1BC1_UP	Up-Up	TCAGGGGGAGGTACGGAATAGGTGA	ATGGCCTCATGTAGTAGCAATCCCG	0	3936	2377	LCP1	5708	5171	PSMD2
DB006J13BC1_UP	PRSE1BC1_UP	Up-Up	ATAGTGTGAGGTTGATGGGTTTTCA	ATGGCCTCATGTAGTAGCAATCCCG	0	4194	14319	MDM4	5708	5171	PSMD2
DB006J14BC2_UP	PRSE1BC1_UP	Up-Up	CCACAGGGTCATTTGTACGTTATAA	ATGGCCTCATGTAGTAGCAATCCCG	15	4194	14319	MDM4	5708	5171	PSMD2
DB006J19BC1_UP	PRSE1BC1_UP	Up-Up	TCAATCGGTTAGGTCGTTTTTGGTT	ATGGCCTCATGTAGTAGCAATCCCG	0	6929	70076	TCF3	5708	5171	PSMD2
DB006J20BC2_UP	PRSE1BC1_UP	Up-Up	CTGGTTGTAAATGTGGTCGATACGG	ATGGCCTCATGTAGTAGCAATCCCG	0	6929	70076	TCF3	5708	5171	PSMD2
DB006J23BC1_UP	PRSE1BC1_UP	Up-Up	TTATATGGCGCTATCTATTTGTTTG	ATGGCCTCATGTAGTAGCAATCCCG	0	701	7871	BUB1B	5708	5171	PSMD2
DB006J24BC2_UP	PRSE1BC1_UP	Up-Up	ACAATCGTGAACCATGGGATCGTCT	ATGGCCTCATGTAGTAGCAATCCCG	0	701	7871	BUB1B	5708	5171	PSMD2
DB006L1BC1_UP	PRSE1BC1_UP	Up-Up	GTTTAGGAGTTTAATAGGCACTTGT	ATGGCCTCATGTAGTAGCAATCCCG	0	3932	966	LCK	5708	5171	PSMD2
DB006L2BC2_UP	PRSE1BC1_UP	Up-Up	GCGGTGGTAAAAGCTAGTTGGCAGA	ATGGCCTCATGTAGTAGCAATCCCG	0	3932	966	LCK	5708	5171	PSMD2
DB006L5BC1_UP	PRSE1BC1_UP	Up-Up	TGGCTGCTGGGGATCCGTAGGGGGC	ATGGCCTCATGTAGTAGCAATCCCG	0	256646	55406	C15orf55	5708	5171	PSMD2
DB006L6BC2_UP	PRSE1BC1_UP	Up-Up	CTAGTTTTTACTCGGCGTCATACGA	ATGGCCTCATGTAGTAGCAATCCCG	0	256646	55406	C15orf55	5708	5171	PSMD2
DB006L7BC1_UP	PRSE1BC1_UP	Up-Up	TCGTCTATTCTTTTTGGGGCATATA	ATGGCCTCATGTAGTAGCAATCCCG	0	4089	4687	SMAD4	5708	5171	PSMD2
DB006L8BC2_UP	PRSE1BC1_UP	Up-Up	TTCATGCGTCCGATGGGGCGGTAGC	ATGGCCTCATGTAGTAGCAATCCCG	0	4089	4687	SMAD4	5708	5171	PSMD2
DB006L9BC1_UP	PRSE1BC1_UP	Up-Up	TATTAGGTCGGCGTTAGCCCCAGAC	ATGGCCTCATGTAGTAGCAATCCCG	0	6850	3006	SYK	5708	5171	PSMD2
DB006L10BC2_UP	PRSE1BC1_UP	Up-Up	AAGGTTGGGACCAAGGGCCACCGCT	ATGGCCTCATGTAGTAGCAATCCCG	0	6850	3006	SYK	5708	5171	PSMD2
DB006L11BC1_UP	PRSE1BC1_UP	Up-Up	AGTGGATTTCGGCTAACTTCGCTCC	ATGGCCTCATGTAGTAGCAATCCCG	0	2130	2942	EWSR1	5708	5171	PSMD2
DB006L12BC2_UP	PRSE1BC1_UP	Up-Up	CCAATCGTTGTCGTGGACATAAACG	ATGGCCTCATGTAGTAGCAATCCCG	0	2130	2942	EWSR1	5708	5171	PSMD2
DB006L13BC1_UP	PRSE1BC1_UP	Up-Up	TGGAGTGGTGTTAAGGGCGGAATAG	ATGGCCTCATGTAGTAGCAATCCCG	0	2130	14655	EWSR1	5708	5171	PSMD2
DB006L14BC2_UP	PRSE1BC1_UP	Up-Up	CGATGAGAGTCGTGCGGGTGGCGAC	ATGGCCTCATGTAGTAGCAATCCCG	0	2130	14655	EWSR1	5708	5171	PSMD2
DB006L17BC1_UP	PRSE1BC1_UP	Up-Up	TGGGCCTTTCACGGTGGTTCCGAAG	ATGGCCTCATGTAGTAGCAATCCCG	0	5081	56793	PAX7	5708	5171	PSMD2
DB006L18BC2_UP	PRSE1BC1_UP	Up-Up	TACCTGGGAGGCTTTGGCAGGTAGA	ATGGCCTCATGTAGTAGCAATCCCG	0	5081	56793	PAX7	5708	5171	PSMD2
DB006L19BC1_UP	PRSE1BC1_UP	Up-Up	CTTCGGGGTCGCGAACGGGGGTCGC	ATGGCCTCATGTAGTAGCAATCCCG	0	604	72062	BCL6	5708	5171	PSMD2
DB006L20BC2_UP	PRSE1BC1_UP	Up-Up	GGGACTCGCTTCCTTGCGATCTATA	ATGGCCTCATGTAGTAGCAATCCCG	0	604	72062	BCL6	5708	5171	PSMD2
DB006L21BC1_UP	PRSE1BC1_UP	Up-Up	GGTCTCCGCAGGCGCTGGTCATCTC	ATGGCCTCATGTAGTAGCAATCCCG	0	4436	7918	MSH2	5708	5171	PSMD2
DB006L22BC2_UP	PRSE1BC1_UP	Up-Up	TCAGCCTGCTGTTAGCGGATCTGGG	ATGGCCTCATGTAGTAGCAATCCCG	0	4436	7918	MSH2	5708	5171	PSMD2
DB006N1BC1_UP	PRSE1BC1_UP	Up-Up	ATGAAGAGATTCGGCACTTGTAGCT	ATGGCCTCATGTAGTAGCAATCCCG	0	11200	4020	CHEK2	5708	5171	PSMD2
DB006N2BC2_UP	PRSE1BC1_UP	Up-Up	CACGGGGAGAGTCATGGCGGCTCGC	ATGGCCTCATGTAGTAGCAATCCCG	0	11200	4020	CHEK2	5708	5171	PSMD2
DB006N5BC1_UP	PRSE1BC1_UP	Up-Up	CGTGGGTAATAATGACGGAGGGGGG	ATGGCCTCATGTAGTAGCAATCCCG	0	2322	55497	FLT3	5708	5171	PSMD2
DB006N6BC2_UP	PRSE1BC1_UP	Up-Up	CCGATAGTAGCGGTTGGGGGGTGCG	ATGGCCTCATGTAGTAGCAATCCCG	0	2322	55497	FLT3	5708	5171	PSMD2
DB006N13BC1_UP	PRSE1BC1_UP	Up-Up	TATAATTTCAATTAAGTTGACATGG	ATGGCCTCATGTAGTAGCAATCCCG	0	672	14613	BRCA1	5708	5171	PSMD2
DB006N14BC2_UP	PRSE1BC1_UP	Up-Up	GGGCGTTGGGGCGCGATGGGGCGGG	ATGGCCTCATGTAGTAGCAATCCCG	0	672	14613	BRCA1	5708	5171	PSMD2
DB006N15BC1_UP	PRSE1BC1_UP	Up-Up	CCCATCGTGCAGATACCAGGTCTAG	ATGGCCTCATGTAGTAGCAATCCCG	0	4478	7789	MSN	5708	5171	PSMD2
DB006N16BC2_UP	PRSE1BC1_UP	Up-Up	CCAGGGCCTACGTAACAAAGGGTCG	ATGGCCTCATGTAGTAGCAATCCCG	0	4478	7789	MSN	5708	5171	PSMD2
DB006N17BC1_UP	PRSE1BC1_UP	Up-Up	ACCCTCTTACGGCTCGAGATTTGTC	ATGGCCTCATGTAGTAGCAATCCCG	0	8019	12575	BRD3	5708	5171	PSMD2
DB006N18BC2_UP	PRSE1BC1_UP	Up-Up	TAGGCATGCAAATTTTCGGTGACTG	ATGGCCTCATGTAGTAGCAATCCCG	0	8019	12575	BRD3	5708	5171	PSMD2
DB006N21BC1_UP	PRSE1BC1_UP	Up-Up	CTGCTTGCTAGGGTGGGGATACAGG	ATGGCCTCATGTAGTAGCAATCCCG	0	868	1938	CBLB	5708	5171	PSMD2
DB006N22BC2_UP	PRSE1BC1_UP	Up-Up	TTGTTGGAAATGTATAATTTTGACG	ATGGCCTCATGTAGTAGCAATCCCG	0	868	1938	CBLB	5708	5171	PSMD2
DB006P1BC1_UP	PRSE1BC1_UP	Up-Up	GAGGCCTAATAAGGGAGGCGGGCGC	ATGGCCTCATGTAGTAGCAATCCCG	0	405	10907	ARNT	5708	5171	PSMD2
DB006P2BC2_UP	PRSE1BC1_UP	Up-Up	GGTGGGGTATACGTCCCTTGCGGGG	ATGGCCTCATGTAGTAGCAATCCCG	18	405	10907	ARNT	5708	5171	PSMD2
DB006P3BC1_UP	PRSE1BC1_UP	Up-Up	TATTCAATCACCCCGGGGTGGATAT	ATGGCCTCATGTAGTAGCAATCCCG	0	945	14138	AKAP9	5708	5171	PSMD2
DB006P4BC2_UP	PRSE1BC1_UP	Up-Up	CCAGTTACTGAACTGACAGCAATAT	ATGGCCTCATGTAGTAGCAATCCCG	0	945	14138	AKAP9	5708	5171	PSMD2
DB006P9BC1_UP	PRSE1BC1_UP	Up-Up	TGGGCAATATGGGATGTCTGAGGTA	ATGGCCTCATGTAGTAGCAATCCCG	0	80304	10156	C2orf44	5708	5171	PSMD2
DB006P10BC2_UP	PRSE1BC1_UP	Up-Up	GGTGTGGACGCGGGTCACCGGGCGA	ATGGCCTCATGTAGTAGCAATCCCG	0	80304	10156	C2orf44	5708	5171	PSMD2
DB006P11BC1_UP	PRSE1BC1_UP	Up-Up	ACCCGGGGAAGAAGATGTGGCGGCG	ATGGCCTCATGTAGTAGCAATCCCG	0	330	11174	BIRC3	5708	5171	PSMD2
DB006P12BC2_UP	PRSE1BC1_UP	Up-Up	GGGATAGGGAGCGGTGGCGACAGGT	ATGGCCTCATGTAGTAGCAATCCCG	0	330	11174	BIRC3	5708	5171	PSMD2
DB006P13BC1_UP	PRSE1BC1_UP	Up-Up	AATGCGTGTACCGTTGGCAACGGTCA	ATGGCCTCATGTAGTAGCAATCCCG	0	23092	14545	ARHGAP26	5708	5171	PSMD2
DB006P14BC2_UP	PRSE1BC1_UP	Up-Up	CAGATTGTGAAATTGCGACCTGTGG	ATGGCCTCATGTAGTAGCAATCCCG	0	23092	14545	ARHGAP26	5708	5171	PSMD2
DB006P15BC1_UP	PRSE1BC1_UP	Up-Up	TAATTAAGTCCTTGGCTTTGGTTAT	ATGGCCTCATGTAGTAGCAATCCCG	0	471	5438	ATIC	5708	5171	PSMD2
DB006P16BC2_UP	PRSE1BC1_UP	Up-Up	GTTGATGTGGCGAGCGGGGGGGCGG	ATGGCCTCATGTAGTAGCAATCCCG	0	471	5438	ATIC	5708	5171	PSMD2
DB006P17BC1_UP	PRSE1BC1_UP	Up-Up	CTTTGAGAGGTTTCTCGTCGCGATA	ATGGCCTCATGTAGTAGCAATCCCG	0	8301	71440	PICALM	5708	5171	PSMD2
DB006P18BC2_UP	PRSE1BC1_UP	Up-Up	TGAGGTTGCGGACGGGGAGGGGCGG	ATGGCCTCATGTAGTAGCAATCCCG	0	8301	71440	PICALM	5708	5171	PSMD2
DB006P19BC1_UP	PRSE1BC1_UP	Up-Up	TCGGTGGTCGCAGTAGAAGCGGTCG	ATGGCCTCATGTAGTAGCAATCCCG	0	84376	11948	HOOK3	5708	5171	PSMD2
DB006P20BC2_UP	PRSE1BC1_UP	Up-Up	TGGTAGTCTTGTTGGTCCGGAGCTG	ATGGCCTCATGTAGTAGCAATCCCG	0	84376	11948	HOOK3	5708	5171	PSMD2
PRSA1BC1_UP	PRSE1BC2_UP	Up-Up	AGTTGAGTTCTGCAGGGACGTCGGA	GTCGTGTGGCGTTGTTCCTTATGCT	0	5700	4018	PSMC1	5708	5171	PSMD2
PRSA1BC2_UP	PRSE1BC2_UP	Up-Up	CAACATGTTTCTGTAATGCTCACGA	GTCGTGTGGCGTTGTTCCTTATGCT	0	5700	4018	PSMC1	5708	5171	PSMD2
PRSA1BC3_UP	PRSE1BC2_UP	Up-Up	TGGGCGAGCCGTACGCCCCAGGTGC	GTCGTGTGGCGTTGTTCCTTATGCT	0	5700	4018	PSMC1	5708	5171	PSMD2
PRSA1BC4_UP	PRSE1BC2_UP	Up-Up	TTGACTAGTGATCGACTCGCGTGGC	GTCGTGTGGCGTTGTTCCTTATGCT	0	5700	4018	PSMC1	5708	5171	PSMD2
PRSA2BC1_UP	PRSE1BC2_UP	Up-Up	CCCGAAACATCTGCGATGTCCAGTA	GTCGTGTGGCGTTGTTCCTTATGCT	0	51013	1684	EXOSC1	5708	5171	PSMD2
PRSA2BC2_UP	PRSE1BC2_UP	Up-Up	GCGCTATTTCAAATGCAAGCTGGTG	GTCGTGTGGCGTTGTTCCTTATGCT	0	51013	1684	EXOSC1	5708	5171	PSMD2
PRSA2BC3_UP	PRSE1BC2_UP	Up-Up	ATCCAACCTAGTATACTGTTTGACG	GTCGTGTGGCGTTGTTCCTTATGCT	0	51013	1684	EXOSC1	5708	5171	PSMD2
PRSA2BC4_UP	PRSE1BC2_UP	Up-Up	AAGTTAATTAGGAGGTCTCGGAAAG	GTCGTGTGGCGTTGTTCCTTATGCT	0	51013	1684	EXOSC1	5708	5171	PSMD2
PRSA3BC1_UP	PRSE1BC2_UP	Up-Up	GTCAATTTTTGTGTTGGTGCAACTC	GTCGTGTGGCGTTGTTCCTTATGCT	0	1019	4019	CDK4	5708	5171	PSMD2
PRSA3BC2_UP	PRSE1BC2_UP	Up-Up	TTTAAACATATCGCAAGCGTAAGCG	GTCGTGTGGCGTTGTTCCTTATGCT	0	1019	4019	CDK4	5708	5171	PSMD2
PRSA3BC3_UP	PRSE1BC2_UP	Up-Up	TAACGTAAGGGGAGGACACTAATGA	GTCGTGTGGCGTTGTTCCTTATGCT	0	1019	4019	CDK4	5708	5171	PSMD2
PRSA3BC4_UP	PRSE1BC2_UP	Up-Up	GCTTTCTTAACTTGCTGTTATGCAG	GTCGTGTGGCGTTGTTCCTTATGCT	0	1019	4019	CDK4	5708	5171	PSMD2
PRSA4BC1_UP	PRSE1BC2_UP	Up-Up	ATTTTAAAGTAACACAATACCACTT	GTCGTGTGGCGTTGTTCCTTATGCT	0	93621	12736	MRFAP1	5708	5171	PSMD2
PRSA4BC2_UP	PRSE1BC2_UP	Up-Up	TATTAATGTTCGGGCCGTTGTCGTT	GTCGTGTGGCGTTGTTCCTTATGCT	0	93621	12736	MRFAP1	5708	5171	PSMD2
PRSA4BC3_UP	PRSE1BC2_UP	Up-Up	GTATGGCCAGGGTGAAAGGGAGTCG	GTCGTGTGGCGTTGTTCCTTATGCT	0	93621	12736	MRFAP1	5708	5171	PSMD2
PRSA4BC4_UP	PRSE1BC2_UP	Up-Up	GTGGGCATGCCTCATGCAGGGGGCA	GTCGTGTGGCGTTGTTCCTTATGCT	0	93621	12736	MRFAP1	5708	5171	PSMD2
PRSA5BC1_UP	PRSE1BC2_UP	Up-Up	ACGATGTTGTTGAGCTGTTTGTGGC	GTCGTGTGGCGTTGTTCCTTATGCT	0	23429	1644	RYBP	5708	5171	PSMD2
PRSA5BC2_UP	PRSE1BC2_UP	Up-Up	GTAGAACCTCTGTGTAGTTTAGGGC	GTCGTGTGGCGTTGTTCCTTATGCT	0	23429	1644	RYBP	5708	5171	PSMD2
PRSA5BC3_UP	PRSE1BC2_UP	Up-Up	TGTGTGTATAACCGTGAGGGGGAGG	GTCGTGTGGCGTTGTTCCTTATGCT	0	23429	1644	RYBP	5708	5171	PSMD2
PRSA5BC4_UP	PRSE1BC2_UP	Up-Up	TAGTTCTCCATGGTGAAGGCAAGAT	GTCGTGTGGCGTTGTTCCTTATGCT	0	23429	1644	RYBP	5708	5171	PSMD2
PRSA6BC1_UP	PRSE1BC2_UP	Up-Up	AGGATGATGGGATCGCCAGGCGGTT	GTCGTGTGGCGTTGTTCCTTATGCT	0	1026	3192	CDKN1A	5708	5171	PSMD2
PRSA6BC2_UP	PRSE1BC2_UP	Up-Up	CGTGGCGCGTGGCGTCAACTATCAG	GTCGTGTGGCGTTGTTCCTTATGCT	0	1026	3192	CDKN1A	5708	5171	PSMD2
PRSA6BC3_UP	PRSE1BC2_UP	Up-Up	GTTTAGGTAACGATGTTGACGGTGG	GTCGTGTGGCGTTGTTCCTTATGCT	0	1026	3192	CDKN1A	5708	5171	PSMD2
PRSA6BC4_UP	PRSE1BC2_UP	Up-Up	GACCGGATATTGTGCGATAACGCTG	GTCGTGTGGCGTTGTTCCTTATGCT	0	1026	3192	CDKN1A	5708	5171	PSMD2
PRSA7BC1_UP	PRSE1BC2_UP	Up-Up	GAAACTGGCTCCGGGTTCTGTGTAT	GTCGTGTGGCGTTGTTCCTTATGCT	0	5711	7647	PSMD5	5708	5171	PSMD2
PRSA7BC2_UP	PRSE1BC2_UP	Up-Up	AGTCCGGTCTAGAAAGGTCCTGGGG	GTCGTGTGGCGTTGTTCCTTATGCT	0	5711	7647	PSMD5	5708	5171	PSMD2
PRSA7BC3_UP	PRSE1BC2_UP	Up-Up	CATAGAATTTGGGTGTTCGACGCGG	GTCGTGTGGCGTTGTTCCTTATGCT	0	5711	7647	PSMD5	5708	5171	PSMD2
PRSA7BC4_UP	PRSE1BC2_UP	Up-Up	TGTGTGCCGCGTATGAACGACACGC	GTCGTGTGGCGTTGTTCCTTATGCT	0	5711	7647	PSMD5	5708	5171	PSMD2
PRSA8BC1_UP	PRSE1BC2_UP	Up-Up	GGTACGGGGTGAGCTCGGGCGGTGG	GTCGTGTGGCGTTGTTCCTTATGCT	0	894	6359	CCND2	5708	5171	PSMD2
PRSA8BC2_UP	PRSE1BC2_UP	Up-Up	CTGACCTTCCTTGGTAGTTTACTTG	GTCGTGTGGCGTTGTTCCTTATGCT	0	894	6359	CCND2	5708	5171	PSMD2
PRSA8BC3_UP	PRSE1BC2_UP	Up-Up	TCCAGGGTTGCCGTGGAACATTTTG	GTCGTGTGGCGTTGTTCCTTATGCT	0	894	6359	CCND2	5708	5171	PSMD2
PRSA8BC4_UP	PRSE1BC2_UP	Up-Up	GTCGTGGCTTTCGGAGAATTTCCAA	GTCGTGTGGCGTTGTTCCTTATGCT	0	894	6359	CCND2	5708	5171	PSMD2
PRSA9BC1_UP	PRSE1BC2_UP	Up-Up	CCTTCGAGCTTGAAGGGTTGGAAGC	GTCGTGTGGCGTTGTTCCTTATGCT	0	664	7547	BNIP3	5708	5171	PSMD2
PRSA9BC2_UP	PRSE1BC2_UP	Up-Up	CTGTCTTAATATGGTATCTGGCAGA	GTCGTGTGGCGTTGTTCCTTATGCT	0	664	7547	BNIP3	5708	5171	PSMD2
PRSA9BC3_UP	PRSE1BC2_UP	Up-Up	CTTCCGTGTAGTAACGGAGACATGG	GTCGTGTGGCGTTGTTCCTTATGCT	0	664	7547	BNIP3	5708	5171	PSMD2
PRSA9BC4_UP	PRSE1BC2_UP	Up-Up	GGTATATCCGCAGTGAGTCAGTTTT	GTCGTGTGGCGTTGTTCCTTATGCT	0	664	7547	BNIP3	5708	5171	PSMD2
PRSA10BC1_UP	PRSE1BC2_UP	Up-Up	GGTAGTGAGTCAGCTAGACTGGTAA	GTCGTGTGGCGTTGTTCCTTATGCT	0	51100	4480	SH3GLB1	5708	5171	PSMD2
PRSA10BC2_UP	PRSE1BC2_UP	Up-Up	TGCCGCCGCCATAAGTTAGGATCTT	GTCGTGTGGCGTTGTTCCTTATGCT	0	51100	4480	SH3GLB1	5708	5171	PSMD2
PRSA10BC3_UP	PRSE1BC2_UP	Up-Up	GTTGTGTCACGAGTACACGTTGTCT	GTCGTGTGGCGTTGTTCCTTATGCT	0	51100	4480	SH3GLB1	5708	5171	PSMD2
PRSA10BC4_UP	PRSE1BC2_UP	Up-Up	CAATTCGCGATTGGGTTACTATATT	GTCGTGTGGCGTTGTTCCTTATGCT	0	51100	4480	SH3GLB1	5708	5171	PSMD2
PRSA11BC1_UP	PRSE1BC2_UP	Up-Up	ACTATGATGTGGGAAAGGACTCAGA	GTCGTGTGGCGTTGTTCCTTATGCT	0	6271	5964	S100A1	5708	5171	PSMD2
PRSA11BC2_UP	PRSE1BC2_UP	Up-Up	TCGTGGAGGGGTAACTTTTGCTCTA	GTCGTGTGGCGTTGTTCCTTATGCT	0	6271	5964	S100A1	5708	5171	PSMD2
PRSA11BC3_UP	PRSE1BC2_UP	Up-Up	AGCCTGTTCGCGTGTGCTGGGAGTG	GTCGTGTGGCGTTGTTCCTTATGCT	0	6271	5964	S100A1	5708	5171	PSMD2
PRSA11BC4_UP	PRSE1BC2_UP	Up-Up	TTTCAGTGGGGTGGACCGTGTGTGG	GTCGTGTGGCGTTGTTCCTTATGCT	0	6271	5964	S100A1	5708	5171	PSMD2
PRSA12BC1_UP	PRSE1BC2_UP	Up-Up	TTTAGTGTATGTACTCATTTCACAA	GTCGTGTGGCGTTGTTCCTTATGCT	0	599	53726	BCL2L2	5708	5171	PSMD2
PRSA12BC2_UP	PRSE1BC2_UP	Up-Up	CACAGACTAATTATTTTAACTTTTT	GTCGTGTGGCGTTGTTCCTTATGCT	0	599	53726	BCL2L2	5708	5171	PSMD2
PRSA12BC3_UP	PRSE1BC2_UP	Up-Up	AAGTGCAATGCGCCATTAGATTTTT	GTCGTGTGGCGTTGTTCCTTATGCT	0	599	53726	BCL2L2	5708	5171	PSMD2
PRSA12BC4_UP	PRSE1BC2_UP	Up-Up	TTGGTGGGTGCGGTACCGGCTGTGT	GTCGTGTGGCGTTGTTCCTTATGCT	0	599	53726	BCL2L2	5708	5171	PSMD2
PRSB1BC1_UP	PRSE1BC2_UP	Up-Up	TACATTTGCTTCGGGAAAGCCGTAT	GTCGTGTGGCGTTGTTCCTTATGCT	0	57819	6601	LSM2	5708	5171	PSMD2
PRSB1BC2_UP	PRSE1BC2_UP	Up-Up	TTAGCATGGGACCATTGGTTCTGAC	GTCGTGTGGCGTTGTTCCTTATGCT	0	57819	6601	LSM2	5708	5171	PSMD2
PRSB1BC3_UP	PRSE1BC2_UP	Up-Up	AATCCAAAGGCGGCGACGCATGCTG	GTCGTGTGGCGTTGTTCCTTATGCT	0	57819	6601	LSM2	5708	5171	PSMD2
PRSB1BC4_UP	PRSE1BC2_UP	Up-Up	TGACTTAGGAGGTTCTATCAGGCGG	GTCGTGTGGCGTTGTTCCTTATGCT	0	57819	6601	LSM2	5708	5171	PSMD2
PRSB2BC1_UP	PRSE1BC2_UP	Up-Up	CCATACACGGTAGTTCAGAGGCTGT	GTCGTGTGGCGTTGTTCCTTATGCT	0	972	4430	MORF4L1	5708	5171	PSMD2
PRSB2BC2_UP	PRSE1BC2_UP	Up-Up	CGTTTTCGATTGGGTGGTCTTCTTT	GTCGTGTGGCGTTGTTCCTTATGCT	0	972	4430	MORF4L1	5708	5171	PSMD2
PRSB2BC3_UP	PRSE1BC2_UP	Up-Up	CTTTGGTCAATGTCGCGGGCCCACA	GTCGTGTGGCGTTGTTCCTTATGCT	0	972	4430	MORF4L1	5708	5171	PSMD2
PRSB2BC4_UP	PRSE1BC2_UP	Up-Up	ATCACGCGTGGTGTGTTGGTTGGCA	GTCGTGTGGCGTTGTTCCTTATGCT	0	972	4430	MORF4L1	5708	5171	PSMD2
PRSB3BC1_UP	PRSE1BC2_UP	Up-Up	CACCTGTGAATGGGGTCGGGGACGG	GTCGTGTGGCGTTGTTCCTTATGCT	0	6286	2693	S100P	5708	5171	PSMD2
PRSB3BC2_UP	PRSE1BC2_UP	Up-Up	GGGGGTGGGGTACCGGTAGATGGGT	GTCGTGTGGCGTTGTTCCTTATGCT	0	6286	2693	S100P	5708	5171	PSMD2
PRSB3BC3_UP	PRSE1BC2_UP	Up-Up	TGTAAGACTAGCATGTATCCGGCGC	GTCGTGTGGCGTTGTTCCTTATGCT	0	6286	2693	S100P	5708	5171	PSMD2
PRSB3BC4_UP	PRSE1BC2_UP	Up-Up	GCAATACCACCTTCGGCTTCACTCA	GTCGTGTGGCGTTGTTCCTTATGCT	0	6286	2693	S100P	5708	5171	PSMD2
PRSB4BC1_UP	PRSE1BC2_UP	Up-Up	AGCAGCTAGGTGTTAGGGAGTCCAA	GTCGTGTGGCGTTGTTCCTTATGCT	0	55957	2864	LIN37	5708	5171	PSMD2
PRSB4BC2_UP	PRSE1BC2_UP	Up-Up	ACTTTTAGTAGACCTTACTAGGCTG	GTCGTGTGGCGTTGTTCCTTATGCT	0	55957	2864	LIN37	5708	5171	PSMD2
PRSB4BC3_UP	PRSE1BC2_UP	Up-Up	GCGCGCGCTACTTTTTGCTCTTGGT	GTCGTGTGGCGTTGTTCCTTATGCT	0	55957	2864	LIN37	5708	5171	PSMD2
PRSB4BC4_UP	PRSE1BC2_UP	Up-Up	AGTCGTAACCTGGGGAGTTGCGTTG	GTCGTGTGGCGTTGTTCCTTATGCT	0	55957	2864	LIN37	5708	5171	PSMD2
PRSB5BC1_UP	PRSE1BC2_UP	Up-Up	CTGATGGATGGGGCCGCGTGGCTGC	GTCGTGTGGCGTTGTTCCTTATGCT	0	51274	15026	KLF3	5708	5171	PSMD2
PRSB5BC2_UP	PRSE1BC2_UP	Up-Up	TTAACATTATACTCTGCTTCGGCGG	GTCGTGTGGCGTTGTTCCTTATGCT	0	51274	15026	KLF3	5708	5171	PSMD2
PRSB5BC3_UP	PRSE1BC2_UP	Up-Up	TATTAGGTGTTAGGGTAGCGACTGA	GTCGTGTGGCGTTGTTCCTTATGCT	0	51274	15026	KLF3	5708	5171	PSMD2
PRSB5BC4_UP	PRSE1BC2_UP	Up-Up	CGTTCTGGTTGTCAGATCGCACAGC	GTCGTGTGGCGTTGTTCCTTATGCT	0	51274	15026	KLF3	5708	5171	PSMD2
PRSB6BC1_UP	PRSE1BC2_UP	Up-Up	TATTTTCAAAAAACTGCGATTTGGA	GTCGTGTGGCGTTGTTCCTTATGCT	0	51377	764	UCHL5	5708	5171	PSMD2
PRSB6BC2_UP	PRSE1BC2_UP	Up-Up	ATGTCCGTTAGCCCATGTGTCGTCC	GTCGTGTGGCGTTGTTCCTTATGCT	0	51377	764	UCHL5	5708	5171	PSMD2
PRSB6BC3_UP	PRSE1BC2_UP	Up-Up	TATGTGCCTAACATCCGGAGTCACC	GTCGTGTGGCGTTGTTCCTTATGCT	0	51377	764	UCHL5	5708	5171	PSMD2
PRSB6BC4_UP	PRSE1BC2_UP	Up-Up	TTCCGGGCTCTGATAGTTAGTCTTA	GTCGTGTGGCGTTGTTCCTTATGCT	0	51377	764	UCHL5	5708	5171	PSMD2
PRSB7BC1_UP	PRSE1BC2_UP	Up-Up	CCCCATGATTTCAAAAGAAAATATT	GTCGTGTGGCGTTGTTCCTTATGCT	0	55577	3233	NAGK	5708	5171	PSMD2
PRSB7BC2_UP	PRSE1BC2_UP	Up-Up	CGCCTGTGGGCGGGGAGTGGTATCG	GTCGTGTGGCGTTGTTCCTTATGCT	0	55577	3233	NAGK	5708	5171	PSMD2
PRSB7BC3_UP	PRSE1BC2_UP	Up-Up	TTAGCTGCTAGGGGATGCGGGATTG	GTCGTGTGGCGTTGTTCCTTATGCT	0	55577	3233	NAGK	5708	5171	PSMD2
PRSB7BC4_UP	PRSE1BC2_UP	Up-Up	AGCGCCCTCTCGTGAAGGACGATGC	GTCGTGTGGCGTTGTTCCTTATGCT	0	55577	3233	NAGK	5708	5171	PSMD2
PRSB8BC1_UP	PRSE1BC2_UP	Up-Up	GCCCGGTTGGATTGGGTCTGTTTGG	GTCGTGTGGCGTTGTTCCTTATGCT	0	402	7933	ARL2	5708	5171	PSMD2
PRSB8BC2_UP	PRSE1BC2_UP	Up-Up	AGGAGTCGTGGGTGCGTGGGGGCGA	GTCGTGTGGCGTTGTTCCTTATGCT	0	402	7933	ARL2	5708	5171	PSMD2
PRSB8BC3_UP	PRSE1BC2_UP	Up-Up	TTCGACGGCGAGGTAAGTGTCTGGG	GTCGTGTGGCGTTGTTCCTTATGCT	0	402	7933	ARL2	5708	5171	PSMD2
PRSB8BC4_UP	PRSE1BC2_UP	Up-Up	AGGGAAAGTGGACACTGATGTGTAA	GTCGTGTGGCGTTGTTCCTTATGCT	0	402	7933	ARL2	5708	5171	PSMD2
PRSB9BC1_UP	PRSE1BC2_UP	Up-Up	TCGGTTAATCTACCTTAACGTGTTA	GTCGTGTGGCGTTGTTCCTTATGCT	0	5291	55893	PIK3CB	5708	5171	PSMD2
PRSB9BC2_UP	PRSE1BC2_UP	Up-Up	TAGTCAATCATGGCTTAGGTTAATA	GTCGTGTGGCGTTGTTCCTTATGCT	0	5291	55893	PIK3CB	5708	5171	PSMD2
PRSB9BC3_UP	PRSE1BC2_UP	Up-Up	TTGCTGTATCGTTGGGGGCTTGCCG	GTCGTGTGGCGTTGTTCCTTATGCT	0	5291	55893	PIK3CB	5708	5171	PSMD2
PRSB9BC4_UP	PRSE1BC2_UP	Up-Up	GGTATCTGTATAGGGTCGAAGTTTA	GTCGTGTGGCGTTGTTCCTTATGCT	0	5291	55893	PIK3CB	5708	5171	PSMD2
PRSB10BC1_UP	PRSE1BC2_UP	Up-Up	TTCGTTTCCACTGGTTAGTGCTGCC	GTCGTGTGGCGTTGTTCCTTATGCT	0	7341	4586	SUMO1	5708	5171	PSMD2
PRSB10BC2_UP	PRSE1BC2_UP	Up-Up	TATAGCCGAACGGAGTTTAAAGGGG	GTCGTGTGGCGTTGTTCCTTATGCT	0	7341	4586	SUMO1	5708	5171	PSMD2
PRSB10BC3_UP	PRSE1BC2_UP	Up-Up	GAACGAACAAGCGGAGCGTCGGCGG	GTCGTGTGGCGTTGTTCCTTATGCT	0	7341	4586	SUMO1	5708	5171	PSMD2
PRSB10BC4_UP	PRSE1BC2_UP	Up-Up	GCCTTGTTTCGTCCGTGTGCGGATG	GTCGTGTGGCGTTGTTCCTTATGCT	0	7341	4586	SUMO1	5708	5171	PSMD2
PRSB11BC1_UP	PRSE1BC2_UP	Up-Up	GTGTTGTAGGGAGCGTCGGGTTGCG	GTCGTGTGGCGTTGTTCCTTATGCT	0	6827	4185	SUPT4H1	5708	5171	PSMD2
PRSB11BC2_UP	PRSE1BC2_UP	Up-Up	TCTAGAGGGGAGAGGCAGAGTGGTG	GTCGTGTGGCGTTGTTCCTTATGCT	0	6827	4185	SUPT4H1	5708	5171	PSMD2
PRSB11BC3_UP	PRSE1BC2_UP	Up-Up	CGGCCGATGTTTTGTGGACGGGGGG	GTCGTGTGGCGTTGTTCCTTATGCT	0	6827	4185	SUPT4H1	5708	5171	PSMD2
PRSB11BC4_UP	PRSE1BC2_UP	Up-Up	TTGCTTTAAGCGGAACACAAAGGCT	GTCGTGTGGCGTTGTTCCTTATGCT	0	6827	4185	SUPT4H1	5708	5171	PSMD2
PRSB12BC1_UP	PRSE1BC2_UP	Up-Up	TTAGCGGGGGCGCCGTGTCGGCATT	GTCGTGTGGCGTTGTTCCTTATGCT	0	64376	1154	IKZF5	5708	5171	PSMD2
PRSB12BC2_UP	PRSE1BC2_UP	Up-Up	GGACCAGTAGTCACGTTTATGGTGG	GTCGTGTGGCGTTGTTCCTTATGCT	0	64376	1154	IKZF5	5708	5171	PSMD2
PRSB12BC3_UP	PRSE1BC2_UP	Up-Up	AATGTTATGGTCAGGGCCGGGTTTA	GTCGTGTGGCGTTGTTCCTTATGCT	0	64376	1154	IKZF5	5708	5171	PSMD2
PRSB12BC4_UP	PRSE1BC2_UP	Up-Up	GCTGGAGACAGAAGCAGGGATCTTG	GTCGTGTGGCGTTGTTCCTTATGCT	0	64376	1154	IKZF5	5708	5171	PSMD2
PRSC1BC1_UP	PRSE1BC2_UP	Up-Up	ATGAAGATGGGAGCGGGGAAGAAAG	GTCGTGTGGCGTTGTTCCTTATGCT	0	11075	4907	STMN2	5708	5171	PSMD2
PRSC1BC2_UP	PRSE1BC2_UP	Up-Up	ATTATAAGGGACAGGGGAGGGGGGG	GTCGTGTGGCGTTGTTCCTTATGCT	0	11075	4907	STMN2	5708	5171	PSMD2
PRSC1BC3_UP	PRSE1BC2_UP	Up-Up	GTGGGTTCGACGTCTCTGACTCTTT	GTCGTGTGGCGTTGTTCCTTATGCT	0	11075	4907	STMN2	5708	5171	PSMD2
PRSC1BC4_UP	PRSE1BC2_UP	Up-Up	TTCCCTAACATGGCGTCCTGGGGTG	GTCGTGTGGCGTTGTTCCTTATGCT	0	11075	4907	STMN2	5708	5171	PSMD2
PRSC2BC1_UP	PRSE1BC2_UP	Up-Up	TAAGGTTGAACGGTACCGGCGGCCG	GTCGTGTGGCGTTGTTCCTTATGCT	0	3093	11772	UBE2K	5708	5171	PSMD2
PRSC2BC2_UP	PRSE1BC2_UP	Up-Up	CGATGAATAATATGATTAGCTCGCG	GTCGTGTGGCGTTGTTCCTTATGCT	0	3093	11772	UBE2K	5708	5171	PSMD2
PRSC2BC3_UP	PRSE1BC2_UP	Up-Up	AAACTATGCATGTGCGGGGCAGCTC	GTCGTGTGGCGTTGTTCCTTATGCT	0	3093	11772	UBE2K	5708	5171	PSMD2
PRSC2BC4_UP	PRSE1BC2_UP	Up-Up	CCTTCTGCTACCGGAATTGTGTACG	GTCGTGTGGCGTTGTTCCTTATGCT	0	3093	11772	UBE2K	5708	5171	PSMD2
PRSC3BC1_UP	PRSE1BC2_UP	Up-Up	TCGTATTTTGGTTTTATTGGTGCAG	GTCGTGTGGCGTTGTTCCTTATGCT	0	9341	5658	VAMP3	5708	5171	PSMD2
PRSC3BC2_UP	PRSE1BC2_UP	Up-Up	TCTTGATAAGGGCGTGGGGTGCGGT	GTCGTGTGGCGTTGTTCCTTATGCT	0	9341	5658	VAMP3	5708	5171	PSMD2
PRSC3BC3_UP	PRSE1BC2_UP	Up-Up	TGTCGATCCAGGTACGTCTTTTTCG	GTCGTGTGGCGTTGTTCCTTATGCT	0	9341	5658	VAMP3	5708	5171	PSMD2
PRSC3BC4_UP	PRSE1BC2_UP	Up-Up	CCGCGTTTTTAAGTACTAACTTGAA	GTCGTGTGGCGTTGTTCCTTATGCT	0	9341	5658	VAMP3	5708	5171	PSMD2
PRSC4BC1_UP	PRSE1BC2_UP	Up-Up	CTGTTCCGTGGAGGGAGGGGAGGGA	GTCGTGTGGCGTTGTTCCTTATGCT	0	5928	3366	RBBP4	5708	5171	PSMD2
PRSC4BC2_UP	PRSE1BC2_UP	Up-Up	AGTATGCGACGCATCTGTGGTGTGG	GTCGTGTGGCGTTGTTCCTTATGCT	0	5928	3366	RBBP4	5708	5171	PSMD2
PRSC4BC3_UP	PRSE1BC2_UP	Up-Up	GAAGCCATTGACAGAGCCGTCCATT	GTCGTGTGGCGTTGTTCCTTATGCT	0	5928	3366	RBBP4	5708	5171	PSMD2
PRSC4BC4_UP	PRSE1BC2_UP	Up-Up	GACTGAGTCAGAGCTCATGGGCGGA	GTCGTGTGGCGTTGTTCCTTATGCT	0	5928	3366	RBBP4	5708	5171	PSMD2
PRSC5BC1_UP	PRSE1BC2_UP	Up-Up	ATTGCCCAGGCCGAGAGAATTTTTG	GTCGTGTGGCGTTGTTCCTTATGCT	0	1487	13646	CTBP1	5708	5171	PSMD2
PRSC5BC2_UP	PRSE1BC2_UP	Up-Up	TAGTCCTGCTTAACCATTGGTCTCA	GTCGTGTGGCGTTGTTCCTTATGCT	0	1487	13646	CTBP1	5708	5171	PSMD2
PRSC5BC3_UP	PRSE1BC2_UP	Up-Up	GCCCCTGCAGATTGTGTGTCTGGGC	GTCGTGTGGCGTTGTTCCTTATGCT	0	1487	13646	CTBP1	5708	5171	PSMD2
PRSC5BC4_UP	PRSE1BC2_UP	Up-Up	GTGTCTCTCTGTCACACAGTGACAG	GTCGTGTGGCGTTGTTCCTTATGCT	0	1487	13646	CTBP1	5708	5171	PSMD2
PRSC6BC1_UP	PRSE1BC2_UP	Up-Up	TTTTGGGTGTGGGGGCTGGTTCGTA	GTCGTGTGGCGTTGTTCCTTATGCT	0	894	8013	STX4	5708	5171	PSMD2
PRSC6BC2_UP	PRSE1BC2_UP	Up-Up	AAACGATCGAGTGAGGGTTGTGATG	GTCGTGTGGCGTTGTTCCTTATGCT	0	894	8013	STX4	5708	5171	PSMD2
PRSC6BC3_UP	PRSE1BC2_UP	Up-Up	TTGGAAGTACGGGTGTAGATCTCGG	GTCGTGTGGCGTTGTTCCTTATGCT	0	894	8013	STX4	5708	5171	PSMD2
PRSC6BC4_UP	PRSE1BC2_UP	Up-Up	GTCTCATATAGGGTGTTATGACGTA	GTCGTGTGGCGTTGTTCCTTATGCT	0	894	8013	STX4	5708	5171	PSMD2
PRSC7BC1_UP	PRSE1BC2_UP	Up-Up	GGGCCCTTGGTGGAGCACAGAGGAG	GTCGTGTGGCGTTGTTCCTTATGCT	0	84324	434	SARNP	5708	5171	PSMD2
PRSC7BC2_UP	PRSE1BC2_UP	Up-Up	CCCCTTTTTGAAGCTCTGAATGGTC	GTCGTGTGGCGTTGTTCCTTATGCT	0	84324	434	SARNP	5708	5171	PSMD2
PRSC7BC3_UP	PRSE1BC2_UP	Up-Up	GATTGAAGCACGGGGGTTTGGCCTC	GTCGTGTGGCGTTGTTCCTTATGCT	0	84324	434	SARNP	5708	5171	PSMD2
PRSC7BC4_UP	PRSE1BC2_UP	Up-Up	ATAAACATTCTCTTCCTAGGTCTTG	GTCGTGTGGCGTTGTTCCTTATGCT	0	84324	434	SARNP	5708	5171	PSMD2
PRSC8BC1_UP	PRSE1BC2_UP	Up-Up	CCCGACTGGCTTTGCGACCGTTGAC	GTCGTGTGGCGTTGTTCCTTATGCT	0	25855	6651	BRMS1	5708	5171	PSMD2
PRSC8BC2_UP	PRSE1BC2_UP	Up-Up	TATAAACCAGGACGCACTCGTGCGC	GTCGTGTGGCGTTGTTCCTTATGCT	0	25855	6651	BRMS1	5708	5171	PSMD2
PRSC8BC3_UP	PRSE1BC2_UP	Up-Up	TGGTTATAACAGTGGGGTGTGCTGG	GTCGTGTGGCGTTGTTCCTTATGCT	0	25855	6651	BRMS1	5708	5171	PSMD2
PRSC8BC4_UP	PRSE1BC2_UP	Up-Up	CATAGTGGTTACTAGTAATCGTTAA	GTCGTGTGGCGTTGTTCCTTATGCT	0	25855	6651	BRMS1	5708	5171	PSMD2
PRSC9BC1_UP	PRSE1BC2_UP	Up-Up	TTAATGCCCCCGCGGTAATTCGTAA	GTCGTGTGGCGTTGTTCCTTATGCT	0	7329	3129	UBE2I	5708	5171	PSMD2
PRSC9BC2_UP	PRSE1BC2_UP	Up-Up	TGTGCCAAATAGCGTGGTTACTCGT	GTCGTGTGGCGTTGTTCCTTATGCT	0	7329	3129	UBE2I	5708	5171	PSMD2
PRSC9BC3_UP	PRSE1BC2_UP	Up-Up	ATGTCGTGTTAGGGGGTGCGAGGGT	GTCGTGTGGCGTTGTTCCTTATGCT	0	7329	3129	UBE2I	5708	5171	PSMD2
PRSC9BC4_UP	PRSE1BC2_UP	Up-Up	ACTGTGAGGTGCTATCCGAGGGATA	GTCGTGTGGCGTTGTTCCTTATGCT	0	7329	3129	UBE2I	5708	5171	PSMD2
PRSC10BC1_UP	PRSE1BC2_UP	Up-Up	TCCTTTAAGATCCAGCAAGGGCGCA	GTCGTGTGGCGTTGTTCCTTATGCT	0	1616	52987	DAXX	5708	5171	PSMD2
PRSC10BC2_UP	PRSE1BC2_UP	Up-Up	GTCGTTGTCCGTTCTTTTGTCAGAT	GTCGTGTGGCGTTGTTCCTTATGCT	0	1616	52987	DAXX	5708	5171	PSMD2
PRSC10BC3_UP	PRSE1BC2_UP	Up-Up	ACGAACACGTTACTTGCTCGACTCA	GTCGTGTGGCGTTGTTCCTTATGCT	0	1616	52987	DAXX	5708	5171	PSMD2
PRSC10BC4_UP	PRSE1BC2_UP	Up-Up	GTGCGTTGATGACGCCCTGCGGGGG	GTCGTGTGGCGTTGTTCCTTATGCT	0	1616	52987	DAXX	5708	5171	PSMD2
PRSC11BC1_UP	PRSE1BC2_UP	Up-Up	TGGACATTGCGTGACGTTAATAACT	GTCGTGTGGCGTTGTTCCTTATGCT	0	23543	12686	RBM9	5708	5171	PSMD2
PRSC11BC2_UP	PRSE1BC2_UP	Up-Up	CGCGTGGGTGACCCGTGCGGCGGAG	GTCGTGTGGCGTTGTTCCTTATGCT	0	23543	12686	RBM9	5708	5171	PSMD2
PRSC11BC3_UP	PRSE1BC2_UP	Up-Up	GTGTAATATCGGGGCGACTCACCGA	GTCGTGTGGCGTTGTTCCTTATGCT	0	23543	12686	RBM9	5708	5171	PSMD2
PRSC11BC4_UP	PRSE1BC2_UP	Up-Up	TCTGGCTCACTCTATGTTGCTACTA	GTCGTGTGGCGTTGTTCCTTATGCT	0	23543	12686	RBM9	5708	5171	PSMD2
PRSC12BC1_UP	PRSE1BC2_UP	Up-Up	GGGCCGTGAGTGAATTAGGTATGGT	GTCGTGTGGCGTTGTTCCTTATGCT	0	729991	9076	LOC729991	5708	5171	PSMD2
PRSC12BC2_UP	PRSE1BC2_UP	Up-Up	GAGGATAGTGAAGCGTGCTTATCAC	GTCGTGTGGCGTTGTTCCTTATGCT	0	729991	9076	LOC729991	5708	5171	PSMD2
PRSC12BC3_UP	PRSE1BC2_UP	Up-Up	TAGTCCTTAATCGTTTGCTGGCGTA	GTCGTGTGGCGTTGTTCCTTATGCT	0	729991	9076	LOC729991	5708	5171	PSMD2
PRSC12BC4_UP	PRSE1BC2_UP	Up-Up	CTGTTGATCACGTATATTTATCTTC	GTCGTGTGGCGTTGTTCCTTATGCT	0	729991	9076	LOC729991	5708	5171	PSMD2
PRSD1BC1_UP	PRSE1BC2_UP	Up-Up	GTTTGTTGAGAGTTAGTGGGCTCTG	GTCGTGTGGCGTTGTTCCTTATGCT	0	9444	8168	QKI	5708	5171	PSMD2
PRSD1BC2_UP	PRSE1BC2_UP	Up-Up	TGGGAAGATAGTCGGCGATCTGGGG	GTCGTGTGGCGTTGTTCCTTATGCT	0	9444	8168	QKI	5708	5171	PSMD2
PRSD1BC3_UP	PRSE1BC2_UP	Up-Up	GTTGGGTCGAAGGTGTTGCGCGTGA	GTCGTGTGGCGTTGTTCCTTATGCT	0	9444	8168	QKI	5708	5171	PSMD2
PRSD1BC4_UP	PRSE1BC2_UP	Up-Up	TTGCTTGCGTGTGGCGTGGCAATAT	GTCGTGTGGCGTTGTTCCTTATGCT	0	9444	8168	QKI	5708	5171	PSMD2
PRSD2BC1_UP	PRSE1BC2_UP	Up-Up	CGTTGGAGGTCTGGTCATACGACGA	GTCGTGTGGCGTTGTTCCTTATGCT	0	7251	3267	TSG101	5708	5171	PSMD2
PRSD2BC2_UP	PRSE1BC2_UP	Up-Up	CGGGATGCCGAGGGGGCCGTTGGGG	GTCGTGTGGCGTTGTTCCTTATGCT	0	7251	3267	TSG101	5708	5171	PSMD2
PRSD2BC3_UP	PRSE1BC2_UP	Up-Up	CATATACACCAGGGTAAGCGGCGCG	GTCGTGTGGCGTTGTTCCTTATGCT	0	7251	3267	TSG101	5708	5171	PSMD2
PRSD2BC4_UP	PRSE1BC2_UP	Up-Up	AGCTGTCCGTTCGGCTGCCTGGTGC	GTCGTGTGGCGTTGTTCCTTATGCT	0	7251	3267	TSG101	5708	5171	PSMD2
PRSD3BC1_UP	PRSE1BC2_UP	Up-Up	TCGATTATCTTAATCAAGTAATCCC	GTCGTGTGGCGTTGTTCCTTATGCT	0	26119	9194	LDLRAP1	5708	5171	PSMD2
PRSD3BC2_UP	PRSE1BC2_UP	Up-Up	ACCCTACTAAACGTTTATATAGCGT	GTCGTGTGGCGTTGTTCCTTATGCT	0	26119	9194	LDLRAP1	5708	5171	PSMD2
PRSD3BC3_UP	PRSE1BC2_UP	Up-Up	TACTGATTGATCCTCAGCCAGGTCT	GTCGTGTGGCGTTGTTCCTTATGCT	0	26119	9194	LDLRAP1	5708	5171	PSMD2
PRSD3BC4_UP	PRSE1BC2_UP	Up-Up	ATAAAGATTGAGAAGAGATTGTACA	GTCGTGTGGCGTTGTTCCTTATGCT	0	26119	9194	LDLRAP1	5708	5171	PSMD2
PRSD4BC1_UP	PRSE1BC2_UP	Up-Up	GTACGTAGGGGCTCTTGGCTTTACA	GTCGTGTGGCGTTGTTCCTTATGCT	0	694	5844	BTG1	5708	5171	PSMD2
PRSD4BC2_UP	PRSE1BC2_UP	Up-Up	ACATTCTGTATCCTCTGGCGGCTGC	GTCGTGTGGCGTTGTTCCTTATGCT	0	694	5844	BTG1	5708	5171	PSMD2
PRSD4BC3_UP	PRSE1BC2_UP	Up-Up	TTGAACGCTTATTTGGGTCAATATC	GTCGTGTGGCGTTGTTCCTTATGCT	0	694	5844	BTG1	5708	5171	PSMD2
PRSD4BC4_UP	PRSE1BC2_UP	Up-Up	ACTATGGAGGCTCTTATGTGTGTAT	GTCGTGTGGCGTTGTTCCTTATGCT	0	694	5844	BTG1	5708	5171	PSMD2
PRSD5BC1_UP	PRSE1BC2_UP	Up-Up	GGGAGGTGTCTTCGTGAGTCATCGC	GTCGTGTGGCGTTGTTCCTTATGCT	0	1021	13668	CDK6	5708	5171	PSMD2
PRSD5BC2_UP	PRSE1BC2_UP	Up-Up	GTGCGCGTTAGAGTTTCATTAGGGA	GTCGTGTGGCGTTGTTCCTTATGCT	0	1021	13668	CDK6	5708	5171	PSMD2
PRSD5BC3_UP	PRSE1BC2_UP	Up-Up	GGCAAAGGTCAGCAGGGGGGGGGCG	GTCGTGTGGCGTTGTTCCTTATGCT	0	1021	13668	CDK6	5708	5171	PSMD2
PRSD5BC4_UP	PRSE1BC2_UP	Up-Up	ACGAGTTATGTGATGGGCTGCGTGC	GTCGTGTGGCGTTGTTCCTTATGCT	0	1021	13668	CDK6	5708	5171	PSMD2
DB005B1BC1_UP	PRSE1BC2_UP	Up-Up	CTTGAATAAAGAGTGCCGAAAAGGA	GTCGTGTGGCGTTGTTCCTTATGCT	0	6418	10104	SET	5708	5171	PSMD2
DB005B2BC2_UP	PRSE1BC2_UP	Up-Up	GTGTGGCATTACTTTGATGTGACGG	GTCGTGTGGCGTTGTTCCTTATGCT	0	6418	10104	SET	5708	5171	PSMD2
DB005B3BC1_UP	PRSE1BC2_UP	Up-Up	GATTAACCCTCGTTAAGTATAAGTT	GTCGTGTGGCGTTGTTCCTTATGCT	0	27086	8945	FOXP1	5708	5171	PSMD2
DB005B4BC2_UP	PRSE1BC2_UP	Up-Up	GCGTTGGTATCAAAAATGGTAATAG	GTCGTGTGGCGTTGTTCCTTATGCT	0	27086	8945	FOXP1	5708	5171	PSMD2
DB005B5BC1_UP	PRSE1BC2_UP	Up-Up	GGGATATAGACAACTTATTATATTG	GTCGTGTGGCGTTGTTCCTTATGCT	0	3845	8590	KRAS	5708	5171	PSMD2
DB005B6BC2_UP	PRSE1BC2_UP	Up-Up	GGGCTACCTTCGCGTAGCGCAGCGC	GTCGTGTGGCGTTGTTCCTTATGCT	0	3845	8590	KRAS	5708	5171	PSMD2
DB005B9BC1_UP	PRSE1BC2_UP	Up-Up	AATTCAGATCTTTCTGCTGATCGTA	GTCGTGTGGCGTTGTTCCTTATGCT	0	3265	4453	HRAS	5708	5171	PSMD2
DB005B10BC2_UP	PRSE1BC2_UP	Up-Up	CGGCGTGCTCGCTGCGTGGTCAGCC	GTCGTGTGGCGTTGTTCCTTATGCT	0	3265	4453	HRAS	5708	5171	PSMD2
DB005B11BC1_UP	PRSE1BC2_UP	Up-Up	TTTCTATTAGATTATTTGGAGGGGT	GTCGTGTGGCGTTGTTCCTTATGCT	0	3181	3981	HNRNPA2B1	5708	5171	PSMD2
DB005B12BC2_UP	PRSE1BC2_UP	Up-Up	ACCGTAACCCTGTGTGTCCTAACGA	GTCGTGTGGCGTTGTTCCTTATGCT	0	3181	3981	HNRNPA2B1	5708	5171	PSMD2
DB005B13BC1_UP	PRSE1BC2_UP	Up-Up	CTTAAAGTGTCTTCTACCGCGCTGG	GTCGTGTGGCGTTGTTCCTTATGCT	0		9656	IGK@	5708	5171	PSMD2
DB005B14BC2_UP	PRSE1BC2_UP	Up-Up	CTAAGCCGTCGACAACCCCGTGATC	GTCGTGTGGCGTTGTTCCTTATGCT	0		9656	IGK@	5708	5171	PSMD2
DB005B15BC1_UP	PRSE1BC2_UP	Up-Up	GGACAGGGCCTGGGACTGTAGACAG	GTCGTGTGGCGTTGTTCCTTATGCT	0	64764	12044	CREB3L2	5708	5171	PSMD2
DB005B16BC2_UP	PRSE1BC2_UP	Up-Up	CAAGAACGGTTACTGCTAGGACACG	GTCGTGTGGCGTTGTTCCTTATGCT	0	64764	12044	CREB3L2	5708	5171	PSMD2
DB005B17BC1_UP	PRSE1BC2_UP	Up-Up	AGGTATTATGTAGGATGTATTGTTG	GTCGTGTGGCGTTGTTCCTTATGCT	0	1316	3194	KLF6	5708	5171	PSMD2
DB005B18BC2_UP	PRSE1BC2_UP	Up-Up	TGGCTATGTTTTAGTAAGGGTGGCG	GTCGTGTGGCGTTGTTCCTTATGCT	0	1316	3194	KLF6	5708	5171	PSMD2
DB005B19BC1_UP	PRSE1BC2_UP	Up-Up	TTGTATCGCTTGCAAGCAGCTTGTG	GTCGTGTGGCGTTGTTCCTTATGCT	0	6955	8439	TRA@	5708	5171	PSMD2
DB005B20BC2_UP	PRSE1BC2_UP	Up-Up	TGGTATGCGGTGGGTGCGGTGGGGC	GTCGTGTGGCGTTGTTCCTTATGCT	0	6955	8439	TRA@	5708	5171	PSMD2
DB005B21BC1_UP	PRSE1BC2_UP	Up-Up	ATCTGACTCGTCGAAATCACGGGTG	GTCGTGTGGCGTTGTTCCTTATGCT	0	55193	8645	PBRM1	5708	5171	PSMD2
DB005B22BC2_UP	PRSE1BC2_UP	Up-Up	CTGCCGTGGGGATGTGGGCGTTCTG	GTCGTGTGGCGTTGTTCCTTATGCT	0	55193	8645	PBRM1	5708	5171	PSMD2
DB005B23BC1_UP	PRSE1BC2_UP	Up-Up	TATATTAGAGTTCTTTCGAAATTAA	GTCGTGTGGCGTTGTTCCTTATGCT	0	51119	14309	SBDS	5708	5171	PSMD2
DB005B24BC2_UP	PRSE1BC2_UP	Up-Up	GCATCCTATATGTGGTTAGCACAGT	GTCGTGTGGCGTTGTTCCTTATGCT	0	51119	14309	SBDS	5708	5171	PSMD2
DB005D3BC1_UP	PRSE1BC2_UP	Up-Up	CCCGAGTTTTACATAAGCACAGTCC	GTCGTGTGGCGTTGTTCCTTATGCT	0	10397	8936	NDRG1	5708	5171	PSMD2
DB005D4BC2_UP	PRSE1BC2_UP	Up-Up	CGTTATAGGGATCAAGCAGTCTATA	GTCGTGTGGCGTTGTTCCTTATGCT	0	10397	8936	NDRG1	5708	5171	PSMD2
DB005D5BC1_UP	PRSE1BC2_UP	Up-Up	TGCGGGGTGTGCGGGACAGGGTGGC	GTCGTGTGGCGTTGTTCCTTATGCT	0	1021	9522	CDK6	5708	5171	PSMD2
DB005D6BC2_UP	PRSE1BC2_UP	Up-Up	TCGTGTATCGGTAGTGAGCTAGGGT	GTCGTGTGGCGTTGTTCCTTATGCT	0	1021	9522	CDK6	5708	5171	PSMD2
DB005D7BC1_UP	PRSE1BC2_UP	Up-Up	GGTTCAGAAGGGGCGACGGGTCTTA	GTCGTGTGGCGTTGTTCCTTATGCT	0	6955	13759	TRA@	5708	5171	PSMD2
DB005D8BC2_UP	PRSE1BC2_UP	Up-Up	TGTCAACGTGATCGGGGGCGCTAGG	GTCGTGTGGCGTTGTTCCTTATGCT	0	6955	13759	TRA@	5708	5171	PSMD2
DB005D9BC1_UP	PRSE1BC2_UP	Up-Up	TGACGCGAAACTGATTGTGTGGTAG	GTCGTGTGGCGTTGTTCCTTATGCT	0	7171	10079	TPM4	5708	5171	PSMD2
DB005D10BC2_UP	PRSE1BC2_UP	Up-Up	TCTGTAAGGCTGAGCCGGGCTTTTA	GTCGTGTGGCGTTGTTCCTTATGCT	0	7171	10079	TPM4	5708	5171	PSMD2
DB005D13BC1_UP	PRSE1BC2_UP	Up-Up	GTCGTGAGAGGTCGACGGTGAGTTGG	GTCGTGTGGCGTTGTTCCTTATGCT	0	54949	4027	SDHAF2	5708	5171	PSMD2
DB005D14BC2_UP	PRSE1BC2_UP	Up-Up	TTCGGTGGGGAGCGGTGGGGAAGGC	GTCGTGTGGCGTTGTTCCTTATGCT	0	54949	4027	SDHAF2	5708	5171	PSMD2
DB005D15BC1_UP	PRSE1BC2_UP	Up-Up	TCGTACGTTCCATCCTTCTCGTTAT	GTCGTGTGGCGTTGTTCCTTATGCT	0	7253	12039	TSHR	5708	5171	PSMD2
DB005D16BC2_UP	PRSE1BC2_UP	Up-Up	CAGAGTCTGTCTCAGTGTGTCAGTG	GTCGTGTGGCGTTGTTCCTTATGCT	0	7253	12039	TSHR	5708	5171	PSMD2
DB005D17BC1_UP	PRSE1BC2_UP	Up-Up	CGTGGCATCAGTGGGCGGGGCCGCA	GTCGTGTGGCGTTGTTCCTTATGCT	0	7170	5712	TPM3	5708	5171	PSMD2
DB005D18BC2_UP	PRSE1BC2_UP	Up-Up	TTGCCGTTGACGTTCGTTGCTTTGT	GTCGTGTGGCGTTGTTCCTTATGCT	0	7170	5712	TPM3	5708	5171	PSMD2
DB005F1BC1_UP	PRSE1BC2_UP	Up-Up	GACTGTCAGTCAGACACTCTGTGAC	GTCGTGTGGCGTTGTTCCTTATGCT	0	10962	3085	MLLT11	5708	5171	PSMD2
DB005F2BC2_UP	PRSE1BC2_UP	Up-Up	ATAGGGGAGGGGCGTGCCGTCTTGG	GTCGTGTGGCGTTGTTCCTTATGCT	0	10962	3085	MLLT11	5708	5171	PSMD2
DB005F3BC1_UP	PRSE1BC2_UP	Up-Up	AGGAGCCGATATAGGGGAGTAAGTC	GTCGTGTGGCGTTGTTCCTTATGCT	0	3159	4996	HMGA1	5708	5171	PSMD2
DB005F4BC2_UP	PRSE1BC2_UP	Up-Up	TTTATGTTTCAGGGCTTCTGAGTAA	GTCGTGTGGCGTTGTTCCTTATGCT	0	3159	4996	HMGA1	5708	5171	PSMD2
DB005F9BC1_UP	PRSE1BC2_UP	Up-Up	CGGGAGCTGATAACGGCTGTGACGG	GTCGTGTGGCGTTGTTCCTTATGCT	50	5155	9318	PDGFB	5708	5171	PSMD2
DB005F10BC2_UP	PRSE1BC2_UP	Up-Up	GGTAGGGAGCGTATGTGCGACAGGT	GTCGTGTGGCGTTGTTCCTTATGCT	0	5155	9318	PDGFB	5708	5171	PSMD2
DB005F11BC1_UP	PRSE1BC2_UP	Up-Up	TGTACGACTTGGGGTGCTGGCGCGA	GTCGTGTGGCGTTGTTCCTTATGCT	0	3845	3084	KRAS	5708	5171	PSMD2
DB005F12BC2_UP	PRSE1BC2_UP	Up-Up	CATGAGGTGGAGAACGCGTGTGGGG	GTCGTGTGGCGTTGTTCCTTATGCT	0	3845	3084	KRAS	5708	5171	PSMD2
DB005F13BC1_UP	PRSE1BC2_UP	Up-Up	TGCCTTATTCTCAGCTGAACGATCT	GTCGTGTGGCGTTGTTCCTTATGCT	191	1649	3944	DDIT3	5708	5171	PSMD2
DB005F14BC2_UP	PRSE1BC2_UP	Up-Up	TTGAAATTTTGAAATTACATCGGCC	GTCGTGTGGCGTTGTTCCTTATGCT	232	1649	3944	DDIT3	5708	5171	PSMD2
DB005F15BC1_UP	PRSE1BC2_UP	Up-Up	GTAGATAGAGTCCCAGGGGGTACCC	GTCGTGTGGCGTTGTTCCTTATGCT	0	6955	12124	TRA@	5708	5171	PSMD2
DB005F16BC2_UP	PRSE1BC2_UP	Up-Up	TAGGGGCTACTTCACGCGCAATGCA	GTCGTGTGGCGTTGTTCCTTATGCT	0	6955	12124	TRA@	5708	5171	PSMD2
DB005F17BC1_UP	PRSE1BC2_UP	Up-Up	AAGAAAAGCTTTAGATCTACACCGG	GTCGTGTGGCGTTGTTCCTTATGCT	0	2272	9645	FHIT	5708	5171	PSMD2
DB005F18BC2_UP	PRSE1BC2_UP	Up-Up	TCATGTTAAACCGGAGATTGATTAT	GTCGTGTGGCGTTGTTCCTTATGCT	0	2272	9645	FHIT	5708	5171	PSMD2
DB005F19BC1_UP	PRSE1BC2_UP	Up-Up	AGAATTCGGTTTATAGTCTAGGGCC	GTCGTGTGGCGTTGTTCCTTATGCT	0	4615	138	MYD88	5708	5171	PSMD2
DB005F20BC2_UP	PRSE1BC2_UP	Up-Up	TTAATCAGTGTGGGTATTGTTGGTT	GTCGTGTGGCGTTGTTCCTTATGCT	0	4615	138	MYD88	5708	5171	PSMD2
DB005F21BC1_UP	PRSE1BC2_UP	Up-Up	AAGTTTAATACGCTGACCGGGGTTG	GTCGTGTGGCGTTGTTCCTTATGCT	0	894	6359	CCND2	5708	5171	PSMD2
DB005F22BC2_UP	PRSE1BC2_UP	Up-Up	TCAATAAGGGCCGAACCCTGTGCAA	GTCGTGTGGCGTTGTTCCTTATGCT	0	894	6359	CCND2	5708	5171	PSMD2
DB005H1BC1_UP	PRSE1BC2_UP	Up-Up	GTAGTCTTTTGTAAGGTCAGTGGGG	GTCGTGTGGCGTTGTTCCTTATGCT	0	27436	8805	EML4	5708	5171	PSMD2
DB005H2BC2_UP	PRSE1BC2_UP	Up-Up	GATCTTAATAAGCAGGGAGAGAAAG	GTCGTGTGGCGTTGTTCCTTATGCT	0	27436	8805	EML4	5708	5171	PSMD2
DB005H3BC1_UP	PRSE1BC2_UP	Up-Up	TCGCATCCAACTTGTTATTGAGGAT	GTCGTGTGGCGTTGTTCCTTATGCT	0	3535	7194	IGL@	5708	5171	PSMD2
DB005H4BC2_UP	PRSE1BC2_UP	Up-Up	GTAAAGACGGCAGCAGCTGCGCGAC	GTCGTGTGGCGTTGTTCCTTATGCT	0	3535	7194	IGL@	5708	5171	PSMD2
DB005H7BC1_UP	PRSE1BC2_UP	Up-Up	ATTCGGGCGAAGGTCTCCGGCGGGC	GTCGTGTGGCGTTGTTCCTTATGCT	0	6887	54474	TAL2	5708	5171	PSMD2
DB005H8BC2_UP	PRSE1BC2_UP	Up-Up	GCGAATGAGGCGTCTATTGTTTTCC	GTCGTGTGGCGTTGTTCCTTATGCT	0	6887	54474	TAL2	5708	5171	PSMD2
DB005H9BC1_UP	PRSE1BC2_UP	Up-Up	GGACTTGATCTCCTGTATGGTTTAG	GTCGTGTGGCGTTGTTCCTTATGCT	52	3927	1096	LASP1	5708	5171	PSMD2
DB005H10BC2_UP	PRSE1BC2_UP	Up-Up	TTCTATTTAATGTCCGTACCCTAAA	GTCGTGTGGCGTTGTTCCTTATGCT	0	3927	1096	LASP1	5708	5171	PSMD2
DB005H11BC1_UP	PRSE1BC2_UP	Up-Up	AATTCGACGGGTCTGGTTGCGCGGT	GTCGTGTGGCGTTGTTCCTTATGCT	0	143187	710	VTI1A	5708	5171	PSMD2
DB005H12BC2_UP	PRSE1BC2_UP	Up-Up	AACCCAGAGGTACTTTGCGGAGCCG	GTCGTGTGGCGTTGTTCCTTATGCT	0	143187	710	VTI1A	5708	5171	PSMD2
DB005H13BC1_UP	PRSE1BC2_UP	Up-Up	TTCTTATAGCTGTCACACTGCGGAG	GTCGTGTGGCGTTGTTCCTTATGCT	0	9659	5710	PDE4DIP	5708	5171	PSMD2
DB005H14BC2_UP	PRSE1BC2_UP	Up-Up	ATAAAGAGTGGTCGTTGCACGGTGA	GTCGTGTGGCGTTGTTCCTTATGCT	0	9659	5710	PDE4DIP	5708	5171	PSMD2
DB005H15BC1_UP	PRSE1BC2_UP	Up-Up	TCAGGCGTTCATTTGGCTTTATGCG	GTCGTGTGGCGTTGTTCCTTATGCT	0		13029	IGK@	5708	5171	PSMD2
DB005H16BC2_UP	PRSE1BC2_UP	Up-Up	GACTTCCAAGTTTCAGTTGTCGGTC	GTCGTGTGGCGTTGTTCCTTATGCT	0		13029	IGK@	5708	5171	PSMD2
DB005H17BC1_UP	PRSE1BC2_UP	Up-Up	TGTAGGGTAACTCAAGGAGTTGAAT	GTCGTGTGGCGTTGTTCCTTATGCT	0	1316	4274	KLF6	5708	5171	PSMD2
DB005H18BC2_UP	PRSE1BC2_UP	Up-Up	GCGAGGCTCTGGTGGTTAGGGGCAC	GTCGTGTGGCGTTGTTCCTTATGCT	0	1316	4274	KLF6	5708	5171	PSMD2
DB005H19BC1_UP	PRSE1BC2_UP	Up-Up	GGGTAATTCGTGGGGACCTGGCCCC	GTCGTGTGGCGTTGTTCCTTATGCT	0	3131	2127	HLF	5708	5171	PSMD2
DB005H20BC2_UP	PRSE1BC2_UP	Up-Up	ACTACGCCAAAGTTTTTGGCGGGAA	GTCGTGTGGCGTTGTTCCTTATGCT	0	3131	2127	HLF	5708	5171	PSMD2
DB005J1BC1_UP	PRSE1BC2_UP	Up-Up	AATCGTCGTCGGCGAGACCATGTAG	GTCGTGTGGCGTTGTTCCTTATGCT	0	4771	8968	NF2	5708	5171	PSMD2
DB005J2BC2_UP	PRSE1BC2_UP	Up-Up	GACATGTTTTTACCCAGGAAAGACT	GTCGTGTGGCGTTGTTCCTTATGCT	0	4771	8968	NF2	5708	5171	PSMD2
DB005J5BC1_UP	PRSE1BC2_UP	Up-Up	TCTTAGTAAGGTAAGTTAGGTCTTG	GTCGTGTGGCGTTGTTCCTTATGCT	0	7307	13254	U2AF1	5708	5171	PSMD2
DB005J6BC2_UP	PRSE1BC2_UP	Up-Up	TGTGGGGCAGCAGTTTGGGGGGGTC	GTCGTGTGGCGTTGTTCCTTATGCT	0	7307	13254	U2AF1	5708	5171	PSMD2
DB005J7BC1_UP	PRSE1BC2_UP	Up-Up	GTCGAGTCGAACGGGCGGCCGGTGA	GTCGTGTGGCGTTGTTCCTTATGCT	0	283651	52778	C15orf21	5708	5171	PSMD2
DB005J8BC2_UP	PRSE1BC2_UP	Up-Up	CAATAGATATTACGCGGTGGGGATT	GTCGTGTGGCGTTGTTCCTTATGCT	0	283651	52778	C15orf21	5708	5171	PSMD2
DB005J9BC1_UP	PRSE1BC2_UP	Up-Up	AGGGGCCCGTACGATAGCTTGCATT	GTCGTGTGGCGTTGTTCCTTATGCT	0		7743	IGK@	5708	5171	PSMD2
DB005J10BC2_UP	PRSE1BC2_UP	Up-Up	TCTGGAAGTTCTGAGGGGCTAGGAG	GTCGTGTGGCGTTGTTCCTTATGCT	0		7743	IGK@	5708	5171	PSMD2
DB005J11BC1_UP	PRSE1BC2_UP	Up-Up	TGGGGTTTGGGGAGGCTTTTTGCCG	GTCGTGTGGCGTTGTTCCTTATGCT	0	9098	2095	USP6	5708	5171	PSMD2
DB005J12BC2_UP	PRSE1BC2_UP	Up-Up	TAGGTGTTTTATTTCACCCCGGAAG	GTCGTGTGGCGTTGTTCCTTATGCT	0	9098	2095	USP6	5708	5171	PSMD2
DB005J13BC1_UP	PRSE1BC2_UP	Up-Up	TGGCTCAGGAATACAGCAGATCCAC	GTCGTGTGGCGTTGTTCCTTATGCT	0	29844	3331	TFPT	5708	5171	PSMD2
DB005J14BC2_UP	PRSE1BC2_UP	Up-Up	TGGGTCCTGCTACTAATAGGGGGGT	GTCGTGTGGCGTTGTTCCTTATGCT	0	29844	3331	TFPT	5708	5171	PSMD2
DB005J15BC1_UP	PRSE1BC2_UP	Up-Up	CTATAGGACTGGTTGCCTTCGGGCT	GTCGTGTGGCGTTGTTCCTTATGCT	0	3535	13184	IGL@	5708	5171	PSMD2
DB005J16BC2_UP	PRSE1BC2_UP	Up-Up	CGTAATGGGGAGGTAGTAGTAGACT	GTCGTGTGGCGTTGTTCCTTATGCT	0	3535	13184	IGL@	5708	5171	PSMD2
DB005J17BC1_UP	PRSE1BC2_UP	Up-Up	GGTAGTGTTTGATTAATGCTTTAAT	GTCGTGTGGCGTTGTTCCTTATGCT	0	3817	5451	KLK2	5708	5171	PSMD2
DB005J18BC2_UP	PRSE1BC2_UP	Up-Up	ATGGTTCCAAGCCTTAGTGCAATTT	GTCGTGTGGCGTTGTTCCTTATGCT	0	3817	5451	KLK2	5708	5171	PSMD2
DB005J19BC1_UP	PRSE1BC2_UP	Up-Up	CTGTACTCTCGGGCGATTATCGCTT	GTCGTGTGGCGTTGTTCCTTATGCT	0	7490	1923	WT1	5708	5171	PSMD2
DB005J20BC2_UP	PRSE1BC2_UP	Up-Up	TTCGGAGTACTTTTCGTTCAGCATT	GTCGTGTGGCGTTGTTCCTTATGCT	0	7490	1923	WT1	5708	5171	PSMD2
DB005J21BC1_UP	PRSE1BC2_UP	Up-Up	TTTGGTTTGGGCTAGCGGGCGAGGG	GTCGTGTGGCGTTGTTCCTTATGCT	0	6955	13057	TRA@	5708	5171	PSMD2
DB005J22BC2_UP	PRSE1BC2_UP	Up-Up	GACTGGGTAGAGGATCTGGATATGT	GTCGTGTGGCGTTGTTCCTTATGCT	0	6955	13057	TRA@	5708	5171	PSMD2
DB005J23BC1_UP	PRSE1BC2_UP	Up-Up	CTGGTCTGAATCGTGGTTGTGGAGA	GTCGTGTGGCGTTGTTCCTTATGCT	0	605	53866	BCL7A	5708	5171	PSMD2
DB005J24BC2_UP	PRSE1BC2_UP	Up-Up	CAATAATATGGTTACCACGTGTGCT	GTCGTGTGGCGTTGTTCCTTATGCT	0	605	53866	BCL7A	5708	5171	PSMD2
DB005L1BC1_UP	PRSE1BC2_UP	Up-Up	GAGTATTTTCGTCACGAGCGTGGGA	GTCGTGTGGCGTTGTTCCTTATGCT	0	3159	4041	HMGA1	5708	5171	PSMD2
DB005L2BC2_UP	PRSE1BC2_UP	Up-Up	TGTACAGGGTGGTGGGGGGGACTGT	GTCGTGTGGCGTTGTTCCTTATGCT	0	3159	4041	HMGA1	5708	5171	PSMD2
DB005L5BC1_UP	PRSE1BC2_UP	Up-Up	TTGGAGGTACGGGGGTAAGGGGAGG	GTCGTGTGGCGTTGTTCCTTATGCT	0	9659	13154	PDE4DIP	5708	5171	PSMD2
DB005L6BC2_UP	PRSE1BC2_UP	Up-Up	AAATCTGGAGGGGGGCAGAGGGGAA	GTCGTGTGGCGTTGTTCCTTATGCT	0	9659	13154	PDE4DIP	5708	5171	PSMD2
DB005L7BC1_UP	PRSE1BC2_UP	Up-Up	TGGGGTGTATTGTGGGTGCGTTAGG	GTCGTGTGGCGTTGTTCCTTATGCT	0	116028	70928	C16orf75	5708	5171	PSMD2
DB005L8BC2_UP	PRSE1BC2_UP	Up-Up	CGTTTCGAGAGAACCGGCATGGAAG	GTCGTGTGGCGTTGTTCCTTATGCT	0	116028	70928	C16orf75	5708	5171	PSMD2
DB005L9BC1_UP	PRSE1BC2_UP	Up-Up	AATCGTTGAAGGAGCTTGCAGCGTA	GTCGTGTGGCGTTGTTCCTTATGCT	0	26511	2645	CHIC2	5708	5171	PSMD2
DB005L10BC2_UP	PRSE1BC2_UP	Up-Up	AGTCAAGACCGTGGTATGGAGCGGG	GTCGTGTGGCGTTGTTCCTTATGCT	0	26511	2645	CHIC2	5708	5171	PSMD2
DB005L11BC1_UP	PRSE1BC2_UP	Up-Up	GTGAGCACCAACCAGCCCCTGCCGC	GTCGTGTGGCGTTGTTCCTTATGCT	0	3535	9601	IGL@	5708	5171	PSMD2
DB005L12BC2_UP	PRSE1BC2_UP	Up-Up	AACAACTGTTGCGGAGTAGAGGGGG	GTCGTGTGGCGTTGTTCCTTATGCT	0	3535	9601	IGL@	5708	5171	PSMD2
DB005L13BC1_UP	PRSE1BC2_UP	Up-Up	ACAGGAGTCTTAAAATCAATTGGGC	GTCGTGTGGCGTTGTTCCTTATGCT	0	4005	11088	LMO2	5708	5171	PSMD2
DB005L14BC2_UP	PRSE1BC2_UP	Up-Up	AGTAATATACTGCAAAATCAGGGAC	GTCGTGTGGCGTTGTTCCTTATGCT	0	4005	11088	LMO2	5708	5171	PSMD2
DB005L15BC1_UP	PRSE1BC2_UP	Up-Up	AGTTCAGGTGGGGGGTGTCAACGAT	GTCGTGTGGCGTTGTTCCTTATGCT	0	5727	14122	PTCH1	5708	5171	PSMD2
DB005L16BC2_UP	PRSE1BC2_UP	Up-Up	TTTTGGAACCCTAGGAGACGTAGTT	GTCGTGTGGCGTTGTTCCTTATGCT	0	5727	14122	PTCH1	5708	5171	PSMD2
DB005L21BC1_UP	PRSE1BC2_UP	Up-Up	GAAAATAGGTATCATGGGGTACGTT	GTCGTGTGGCGTTGTTCCTTATGCT	0	4004	14023	LMO1	5708	5171	PSMD2
DB005L22BC2_UP	PRSE1BC2_UP	Up-Up	TATGTTATGTAGTGGGATGGTGAGC	GTCGTGTGGCGTTGTTCCTTATGCT	0	4004	14023	LMO1	5708	5171	PSMD2
DB005N1BC1_UP	PRSE1BC2_UP	Up-Up	ACGTGTTCAAGTCTTGCGGCCTGAT	GTCGTGTGGCGTTGTTCCTTATGCT	0	79145	7466	CHCHD7	5708	5171	PSMD2
DB005N2BC2_UP	PRSE1BC2_UP	Up-Up	TAGCTGTTCTTCGCTGCAGGTTAGG	GTCGTGTGGCGTTGTTCCTTATGCT	0	79145	7466	CHCHD7	5708	5171	PSMD2
DB005N3BC1_UP	PRSE1BC2_UP	Up-Up	GGCCATAATGGTGATGGTTCATATA	GTCGTGTGGCGTTGTTCCTTATGCT	0	8115	3768	TCL1A	5708	5171	PSMD2
DB005N4BC2_UP	PRSE1BC2_UP	Up-Up	CCTCGTACTACAGTCTCTGTTAGGA	GTCGTGTGGCGTTGTTCCTTATGCT	0	8115	3768	TCL1A	5708	5171	PSMD2
DB005N5BC1_UP	PRSE1BC2_UP	Up-Up	GGGCCCGTGAGAGAGGGGCCAAGAG	GTCGTGTGGCGTTGTTCCTTATGCT	0	6385	12920	SDC4	5708	5171	PSMD2
DB005N6BC2_UP	PRSE1BC2_UP	Up-Up	CTCTATCGATCTCCCATATTTCAGT	GTCGTGTGGCGTTGTTCCTTATGCT	0	6385	12920	SDC4	5708	5171	PSMD2
DB005N7BC1_UP	PRSE1BC2_UP	Up-Up	GCATTCCGCGTTATGTCTTCAGACT	GTCGTGTGGCGTTGTTCCTTATGCT	0	4893	5462	NRAS	5708	5171	PSMD2
DB005N8BC2_UP	PRSE1BC2_UP	Up-Up	TAGCCCTGTGTTAGGGGAGGTCGTC	GTCGTGTGGCGTTGTTCCTTATGCT	0	4893	5462	NRAS	5708	5171	PSMD2
DB005N9BC1_UP	PRSE1BC2_UP	Up-Up	GAATATTTCTCAATAAGGACACCGA	GTCGTGTGGCGTTGTTCCTTATGCT	0	7555	3119	CNBP	5708	5171	PSMD2
DB005N10BC2_UP	PRSE1BC2_UP	Up-Up	TCATGTCGAAGCTTCAATGGAAGAC	GTCGTGTGGCGTTGTTCCTTATGCT	0	7555	3119	CNBP	5708	5171	PSMD2
DB005N11BC1_UP	PRSE1BC2_UP	Up-Up	GTAGATGGATGCAGGGGGGTCGCGG	GTCGTGTGGCGTTGTTCCTTATGCT	0	7170	995	TPM3	5708	5171	PSMD2
DB005N12BC2_UP	PRSE1BC2_UP	Up-Up	GATAGAGCGACAAGGTCACGCATGG	GTCGTGTGGCGTTGTTCCTTATGCT	0	7170	995	TPM3	5708	5171	PSMD2
DB005N15BC1_UP	PRSE1BC2_UP	Up-Up	GCAATGTTCAAGGGTCGGCTGGGCA	GTCGTGTGGCGTTGTTCCTTATGCT	0	472	14270	ATM	5708	5171	PSMD2
DB005N16BC2_UP	PRSE1BC2_UP	Up-Up	TTTAGGGTTTGATGTGGTGGGCTGC	GTCGTGTGGCGTTGTTCCTTATGCT	0	472	14270	ATM	5708	5171	PSMD2
DB005N17BC1_UP	PRSE1BC2_UP	Up-Up	AGCCAATGATAACGTCTCTTAGGGT	GTCGTGTGGCGTTGTTCCTTATGCT	0	4291	5516	MLF1	5708	5171	PSMD2
DB005N18BC2_UP	PRSE1BC2_UP	Up-Up	TTTCGGTGCTAAGTTATTATTGAGA	GTCGTGTGGCGTTGTTCCTTATGCT	0	4291	5516	MLF1	5708	5171	PSMD2
DB005N21BC1_UP	PRSE1BC2_UP	Up-Up	CAGGAACGACTACATTGTTATCACG	GTCGTGTGGCGTTGTTCCTTATGCT	0	2122	13861	MECOM	5708	5171	PSMD2
DB005N22BC2_UP	PRSE1BC2_UP	Up-Up	CACTATTTGGGGCCAGTGTGACGTA	GTCGTGTGGCGTTGTTCCTTATGCT	0	2122	13861	MECOM	5708	5171	PSMD2
DB005P7BC1_UP	PRSE1BC2_UP	Up-Up	TCGTCAGGATAGGTCGACAGGAGGC	GTCGTGTGGCGTTGTTCCTTATGCT	0	6146	12007	RPL22	5708	5171	PSMD2
DB005P8BC2_UP	PRSE1BC2_UP	Up-Up	GTGTGCGCGAGGCGAGGGGGCCAGG	GTCGTGTGGCGTTGTTCCTTATGCT	0	6146	12007	RPL22	5708	5171	PSMD2
DB005P11BC1_UP	PRSE1BC2_UP	Up-Up	GCGGAAGTTCTTAGTGGTCGGTCCT	GTCGTGTGGCGTTGTTCCTTATGCT	0	7171	4186	TPM4	5708	5171	PSMD2
DB005P12BC2_UP	PRSE1BC2_UP	Up-Up	TCGGGTCTGGCCAGGCAGGGTGTGT	GTCGTGTGGCGTTGTTCCTTATGCT	0	7171	4186	TPM4	5708	5171	PSMD2
DB005P13BC1_UP	PRSE1BC2_UP	Up-Up	AGTCTAGGCCTATGAAAGGGGTTTA	GTCGTGTGGCGTTGTTCCTTATGCT	0	8915	11832	BCL10	5708	5171	PSMD2
DB005P14BC2_UP	PRSE1BC2_UP	Up-Up	TTTACAAGTTTAGCACATTGCCGAA	GTCGTGTGGCGTTGTTCCTTATGCT	0	8915	11832	BCL10	5708	5171	PSMD2
DB005P17BC1_UP	PRSE1BC2_UP	Up-Up	GGCTGCGGCACGTGGACGTTAGGGG	GTCGTGTGGCGTTGTTCCTTATGCT	0	3205	5870	HOXA9	5708	5171	PSMD2
DB005P18BC2_UP	PRSE1BC2_UP	Up-Up	TTGACGTGACTGTGTTGGCGTGAAA	GTCGTGTGGCGTTGTTCCTTATGCT	0	3205	5870	HOXA9	5708	5171	PSMD2
DB005P21BC1_UP	PRSE1BC2_UP	Up-Up	TAGGAGGATTTCAGTGGGTCCGTGT	GTCGTGTGGCGTTGTTCCTTATGCT	0	5077	14217	PAX3	5708	5171	PSMD2
DB005P22BC2_UP	PRSE1BC2_UP	Up-Up	GAGTGGCTTGGAGGGCTCCGGAAGA	GTCGTGTGGCGTTGTTCCTTATGCT	0	5077	14217	PAX3	5708	5171	PSMD2
DB003B1BC1_UP	PRSE1BC2_UP	Up-Up	TACGAATGGTCTGAATAGCGCTTCC	GTCGTGTGGCGTTGTTCCTTATGCT	0	1356	229	TUBA1B	5708	5171	PSMD2
DB003B2BC2_UP	PRSE1BC2_UP	Up-Up	CCTATCCTCGGGTTGACTATTAGGC	GTCGTGTGGCGTTGTTCCTTATGCT	0	1356	229	TUBA1B	5708	5171	PSMD2
DB003B3BC1_UP	PRSE1BC2_UP	Up-Up	ACCCTAATAATTTACTTTCTAAGAC	GTCGTGTGGCGTTGTTCCTTATGCT	0	84790	4260	TUBA1C	5708	5171	PSMD2
DB003B4BC2_UP	PRSE1BC2_UP	Up-Up	TGCTGAAGTGTGTTGATTAGGGGGT	GTCGTGTGGCGTTGTTCCTTATGCT	0	84790	4260	TUBA1C	5708	5171	PSMD2
DB003B5BC1_UP	PRSE1BC2_UP	Up-Up	GTGTTTGGCCGTGAAGCTATTGAGG	GTCGTGTGGCGTTGTTCCTTATGCT	0	995	7841	CDC25C	5708	5171	PSMD2
DB003B6BC2_UP	PRSE1BC2_UP	Up-Up	ACTTGAGGCGTGGTGCATGTTTGGG	GTCGTGTGGCGTTGTTCCTTATGCT	0	995	7841	CDC25C	5708	5171	PSMD2
DB003B7BC1_UP	PRSE1BC2_UP	Up-Up	TGAGTGTGTATTTGACTAGTGCGGG	GTCGTGTGGCGTTGTTCCTTATGCT	0	9212	6175	AURKB	5708	5171	PSMD2
DB003B8BC2_UP	PRSE1BC2_UP	Up-Up	TTCGACGGTCGGGTTGCTTAAATTG	GTCGTGTGGCGTTGTTCCTTATGCT	0	9212	6175	AURKB	5708	5171	PSMD2
DB003B9BC1_UP	PRSE1BC2_UP	Up-Up	TTGAGCCAGCGCTCACGATGCCGGT	GTCGTGTGGCGTTGTTCCTTATGCT	0	991	3206	CDC20	5708	5171	PSMD2
DB003B10BC2_UP	PRSE1BC2_UP	Up-Up	CTCGCGTCAGGGTCTCCGCCTAACT	GTCGTGTGGCGTTGTTCCTTATGCT	0	991	3206	CDC20	5708	5171	PSMD2
DB003B15BC1_UP	PRSE1BC2_UP	Up-Up	GCATAGAATTTCGTCATGGTATATA	GTCGTGTGGCGTTGTTCCTTATGCT	0	26121	54082	PRPF31	5708	5171	PSMD2
DB003B16BC2_UP	PRSE1BC2_UP	Up-Up	GGGGTCCGCTTGGTCGGCTTTGTCG	GTCGTGTGGCGTTGTTCCTTATGCT	0	26121	54082	PRPF31	5708	5171	PSMD2
DB003B17BC1_UP	PRSE1BC2_UP	Up-Up	TTTTCTTGCCCTGATTATTGTTATA	GTCGTGTGGCGTTGTTCCTTATGCT	0	6813	4409	STXBP2	5708	5171	PSMD2
DB003B18BC2_UP	PRSE1BC2_UP	Up-Up	TTTCTCTGGCTGAACGTAATGGAAG	GTCGTGTGGCGTTGTTCCTTATGCT	0	6813	4409	STXBP2	5708	5171	PSMD2
DB003B19BC1_UP	PRSE1BC2_UP	Up-Up	GGTTCTGTGTCGTAAGCTGCTTTAT	GTCGTGTGGCGTTGTTCCTTATGCT	0	25939	1657	SAMHD1	5708	5171	PSMD2
DB003B20BC2_UP	PRSE1BC2_UP	Up-Up	CTGTCCCTCGAAGAGCGACGTATAG	GTCGTGTGGCGTTGTTCCTTATGCT	0	25939	1657	SAMHD1	5708	5171	PSMD2
DB003B21BC1_UP	PRSE1BC2_UP	Up-Up	AGTTTCGCGTTGGATACCCGGGTGA	GTCGTGTGGCGTTGTTCCTTATGCT	0	8350	14063	HIST1H3A	5708	5171	PSMD2
DB003B22BC2_UP	PRSE1BC2_UP	Up-Up	TTTCAATACACTTCTTATGTTAAGT	GTCGTGTGGCGTTGTTCCTTATGCT	0	8350	14063	HIST1H3A	5708	5171	PSMD2
DB003B23BC1_UP	PRSE1BC2_UP	Up-Up	TCGTATTTTAGTATTTATCTCAGGT	GTCGTGTGGCGTTGTTCCTTATGCT	0	994	10570	CDC25B	5708	5171	PSMD2
DB003B24BC2_UP	PRSE1BC2_UP	Up-Up	TAGGCTTGGTCCGAGGGCGCGGCAT	GTCGTGTGGCGTTGTTCCTTATGCT	0	994	10570	CDC25B	5708	5171	PSMD2
DB003D1BC1_UP	PRSE1BC2_UP	Up-Up	GGTGTCAGGTAGAGTGCGTCTGAAT	GTCGTGTGGCGTTGTTCCTTATGCT	0	5527	7603	PPP2R5C	5708	5171	PSMD2
DB003D2BC2_UP	PRSE1BC2_UP	Up-Up	CATAGTTGCATCAAGTGCTGGCAGC	GTCGTGTGGCGTTGTTCCTTATGCT	0	5527	7603	PPP2R5C	5708	5171	PSMD2
DB003D3BC1_UP	PRSE1BC2_UP	Up-Up	TGTGACATGCGAGTTTGGAGTGTGC	GTCGTGTGGCGTTGTTCCTTATGCT	0	4208	1259	MEF2C	5708	5171	PSMD2
DB003D4BC2_UP	PRSE1BC2_UP	Up-Up	TTCGCTAGTACTGGGCTTTCGAGGA	GTCGTGTGGCGTTGTTCCTTATGCT	0	4208	1259	MEF2C	5708	5171	PSMD2
DB003D5BC1_UP	PRSE1BC2_UP	Up-Up	AGTGTGTGGTTGCAGTGGTCAGGCA	GTCGTGTGGCGTTGTTCCTTATGCT	0	79858	1608	NEK11	5708	5171	PSMD2
DB003D6BC2_UP	PRSE1BC2_UP	Up-Up	ATCGGGCATCAGTTGTAACGTAAGG	GTCGTGTGGCGTTGTTCCTTATGCT	0	79858	1608	NEK11	5708	5171	PSMD2
DB003D7BC1_UP	PRSE1BC2_UP	Up-Up	GTGGGTGCGTCCACGCATGGTTGGT	GTCGTGTGGCGTTGTTCCTTATGCT	0	3856	55330	KRT8	5708	5171	PSMD2
DB003D8BC2_UP	PRSE1BC2_UP	Up-Up	GAAAGGTGGTTTGATCTTATCTGAT	GTCGTGTGGCGTTGTTCCTTATGCT	0	3856	55330	KRT8	5708	5171	PSMD2
DB003D9BC1_UP	PRSE1BC2_UP	Up-Up	TCGTAGAGACTGTGGAGCTGGTTGG	GTCGTGTGGCGTTGTTCCTTATGCT	0	4205	98	MEF2A	5708	5171	PSMD2
DB003D10BC2_UP	PRSE1BC2_UP	Up-Up	TAGGGCCGCCCTTATTTAGCGGAGG	GTCGTGTGGCGTTGTTCCTTATGCT	0	4205	98	MEF2A	5708	5171	PSMD2
DB003D11BC1_UP	PRSE1BC2_UP	Up-Up	ATAACGGGTTTTAGATTCCGCTGAAG	GTCGTGTGGCGTTGTTCCTTATGCT	0	4869	5620	NPM1	5708	5171	PSMD2
DB003D12BC2_UP	PRSE1BC2_UP	Up-Up	GGTTTGAGCGCGTGGTGGGTCGCAG	GTCGTGTGGCGTTGTTCCTTATGCT	0	4869	5620	NPM1	5708	5171	PSMD2
DB003D13BC1_UP	PRSE1BC2_UP	Up-Up	TGGTCGTGTCTGTGTGAGAACTGCA	GTCGTGTGGCGTTGTTCCTTATGCT	0	5520	13596	PPP2R2A	5708	5171	PSMD2
DB003D14BC2_UP	PRSE1BC2_UP	Up-Up	AAAGCCTAAGTTCGACTTTCCTATT	GTCGTGTGGCGTTGTTCCTTATGCT	0	5520	13596	PPP2R2A	5708	5171	PSMD2
DB003D15BC1_UP	PRSE1BC2_UP	Up-Up	GAAGCATCGAATTTCTATGTTCTAG	GTCGTGTGGCGTTGTTCCTTATGCT	0	2099	56919	ESR1	5708	5171	PSMD2
DB003D16BC2_UP	PRSE1BC2_UP	Up-Up	TTACTATAACATATAGGGATGTGTC	GTCGTGTGGCGTTGTTCCTTATGCT	0	2099	56919	ESR1	5708	5171	PSMD2
DB003D17BC1_UP	PRSE1BC2_UP	Up-Up	GGTCCCTGGGTAGGAAACCTCCCGG	GTCGTGTGGCGTTGTTCCTTATGCT	0	10403	9868	NDC80	5708	5171	PSMD2
DB003D18BC2_UP	PRSE1BC2_UP	Up-Up	GCTGCAGGTGACACCGGGGTAGGGT	GTCGTGTGGCGTTGTTCCTTATGCT	0	10403	9868	NDC80	5708	5171	PSMD2
DB003D19BC1_UP	PRSE1BC2_UP	Up-Up	CGAGGTGGGACGTGGAGGTGGGAGA	GTCGTGTGGCGTTGTTCCTTATGCT	0	5127	7582	CDK16	5708	5171	PSMD2
DB003D20BC2_UP	PRSE1BC2_UP	Up-Up	CATTTCGACCGATCCTTTCCGAATG	GTCGTGTGGCGTTGTTCCTTATGCT	0	5127	7582	CDK16	5708	5171	PSMD2
DB003D21BC1_UP	PRSE1BC2_UP	Up-Up	GGAGAGGCGAACCCATATAGATATG	GTCGTGTGGCGTTGTTCCTTATGCT	0	5914	14383	RARA	5708	5171	PSMD2
DB003D22BC2_UP	PRSE1BC2_UP	Up-Up	GTGTGTTTGTTCATGTGACGTGAAG	GTCGTGTGGCGTTGTTCCTTATGCT	0	5914	14383	RARA	5708	5171	PSMD2
DB003F1BC1_UP	PRSE1BC2_UP	Up-Up	TGGGTGTAATTTTTACATATTAACA	GTCGTGTGGCGTTGTTCCTTATGCT	0	1453	3787	CSNK1D	5708	5171	PSMD2
DB003F2BC2_UP	PRSE1BC2_UP	Up-Up	GCGATAGCGTAATTTGAGCCCACCC	GTCGTGTGGCGTTGTTCCTTATGCT	0	1453	3787	CSNK1D	5708	5171	PSMD2
DB003F3BC1_UP	PRSE1BC2_UP	Up-Up	GCTATTGTAGCATTAGGCCGTGAGA	GTCGTGTGGCGTTGTTCCTTATGCT	0	8900	9270	CCNA1	5708	5171	PSMD2
DB003F4BC2_UP	PRSE1BC2_UP	Up-Up	ACCTGTATGTGAGTTTACGGGTCAC	GTCGTGTGGCGTTGTTCCTTATGCT	0	8900	9270	CCNA1	5708	5171	PSMD2
DB003F5BC1_UP	PRSE1BC2_UP	Up-Up	TAAATGGTTTATATATCGTGGCGCA	GTCGTGTGGCGTTGTTCCTTATGCT	0	4088	11805	SMAD3	5708	5171	PSMD2
DB003F6BC2_UP	PRSE1BC2_UP	Up-Up	TACGCAGAGCCAATTTGAAGCAGTT	GTCGTGTGGCGTTGTTCCTTATGCT	0	4088	11805	SMAD3	5708	5171	PSMD2
DB003F9BC1_UP	PRSE1BC2_UP	Up-Up	TATCGTTTCATATGGTCTGAACTAC	GTCGTGTGGCGTTGTTCCTTATGCT	0	63894	277	VIPAR	5708	5171	PSMD2
DB003F10BC2_UP	PRSE1BC2_UP	Up-Up	GGATGACAGGTGTAGCGGGCTTTAA	GTCGTGTGGCGTTGTTCCTTATGCT	0	63894	277	VIPAR	5708	5171	PSMD2
DB003F13BC1_UP	PRSE1BC2_UP	Up-Up	CGTGCGTTGGTACCTTCTTAATTAG	GTCGTGTGGCGTTGTTCCTTATGCT	0	6907	13669	TBL1X	5708	5171	PSMD2
DB003F14BC2_UP	PRSE1BC2_UP	Up-Up	GTCTGAGATTAGGGCGACGTGTCGG	GTCGTGTGGCGTTGTTCCTTATGCT	0	6907	13669	TBL1X	5708	5171	PSMD2
DB003F15BC1_UP	PRSE1BC2_UP	Up-Up	TTAGGAAGAATGAGAACTCTGCATG	GTCGTGTGGCGTTGTTCCTTATGCT	0	2178	11400	FANCE	5708	5171	PSMD2
DB003F16BC2_UP	PRSE1BC2_UP	Up-Up	CTAATGCGTTCTGGACAGATATGTG	GTCGTGTGGCGTTGTTCCTTATGCT	0	2178	11400	FANCE	5708	5171	PSMD2
DB003F17BC1_UP	PRSE1BC2_UP	Up-Up	GTTAACAAAGATGCAGTCGTTACAG	GTCGTGTGGCGTTGTTCCTTATGCT	0	10059	2521	DNM1L	5708	5171	PSMD2
DB003F18BC2_UP	PRSE1BC2_UP	Up-Up	ACGTTGGTAGAGACGGGATTGGTGG	GTCGTGTGGCGTTGTTCCTTATGCT	0	10059	2521	DNM1L	5708	5171	PSMD2
DB003F21BC1_UP	PRSE1BC2_UP	Up-Up	ATCCTAGGGGTTGCCTGGAACTGGG	GTCGTGTGGCGTTGTTCCTTATGCT	0	6829	12443	SUPT5H	5708	5171	PSMD2
DB003F22BC2_UP	PRSE1BC2_UP	Up-Up	CGTTTAGCCGTTGGCCAGATCGGCG	GTCGTGTGGCGTTGTTCCTTATGCT	0	6829	12443	SUPT5H	5708	5171	PSMD2
DB003H1BC1_UP	PRSE1BC2_UP	Up-Up	CTGAGAGAGACTGTCAGTCAGACAG	GTCGTGTGGCGTTGTTCCTTATGCT	0	55437	5332	STRADB	5708	5171	PSMD2
DB003H2BC2_UP	PRSE1BC2_UP	Up-Up	TGGAGGTTGGCCAGGCAGCGCGGGG	GTCGTGTGGCGTTGTTCCTTATGCT	0	55437	5332	STRADB	5708	5171	PSMD2
DB003H3BC1_UP	PRSE1BC2_UP	Up-Up	GTTTCAACCGCGGGGTCCCGGTCAA	GTCGTGTGGCGTTGTTCCTTATGCT	0	5914	4558	RARA	5708	5171	PSMD2
DB003H4BC2_UP	PRSE1BC2_UP	Up-Up	GAAGGTAGTGTAGAGAGAAGATTAT	GTCGTGTGGCGTTGTTCCTTATGCT	0	5914	4558	RARA	5708	5171	PSMD2
DB003H7BC1_UP	PRSE1BC2_UP	Up-Up	GGGAATGTGTTCGTAGTAGTTGTGT	GTCGTGTGGCGTTGTTCCTTATGCT	0	890	71890	CCNA2	5708	5171	PSMD2
DB003H8BC2_UP	PRSE1BC2_UP	Up-Up	AGAGGTTATACAACTCCATGGTAAC	GTCGTGTGGCGTTGTTCCTTATGCT	0	890	71890	CCNA2	5708	5171	PSMD2
DB003H9BC1_UP	PRSE1BC2_UP	Up-Up	TGGGGCACAACATGATGGAGACTGG	GTCGTGTGGCGTTGTTCCTTATGCT	0	3615	2442	IMPDH2	5708	5171	PSMD2
DB003H10BC2_UP	PRSE1BC2_UP	Up-Up	GCGATTGTCGCTTGTGAATAATTAG	GTCGTGTGGCGTTGTTCCTTATGCT	0	3615	2442	IMPDH2	5708	5171	PSMD2
DB003H15BC1_UP	PRSE1BC2_UP	Up-Up	TACCGCGACGGGCTGGTAGTTGGTT	GTCGTGTGGCGTTGTTCCTTATGCT	0	81620	6142	CDT1	5708	5171	PSMD2
DB003H16BC2_UP	PRSE1BC2_UP	Up-Up	CGAGGTTTCGCTTCTGAGTATTTGG	GTCGTGTGGCGTTGTTCCTTATGCT	0	81620	6142	CDT1	5708	5171	PSMD2
DB003H17BC1_UP	PRSE1BC2_UP	Up-Up	GCGGCCGGGTCGGAGAGCGGGCGGG	GTCGTGTGGCGTTGTTCCTTATGCT	0	8379	6811	MAD1L1	5708	5171	PSMD2
DB003H18BC2_UP	PRSE1BC2_UP	Up-Up	TTGGGGGTGCGTGTAGGTGTATCGA	GTCGTGTGGCGTTGTTCCTTATGCT	0	8379	6811	MAD1L1	5708	5171	PSMD2
DB003H19BC1_UP	PRSE1BC2_UP	Up-Up	TAAAGCGCTGCAGGAAGTGAATTGG	GTCGTGTGGCGTTGTTCCTTATGCT	0	6714	7119	SRC	5708	5171	PSMD2
DB003H20BC2_UP	PRSE1BC2_UP	Up-Up	CGAAGCGGCGGGGAGGTCAGGGTAG	GTCGTGTGGCGTTGTTCCTTATGCT	0	6714	7119	SRC	5708	5171	PSMD2
DB003H21BC1_UP	PRSE1BC2_UP	Up-Up	GTAACCTCGTTAGATAGCATTTGTA	GTCGTGTGGCGTTGTTCCTTATGCT	0	2177	15052	FANCD2	5708	5171	PSMD2
DB003H22BC2_UP	PRSE1BC2_UP	Up-Up	TTATTAGTGTTTAGGACCGCTGGAG	GTCGTGTGGCGTTGTTCCTTATGCT	0	2177	15052	FANCD2	5708	5171	PSMD2
DB003J1BC1_UP	PRSE1BC2_UP	Up-Up	ACTTGACTTATGGAGGGTGATGCCG	GTCGTGTGGCGTTGTTCCTTATGCT	0	1454	4815	CSNK1E	5708	5171	PSMD2
DB003J2BC2_UP	PRSE1BC2_UP	Up-Up	CTTACAGGTCTGAGCCAGGCGAGGA	GTCGTGTGGCGTTGTTCCTTATGCT	0	1454	4815	CSNK1E	5708	5171	PSMD2
DB003J3BC1_UP	PRSE1BC2_UP	Up-Up	AGTGAAGGAGGCGGAAGGAGCGGGC	GTCGTGTGGCGTTGTTCCTTATGCT	0	5663	6970	PSEN1	5708	5171	PSMD2
DB003J4BC2_UP	PRSE1BC2_UP	Up-Up	TTCGGCGTTCAATACCGACAAGGT	GTCGTGTGGCGTTGTTCCTTATGCT	0	5663	6970	PSEN1	5708	5171	PSMD2
DB003J9BC1_UP	PRSE1BC2_UP	Up-Up	TATAATGATTCTTGGGAGACATCGC	GTCGTGTGGCGTTGTTCCTTATGCT	0	6905	2867	TBCE	5708	5171	PSMD2
DB003J10BC2_UP	PRSE1BC2_UP	Up-Up	TATGATAGCGATGGAGTCATCGAGG	GTCGTGTGGCGTTGTTCCTTATGCT	0	6905	2867	TBCE	5708	5171	PSMD2
DB003J11BC1_UP	PRSE1BC2_UP	Up-Up	ATATTTGTTGCGCTACATAGGGTGG	GTCGTGTGGCGTTGTTCCTTATGCT	14	4205	11886	MEF2A	5708	5171	PSMD2
DB003J12BC2_UP	PRSE1BC2_UP	Up-Up	AGGATGCTAGCCAAGAGCGGTCAAC	GTCGTGTGGCGTTGTTCCTTATGCT	0	4205	11886	MEF2A	5708	5171	PSMD2
DB003J15BC1_UP	PRSE1BC2_UP	Up-Up	GGCAGGTTCTGCAGCAGCCCATGTG	GTCGTGTGGCGTTGTTCCTTATGCT	0	2189	3568	FANCG	5708	5171	PSMD2
DB003J16BC2_UP	PRSE1BC2_UP	Up-Up	GGCGGGTGGGGGGCGTGGCATCGCC	GTCGTGTGGCGTTGTTCCTTATGCT	0	2189	3568	FANCG	5708	5171	PSMD2
DB003J17BC1_UP	PRSE1BC2_UP	Up-Up	AATAGTGCCTTTGGCTGAAGCCACC	GTCGTGTGGCGTTGTTCCTTATGCT	0	1200	992	TPP1	5708	5171	PSMD2
DB003J18BC2_UP	PRSE1BC2_UP	Up-Up	ACACAGGGCCTTAAAGCGTATACAG	GTCGTGTGGCGTTGTTCCTTATGCT	0	1200	992	TPP1	5708	5171	PSMD2
DB003J19BC1_UP	PRSE1BC2_UP	Up-Up	GCACTGAAGCCTAGGGATGTGGGTC	GTCGTGTGGCGTTGTTCCTTATGCT	0	5347	2963	PLK1	5708	5171	PSMD2
DB003J20BC2_UP	PRSE1BC2_UP	Up-Up	CCTGGTGTGTTATAGGGTGGGAAAT	GTCGTGTGGCGTTGTTCCTTATGCT	0	5347	2963	PLK1	5708	5171	PSMD2
DB003J21BC1_UP	PRSE1BC2_UP	Up-Up	CAGCATCTCTTGTCTACGAAATTGC	GTCGTGTGGCGTTGTTCCTTATGCT	0	7272	2042	TTK	5708	5171	PSMD2
DB003J22BC2_UP	PRSE1BC2_UP	Up-Up	CAGATGCCATTGAGAGTTGGGGGGG	GTCGTGTGGCGTTGTTCCTTATGCT	0	7272	2042	TTK	5708	5171	PSMD2
DB003L1BC1_UP	PRSE1BC2_UP	Up-Up	TGGGGTGAACGGGGGGGGAGTGGGG	GTCGTGTGGCGTTGTTCCTTATGCT	0	1104	5290	RCC1	5708	5171	PSMD2
DB003L2BC2_UP	PRSE1BC2_UP	Up-Up	TTGTTCGCATGTGGTGATGGCCGGG	GTCGTGTGGCGTTGTTCCTTATGCT	0	1104	5290	RCC1	5708	5171	PSMD2
DB003L3BC1_UP	PRSE1BC2_UP	Up-Up	ACAACGTTAGTCAGGCTTCACCCGG	GTCGTGTGGCGTTGTTCCTTATGCT	0	2516	9939	NR5A1	5708	5171	PSMD2
DB003L4BC2_UP	PRSE1BC2_UP	Up-Up	TGGAGGGGTGGCAAAAGGGTTCAGA	GTCGTGTGGCGTTGTTCCTTATGCT	0	2516	9939	NR5A1	5708	5171	PSMD2
DB003L5BC1_UP	PRSE1BC2_UP	Up-Up	TTTGGTCCATTGGTGAGTTCCAGTC	GTCGTGTGGCGTTGTTCCTTATGCT	0	10376	14965	TUBA1B	5708	5171	PSMD2
DB003L6BC2_UP	PRSE1BC2_UP	Up-Up	TTTTGTGAGCAGATGCGCTCGGTAA	GTCGTGTGGCGTTGTTCCTTATGCT	0	10376	14965	TUBA1B	5708	5171	PSMD2
DB003L7BC1_UP	PRSE1BC2_UP	Up-Up	CTTTGAGCGGGTCGGTCGTCCGCTG	GTCGTGTGGCGTTGTTCCTTATGCT	0	7431	69	VIM	5708	5171	PSMD2
DB003L8BC2_UP	PRSE1BC2_UP	Up-Up	AGGGCCCAATGCGTGAAAGCGGATT	GTCGTGTGGCGTTGTTCCTTATGCT	0	7431	69	VIM	5708	5171	PSMD2
DB003L9BC1_UP	PRSE1BC2_UP	Up-Up	AATTCGCCGGTCGCGGGTAAGGAGG	GTCGTGTGGCGTTGTTCCTTATGCT	0	993	4501	CDC25A	5708	5171	PSMD2
DB003L10BC2_UP	PRSE1BC2_UP	Up-Up	CGTTTATGGGCGGCACGTGCGGGGA	GTCGTGTGGCGTTGTTCCTTATGCT	0	993	4501	CDC25A	5708	5171	PSMD2
DB003L11BC1_UP	PRSE1BC2_UP	Up-Up	AGTGTAGCGCTTGTGCCCTGGGGGT	GTCGTGTGGCGTTGTTCCTTATGCT	0	6198	11836	RPS6KB1	5708	5171	PSMD2
DB003L12BC2_UP	PRSE1BC2_UP	Up-Up	GTTGACCAGTGGGGCTGTAGTTAGT	GTCGTGTGGCGTTGTTCCTTATGCT	0	6198	11836	RPS6KB1	5708	5171	PSMD2
DB003L17BC1_UP	PRSE1BC2_UP	Up-Up	ATGAGGGCAAGTGCACGGACAGGGT	GTCGTGTGGCGTTGTTCCTTATGCT	0	4000	3903	LMNA	5708	5171	PSMD2
DB003L18BC2_UP	PRSE1BC2_UP	Up-Up	CTATGTAGATTCTGTGCTTTAGGAC	GTCGTGTGGCGTTGTTCCTTATGCT	0	4000	3903	LMNA	5708	5171	PSMD2
DB003L19BC1_UP	PRSE1BC2_UP	Up-Up	TCGGTGGGCATTGGAGCGGTCTGTG	GTCGTGTGGCGTTGTTCCTTATGCT	0	8626	11297	TP63	5708	5171	PSMD2
DB003L20BC2_UP	PRSE1BC2_UP	Up-Up	CTACCGTTCCGATGCTTGGAGGGTA	GTCGTGTGGCGTTGTTCCTTATGCT	1	8626	11297	TP63	5708	5171	PSMD2
DB003L23BC1_UP	PRSE1BC2_UP	Up-Up	GAACTCGCGTGTTCGCTCACCGTGC	GTCGTGTGGCGTTGTTCCTTATGCT	0	2913	2057	PLK4	5708	5171	PSMD2
DB003L24BC2_UP	PRSE1BC2_UP	Up-Up	CTCACACGTCACCAATCTCTAACTG	GTCGTGTGGCGTTGTTCCTTATGCT	0	2913	2057	PLK4	5708	5171	PSMD2
DB003N1BC1_UP	PRSE1BC2_UP	Up-Up	GCATATGTGGGATTGTGAGCTACGG	GTCGTGTGGCGTTGTTCCTTATGCT	0	5770	2939	PTPN1	5708	5171	PSMD2
DB003N2BC2_UP	PRSE1BC2_UP	Up-Up	AAGACGTAAGCTGATGATCTAGGGA	GTCGTGTGGCGTTGTTCCTTATGCT	0	5770	2939	PTPN1	5708	5171	PSMD2
DB003N3BC1_UP	PRSE1BC2_UP	Up-Up	GAGCGGACGAGGGAGGAAGGCGGGC	GTCGTGTGGCGTTGTTCCTTATGCT	0	4086	3782	SMAD1	5708	5171	PSMD2
DB003N4BC2_UP	PRSE1BC2_UP	Up-Up	TGTCGGCCGGGCGCAGGGTGCGGGG	GTCGTGTGGCGTTGTTCCTTATGCT	0	4086	3782	SMAD1	5708	5171	PSMD2
DB003N5BC1_UP	PRSE1BC2_UP	Up-Up	TCTCTCGGTGCTTCATCTAATCTGT	GTCGTGTGGCGTTGTTCCTTATGCT	0	3856	14966	KRT8	5708	5171	PSMD2
DB003N6BC2_UP	PRSE1BC2_UP	Up-Up	GGCCTTTCCGGGGCAGTCATTTCGA	GTCGTGTGGCGTTGTTCCTTATGCT	0	3856	14966	KRT8	5708	5171	PSMD2
DB003N7BC1_UP	PRSE1BC2_UP	Up-Up	AGAAAATGATAGGGCATGGAGCGGC	GTCGTGTGGCGTTGTTCCTTATGCT	0	991	6942	CDC20	5708	5171	PSMD2
DB003N8BC2_UP	PRSE1BC2_UP	Up-Up	AACCGGGGGGCTGTCAGAGGCTTTG	GTCGTGTGGCGTTGTTCCTTATGCT	0	991	6942	CDC20	5708	5171	PSMD2
DB003N11BC1_UP	PRSE1BC2_UP	Up-Up	CATTAGAAAGCTAGTTAGGTTAGTC	GTCGTGTGGCGTTGTTCCTTATGCT	0	7112	11923	TMPO	5708	5171	PSMD2
DB003N12BC2_UP	PRSE1BC2_UP	Up-Up	TATTCGTGATTGGGTTTAGAATCGC	GTCGTGTGGCGTTGTTCCTTATGCT	0	7112	11923	TMPO	5708	5171	PSMD2
DB003N13BC1_UP	PRSE1BC2_UP	Up-Up	CGATTATTAAGGTACGAGTTTTTAG	GTCGTGTGGCGTTGTTCCTTATGCT	6	7161	54024	TP73	5708	5171	PSMD2
DB003N14BC2_UP	PRSE1BC2_UP	Up-Up	GTCGACGTTACGGAGTAGGACGGTT	GTCGTGTGGCGTTGTTCCTTATGCT	9	7161	54024	TP73	5708	5171	PSMD2
DB003N15BC1_UP	PRSE1BC2_UP	Up-Up	TGCACTTTGCAATTTTCGGGGTCAG	GTCGTGTGGCGTTGTTCCTTATGCT	0	2035	9380	EPB41	5708	5171	PSMD2
DB003N16BC2_UP	PRSE1BC2_UP	Up-Up	GCCTATTTGATCCCCTTGTCCGTCA	GTCGTGTGGCGTTGTTCCTTATGCT	0	2035	9380	EPB41	5708	5171	PSMD2
DB003N17BC1_UP	PRSE1BC2_UP	Up-Up	CCGACATGATTATCAGTACTCTATG	GTCGTGTGGCGTTGTTCCTTATGCT	0	4001	2370	LMNB1	5708	5171	PSMD2
DB003N18BC2_UP	PRSE1BC2_UP	Up-Up	AATGTTCACAGGTGACTACCGTGGT	GTCGTGTGGCGTTGTTCCTTATGCT	0	4001	2370	LMNB1	5708	5171	PSMD2
DB003N21BC1_UP	PRSE1BC2_UP	Up-Up	GTGGAAGCGGCGGCCGCTGCGGCGG	GTCGTGTGGCGTTGTTCCTTATGCT	0	332	8973	BIRC5	5708	5171	PSMD2
DB003N22BC2_UP	PRSE1BC2_UP	Up-Up	CTCCAAGTCGAAAATGTTATATGTA	GTCGTGTGGCGTTGTTCCTTATGCT	0	332	8973	BIRC5	5708	5171	PSMD2
DB003P1BC1_UP	PRSE1BC2_UP	Up-Up	TAACCCATCGGTTGTGTGAGAGTCG	GTCGTGTGGCGTTGTTCCTTATGCT	0	7846	4595	TUBA1A	5708	5171	PSMD2
DB003P2BC2_UP	PRSE1BC2_UP	Up-Up	GCTTTGGAGACTCTGGCCGGGGAGG	GTCGTGTGGCGTTGTTCCTTATGCT	0	7846	4595	TUBA1A	5708	5171	PSMD2
DB003P3BC1_UP	PRSE1BC2_UP	Up-Up	CGCCGCGAGTGGTAGGGTCATCGCC	GTCGTGTGGCGTTGTTCCTTATGCT	39	5468	2704	PPARG	5708	5171	PSMD2
DB003P4BC2_UP	PRSE1BC2_UP	Up-Up	GTAGTCGGTGTAGGTACGGGGGGCG	GTCGTGTGGCGTTGTTCCTTATGCT	18	5468	2704	PPARG	5708	5171	PSMD2
DB003P5BC1_UP	PRSE1BC2_UP	Up-Up	GGCTGGGCCGTCCAGGCGGCGCCGC	GTCGTGTGGCGTTGTTCCTTATGCT	0	1674	12573	DES	5708	5171	PSMD2
DB003P6BC2_UP	PRSE1BC2_UP	Up-Up	TCGTTCGTGTGGGAGAAAATCACGT	GTCGTGTGGCGTTGTTCCTTATGCT	0	1674	12573	DES	5708	5171	PSMD2
DB003P7BC1_UP	PRSE1BC2_UP	Up-Up	GCGCATTCTAGTGCTATCTTACAGG	GTCGTGTGGCGTTGTTCCTTATGCT	0	5127	3474	CDK16	5708	5171	PSMD2
DB003P8BC2_UP	PRSE1BC2_UP	Up-Up	AACTGCGAGTGAGCGGGGGAGTAGG	GTCGTGTGGCGTTGTTCCTTATGCT	0	5127	3474	CDK16	5708	5171	PSMD2
DB003P9BC1_UP	PRSE1BC2_UP	Up-Up	GGTCCGTTGGTTGTACTGAGAAGGG	GTCGTGTGGCGTTGTTCCTTATGCT	0	991	4892	CDC20	5708	5171	PSMD2
DB003P10BC2_UP	PRSE1BC2_UP	Up-Up	GTGTCGGGTGTTTTTATAAGTATA	GTCGTGTGGCGTTGTTCCTTATGCT	0	991	4892	CDC20	5708	5171	PSMD2
DB003P13BC1_UP	PRSE1BC2_UP	Up-Up	ATGGGCCTGTTCTCATGAGGTTACG	GTCGTGTGGCGTTGTTCCTTATGCT	0	79718	53651	TBL1XR1	5708	5171	PSMD2
DB003P14BC2_UP	PRSE1BC2_UP	Up-Up	AATGAGTTTTAAGGTACGGGAAATA	GTCGTGTGGCGTTGTTCCTTATGCT	0	79718	53651	TBL1XR1	5708	5171	PSMD2
DB003P15BC1_UP	PRSE1BC2_UP	Up-Up	GCTCGGTACTATTTTCATTGTACTC	GTCGTGTGGCGTTGTTCCTTATGCT	0	2305	4818	FOXM1	5708	5171	PSMD2
DB003P16BC2_UP	PRSE1BC2_UP	Up-Up	CAGGGATGTCTGGAGGTAGGGGGGG	GTCGTGTGGCGTTGTTCCTTATGCT	0	2305	4818	FOXM1	5708	5171	PSMD2
DB003P17BC1_UP	PRSE1BC2_UP	Up-Up	ACCGACACAAACATGATTCACGTAG	GTCGTGTGGCGTTGTTCCTTATGCT	0	3930	861	LBR	5708	5171	PSMD2
DB003P18BC2_UP	PRSE1BC2_UP	Up-Up	TGGATGGGTGTATGGGGAGGAGGGG	GTCGTGTGGCGTTGTTCCTTATGCT	0	3930	861	LBR	5708	5171	PSMD2
DB003P19BC1_UP	PRSE1BC2_UP	Up-Up	TTGGGCCTATGCCCCTACGCGAACA	GTCGTGTGGCGTTGTTCCTTATGCT	0	28964	13777	GIT1	5708	5171	PSMD2
DB003P20BC2_UP	PRSE1BC2_UP	Up-Up	CTGCGGTGGAGGTCACACTGATTAT	GTCGTGTGGCGTTGTTCCTTATGCT	0	28964	13777	GIT1	5708	5171	PSMD2
DB003P21BC1_UP	PRSE1BC2_UP	Up-Up	GTATGATATGCGTATTTTTGCTTCA	GTCGTGTGGCGTTGTTCCTTATGCT	0	2035	55736	EPB41	5708	5171	PSMD2
DB003P22BC2_UP	PRSE1BC2_UP	Up-Up	GTCGGCGCGGGCTCCAGGTCTGCGT	GTCGTGTGGCGTTGTTCCTTATGCT	0	2035	55736	EPB41	5708	5171	PSMD2
DB006A1BC1_UP	PRSE1BC2_UP	Up-Up	TGGCCCGAGTTTTCGCGAGCGGTAA	GTCGTGTGGCGTTGTTCCTTATGCT	0	4066	4119	LYL1	5708	5171	PSMD2
DB006A2BC2_UP	PRSE1BC2_UP	Up-Up	GCTGTCTCCTAAGTAGGTCGGTGTA	GTCGTGTGGCGTTGTTCCTTATGCT	0	4066	4119	LYL1	5708	5171	PSMD2
DB006A5BC1_UP	PRSE1BC2_UP	Up-Up	GGTGCGTAGTGCGCAGTCGTCACGT	GTCGTGTGGCGTTGTTCCTTATGCT	0	124540	5942	MSI2	5708	5171	PSMD2
DB006A6BC2_UP	PRSE1BC2_UP	Up-Up	GTTATCCACCGTCATTGCGCGCATC	GTCGTGTGGCGTTGTTCCTTATGCT	0	124540	5942	MSI2	5708	5171	PSMD2
DB006A7BC1_UP	PRSE1BC2_UP	Up-Up	GACGTCTTAAGTACGTGCGCTTAGG	GTCGTGTGGCGTTGTTCCTTATGCT	0	27125	12177	AFF4	5708	5171	PSMD2
DB006A8BC2_UP	PRSE1BC2_UP	Up-Up	TCGCAGTTTCTTGTTCAATCGGTGC	GTCGTGTGGCGTTGTTCCTTATGCT	0	27125	12177	AFF4	5708	5171	PSMD2
DB006A9BC1_UP	PRSE1BC2_UP	Up-Up	TAGACGATGCGACGCGCCGCAGTGG	GTCGTGTGGCGTTGTTCCTTATGCT	0	5187	14617	PER1	5708	5171	PSMD2
DB006A10BC2_UP	PRSE1BC2_UP	Up-Up	ATTCGATAGGACAAGTTGAAGTCGC	GTCGTGTGGCGTTGTTCCTTATGCT	0	5187	14617	PER1	5708	5171	PSMD2
DB006A11BC1_UP	PRSE1BC2_UP	Up-Up	CGAGCGACCCACTTAGTGCGCCGGC	GTCGTGTGGCGTTGTTCCTTATGCT	0	23157	7109	SEPT6	5708	5171	PSMD2
DB006A12BC2_UP	PRSE1BC2_UP	Up-Up	GATTTCTTGATGCTATCTTCCTTTC	GTCGTGTGGCGTTGTTCCTTATGCT	0	23157	7109	SEPT6	5708	5171	PSMD2
DB006A13BC1_UP	PRSE1BC2_UP	Up-Up	TCGCTGGGGTTATGCTGTCTGGTGG	GTCGTGTGGCGTTGTTCCTTATGCT	0	57120	121	GOPC	5708	5171	PSMD2
DB006A14BC2_UP	PRSE1BC2_UP	Up-Up	TGTATCCCAGTTAGCACCACCGCAC	GTCGTGTGGCGTTGTTCCTTATGCT	0	57120	121	GOPC	5708	5171	PSMD2
DB006A15BC1_UP	PRSE1BC2_UP	Up-Up	AGAGCCTTTCTGTGTCGCACGTCTT	GTCGTGTGGCGTTGTTCCTTATGCT	0	7170	14851	TPM3	5708	5171	PSMD2
DB006A16BC2_UP	PRSE1BC2_UP	Up-Up	GAACCGTCGGTGGAGGGGTGTGTAC	GTCGTGTGGCGTTGTTCCTTATGCT	0	7170	14851	TPM3	5708	5171	PSMD2
DB006A17BC1_UP	PRSE1BC2_UP	Up-Up	CTTCTGGTCCTACTTTTCGGGTATC	GTCGTGTGGCGTTGTTCCTTATGCT	0	3725	5109	JUN	5708	5171	PSMD2
DB006A18BC2_UP	PRSE1BC2_UP	Up-Up	TGCGATTCGCTCGGACATTTGGGGA	GTCGTGTGGCGTTGTTCCTTATGCT	0	3725	5109	JUN	5708	5171	PSMD2
DB006A19BC1_UP	PRSE1BC2_UP	Up-Up	GTTGGTATGGTTTTGTGTTAATCGC	GTCGTGTGGCGTTGTTCCTTATGCT	0	6934	9999	TCF7L2	5708	5171	PSMD2
DB006A20BC2_UP	PRSE1BC2_UP	Up-Up	CGAGGGCGCTAGGAGGTACATGTAA	GTCGTGTGGCGTTGTTCCTTATGCT	0	6934	9999	TCF7L2	5708	5171	PSMD2
DB006A23BC1_UP	PRSE1BC2_UP	Up-Up	GGGTGTGAGCGGACGATGAGTGAGA	GTCGTGTGGCGTTGTTCCTTATGCT	0	4771	3697	NF2	5708	5171	PSMD2
DB006A24BC2_UP	PRSE1BC2_UP	Up-Up	TTTCTGTACAGTGTTACAACGAGAG	GTCGTGTGGCGTTGTTCCTTATGCT	0	4771	3697	NF2	5708	5171	PSMD2
DB006C1BC1_UP	PRSE1BC2_UP	Up-Up	TTGTTCTTGGGCGTATGGACTGTTG	GTCGTGTGGCGTTGTTCCTTATGCT	0	8929	5895	PHOX2B	5708	5171	PSMD2
DB006C2BC2_UP	PRSE1BC2_UP	Up-Up	CATATGATTCCGTCGTTGGGGGCGA	GTCGTGTGGCGTTGTTCCTTATGCT	0	8929	5895	PHOX2B	5708	5171	PSMD2
DB006C3BC1_UP	PRSE1BC2_UP	Up-Up	GGAGTCGCAGAGACCCATCGGTGGA	GTCGTGTGGCGTTGTTCCTTATGCT	0	27125	8778	AFF4	5708	5171	PSMD2
DB006C4BC2_UP	PRSE1BC2_UP	Up-Up	TGATCGTGCTCATATTGTTATGGCC	GTCGTGTGGCGTTGTTCCTTATGCT	0	27125	8778	AFF4	5708	5171	PSMD2
DB006C7BC1_UP	PRSE1BC2_UP	Up-Up	TGATTGGGCGACGCGACGGAGCGCGG	GTCGTGTGGCGTTGTTCCTTATGCT	0	595	12542	CCND1	5708	5171	PSMD2
DB006C8BC2_UP	PRSE1BC2_UP	Up-Up	GTTCAGTAAGGGCAAGGGGTGGGCT	GTCGTGTGGCGTTGTTCCTTATGCT	0	595	12542	CCND1	5708	5171	PSMD2
DB006C9BC1_UP	PRSE1BC2_UP	Up-Up	TGGTATCGACAATCTGGCTGGATGC	GTCGTGTGGCGTTGTTCCTTATGCT	0	10342	55275	TFG	5708	5171	PSMD2
DB006C10BC2_UP	PRSE1BC2_UP	Up-Up	GTATGCGGCTCGTTTCCACAGCGAC	GTCGTGTGGCGTTGTTCCTTATGCT	0	10342	55275	TFG	5708	5171	PSMD2
DB006C13BC1_UP	PRSE1BC2_UP	Up-Up	AGGTGCGGATTCGAGACTATGGTGT	GTCGTGTGGCGTTGTTCCTTATGCT	0	1123	3020	CHN1	5708	5171	PSMD2
DB006C14BC2_UP	PRSE1BC2_UP	Up-Up	GCTTATAGTCATGTCCGCCATCATC	GTCGTGTGGCGTTGTTCCTTATGCT	0	1123	3020	CHN1	5708	5171	PSMD2
DB006C15BC1_UP	PRSE1BC2_UP	Up-Up	TAGCATCCTTAAGGTAGCCACGTAT	GTCGTGTGGCGTTGTTCCTTATGCT	0	26039	14879	SS18L1	5708	5171	PSMD2
DB006C16BC2_UP	PRSE1BC2_UP	Up-Up	CCTGTTCTGGGCGAGGATGTCCGAG	GTCGTGTGGCGTTGTTCCTTATGCT	0	26039	14879	SS18L1	5708	5171	PSMD2
DB006C17BC1_UP	PRSE1BC2_UP	Up-Up	TGTGCTTGTCTTGAAGGACTCGTTG	GTCGTGTGGCGTTGTTCCTTATGCT	0	8522	3326	GAS7	5708	5171	PSMD2
DB006C18BC2_UP	PRSE1BC2_UP	Up-Up	AGTTATCTGGGCAGTTAGGAGTATG	GTCGTGTGGCGTTGTTCCTTATGCT	0	8522	3326	GAS7	5708	5171	PSMD2
DB006C19BC1_UP	PRSE1BC2_UP	Up-Up	GAATTGGCGGACTTTTGTAGTTTTG	GTCGTGTGGCGTTGTTCCTTATGCT	0	8030	71245	CCDC6	5708	5171	PSMD2
DB006C20BC2_UP	PRSE1BC2_UP	Up-Up	CTGGTTGAGATCTAAAGTGGAGCGT	GTCGTGTGGCGTTGTTCCTTATGCT	0	8030	71245	CCDC6	5708	5171	PSMD2
DB006C21BC1_UP	PRSE1BC2_UP	Up-Up	CGGATGGTGGGGTATCTGCGCCTGG	GTCGTGTGGCGTTGTTCCTTATGCT	0	207	5348	AKT1	5708	5171	PSMD2
DB006C22BC2_UP	PRSE1BC2_UP	Up-Up	TCGGCATTTCTTTATGTGGGACATT	GTCGTGTGGCGTTGTTCCTTATGCT	0	207	5348	AKT1	5708	5171	PSMD2
DB006C23BC1_UP	PRSE1BC2_UP	Up-Up	CCTGTGCCGTCAATCTAGGGGAGTC	GTCGTGTGGCGTTGTTCCTTATGCT	0	10801	5908	SEPT9	5708	5171	PSMD2
DB006C24BC2_UP	PRSE1BC2_UP	Up-Up	CGCCGTTGTTCGATGCGGCACACCT	GTCGTGTGGCGTTGTTCCTTATGCT	0	10801	5908	SEPT9	5708	5171	PSMD2
DB006E3BC1_UP	PRSE1BC2_UP	Up-Up	AGGAGTGCGTCTGAATAAAGCTTGA	GTCGTGTGGCGTTGTTCCTTATGCT	0	57007	1997	CXCR7	5708	5171	PSMD2
DB006E4BC2_UP	PRSE1BC2_UP	Up-Up	CACGGGTGGGTTTCCAGGGGGTTTGGCATCA	GTCGTGTGGCGTTGTTCCTTATGCT	0	57007	1997	CXCR7	5708	5171	PSMD2
DB006E5BC1_UP	PRSE1BC2_UP	Up-Up	GGAATGATGCGGCGGGGAATAGGTG	GTCGTGTGGCGTTGTTCCTTATGCT	0	9901	2272	SRGAP3	5708	5171	PSMD2
DB006E6BC2_UP	PRSE1BC2_UP	Up-Up	TTATGCCTTAGTAAAATTGGCACGG	GTCGTGTGGCGTTGTTCCTTATGCT	0	9901	2272	SRGAP3	5708	5171	PSMD2
DB006E7BC1_UP	PRSE1BC2_UP	Up-Up	GATAGTGGTGTCCGGGGTAGGGGAG	GTCGTGTGGCGTTGTTCCTTATGCT	0	5413	12681	SEPT5	5708	5171	PSMD2
DB006E8BC2_UP	PRSE1BC2_UP	Up-Up	CTAACACACTTACGGGGTCAGTAAC	GTCGTGTGGCGTTGTTCCTTATGCT	0	5413	12681	SEPT5	5708	5171	PSMD2
DB006E15BC1_UP	PRSE1BC2_UP	Up-Up	AGATGTATCGAGTGATGCTTATTCC	GTCGTGTGGCGTTGTTCCTTATGCT	0	54880	12054	BCOR	5708	5171	PSMD2
DB006E16BC2_UP	PRSE1BC2_UP	Up-Up	GCGCGGGGAGTCGTGAGGTGGTGAG	GTCGTGTGGCGTTGTTCCTTATGCT	0	54880	12054	BCOR	5708	5171	PSMD2
DB006E17BC1_UP	PRSE1BC2_UP	Up-Up	TCACTTCGTTCATTGTGTCCGGGTG	GTCGTGTGGCGTTGTTCCTTATGCT	0	208	56582	AKT2	5708	5171	PSMD2
DB006E18BC2_UP	PRSE1BC2_UP	Up-Up	CAGCGGACGCTGCGGTGGCCTACCG	GTCGTGTGGCGTTGTTCCTTATGCT	0	208	56582	AKT2	5708	5171	PSMD2
DB006E19BC1_UP	PRSE1BC2_UP	Up-Up	ATGCTAATAAGACTCAGTGTAGGTC	GTCGTGTGGCGTTGTTCCTTATGCT	0	10006	12435	ABI1	5708	5171	PSMD2
DB006E20BC2_UP	PRSE1BC2_UP	Up-Up	AGAATCATGGCCTACGGGCGGGGTT	GTCGTGTGGCGTTGTTCCTTATGCT	0	10006	12435	ABI1	5708	5171	PSMD2
DB006G1BC1_UP	PRSE1BC2_UP	Up-Up	GAATTACTAAGGGATCTCTGTATCA	GTCGTGTGGCGTTGTTCCTTATGCT	0	9935	2353	MAFB	5708	5171	PSMD2
DB006G2BC2_UP	PRSE1BC2_UP	Up-Up	GGGGGGTGGCGTTGGAGAGGGAGTG	GTCGTGTGGCGTTGTTCCTTATGCT	0	9935	2353	MAFB	5708	5171	PSMD2
DB006G3BC1_UP	PRSE1BC2_UP	Up-Up	TGCATTTTGTCAGCTTGTTAGCGGG	GTCGTGTGGCGTTGTTCCTTATGCT	0	2130	4684	EWSR1	5708	5171	PSMD2
DB006G4BC2_UP	PRSE1BC2_UP	Up-Up	ATTAGGATATGCTTCGTTAATAAAT	GTCGTGTGGCGTTGTTCCTTATGCT	0	2130	4684	EWSR1	5708	5171	PSMD2
DB006G5BC1_UP	PRSE1BC2_UP	Up-Up	GGTCGAACGAATGTTAGGTGGTGAG	GTCGTGTGGCGTTGTTCCTTATGCT	0	1385	3038	CREB1	5708	5171	PSMD2
DB006G6BC2_UP	PRSE1BC2_UP	Up-Up	TCGGCAGTATGGAAAATAGATCCTG	GTCGTGTGGCGTTGTTCCTTATGCT	0	1385	3038	CREB1	5708	5171	PSMD2
DB006G7BC1_UP	PRSE1BC2_UP	Up-Up	CTATCGCACAGACATTCTAGCTATG	GTCGTGTGGCGTTGTTCCTTATGCT	0	898	12508	CCNE1	5708	5171	PSMD2
DB006G8BC2_UP	PRSE1BC2_UP	Up-Up	CTCTTTCCTCTCAGGGTGAAGGCGT	GTCGTGTGGCGTTGTTCCTTATGCT	0	898	12508	CCNE1	5708	5171	PSMD2
DB006G9BC1_UP	PRSE1BC2_UP	Up-Up	CGGAGCGAGGGCGAGGGCGAGCTGG	GTCGTGTGGCGTTGTTCCTTATGCT	0	3209	14502	HOXA13	5708	5171	PSMD2
DB006G10BC2_UP	PRSE1BC2_UP	Up-Up	GGGTTGTCACTGATGAGGGACGACG	GTCGTGTGGCGTTGTTCCTTATGCT	0	3209	14502	HOXA13	5708	5171	PSMD2
DB006G11BC1_UP	PRSE1BC2_UP	Up-Up	CTATCCTGTGGGTGCAAACGCTGGG	GTCGTGTGGCGTTGTTCCTTATGCT	0	23157	6705	SEPT6	5708	5171	PSMD2
DB006G12BC2_UP	PRSE1BC2_UP	Up-Up	TATAATGACTGAACACTGCTCCACG	GTCGTGTGGCGTTGTTCCTTATGCT	0	23157	6705	SEPT6	5708	5171	PSMD2
DB006G13BC1_UP	PRSE1BC2_UP	Up-Up	GTAGGCGCCTTGCTACAGCACGGTT	GTCGTGTGGCGTTGTTCCTTATGCT	0	7942	9713	TFEB	5708	5171	PSMD2
DB006G14BC2_UP	PRSE1BC2_UP	Up-Up	ACATAAGACTCGGTCCAGGCACGGC	GTCGTGTGGCGTTGTTCCTTATGCT	0	7942	9713	TFEB	5708	5171	PSMD2
DB006G15BC1_UP	PRSE1BC2_UP	Up-Up	TTCGTAGCGGCGTGTTGGTTGGTAG	GTCGTGTGGCGTTGTTCCTTATGCT	0	1656	12339	DDX6	5708	5171	PSMD2
DB006G16BC2_UP	PRSE1BC2_UP	Up-Up	GTTGGCTTCTATGCTTGGCGCTTGG	GTCGTGTGGCGTTGTTCCTTATGCT	0	1656	12339	DDX6	5708	5171	PSMD2
DB006G17BC1_UP	PRSE1BC2_UP	Up-Up	TTCCTGCTTCGTATTACTTGGGGCG	GTCGTGTGGCGTTGTTCCTTATGCT	0	5077	56022	PAX3	5708	5171	PSMD2
DB006G18BC2_UP	PRSE1BC2_UP	Up-Up	CGGATGATCGGTGAACTAGCTTGG	GTCGTGTGGCGTTGTTCCTTATGCT	0	5077	56022	PAX3	5708	5171	PSMD2
DB006G19BC1_UP	PRSE1BC2_UP	Up-Up	GTGTGTAGGGGGGGCGCAGGCACTC	GTCGTGTGGCGTTGTTCCTTATGCT	0	861	70610	RUNX1	5708	5171	PSMD2
DB006G20BC2_UP	PRSE1BC2_UP	Up-Up	ATAAGAGGAGGGCTGGATCGGGTGC	GTCGTGTGGCGTTGTTCCTTATGCT	0	861	70610	RUNX1	5708	5171	PSMD2
DB006G21BC1_UP	PRSE1BC2_UP	Up-Up	GCGCGTCGCTTATGGTGGGTGGGCA	GTCGTGTGGCGTTGTTCCTTATGCT	0	2313	6734	FLI1	5708	5171	PSMD2
DB006G22BC2_UP	PRSE1BC2_UP	Up-Up	TTTGAGTCACGGAATTGGCAGGGGA	GTCGTGTGGCGTTGTTCCTTATGCT	0	2313	6734	FLI1	5708	5171	PSMD2
DB006G23BC1_UP	PRSE1BC2_UP	Up-Up	GGCGTAGTAAGAGGTGGCGGGTGGG	GTCGTGTGGCGTTGTTCCTTATGCT	0	90993	7094	CREB3L1	5708	5171	PSMD2
DB006G24BC2_UP	PRSE1BC2_UP	Up-Up	GATATGGTTGGGGAACATGGTAAGG	GTCGTGTGGCGTTGTTCCTTATGCT	0	90993	7094	CREB3L1	5708	5171	PSMD2
DB006I1BC1_UP	PRSE1BC2_UP	Up-Up	GATATATGGTTACTGGTCGCTCTTG	GTCGTGTGGCGTTGTTCCTTATGCT	0	10215	10659	OLIG2	5708	5171	PSMD2
DB006I2BC2_UP	PRSE1BC2_UP	Up-Up	TGCCATAGATAATATGCAAGTGTTC	GTCGTGTGGCGTTGTTCCTTATGCT	0	10215	10659	OLIG2	5708	5171	PSMD2
DB006I7BC1_UP	PRSE1BC2_UP	Up-Up	TTAAGTTTATATTGTGCCGCACAAG	GTCGTGTGGCGTTGTTCCTTATGCT	0	3535	13532	IGL@	5708	5171	PSMD2
DB006I8BC2_UP	PRSE1BC2_UP	Up-Up	ACTGGATGACGTGTCCAATGGGATT	GTCGTGTGGCGTTGTTCCTTATGCT	0	3535	13532	IGL@	5708	5171	PSMD2
DB006I9BC1_UP	PRSE1BC2_UP	Up-Up	GAGGTTACCCATAGTATTCATGTTA	GTCGTGTGGCGTTGTTCCTTATGCT	0	6416	10376	MAP2K4	5708	5171	PSMD2
DB006I10BC2_UP	PRSE1BC2_UP	Up-Up	AGCAGCTAGGCAGGACAGCGCACTG	GTCGTGTGGCGTTGTTCCTTATGCT	0	6416	10376	MAP2K4	5708	5171	PSMD2
DB006I13BC1_UP	PRSE1BC2_UP	Up-Up	TTGTTAACCGATTATTGATATTTAT	GTCGTGTGGCGTTGTTCCTTATGCT	0	1434	2940	IKZF1	5708	5171	PSMD2
DB006I14BC2_UP	PRSE1BC2_UP	Up-Up	CCGCATCCGTGAGGCTCTAGAAATC	GTCGTGTGGCGTTGTTCCTTATGCT	0	1434	2940	IKZF1	5708	5171	PSMD2
DB006I15BC1_UP	PRSE1BC2_UP	Up-Up	GAGGTGTAGTGCGGTAGGGCGTGGG	GTCGTGTGGCGTTGTTCCTTATGCT	0	5292	7882	PIM1	5708	5171	PSMD2
DB006I16BC2_UP	PRSE1BC2_UP	Up-Up	TTCAGCACGACGTTCTCCTTCACGG	GTCGTGTGGCGTTGTTCCTTATGCT	0	5292	7882	PIM1	5708	5171	PSMD2
DB006I17BC1_UP	PRSE1BC2_UP	Up-Up	GAACTGTATGGTTTGGAGTCGTGGT	GTCGTGTGGCGTTGTTCCTTATGCT	0	668	13782	FOXL2	5708	5171	PSMD2
DB006I18BC2_UP	PRSE1BC2_UP	Up-Up	AACTGTATATTCCATGGCTTCCGTT	GTCGTGTGGCGTTGTTCCTTATGCT	0	668	13782	FOXL2	5708	5171	PSMD2
DB006I19BC1_UP	PRSE1BC2_UP	Up-Up	TACGATGAATTGTGGGCGGTGTGGT	GTCGTGTGGCGTTGTTCCTTATGCT	0	602	71003	BCL3	5708	5171	PSMD2
DB006I20BC2_UP	PRSE1BC2_UP	Up-Up	TCCGACGATAATTTCATGTGATCAA	GTCGTGTGGCGTTGTTCCTTATGCT	0	602	71003	BCL3	5708	5171	PSMD2
DB006K3BC1_UP	PRSE1BC2_UP	Up-Up	AGTGCGGGCGTCCGGGGCGTCGGAG	GTCGTGTGGCGTTGTTCCTTATGCT	0	1140	7071	FGFR1OP	5708	5171	PSMD2
DB006K4BC2_UP	PRSE1BC2_UP	Up-Up	GTGTGGGGTCGGACCCAGCCGTTCG	GTCGTGTGGCGTTGTTCCTTATGCT	0	1140	7071	FGFR1OP	5708	5171	PSMD2
DB006K5BC1_UP	PRSE1BC2_UP	Up-Up	GGTAATGGTTTCTAATAATCGCGAC	GTCGTGTGGCGTTGTTCCTTATGCT	0	6455	1845	SH3GL1	5708	5171	PSMD2
DB006K6BC2_UP	PRSE1BC2_UP	Up-Up	AGACTGCCAAGGAACTGTGCTGAGT	GTCGTGTGGCGTTGTTCCTTATGCT	0	6455	1845	SH3GL1	5708	5171	PSMD2
DB006K7BC1_UP	PRSE1BC2_UP	Up-Up	CCGACCGGGGCTGGTATTCAGCAGG	GTCGTGTGGCGTTGTTCCTTATGCT	0	1021	13668	CDK6	5708	5171	PSMD2
DB006K8BC2_UP	PRSE1BC2_UP	Up-Up	CCAATCTGATGTCCGGCTGTGCGTT	GTCGTGTGGCGTTGTTCCTTATGCT	0	1021	13668	CDK6	5708	5171	PSMD2
DB006K9BC1_UP	PRSE1BC2_UP	Up-Up	GCGTAGATCGGACAACCACTGGGGG	GTCGTGTGGCGTTGTTCCTTATGCT	0	124583	117	CANT1	5708	5171	PSMD2
DB006K10BC2_UP	PRSE1BC2_UP	Up-Up	GCAGACTCAGGGGACGTGGAGGAGT	GTCGTGTGGCGTTGTTCCTTATGCT	0	124583	117	CANT1	5708	5171	PSMD2
DB006K11BC1_UP	PRSE1BC2_UP	Up-Up	GTTTTCGATAGTTCAGTTGCGGGTT	GTCGTGTGGCGTTGTTCCTTATGCT	0	23157	2233	SEPT6	5708	5171	PSMD2
DB006K12BC2_UP	PRSE1BC2_UP	Up-Up	TAGGCATGCTCCTGGATAGCTGAAC	GTCGTGTGGCGTTGTTCCTTATGCT	0	23157	2233	SEPT6	5708	5171	PSMD2
DB006K13BC1_UP	PRSE1BC2_UP	Up-Up	GATTCATGTGGTAGAGCATCTGTTG	GTCGTGTGGCGTTGTTCCTTATGCT	0	26039	1296	SS18L1	5708	5171	PSMD2
DB006K14BC2_UP	PRSE1BC2_UP	Up-Up	ATTGCGGTGTTTTGTTGGCTCGAGG	GTCGTGTGGCGTTGTTCCTTATGCT	0	26039	1296	SS18L1	5708	5171	PSMD2
DB006K15BC1_UP	PRSE1BC2_UP	Up-Up	GTAGTTACGTCTAAAGACTACTGGC	GTCGTGTGGCGTTGTTCCTTATGCT	0	55422	6496	ZNF331	5708	5171	PSMD2
DB006K16BC2_UP	PRSE1BC2_UP	Up-Up	TGAGCTGCGAGAGAGGTAGGGAGCG	GTCGTGTGGCGTTGTTCCTTATGCT	0	55422	6496	ZNF331	5708	5171	PSMD2
DB006K21BC1_UP	PRSE1BC2_UP	Up-Up	GCAGGTTCTGCGGAACGGTCTGATG	GTCGTGTGGCGTTGTTCCTTATGCT	0	8031	2434	NCOA4	5708	5171	PSMD2
DB006K22BC2_UP	PRSE1BC2_UP	Up-Up	CGCCGCTTAGGCCAGGGTATGTAGT	GTCGTGTGGCGTTGTTCCTTATGCT	0	8031	2434	NCOA4	5708	5171	PSMD2
DB006K23BC1_UP	PRSE1BC2_UP	Up-Up	GGAGAGCGCGTTGATGGCAGGACAC	GTCGTGTGGCGTTGTTCCTTATGCT	0	5187	9470	PER1	5708	5171	PSMD2
DB006K24BC2_UP	PRSE1BC2_UP	Up-Up	TTTATATAGCTACTAGTAGCGCTAA	GTCGTGTGGCGTTGTTCCTTATGCT	0	5187	9470	PER1	5708	5171	PSMD2
DB006M1BC1_UP	PRSE1BC2_UP	Up-Up	CAATTTAGGGGGGCGCTATGGGCGT	GTCGTGTGGCGTTGTTCCTTATGCT	0	10397	3886	NDRG1	5708	5171	PSMD2
DB006M2BC2_UP	PRSE1BC2_UP	Up-Up	CATGATATTCCGATGCGGTTTTGTG	GTCGTGTGGCGTTGTTCCTTATGCT	0	10397	3886	NDRG1	5708	5171	PSMD2
DB006M5BC1_UP	PRSE1BC2_UP	Up-Up	AGGAGGCAATGACATTTAAGGAGTG	GTCGTGTGGCGTTGTTCCTTATGCT	0	150465	10198	TTL	5708	5171	PSMD2
DB006M6BC2_UP	PRSE1BC2_UP	Up-Up	TGGTCAGCTAGTCCTTAGGAGGGGT	GTCGTGTGGCGTTGTTCCTTATGCT	794	150465	10198	TTL	5708	5171	PSMD2
DB006M7BC1_UP	PRSE1BC2_UP	Up-Up	AGTAACAGAGTAGGATTCGAGGGCA	GTCGTGTGGCGTTGTTCCTTATGCT	0	4005	14652	LMO2	5708	5171	PSMD2
DB006M8BC2_UP	PRSE1BC2_UP	Up-Up	TGCTTGTGTTGTGATGTCCGTCGAG	GTCGTGTGGCGTTGTTCCTTATGCT	0	4005	14652	LMO2	5708	5171	PSMD2
DB006M11BC1_UP	PRSE1BC2_UP	Up-Up	GTGATTGGGGGCTTGGCAGGTTCTG	GTCGTGTGGCGTTGTTCCTTATGCT	0	1643	3586	DDB2	5708	5171	PSMD2
DB006M12BC2_UP	PRSE1BC2_UP	Up-Up	GCATGGACGGGGGTAGGCCCTGGGG	GTCGTGTGGCGTTGTTCCTTATGCT	0	1643	3586	DDB2	5708	5171	PSMD2
DB006M13BC1_UP	PRSE1BC2_UP	Up-Up	AAGATTTTCATCGTGTGACTTGAGA	GTCGTGTGGCGTTGTTCCTTATGCT	0	10342	5933	TFG	5708	5171	PSMD2
DB006M14BC2_UP	PRSE1BC2_UP	Up-Up	AATACGTTGGATGTGACAATACTTT	GTCGTGTGGCGTTGTTCCTTATGCT	0	10342	5933	TFG	5708	5171	PSMD2
DB006M17BC1_UP	PRSE1BC2_UP	Up-Up	GGGCGCTCACCATTTACCAATCTGT	GTCGTGTGGCGTTGTTCCTTATGCT	0	4958	71148	OMD	5708	5171	PSMD2
DB006M18BC2_UP	PRSE1BC2_UP	Up-Up	GAGTACGTGTCTTCCTGGCAACGTG	GTCGTGTGGCGTTGTTCCTTATGCT	0	4958	71148	OMD	5708	5171	PSMD2
DB006M19BC1_UP	PRSE1BC2_UP	Up-Up	TTTGGTAGAGCTTGGGGCGACGGGA	GTCGTGTGGCGTTGTTCCTTATGCT	0	51684	6119	SUFU	5708	5171	PSMD2
DB006M20BC2_UP	PRSE1BC2_UP	Up-Up	GGTGATTCCTAAGTTTTGGGATATT	GTCGTGTGGCGTTGTTCCTTATGCT	0	51684	6119	SUFU	5708	5171	PSMD2
DB006M21BC1_UP	PRSE1BC2_UP	Up-Up	TCAAAATTCGGGTGTAGAGATCTC	GTCGTGTGGCGTTGTTCCTTATGCT	0	2271	3408	FH	5708	5171	PSMD2
DB006M22BC2_UP	PRSE1BC2_UP	Up-Up	AGGCTGCCGTGTATCCGTTGTAAAA	GTCGTGTGGCGTTGTTCCTTATGCT	0	2271	3408	FH	5708	5171	PSMD2
DB006O3BC1_UP	PRSE1BC2_UP	Up-Up	CGGCGGTCGGTGGTGGTCCCCGGAG	GTCGTGTGGCGTTGTTCCTTATGCT	0	3927	5231	LASP1	5708	5171	PSMD2
DB006O4BC2_UP	PRSE1BC2_UP	Up-Up	GATGTTAGTAAGAGGAATGCGGGAA	GTCGTGTGGCGTTGTTCCTTATGCT	0	3927	5231	LASP1	5708	5171	PSMD2
DB006O5BC1_UP	PRSE1BC2_UP	Up-Up	ATTCTGAACATTTTATAGTAACTTA	GTCGTGTGGCGTTGTTCCTTATGCT	0	7157	3774	TP53	5708	5171	PSMD2
DB006O6BC2_UP	PRSE1BC2_UP	Up-Up	TGTTGGTGAGGGACGGTTAGGCAGA	GTCGTGTGGCGTTGTTCCTTATGCT	21	7157	3774	TP53	5708	5171	PSMD2
DB006O7BC1_UP	PRSE1BC2_UP	Up-Up	TCATATTATTTATAATACATTTTGG	GTCGTGTGGCGTTGTTCCTTATGCT	0	3558	14594	IL2	5708	5171	PSMD2
DB006O8BC2_UP	PRSE1BC2_UP	Up-Up	TGCAATTGGTGCTAGTCCCTTGATT	GTCGTGTGGCGTTGTTCCTTATGCT	0	3558	14594	IL2	5708	5171	PSMD2
DB006O9BC1_UP	PRSE1BC2_UP	Up-Up	TAATACTTTGTGAGAGGTGGTGCAT	GTCGTGTGGCGTTGTTCCTTATGCT	0	2625	2711	GATA3	5708	5171	PSMD2
DB006O10BC2_UP	PRSE1BC2_UP	Up-Up	AACGTTTATGTTCTTGTTCAGGAAA	GTCGTGTGGCGTTGTTCCTTATGCT	0	2625	2711	GATA3	5708	5171	PSMD2
DB006O17BC1_UP	PRSE1BC2_UP	Up-Up	CGGGTTTGTCGGGTGATCAGGTCTA	GTCGTGTGGCGTTGTTCCTTATGCT	0	5087	71783	PBX1	5708	5171	PSMD2
DB006O18BC2_UP	PRSE1BC2_UP	Up-Up	GGTTAGTAACGTGTCACCAAGACGT	GTCGTGTGGCGTTGTTCCTTATGCT	0	5087	71783	PBX1	5708	5171	PSMD2
DB003A1BC1_UP	PRSE1BC2_UP	Up-Up	GGCTGGTACCGGTCTTGACTCGGCC	GTCGTGTGGCGTTGTTCCTTATGCT	0	3925	7417	STMN1	5708	5171	PSMD2
DB003A2BC2_UP	PRSE1BC2_UP	Up-Up	CAAATTGTCTCTACGCCTGTAGCGT	GTCGTGTGGCGTTGTTCCTTATGCT	0	3925	7417	STMN1	5708	5171	PSMD2
DB003A7BC1_UP	PRSE1BC2_UP	Up-Up	CTGGCGAGGATGGTGCCGCTAAG	GTCGTGTGGCGTTGTTCCTTATGCT	0	4869	7543	NPM1	5708	5171	PSMD2
DB003A8BC2_UP	PRSE1BC2_UP	Up-Up	ATTATTGGGGTTTCCGTTCCCGTAG	GTCGTGTGGCGTTGTTCCTTATGCT	0	4869	7543	NPM1	5708	5171	PSMD2
DB003A11BC1_UP	PRSE1BC2_UP	Up-Up	GGGGCGGTGCGGTTAGCGTAAGATC	GTCGTGTGGCGTTGTTCCTTATGCT	0	9134	13249	CCNE2	5708	5171	PSMD2
DB003A12BC2_UP	PRSE1BC2_UP	Up-Up	TTCAAGATCAGGATTGGGGGGTGCC	GTCGTGTGGCGTTGTTCCTTATGCT	0	9134	13249	CCNE2	5708	5171	PSMD2
DB003A13BC1_UP	PRSE1BC2_UP	Up-Up	GACACACAGTCAGTCTCAGACTGTG	GTCGTGTGGCGTTGTTCCTTATGCT	0	3621	71736	ING1	5708	5171	PSMD2
DB003A14BC2_UP	PRSE1BC2_UP	Up-Up	CAATTAGCCTGGCTCTCGACACAGT	GTCGTGTGGCGTTGTTCCTTATGCT	0	3621	71736	ING1	5708	5171	PSMD2
DB003A15BC1_UP	PRSE1BC2_UP	Up-Up	AACTGGAGTGGCTATTTTTTTCTTC	GTCGTGTGGCGTTGTTCCTTATGCT	0	5573	2455	PRKAR1A	5708	5171	PSMD2
DB003A16BC2_UP	PRSE1BC2_UP	Up-Up	CCATAAGATTACGCGGAGTGTATAC	GTCGTGTGGCGTTGTTCCTTATGCT	0	5573	2455	PRKAR1A	5708	5171	PSMD2
DB003A23BC1_UP	PRSE1BC2_UP	Up-Up	TCCGGGTGAACTAATTTGCATTATG	GTCGTGTGGCGTTGTTCCTTATGCT	0	7277	5839	TUBA4A	5708	5171	PSMD2
DB003A24BC2_UP	PRSE1BC2_UP	Up-Up	GATACTAGTGGTCCTTAGGTCATGG	GTCGTGTGGCGTTGTTCCTTATGCT	0	7277	5839	TUBA4A	5708	5171	PSMD2
DB003C3BC1_UP	PRSE1BC2_UP	Up-Up	TTTGGGCTGCTTTTCCGGCGGGTGG	GTCGTGTGGCGTTGTTCCTTATGCT	0	136647	12984	C7orf11	5708	5171	PSMD2
DB003C4BC2_UP	PRSE1BC2_UP	Up-Up	CGGATCTGCGACATGGTTGCTAGGA	GTCGTGTGGCGTTGTTCCTTATGCT	0	136647	12984	C7orf11	5708	5171	PSMD2
DB003C5BC1_UP	PRSE1BC2_UP	Up-Up	AGAGGCATCGCGACCAAGTAGTCAG	GTCGTGTGGCGTTGTTCCTTATGCT	0	23594	12043	ORC6L	5708	5171	PSMD2
DB003C6BC2_UP	PRSE1BC2_UP	Up-Up	CTCTCATTATGGCTGTTCGGGAGGG	GTCGTGTGGCGTTGTTCCTTATGCT	0	23594	12043	ORC6L	5708	5171	PSMD2
DB003C7BC1_UP	PRSE1BC2_UP	Up-Up	ACAGCAACCGTTTAGGATTTAATAG	GTCGTGTGGCGTTGTTCCTTATGCT	0	221150	6057	SKA3	5708	5171	PSMD2
DB003C8BC2_UP	PRSE1BC2_UP	Up-Up	CCTGGTAAGTCATGCGCTTCTTGTG	GTCGTGTGGCGTTGTTCCTTATGCT	0	221150	6057	SKA3	5708	5171	PSMD2
DB003C11BC1_UP	PRSE1BC2_UP	Up-Up	GATACGCGGTTAACGGAAGGTGGGG	GTCGTGTGGCGTTGTTCCTTATGCT	0	902	12855	CCNH	5708	5171	PSMD2
DB003C12BC2_UP	PRSE1BC2_UP	Up-Up	TTGGTCTACTCAGGAGACTTGCGTT	GTCGTGTGGCGTTGTTCCTTATGCT	0	902	12855	CCNH	5708	5171	PSMD2
DB003C17BC1_UP	PRSE1BC2_UP	Up-Up	GCTGTTAGAAGCTCGAGTCTATGTA	GTCGTGTGGCGTTGTTCCTTATGCT	0	1022	1832	CDK7	5708	5171	PSMD2
DB003C18BC2_UP	PRSE1BC2_UP	Up-Up	GCGTCCGATCCAGGGTAGGCGTAGG	GTCGTGTGGCGTTGTTCCTTATGCT	0	1022	1832	CDK7	5708	5171	PSMD2
DB003C23BC1_UP	PRSE1BC2_UP	Up-Up	CGAATTTGCTAACGATGCTTACTAC	GTCGTGTGGCGTTGTTCCTTATGCT	0	84790	5968	TUBA1C	5708	5171	PSMD2
DB003C24BC2_UP	PRSE1BC2_UP	Up-Up	GGTTGGTGTCCGTGTAGCATCCATT	GTCGTGTGGCGTTGTTCCTTATGCT	0	84790	5968	TUBA1C	5708	5171	PSMD2
DB003E1BC1_UP	PRSE1BC2_UP	Up-Up	GCTGACAGGTACGTACGCTGGAATT	GTCGTGTGGCGTTGTTCCTTATGCT	0	6135	6960	RPL11	5708	5171	PSMD2
DB003E2BC2_UP	PRSE1BC2_UP	Up-Up	TGGATTCTGTAAGCGGTTGATACCC	GTCGTGTGGCGTTGTTCCTTATGCT	0	6135	6960	RPL11	5708	5171	PSMD2
DB003E3BC1_UP	PRSE1BC2_UP	Up-Up	CCAGGTTCCGACATCGATTTATATC	GTCGTGTGGCGTTGTTCCTTATGCT	0	7532	801	YWHAG	5708	5171	PSMD2
DB003E4BC2_UP	PRSE1BC2_UP	Up-Up	ATTGGTGGCGCTCGTGGGAATGTAT	GTCGTGTGGCGTTGTTCCTTATGCT	0	7532	801	YWHAG	5708	5171	PSMD2
DB003E5BC1_UP	PRSE1BC2_UP	Up-Up	TATCGAGGTGCACCACGGCTTTCGG	GTCGTGTGGCGTTGTTCCTTATGCT	0	11186	55583	RASSF1	5708	5171	PSMD2
DB003E6BC2_UP	PRSE1BC2_UP	Up-Up	CAGTCGAGTGGGTGAAGGTGGCGGG	GTCGTGTGGCGTTGTTCCTTATGCT	0	11186	55583	RASSF1	5708	5171	PSMD2
DB003E7BC1_UP	PRSE1BC2_UP	Up-Up	ATGTCGGCGCCAGAGAGGGAGGGGG	GTCGTGTGGCGTTGTTCCTTATGCT	0	220134	230	SKA1	5708	5171	PSMD2
DB003E8BC2_UP	PRSE1BC2_UP	Up-Up	GAACCTCGTTTGTTTCAGCAGTGTC	GTCGTGTGGCGTTGTTCCTTATGCT	0	220134	230	SKA1	5708	5171	PSMD2
DB003E11BC1_UP	PRSE1BC2_UP	Up-Up	GTGTCTCACAGACTGTGTCTGACTG	GTCGTGTGGCGTTGTTCCTTATGCT	0	645	14238	NEK2	5708	5171	PSMD2
DB003E12BC2_UP	PRSE1BC2_UP	Up-Up	GGTCGAGGTAAGGGTTGCGTCAGGT	GTCGTGTGGCGTTGTTCCTTATGCT	0	645	14238	NEK2	5708	5171	PSMD2
DB003E15BC1_UP	PRSE1BC2_UP	Up-Up	TTGCCATGTTCCATAAAACGGGATT	GTCGTGTGGCGTTGTTCCTTATGCT	0	902	5564	CCNH	5708	5171	PSMD2
DB003E16BC2_UP	PRSE1BC2_UP	Up-Up	TTTTTATTAGGGTAGATTGTTGATT	GTCGTGTGGCGTTGTTCCTTATGCT	0	902	5564	CCNH	5708	5171	PSMD2
DB003E23BC1_UP	PRSE1BC2_UP	Up-Up	TTGCAAATTCCGGATGGTTGGTCTT	GTCGTGTGGCGTTGTTCCTTATGCT	0	84790	5766	TUBA1C	5708	5171	PSMD2
DB003E24BC2_UP	PRSE1BC2_UP	Up-Up	GCGGTTCACAAAGGTCGGGGAGTGG	GTCGTGTGGCGTTGTTCCTTATGCT	0	84790	5766	TUBA1C	5708	5171	PSMD2
DB003G1BC1_UP	PRSE1BC2_UP	Up-Up	TGAAATGAGTTCGTCGGGGCGGGCG	GTCGTGTGGCGTTGTTCCTTATGCT	0	4088	4690	SMAD3	5708	5171	PSMD2
DB003G2BC2_UP	PRSE1BC2_UP	Up-Up	TCGTGTGATTCGAGTTGATTTTGGA	GTCGTGTGGCGTTGTTCCTTATGCT	0	4088	4690	SMAD3	5708	5171	PSMD2
DB003G3BC1_UP	PRSE1BC2_UP	Up-Up	GAACGGTGCCTAGGGCAACTTCCGG	GTCGTGTGGCGTTGTTCCTTATGCT	0	2885	8010	GRB2	5708	5171	PSMD2
DB003G4BC2_UP	PRSE1BC2_UP	Up-Up	TCGCAGTAGTCATTAATCCCTTGTA	GTCGTGTGGCGTTGTTCCTTATGCT	0	2885	8010	GRB2	5708	5171	PSMD2
DB003G15BC1_UP	PRSE1BC2_UP	Up-Up	CAGAGACATCAGAGTTCGTCGATGC	GTCGTGTGGCGTTGTTCCTTATGCT	0	1994	61	ELAVL1	5708	5171	PSMD2
DB003G16BC2_UP	PRSE1BC2_UP	Up-Up	CGGTGGGAAATACTGGTGGCGCGGG	GTCGTGTGGCGTTGTTCCTTATGCT	0	1994	61	ELAVL1	5708	5171	PSMD2
DB003G17BC1_UP	PRSE1BC2_UP	Up-Up	TTCAACGCGTGCCTCTTCGTATCTT	GTCGTGTGGCGTTGTTCCTTATGCT	0	5071	1392	PARK2	5708	5171	PSMD2
DB003G18BC2_UP	PRSE1BC2_UP	Up-Up	ATGTGTCTTCGTCATCCGAGTTCAC	GTCGTGTGGCGTTGTTCCTTATGCT	0	5071	1392	PARK2	5708	5171	PSMD2
DB003G19BC1_UP	PRSE1BC2_UP	Up-Up	CTGTCAGTAGGGTGCTGTAGGGTGC	GTCGTGTGGCGTTGTTCCTTATGCT	0	892	13480	CCNC	5708	5171	PSMD2
DB003G20BC2_UP	PRSE1BC2_UP	Up-Up	TGAGCCCATGCCGACGCTATTGGCG	GTCGTGTGGCGTTGTTCCTTATGCT	0	892	13480	CCNC	5708	5171	PSMD2
DB003I1BC1_UP	PRSE1BC2_UP	Up-Up	TGTGGGCCTTATACACTACACTGCT	GTCGTGTGGCGTTGTTCCTTATGCT	0	4830	3125	NME1	5708	5171	PSMD2
DB003I2BC2_UP	PRSE1BC2_UP	Up-Up	GCAGGTCCGACAAGATTCTTGAGTT	GTCGTGTGGCGTTGTTCCTTATGCT	0	4830	3125	NME1	5708	5171	PSMD2
DB003I3BC1_UP	PRSE1BC2_UP	Up-Up	GACGGAGGAGTTTGCAGAAATGGGT	GTCGTGTGGCGTTGTTCCTTATGCT	0	1027	1843	CDKN1B	5708	5171	PSMD2
DB003I4BC2_UP	PRSE1BC2_UP	Up-Up	GTTGAATGTCCAATCCTATAAAGTG	GTCGTGTGGCGTTGTTCCTTATGCT	0	1027	1843	CDKN1B	5708	5171	PSMD2
DB003I5BC1_UP	PRSE1BC2_UP	Up-Up	ACTGTTAGTCCTCTTTAACGATCCA	GTCGTGTGGCGTTGTTCCTTATGCT	0	151195	71257	CCNYL1	5708	5171	PSMD2
DB003I6BC2_UP	PRSE1BC2_UP	Up-Up	GACGGGGGAGTTCGGGGCGGGCAGT	GTCGTGTGGCGTTGTTCCTTATGCT	0	151195	71257	CCNYL1	5708	5171	PSMD2
DB003I7BC1_UP	PRSE1BC2_UP	Up-Up	ACTCTAACCATCCACGAAGGTTGGT	GTCGTGTGGCGTTGTTCCTTATGCT	0	4869	3078	NPM1	5708	5171	PSMD2
DB003I8BC2_UP	PRSE1BC2_UP	Up-Up	GGTGAAGTGCGTCCCATGTTAGGGG	GTCGTGTGGCGTTGTTCCTTATGCT	0	4869	3078	NPM1	5708	5171	PSMD2
DB003I9BC1_UP	PRSE1BC2_UP	Up-Up	GGACAACGGTGATGTGGCTGCCCAT	GTCGTGTGGCGTTGTTCCTTATGCT	0	4331	1816	MNAT1	5708	5171	PSMD2
DB003I10BC2_UP	PRSE1BC2_UP	Up-Up	TTAAATTGGACTGTGCGAGGTATTT	GTCGTGTGGCGTTGTTCCTTATGCT	0	4331	1816	MNAT1	5708	5171	PSMD2
DB003I15BC1_UP	PRSE1BC2_UP	Up-Up	TAGAGTGGCGTGGCCCGGGTGGACG	GTCGTGTGGCGTTGTTCCTTATGCT	0	55872	6493	PBK	5708	5171	PSMD2
DB003I16BC2_UP	PRSE1BC2_UP	Up-Up	TTGCTCGGTCGCGTATCAGTCGTGT	GTCGTGTGGCGTTGTTCCTTATGCT	0	55872	6493	PBK	5708	5171	PSMD2
DB003I17BC1_UP	PRSE1BC2_UP	Up-Up	AACAGCCGGGCGTCATTAATTCTCC	GTCGTGTGGCGTTGTTCCTTATGCT	0	10983	3899	CCNI	5708	5171	PSMD2
DB003I18BC2_UP	PRSE1BC2_UP	Up-Up	TTGCGCGCCCAGGTAGGCGCTTTGG	GTCGTGTGGCGTTGTTCCTTATGCT	0	10983	3899	CCNI	5708	5171	PSMD2
DB003I21BC1_UP	PRSE1BC2_UP	Up-Up	GGGGCGTCGGAGAGGTCGGGATTGG	GTCGTGTGGCGTTGTTCCTTATGCT	0	7443	71462	VRK1	5708	5171	PSMD2
DB003I22BC2_UP	PRSE1BC2_UP	Up-Up	CCCGATAAAGCAGGCGGATGAAGGC	GTCGTGTGGCGTTGTTCCTTATGCT	0	7443	71462	VRK1	5708	5171	PSMD2
DB003K3BC1_UP	PRSE1BC2_UP	Up-Up	TATCTAGCATCGGTTGGCTAAGGCT	GTCGTGTGGCGTTGTTCCTTATGCT	0	57018	8729	CCNL1	5708	5171	PSMD2
DB003K4BC2_UP	PRSE1BC2_UP	Up-Up	CTAAGGTTAAGGATGTGTAGCTACT	GTCGTGTGGCGTTGTTCCTTATGCT	0	57018	8729	CCNL1	5708	5171	PSMD2
DB003K5BC1_UP	PRSE1BC2_UP	Up-Up	TGCATGTTTAATTCATTGTACTGCG	GTCGTGTGGCGTTGTTCCTTATGCT	0	22858	10179	ICK	5708	5171	PSMD2
DB003K6BC2_UP	PRSE1BC2_UP	Up-Up	TGTAGCGGTCTGCTGCAATTGTCGT	GTCGTGTGGCGTTGTTCCTTATGCT	0	22858	10179	ICK	5708	5171	PSMD2
DB003K7BC1_UP	PRSE1BC2_UP	Up-Up	TCTAGGACAGATTGTCAGGAGCAGA	GTCGTGTGGCGTTGTTCCTTATGCT	0	3856	2380	KRT8	5708	5171	PSMD2
DB003K8BC2_UP	PRSE1BC2_UP	Up-Up	CATTTGCTGCCTTTTCCGGAAGCCA	GTCGTGTGGCGTTGTTCCTTATGCT	0	3856	2380	KRT8	5708	5171	PSMD2
DB003K9BC1_UP	PRSE1BC2_UP	Up-Up	TCTGTCCGTGCGGTGCATGGTAGAA	GTCGTGTGGCGTTGTTCCTTATGCT	0	10783	3567	NEK6	5708	5171	PSMD2
DB003K10BC2_UP	PRSE1BC2_UP	Up-Up	CTGTTTCCTTGATGGGTTAGTTCGT	GTCGTGTGGCGTTGTTCCTTATGCT	0	10783	3567	NEK6	5708	5171	PSMD2
DB003K11BC1_UP	PRSE1BC2_UP	Up-Up	ATGGGTGACTGACGGTACGTGAACG	GTCGTGTGGCGTTGTTCCTTATGCT	0	4869	6392	NPM1	5708	5171	PSMD2
DB003K12BC2_UP	PRSE1BC2_UP	Up-Up	GCGTATCTGGCATAGTTTTTAATTG	GTCGTGTGGCGTTGTTCCTTATGCT	0	4869	6392	NPM1	5708	5171	PSMD2
DB003K13BC1_UP	PRSE1BC2_UP	Up-Up	TACTAGGGAGCGATTTCGGTAAGGC	GTCGTGTGGCGTTGTTCCTTATGCT	0	8812	172	CCNK	5708	5171	PSMD2
DB003K14BC2_UP	PRSE1BC2_UP	Up-Up	TCCTGAACCCGCGGTATTACTAGGT	GTCGTGTGGCGTTGTTCCTTATGCT	0	8812	172	CCNK	5708	5171	PSMD2
DB003K15BC1_UP	PRSE1BC2_UP	Up-Up	ATTTGGGGCCTCCATCTTTCGGCGA	GTCGTGTGGCGTTGTTCCTTATGCT	0	5831	5951	PYCR1	5708	5171	PSMD2
DB003K16BC2_UP	PRSE1BC2_UP	Up-Up	ATGGGGTTAGCAGCGTATCTGCTGC	GTCGTGTGGCGTTGTTCCTTATGCT	0	5831	5951	PYCR1	5708	5171	PSMD2
DB003K19BC1_UP	PRSE1BC2_UP	Up-Up	TACACTCGAGTTTCCTAGCTTTATA	GTCGTGTGGCGTTGTTCCTTATGCT	0	3939	13378	LDHA	5708	5171	PSMD2
DB003K20BC2_UP	PRSE1BC2_UP	Up-Up	GTTTCGATGCCTCGTGCTGATTGCG	GTCGTGTGGCGTTGTTCCTTATGCT	0	3939	13378	LDHA	5708	5171	PSMD2
DB003K21BC1_UP	PRSE1BC2_UP	Up-Up	AATCGTGCTAGATCAGTTAGTATAT	GTCGTGTGGCGTTGTTCCTTATGCT	0	2068	5313	ERCC2	5708	5171	PSMD2
DB003K22BC2_UP	PRSE1BC2_UP	Up-Up	CTGTACAGCGTGGTCACGCGGTGGG	GTCGTGTGGCGTTGTTCCTTATGCT	0	2068	5313	ERCC2	5708	5171	PSMD2
DB003K23BC1_UP	PRSE1BC2_UP	Up-Up	TTATCGTTAGATGAGGTCTGCTAAC	GTCGTGTGGCGTTGTTCCTTATGCT	0	1356	1072	TUBA1B	5708	5171	PSMD2
DB003K24BC2_UP	PRSE1BC2_UP	Up-Up	AAGACGTTTTGTGGGAGGTGTGTCT	GTCGTGTGGCGTTGTTCCTTATGCT	0	1356	1072	TUBA1B	5708	5171	PSMD2
DB003M1BC1_UP	PRSE1BC2_UP	Up-Up	TCGGAGTCGCGGATTAGAATGGCCT	GTCGTGTGGCGTTGTTCCTTATGCT	0	5831	2609	PYCR1	5708	5171	PSMD2
DB003M2BC2_UP	PRSE1BC2_UP	Up-Up	AGCGGTGATTCTGGGACGCGTGTGT	GTCGTGTGGCGTTGTTCCTTATGCT	0	5831	2609	PYCR1	5708	5171	PSMD2
DB003M3BC1_UP	PRSE1BC2_UP	Up-Up	GAGCGTATGCGGGTTCTTCAGGGGA	GTCGTGTGGCGTTGTTCCTTATGCT	0	597	8953	DCTN1	5708	5171	PSMD2
DB003M4BC2_UP	PRSE1BC2_UP	Up-Up	TGAAGCTTTAAATGTACGTAACGGG	GTCGTGTGGCGTTGTTCCTTATGCT	0	597	8953	DCTN1	5708	5171	PSMD2
DB003M5BC1_UP	PRSE1BC2_UP	Up-Up	TGTATGTTCGCGAGTAGGTTTGGCT	GTCGTGTGGCGTTGTTCCTTATGCT	0	4869	3966	NPM1	5708	5171	PSMD2
DB003M6BC2_UP	PRSE1BC2_UP	Up-Up	CCATACACTTTATATATCTCTCGCG	GTCGTGTGGCGTTGTTCCTTATGCT	0	4869	3966	NPM1	5708	5171	PSMD2
DB003M11BC1_UP	PRSE1BC2_UP	Up-Up	TATTTGCGCGAGTCGTGCCGGCTTG	GTCGTGTGGCGTTGTTCCTTATGCT	0	900	5706	CCNG1	5708	5171	PSMD2
DB003M12BC2_UP	PRSE1BC2_UP	Up-Up	GGTGGTACTGTGCGTCAAAAGGGTG	GTCGTGTGGCGTTGTTCCTTATGCT	0	900	5706	CCNG1	5708	5171	PSMD2
DB003M13BC1_UP	PRSE1BC2_UP	Up-Up	ACGTCTAGACGTGCTCGCTAGAGTT	GTCGTGTGGCGTTGTTCCTTATGCT	0	10376	7910	TUBA1B	5708	5171	PSMD2
DB003M14BC2_UP	PRSE1BC2_UP	Up-Up	CAAATGTTGTAAAAGGACCTGACAT	GTCGTGTGGCGTTGTTCCTTATGCT	0	10376	7910	TUBA1B	5708	5171	PSMD2
DB003M15BC1_UP	PRSE1BC2_UP	Up-Up	GGTAGGGGGGTGTGCGGGGTAATAG	GTCGTGTGGCGTTGTTCCTTATGCT	0	5499	3788	PPP1CA	5708	5171	PSMD2
DB003M16BC2_UP	PRSE1BC2_UP	Up-Up	ATGTGCTAGTTGCGTACTTCAATAC	GTCGTGTGGCGTTGTTCCTTATGCT	0	5499	3788	PPP1CA	5708	5171	PSMD2
DB003M17BC1_UP	PRSE1BC2_UP	Up-Up	TGCTTTGAAGCAGTGTACCGGTAGT	GTCGTGTGGCGTTGTTCCTTATGCT	0	4747	10981	NEFL	5708	5171	PSMD2
DB003M18BC2_UP	PRSE1BC2_UP	Up-Up	AATCACGGTTCTCTGGGTAAGGAGC	GTCGTGTGGCGTTGTTCCTTATGCT	0	4747	10981	NEFL	5708	5171	PSMD2
DB003M21BC1_UP	PRSE1BC2_UP	Up-Up	TATCATTTGTGTCGAAGTTGCCTAG	GTCGTGTGGCGTTGTTCCTTATGCT	0	1356	6115	TUBA1B	5708	5171	PSMD2
DB003M22BC2_UP	PRSE1BC2_UP	Up-Up	CTCATCCGATCTCTTCGACTTCTGA	GTCGTGTGGCGTTGTTCCTTATGCT	0	1356	6115	TUBA1B	5708	5171	PSMD2
DB003O1BC1_UP	PRSE1BC2_UP	Up-Up	GATCCTCATCTTCTGACTGGTCGAA	GTCGTGTGGCGTTGTTCCTTATGCT	0	332	4441	BIRC5	5708	5171	PSMD2
DB003O2BC2_UP	PRSE1BC2_UP	Up-Up	TACGGTTTCAGTTTGGCTGCGATTT	GTCGTGTGGCGTTGTTCCTTATGCT	0	332	4441	BIRC5	5708	5171	PSMD2
DB003O3BC1_UP	PRSE1BC2_UP	Up-Up	TGTCGCTTTATGCGGGCGCGAGGTT	GTCGTGTGGCGTTGTTCCTTATGCT	0	8772	4004	FADD	5708	5171	PSMD2
DB003O4BC2_UP	PRSE1BC2_UP	Up-Up	ATATTTACTGACCATAGGTGCCGCC	GTCGTGTGGCGTTGTTCCTTATGCT	0	8772	4004	FADD	5708	5171	PSMD2
DB003O5BC1_UP	PRSE1BC2_UP	Up-Up	AGTGTCTCAACCTAGGCGTGTAAGG	GTCGTGTGGCGTTGTTCCTTATGCT	0	4869	7517	NPM1	5708	5171	PSMD2
DB003O6BC2_UP	PRSE1BC2_UP	Up-Up	TATGAGTGCCGTTTTGACACTAGTA	GTCGTGTGGCGTTGTTCCTTATGCT	0	4869	7517	NPM1	5708	5171	PSMD2
DB003O7BC1_UP	PRSE1BC2_UP	Up-Up	GGCGTAGGGCGGGTACGGGGCGGTA	GTCGTGTGGCGTTGTTCCTTATGCT	0	983	5873	CDK1	5708	5171	PSMD2
DB003O8BC2_UP	PRSE1BC2_UP	Up-Up	GTGGCAATCATGGCGGCAGCTGAAG	GTCGTGTGGCGTTGTTCCTTATGCT	0	983	5873	CDK1	5708	5171	PSMD2
DB003O9BC1_UP	PRSE1BC2_UP	Up-Up	CGTTAGAGTGGGCTTCTGAGGACCA	GTCGTGTGGCGTTGTTCCTTATGCT	0	900	3302	CCNG1	5708	5171	PSMD2
DB003O10BC2_UP	PRSE1BC2_UP	Up-Up	ATGGAATCGGCAGAGGGGATGTGCG	GTCGTGTGGCGTTGTTCCTTATGCT	0	900	3302	CCNG1	5708	5171	PSMD2
DB003O13BC1_UP	PRSE1BC2_UP	Up-Up	GTGGTGTCATTTGTATTAGAGAGAA	GTCGTGTGGCGTTGTTCCTTATGCT	0	8878	3668	SQSTM1	5708	5171	PSMD2
DB003O14BC2_UP	PRSE1BC2_UP	Up-Up	GACGTGGGTCCGGAGGGCGGGTATG	GTCGTGTGGCGTTGTTCCTTATGCT	0	8878	3668	SQSTM1	5708	5171	PSMD2
DB003O15BC1_UP	PRSE1BC2_UP	Up-Up	ACCTTGGAGTCATGGGTCTCGGAGG	GTCGTGTGGCGTTGTTCCTTATGCT	0	1022	5574	CDK7	5708	5171	PSMD2
DB003O16BC2_UP	PRSE1BC2_UP	Up-Up	CCTTGGTAACCGTCGGTGGATAAGA	GTCGTGTGGCGTTGTTCCTTATGCT	0	1022	5574	CDK7	5708	5171	PSMD2
DB003O17BC1_UP	PRSE1BC2_UP	Up-Up	CTGATGATTTAATATGGCTTTGTCC	GTCGTGTGGCGTTGTTCCTTATGCT	0	79616	11165	CCNJL	5708	5171	PSMD2
DB003O18BC2_UP	PRSE1BC2_UP	Up-Up	GCGACTAGTGTTACCGCTCCTTGAG	GTCGTGTGGCGTTGTTCCTTATGCT	0	79616	11165	CCNJL	5708	5171	PSMD2
DB003O19BC1_UP	PRSE1BC2_UP	Up-Up	TTCGTCATGTATCTGTATTCCGAGT	GTCGTGTGGCGTTGTTCCTTATGCT	0	645121	55114	CCNI2	5708	5171	PSMD2
DB003O20BC2_UP	PRSE1BC2_UP	Up-Up	GCCAGGCGTTATAGGGTTTTTTAGT	GTCGTGTGGCGTTGTTCCTTATGCT	0	645121	55114	CCNI2	5708	5171	PSMD2
DB005A1BC1_UP	PRSE1BC2_UP	Up-Up	GATAAGTATATTTTATCTGTACCTA	GTCGTGTGGCGTTGTTCCTTATGCT	0	5932	1563	RBBP8	5708	5171	PSMD2
DB005A2BC2_UP	PRSE1BC2_UP	Up-Up	TTGAAATTTTCACCAATCCGGTCTT	GTCGTGTGGCGTTGTTCCTTATGCT	0	5932	1563	RBBP8	5708	5171	PSMD2
DB005A5BC1_UP	PRSE1BC2_UP	Up-Up	CAATGGGTAGCACGTAACGTGGTCT	GTCGTGTGGCGTTGTTCCTTATGCT	0	905	56248	CCNT2	5708	5171	PSMD2
DB005A6BC2_UP	PRSE1BC2_UP	Up-Up	CAACGCTACTTTGCGGTCGGGCGAA	GTCGTGTGGCGTTGTTCCTTATGCT	0	905	56248	CCNT2	5708	5171	PSMD2
DB005A7BC1_UP	PRSE1BC2_UP	Up-Up	TCTACGTCAACAGTGTGAATCCTAG	GTCGTGTGGCGTTGTTCCTTATGCT	0	83903	70384	GSG2	5708	5171	PSMD2
DB005A8BC2_UP	PRSE1BC2_UP	Up-Up	TACTCGGGCGTTGTTTGCGAGCTGG	GTCGTGTGGCGTTGTTCCTTATGCT	0	83903	70384	GSG2	5708	5171	PSMD2
DB005C1BC1_UP	PRSE1BC2_UP	Up-Up	GTTTGTATTTATATGTCCAAATATA	GTCGTGTGGCGTTGTTCCTTATGCT	0	2908	7587	NR3C1	5708	5171	PSMD2
DB005C2BC2_UP	PRSE1BC2_UP	Up-Up	AAACAGGATCCGTGATGGCTCGGGC	GTCGTGTGGCGTTGTTCCTTATGCT	0	2908	7587	NR3C1	5708	5171	PSMD2
DB005C7BC1_UP	PRSE1BC2_UP	Up-Up	GGCGCGGTGAGCTGATGTATATGGG	GTCGTGTGGCGTTGTTCCTTATGCT	0	2517	71455	TACC3	5708	5171	PSMD2
DB005C8BC2_UP	PRSE1BC2_UP	Up-Up	TCGGACCATGTAACGAGCGCAGTCG	GTCGTGTGGCGTTGTTCCTTATGCT	0	2517	71455	TACC3	5708	5171	PSMD2
DB005C9BC1_UP	PRSE1BC2_UP	Up-Up	CAGAAACGATAGGGAGAAACGCGGG	GTCGTGTGGCGTTGTTCCTTATGCT	0	1730	54245	DIAPH2	5708	5171	PSMD2
DB005C10BC2_UP	PRSE1BC2_UP	Up-Up	CACACGTCTGGCGCGATAGTCGGGG	GTCGTGTGGCGTTGTTCCTTATGCT	0	1730	54245	DIAPH2	5708	5171	PSMD2
DB005E3BC1_UP	PRSE1BC2_UP	Up-Up	CTGTAACCGGAGCGAGGGTTGGGCG	GTCGTGTGGCGTTGTTCCTTATGCT	0	5430	14287	POLR2A	5708	5171	PSMD2
DB005E4BC2_UP	PRSE1BC2_UP	Up-Up	GAGGGGAGCGCCGCGCGCGGGGTGG	GTCGTGTGGCGTTGTTCCTTATGCT	0	5430	14287	POLR2A	5708	5171	PSMD2
DB005E5BC1_UP	PRSE1BC2_UP	Up-Up	CAGGATGGGGGCACGGTGGAATAGT	GTCGTGTGGCGTTGTTCCTTATGCT	0	3978	56190	LIG1	5708	5171	PSMD2
DB005E6BC2_UP	PRSE1BC2_UP	Up-Up	GGTTCGGGTGGACGGTCTTATAGGG	GTCGTGTGGCGTTGTTCCTTATGCT	0	3978	56190	LIG1	5708	5171	PSMD2
DB005E7BC1_UP	PRSE1BC2_UP	Up-Up	CTGATCACATCTCGGCAGGGAGTTG	GTCGTGTGGCGTTGTTCCTTATGCT	0	3978	71458	LIG1	5708	5171	PSMD2
DB005E8BC2_UP	PRSE1BC2_UP	Up-Up	CGGAGGGGCCCACCAGGGTGGCCAT	GTCGTGTGGCGTTGTTCCTTATGCT	0	3978	71458	LIG1	5708	5171	PSMD2
DB005G1BC1_UP	PRSE1BC2_UP	Up-Up	AGCGTTCGACCTGGTGCACGGCGGG	GTCGTGTGGCGTTGTTCCTTATGCT	0	9787	3032	DLGAP5	5708	5171	PSMD2
DB005G2BC2_UP	PRSE1BC2_UP	Up-Up	CCATACTGAAATTCGCACTGTTAAG	GTCGTGTGGCGTTGTTCCTTATGCT	0	9787	3032	DLGAP5	5708	5171	PSMD2
DB005G3BC1_UP	PRSE1BC2_UP	Up-Up	TCAGTTACATCAGATAATGTTTTGG	GTCGTGTGGCGTTGTTCCTTATGCT	0	1453	7634	CSNK1D	5708	5171	PSMD2
DB005G4BC2_UP	PRSE1BC2_UP	Up-Up	GGTTTTGAGGTACTTGGTGGGGTGG	GTCGTGTGGCGTTGTTCCTTATGCT	0	1453	7634	CSNK1D	5708	5171	PSMD2
DB005G5BC1_UP	PRSE1BC2_UP	Up-Up	ATTAGATTACATTTCACTGGTGGA	GTCGTGTGGCGTTGTTCCTTATGCT	0	2517	56175	TACC3	5708	5171	PSMD2
DB005G6BC2_UP	PRSE1BC2_UP	Up-Up	TAGGCGGGGAGTGGTGGGGGATGGG	GTCGTGTGGCGTTGTTCCTTATGCT	0	2517	56175	TACC3	5708	5171	PSMD2
DB005G7BC1_UP	PRSE1BC2_UP	Up-Up	GCGGCAAACCACATTGGGCCGCGAG	GTCGTGTGGCGTTGTTCCTTATGCT	0	10210	10839	TOPORS	5708	5171	PSMD2
DB005G8BC2_UP	PRSE1BC2_UP	Up-Up	TGGGCTTGATTCCTTTTCGGTACGG	GTCGTGTGGCGTTGTTCCTTATGCT	0	10210	10839	TOPORS	5708	5171	PSMD2
DB005I1BC1_UP	PRSE1BC2_UP	Up-Up	AACTGCATGGTAGGCAAGGGCAGCA	GTCGTGTGGCGTTGTTCCTTATGCT	0	9787	5976	DLGAP5	5708	5171	PSMD2
DB005I2BC2_UP	PRSE1BC2_UP	Up-Up	TTCCGAACTTGCTCTATCGTAATGG	GTCGTGTGGCGTTGTTCCTTATGCT	0	9787	5976	DLGAP5	5708	5171	PSMD2
DB005I3BC1_UP	PRSE1BC2_UP	Up-Up	TTAGCGTGGAGTACGGAGCGGGACC	GTCGTGTGGCGTTGTTCCTTATGCT	0	4171	7766	MCM2	5708	5171	PSMD2
DB005I4BC2_UP	PRSE1BC2_UP	Up-Up	GCCCTAATAAGACATCCTGATTGAG	GTCGTGTGGCGTTGTTCCTTATGCT	0	4171	7766	MCM2	5708	5171	PSMD2
DB005I7BC1_UP	PRSE1BC2_UP	Up-Up	CCTTGAACCCACTGGATAAGATAGG	GTCGTGTGGCGTTGTTCCTTATGCT	0	1956	71314	EGFR	5708	5171	PSMD2
DB005I8BC2_UP	PRSE1BC2_UP	Up-Up	GTGACTTCGGCTAGAGGGGCGGAGG	GTCGTGTGGCGTTGTTCCTTATGCT	0	1956	71314	EGFR	5708	5171	PSMD2
DB005K1BC1_UP	PRSE1BC2_UP	Up-Up	ATTAGCGCCTATATTGATTTTGTTT	GTCGTGTGGCGTTGTTCCTTATGCT	0	7272	7990	TTK	5708	5171	PSMD2
DB005K2BC2_UP	PRSE1BC2_UP	Up-Up	GTCACGCTCAAGTATTTCATACTTC	GTCGTGTGGCGTTGTTCCTTATGCT	0	7272	7990	TTK	5708	5171	PSMD2
DB005K3BC1_UP	PRSE1BC2_UP	Up-Up	GTGCGCAAAATTGATACGCCGTTGC	GTCGTGTGGCGTTGTTCCTTATGCT	0	4171	6523	MCM2	5708	5171	PSMD2
DB005K4BC2_UP	PRSE1BC2_UP	Up-Up	AAGTGGGTGTGATGTGAACGCGGCA	GTCGTGTGGCGTTGTTCCTTATGCT	0	4171	6523	MCM2	5708	5171	PSMD2
DB005K7BC1_UP	PRSE1BC2_UP	Up-Up	TCGATACTCCGTATCCGCATCCCCT	GTCGTGTGGCGTTGTTCCTTATGCT	0	5934	1628	RBL2	5708	5171	PSMD2
DB005K8BC2_UP	PRSE1BC2_UP	Up-Up	CTTTCAATAAGTTTTCTAGGGGCTG	GTCGTGTGGCGTTGTTCCTTATGCT	0	5934	1628	RBL2	5708	5171	PSMD2
DB005M5BC1_UP	PRSE1BC2_UP	Up-Up	GTGGGCCTAGCGGGGTCCAACAGGT	GTCGTGTGGCGTTGTTCCTTATGCT	0	23133	11831	PHF8	5708	5171	PSMD2
DB005M6BC2_UP	PRSE1BC2_UP	Up-Up	AAGCCTAGATGAACAAGCCGGCACT	GTCGTGTGGCGTTGTTCCTTATGCT	0	23133	11831	PHF8	5708	5171	PSMD2
DB005O1BC1_UP	PRSE1BC2_UP	Up-Up	GGGAGGGACGCCCTTAAAGTGACGC	GTCGTGTGGCGTTGTTCCTTATGCT	0	2071	4854	ERCC3	5708	5171	PSMD2
DB005O2BC2_UP	PRSE1BC2_UP	Up-Up	TAGGGACTCCGGCACCTCTAGCTGA	GTCGTGTGGCGTTGTTCCTTATGCT	0	2071	4854	ERCC3	5708	5171	PSMD2
DB005O3BC1_UP	PRSE1BC2_UP	Up-Up	CGTGGTAAGGGGGTGCGGGACCCTG	GTCGTGTGGCGTTGTTCCTTATGCT	0	580	54597	BARD1	5708	5171	PSMD2
DB005O4BC2_UP	PRSE1BC2_UP	Up-Up	AGCGCAGTCGGGTGCGTCGCGGGGG	GTCGTGTGGCGTTGTTCCTTATGCT	0	580	54597	BARD1	5708	5171	PSMD2
DB005O7BC1_UP	PRSE1BC2_UP	Up-Up	TAGTTAGGGATGTTGCTAAGCCTAT	GTCGTGTGGCGTTGTTCCTTATGCT	0	23022	70819	PALLD	5708	5171	PSMD2
DB005O8BC2_UP	PRSE1BC2_UP	Up-Up	GTCCTGGCAGCGCCGGTTGGGGCGT	GTCGTGTGGCGTTGTTCCTTATGCT	0	23022	70819	PALLD	5708	5171	PSMD2
DB006B3BC1_UP	PRSE1BC2_UP	Up-Up	CCGGGGTGAGGACGGGCCGTGTCTG	GTCGTGTGGCGTTGTTCCTTATGCT	0	2078	11267	ERG	5708	5171	PSMD2
DB006B4BC2_UP	PRSE1BC2_UP	Up-Up	CTTATAAGGTCCGTAAGATGTCGCG	GTCGTGTGGCGTTGTTCCTTATGCT	0	2078	11267	ERG	5708	5171	PSMD2
DB006B5BC1_UP	PRSE1BC2_UP	Up-Up	GGGCTTATGCAGTCATACGCTCCGA	GTCGTGTGGCGTTGTTCCTTATGCT	0	5546	2895	PRCC	5708	5171	PSMD2
DB006B6BC2_UP	PRSE1BC2_UP	Up-Up	TGTACATGTGTACGGGGGGGAATGG	GTCGTGTGGCGTTGTTCCTTATGCT	0	5546	2895	PRCC	5708	5171	PSMD2
DB006B7BC1_UP	PRSE1BC2_UP	Up-Up	GCCGAGCGTTGTTACAACTGAAGGT	GTCGTGTGGCGTTGTTCCTTATGCT	0	23598	12624	PATZ1	5708	5171	PSMD2
DB006B8BC2_UP	PRSE1BC2_UP	Up-Up	CTTTGTGTCCTAGTTACTAAGAAGA	GTCGTGTGGCGTTGTTCCTTATGCT	0	23598	12624	PATZ1	5708	5171	PSMD2
DB006B11BC1_UP	PRSE1BC2_UP	Up-Up	ATCCTCTGCTGGTAAGGCGGGTGGG	GTCGTGTGGCGTTGTTCCTTATGCT	0	2130	917	EWSR1	5708	5171	PSMD2
DB006B12BC2_UP	PRSE1BC2_UP	Up-Up	GTAACCTTCTAGTCTCAAGTTTAAG	GTCGTGTGGCGTTGTTCCTTATGCT	0	2130	917	EWSR1	5708	5171	PSMD2
DB006B15BC1_UP	PRSE1BC2_UP	Up-Up	GCGTGCATATCGTTGGGGGCCGTGG	GTCGTGTGGCGTTGTTCCTTATGCT	0	472	14734	ATM	5708	5171	PSMD2
DB006B16BC2_UP	PRSE1BC2_UP	Up-Up	AGTAAGCCGCACGAAGCGGACGCCC	GTCGTGTGGCGTTGTTCCTTATGCT	0	472	14734	ATM	5708	5171	PSMD2
DB006B19BC1_UP	PRSE1BC2_UP	Up-Up	GGAATTTGTTCATCTTGTAGGTGTT	GTCGTGTGGCGTTGTTCCTTATGCT	0	4602	12304	MYB	5708	5171	PSMD2
DB006B20BC2_UP	PRSE1BC2_UP	Up-Up	TAGTCATGGTTGCTTATTCACGAAA	GTCGTGTGGCGTTGTTCCTTATGCT	0	4602	12304	MYB	5708	5171	PSMD2
DB006B21BC1_UP	PRSE1BC2_UP	Up-Up	AGAGCGATGTTGGCGGGGCACAGCG	GTCGTGTGGCGTTGTTCCTTATGCT	0	2181	71140	ACSL3	5708	5171	PSMD2
DB006B22BC2_UP	PRSE1BC2_UP	Up-Up	TTGATCGTTTTACTGCGGGGGGTCA	GTCGTGTGGCGTTGTTCCTTATGCT	0	2181	71140	ACSL3	5708	5171	PSMD2
DB006B23BC1_UP	PRSE1BC2_UP	Up-Up	GACCGTTTCGCTATTTAAAGCGTCT	GTCGTGTGGCGTTGTTCCTTATGCT	0	5371	3572	PML	5708	5171	PSMD2
DB006B24BC2_UP	PRSE1BC2_UP	Up-Up	TTGACGCGTCTGCTGTCGCTCAATA	GTCGTGTGGCGTTGTTCCTTATGCT	0	5371	3572	PML	5708	5171	PSMD2
DB006D1BC1_UP	PRSE1BC2_UP	Up-Up	GGGGGCCGCGGCCCGTTAGGGAGGG	GTCGTGTGGCGTTGTTCCTTATGCT	0	5987	152	TRIM27	5708	5171	PSMD2
DB006D2BC2_UP	PRSE1BC2_UP	Up-Up	GATTACTGCTAAGTGCTGCCAGCGA	GTCGTGTGGCGTTGTTCCTTATGCT	0	5987	152	TRIM27	5708	5171	PSMD2
DB006D3BC1_UP	PRSE1BC2_UP	Up-Up	CGTTCCCTGGATTGCCAGCGCGGGC	GTCGTGTGGCGTTGTTCCTTATGCT	0	5987	11008	TRIM27	5708	5171	PSMD2
DB006D4BC2_UP	PRSE1BC2_UP	Up-Up	GTCAGTCTCTGAGTCTGTGAGTGTG	GTCGTGTGGCGTTGTTCCTTATGCT	0	5987	11008	TRIM27	5708	5171	PSMD2
DB006D5BC1_UP	PRSE1BC2_UP	Up-Up	TCCGGGTCACCTATAAGGGGCGTCG	GTCGTGTGGCGTTGTTCCTTATGCT	0	595	3587	CCND1	5708	5171	PSMD2
DB006D6BC2_UP	PRSE1BC2_UP	Up-Up	GCTTCATAACGGGGTATAGTGATCG	GTCGTGTGGCGTTGTTCCTTATGCT	0	595	3587	CCND1	5708	5171	PSMD2
DB006D7BC1_UP	PRSE1BC2_UP	Up-Up	TTAGGACAGCAGCGGTGGTGCGCGA	GTCGTGTGGCGTTGTTCCTTATGCT	0	8031	6599	NCOA4	5708	5171	PSMD2
DB006D8BC2_UP	PRSE1BC2_UP	Up-Up	TACCTACCGGGATTCTTACCTTTGG	GTCGTGTGGCGTTGTTCCTTATGCT	0	8031	6599	NCOA4	5708	5171	PSMD2
DB006D9BC1_UP	PRSE1BC2_UP	Up-Up	GCCTACCTCGCGGTCTCACATCGGC	GTCGTGTGGCGTTGTTCCTTATGCT	0	7704	8127	ZBTB16	5708	5171	PSMD2
DB006D10BC2_UP	PRSE1BC2_UP	Up-Up	GCGGAAGGAGACTAGAGCATGCGCG	GTCGTGTGGCGTTGTTCCTTATGCT	0	7704	8127	ZBTB16	5708	5171	PSMD2
DB006D11BC1_UP	PRSE1BC2_UP	Up-Up	CTTGGATGGGTGTGTGTTTCATTGG	GTCGTGTGGCGTTGTTCCTTATGCT	0	5894	732	RAF1	5708	5171	PSMD2
DB006D12BC2_UP	PRSE1BC2_UP	Up-Up	GACGACTGTGCTGAATTTGTCAGAG	GTCGTGTGGCGTTGTTCCTTATGCT	0	5894	732	RAF1	5708	5171	PSMD2
DB006D15BC1_UP	PRSE1BC2_UP	Up-Up	CCCGAAGATCAGGCCGTGGTTATGT	GTCGTGTGGCGTTGTTCCTTATGCT	0	2006	12346	ELN	5708	5171	PSMD2
DB006D16BC2_UP	PRSE1BC2_UP	Up-Up	GATGTCGCGGTCGGTGCTGGTATGG	GTCGTGTGGCGTTGTTCCTTATGCT	0	2006	12346	ELN	5708	5171	PSMD2
DB006D23BC1_UP	PRSE1BC2_UP	Up-Up	GTATATTACTTCCTGTCTACGCTGG	GTCGTGTGGCGTTGTTCCTTATGCT	0	8314	3760	BAP1	5708	5171	PSMD2
DB006D24BC2_UP	PRSE1BC2_UP	Up-Up	TCCGTTGGTTCCGGTACGGTAGGGC	GTCGTGTGGCGTTGTTCCTTATGCT	0	8314	3760	BAP1	5708	5171	PSMD2
DB006F1BC1_UP	PRSE1BC2_UP	Up-Up	TGGTTCATGCCAGTCGGACGATGTC	GTCGTGTGGCGTTGTTCCTTATGCT	0	217	3748	ALDH2	5708	5171	PSMD2
DB006F2BC2_UP	PRSE1BC2_UP	Up-Up	CGTGGATTTTAAGGGTGTGCTTCAC	GTCGTGTGGCGTTGTTCCTTATGCT	0	217	3748	ALDH2	5708	5171	PSMD2
DB006F3BC1_UP	PRSE1BC2_UP	Up-Up	TATGTGACGTGGTGGGTGGCTTGGC	GTCGTGTGGCGTTGTTCCTTATGCT	0	171017	11839	ZNF384	5708	5171	PSMD2
DB006F4BC2_UP	PRSE1BC2_UP	Up-Up	ACTAGTGTTCCAGGGACGGCAGTGG	GTCGTGTGGCGTTGTTCCTTATGCT	0	171017	11839	ZNF384	5708	5171	PSMD2
DB006F7BC1_UP	PRSE1BC2_UP	Up-Up	TTATACATCCTATATTAAGCGTTCT	GTCGTGTGGCGTTGTTCCTTATGCT	0	90993	7617	CREB3L1	5708	5171	PSMD2
DB006F8BC2_UP	PRSE1BC2_UP	Up-Up	GCAGGCGTGCATCAGTTCATTAGCG	GTCGTGTGGCGTTGTTCCTTATGCT	0	90993	7617	CREB3L1	5708	5171	PSMD2
DB006F9BC1_UP	PRSE1BC2_UP	Up-Up	TGGGGTGAGGAGGGCCGGGGCTCGG	GTCGTGTGGCGTTGTTCCTTATGCT	0	54904	9120	WHSC1L1	5708	5171	PSMD2
DB006F10BC2_UP	PRSE1BC2_UP	Up-Up	CCTTGACCGGGTGGCGTAAGCGGTG	GTCGTGTGGCGTTGTTCCTTATGCT	0	54904	9120	WHSC1L1	5708	5171	PSMD2
DB006F15BC1_UP	PRSE1BC2_UP	Up-Up	TGCGCGGGGACTCACGAGGAACCCC	GTCGTGTGGCGTTGTTCCTTATGCT	0	124540	14090	MSI2	5708	5171	PSMD2
DB006F16BC2_UP	PRSE1BC2_UP	Up-Up	GGCGGGGAGCGGGGTGGAGGACGGA	GTCGTGTGGCGTTGTTCCTTATGCT	0	124540	14090	MSI2	5708	5171	PSMD2
DB006F21BC1_UP	PRSE1BC2_UP	Up-Up	GTTTCCATGTAGTCTTTGGCCGGGT	GTCGTGTGGCGTTGTTCCTTATGCT	0	673	71969	BRAF	5708	5171	PSMD2
DB006F22BC2_UP	PRSE1BC2_UP	Up-Up	ATCAGTCAGTGTTGCACAGCGTGCT	GTCGTGTGGCGTTGTTCCTTATGCT	0	673	71969	BRAF	5708	5171	PSMD2
DB006F23BC1_UP	PRSE1BC2_UP	Up-Up	ACCAGTGTCTTAGGGGTAGGTAGTA	GTCGTGTGGCGTTGTTCCTTATGCT	0	2146	143	EZH2	5708	5171	PSMD2
DB006F24BC2_UP	PRSE1BC2_UP	Up-Up	TGCGCCTGGTCGAGCGTCAAGCGAC	GTCGTGTGGCGTTGTTCCTTATGCT	0	2146	143	EZH2	5708	5171	PSMD2
DB006H3BC1_UP	PRSE1BC2_UP	Up-Up	ATTGTTTATGGGCAGACCAACGAGC	GTCGTGTGGCGTTGTTCCTTATGCT	0		12271	IGH@	5708	5171	PSMD2
DB006H4BC2_UP	PRSE1BC2_UP	Up-Up	GAATGACGCATTAATGAGATTAGCA	GTCGTGTGGCGTTGTTCCTTATGCT	45		12271	IGH@	5708	5171	PSMD2
DB006H5BC1_UP	PRSE1BC2_UP	Up-Up	GACCTATTTGTCAGGGGGGGATGAA	GTCGTGTGGCGTTGTTCCTTATGCT	0	5966	53942	REL	5708	5171	PSMD2
DB006H6BC2_UP	PRSE1BC2_UP	Up-Up	TGAGTCTGAAATGCACGTGATGTG	GTCGTGTGGCGTTGTTCCTTATGCT	206	5966	53942	REL	5708	5171	PSMD2
DB006H9BC1_UP	PRSE1BC2_UP	Up-Up	GACTTTAGTACTACGATGCCGCCAG	GTCGTGTGGCGTTGTTCCTTATGCT	0	2000	5886	ELF4	5708	5171	PSMD2
DB006H10BC2_UP	PRSE1BC2_UP	Up-Up	TTTTAGTTAGTTACGCTCCGCGGTT	GTCGTGTGGCGTTGTTCCTTATGCT	0	2000	5886	ELF4	5708	5171	PSMD2
DB006H11BC1_UP	PRSE1BC2_UP	Up-Up	CCGGGCCAGGGAGTACACTTTGGAC	GTCGTGTGGCGTTGTTCCTTATGCT	0	6184	2423	RPN1	5708	5171	PSMD2
DB006H12BC2_UP	PRSE1BC2_UP	Up-Up	TAGTACTTACCCTAAATCCCCGGTT	GTCGTGTGGCGTTGTTCCTTATGCT	0	6184	2423	RPN1	5708	5171	PSMD2
DB006H15BC1_UP	PRSE1BC2_UP	Up-Up	TAGGTTTTTGAGTCTGATTCTCGGG	GTCGTGTGGCGTTGTTCCTTATGCT	0	7248	14153	TSC1	5708	5171	PSMD2
DB006H16BC2_UP	PRSE1BC2_UP	Up-Up	TCCATACTGTCTAAGTTGACTGGT	GTCGTGTGGCGTTGTTCCTTATGCT	0	7248	14153	TSC1	5708	5171	PSMD2
DB006H19BC1_UP	PRSE1BC2_UP	Up-Up	GAAGGGTAGCCCAGGGGAGAGGGAT	GTCGTGTGGCGTTGTTCCTTATGCT	0	4026	70215	LPP	5708	5171	PSMD2
DB006H20BC2_UP	PRSE1BC2_UP	Up-Up	CTGACTAACAGTGTAGACTGGTACA	GTCGTGTGGCGTTGTTCCTTATGCT	0	4026	70215	LPP	5708	5171	PSMD2
DB006H21BC1_UP	PRSE1BC2_UP	Up-Up	GTGGGGAGTTCGAGGTGGGGCTCTG	GTCGTGTGGCGTTGTTCCTTATGCT	0	4292	2713	MLH1	5708	5171	PSMD2
DB006H22BC2_UP	PRSE1BC2_UP	Up-Up	TGAACGGTTGGATCGCACAGTGATT	GTCGTGTGGCGTTGTTCCTTATGCT	0	4292	2713	MLH1	5708	5171	PSMD2
DB006H23BC1_UP	PRSE1BC2_UP	Up-Up	GAGTGTGGGTGCACGTGCGGGGCGT	GTCGTGTGGCGTTGTTCCTTATGCT	0	2132	6892	EXT2	5708	5171	PSMD2
DB006H24BC2_UP	PRSE1BC2_UP	Up-Up	TCCGAATCGGTGTTTGGGGGTTGA	GTCGTGTGGCGTTGTTCCTTATGCT	0	2132	6892	EXT2	5708	5171	PSMD2
DB006J1BC1_UP	PRSE1BC2_UP	Up-Up	ACAGCTTCTGAGATTCCAGTTGTG	GTCGTGTGGCGTTGTTCCTTATGCT	0	50615	4298	IL21R	5708	5171	PSMD2
DB006J2BC2_UP	PRSE1BC2_UP	Up-Up	TGGCGATTGAGTTATAGAGAACTTT	GTCGTGTGGCGTTGTTCCTTATGCT	0	50615	4298	IL21R	5708	5171	PSMD2
DB006J5BC1_UP	PRSE1BC2_UP	Up-Up	AGGAGGAAATAGTATTCCGTCATCG	GTCGTGTGGCGTTGTTCCTTATGCT	0	2115	52931	ETV1	5708	5171	PSMD2
DB006J6BC2_UP	PRSE1BC2_UP	Up-Up	ATAGGTTTGTCATAGCATACGGGTC	GTCGTGTGGCGTTGTTCCTTATGCT	0	2115	52931	ETV1	5708	5171	PSMD2
DB006J7BC1_UP	PRSE1BC2_UP	Up-Up	AATTCCCCGTAGGCCACTTGAGTGG	GTCGTGTGGCGTTGTTCCTTATGCT	0	5108	8878	PCM1	5708	5171	PSMD2
DB006J8BC2_UP	PRSE1BC2_UP	Up-Up	AGGGGCGCTTATGGGTTTCCATTCG	GTCGTGTGGCGTTGTTCCTTATGCT	0	5108	8878	PCM1	5708	5171	PSMD2
DB006J9BC1_UP	PRSE1BC2_UP	Up-Up	GCTTTGAGGCGACTGGAGGGGGCGG	GTCGTGTGGCGTTGTTCCTTATGCT	0	4780	7150	NFE2L2	5708	5171	PSMD2
DB006J10BC2_UP	PRSE1BC2_UP	Up-Up	ATGATTGCTTTACCTTAATTGTGAT	GTCGTGTGGCGTTGTTCCTTATGCT	0	4780	7150	NFE2L2	5708	5171	PSMD2
DB006J11BC1_UP	PRSE1BC2_UP	Up-Up	CCTTCTGCATTGTCAGTGGAGGTAG	GTCGTGTGGCGTTGTTCCTTATGCT	0	3936	2377	LCP1	5708	5171	PSMD2
DB006J12BC2_UP	PRSE1BC2_UP	Up-Up	TCAGGGGGAGGTACGGAATAGGTGA	GTCGTGTGGCGTTGTTCCTTATGCT	0	3936	2377	LCP1	5708	5171	PSMD2
DB006J13BC1_UP	PRSE1BC2_UP	Up-Up	ATAGTGTGAGGTTGATGGGTTTTCA	GTCGTGTGGCGTTGTTCCTTATGCT	28	4194	14319	MDM4	5708	5171	PSMD2
DB006J14BC2_UP	PRSE1BC2_UP	Up-Up	CCACAGGGTCATTTGTACGTTATAA	GTCGTGTGGCGTTGTTCCTTATGCT	7	4194	14319	MDM4	5708	5171	PSMD2
DB006J19BC1_UP	PRSE1BC2_UP	Up-Up	TCAATCGGTTAGGTCGTTTTTGGTT	GTCGTGTGGCGTTGTTCCTTATGCT	0	6929	70076	TCF3	5708	5171	PSMD2
DB006J20BC2_UP	PRSE1BC2_UP	Up-Up	CTGGTTGTAAATGTGGTCGATACGG	GTCGTGTGGCGTTGTTCCTTATGCT	0	6929	70076	TCF3	5708	5171	PSMD2
DB006J23BC1_UP	PRSE1BC2_UP	Up-Up	TTATATGGCGCTATCTATTTGTTTG	GTCGTGTGGCGTTGTTCCTTATGCT	0	701	7871	BUB1B	5708	5171	PSMD2
DB006J24BC2_UP	PRSE1BC2_UP	Up-Up	ACAATCGTGAACCATGGGATCGTCT	GTCGTGTGGCGTTGTTCCTTATGCT	0	701	7871	BUB1B	5708	5171	PSMD2
DB006L1BC1_UP	PRSE1BC2_UP	Up-Up	GTTTAGGAGTTTAATAGGCACTTGT	GTCGTGTGGCGTTGTTCCTTATGCT	0	3932	966	LCK	5708	5171	PSMD2
DB006L2BC2_UP	PRSE1BC2_UP	Up-Up	GCGGTGGTAAAAGCTAGTTGGCAGA	GTCGTGTGGCGTTGTTCCTTATGCT	0	3932	966	LCK	5708	5171	PSMD2
DB006L5BC1_UP	PRSE1BC2_UP	Up-Up	TGGCTGCTGGGGATCCGTAGGGGGC	GTCGTGTGGCGTTGTTCCTTATGCT	13	256646	55406	C15orf55	5708	5171	PSMD2
DB006L6BC2_UP	PRSE1BC2_UP	Up-Up	CTAGTTTTTACTCGGCGTCATACGA	GTCGTGTGGCGTTGTTCCTTATGCT	0	256646	55406	C15orf55	5708	5171	PSMD2
DB006L7BC1_UP	PRSE1BC2_UP	Up-Up	TCGTCTATTCTTTTTGGGGCATATA	GTCGTGTGGCGTTGTTCCTTATGCT	0	4089	4687	SMAD4	5708	5171	PSMD2
DB006L8BC2_UP	PRSE1BC2_UP	Up-Up	TTCATGCGTCCGATGGGGCGGTAGC	GTCGTGTGGCGTTGTTCCTTATGCT	0	4089	4687	SMAD4	5708	5171	PSMD2
DB006L9BC1_UP	PRSE1BC2_UP	Up-Up	TATTAGGTCGGCGTTAGCCCCAGAC	GTCGTGTGGCGTTGTTCCTTATGCT	0	6850	3006	SYK	5708	5171	PSMD2
DB006L10BC2_UP	PRSE1BC2_UP	Up-Up	AAGGTTGGGACCAAGGGCCACCGCT	GTCGTGTGGCGTTGTTCCTTATGCT	0	6850	3006	SYK	5708	5171	PSMD2
DB006L11BC1_UP	PRSE1BC2_UP	Up-Up	AGTGGATTTCGGCTAACTTCGCTCC	GTCGTGTGGCGTTGTTCCTTATGCT	0	2130	2942	EWSR1	5708	5171	PSMD2
DB006L12BC2_UP	PRSE1BC2_UP	Up-Up	CCAATCGTTGTCGTGGACATAAACG	GTCGTGTGGCGTTGTTCCTTATGCT	0	2130	2942	EWSR1	5708	5171	PSMD2
DB006L13BC1_UP	PRSE1BC2_UP	Up-Up	TGGAGTGGTGTTAAGGGCGGAATAG	GTCGTGTGGCGTTGTTCCTTATGCT	0	2130	14655	EWSR1	5708	5171	PSMD2
DB006L14BC2_UP	PRSE1BC2_UP	Up-Up	CGATGAGAGTCGTGCGGGTGGCGAC	GTCGTGTGGCGTTGTTCCTTATGCT	0	2130	14655	EWSR1	5708	5171	PSMD2
DB006L17BC1_UP	PRSE1BC2_UP	Up-Up	TGGGCCTTTCACGGTGGTTCCGAAG	GTCGTGTGGCGTTGTTCCTTATGCT	0	5081	56793	PAX7	5708	5171	PSMD2
DB006L18BC2_UP	PRSE1BC2_UP	Up-Up	TACCTGGGAGGCTTTGGCAGGTAGA	GTCGTGTGGCGTTGTTCCTTATGCT	0	5081	56793	PAX7	5708	5171	PSMD2
DB006L19BC1_UP	PRSE1BC2_UP	Up-Up	CTTCGGGGTCGCGAACGGGGGTCGC	GTCGTGTGGCGTTGTTCCTTATGCT	0	604	72062	BCL6	5708	5171	PSMD2
DB006L20BC2_UP	PRSE1BC2_UP	Up-Up	GGGACTCGCTTCCTTGCGATCTATA	GTCGTGTGGCGTTGTTCCTTATGCT	0	604	72062	BCL6	5708	5171	PSMD2
DB006L21BC1_UP	PRSE1BC2_UP	Up-Up	GGTCTCCGCAGGCGCTGGTCATCTC	GTCGTGTGGCGTTGTTCCTTATGCT	0	4436	7918	MSH2	5708	5171	PSMD2
DB006L22BC2_UP	PRSE1BC2_UP	Up-Up	TCAGCCTGCTGTTAGCGGATCTGGG	GTCGTGTGGCGTTGTTCCTTATGCT	0	4436	7918	MSH2	5708	5171	PSMD2
DB006N1BC1_UP	PRSE1BC2_UP	Up-Up	ATGAAGAGATTCGGCACTTGTAGCT	GTCGTGTGGCGTTGTTCCTTATGCT	0	11200	4020	CHEK2	5708	5171	PSMD2
DB006N2BC2_UP	PRSE1BC2_UP	Up-Up	CACGGGGAGAGTCATGGCGGCTCGC	GTCGTGTGGCGTTGTTCCTTATGCT	98	11200	4020	CHEK2	5708	5171	PSMD2
DB006N5BC1_UP	PRSE1BC2_UP	Up-Up	CGTGGGTAATAATGACGGAGGGGGG	GTCGTGTGGCGTTGTTCCTTATGCT	0	2322	55497	FLT3	5708	5171	PSMD2
DB006N6BC2_UP	PRSE1BC2_UP	Up-Up	CCGATAGTAGCGGTTGGGGGGTGCG	GTCGTGTGGCGTTGTTCCTTATGCT	0	2322	55497	FLT3	5708	5171	PSMD2
DB006N13BC1_UP	PRSE1BC2_UP	Up-Up	TATAATTTCAATTAAGTTGACATGG	GTCGTGTGGCGTTGTTCCTTATGCT	0	672	14613	BRCA1	5708	5171	PSMD2
DB006N14BC2_UP	PRSE1BC2_UP	Up-Up	GGGCGTTGGGGCGCGATGGGGCGGG	GTCGTGTGGCGTTGTTCCTTATGCT	0	672	14613	BRCA1	5708	5171	PSMD2
DB006N15BC1_UP	PRSE1BC2_UP	Up-Up	CCCATCGTGCAGATACCAGGTCTAG	GTCGTGTGGCGTTGTTCCTTATGCT	0	4478	7789	MSN	5708	5171	PSMD2
DB006N16BC2_UP	PRSE1BC2_UP	Up-Up	CCAGGGCCTACGTAACAAAGGGTCG	GTCGTGTGGCGTTGTTCCTTATGCT	0	4478	7789	MSN	5708	5171	PSMD2
DB006N17BC1_UP	PRSE1BC2_UP	Up-Up	ACCCTCTTACGGCTCGAGATTTGTC	GTCGTGTGGCGTTGTTCCTTATGCT	0	8019	12575	BRD3	5708	5171	PSMD2
DB006N18BC2_UP	PRSE1BC2_UP	Up-Up	TAGGCATGCAAATTTTCGGTGACTG	GTCGTGTGGCGTTGTTCCTTATGCT	0	8019	12575	BRD3	5708	5171	PSMD2
DB006N21BC1_UP	PRSE1BC2_UP	Up-Up	CTGCTTGCTAGGGTGGGGATACAGG	GTCGTGTGGCGTTGTTCCTTATGCT	0	868	1938	CBLB	5708	5171	PSMD2
DB006N22BC2_UP	PRSE1BC2_UP	Up-Up	TTGTTGGAAATGTATAATTTTGACG	GTCGTGTGGCGTTGTTCCTTATGCT	0	868	1938	CBLB	5708	5171	PSMD2
DB006P1BC1_UP	PRSE1BC2_UP	Up-Up	GAGGCCTAATAAGGGAGGCGGGCGC	GTCGTGTGGCGTTGTTCCTTATGCT	0	405	10907	ARNT	5708	5171	PSMD2
DB006P2BC2_UP	PRSE1BC2_UP	Up-Up	GGTGGGGTATACGTCCCTTGCGGGG	GTCGTGTGGCGTTGTTCCTTATGCT	105	405	10907	ARNT	5708	5171	PSMD2
DB006P3BC1_UP	PRSE1BC2_UP	Up-Up	TATTCAATCACCCCGGGGTGGATAT	GTCGTGTGGCGTTGTTCCTTATGCT	0	945	14138	AKAP9	5708	5171	PSMD2
DB006P4BC2_UP	PRSE1BC2_UP	Up-Up	CCAGTTACTGAACTGACAGCAATAT	GTCGTGTGGCGTTGTTCCTTATGCT	0	945	14138	AKAP9	5708	5171	PSMD2
DB006P9BC1_UP	PRSE1BC2_UP	Up-Up	TGGGCAATATGGGATGTCTGAGGTA	GTCGTGTGGCGTTGTTCCTTATGCT	0	80304	10156	C2orf44	5708	5171	PSMD2
DB006P10BC2_UP	PRSE1BC2_UP	Up-Up	GGTGTGGACGCGGGTCACCGGGCGA	GTCGTGTGGCGTTGTTCCTTATGCT	0	80304	10156	C2orf44	5708	5171	PSMD2
DB006P11BC1_UP	PRSE1BC2_UP	Up-Up	ACCCGGGGAAGAAGATGTGGCGGCG	GTCGTGTGGCGTTGTTCCTTATGCT	0	330	11174	BIRC3	5708	5171	PSMD2
DB006P12BC2_UP	PRSE1BC2_UP	Up-Up	GGGATAGGGAGCGGTGGCGACAGGT	GTCGTGTGGCGTTGTTCCTTATGCT	0	330	11174	BIRC3	5708	5171	PSMD2
DB006P13BC1_UP	PRSE1BC2_UP	Up-Up	AATGCGTGTACCGTTGGCAACGGTCA	GTCGTGTGGCGTTGTTCCTTATGCT	0	23092	14545	ARHGAP26	5708	5171	PSMD2
DB006P14BC2_UP	PRSE1BC2_UP	Up-Up	CAGATTGTGAAATTGCGACCTGTGG	GTCGTGTGGCGTTGTTCCTTATGCT	0	23092	14545	ARHGAP26	5708	5171	PSMD2
DB006P15BC1_UP	PRSE1BC2_UP	Up-Up	TAATTAAGTCCTTGGCTTTGGTTAT	GTCGTGTGGCGTTGTTCCTTATGCT	0	471	5438	ATIC	5708	5171	PSMD2
DB006P16BC2_UP	PRSE1BC2_UP	Up-Up	GTTGATGTGGCGAGCGGGGGGGCGG	GTCGTGTGGCGTTGTTCCTTATGCT	0	471	5438	ATIC	5708	5171	PSMD2
DB006P17BC1_UP	PRSE1BC2_UP	Up-Up	CTTTGAGAGGTTTCTCGTCGCGATA	GTCGTGTGGCGTTGTTCCTTATGCT	0	8301	71440	PICALM	5708	5171	PSMD2
DB006P18BC2_UP	PRSE1BC2_UP	Up-Up	TGAGGTTGCGGACGGGGAGGGGCGG	GTCGTGTGGCGTTGTTCCTTATGCT	0	8301	71440	PICALM	5708	5171	PSMD2
DB006P19BC1_UP	PRSE1BC2_UP	Up-Up	TCGGTGGTCGCAGTAGAAGCGGTCG	GTCGTGTGGCGTTGTTCCTTATGCT	0	84376	11948	HOOK3	5708	5171	PSMD2
DB006P20BC2_UP	PRSE1BC2_UP	Up-Up	TGGTAGTCTTGTTGGTCCGGAGCTG	GTCGTGTGGCGTTGTTCCTTATGCT	0	84376	11948	HOOK3	5708	5171	PSMD2
PRSA1BC1_UP	PRSE1BC3_UP	Up-Up	AGTTGAGTTCTGCAGGGACGTCGGA	GAGAAGCGGTAGGGTGAGTAGGTAA	0	5700	4018	PSMC1	5708	5171	PSMD2
PRSA1BC2_UP	PRSE1BC3_UP	Up-Up	CAACATGTTTCTGTAATGCTCACGA	GAGAAGCGGTAGGGTGAGTAGGTAA	0	5700	4018	PSMC1	5708	5171	PSMD2
PRSA1BC3_UP	PRSE1BC3_UP	Up-Up	TGGGCGAGCCGTACGCCCCAGGTGC	GAGAAGCGGTAGGGTGAGTAGGTAA	0	5700	4018	PSMC1	5708	5171	PSMD2
PRSA1BC4_UP	PRSE1BC3_UP	Up-Up	TTGACTAGTGATCGACTCGCGTGGC	GAGAAGCGGTAGGGTGAGTAGGTAA	0	5700	4018	PSMC1	5708	5171	PSMD2
PRSA2BC1_UP	PRSE1BC3_UP	Up-Up	CCCGAAACATCTGCGATGTCCAGTA	GAGAAGCGGTAGGGTGAGTAGGTAA	0	51013	1684	EXOSC1	5708	5171	PSMD2
PRSA2BC2_UP	PRSE1BC3_UP	Up-Up	GCGCTATTTCAAATGCAAGCTGGTG	GAGAAGCGGTAGGGTGAGTAGGTAA	0	51013	1684	EXOSC1	5708	5171	PSMD2
PRSA2BC3_UP	PRSE1BC3_UP	Up-Up	ATCCAACCTAGTATACTGTTTGACG	GAGAAGCGGTAGGGTGAGTAGGTAA	0	51013	1684	EXOSC1	5708	5171	PSMD2
PRSA2BC4_UP	PRSE1BC3_UP	Up-Up	AAGTTAATTAGGAGGTCTCGGAAAG	GAGAAGCGGTAGGGTGAGTAGGTAA	0	51013	1684	EXOSC1	5708	5171	PSMD2
PRSA3BC1_UP	PRSE1BC3_UP	Up-Up	GTCAATTTTTGTGTTGGTGCAACTC	GAGAAGCGGTAGGGTGAGTAGGTAA	0	1019	4019	CDK4	5708	5171	PSMD2
PRSA3BC2_UP	PRSE1BC3_UP	Up-Up	TTTAAACATATCGCAAGCGTAAGCG	GAGAAGCGGTAGGGTGAGTAGGTAA	0	1019	4019	CDK4	5708	5171	PSMD2
PRSA3BC3_UP	PRSE1BC3_UP	Up-Up	TAACGTAAGGGGAGGACACTAATGA	GAGAAGCGGTAGGGTGAGTAGGTAA	0	1019	4019	CDK4	5708	5171	PSMD2
PRSA3BC4_UP	PRSE1BC3_UP	Up-Up	GCTTTCTTAACTTGCTGTTATGCAG	GAGAAGCGGTAGGGTGAGTAGGTAA	0	1019	4019	CDK4	5708	5171	PSMD2
PRSA4BC1_UP	PRSE1BC3_UP	Up-Up	ATTTTAAAGTAACACAATACCACTT	GAGAAGCGGTAGGGTGAGTAGGTAA	0	93621	12736	MRFAP1	5708	5171	PSMD2
PRSA4BC2_UP	PRSE1BC3_UP	Up-Up	TATTAATGTTCGGGCCGTTGTCGTT	GAGAAGCGGTAGGGTGAGTAGGTAA	0	93621	12736	MRFAP1	5708	5171	PSMD2
PRSA4BC3_UP	PRSE1BC3_UP	Up-Up	GTATGGCCAGGGTGAAAGGGAGTCG	GAGAAGCGGTAGGGTGAGTAGGTAA	0	93621	12736	MRFAP1	5708	5171	PSMD2
PRSA4BC4_UP	PRSE1BC3_UP	Up-Up	GTGGGCATGCCTCATGCAGGGGGCA	GAGAAGCGGTAGGGTGAGTAGGTAA	0	93621	12736	MRFAP1	5708	5171	PSMD2
PRSA5BC1_UP	PRSE1BC3_UP	Up-Up	ACGATGTTGTTGAGCTGTTTGTGGC	GAGAAGCGGTAGGGTGAGTAGGTAA	0	23429	1644	RYBP	5708	5171	PSMD2
PRSA5BC2_UP	PRSE1BC3_UP	Up-Up	GTAGAACCTCTGTGTAGTTTAGGGC	GAGAAGCGGTAGGGTGAGTAGGTAA	0	23429	1644	RYBP	5708	5171	PSMD2
PRSA5BC3_UP	PRSE1BC3_UP	Up-Up	TGTGTGTATAACCGTGAGGGGGAGG	GAGAAGCGGTAGGGTGAGTAGGTAA	0	23429	1644	RYBP	5708	5171	PSMD2
PRSA5BC4_UP	PRSE1BC3_UP	Up-Up	TAGTTCTCCATGGTGAAGGCAAGAT	GAGAAGCGGTAGGGTGAGTAGGTAA	0	23429	1644	RYBP	5708	5171	PSMD2
PRSA6BC1_UP	PRSE1BC3_UP	Up-Up	AGGATGATGGGATCGCCAGGCGGTT	GAGAAGCGGTAGGGTGAGTAGGTAA	0	1026	3192	CDKN1A	5708	5171	PSMD2
PRSA6BC2_UP	PRSE1BC3_UP	Up-Up	CGTGGCGCGTGGCGTCAACTATCAG	GAGAAGCGGTAGGGTGAGTAGGTAA	0	1026	3192	CDKN1A	5708	5171	PSMD2
PRSA6BC3_UP	PRSE1BC3_UP	Up-Up	GTTTAGGTAACGATGTTGACGGTGG	GAGAAGCGGTAGGGTGAGTAGGTAA	0	1026	3192	CDKN1A	5708	5171	PSMD2
PRSA6BC4_UP	PRSE1BC3_UP	Up-Up	GACCGGATATTGTGCGATAACGCTG	GAGAAGCGGTAGGGTGAGTAGGTAA	0	1026	3192	CDKN1A	5708	5171	PSMD2
PRSA7BC1_UP	PRSE1BC3_UP	Up-Up	GAAACTGGCTCCGGGTTCTGTGTAT	GAGAAGCGGTAGGGTGAGTAGGTAA	0	5711	7647	PSMD5	5708	5171	PSMD2
PRSA7BC2_UP	PRSE1BC3_UP	Up-Up	AGTCCGGTCTAGAAAGGTCCTGGGG	GAGAAGCGGTAGGGTGAGTAGGTAA	0	5711	7647	PSMD5	5708	5171	PSMD2
PRSA7BC3_UP	PRSE1BC3_UP	Up-Up	CATAGAATTTGGGTGTTCGACGCGG	GAGAAGCGGTAGGGTGAGTAGGTAA	0	5711	7647	PSMD5	5708	5171	PSMD2
PRSA7BC4_UP	PRSE1BC3_UP	Up-Up	TGTGTGCCGCGTATGAACGACACGC	GAGAAGCGGTAGGGTGAGTAGGTAA	0	5711	7647	PSMD5	5708	5171	PSMD2
PRSA8BC1_UP	PRSE1BC3_UP	Up-Up	GGTACGGGGTGAGCTCGGGCGGTGG	GAGAAGCGGTAGGGTGAGTAGGTAA	0	894	6359	CCND2	5708	5171	PSMD2
PRSA8BC2_UP	PRSE1BC3_UP	Up-Up	CTGACCTTCCTTGGTAGTTTACTTG	GAGAAGCGGTAGGGTGAGTAGGTAA	0	894	6359	CCND2	5708	5171	PSMD2
PRSA8BC3_UP	PRSE1BC3_UP	Up-Up	TCCAGGGTTGCCGTGGAACATTTTG	GAGAAGCGGTAGGGTGAGTAGGTAA	0	894	6359	CCND2	5708	5171	PSMD2
PRSA8BC4_UP	PRSE1BC3_UP	Up-Up	GTCGTGGCTTTCGGAGAATTTCCAA	GAGAAGCGGTAGGGTGAGTAGGTAA	0	894	6359	CCND2	5708	5171	PSMD2
PRSA9BC1_UP	PRSE1BC3_UP	Up-Up	CCTTCGAGCTTGAAGGGTTGGAAGC	GAGAAGCGGTAGGGTGAGTAGGTAA	0	664	7547	BNIP3	5708	5171	PSMD2
PRSA9BC2_UP	PRSE1BC3_UP	Up-Up	CTGTCTTAATATGGTATCTGGCAGA	GAGAAGCGGTAGGGTGAGTAGGTAA	0	664	7547	BNIP3	5708	5171	PSMD2
PRSA9BC3_UP	PRSE1BC3_UP	Up-Up	CTTCCGTGTAGTAACGGAGACATGG	GAGAAGCGGTAGGGTGAGTAGGTAA	0	664	7547	BNIP3	5708	5171	PSMD2
PRSA9BC4_UP	PRSE1BC3_UP	Up-Up	GGTATATCCGCAGTGAGTCAGTTTT	GAGAAGCGGTAGGGTGAGTAGGTAA	0	664	7547	BNIP3	5708	5171	PSMD2
PRSA10BC1_UP	PRSE1BC3_UP	Up-Up	GGTAGTGAGTCAGCTAGACTGGTAA	GAGAAGCGGTAGGGTGAGTAGGTAA	0	51100	4480	SH3GLB1	5708	5171	PSMD2
PRSA10BC2_UP	PRSE1BC3_UP	Up-Up	TGCCGCCGCCATAAGTTAGGATCTT	GAGAAGCGGTAGGGTGAGTAGGTAA	0	51100	4480	SH3GLB1	5708	5171	PSMD2
PRSA10BC3_UP	PRSE1BC3_UP	Up-Up	GTTGTGTCACGAGTACACGTTGTCT	GAGAAGCGGTAGGGTGAGTAGGTAA	0	51100	4480	SH3GLB1	5708	5171	PSMD2
PRSA10BC4_UP	PRSE1BC3_UP	Up-Up	CAATTCGCGATTGGGTTACTATATT	GAGAAGCGGTAGGGTGAGTAGGTAA	0	51100	4480	SH3GLB1	5708	5171	PSMD2
PRSA11BC1_UP	PRSE1BC3_UP	Up-Up	ACTATGATGTGGGAAAGGACTCAGA	GAGAAGCGGTAGGGTGAGTAGGTAA	0	6271	5964	S100A1	5708	5171	PSMD2
PRSA11BC2_UP	PRSE1BC3_UP	Up-Up	TCGTGGAGGGGTAACTTTTGCTCTA	GAGAAGCGGTAGGGTGAGTAGGTAA	0	6271	5964	S100A1	5708	5171	PSMD2
PRSA11BC3_UP	PRSE1BC3_UP	Up-Up	AGCCTGTTCGCGTGTGCTGGGAGTG	GAGAAGCGGTAGGGTGAGTAGGTAA	0	6271	5964	S100A1	5708	5171	PSMD2
PRSA11BC4_UP	PRSE1BC3_UP	Up-Up	TTTCAGTGGGGTGGACCGTGTGTGG	GAGAAGCGGTAGGGTGAGTAGGTAA	0	6271	5964	S100A1	5708	5171	PSMD2
PRSA12BC1_UP	PRSE1BC3_UP	Up-Up	TTTAGTGTATGTACTCATTTCACAA	GAGAAGCGGTAGGGTGAGTAGGTAA	0	599	53726	BCL2L2	5708	5171	PSMD2
PRSA12BC2_UP	PRSE1BC3_UP	Up-Up	CACAGACTAATTATTTTAACTTTTT	GAGAAGCGGTAGGGTGAGTAGGTAA	0	599	53726	BCL2L2	5708	5171	PSMD2
PRSA12BC3_UP	PRSE1BC3_UP	Up-Up	AAGTGCAATGCGCCATTAGATTTTT	GAGAAGCGGTAGGGTGAGTAGGTAA	0	599	53726	BCL2L2	5708	5171	PSMD2
PRSA12BC4_UP	PRSE1BC3_UP	Up-Up	TTGGTGGGTGCGGTACCGGCTGTGT	GAGAAGCGGTAGGGTGAGTAGGTAA	0	599	53726	BCL2L2	5708	5171	PSMD2
PRSB1BC1_UP	PRSE1BC3_UP	Up-Up	TACATTTGCTTCGGGAAAGCCGTAT	GAGAAGCGGTAGGGTGAGTAGGTAA	0	57819	6601	LSM2	5708	5171	PSMD2
PRSB1BC2_UP	PRSE1BC3_UP	Up-Up	TTAGCATGGGACCATTGGTTCTGAC	GAGAAGCGGTAGGGTGAGTAGGTAA	0	57819	6601	LSM2	5708	5171	PSMD2
PRSB1BC3_UP	PRSE1BC3_UP	Up-Up	AATCCAAAGGCGGCGACGCATGCTG	GAGAAGCGGTAGGGTGAGTAGGTAA	0	57819	6601	LSM2	5708	5171	PSMD2
PRSB1BC4_UP	PRSE1BC3_UP	Up-Up	TGACTTAGGAGGTTCTATCAGGCGG	GAGAAGCGGTAGGGTGAGTAGGTAA	0	57819	6601	LSM2	5708	5171	PSMD2
PRSB2BC1_UP	PRSE1BC3_UP	Up-Up	CCATACACGGTAGTTCAGAGGCTGT	GAGAAGCGGTAGGGTGAGTAGGTAA	0	972	4430	MORF4L1	5708	5171	PSMD2
PRSB2BC2_UP	PRSE1BC3_UP	Up-Up	CGTTTTCGATTGGGTGGTCTTCTTT	GAGAAGCGGTAGGGTGAGTAGGTAA	0	972	4430	MORF4L1	5708	5171	PSMD2
PRSB2BC3_UP	PRSE1BC3_UP	Up-Up	CTTTGGTCAATGTCGCGGGCCCACA	GAGAAGCGGTAGGGTGAGTAGGTAA	0	972	4430	MORF4L1	5708	5171	PSMD2
PRSB2BC4_UP	PRSE1BC3_UP	Up-Up	ATCACGCGTGGTGTGTTGGTTGGCA	GAGAAGCGGTAGGGTGAGTAGGTAA	0	972	4430	MORF4L1	5708	5171	PSMD2
PRSB3BC1_UP	PRSE1BC3_UP	Up-Up	CACCTGTGAATGGGGTCGGGGACGG	GAGAAGCGGTAGGGTGAGTAGGTAA	0	6286	2693	S100P	5708	5171	PSMD2
PRSB3BC2_UP	PRSE1BC3_UP	Up-Up	GGGGGTGGGGTACCGGTAGATGGGT	GAGAAGCGGTAGGGTGAGTAGGTAA	0	6286	2693	S100P	5708	5171	PSMD2
PRSB3BC3_UP	PRSE1BC3_UP	Up-Up	TGTAAGACTAGCATGTATCCGGCGC	GAGAAGCGGTAGGGTGAGTAGGTAA	0	6286	2693	S100P	5708	5171	PSMD2
PRSB3BC4_UP	PRSE1BC3_UP	Up-Up	GCAATACCACCTTCGGCTTCACTCA	GAGAAGCGGTAGGGTGAGTAGGTAA	0	6286	2693	S100P	5708	5171	PSMD2
PRSB4BC1_UP	PRSE1BC3_UP	Up-Up	AGCAGCTAGGTGTTAGGGAGTCCAA	GAGAAGCGGTAGGGTGAGTAGGTAA	0	55957	2864	LIN37	5708	5171	PSMD2
PRSB4BC2_UP	PRSE1BC3_UP	Up-Up	ACTTTTAGTAGACCTTACTAGGCTG	GAGAAGCGGTAGGGTGAGTAGGTAA	0	55957	2864	LIN37	5708	5171	PSMD2
PRSB4BC3_UP	PRSE1BC3_UP	Up-Up	GCGCGCGCTACTTTTTGCTCTTGGT	GAGAAGCGGTAGGGTGAGTAGGTAA	0	55957	2864	LIN37	5708	5171	PSMD2
PRSB4BC4_UP	PRSE1BC3_UP	Up-Up	AGTCGTAACCTGGGGAGTTGCGTTG	GAGAAGCGGTAGGGTGAGTAGGTAA	0	55957	2864	LIN37	5708	5171	PSMD2
PRSB5BC1_UP	PRSE1BC3_UP	Up-Up	CTGATGGATGGGGCCGCGTGGCTGC	GAGAAGCGGTAGGGTGAGTAGGTAA	0	51274	15026	KLF3	5708	5171	PSMD2
PRSB5BC2_UP	PRSE1BC3_UP	Up-Up	TTAACATTATACTCTGCTTCGGCGG	GAGAAGCGGTAGGGTGAGTAGGTAA	0	51274	15026	KLF3	5708	5171	PSMD2
PRSB5BC3_UP	PRSE1BC3_UP	Up-Up	TATTAGGTGTTAGGGTAGCGACTGA	GAGAAGCGGTAGGGTGAGTAGGTAA	0	51274	15026	KLF3	5708	5171	PSMD2
PRSB5BC4_UP	PRSE1BC3_UP	Up-Up	CGTTCTGGTTGTCAGATCGCACAGC	GAGAAGCGGTAGGGTGAGTAGGTAA	0	51274	15026	KLF3	5708	5171	PSMD2
PRSB6BC1_UP	PRSE1BC3_UP	Up-Up	TATTTTCAAAAAACTGCGATTTGGA	GAGAAGCGGTAGGGTGAGTAGGTAA	0	51377	764	UCHL5	5708	5171	PSMD2
PRSB6BC2_UP	PRSE1BC3_UP	Up-Up	ATGTCCGTTAGCCCATGTGTCGTCC	GAGAAGCGGTAGGGTGAGTAGGTAA	0	51377	764	UCHL5	5708	5171	PSMD2
PRSB6BC3_UP	PRSE1BC3_UP	Up-Up	TATGTGCCTAACATCCGGAGTCACC	GAGAAGCGGTAGGGTGAGTAGGTAA	0	51377	764	UCHL5	5708	5171	PSMD2
PRSB6BC4_UP	PRSE1BC3_UP	Up-Up	TTCCGGGCTCTGATAGTTAGTCTTA	GAGAAGCGGTAGGGTGAGTAGGTAA	0	51377	764	UCHL5	5708	5171	PSMD2
PRSB7BC1_UP	PRSE1BC3_UP	Up-Up	CCCCATGATTTCAAAAGAAAATATT	GAGAAGCGGTAGGGTGAGTAGGTAA	0	55577	3233	NAGK	5708	5171	PSMD2
PRSB7BC2_UP	PRSE1BC3_UP	Up-Up	CGCCTGTGGGCGGGGAGTGGTATCG	GAGAAGCGGTAGGGTGAGTAGGTAA	0	55577	3233	NAGK	5708	5171	PSMD2
PRSB7BC3_UP	PRSE1BC3_UP	Up-Up	TTAGCTGCTAGGGGATGCGGGATTG	GAGAAGCGGTAGGGTGAGTAGGTAA	0	55577	3233	NAGK	5708	5171	PSMD2
PRSB7BC4_UP	PRSE1BC3_UP	Up-Up	AGCGCCCTCTCGTGAAGGACGATGC	GAGAAGCGGTAGGGTGAGTAGGTAA	0	55577	3233	NAGK	5708	5171	PSMD2
PRSB8BC1_UP	PRSE1BC3_UP	Up-Up	GCCCGGTTGGATTGGGTCTGTTTGG	GAGAAGCGGTAGGGTGAGTAGGTAA	0	402	7933	ARL2	5708	5171	PSMD2
PRSB8BC2_UP	PRSE1BC3_UP	Up-Up	AGGAGTCGTGGGTGCGTGGGGGCGA	GAGAAGCGGTAGGGTGAGTAGGTAA	0	402	7933	ARL2	5708	5171	PSMD2
PRSB8BC3_UP	PRSE1BC3_UP	Up-Up	TTCGACGGCGAGGTAAGTGTCTGGG	GAGAAGCGGTAGGGTGAGTAGGTAA	0	402	7933	ARL2	5708	5171	PSMD2
PRSB8BC4_UP	PRSE1BC3_UP	Up-Up	AGGGAAAGTGGACACTGATGTGTAA	GAGAAGCGGTAGGGTGAGTAGGTAA	0	402	7933	ARL2	5708	5171	PSMD2
PRSB9BC1_UP	PRSE1BC3_UP	Up-Up	TCGGTTAATCTACCTTAACGTGTTA	GAGAAGCGGTAGGGTGAGTAGGTAA	0	5291	55893	PIK3CB	5708	5171	PSMD2
PRSB9BC2_UP	PRSE1BC3_UP	Up-Up	TAGTCAATCATGGCTTAGGTTAATA	GAGAAGCGGTAGGGTGAGTAGGTAA	0	5291	55893	PIK3CB	5708	5171	PSMD2
PRSB9BC3_UP	PRSE1BC3_UP	Up-Up	TTGCTGTATCGTTGGGGGCTTGCCG	GAGAAGCGGTAGGGTGAGTAGGTAA	0	5291	55893	PIK3CB	5708	5171	PSMD2
PRSB9BC4_UP	PRSE1BC3_UP	Up-Up	GGTATCTGTATAGGGTCGAAGTTTA	GAGAAGCGGTAGGGTGAGTAGGTAA	0	5291	55893	PIK3CB	5708	5171	PSMD2
PRSB10BC1_UP	PRSE1BC3_UP	Up-Up	TTCGTTTCCACTGGTTAGTGCTGCC	GAGAAGCGGTAGGGTGAGTAGGTAA	0	7341	4586	SUMO1	5708	5171	PSMD2
PRSB10BC2_UP	PRSE1BC3_UP	Up-Up	TATAGCCGAACGGAGTTTAAAGGGG	GAGAAGCGGTAGGGTGAGTAGGTAA	0	7341	4586	SUMO1	5708	5171	PSMD2
PRSB10BC3_UP	PRSE1BC3_UP	Up-Up	GAACGAACAAGCGGAGCGTCGGCGG	GAGAAGCGGTAGGGTGAGTAGGTAA	0	7341	4586	SUMO1	5708	5171	PSMD2
PRSB10BC4_UP	PRSE1BC3_UP	Up-Up	GCCTTGTTTCGTCCGTGTGCGGATG	GAGAAGCGGTAGGGTGAGTAGGTAA	0	7341	4586	SUMO1	5708	5171	PSMD2
PRSB11BC1_UP	PRSE1BC3_UP	Up-Up	GTGTTGTAGGGAGCGTCGGGTTGCG	GAGAAGCGGTAGGGTGAGTAGGTAA	0	6827	4185	SUPT4H1	5708	5171	PSMD2
PRSB11BC2_UP	PRSE1BC3_UP	Up-Up	TCTAGAGGGGAGAGGCAGAGTGGTG	GAGAAGCGGTAGGGTGAGTAGGTAA	0	6827	4185	SUPT4H1	5708	5171	PSMD2
PRSB11BC3_UP	PRSE1BC3_UP	Up-Up	CGGCCGATGTTTTGTGGACGGGGGG	GAGAAGCGGTAGGGTGAGTAGGTAA	0	6827	4185	SUPT4H1	5708	5171	PSMD2
PRSB11BC4_UP	PRSE1BC3_UP	Up-Up	TTGCTTTAAGCGGAACACAAAGGCT	GAGAAGCGGTAGGGTGAGTAGGTAA	0	6827	4185	SUPT4H1	5708	5171	PSMD2
PRSB12BC1_UP	PRSE1BC3_UP	Up-Up	TTAGCGGGGGCGCCGTGTCGGCATT	GAGAAGCGGTAGGGTGAGTAGGTAA	0	64376	1154	IKZF5	5708	5171	PSMD2
PRSB12BC2_UP	PRSE1BC3_UP	Up-Up	GGACCAGTAGTCACGTTTATGGTGG	GAGAAGCGGTAGGGTGAGTAGGTAA	0	64376	1154	IKZF5	5708	5171	PSMD2
PRSB12BC3_UP	PRSE1BC3_UP	Up-Up	AATGTTATGGTCAGGGCCGGGTTTA	GAGAAGCGGTAGGGTGAGTAGGTAA	0	64376	1154	IKZF5	5708	5171	PSMD2
PRSB12BC4_UP	PRSE1BC3_UP	Up-Up	GCTGGAGACAGAAGCAGGGATCTTG	GAGAAGCGGTAGGGTGAGTAGGTAA	0	64376	1154	IKZF5	5708	5171	PSMD2
PRSC1BC1_UP	PRSE1BC3_UP	Up-Up	ATGAAGATGGGAGCGGGGAAGAAAG	GAGAAGCGGTAGGGTGAGTAGGTAA	0	11075	4907	STMN2	5708	5171	PSMD2
PRSC1BC2_UP	PRSE1BC3_UP	Up-Up	ATTATAAGGGACAGGGGAGGGGGGG	GAGAAGCGGTAGGGTGAGTAGGTAA	0	11075	4907	STMN2	5708	5171	PSMD2
PRSC1BC3_UP	PRSE1BC3_UP	Up-Up	GTGGGTTCGACGTCTCTGACTCTTT	GAGAAGCGGTAGGGTGAGTAGGTAA	0	11075	4907	STMN2	5708	5171	PSMD2
PRSC1BC4_UP	PRSE1BC3_UP	Up-Up	TTCCCTAACATGGCGTCCTGGGGTG	GAGAAGCGGTAGGGTGAGTAGGTAA	0	11075	4907	STMN2	5708	5171	PSMD2
PRSC2BC1_UP	PRSE1BC3_UP	Up-Up	TAAGGTTGAACGGTACCGGCGGCCG	GAGAAGCGGTAGGGTGAGTAGGTAA	0	3093	11772	UBE2K	5708	5171	PSMD2
PRSC2BC2_UP	PRSE1BC3_UP	Up-Up	CGATGAATAATATGATTAGCTCGCG	GAGAAGCGGTAGGGTGAGTAGGTAA	0	3093	11772	UBE2K	5708	5171	PSMD2
PRSC2BC3_UP	PRSE1BC3_UP	Up-Up	AAACTATGCATGTGCGGGGCAGCTC	GAGAAGCGGTAGGGTGAGTAGGTAA	0	3093	11772	UBE2K	5708	5171	PSMD2
PRSC2BC4_UP	PRSE1BC3_UP	Up-Up	CCTTCTGCTACCGGAATTGTGTACG	GAGAAGCGGTAGGGTGAGTAGGTAA	0	3093	11772	UBE2K	5708	5171	PSMD2
PRSC3BC1_UP	PRSE1BC3_UP	Up-Up	TCGTATTTTGGTTTTATTGGTGCAG	GAGAAGCGGTAGGGTGAGTAGGTAA	0	9341	5658	VAMP3	5708	5171	PSMD2
PRSC3BC2_UP	PRSE1BC3_UP	Up-Up	TCTTGATAAGGGCGTGGGGTGCGGT	GAGAAGCGGTAGGGTGAGTAGGTAA	0	9341	5658	VAMP3	5708	5171	PSMD2
PRSC3BC3_UP	PRSE1BC3_UP	Up-Up	TGTCGATCCAGGTACGTCTTTTTCG	GAGAAGCGGTAGGGTGAGTAGGTAA	0	9341	5658	VAMP3	5708	5171	PSMD2
PRSC3BC4_UP	PRSE1BC3_UP	Up-Up	CCGCGTTTTTAAGTACTAACTTGAA	GAGAAGCGGTAGGGTGAGTAGGTAA	0	9341	5658	VAMP3	5708	5171	PSMD2
PRSC4BC1_UP	PRSE1BC3_UP	Up-Up	CTGTTCCGTGGAGGGAGGGGAGGGA	GAGAAGCGGTAGGGTGAGTAGGTAA	0	5928	3366	RBBP4	5708	5171	PSMD2
PRSC4BC2_UP	PRSE1BC3_UP	Up-Up	AGTATGCGACGCATCTGTGGTGTGG	GAGAAGCGGTAGGGTGAGTAGGTAA	0	5928	3366	RBBP4	5708	5171	PSMD2
PRSC4BC3_UP	PRSE1BC3_UP	Up-Up	GAAGCCATTGACAGAGCCGTCCATT	GAGAAGCGGTAGGGTGAGTAGGTAA	0	5928	3366	RBBP4	5708	5171	PSMD2
PRSC4BC4_UP	PRSE1BC3_UP	Up-Up	GACTGAGTCAGAGCTCATGGGCGGA	GAGAAGCGGTAGGGTGAGTAGGTAA	0	5928	3366	RBBP4	5708	5171	PSMD2
PRSC5BC1_UP	PRSE1BC3_UP	Up-Up	ATTGCCCAGGCCGAGAGAATTTTTG	GAGAAGCGGTAGGGTGAGTAGGTAA	0	1487	13646	CTBP1	5708	5171	PSMD2
PRSC5BC2_UP	PRSE1BC3_UP	Up-Up	TAGTCCTGCTTAACCATTGGTCTCA	GAGAAGCGGTAGGGTGAGTAGGTAA	0	1487	13646	CTBP1	5708	5171	PSMD2
PRSC5BC3_UP	PRSE1BC3_UP	Up-Up	GCCCCTGCAGATTGTGTGTCTGGGC	GAGAAGCGGTAGGGTGAGTAGGTAA	0	1487	13646	CTBP1	5708	5171	PSMD2
PRSC5BC4_UP	PRSE1BC3_UP	Up-Up	GTGTCTCTCTGTCACACAGTGACAG	GAGAAGCGGTAGGGTGAGTAGGTAA	0	1487	13646	CTBP1	5708	5171	PSMD2
PRSC6BC1_UP	PRSE1BC3_UP	Up-Up	TTTTGGGTGTGGGGGCTGGTTCGTA	GAGAAGCGGTAGGGTGAGTAGGTAA	0	894	8013	STX4	5708	5171	PSMD2
PRSC6BC2_UP	PRSE1BC3_UP	Up-Up	AAACGATCGAGTGAGGGTTGTGATG	GAGAAGCGGTAGGGTGAGTAGGTAA	0	894	8013	STX4	5708	5171	PSMD2
PRSC6BC3_UP	PRSE1BC3_UP	Up-Up	TTGGAAGTACGGGTGTAGATCTCGG	GAGAAGCGGTAGGGTGAGTAGGTAA	0	894	8013	STX4	5708	5171	PSMD2
PRSC6BC4_UP	PRSE1BC3_UP	Up-Up	GTCTCATATAGGGTGTTATGACGTA	GAGAAGCGGTAGGGTGAGTAGGTAA	0	894	8013	STX4	5708	5171	PSMD2
PRSC7BC1_UP	PRSE1BC3_UP	Up-Up	GGGCCCTTGGTGGAGCACAGAGGAG	GAGAAGCGGTAGGGTGAGTAGGTAA	0	84324	434	SARNP	5708	5171	PSMD2
PRSC7BC2_UP	PRSE1BC3_UP	Up-Up	CCCCTTTTTGAAGCTCTGAATGGTC	GAGAAGCGGTAGGGTGAGTAGGTAA	0	84324	434	SARNP	5708	5171	PSMD2
PRSC7BC3_UP	PRSE1BC3_UP	Up-Up	GATTGAAGCACGGGGGTTTGGCCTC	GAGAAGCGGTAGGGTGAGTAGGTAA	0	84324	434	SARNP	5708	5171	PSMD2
PRSC7BC4_UP	PRSE1BC3_UP	Up-Up	ATAAACATTCTCTTCCTAGGTCTTG	GAGAAGCGGTAGGGTGAGTAGGTAA	0	84324	434	SARNP	5708	5171	PSMD2
PRSC8BC1_UP	PRSE1BC3_UP	Up-Up	CCCGACTGGCTTTGCGACCGTTGAC	GAGAAGCGGTAGGGTGAGTAGGTAA	0	25855	6651	BRMS1	5708	5171	PSMD2
PRSC8BC2_UP	PRSE1BC3_UP	Up-Up	TATAAACCAGGACGCACTCGTGCGC	GAGAAGCGGTAGGGTGAGTAGGTAA	0	25855	6651	BRMS1	5708	5171	PSMD2
PRSC8BC3_UP	PRSE1BC3_UP	Up-Up	TGGTTATAACAGTGGGGTGTGCTGG	GAGAAGCGGTAGGGTGAGTAGGTAA	0	25855	6651	BRMS1	5708	5171	PSMD2
PRSC8BC4_UP	PRSE1BC3_UP	Up-Up	CATAGTGGTTACTAGTAATCGTTAA	GAGAAGCGGTAGGGTGAGTAGGTAA	0	25855	6651	BRMS1	5708	5171	PSMD2
PRSC9BC1_UP	PRSE1BC3_UP	Up-Up	TTAATGCCCCCGCGGTAATTCGTAA	GAGAAGCGGTAGGGTGAGTAGGTAA	0	7329	3129	UBE2I	5708	5171	PSMD2
PRSC9BC2_UP	PRSE1BC3_UP	Up-Up	TGTGCCAAATAGCGTGGTTACTCGT	GAGAAGCGGTAGGGTGAGTAGGTAA	0	7329	3129	UBE2I	5708	5171	PSMD2
PRSC9BC3_UP	PRSE1BC3_UP	Up-Up	ATGTCGTGTTAGGGGGTGCGAGGGT	GAGAAGCGGTAGGGTGAGTAGGTAA	0	7329	3129	UBE2I	5708	5171	PSMD2
PRSC9BC4_UP	PRSE1BC3_UP	Up-Up	ACTGTGAGGTGCTATCCGAGGGATA	GAGAAGCGGTAGGGTGAGTAGGTAA	0	7329	3129	UBE2I	5708	5171	PSMD2
PRSC10BC1_UP	PRSE1BC3_UP	Up-Up	TCCTTTAAGATCCAGCAAGGGCGCA	GAGAAGCGGTAGGGTGAGTAGGTAA	0	1616	52987	DAXX	5708	5171	PSMD2
PRSC10BC2_UP	PRSE1BC3_UP	Up-Up	GTCGTTGTCCGTTCTTTTGTCAGAT	GAGAAGCGGTAGGGTGAGTAGGTAA	0	1616	52987	DAXX	5708	5171	PSMD2
PRSC10BC3_UP	PRSE1BC3_UP	Up-Up	ACGAACACGTTACTTGCTCGACTCA	GAGAAGCGGTAGGGTGAGTAGGTAA	0	1616	52987	DAXX	5708	5171	PSMD2
PRSC10BC4_UP	PRSE1BC3_UP	Up-Up	GTGCGTTGATGACGCCCTGCGGGGG	GAGAAGCGGTAGGGTGAGTAGGTAA	0	1616	52987	DAXX	5708	5171	PSMD2
PRSC11BC1_UP	PRSE1BC3_UP	Up-Up	TGGACATTGCGTGACGTTAATAACT	GAGAAGCGGTAGGGTGAGTAGGTAA	0	23543	12686	RBM9	5708	5171	PSMD2
PRSC11BC2_UP	PRSE1BC3_UP	Up-Up	CGCGTGGGTGACCCGTGCGGCGGAG	GAGAAGCGGTAGGGTGAGTAGGTAA	0	23543	12686	RBM9	5708	5171	PSMD2
PRSC11BC3_UP	PRSE1BC3_UP	Up-Up	GTGTAATATCGGGGCGACTCACCGA	GAGAAGCGGTAGGGTGAGTAGGTAA	0	23543	12686	RBM9	5708	5171	PSMD2
PRSC11BC4_UP	PRSE1BC3_UP	Up-Up	TCTGGCTCACTCTATGTTGCTACTA	GAGAAGCGGTAGGGTGAGTAGGTAA	0	23543	12686	RBM9	5708	5171	PSMD2
PRSC12BC1_UP	PRSE1BC3_UP	Up-Up	GGGCCGTGAGTGAATTAGGTATGGT	GAGAAGCGGTAGGGTGAGTAGGTAA	0	729991	9076	LOC729991	5708	5171	PSMD2
PRSC12BC2_UP	PRSE1BC3_UP	Up-Up	GAGGATAGTGAAGCGTGCTTATCAC	GAGAAGCGGTAGGGTGAGTAGGTAA	0	729991	9076	LOC729991	5708	5171	PSMD2
PRSC12BC3_UP	PRSE1BC3_UP	Up-Up	TAGTCCTTAATCGTTTGCTGGCGTA	GAGAAGCGGTAGGGTGAGTAGGTAA	0	729991	9076	LOC729991	5708	5171	PSMD2
PRSC12BC4_UP	PRSE1BC3_UP	Up-Up	CTGTTGATCACGTATATTTATCTTC	GAGAAGCGGTAGGGTGAGTAGGTAA	0	729991	9076	LOC729991	5708	5171	PSMD2
PRSD1BC1_UP	PRSE1BC3_UP	Up-Up	GTTTGTTGAGAGTTAGTGGGCTCTG	GAGAAGCGGTAGGGTGAGTAGGTAA	0	9444	8168	QKI	5708	5171	PSMD2
PRSD1BC2_UP	PRSE1BC3_UP	Up-Up	TGGGAAGATAGTCGGCGATCTGGGG	GAGAAGCGGTAGGGTGAGTAGGTAA	0	9444	8168	QKI	5708	5171	PSMD2
PRSD1BC3_UP	PRSE1BC3_UP	Up-Up	GTTGGGTCGAAGGTGTTGCGCGTGA	GAGAAGCGGTAGGGTGAGTAGGTAA	0	9444	8168	QKI	5708	5171	PSMD2
PRSD1BC4_UP	PRSE1BC3_UP	Up-Up	TTGCTTGCGTGTGGCGTGGCAATAT	GAGAAGCGGTAGGGTGAGTAGGTAA	0	9444	8168	QKI	5708	5171	PSMD2
PRSD2BC1_UP	PRSE1BC3_UP	Up-Up	CGTTGGAGGTCTGGTCATACGACGA	GAGAAGCGGTAGGGTGAGTAGGTAA	0	7251	3267	TSG101	5708	5171	PSMD2
PRSD2BC2_UP	PRSE1BC3_UP	Up-Up	CGGGATGCCGAGGGGGCCGTTGGGG	GAGAAGCGGTAGGGTGAGTAGGTAA	0	7251	3267	TSG101	5708	5171	PSMD2
PRSD2BC3_UP	PRSE1BC3_UP	Up-Up	CATATACACCAGGGTAAGCGGCGCG	GAGAAGCGGTAGGGTGAGTAGGTAA	0	7251	3267	TSG101	5708	5171	PSMD2
PRSD2BC4_UP	PRSE1BC3_UP	Up-Up	AGCTGTCCGTTCGGCTGCCTGGTGC	GAGAAGCGGTAGGGTGAGTAGGTAA	0	7251	3267	TSG101	5708	5171	PSMD2
PRSD3BC1_UP	PRSE1BC3_UP	Up-Up	TCGATTATCTTAATCAAGTAATCCC	GAGAAGCGGTAGGGTGAGTAGGTAA	0	26119	9194	LDLRAP1	5708	5171	PSMD2
PRSD3BC2_UP	PRSE1BC3_UP	Up-Up	ACCCTACTAAACGTTTATATAGCGT	GAGAAGCGGTAGGGTGAGTAGGTAA	0	26119	9194	LDLRAP1	5708	5171	PSMD2
PRSD3BC3_UP	PRSE1BC3_UP	Up-Up	TACTGATTGATCCTCAGCCAGGTCT	GAGAAGCGGTAGGGTGAGTAGGTAA	0	26119	9194	LDLRAP1	5708	5171	PSMD2
PRSD3BC4_UP	PRSE1BC3_UP	Up-Up	ATAAAGATTGAGAAGAGATTGTACA	GAGAAGCGGTAGGGTGAGTAGGTAA	0	26119	9194	LDLRAP1	5708	5171	PSMD2
PRSD4BC1_UP	PRSE1BC3_UP	Up-Up	GTACGTAGGGGCTCTTGGCTTTACA	GAGAAGCGGTAGGGTGAGTAGGTAA	0	694	5844	BTG1	5708	5171	PSMD2
PRSD4BC2_UP	PRSE1BC3_UP	Up-Up	ACATTCTGTATCCTCTGGCGGCTGC	GAGAAGCGGTAGGGTGAGTAGGTAA	0	694	5844	BTG1	5708	5171	PSMD2
PRSD4BC3_UP	PRSE1BC3_UP	Up-Up	TTGAACGCTTATTTGGGTCAATATC	GAGAAGCGGTAGGGTGAGTAGGTAA	0	694	5844	BTG1	5708	5171	PSMD2
PRSD4BC4_UP	PRSE1BC3_UP	Up-Up	ACTATGGAGGCTCTTATGTGTGTAT	GAGAAGCGGTAGGGTGAGTAGGTAA	0	694	5844	BTG1	5708	5171	PSMD2
PRSD5BC1_UP	PRSE1BC3_UP	Up-Up	GGGAGGTGTCTTCGTGAGTCATCGC	GAGAAGCGGTAGGGTGAGTAGGTAA	0	1021	13668	CDK6	5708	5171	PSMD2
PRSD5BC2_UP	PRSE1BC3_UP	Up-Up	GTGCGCGTTAGAGTTTCATTAGGGA	GAGAAGCGGTAGGGTGAGTAGGTAA	0	1021	13668	CDK6	5708	5171	PSMD2
PRSD5BC3_UP	PRSE1BC3_UP	Up-Up	GGCAAAGGTCAGCAGGGGGGGGGCG	GAGAAGCGGTAGGGTGAGTAGGTAA	0	1021	13668	CDK6	5708	5171	PSMD2
PRSD5BC4_UP	PRSE1BC3_UP	Up-Up	ACGAGTTATGTGATGGGCTGCGTGC	GAGAAGCGGTAGGGTGAGTAGGTAA	0	1021	13668	CDK6	5708	5171	PSMD2
DB005B1BC1_UP	PRSE1BC3_UP	Up-Up	CTTGAATAAAGAGTGCCGAAAAGGA	GAGAAGCGGTAGGGTGAGTAGGTAA	0	6418	10104	SET	5708	5171	PSMD2
DB005B2BC2_UP	PRSE1BC3_UP	Up-Up	GTGTGGCATTACTTTGATGTGACGG	GAGAAGCGGTAGGGTGAGTAGGTAA	0	6418	10104	SET	5708	5171	PSMD2
DB005B3BC1_UP	PRSE1BC3_UP	Up-Up	GATTAACCCTCGTTAAGTATAAGTT	GAGAAGCGGTAGGGTGAGTAGGTAA	0	27086	8945	FOXP1	5708	5171	PSMD2
DB005B4BC2_UP	PRSE1BC3_UP	Up-Up	GCGTTGGTATCAAAAATGGTAATAG	GAGAAGCGGTAGGGTGAGTAGGTAA	0	27086	8945	FOXP1	5708	5171	PSMD2
DB005B5BC1_UP	PRSE1BC3_UP	Up-Up	GGGATATAGACAACTTATTATATTG	GAGAAGCGGTAGGGTGAGTAGGTAA	0	3845	8590	KRAS	5708	5171	PSMD2
DB005B6BC2_UP	PRSE1BC3_UP	Up-Up	GGGCTACCTTCGCGTAGCGCAGCGC	GAGAAGCGGTAGGGTGAGTAGGTAA	0	3845	8590	KRAS	5708	5171	PSMD2
DB005B9BC1_UP	PRSE1BC3_UP	Up-Up	AATTCAGATCTTTCTGCTGATCGTA	GAGAAGCGGTAGGGTGAGTAGGTAA	0	3265	4453	HRAS	5708	5171	PSMD2
DB005B10BC2_UP	PRSE1BC3_UP	Up-Up	CGGCGTGCTCGCTGCGTGGTCAGCC	GAGAAGCGGTAGGGTGAGTAGGTAA	0	3265	4453	HRAS	5708	5171	PSMD2
DB005B11BC1_UP	PRSE1BC3_UP	Up-Up	TTTCTATTAGATTATTTGGAGGGGT	GAGAAGCGGTAGGGTGAGTAGGTAA	0	3181	3981	HNRNPA2B1	5708	5171	PSMD2
DB005B12BC2_UP	PRSE1BC3_UP	Up-Up	ACCGTAACCCTGTGTGTCCTAACGA	GAGAAGCGGTAGGGTGAGTAGGTAA	0	3181	3981	HNRNPA2B1	5708	5171	PSMD2
DB005B13BC1_UP	PRSE1BC3_UP	Up-Up	CTTAAAGTGTCTTCTACCGCGCTGG	GAGAAGCGGTAGGGTGAGTAGGTAA	0		9656	IGK@	5708	5171	PSMD2
DB005B14BC2_UP	PRSE1BC3_UP	Up-Up	CTAAGCCGTCGACAACCCCGTGATC	GAGAAGCGGTAGGGTGAGTAGGTAA	0		9656	IGK@	5708	5171	PSMD2
DB005B15BC1_UP	PRSE1BC3_UP	Up-Up	GGACAGGGCCTGGGACTGTAGACAG	GAGAAGCGGTAGGGTGAGTAGGTAA	0	64764	12044	CREB3L2	5708	5171	PSMD2
DB005B16BC2_UP	PRSE1BC3_UP	Up-Up	CAAGAACGGTTACTGCTAGGACACG	GAGAAGCGGTAGGGTGAGTAGGTAA	0	64764	12044	CREB3L2	5708	5171	PSMD2
DB005B17BC1_UP	PRSE1BC3_UP	Up-Up	AGGTATTATGTAGGATGTATTGTTG	GAGAAGCGGTAGGGTGAGTAGGTAA	0	1316	3194	KLF6	5708	5171	PSMD2
DB005B18BC2_UP	PRSE1BC3_UP	Up-Up	TGGCTATGTTTTAGTAAGGGTGGCG	GAGAAGCGGTAGGGTGAGTAGGTAA	0	1316	3194	KLF6	5708	5171	PSMD2
DB005B19BC1_UP	PRSE1BC3_UP	Up-Up	TTGTATCGCTTGCAAGCAGCTTGTG	GAGAAGCGGTAGGGTGAGTAGGTAA	0	6955	8439	TRA@	5708	5171	PSMD2
DB005B20BC2_UP	PRSE1BC3_UP	Up-Up	TGGTATGCGGTGGGTGCGGTGGGGC	GAGAAGCGGTAGGGTGAGTAGGTAA	0	6955	8439	TRA@	5708	5171	PSMD2
DB005B21BC1_UP	PRSE1BC3_UP	Up-Up	ATCTGACTCGTCGAAATCACGGGTG	GAGAAGCGGTAGGGTGAGTAGGTAA	0	55193	8645	PBRM1	5708	5171	PSMD2
DB005B22BC2_UP	PRSE1BC3_UP	Up-Up	CTGCCGTGGGGATGTGGGCGTTCTG	GAGAAGCGGTAGGGTGAGTAGGTAA	0	55193	8645	PBRM1	5708	5171	PSMD2
DB005B23BC1_UP	PRSE1BC3_UP	Up-Up	TATATTAGAGTTCTTTCGAAATTAA	GAGAAGCGGTAGGGTGAGTAGGTAA	0	51119	14309	SBDS	5708	5171	PSMD2
DB005B24BC2_UP	PRSE1BC3_UP	Up-Up	GCATCCTATATGTGGTTAGCACAGT	GAGAAGCGGTAGGGTGAGTAGGTAA	0	51119	14309	SBDS	5708	5171	PSMD2
DB005D3BC1_UP	PRSE1BC3_UP	Up-Up	CCCGAGTTTTACATAAGCACAGTCC	GAGAAGCGGTAGGGTGAGTAGGTAA	0	10397	8936	NDRG1	5708	5171	PSMD2
DB005D4BC2_UP	PRSE1BC3_UP	Up-Up	CGTTATAGGGATCAAGCAGTCTATA	GAGAAGCGGTAGGGTGAGTAGGTAA	0	10397	8936	NDRG1	5708	5171	PSMD2
DB005D5BC1_UP	PRSE1BC3_UP	Up-Up	TGCGGGGTGTGCGGGACAGGGTGGC	GAGAAGCGGTAGGGTGAGTAGGTAA	0	1021	9522	CDK6	5708	5171	PSMD2
DB005D6BC2_UP	PRSE1BC3_UP	Up-Up	TCGTGTATCGGTAGTGAGCTAGGGT	GAGAAGCGGTAGGGTGAGTAGGTAA	0	1021	9522	CDK6	5708	5171	PSMD2
DB005D7BC1_UP	PRSE1BC3_UP	Up-Up	GGTTCAGAAGGGGCGACGGGTCTTA	GAGAAGCGGTAGGGTGAGTAGGTAA	0	6955	13759	TRA@	5708	5171	PSMD2
DB005D8BC2_UP	PRSE1BC3_UP	Up-Up	TGTCAACGTGATCGGGGGCGCTAGG	GAGAAGCGGTAGGGTGAGTAGGTAA	0	6955	13759	TRA@	5708	5171	PSMD2
DB005D9BC1_UP	PRSE1BC3_UP	Up-Up	TGACGCGAAACTGATTGTGTGGTAG	GAGAAGCGGTAGGGTGAGTAGGTAA	0	7171	10079	TPM4	5708	5171	PSMD2
DB005D10BC2_UP	PRSE1BC3_UP	Up-Up	TCTGTAAGGCTGAGCCGGGCTTTTA	GAGAAGCGGTAGGGTGAGTAGGTAA	0	7171	10079	TPM4	5708	5171	PSMD2
DB005D13BC1_UP	PRSE1BC3_UP	Up-Up	GTCGTGAGAGGTCGACGGTGAGTTGG	GAGAAGCGGTAGGGTGAGTAGGTAA	0	54949	4027	SDHAF2	5708	5171	PSMD2
DB005D14BC2_UP	PRSE1BC3_UP	Up-Up	TTCGGTGGGGAGCGGTGGGGAAGGC	GAGAAGCGGTAGGGTGAGTAGGTAA	0	54949	4027	SDHAF2	5708	5171	PSMD2
DB005D15BC1_UP	PRSE1BC3_UP	Up-Up	TCGTACGTTCCATCCTTCTCGTTAT	GAGAAGCGGTAGGGTGAGTAGGTAA	0	7253	12039	TSHR	5708	5171	PSMD2
DB005D16BC2_UP	PRSE1BC3_UP	Up-Up	CAGAGTCTGTCTCAGTGTGTCAGTG	GAGAAGCGGTAGGGTGAGTAGGTAA	0	7253	12039	TSHR	5708	5171	PSMD2
DB005D17BC1_UP	PRSE1BC3_UP	Up-Up	CGTGGCATCAGTGGGCGGGGCCGCA	GAGAAGCGGTAGGGTGAGTAGGTAA	0	7170	5712	TPM3	5708	5171	PSMD2
DB005D18BC2_UP	PRSE1BC3_UP	Up-Up	TTGCCGTTGACGTTCGTTGCTTTGT	GAGAAGCGGTAGGGTGAGTAGGTAA	0	7170	5712	TPM3	5708	5171	PSMD2
DB005F1BC1_UP	PRSE1BC3_UP	Up-Up	GACTGTCAGTCAGACACTCTGTGAC	GAGAAGCGGTAGGGTGAGTAGGTAA	0	10962	3085	MLLT11	5708	5171	PSMD2
DB005F2BC2_UP	PRSE1BC3_UP	Up-Up	ATAGGGGAGGGGCGTGCCGTCTTGG	GAGAAGCGGTAGGGTGAGTAGGTAA	0	10962	3085	MLLT11	5708	5171	PSMD2
DB005F3BC1_UP	PRSE1BC3_UP	Up-Up	AGGAGCCGATATAGGGGAGTAAGTC	GAGAAGCGGTAGGGTGAGTAGGTAA	0	3159	4996	HMGA1	5708	5171	PSMD2
DB005F4BC2_UP	PRSE1BC3_UP	Up-Up	TTTATGTTTCAGGGCTTCTGAGTAA	GAGAAGCGGTAGGGTGAGTAGGTAA	0	3159	4996	HMGA1	5708	5171	PSMD2
DB005F9BC1_UP	PRSE1BC3_UP	Up-Up	CGGGAGCTGATAACGGCTGTGACGG	GAGAAGCGGTAGGGTGAGTAGGTAA	0	5155	9318	PDGFB	5708	5171	PSMD2
DB005F10BC2_UP	PRSE1BC3_UP	Up-Up	GGTAGGGAGCGTATGTGCGACAGGT	GAGAAGCGGTAGGGTGAGTAGGTAA	0	5155	9318	PDGFB	5708	5171	PSMD2
DB005F11BC1_UP	PRSE1BC3_UP	Up-Up	TGTACGACTTGGGGTGCTGGCGCGA	GAGAAGCGGTAGGGTGAGTAGGTAA	0	3845	3084	KRAS	5708	5171	PSMD2
DB005F12BC2_UP	PRSE1BC3_UP	Up-Up	CATGAGGTGGAGAACGCGTGTGGGG	GAGAAGCGGTAGGGTGAGTAGGTAA	0	3845	3084	KRAS	5708	5171	PSMD2
DB005F13BC1_UP	PRSE1BC3_UP	Up-Up	TGCCTTATTCTCAGCTGAACGATCT	GAGAAGCGGTAGGGTGAGTAGGTAA	0	1649	3944	DDIT3	5708	5171	PSMD2
DB005F14BC2_UP	PRSE1BC3_UP	Up-Up	TTGAAATTTTGAAATTACATCGGCC	GAGAAGCGGTAGGGTGAGTAGGTAA	0	1649	3944	DDIT3	5708	5171	PSMD2
DB005F15BC1_UP	PRSE1BC3_UP	Up-Up	GTAGATAGAGTCCCAGGGGGTACCC	GAGAAGCGGTAGGGTGAGTAGGTAA	0	6955	12124	TRA@	5708	5171	PSMD2
DB005F16BC2_UP	PRSE1BC3_UP	Up-Up	TAGGGGCTACTTCACGCGCAATGCA	GAGAAGCGGTAGGGTGAGTAGGTAA	0	6955	12124	TRA@	5708	5171	PSMD2
DB005F17BC1_UP	PRSE1BC3_UP	Up-Up	AAGAAAAGCTTTAGATCTACACCGG	GAGAAGCGGTAGGGTGAGTAGGTAA	0	2272	9645	FHIT	5708	5171	PSMD2
DB005F18BC2_UP	PRSE1BC3_UP	Up-Up	TCATGTTAAACCGGAGATTGATTAT	GAGAAGCGGTAGGGTGAGTAGGTAA	0	2272	9645	FHIT	5708	5171	PSMD2
DB005F19BC1_UP	PRSE1BC3_UP	Up-Up	AGAATTCGGTTTATAGTCTAGGGCC	GAGAAGCGGTAGGGTGAGTAGGTAA	0	4615	138	MYD88	5708	5171	PSMD2
DB005F20BC2_UP	PRSE1BC3_UP	Up-Up	TTAATCAGTGTGGGTATTGTTGGTT	GAGAAGCGGTAGGGTGAGTAGGTAA	0	4615	138	MYD88	5708	5171	PSMD2
DB005F21BC1_UP	PRSE1BC3_UP	Up-Up	AAGTTTAATACGCTGACCGGGGTTG	GAGAAGCGGTAGGGTGAGTAGGTAA	0	894	6359	CCND2	5708	5171	PSMD2
DB005F22BC2_UP	PRSE1BC3_UP	Up-Up	TCAATAAGGGCCGAACCCTGTGCAA	GAGAAGCGGTAGGGTGAGTAGGTAA	0	894	6359	CCND2	5708	5171	PSMD2
DB005H1BC1_UP	PRSE1BC3_UP	Up-Up	GTAGTCTTTTGTAAGGTCAGTGGGG	GAGAAGCGGTAGGGTGAGTAGGTAA	0	27436	8805	EML4	5708	5171	PSMD2
DB005H2BC2_UP	PRSE1BC3_UP	Up-Up	GATCTTAATAAGCAGGGAGAGAAAG	GAGAAGCGGTAGGGTGAGTAGGTAA	0	27436	8805	EML4	5708	5171	PSMD2
DB005H3BC1_UP	PRSE1BC3_UP	Up-Up	TCGCATCCAACTTGTTATTGAGGAT	GAGAAGCGGTAGGGTGAGTAGGTAA	0	3535	7194	IGL@	5708	5171	PSMD2
DB005H4BC2_UP	PRSE1BC3_UP	Up-Up	GTAAAGACGGCAGCAGCTGCGCGAC	GAGAAGCGGTAGGGTGAGTAGGTAA	0	3535	7194	IGL@	5708	5171	PSMD2
DB005H7BC1_UP	PRSE1BC3_UP	Up-Up	ATTCGGGCGAAGGTCTCCGGCGGGC	GAGAAGCGGTAGGGTGAGTAGGTAA	0	6887	54474	TAL2	5708	5171	PSMD2
DB005H8BC2_UP	PRSE1BC3_UP	Up-Up	GCGAATGAGGCGTCTATTGTTTTCC	GAGAAGCGGTAGGGTGAGTAGGTAA	0	6887	54474	TAL2	5708	5171	PSMD2
DB005H9BC1_UP	PRSE1BC3_UP	Up-Up	GGACTTGATCTCCTGTATGGTTTAG	GAGAAGCGGTAGGGTGAGTAGGTAA	0	3927	1096	LASP1	5708	5171	PSMD2
DB005H10BC2_UP	PRSE1BC3_UP	Up-Up	TTCTATTTAATGTCCGTACCCTAAA	GAGAAGCGGTAGGGTGAGTAGGTAA	0	3927	1096	LASP1	5708	5171	PSMD2
DB005H11BC1_UP	PRSE1BC3_UP	Up-Up	AATTCGACGGGTCTGGTTGCGCGGT	GAGAAGCGGTAGGGTGAGTAGGTAA	0	143187	710	VTI1A	5708	5171	PSMD2
DB005H12BC2_UP	PRSE1BC3_UP	Up-Up	AACCCAGAGGTACTTTGCGGAGCCG	GAGAAGCGGTAGGGTGAGTAGGTAA	0	143187	710	VTI1A	5708	5171	PSMD2
DB005H13BC1_UP	PRSE1BC3_UP	Up-Up	TTCTTATAGCTGTCACACTGCGGAG	GAGAAGCGGTAGGGTGAGTAGGTAA	0	9659	5710	PDE4DIP	5708	5171	PSMD2
DB005H14BC2_UP	PRSE1BC3_UP	Up-Up	ATAAAGAGTGGTCGTTGCACGGTGA	GAGAAGCGGTAGGGTGAGTAGGTAA	0	9659	5710	PDE4DIP	5708	5171	PSMD2
DB005H15BC1_UP	PRSE1BC3_UP	Up-Up	TCAGGCGTTCATTTGGCTTTATGCG	GAGAAGCGGTAGGGTGAGTAGGTAA	0		13029	IGK@	5708	5171	PSMD2
DB005H16BC2_UP	PRSE1BC3_UP	Up-Up	GACTTCCAAGTTTCAGTTGTCGGTC	GAGAAGCGGTAGGGTGAGTAGGTAA	0		13029	IGK@	5708	5171	PSMD2
DB005H17BC1_UP	PRSE1BC3_UP	Up-Up	TGTAGGGTAACTCAAGGAGTTGAAT	GAGAAGCGGTAGGGTGAGTAGGTAA	0	1316	4274	KLF6	5708	5171	PSMD2
DB005H18BC2_UP	PRSE1BC3_UP	Up-Up	GCGAGGCTCTGGTGGTTAGGGGCAC	GAGAAGCGGTAGGGTGAGTAGGTAA	0	1316	4274	KLF6	5708	5171	PSMD2
DB005H19BC1_UP	PRSE1BC3_UP	Up-Up	GGGTAATTCGTGGGGACCTGGCCCC	GAGAAGCGGTAGGGTGAGTAGGTAA	0	3131	2127	HLF	5708	5171	PSMD2
DB005H20BC2_UP	PRSE1BC3_UP	Up-Up	ACTACGCCAAAGTTTTTGGCGGGAA	GAGAAGCGGTAGGGTGAGTAGGTAA	0	3131	2127	HLF	5708	5171	PSMD2
DB005J1BC1_UP	PRSE1BC3_UP	Up-Up	AATCGTCGTCGGCGAGACCATGTAG	GAGAAGCGGTAGGGTGAGTAGGTAA	0	4771	8968	NF2	5708	5171	PSMD2
DB005J2BC2_UP	PRSE1BC3_UP	Up-Up	GACATGTTTTTACCCAGGAAAGACT	GAGAAGCGGTAGGGTGAGTAGGTAA	0	4771	8968	NF2	5708	5171	PSMD2
DB005J5BC1_UP	PRSE1BC3_UP	Up-Up	TCTTAGTAAGGTAAGTTAGGTCTTG	GAGAAGCGGTAGGGTGAGTAGGTAA	0	7307	13254	U2AF1	5708	5171	PSMD2
DB005J6BC2_UP	PRSE1BC3_UP	Up-Up	TGTGGGGCAGCAGTTTGGGGGGGTC	GAGAAGCGGTAGGGTGAGTAGGTAA	0	7307	13254	U2AF1	5708	5171	PSMD2
DB005J7BC1_UP	PRSE1BC3_UP	Up-Up	GTCGAGTCGAACGGGCGGCCGGTGA	GAGAAGCGGTAGGGTGAGTAGGTAA	0	283651	52778	C15orf21	5708	5171	PSMD2
DB005J8BC2_UP	PRSE1BC3_UP	Up-Up	CAATAGATATTACGCGGTGGGGATT	GAGAAGCGGTAGGGTGAGTAGGTAA	0	283651	52778	C15orf21	5708	5171	PSMD2
DB005J9BC1_UP	PRSE1BC3_UP	Up-Up	AGGGGCCCGTACGATAGCTTGCATT	GAGAAGCGGTAGGGTGAGTAGGTAA	0		7743	IGK@	5708	5171	PSMD2
DB005J10BC2_UP	PRSE1BC3_UP	Up-Up	TCTGGAAGTTCTGAGGGGCTAGGAG	GAGAAGCGGTAGGGTGAGTAGGTAA	0		7743	IGK@	5708	5171	PSMD2
DB005J11BC1_UP	PRSE1BC3_UP	Up-Up	TGGGGTTTGGGGAGGCTTTTTGCCG	GAGAAGCGGTAGGGTGAGTAGGTAA	0	9098	2095	USP6	5708	5171	PSMD2
DB005J12BC2_UP	PRSE1BC3_UP	Up-Up	TAGGTGTTTTATTTCACCCCGGAAG	GAGAAGCGGTAGGGTGAGTAGGTAA	0	9098	2095	USP6	5708	5171	PSMD2
DB005J13BC1_UP	PRSE1BC3_UP	Up-Up	TGGCTCAGGAATACAGCAGATCCAC	GAGAAGCGGTAGGGTGAGTAGGTAA	0	29844	3331	TFPT	5708	5171	PSMD2
DB005J14BC2_UP	PRSE1BC3_UP	Up-Up	TGGGTCCTGCTACTAATAGGGGGGT	GAGAAGCGGTAGGGTGAGTAGGTAA	0	29844	3331	TFPT	5708	5171	PSMD2
DB005J15BC1_UP	PRSE1BC3_UP	Up-Up	CTATAGGACTGGTTGCCTTCGGGCT	GAGAAGCGGTAGGGTGAGTAGGTAA	0	3535	13184	IGL@	5708	5171	PSMD2
DB005J16BC2_UP	PRSE1BC3_UP	Up-Up	CGTAATGGGGAGGTAGTAGTAGACT	GAGAAGCGGTAGGGTGAGTAGGTAA	0	3535	13184	IGL@	5708	5171	PSMD2
DB005J17BC1_UP	PRSE1BC3_UP	Up-Up	GGTAGTGTTTGATTAATGCTTTAAT	GAGAAGCGGTAGGGTGAGTAGGTAA	0	3817	5451	KLK2	5708	5171	PSMD2
DB005J18BC2_UP	PRSE1BC3_UP	Up-Up	ATGGTTCCAAGCCTTAGTGCAATTT	GAGAAGCGGTAGGGTGAGTAGGTAA	0	3817	5451	KLK2	5708	5171	PSMD2
DB005J19BC1_UP	PRSE1BC3_UP	Up-Up	CTGTACTCTCGGGCGATTATCGCTT	GAGAAGCGGTAGGGTGAGTAGGTAA	0	7490	1923	WT1	5708	5171	PSMD2
DB005J20BC2_UP	PRSE1BC3_UP	Up-Up	TTCGGAGTACTTTTCGTTCAGCATT	GAGAAGCGGTAGGGTGAGTAGGTAA	0	7490	1923	WT1	5708	5171	PSMD2
DB005J21BC1_UP	PRSE1BC3_UP	Up-Up	TTTGGTTTGGGCTAGCGGGCGAGGG	GAGAAGCGGTAGGGTGAGTAGGTAA	0	6955	13057	TRA@	5708	5171	PSMD2
DB005J22BC2_UP	PRSE1BC3_UP	Up-Up	GACTGGGTAGAGGATCTGGATATGT	GAGAAGCGGTAGGGTGAGTAGGTAA	0	6955	13057	TRA@	5708	5171	PSMD2
DB005J23BC1_UP	PRSE1BC3_UP	Up-Up	CTGGTCTGAATCGTGGTTGTGGAGA	GAGAAGCGGTAGGGTGAGTAGGTAA	0	605	53866	BCL7A	5708	5171	PSMD2
DB005J24BC2_UP	PRSE1BC3_UP	Up-Up	CAATAATATGGTTACCACGTGTGCT	GAGAAGCGGTAGGGTGAGTAGGTAA	0	605	53866	BCL7A	5708	5171	PSMD2
DB005L1BC1_UP	PRSE1BC3_UP	Up-Up	GAGTATTTTCGTCACGAGCGTGGGA	GAGAAGCGGTAGGGTGAGTAGGTAA	0	3159	4041	HMGA1	5708	5171	PSMD2
[truncated: 734,021 more rows]
