# Supplementary material for: Pooled‐matrix protein interaction screens using Barcode Fusion Genetics
Source: Mol Syst Biol. 2016 Apr 23;12(4):863. doi: 10.15252/msb.20156660 (PMC4848762; doi:10.15252/msb.20156660)
Supplement: Supplementary file 10 — Data EV3 [file MSB-12-863-s010.zip › Yachie_Petsalaki_Data_S3/CCC_2_+His.tsv]

DBTAG_ID	ADTAG_ID	FUSION_TYPE	DBTAG_SEQ	ADTAG_SEQ	COUNT	DB_GENE_ID	DB_ORF_ID	DB_SYMB	AD_GENE_ID	AD_ORF_ID	AD_SYMB
DB003D21BC1_UP	AD003H20BC2_UP	Up-Up	GGAGAGGCGAACCCATATAGATATG	TGTTGTAAATTTCATAAGGACTAGT	0	5914	14383	RARA	6714	7119	SRC
DB005F18BC2_UP	AD004J2BC2_UP	Up-Up	TCATGTTAAACCGGAGATTGATTAT	TGTTATATAGGTACAATTCTTCTTA	0	2272	9645	FHIT	10215	10659	OLIG2
DB006A23BC1_UP	AD005N11BC1_UP	Up-Up	GGGTGTGAGCGGACGATGAGTGAGA	GCTGTGATTTAGTTGCGGTTAGAAA	0	4771	3697	NF2	4853	70415	NOTCH2
DB006I10BC2_UP	PRSF9BC1_UP	Up-Up	AGCAGCTAGGCAGGACAGCGCACTG	GGTGGAGTCCATCATTTTATCGGGA	0	6416	10376	MAP2K4	5295	12865	PIK3R1
DB006D5BC1_UP	PRSF5BC3_UP	Up-Up	TCCGGGTCACCTATAAGGGGCGTCG	GCTTGTTGCTATGCCATGTGTTGTT	0	595	3587	CCND1	843	5359	FHL3
DB003M16BC2_UP	AD005F4BC2_UP	Up-Up	ATGTGCTAGTTGCGTACTTCAATAC	AATGAGCTGTGAGGTATTTAGGTTT	0	5499	3788	PPP1CA	1616	52987	DAXX
DB006C3BC1_UP	AD004J3BC1_UP	Up-Up	GGAGTCGCAGAGACCCATCGGTGGA	ACCGTTAGGCGGGTTAACGTTTTTG	0	27125	8778	AFF4	11197	1273	WIF1
PRSC9BC3_UP	AD003O18BC2_UP	Up-Up	ATGTCGTGTTAGGGGGTGCGAGGGT	ATGGACTTAGATGGTCAACCTGTTG	10	7329	3129	UBE2I	79616	11165	CCNJL
DB006A10BC2_UP	AD003C3BC1_UP	Up-Up	ATTCGATAGGACAAGTTGAAGTCGC	CGCATATATGTCCGTGTAAAGAAGT	16	5187	14617	PER1	136647	12984	C7orf11
DB006F1BC1_UP	AD003M14BC2_UP	Up-Up	TGGTTCATGCCAGTCGGACGATGTC	ACGTAGCGCTTGCATTATAAAAGTT	0	217	3748	ALDH2	10376	7910	TUBA1B
DB006H5BC1_UP	AD004P2BC2_UP	Up-Up	GACCTATTTGTCAGGGGGGGATGAA	AGTTCATACTACGGTCTCCCGCATG	0	5966	53942	REL	81608	441	FIP1L1
PRSB5BC4_UP	PRSF1BC1_UP	Up-Up	CGTTCTGGTTGTCAGATCGCACAGC	TTGTCATCCTGTCACGTATGCGATC	0	51274	15026	KLF3	309	5664	LSM3
DB003M14BC2_UP	PRSG12BC10_UP	Up-Up	CAAATGTTGTAAAAGGACCTGACAT	TTTAGTCTACAGACGCTTAGATATT	0	10376	7910	TUBA1B	56159	2104	TEX11
DB003M11BC1_UP	PRSF2BC3_UP	Up-Up	TATTTGCGCGAGTCGTGCCGGCTTG	CTTTACGGATCTATCTTCTCTTGAC	0	900	5706	CCNG1	384	2777	MRFAP1L1
DB005J12BC2_UP	PRSF2BC3_UP	Up-Up	TAGGTGTTTTATTTCACCCCGGAAG	CTTTACGGATCTATCTTCTCTTGAC	0	9098	2095	USP6	384	2777	MRFAP1L1
DB006G24BC2_UP	AD004J15BC1_UP	Up-Up	GATATGGTTGGGGAACATGGTAAGG	GTGTTCCGATCTGTTAAGCAGGCT	0	90993	7094	CREB3L1	5292	7882	PIM1
PRSC2BC2_UP	AD005J2BC2_UP	Up-Up	CGATGAATAATATGATTAGCTCGCG	GCGACAGTTCCGCTTATTCATGGCC	0	3093	11772	UBE2K	208	12155	AKT2
DB003G18BC2_UP	AD005M14BC2_UP	Up-Up	ATGTGTCTTCGTCATCCGAGTTCAC	ATGCCCTCGTCAAGGGGCGACTGCT	0	5071	1392	PARK2	672	14613	BRCA1
PRSA8BC2_UP	AD003M4BC2_UP	Up-Up	CTGACCTTCCTTGGTAGTTTACTTG	GGATAAGGCATCCCTCCCACCCCGT	0	894	6359	CCND2	597	8953	DCTN1
DB003O17BC1_UP	AD003C4BC2_UP	Up-Up	CTGATGATTTAATATGGCTTTGTCC	AGAAGGTCCGGTGGGATCTTGGGGC	0	79616	11165	CCNJL	136647	12984	C7orf11
DB006G6BC2_UP	AD003C11BC1_UP	Up-Up	TCGGCAGTATGGAAAATAGATCCTG	CGCTAGAGCTTTTTGAGCGGGTGAT	0	1385	3038	CREB1	902	12855	CCNH
DB005D8BC2_UP	PRSG8BC1_UP	Up-Up	TGTCAACGTGATCGGGGGCGCTAGG	GATATTGTCGGAATTGCCAATTCGC	0	6955	13759	TRA@	924	7519	NMI
DB006P17BC1_UP	AD003L5BC1_UP	Up-Up	CTTTGAGAGGTTTCTCGTCGCGATA	CAGTACATGAAAGTAGTATTAGCGT	0	8301	71440	PICALM	10376	14965	TUBA1B
DB003L1BC1_UP	AD003J2BC2_UP	Up-Up	TGGGGTGAACGGGGGGGGAGTGGGG	CAACAACGGCAATTCGGATTTAGGT	0	1104	5290	RCC1	1454	4815	CSNK1E
DB006G16BC2_UP	AD003D11BC1_UP	Up-Up	GTTGGCTTCTATGCTTGGCGCTTGG	CGGAAACCAGCTGAGGTGCCGATCG	0	1656	12339	DDX6	4869	5620	NPM1
DB005P13BC1_UP	AD003J20BC2_UP	Up-Up	AGTCTAGGCCTATGAAAGGGGTTTA	AGGAGGGCCGACGACGTCCTGGGGT	0	8915	11832	BCL10	5347	2963	PLK1
DB003F15BC1_UP	AD003F16BC2_UP	Up-Up	TTAGGAAGAATGAGAACTCTGCATG	CTTACTAAACCCTACTGAGATAATG	0	2178	11400	FANCE	2178	11400	FANCE
DB006P2BC2_UP	AD005G21BC1_UP	Up-Up	GGTGGGGTATACGTCCCTTGCGGGG	AACGAGTAAATATTCAGTACGTGGA	0	405	10907	ARNT	4292	2713	MLH1
DB006B11BC1_UP	AD004F18BC2_UP	Up-Up	ATCCTCTGCTGGTAAGGCGGGTGGG	GGGGAGGGGCGCGGCAGTGTAGTCG	0	2130	917	EWSR1	208	56582	AKT2
DB003F21BC1_UP	AD003N21BC1_UP	Up-Up	ATCCTAGGGGTTGCCTGGAACTGGG	CAGACTAGCGGGGTGAGCAAGGGTA	0	6829	12443	SUPT5H	332	8973	BIRC5
DB006E16BC2_UP	AD005H2BC2_UP	Up-Up	GCGCGGGGAGTCGTGAGGTGGTGAG	ATCATACCGCGACTTCGTTGCGTAA	0	54880	12054	BCOR	8178	12223	ELL
DB003C11BC1_UP	AD004P15BC1_UP	Up-Up	GATACGCGGTTAACGGAAGGTGGGG	TCGGTGTGGGGATGGATATTGAGAT	0	902	12855	CCNH	2309	6223	FOXO3
DB003D14BC2_UP	AD005C11BC1_UP	Up-Up	AAAGCCTAAGTTCGACTTTCCTATT	GGTGCCTCGACGCAGATGCTTGAAA	3	5520	13596	PPP2R2A	5894	732	RAF1
PRSA7BC3_UP	AD003B13BC1_UP	Up-Up	CATAGAATTTGGGTGTTCGACGCGG	TGACTGTGTCGGTGCTGGCGGGGTG	0	5711	7647	PSMD5	4747	13227	NEFL
DB005H9BC1_UP	AD004B22BC2_UP	Up-Up	GGACTTGATCTCCTGTATGGTTTAG	ATAGGTTAGTATCGGAACATTTTTG	0	3927	1096	LASP1	7849	6077	PAX8
DB005O1BC1_UP	AD003F22BC2_UP	Up-Up	GGGAGGGACGCCCTTAAAGTGACGC	ATAGAGAGGGTAAAGCGTTTTCAAC	0	2071	4854	ERCC3	6829	12443	SUPT5H
DB006L12BC2_UP	AD004F13BC1_UP	Up-Up	CCAATCGTTGTCGTGGACATAAACG	CCTCTAGTGATTACTATAAGAATTC	0	2130	2942	EWSR1	2624	7593	GATA2
DB006P17BC1_UP	AD004F8BC2_UP	Up-Up	CTTTGAGAGGTTTCTCGTCGCGATA	GGCTTGACTAGTCTGGCAGGCAGCA	0	8301	71440	PICALM	5413	12681	SEPT5
DB003O6BC2_UP	AD004O7BC1_UP	Up-Up	TATGAGTGCCGTTTTGACACTAGTA	GTGTAATTATTCTTATCTATCTGAC	0	4869	7517	NPM1	23022	70819	PALLD
DB006B20BC2_UP	AD003G6BC2_UP	Up-Up	TAGTCATGGTTGCTTATTCACGAAA	ATGCCTAATATGCATGAGGGGGCCG	0	4602	12304	MYB	3925	56362	STMN1
DB006G24BC2_UP	AD003G1BC1_UP	Up-Up	GATATGGTTGGGGAACATGGTAAGG	TTATTGGCTGTCATCGGGAACGTAT	0	90993	7094	CREB3L1	4088	4690	SMAD3
DB006B5BC1_UP	AD004L4BC2_UP	Up-Up	GGGCTTATGCAGTCATACGCTCCGA	GGGGTTCGAGCGGGCAGGGTGGTGC	0	5546	2895	PRCC	1140	7071	FGFR1OP
DB003L12BC2_UP	AD005G23BC1_UP	Up-Up	GTTGACCAGTGGGGCTGTAGTTAGT	ATACTTGAGGTTGTTTGCTATACAA	5	6198	11836	RPS6KB1	2132	6892	EXT2
DB005M6BC2_UP	AD005E24BC2_UP	Up-Up	AAGCCTAGATGAACAAGCCGGCACT	AGTCGCGGGGGTAGGAGGTGGCGCG	17	23133	11831	PHF8	2146	143	EZH2
DB005G5BC1_UP	PRSF5BC1_UP	Up-Up	ATTAGATTACATTTCACTGGTGGA	GTCCTAAATGTGATCAGTTTGGGTT	0	2517	56175	TACC3	843	5359	FHL3
DB006L6BC2_UP	AD004N10BC2_UP	Up-Up	CTAGTTTTTACTCGGCGTCATACGA	TGGTGTATGGCAAGCAGGTGAAAGG	0	256646	55406	C15orf55	4781	2723	NFIB
DB006L18BC2_UP	AD003A8BC2_UP	Up-Up	TACCTGGGAGGCTTTGGCAGGTAGA	TTCACCCCCTATGTTTTCAGTTTCG	0	5081	56793	PAX7	4869	7543	NPM1
DB003I5BC1_UP	PRSE10BC1_UP	Up-Up	ACTGTTAGTCCTCTTTAACGATCCA	AGCGGTTCTTGATCTTTTGTTATGG	0	151195	71257	CCNYL1	56904	6148	SH3GLB2
DB003H21BC1_UP	AD005D3BC1_UP	Up-Up	GTAACCTCGTTAGATAGCATTTGTA	TACATACACGGGCTCTTTTAATTGG	0	2177	15052	FANCD2	80204	54835	FBXO11
DB003G15BC1_UP	AD005M18BC2_UP	Up-Up	CAGAGACATCAGAGTTCGTCGATGC	TATGGGTGGGGCGGCTAGAGATGGT	0	1994	61	ELAVL1	8019	12575	BRD3
DB006J10BC2_UP	AD004P18BC2_UP	Up-Up	ATGATTGCTTTACCTTAATTGTGAT	GGGTCAACTAAAATTAAAATATATG	0	4780	7150	NFE2L2	5087	71783	PBX1
DB005F11BC1_UP	AD004F12BC2_UP	Up-Up	TGTACGACTTGGGGTGCTGGCGCGA	AGCGAGTTTTTCCGCGGAACTGATT	0	3845	3084	KRAS	3662	7597	IRF4
DB006H19BC1_UP	AD005O3BC1_UP	Up-Up	GAAGGGTAGCCCAGGGGAGAGGGAT	CTTTACTAGGAGTGACGGGCTCCCG	0	4026	70215	LPP	945	14138	AKAP9
DB003K23BC1_UP	AD005O16BC2_UP	Up-Up	TTATCGTTAGATGAGGTCTGCTAAC	TGAGCCAATGTCTCGGTTGATTTTT	0	1356	1072	TUBA1B	471	5438	ATIC
DB005F17BC1_UP	AD003B22BC2_UP	Up-Up	AAGAAAAGCTTTAGATCTACACCGG	GCAGGCAACGGAGGAGCATGACGTT	0	2272	9645	FHIT	8350	14063	HIST1H3A
DB003C6BC2_UP	AD005P10BC2_UP	Up-Up	CTCTCATTATGGCTGTTCGGGAGGG	GGCAACGCGCTTCTATTGTGTCCGA	41	23594	12043	ORC6L	1785	14117	DNM2
PRSB7BC4_UP	PRSG2BC4_UP	Up-Up	AGCGCCCTCTCGTGAAGGACGATGC	GGACGCGTGCTGCAAACGGGGGATG	0	55577	3233	NAGK	7329	3129	UBE2I
DB003K10BC2_UP	AD004O8BC2_UP	Up-Up	CTGTTTCCTTGATGGGTTAGTTCGT	TTATAATGATCCTGCCCTTGTTAGAC	0	10783	3567	NEK6	23022	70819	PALLD
DB003N12BC2_UP	AD003I23BC1_UP	Up-Up	TATTCGTGATTGGGTTTAGAATCGC	AAGTTGCATTTAATACTGTTACCTA	0	7112	11923	TMPO	8878	3882	SQSTM1
DB003H10BC2_UP	PRSG7BC1_UP	Up-Up	GCGATTGTCGCTTGTGAATAATTAG	GAGTGGTCGTGAAGTGGGCGGGCAG	0	3615	2442	IMPDH2	1284	3179	DDX39
DB003C17BC1_UP	AD005A8BC2_UP	Up-Up	GCTGTTAGAAGCTCGAGTCTATGTA	CGTTCGGTTTTCTCCCGTCCCACGC	0	1022	1832	CDK7	23598	12624	PATZ1
PRSB1BC4_UP	PRSE7BC1_UP	Up-Up	TGACTTAGGAGGTTCTATCAGGCGG	TCATGTGGATGCCCTTCGTCAGGGC	0	57819	6601	LSM2	5701	7961	PSMC2
PRSD4BC4_UP	AD003P21BC1_UP	Up-Up	ACTATGGAGGCTCTTATGTGTGTAT	GAGTCGTACTAACGACGTTGAGTGG	0	694	5844	BTG1	2035	55736	EPB41
DB003I5BC1_UP	AD005H4BC2_UP	Up-Up	ACTGTTAGTCCTCTTTAACGATCCA	GGGGGCACGGTATAGGACCGGACAG	0	151195	71257	CCNYL1	5378	55885	PMS1
DB006P18BC2_UP	AD005C12BC2_UP	Up-Up	TGAGGTTGCGGACGGGGAGGGGCGG	TTCTATATTAAGGCTGAGAATGCCG	0	8301	71440	PICALM	5894	732	RAF1
DB003F14BC2_UP	AD003E18BC2_UP	Up-Up	GTCTGAGATTAGGGCGACGTGTCGG	GTAATTCCGCGGTGACTGCTGAATA	0	6907	13669	TBL1X	23582	100	CCNDBP1
DB003G4BC2_UP	AD005M6BC2_UP	Up-Up	TCGCAGTAGTCATTAATCCCTTGTA	GTTTGATGGCTTCTGTGTAGGGCAG	0	2885	8010	GRB2	2322	55497	FLT3
DB003F1BC1_UP	AD005G20BC2_UP	Up-Up	TGGGTGTAATTTTTACATATTAACA	GATTTTCCATTGGTGTACAAAGTTA	0	1453	3787	CSNK1D	4026	70215	LPP
DB003M17BC1_UP	PRSE6BC3_UP	Up-Up	TGCTTTGAAGCAGTGTACCGGTAGT	TTTGAAACTGCTTTTGATGAGTATG	0	4747	10981	NEFL	786	3156	PCNA
PRSA6BC3_UP	AD003A2BC2_UP	Up-Up	GTTTAGGTAACGATGTTGACGGTGG	CGCCTCAAGGTTGGCGTGGAGGGCG	0	1026	3192	CDKN1A	3925	7417	STMN1
DB005N11BC1_UP	AD004B12BC2_UP	Up-Up	GTAGATGGATGCAGGGGGGTCGCGG	TAATTTCTGGTTAGTCAAGTTAGCT	0	7170	995	TPM3	23157	7109	SEPT6
DB005N5BC1_UP	AD003F5BC1_UP	Up-Up	GGGCCCGTGAGAGAGGGGCCAAGAG	TGTAAATACGTTGAGTTGGTTCCTA	0	6385	12920	SDC4	4088	11805	SMAD3
DB003P7BC1_UP	PRSE12BC3_UP	Up-Up	GCGCATTCTAGTGCTATCTTACAGG	GGTGAGTCAGCGCTCGGGGGGGCGC	0	5127	3474	CDK16	638	3740	BIK
DB006M17BC1_UP	AD004E6BC2_UP	Up-Up	GGGCGCTCACCATTTACCAATCTGT	AGTGCCCAACTAATTTAACACGAAC	0	4958	71148	OMD	3978	56190	LIG1
PRSC8BC4_UP	AD004H11BC1_UP	Up-Up	CATAGTGGTTACTAGTAATCGTTAA	ATGATAATTCCGGGCTGGGGGCAGC	0	25855	6651	BRMS1	23157	6705	SEPT6
DB003N22BC2_UP	AD003O8BC2_UP	Up-Up	CTCCAAGTCGAAAATGTTATATGTA	TGCTTTGCCAGTTATCCGTCACAGA	0	332	8973	BIRC5	983	5873	CDK1
DB005P12BC2_UP	AD005M16BC2_UP	Up-Up	TCGGGTCTGGCCAGGCAGGGTGTGT	CAAAAGCTTTGCGGTGTGGTTAC	0	7171	4186	TPM4	4478	7789	MSN
DB003A11BC1_UP	AD004N14BC2_UP	Up-Up	GGGGCGGTGCGGTTAGCGTAAGATC	AATGGACCGTTGCAGCCTGTCCGGG	0	9134	13249	CCNE2	10342	5933	TFG
DB005H19BC1_UP	PRSG11BC1_UP	Up-Up	GGGTAATTCGTGGGGACCTGGCCCC	GCAAGAGGAGAAAAAAGAGTTATAG	0	3131	2127	HLF	9444	8168	QKI
DB003F1BC1_UP	AD005K8BC2_UP	Up-Up	TGGGTGTAATTTTTACATATTAACA	GACTGTAATCATGTTTAATTATCCT	0	1453	3787	CSNK1D	4089	4687	SMAD4
PRSB3BC4_UP	AD004M6BC2_UP	Up-Up	GCAATACCACCTTCGGCTTCACTCA	TTCATCTTGTAGTGTGCACGTGGTA	0	6286	2693	S100P	23133	11831	PHF8
DB006J9BC1_UP	PRSF7BC1_UP	Up-Up	GCTTTGAGGCGACTGGAGGGGGCGG	AATAGAAAGTCCGGTCTCGCTTCAT	0	4780	7150	NFE2L2	84708	8141	LNX1
DB005L16BC2_UP	AD003N6BC2_UP	Up-Up	TTTTGGAACCCTAGGAGACGTAGTT	TACTCATTTTTAGACTTTGGCCGGG	0	5727	14122	PTCH1	3856	14966	KRT8
DB003K5BC1_UP	PRSG11BC3_UP	Up-Up	TGCATGTTTAATTCATTGTACTGCG	ATGGGAGGGAGGGGGTGGTGTGGAG	0	22858	10179	ICK	9444	8168	QKI
DB005E8BC2_UP	AD005H12BC2_UP	Up-Up	CGGAGGGGCCCACCAGGGTGGCCAT	CTGTAATCCCTACTTTGGTAGCCA	0	3978	71458	LIG1	84441	72211	MAML2
DB003O4BC2_UP	AD003D2BC2_UP	Up-Up	ATATTTACTGACCATAGGTGCCGCC	TCACCCAGACCGCACTTAAGTAAAC	30	8772	4004	FADD	5527	7603	PPP2R5C
DB005F1BC1_UP	PRSF2BC2_UP	Up-Up	GACTGTCAGTCAGACACTCTGTGAC	GCCGGCATAGCCGGGTTGTCCGGCG	0	10962	3085	MLLT11	384	2777	MRFAP1L1
PRSC4BC1_UP	AD004D5BC1_UP	Up-Up	CTGTTCCGTGGAGGGAGGGGAGGGA	ACCTGCCAAAAAACGGGTTTTAGTA	0	5928	3366	RBBP4	2531	4770	KDSR
DB005P13BC1_UP	AD005N12BC2_UP	Up-Up	AGTCTAGGCCTATGAAAGGGGTTTA	TAGGAAAAGTATGTTGTGTGTTTCG	0	8915	11832	BCL10	4853	70415	NOTCH2
DB003F15BC1_UP	AD005E24BC2_UP	Up-Up	TTAGGAAGAATGAGAACTCTGCATG	AGTCGCGGGGGTAGGAGGTGGCGCG	0	2178	11400	FANCE	2146	143	EZH2
PRSA2BC2_UP	AD003M4BC2_UP	Up-Up	GCGCTATTTCAAATGCAAGCTGGTG	GGATAAGGCATCCCTCCCACCCCGT	23	51013	1684	EXOSC1	597	8953	DCTN1
PRSB4BC4_UP	PRSG7BC2_UP	Up-Up	AGTCGTAACCTGGGGAGTTGCGTTG	AGAACATGTGTACATGGCCAGGAAT	0	55957	2864	LIN37	1284	3179	DDX39
DB006I13BC1_UP	AD003O5BC1_UP	Up-Up	TTGTTAACCGATTATTGATATTTAT	GGAGTCATTAAGGTGAAAGGTCCGT	0	1434	2940	IKZF1	4869	7517	NPM1
DB006M7BC1_UP	AD003C24BC2_UP	Up-Up	AGTAACAGAGTAGGATTCGAGGGCA	TTCGACGCCAGCCAGCTGGGACGCA	4	4005	14652	LMO2	84790	5968	TUBA1C
DB006G24BC2_UP	AD005P9BC1_UP	Up-Up	GATATGGTTGGGGAACATGGTAAGG	CATATCTATCAGTCAATATATCATG	0	90993	7094	CREB3L1	1785	14117	DNM2
PRSA1BC3_UP	AD004J2BC2_UP	Up-Up	TGGGCGAGCCGTACGCCCCAGGTGC	TGTTATATAGGTACAATTCTTCTTA	0	5700	4018	PSMC1	10215	10659	OLIG2
DB005D8BC2_UP	AD003G17BC1_UP	Up-Up	TGTCAACGTGATCGGGGGCGCTAGG	TTGTGTTACAAAGGTGTATATCACG	0	6955	13759	TRA@	5071	1392	PARK2
DB003J17BC1_UP	PRSG10BC2_UP	Up-Up	AATAGTGCCTTTGGCTGAAGCCACC	GCCGCGGGATGCCCTGGGAGCTGCG	0	1200	992	TPP1	7341	4586	SUMO1
DB005B1BC1_UP	AD003P17BC1_UP	Up-Up	CTTGAATAAAGAGTGCCGAAAAGGA	AAAAAGGAAAGTCCGATGGGACACA	0	6418	10104	SET	3930	861	LBR
DB006D2BC2_UP	AD003K3BC1_UP	Up-Up	GATTACTGCTAAGTGCTGCCAGCGA	AATTCTGCATTAGCGGGACAGTTGA	2	5987	152	TRIM27	57018	8729	CCNL1
DB005F9BC1_UP	AD004L17BC1_UP	Up-Up	CGGGAGCTGATAACGGCTGTGACGG	TTTTGGTTGAGGCGTCGATGTCCAG	0	5155	9318	PDGFB	10978	3959	CLP1
DB003D8BC2_UP	PRSE3BC1_UP	Up-Up	GAAAGGTGGTTTGATCTTATCTGAT	GAGGACCCAACTGCGATGTATGAGG	0	3856	55330	KRT8	501	3933	CDKN2D
DB006G5BC1_UP	AD004O8BC2_UP	Up-Up	GGTCGAACGAATGTTAGGTGGTGAG	TTATAATGATCCTGCCCTTGTTAGAC	0	1385	3038	CREB1	23022	70819	PALLD
DB006D7BC1_UP	AD005I23BC1_UP	Up-Up	TTAGGACAGCAGCGGTGGTGCGCGA	ATTGACTGGGGGTGGTCAGCTTACC	0	8031	6599	NCOA4	701	7871	BUB1B
PRSC11BC4_UP	AD005O20BC2_UP	Up-Up	TCTGGCTCACTCTATGTTGCTACTA	TCTTTATACGACGTTGTGTACATGT	0	23543	12686	RBM9	84376	11948	HOOK3
DB003J11BC1_UP	AD003I22BC2_UP	Up-Up	ATATTTGTTGCGCTACATAGGGTGG	CTGCCTACTTATAAGGTTAGGCCGC	14	4205	11886	MEF2A	7443	71462	VRK1
PRSA6BC1_UP	AD003D13BC1_UP	Up-Up	AGGATGATGGGATCGCCAGGCGGTT	TAGAGGATGGTGCGTAAAGCTAATA	0	1026	3192	CDKN1A	5520	13596	PPP2R2A
DB006K16BC2_UP	AD003J23BC1_UP	Up-Up	TGAGCTGCGAGAGAGGTAGGGAGCG	GAGATCTCATGAGAGGGGCTCTGGA	0	55422	6496	ZNF331	4171	4536	MCM2
DB003K14BC2_UP	AD003F7BC1_UP	Up-Up	TCCTGAACCCGCGGTATTACTAGGT	CTATTGCCCCCACGGGAGAGATGGG	0	8812	172	CCNK	11186	53922	RASSF1
DB003G16BC2_UP	AD003H4BC2_UP	Up-Up	CGGTGGGAAATACTGGTGGCGCGGG	GCACGGGGATAGGGTAGGGAGGGGA	0	1994	61	ELAVL1	5914	4558	RARA
DB005J22BC2_UP	AD005G6BC2_UP	Up-Up	GACTGGGTAGAGGATCTGGATATGT	GCCCTGTAAACGCCTAGGTTAAACG	0	6955	13057	TRA@	5966	53942	REL
DB006C7BC1_UP	PRSE9BC4_UP	Up-Up	TGATTGGGCGACGCGACGGAGCGCGG	CCGGGGGGTCCGGTGCCAAGGAACG	0	595	12542	CCND1	665	2427	BNIP3L
DB003C11BC1_UP	AD005E3BC1_UP	Up-Up	GATACGCGGTTAACGGAAGGTGGGG	TCTTTTTTGTATCTGCTCAAATGTT	1	902	12855	CCNH	171017	11839	ZNF384
DB006N18BC2_UP	PRSH3BC2_UP	Up-Up	TAGGCATGCAAATTTTCGGTGACTG	AAGACGATGGGGGGTAGGACGGGGG	0	8019	12575	BRD3	2856	4761	AP2B1
DB003F10BC2_UP	AD003B1BC1_UP	Up-Up	GGATGACAGGTGTAGCGGGCTTTAA	TATCTTCTGCGCTAATCGTTTATGG	0	63894	277	VIPAR	1356	229	TUBA1B
DB006M7BC1_UP	AD003B10BC2_UP	Up-Up	AGTAACAGAGTAGGATTCGAGGGCA	TCTCAGGGGGAGGAGCGACTTTCGG	0	4005	14652	LMO2	991	3206	CDC20
DB006H15BC1_UP	AD004D5BC1_UP	Up-Up	TAGGTTTTTGAGTCTGATTCTCGGG	ACCTGCCAAAAAACGGGTTTTAGTA	0	7248	14153	TSC1	2531	4770	KDSR
DB003A1BC1_UP	AD004J17BC1_UP	Up-Up	GGCTGGTACCGGTCTTGACTCGGCC	GCTTCCGAGGTAACGCCATGTAATC	19	3925	7417	STMN1	668	13782	FOXL2
DB006M7BC1_UP	AD003H21BC1_UP	Up-Up	AGTAACAGAGTAGGATTCGAGGGCA	TATATCTTTCCTGCGCACAGGGAAA	0	4005	14652	LMO2	2177	15052	FANCD2
DB005E7BC1_UP	AD005G23BC1_UP	Up-Up	CTGATCACATCTCGGCAGGGAGTTG	ATACTTGAGGTTGTTTGCTATACAA	0	3978	71458	LIG1	2132	6892	EXT2
DB005N9BC1_UP	PRSG9BC1_UP	Up-Up	GAATATTTCTCAATAAGGACACCGA	TGGATAACTTCAAATTACTTCCTGG	0	7555	3119	CNBP	8554	56382	PIAS1
PRSA11BC2_UP	AD003P20BC2_UP	Up-Up	TCGTGGAGGGGTAACTTTTGCTCTA	AATCGGATGTTCATGCTCAAGTTCG	0	6271	5964	S100A1	28964	13777	GIT1
PRSB10BC4_UP	AD005K9BC1_UP	Up-Up	GCCTTGTTTCGTCCGTGTGCGGATG	TATTAGGATCGGTATCTGCTGCGTT	0	7341	4586	SUMO1	6850	3006	SYK
DB003C23BC1_UP	PRSG11BC3_UP	Up-Up	CGAATTTGCTAACGATGCTTACTAC	ATGGGAGGGAGGGGGTGGTGTGGAG	0	84790	5968	TUBA1C	9444	8168	QKI
DB005L11BC1_UP	AD004L23BC1_UP	Up-Up	GTGAGCACCAACCAGCCCCTGCCGC	ACTAGTGCCGCTGTGCTGCCCTTCT	0	3535	9601	IGL@	5187	9470	PER1
DB006B16BC2_UP	AD005N10BC2_UP	Up-Up	AGTAAGCCGCACGAAGCGGACGCCC	TGGGGCGATCCGATGGTTGGCGGTG	0	472	14734	ATM	5395	71716	PMS2
DB003C4BC2_UP	AD005K10BC2_UP	Up-Up	CGGATCTGCGACATGGTTGCTAGGA	TTTAGGATAAGTGCCTAACTATTTC	0	136647	12984	C7orf11	6850	3006	SYK
DB005H17BC1_UP	AD003L24BC2_UP	Up-Up	TGTAGGGTAACTCAAGGAGTTGAAT	GAACGCCACGGACGCTCTGCTAACA	0	1316	4274	KLF6	2913	2057	PLK4
DB003L6BC2_UP	AD003H7BC1_UP	Up-Up	TTTTGTGAGCAGATGCGCTCGGTAA	CGCTTAAGTGCGGCCAGTGTAAATA	0	10376	14965	TUBA1B	890	71890	CCNA2
DB003K9BC1_UP	AD003P2BC2_UP	Up-Up	TCTGTCCGTGCGGTGCATGGTAGAA	CCAATATGTAATGGGGTGCCGGTTG	0	10783	3567	NEK6	7846	4595	TUBA1A
DB003D13BC1_UP	AD005N3BC1_UP	Up-Up	TGGTCGTGTCTGTGTGAGAACTGCA	ATTGCCATCATACTCGCAGGCTTGT	0	5520	13596	PPP2R2A	3092	56215	HIP1
PRSC8BC2_UP	AD004K2BC2_UP	Up-Up	TATAAACCAGGACGCACTCGTGCGC	GAGCGGGCCCTAGGGTCTATTACAG	0	25855	6651	BRMS1	7272	7990	TTK
DB006L21BC1_UP	AD004A8BC2_UP	Up-Up	GGTCTCCGCAGGCGCTGGTCATCTC	GCGCTACTAGGGACAGCGACGTCTA	0	4436	7918	MSH2	83903	70384	GSG2
DB006L14BC2_UP	AD003H2BC2_UP	Up-Up	CGATGAGAGTCGTGCGGGTGGCGAC	GTGTTTATTAGTGGACAAGAGGCGG	0	2130	14655	EWSR1	55437	5332	STRADB
DB003H3BC1_UP	AD004H11BC1_UP	Up-Up	GTTTCAACCGCGGGGTCCCGGTCAA	ATGATAATTCCGGGCTGGGGGCAGC	0	5914	4558	RARA	23157	6705	SEPT6
DB005N1BC1_UP	AD004F11BC1_UP	Up-Up	ACGTGTTCAAGTCTTGCGGCCTGAT	TAATTACACTACCTGTTATTTTGCG	0	79145	7466	CHCHD7	3662	7597	IRF4
DB003P17BC1_UP	AD003O6BC2_UP	Up-Up	ACCGACACAAACATGATTCACGTAG	TGTGGAAGGTACGACCTCTGCGTCT	0	3930	861	LBR	4869	7517	NPM1
DB003F4BC2_UP	AD004B21BC1_UP	Up-Up	ACCTGTATGTGAGTTTACGGGTCAC	CAACCCATTTCCCTGGACGATTTGC	0	8900	9270	CCNA1	7849	6077	PAX8
DB005O7BC1_UP	PRSG1BC7_UP	Up-Up	TAGTTAGGGATGTTGCTAAGCCTAT	TGTAGTGTGTCTGGTCTAAGGTCTA	0	23022	70819	PALLD	56159	2104	TEX11
DB003O6BC2_UP	PRSG2BC1_UP	Up-Up	TATGAGTGCCGTTTTGACACTAGTA	CGGTTGGGAGGAAGTGAGGAGGGTT	0	4869	7517	NPM1	7329	3129	UBE2I
PRSD2BC4_UP	AD005D12BC2_UP	Up-Up	AGCTGTCCGTTCGGCTGCCTGGTGC	TCAACCCGGGCCCGGGTAACGGACT	0	7251	3267	TSG101	5900	10891	RALGDS
DB003P14BC2_UP	PRSF5BC3_UP	Up-Up	AATGAGTTTTAAGGTACGGGAAATA	GCTTGTTGCTATGCCATGTGTTGTT	0	79718	53651	TBL1XR1	843	5359	FHL3
DB003F3BC1_UP	AD005M11BC1_UP	Up-Up	GCTATTGTAGCATTAGGCCGTGAGA	CCAGTCTGCGATGTTTAATGGTATC	0	8900	9270	CCNA1	1879	11153	EBF1
DB006G16BC2_UP	AD005I12BC2_UP	Up-Up	GTTGGCTTCTATGCTTGGCGCTTGG	GGTTTCTGTTATCGAGTGTGATACA	0	1656	12339	DDX6	3936	2377	LCP1
PRSC5BC4_UP	AD004H15BC1_UP	Up-Up	GTGTCTCTCTGTCACACAGTGACAG	TTGGGTTATACAGGAACATTACTTC	0	1487	13646	CTBP1	1656	12339	DDX6
DB003M22BC2_UP	PRSF2BC4_UP	Up-Up	CTCATCCGATCTCTTCGACTTCTGA	AACAGTATGGGTTCGTGTAGGGCTT	0	1356	6115	TUBA1B	384	2777	MRFAP1L1
DB006H3BC1_UP	AD005H11BC1_UP	Up-Up	ATTGTTTATGGGCAGACCAACGAGC	GGGACATAGCTATGGACGGGAATGG	0		12271	IGH@	84441	72211	MAML2
DB003H16BC2_UP	PRSH5BC4_UP	Up-Up	CGAGGTTTCGCTTCTGAGTATTTGG	ATTGATAGAAGTAGAATTTCAGTGC	0	81620	6142	CDT1	896	6197	CCND3
DB006B24BC2_UP	AD005D4BC2_UP	Up-Up	TTGACGCGTCTGCTGTCGCTCAATA	GTGGCGGAACAGTCCACGAGGTCGG	0	5371	3572	PML	80204	54835	FBXO11
DB006H15BC1_UP	AD003I10BC2_UP	Up-Up	TAGGTTTTTGAGTCTGATTCTCGGG	TCGAATGCTATAGCCGGCGGACGTG	0	7248	14153	TSC1	4331	1816	MNAT1
DB006O10BC2_UP	AD003B24BC2_UP	Up-Up	AACGTTTATGTTCTTGTTCAGGAAA	TATATCTACTTCGATCCTTGCGAGA	0	2625	2711	GATA3	994	10570	CDC25B
DB003F14BC2_UP	AD004L7BC1_UP	Up-Up	GTCTGAGATTAGGGCGACGTGTCGG	TCAGGGTGAGGCTTGCATTTTATCG	0	6907	13669	TBL1X	1021	13668	CDK6
DB006G23BC1_UP	AD005A9BC1_UP	Up-Up	GGCGTAGTAAGAGGTGGCGGGTGGG	CCGGGCCGAGGGGGGGTCGCTCAGG	0	90993	7094	CREB3L1	833	4395	CARS
DB005J11BC1_UP	AD003H4BC2_UP	Up-Up	TGGGGTTTGGGGAGGCTTTTTGCCG	GCACGGGGATAGGGTAGGGAGGGGA	0	9098	2095	USP6	5914	4558	RARA
DB005J2BC2_UP	AD004L1BC1_UP	Up-Up	GACATGTTTTTACCCAGGAAAGACT	CCCGTAGCTAGGCTTGAGATGTACT	0	4771	8968	NF2	5378	9021	PMS1
PRSA12BC1_UP	PRSG4BC3_UP	Up-Up	TTTAGTGTATGTACTCATTTCACAA	TTTTTGGATATTATGAGCTCTCTGC	0	599	53726	BCL2L2	9112	8956	MTA1
DB006K10BC2_UP	AD004F4BC2_UP	Up-Up	GCAGACTCAGGGGACGTGGAGGAGT	ACACTAAGAATTAATTTGTTATTTT	0	124583	117	CANT1	57007	1997	CXCR7
DB006K10BC2_UP	AD005A1BC1_UP	Up-Up	GCAGACTCAGGGGACGTGGAGGAGT	TTTAATGAGTTTCATGGAACATCTT	0	124583	117	CANT1	5546	4026	PRCC
DB006J24BC2_UP	AD005G19BC1_UP	Up-Up	ACAATCGTGAACCATGGGATCGTCT	ATACAAGCGACTGGTCATCCCGGGT	0	701	7871	BUB1B	4026	70215	LPP
DB006D12BC2_UP	AD004F4BC2_UP	Up-Up	GACGACTGTGCTGAATTTGTCAGAG	ACACTAAGAATTAATTTGTTATTTT	0	5894	732	RAF1	57007	1997	CXCR7
DB006E7BC1_UP	AD003D18BC2_UP	Up-Up	GATAGTGGTGTCCGGGGTAGGGGAG	GTCATCTGCATCAGTGGAACTCTGT	0	5413	12681	SEPT5	10403	9868	NDC80
DB006O4BC2_UP	AD005E2BC2_UP	Up-Up	GATGTTAGTAAGAGGAATGCGGGAA	AGTCGAATAATTATAAAACAGAATC	0	3927	5231	LASP1	217	3748	ALDH2
DB006H20BC2_UP	AD003O18BC2_UP	Up-Up	CTGACTAACAGTGTAGACTGGTACA	ATGGACTTAGATGGTCAACCTGTTG	1	4026	70215	LPP	79616	11165	CCNJL
DB005N4BC2_UP	AD004J14BC2_UP	Up-Up	CCTCGTACTACAGTCTCTGTTAGGA	CTTTGCTCCGGATAAGCTTGGTGAG	0	8115	3768	TCL1A	1434	2940	IKZF1
DB006E18BC2_UP	AD004A8BC2_UP	Up-Up	CAGCGGACGCTGCGGTGGCCTACCG	GCGCTACTAGGGACAGCGACGTCTA	0	208	56582	AKT2	83903	70384	GSG2
DB006J23BC1_UP	AD004K1BC1_UP	Up-Up	TTATATGGCGCTATCTATTTGTTTG	CCCCTTGCAACTTTTGGTGTATCGC	0	701	7871	BUB1B	7272	7990	TTK
DB006D23BC1_UP	AD003E7BC1_UP	Up-Up	GTATATTACTTCCTGTCTACGCTGG	TGTGTTCTTAGCTAGCCTTACATT	0	8314	3760	BAP1	220134	230	SKA1
DB006L1BC1_UP	AD003J10BC2_UP	Up-Up	GTTTAGGAGTTTAATAGGCACTTGT	CCACAGTCTTGCTGGGTAGACTTGC	0	3932	966	LCK	6905	2867	TBCE
DB005F16BC2_UP	AD004H14BC2_UP	Up-Up	TAGGGGCTACTTCACGCGCAATGCA	GCTGCTGGCAAACGTGCAAGACGGG	0	6955	12124	TRA@	7942	9713	TFEB
PRSA9BC1_UP	AD004B8BC2_UP	Up-Up	CCTTCGAGCTTGAAGGGTTGGAAGC	CTAGGCTATACAAAAGTTGGCATGG	0	664	7547	BNIP3	27125	12177	AFF4
DB005O3BC1_UP	PRSE4BC4_UP	Up-Up	CGTGGTAAGGGGGTGCGGGACCCTG	CACTTCGTTGAGGTCGTAACTCTTT	0	580	54597	BARD1	972	4430	MORF4L1
PRSB10BC2_UP	PRSG7BC3_UP	Up-Up	TATAGCCGAACGGAGTTTAAAGGGG	CTGCTAAGCATATACGTCAACAGTT	0	7341	4586	SUMO1	1284	3179	DDX39
DB006F10BC2_UP	AD003G4BC2_UP	Up-Up	CCTTGACCGGGTGGCGTAAGCGGTG	AGTCACGGTGGCGGTGCGGGGTTGC	4	54904	9120	WHSC1L1	2885	8010	GRB2
DB003D9BC1_UP	AD004L18BC2_UP	Up-Up	TCGTAGAGACTGTGGAGCTGGTTGG	TGGAGGGGGGTGATGGGGGGGCAGA	5	4205	98	MEF2A	10978	3959	CLP1
DB006J2BC2_UP	AD003P9BC1_UP	Up-Up	TGGCGATTGAGTTATAGAGAACTTT	GGAGTCATTCTGTGTCTTCTCGAGA	15	50615	4298	IL21R	991	4892	CDC20
DB005J15BC1_UP	AD005G7BC1_UP	Up-Up	CTATAGGACTGGTTGCCTTCGGGCT	GGACATTACCCGCCACGATGTGCTT	0	3535	13184	IGL@	6850	3739	SYK
DB006C18BC2_UP	AD003K5BC1_UP	Up-Up	AGTTATCTGGGCAGTTAGGAGTATG	AAGGGGAGAGTCCGGTTAAGGCGGG	0	8522	3326	GAS7	22858	10179	ICK
DB005N16BC2_UP	AD003K11BC1_UP	Up-Up	TTTAGGGTTTGATGTGGTGGGCTGC	GGTTGGGGACTAGCGATGAGGTTTA	0	472	14270	ATM	4869	6392	NPM1
DB006B4BC2_UP	AD003G8BC2_UP	Up-Up	CTTATAAGGTCCGTAAGATGTCGCG	TGTGTTTGGGGAGATGACTTAAAAG	0	2078	11267	ERG	768	34	YWHAE
DB005F14BC2_UP	PRSG11BC1_UP	Up-Up	TTGAAATTTTGAAATTACATCGGCC	GCAAGAGGAGAAAAAAGAGTTATAG	0	1649	3944	DDIT3	9444	8168	QKI
DB006E16BC2_UP	AD004E4BC2_UP	Up-Up	GCGCGGGGAGTCGTGAGGTGGTGAG	CATCATTTACGCTAGGGCGGCGCTG	0	54880	12054	BCOR	5430	14287	POLR2A
DB003C23BC1_UP	PRSF11BC1_UP	Up-Up	CGAATTTGCTAACGATGCTTACTAC	ATTTTTGTGGTGGAGATAAGGTCGG	0	84790	5968	TUBA1C	6829	12443	SUPT5H
DB006D1BC1_UP	AD003J15BC1_UP	Up-Up	GGGGGCCGCGGCCCGTTAGGGAGGG	AATTGTATAGGCGATTGTCCTTTTT	0	5987	152	TRIM27	2189	3568	FANCG
DB003C11BC1_UP	PRSF6BC4_UP	Up-Up	GATACGCGGTTAACGGAAGGTGGGG	TAAGGAACGTGCGGATTGGGCGTGGG	0	902	12855	CCNH	1224	7839	ADRM1
DB006L10BC2_UP	AD003E14BC2_UP	Up-Up	AAGGTTGGGACCAAGGGCCACCGCT	TCTTTAAGTCAAAAGTCGGCTGTAG	0	6850	3006	SYK	901	9929	CCNG2
DB003D22BC2_UP	AD003L5BC1_UP	Up-Up	GTGTGTTTGTTCATGTGACGTGAAG	CAGTACATGAAAGTAGTATTAGCGT	0	5914	14383	RARA	10376	14965	TUBA1B
DB003D9BC1_UP	AD003F5BC1_UP	Up-Up	TCGTAGAGACTGTGGAGCTGGTTGG	TGTAAATACGTTGAGTTGGTTCCTA	11	4205	98	MEF2A	4088	11805	SMAD3
DB005D4BC2_UP	AD004D22BC2_UP	Up-Up	CGTTATAGGGATCAAGCAGTCTATA	TCCGTTATTCGCTGAAACCTTTCAA	0	10397	8936	NDRG1	207	5348	AKT1
PRSA1BC4_UP	AD003A14BC2_UP	Up-Up	TTGACTAGTGATCGACTCGCGTGGC	GTATGTTGCAGTGAGGGGCTCTTAT	0	5700	4018	PSMC1	3621	71736	ING1
DB003P14BC2_UP	AD003K4BC2_UP	Up-Up	AATGAGTTTTAAGGTACGGGAAATA	GCCGCGGAAGTCGGGTGCGCGGGGG	0	79718	53651	TBL1XR1	57018	8729	CCNL1
DB005H11BC1_UP	AD004H15BC1_UP	Up-Up	AATTCGACGGGTCTGGTTGCGCGGT	TTGGGTTATACAGGAACATTACTTC	0	143187	710	VTI1A	1656	12339	DDX6
DB003E3BC1_UP	AD004B20BC2_UP	Up-Up	CCAGGTTCCGACATCGATTTATATC	CCATTGGTAGTTGCGACCATTCGCT	0	7532	801	YWHAG	6934	9999	TCF7L2
DB003N3BC1_UP	AD005H3BC1_UP	Up-Up	GAGCGGACGAGGGAGGAAGGCGGGC	CGGGCTGGCGTACGGGGGGTATGGG	0	4086	3782	SMAD1	5378	55885	PMS1
DB006P11BC1_UP	AD003E16BC2_UP	Up-Up	ACCCGGGGAAGAAGATGTGGCGGCG	ATAATAGGCTAATAGATCTCTTGGG	13	330	11174	BIRC3	902	5564	CCNH
PRSD3BC4_UP	PRSH3BC1_UP	Up-Up	ATAAAGATTGAGAAGAGATTGTACA	GTCTTTGTGCTATGCATCATACAAA	0	26119	9194	LDLRAP1	2856	4761	AP2B1
DB006L17BC1_UP	AD005N3BC1_UP	Up-Up	TGGGCCTTTCACGGTGGTTCCGAAG	ATTGCCATCATACTCGCAGGCTTGT	0	5081	56793	PAX7	3092	56215	HIP1
DB005A5BC1_UP	AD003J11BC1_UP	Up-Up	CAATGGGTAGCACGTAACGTGGTCT	CAGATATGGTGGTAGGCCTGAGTCA	0	905	56248	CCNT2	4205	11886	MEF2A
PRSA7BC4_UP	PRSH4BC3_UP	Up-Up	TGTGTGCCGCGTATGAACGACACGC	GTCCAGGCATCGAGGCTCAGTTTGA	0	5711	7647	PSMD5	858	10940	CNOT7
PRSA12BC2_UP	AD003F6BC2_UP	Up-Up	CACAGACTAATTATTTTAACTTTTT	GTCCCAACGTTTCCCGGCGGAACAA	0	599	53726	BCL2L2	4088	11805	SMAD3
DB006L20BC2_UP	AD003D24BC2_UP	Up-Up	GGGACTCGCTTCCTTGCGATCTATA	CACTGATTACCAAACATACCATCAA	3	604	72062	BCL6	4998	3005	ORC1L
DB005H11BC1_UP	AD005A9BC1_UP	Up-Up	AATTCGACGGGTCTGGTTGCGCGGT	CCGGGCCGAGGGGGGGTCGCTCAGG	8	143187	710	VTI1A	833	4395	CARS
DB006A6BC2_UP	AD005K9BC1_UP	Up-Up	GTTATCCACCGTCATTGCGCGCATC	TATTAGGATCGGTATCTGCTGCGTT	0	124540	5942	MSI2	6850	3006	SYK
DB006G6BC2_UP	AD004K7BC1_UP	Up-Up	TCGGCAGTATGGAAAATAGATCCTG	TCTGTCTCGGGTCAGAGGAAGGGTT	0	1385	3038	CREB1	5934	1628	RBL2
DB005G7BC1_UP	AD003H15BC1_UP	Up-Up	GCGGCAAACCACATTGGGCCGCGAG	TTGATTACGGGTGGCGTTTGAAAGA	0	10210	10839	TOPORS	81620	6142	CDT1
DB003P21BC1_UP	AD004N18BC2_UP	Up-Up	GTATGATATGCGTATTTTTGCTTCA	TGTTTCTTGAGAATCGATCGGGCCG	1	2035	55736	EPB41	4958	71148	OMD
DB006E8BC2_UP	AD004I8BC2_UP	Up-Up	CTAACACACTTACGGGGTCAGTAAC	TTGGTCTGAATTTCCGTATTTTTTA	0	5413	12681	SEPT5	1956	71314	EGFR
DB003F10BC2_UP	PRSE5BC1_UP	Up-Up	GGATGACAGGTGTAGCGGGCTTTAA	CACTTGTAGTATAGTCCTAGAATTG	0	63894	277	VIPAR	6015	4435	RING1
DB005D18BC2_UP	AD003M4BC2_UP	Up-Up	TTGCCGTTGACGTTCGTTGCTTTGT	GGATAAGGCATCCCTCCCACCCCGT	0	7170	5712	TPM3	597	8953	DCTN1
DB006N16BC2_UP	PRSE10BC4_UP	Up-Up	CCAGGGCCTACGTAACAAAGGGTCG	TCTCGAGTCGATATACTTCCTGTCC	0	4478	7789	MSN	56904	6148	SH3GLB2
PRSA2BC1_UP	PRSF7BC2_UP	Up-Up	CCCGAAACATCTGCGATGTCCAGTA	GGGGTGAAGGCCAAACTGAGCTGGC	0	51013	1684	EXOSC1	84708	8141	LNX1
DB003O18BC2_UP	AD005C2BC2_UP	Up-Up	GCGACTAGTGTTACCGCTCCTTGAG	ACCATTGATCTTATGCCCTACCCGT	0	79616	11165	CCNJL	5987	152	TRIM27
DB005H8BC2_UP	AD005K23BC1_UP	Up-Up	GCGAATGAGGCGTCTATTGTTTTCC	GGGTCCAAGAGGGCCGGGGAAGGAG	0	6887	54474	TAL2	5979	4203	RET
DB003I8BC2_UP	AD005C1BC1_UP	Up-Up	GGTGAAGTGCGTCCCATGTTAGGGG	GGAACGCGGAGGTTGGGACGGAAGG	0	4869	3078	NPM1	5987	152	TRIM27
DB006B12BC2_UP	AD003G23BC1_UP	Up-Up	GTAACCTTCTAGTCTCAAGTTTAAG	TCATGTCTACCCCTCAATCGGAGAG	0	2130	917	EWSR1	2670	2920	GFAP
DB006E15BC1_UP	AD003D24BC2_UP	Up-Up	AGATGTATCGAGTGATGCTTATTCC	CACTGATTACCAAACATACCATCAA	0	54880	12054	BCOR	4998	3005	ORC1L
DB003B10BC2_UP	PRSE10BC4_UP	Up-Up	CTCGCGTCAGGGTCTCCGCCTAACT	TCTCGAGTCGATATACTTCCTGTCC	0	991	3206	CDC20	56904	6148	SH3GLB2
DB003N5BC1_UP	AD003M6BC2_UP	Up-Up	TCTCTCGGTGCTTCATCTAATCTGT	GGGGCGGGGTAGCTGGGGCCTTGGG	0	3856	14966	KRT8	4869	3966	NPM1
DB005P11BC1_UP	AD003G6BC2_UP	Up-Up	GCGGAAGTTCTTAGTGGTCGGTCCT	ATGCCTAATATGCATGAGGGGGCCG	0	7171	4186	TPM4	3925	56362	STMN1
DB006C20BC2_UP	AD003P14BC2_UP	Up-Up	CTGGTTGAGATCTAAAGTGGAGCGT	CATGAAGGTGATTATGAAGAATATA	0	8030	71245	CCDC6	79718	53651	TBL1XR1
DB003G20BC2_UP	AD003O10BC2_UP	Up-Up	TGAGCCCATGCCGACGCTATTGGCG	TATTCTTCCGCGCAGCGTTTCACTC	0	892	13480	CCNC	900	3302	CCNG1
DB006N13BC1_UP	AD003J12BC2_UP	Up-Up	TATAATTTCAATTAAGTTGACATGG	TGGATCGGCTCGGTTGGGGGAGGGT	0	672	14613	BRCA1	4205	11886	MEF2A
DB005N17BC1_UP	AD004D11BC1_UP	Up-Up	AGCCAATGATAACGTCTCTTAGGGT	AGCAAACAGTCAAATATAGAACGAT	0	4291	5516	MLF1	2625	3455	GATA3
PRSA12BC2_UP	AD003P20BC2_UP	Up-Up	CACAGACTAATTATTTTAACTTTTT	AATCGGATGTTCATGCTCAAGTTCG	0	599	53726	BCL2L2	28964	13777	GIT1
PRSB8BC1_UP	AD004F2BC2_UP	Up-Up	GCCCGGTTGGATTGGGTCTGTTTGG	CCGGCGAGGATCGGGGCTCGGGGGT	0	402	7933	ARL2	64784	72113	CRTC3
DB003H22BC2_UP	AD004C7BC1_UP	Up-Up	TTATTAGTGTTTAGGACCGCTGGAG	CGCTAGTTATAACGAATACTTAGTT	0	2177	15052	FANCD2	2517	71455	TACC3
DB006J5BC1_UP	AD003H16BC2_UP	Up-Up	AGGAGGAAATAGTATTCCGTCATCG	ATATTCCTAACCCACCCTAAGAAGC	0	2115	52931	ETV1	81620	6142	CDT1
DB005G5BC1_UP	PRSH2BC4_UP	Up-Up	ATTAGATTACATTTCACTGGTGGA	ACTCACTCGTGGGCGCATGATTGAGC	0	2517	56175	TACC3	55165	4717	CEP55
DB006C15BC1_UP	AD004F6BC2_UP	Up-Up	TAGCATCCTTAAGGTAGCCACGTAT	AATGATGACCGAACTTATATTCTCT	0	26039	14879	SS18L1	9901	2272	SRGAP3
DB006A23BC1_UP	PRSF11BC4_UP	Up-Up	GGGTGTGAGCGGACGATGAGTGAGA	CGGATACGGGATATGCACAGTGATC	0	4771	3697	NF2	6829	12443	SUPT5H
DB005F14BC2_UP	PRSG1BC6_UP	Up-Up	TTGAAATTTTGAAATTACATCGGCC	GACCTATCTCGAAGATACATGCCC	0	1649	3944	DDIT3	56159	2104	TEX11
DB006G22BC2_UP	AD004N18BC2_UP	Up-Up	TTTGAGTCACGGAATTGGCAGGGGA	TGTTTCTTGAGAATCGATCGGGCCG	31	2313	6734	FLI1	4958	71148	OMD
DB005H18BC2_UP	AD005G23BC1_UP	Up-Up	GCGAGGCTCTGGTGGTTAGGGGCAC	ATACTTGAGGTTGTTTGCTATACAA	10	1316	4274	KLF6	2132	6892	EXT2
DB003D18BC2_UP	AD005J2BC2_UP	Up-Up	GCTGCAGGTGACACCGGGGTAGGGT	GCGACAGTTCCGCTTATTCATGGCC	14	10403	9868	NDC80	208	12155	AKT2
DB005K8BC2_UP	AD005I11BC1_UP	Up-Up	CTTTCAATAAGTTTTCTAGGGGCTG	AAGGTAGGCCCCGTTCGGCCTGTGG	0	5934	1628	RBL2	3936	2377	LCP1
PRSA10BC3_UP	AD004A7BC1_UP	Up-Up	GTTGTGTCACGAGTACACGTTGTCT	GTTTCGGTCGGGCCAGGCCTGCGGG	0	51100	4480	SH3GLB1	83903	70384	GSG2
PRSA1BC4_UP	AD004D22BC2_UP	Up-Up	TTGACTAGTGATCGACTCGCGTGGC	TCCGTTATTCGCTGAAACCTTTCAA	0	5700	4018	PSMC1	207	5348	AKT1
DB003A16BC2_UP	PRSE7BC3_UP	Up-Up	CCATAAGATTACGCGGAGTGTATAC	ATAGCAGGTTCTGTTGAGCGTTGGC	0	5573	2455	PRKAR1A	5701	7961	PSMC2
DB005N4BC2_UP	PRSG11BC3_UP	Up-Up	CCTCGTACTACAGTCTCTGTTAGGA	ATGGGAGGGAGGGGGTGGTGTGGAG	0	8115	3768	TCL1A	9444	8168	QKI
DB006I8BC2_UP	AD003P7BC1_UP	Up-Up	ACTGGATGACGTGTCCAATGGGATT	GTGGGGGGCTGGGGCTCGGGGGTGT	0	3535	13532	IGL@	5127	3474	CDK16
DB003N8BC2_UP	AD003N7BC1_UP	Up-Up	AACCGGGGGGCTGTCAGAGGCTTTG	TTTTTTTGATACACTGTCGGAACTA	5	991	6942	CDC20	991	6942	CDC20
DB006N17BC1_UP	AD003P21BC1_UP	Up-Up	ACCCTCTTACGGCTCGAGATTTGTC	GAGTCGTACTAACGACGTTGAGTGG	0	8019	12575	BRD3	2035	55736	EPB41
DB006A7BC1_UP	AD004B15BC1_UP	Up-Up	GACGTCTTAAGTACGTGCGCTTAGG	TATAAAAGAGAGGATTTATAATCAT	0	27125	12177	AFF4	7170	14851	TPM3
DB005L11BC1_UP	AD004H21BC1_UP	Up-Up	GTGAGCACCAACCAGCCCCTGCCGC	TTTTCATATGCTGCACAAGTCGATT	0	3535	9601	IGL@	2313	6734	FLI1
PRSA9BC4_UP	AD003D2BC2_UP	Up-Up	GGTATATCCGCAGTGAGTCAGTTTT	TCACCCAGACCGCACTTAAGTAAAC	0	664	7547	BNIP3	5527	7603	PPP2R5C
DB006I19BC1_UP	AD005D3BC1_UP	Up-Up	TACGATGAATTGTGGGCGGTGTGGT	TACATACACGGGCTCTTTTAATTGG	0	602	71003	BCL3	80204	54835	FBXO11
PRSC7BC3_UP	AD003I22BC2_UP	Up-Up	GATTGAAGCACGGGGGTTTGGCCTC	CTGCCTACTTATAAGGTTAGGCCGC	0	84324	434	SARNP	7443	71462	VRK1
DB006I13BC1_UP	AD003O8BC2_UP	Up-Up	TTGTTAACCGATTATTGATATTTAT	TGCTTTGCCAGTTATCCGTCACAGA	0	1434	2940	IKZF1	983	5873	CDK1
DB003K11BC1_UP	AD003I23BC1_UP	Up-Up	ATGGGTGACTGACGGTACGTGAACG	AAGTTGCATTTAATACTGTTACCTA	0	4869	6392	NPM1	8878	3882	SQSTM1
DB003E4BC2_UP	PRSE2BC2_UP	Up-Up	ATTGGTGGCGCTCGTGGGAATGTAT	TAGGGCGGTGCCTCGCGTGACTTGG	0	7532	801	YWHAG	708	4997	EXOSC5
DB003K5BC1_UP	AD003L22BC2_UP	Up-Up	TGCATGTTTAATTCATTGTACTGCG	TAGGGACGGGGGCGGTGAGGGGGGA	0	22858	10179	ICK	81669	7544	CCNL2
DB003H18BC2_UP	AD005C20BC2_UP	Up-Up	TTGGGGGTGCGTGTAGGTGTATCGA	ACATAAATTTAGTTGCCAGTCATTC	110	8379	6811	MAD1L1	2308	5840	FOXO1
DB003D3BC1_UP	AD005O4BC2_UP	Up-Up	TGTGACATGCGAGTTTGGAGTGTGC	CGCGGTAGGCTGCGGGGGTGAGTGG	0	4208	1259	MEF2C	945	14138	AKAP9
DB005L8BC2_UP	AD004H9BC1_UP	Up-Up	CGTTTCGAGAGAACCGGCATGGAAG	ACTCAGGACATCACATTAGGGGGCG	0	116028	70928	C16orf75	3209	14502	HOXA13
DB005K2BC2_UP	AD005M17BC1_UP	Up-Up	GTCACGCTCAAGTATTTCATACTTC	TTGAATTCCCCCGTTGATGCGGAT	0	7272	7990	TTK	8019	12575	BRD3
DB005O3BC1_UP	PRSG4BC4_UP	Up-Up	CGTGGTAAGGGGGTGCGGGACCCTG	CGTATCGGTCAAAGCTTAGCTAATT	0	580	54597	BARD1	9112	8956	MTA1
DB005D6BC2_UP	AD004F15BC1_UP	Up-Up	TCGTGTATCGGTAGTGAGCTAGGGT	ATCTAAGGTCCGGTGGCGACACAAG	0	1021	9522	CDK6	54880	12054	BCOR
DB006O3BC1_UP	AD004P4BC2_UP	Up-Up	CGGCGGTCGGTGGTGGTCCCCGGAG	ACGTCGAAATCAGGCTAAAGTATTC	0	3927	5231	LASP1	3927	5231	LASP1
DB006G3BC1_UP	AD005A2BC2_UP	Up-Up	TGCATTTTGTCAGCTTGTTAGCGGG	GTAAAGTGCCATGGCCAAGTAGTCA	0	2130	4684	EWSR1	5546	4026	PRCC
DB006D1BC1_UP	AD003J19BC1_UP	Up-Up	GGGGGCCGCGGCCCGTTAGGGAGGG	GAAGGGGGGCAGGGAGCGGGGTGGT	0	5987	152	TRIM27	5347	2963	PLK1
PRSA2BC1_UP	AD004N15BC1_UP	Up-Up	CCCGAAACATCTGCGATGTCCAGTA	GGTCGGCGGTCCGGGAAAGGTGGAG	0	51013	1684	EXOSC1	2624	7035	GATA2
PRSD1BC3_UP	AD005O17BC1_UP	Up-Up	GTTGGGTCGAAGGTGTTGCGCGTGA	TCTGGTGCAAGTGGTCAGGTTGAGG	0	9444	8168	QKI	8301	71440	PICALM
DB005K3BC1_UP	AD003B23BC1_UP	Up-Up	GTGCGCAAAATTGATACGCCGTTGC	TGCCGGTGGGAAGGCACGACGCTGA	6	4171	6523	MCM2	994	10570	CDC25B
DB005L8BC2_UP	PRSG7BC3_UP	Up-Up	CGTTTCGAGAGAACCGGCATGGAAG	CTGCTAAGCATATACGTCAACAGTT	0	116028	70928	C16orf75	1284	3179	DDX39
PRSB1BC1_UP	AD003L9BC1_UP	Up-Up	TACATTTGCTTCGGGAAAGCCGTAT	GGGTTTTAAGTGTTCTGGTAAATGA	0	57819	6601	LSM2	993	4501	CDC25A
DB003B10BC2_UP	AD004L24BC2_UP	Up-Up	CTCGCGTCAGGGTCTCCGCCTAACT	CACGTAATAGAGCCTTTCGACTTGA	0	991	3206	CDC20	5187	9470	PER1
DB005L16BC2_UP	AD004D13BC1_UP	Up-Up	TTTTGGAACCCTAGGAGACGTAGTT	TGTGCTCATTTATCACGTTTGTCAC	0	5727	14122	PTCH1	1123	3020	CHN1
PRSC8BC1_UP	PRSF4BC3_UP	Up-Up	CCCGACTGGCTTTGCGACCGTTGAC	GTCTGTCTTTTCGCCTTGTTGAAAG	0	25855	6651	BRMS1	56159	2104	TEX11
DB005N5BC1_UP	AD003E24BC2_UP	Up-Up	GGGCCCGTGAGAGAGGGGCCAAGAG	GTCCGATTGTTAACCGAGAGTGTGATTATCTTTCCATATTATTACATCA	0	6385	12920	SDC4	84790	5766	TUBA1C
DB005L21BC1_UP	AD005K9BC1_UP	Up-Up	GAAAATAGGTATCATGGGGTACGTT	TATTAGGATCGGTATCTGCTGCGTT	0	4004	14023	LMO1	6850	3006	SYK
DB006G14BC2_UP	AD005M2BC2_UP	Up-Up	ACATAAGACTCGGTCCAGGCACGGC	GCATTCGGTCTTTTGTTTGGGTTCT	0	7942	9713	TFEB	11200	4020	CHEK2
DB003K3BC1_UP	AD004N4BC2_UP	Up-Up	TATCTAGCATCGGTTGGCTAAGGCT	TGGGCAGGTCAACAAACCGCATATC	0	57018	8729	CCNL1	5890	8346	RAD51L1
PRSD3BC2_UP	AD003F10BC2_UP	Up-Up	ACCCTACTAAACGTTTATATAGCGT	TAATATTCAGATCACAAGCGCTGTT	0	26119	9194	LDLRAP1	63894	277	VIPAR
DB006A19BC1_UP	AD004F2BC2_UP	Up-Up	GTTGGTATGGTTTTGTGTTAATCGC	CCGGCGAGGATCGGGGCTCGGGGGT	0	6934	9999	TCF7L2	64784	72113	CRTC3
DB005F4BC2_UP	AD004H15BC1_UP	Up-Up	TTTATGTTTCAGGGCTTCTGAGTAA	TTGGGTTATACAGGAACATTACTTC	0	3159	4996	HMGA1	1656	12339	DDX6
DB005P14BC2_UP	PRSH5BC3_UP	Up-Up	TTTACAAGTTTAGCACATTGCCGAA	ATGTAGTGTTGCGACAAAATAAAAC	0	8915	11832	BCL10	896	6197	CCND3
DB005P21BC1_UP	AD005D4BC2_UP	Up-Up	TAGGAGGATTTCAGTGGGTCCGTGT	GTGGCGGAACAGTCCACGAGGTCGG	0	5077	14217	PAX3	80204	54835	FBXO11
DB006O10BC2_UP	AD005P9BC1_UP	Up-Up	AACGTTTATGTTCTTGTTCAGGAAA	CATATCTATCAGTCAATATATCATG	0	2625	2711	GATA3	1785	14117	DNM2
DB006L21BC1_UP	AD005N9BC1_UP	Up-Up	GGTCTCCGCAGGCGCTGGTCATCTC	GTGGTGGGAGAGAATGACCATATTT	0	4436	7918	MSH2	5395	71716	PMS2
DB005F20BC2_UP	AD003B2BC2_UP	Up-Up	TTAATCAGTGTGGGTATTGTTGGTT	CCGTATCTAATCTGCCTTACTCTGC	0	4615	138	MYD88	1356	229	TUBA1B
DB006E18BC2_UP	AD003J9BC1_UP	Up-Up	CAGCGGACGCTGCGGTGGCCTACCG	ACAGTACCTTAGGTTGTGAAGGGTC	0	208	56582	AKT2	6905	2867	TBCE
DB003O17BC1_UP	AD003L23BC1_UP	Up-Up	CTGATGATTTAATATGGCTTTGTCC	AACGGGTGTAAGGCGTGTTACGGGA	0	79616	11165	CCNJL	2913	2057	PLK4
DB003J1BC1_UP	PRSF1BC4_UP	Up-Up	ACTTGACTTATGGAGGGTGATGCCG	CAAGTACCTTATCGTACAAATTCTG	1	1454	4815	CSNK1E	309	5664	LSM3
DB005N18BC2_UP	AD003H4BC2_UP	Up-Up	TTTCGGTGCTAAGTTATTATTGAGA	GCACGGGGATAGGGTAGGGAGGGGA	0	4291	5516	MLF1	5914	4558	RARA
DB006A16BC2_UP	AD003A21BC1_UP	Up-Up	GAACCGTCGGTGGAGGGGTGTGTAC	ATACCGGTAACTCCTTTTGTTTTGG	8	7170	14851	TPM3	7443	53763	VRK1
DB006L12BC2_UP	AD003H2BC2_UP	Up-Up	CCAATCGTTGTCGTGGACATAAACG	GTGTTTATTAGTGGACAAGAGGCGG	0	2130	2942	EWSR1	55437	5332	STRADB
DB003H22BC2_UP	PRSE3BC1_UP	Up-Up	TTATTAGTGTTTAGGACCGCTGGAG	GAGGACCCAACTGCGATGTATGAGG	0	2177	15052	FANCD2	501	3933	CDKN2D
DB006D6BC2_UP	AD003F11BC1_UP	Up-Up	GCTTCATAACGGGGTATAGTGATCG	AATAGAGTCTCGGTCATTACACTTC	0	595	3587	CCND1	54619	10549	CCNJ
PRSB10BC3_UP	AD004D5BC1_UP	Up-Up	GAACGAACAAGCGGAGCGTCGGCGG	ACCTGCCAAAAAACGGGTTTTAGTA	0	7341	4586	SUMO1	2531	4770	KDSR
DB006G24BC2_UP	PRSE4BC4_UP	Up-Up	GATATGGTTGGGGAACATGGTAAGG	CACTTCGTTGAGGTCGTAACTCTTT	0	90993	7094	CREB3L1	972	4430	MORF4L1
DB006P13BC1_UP	PRSG10BC2_UP	Up-Up	AATGCGTGTACCGTTGGCAACGGTCA	GCCGCGGGATGCCCTGGGAGCTGCG	0	23092	14545	ARHGAP26	7341	4586	SUMO1
DB003J20BC2_UP	AD004A5BC1_UP	Up-Up	CCTGGTGTGTTATAGGGTGGGAAAT	TTGGCTATGTGCTGGGGCACCTCGT	9	5347	2963	PLK1	905	56248	CCNT2
PRSB8BC3_UP	AD005O12BC2_UP	Up-Up	TTCGACGGCGAGGTAAGTGTCTGGG	GATCGCTTGTGTTAACCGTGTGCCG	0	402	7933	ARL2	330	11174	BIRC3
DB006E3BC1_UP	AD004B22BC2_UP	Up-Up	AGGAGTGCGTCTGAATAAAGCTTGA	ATAGGTTAGTATCGGAACATTTTTG	0	57007	1997	CXCR7	7849	6077	PAX8
DB005F15BC1_UP	AD005C2BC2_UP	Up-Up	GTAGATAGAGTCCCAGGGGGTACCC	ACCATTGATCTTATGCCCTACCCGT	33	6955	12124	TRA@	5987	152	TRIM27
DB003I22BC2_UP	AD003F7BC1_UP	Up-Up	CCCGATAAAGCAGGCGGATGAAGGC	CTATTGCCCCCACGGGAGAGATGGG	5	7443	71462	VRK1	11186	53922	RASSF1
DB003E23BC1_UP	PRSF12BC3_UP	Up-Up	TTGCAAATTCCGGATGGTTGGTCTT	CTTAATGTAATTAACAAACCTTAAC	0	84790	5766	TUBA1C	1434	2940	IKZF1
DB005D14BC2_UP	PRSG7BC3_UP	Up-Up	TTCGGTGGGGAGCGGTGGGGAAGGC	CTGCTAAGCATATACGTCAACAGTT	0	54949	4027	SDHAF2	1284	3179	DDX39
DB003K16BC2_UP	AD005A22BC2_UP	Up-Up	ATGGGGTTAGCAGCGTATCTGCTGC	GGCTATTGGAGTTTGAAGCCGTTTC	0	5831	5951	PYCR1	2181	71140	ACSL3
DB006E8BC2_UP	PRSE11BC3_UP	Up-Up	CTAACACACTTACGGGGTCAGTAAC	GACGCATGTGAAACGGCTAGTAGGA	0	5413	12681	SEPT5	6285	3757	S100B
DB006B3BC1_UP	AD003A10BC2_UP	Up-Up	CCGGGGTGAGGACGGGCCGTGTCTG	CGATCTAATTTGAGGGCCGGGTATT	0	2078	11267	ERG	1017	3469	CDK2
DB006G17BC1_UP	AD004I7BC1_UP	Up-Up	TTCCTGCTTCGTATTACTTGGGGCG	CTCGATGTGTTCTGTCGGTCACTCG	0	5077	56022	PAX3	1956	71314	EGFR
DB006N1BC1_UP	PRSH1BC3_UP	Up-Up	ATGAAGAGATTCGGCACTTGTAGCT	AAATGTCATGGTAATTGGGACGAAG	0	11200	4020	CHEK2	660	3504	RBPMS
DB005N9BC1_UP	AD003J2BC2_UP	Up-Up	GAATATTTCTCAATAAGGACACCGA	CAACAACGGCAATTCGGATTTAGGT	0	7555	3119	CNBP	1454	4815	CSNK1E
PRSA9BC2_UP	AD005I11BC1_UP	Up-Up	CTGTCTTAATATGGTATCTGGCAGA	AAGGTAGGCCCCGTTCGGCCTGTGG	0	664	7547	BNIP3	3936	2377	LCP1
DB006K10BC2_UP	AD004C3BC1_UP	Up-Up	GCAGACTCAGGGGACGTGGAGGAGT	TATCCTATTTGAAACAGCACTACAG	0	124583	117	CANT1	4846	13962	NOS3
DB003L19BC1_UP	AD004D21BC1_UP	Up-Up	TCGGTGGGCATTGGAGCGGTCTGTG	CTTTCGGGTCAGGGTTCTTGGATTC	14	8626	11297	TP63	207	5348	AKT1
PRSC8BC3_UP	AD003D13BC1_UP	Up-Up	TGGTTATAACAGTGGGGTGTGCTGG	TAGAGGATGGTGCGTAAAGCTAATA	0	25855	6651	BRMS1	5520	13596	PPP2R2A
DB003C23BC1_UP	AD005D15BC1_UP	Up-Up	CGAATTTGCTAACGATGCTTACTAC	TGTGTATACCTAAGAATCCGGTAAA	0	84790	5968	TUBA1C	345930	70723	ECT2L
DB006K7BC1_UP	AD004K1BC1_UP	Up-Up	CCGACCGGGGCTGGTATTCAGCAGG	CCCCTTGCAACTTTTGGTGTATCGC	13	1021	13668	CDK6	7272	7990	TTK
PRSD2BC3_UP	AD004P4BC2_UP	Up-Up	CATATACACCAGGGTAAGCGGCGCG	ACGTCGAAATCAGGCTAAAGTATTC	3	7251	3267	TSG101	3927	5231	LASP1
DB006C15BC1_UP	AD004B6BC2_UP	Up-Up	TAGCATCCTTAAGGTAGCCACGTAT	TTCGGTAGCTGTTGGGACGGGAGGG	0	26039	14879	SS18L1	124540	5942	MSI2
DB003N3BC1_UP	AD003J23BC1_UP	Up-Up	GAGCGGACGAGGGAGGAAGGCGGGC	GAGATCTCATGAGAGGGGCTCTGGA	0	4086	3782	SMAD1	4171	4536	MCM2
DB006K6BC2_UP	AD003F18BC2_UP	Up-Up	AGACTGCCAAGGAACTGTGCTGAGT	GGGCCGGGGAGTTGGGCGGGGCTGC	0	6455	1845	SH3GL1	10059	2521	DNM1L
DB006G21BC1_UP	AD005E19BC1_UP	Up-Up	GCGCGTCGCTTATGGTGGGTGGGCA	TTGGGTGCACATGGGGACATGGTTA	0	2313	6734	FLI1	2263	71073	FGFR2
DB003F15BC1_UP	AD004J7BC1_UP	Up-Up	TTAGGAAGAATGAGAACTCTGCATG	CAATTGCGTAGGGACTCGGGGTGGC	2	2178	11400	FANCE	3535	13532	IGL@
DB003L6BC2_UP	AD003H17BC1_UP	Up-Up	TTTTGTGAGCAGATGCGCTCGGTAA	GGCATGCATCGTTCATTACTAACTA	0	10376	14965	TUBA1B	8379	6811	MAD1L1
DB006B7BC1_UP	AD003F3BC1_UP	Up-Up	GCCGAGCGTTGTTACAACTGAAGGT	GTCACTTCTCCAGAC	0	23598	12624	PATZ1	8900	9270	CCNA1
DB005H16BC2_UP	AD004L15BC1_UP	Up-Up	GACTTCCAAGTTTCAGTTGTCGGTC	ATCTTGCTTTGAGGAAGTATCATAT	0		13029	IGK@	55422	6496	ZNF331
PRSC3BC4_UP	AD004K3BC1_UP	Up-Up	CCGCGTTTTTAAGTACTAACTTGAA	TAGTTTATTCAATATCTGGGTTTAA	0	9341	5658	VAMP3	4171	6523	MCM2
DB003M12BC2_UP	AD005I24BC2_UP	Up-Up	GGTGGTACTGTGCGTCAAAAGGGTG	GTTCACAAGTGGCCTTGACTACGCG	0	900	5706	CCNG1	701	7871	BUB1B
DB003D2BC2_UP	AD005M11BC1_UP	Up-Up	CATAGTTGCATCAAGTGCTGGCAGC	CCAGTCTGCGATGTTTAATGGTATC	10	5527	7603	PPP2R5C	1879	11153	EBF1
DB005F18BC2_UP	AD005K23BC1_UP	Up-Up	TCATGTTAAACCGGAGATTGATTAT	GGGTCCAAGAGGGCCGGGGAAGGAG	0	2272	9645	FHIT	5979	4203	RET
DB005L12BC2_UP	AD004B5BC1_UP	Up-Up	AACAACTGTTGCGGAGTAGAGGGGG	TGATAAAGTCTGAATGCATTTCAGT	9	3535	9601	IGL@	124540	5942	MSI2
PRSD2BC2_UP	AD004A8BC2_UP	Up-Up	CGGGATGCCGAGGGGGCCGTTGGGG	GCGCTACTAGGGACAGCGACGTCTA	0	7251	3267	TSG101	83903	70384	GSG2
PRSC2BC4_UP	AD004B16BC2_UP	Up-Up	CCTTCTGCTACCGGAATTGTGTACG	AGCTTGTTTACAAATGGGTCGAATA	0	3093	11772	UBE2K	7170	14851	TPM3
DB003C17BC1_UP	AD003F16BC2_UP	Up-Up	GCTGTTAGAAGCTCGAGTCTATGTA	CTTACTAAACCCTACTGAGATAATG	0	1022	1832	CDK7	2178	11400	FANCE
DB005F22BC2_UP	AD005E7BC1_UP	Up-Up	TCAATAAGGGCCGAACCCTGTGCAA	TAGAGCATGGCTTGGCAGTGATAGC	0	894	6359	CCND2	90993	7617	CREB3L1
DB005N1BC1_UP	PRSF11BC3_UP	Up-Up	ACGTGTTCAAGTCTTGCGGCCTGAT	TGCTAATATAAACCTGGAGGTTGTG	0	79145	7466	CHCHD7	6829	12443	SUPT5H
PRSC4BC4_UP	AD004P11BC1_UP	Up-Up	GACTGAGTCAGAGCTCATGGGCGGA	TGAACTACTCTCCTACTCATAGAAA	0	5928	3366	RBBP4	6794	5410	STK11
DB006A7BC1_UP	PRSG5BC2_UP	Up-Up	GACGTCTTAAGTACGTGCGCTTAGG	CTGAATATATGTGATGGTATTGAGG	0	27125	12177	AFF4	5932	1563	RBBP8
DB006H22BC2_UP	AD004J18BC2_UP	Up-Up	TGAACGGTTGGATCGCACAGTGATT	GCAATAACCTAGCTGCAATCTTTGC	0	4292	2713	MLH1	668	13782	FOXL2
DB003O2BC2_UP	PRSG1BC5_UP	Up-Up	TACGGTTTCAGTTTGGCTGCGATTT	GTGTTGAACGTTCTTATACTTACGT	0	332	4441	BIRC5	56159	2104	TEX11
DB005D16BC2_UP	AD003B14BC2_UP	Up-Up	CAGAGTCTGTCTCAGTGTGTCAGTG	TCGCTTTCATTTGGATCGTGTTAAT	0	7253	12039	TSHR	4747	13227	NEFL
DB006C13BC1_UP	AD004J16BC2_UP	Up-Up	AGGTGCGGATTCGAGACTATGGTGT	GAAAATTACTGTTCGATGTAGATTG	25	1123	3020	CHN1	5292	7882	PIM1
DB003D16BC2_UP	AD004G2BC2_UP	Up-Up	TTACTATAACATATAGGGATGTGTC	AAAGTTGGTACCGTGGTAGGCGTGG	0	2099	56919	ESR1	9787	3032	DLGAP5
PRSD4BC1_UP	AD004C3BC1_UP	Up-Up	GTACGTAGGGGCTCTTGGCTTTACA	TATCCTATTTGAAACAGCACTACAG	0	694	5844	BTG1	4846	13962	NOS3
DB006P11BC1_UP	AD004L8BC2_UP	Up-Up	ACCCGGGGAAGAAGATGTGGCGGCG	TTCGTCGTTATGACACCCAGTCAAC	3	330	11174	BIRC3	1021	13668	CDK6
DB006M1BC1_UP	AD004N9BC1_UP	Up-Up	CAATTTAGGGGGGCGCTATGGGCGT	TTCGCATGTGGACCCGTCAATAATG	0	10397	3886	NDRG1	4781	2723	NFIB
DB006N21BC1_UP	AD003E1BC1_UP	Up-Up	CTGCTTGCTAGGGTGGGGATACAGG	TAACTAGGTATATTCTGGTAACGCT	81	868	1938	CBLB	6135	6960	RPL11
DB003B7BC1_UP	AD005N11BC1_UP	Up-Up	TGAGTGTGTATTTGACTAGTGCGGG	GCTGTGATTTAGTTGCGGTTAGAAA	0	9212	6175	AURKB	4853	70415	NOTCH2
DB003I18BC2_UP	AD003C12BC2_UP	Up-Up	TTGCGCGCCCAGGTAGGCGCTTTGG	TTAGAATGGGCGGTGTTATTAGTCT	0	10983	3899	CCNI	902	12855	CCNH
DB006C13BC1_UP	AD003C7BC1_UP	Up-Up	AGGTGCGGATTCGAGACTATGGTGT	CTTCTCGAGCAACACAAAGATTTCA	0	1123	3020	CHN1	221150	6057	SKA3
DB006M14BC2_UP	AD003H3BC1_UP	Up-Up	AATACGTTGGATGTGACAATACTTT	CCCAGAGGGGTGGGGACGAGTTGGG	0	10342	5933	TFG	5914	4558	RARA
DB005E7BC1_UP	AD004H11BC1_UP	Up-Up	CTGATCACATCTCGGCAGGGAGTTG	ATGATAATTCCGGGCTGGGGGCAGC	0	3978	71458	LIG1	23157	6705	SEPT6
PRSD5BC4_UP	AD004J7BC1_UP	Up-Up	ACGAGTTATGTGATGGGCTGCGTGC	CAATTGCGTAGGGACTCGGGGTGGC	0	1021	13668	CDK6	3535	13532	IGL@
DB005B17BC1_UP	AD005A2BC2_UP	Up-Up	AGGTATTATGTAGGATGTATTGTTG	GTAAAGTGCCATGGCCAAGTAGTCA	0	1316	3194	KLF6	5546	4026	PRCC
DB006F2BC2_UP	AD004H20BC2_UP	Up-Up	CGTGGATTTTAAGGGTGTGCTTCAC	CACTTATCGTGTACATTAGGGCTAG	0	217	3748	ALDH2	861	70610	RUNX1
DB006M19BC1_UP	PRSE5BC3_UP	Up-Up	TTTGGTAGAGCTTGGGGCGACGGGA	CTGTGTTGAGCTTCGGTTTATACCA	0	51684	6119	SUFU	6015	4435	RING1
DB005F9BC1_UP	AD003J17BC1_UP	Up-Up	CGGGAGCTGATAACGGCTGTGACGG	TGATTGAATTCCGCAGGGCCTAGGC	0	5155	9318	PDGFB	1200	992	TPP1
PRSA12BC1_UP	AD005I12BC2_UP	Up-Up	TTTAGTGTATGTACTCATTTCACAA	GGTTTCTGTTATCGAGTGTGATACA	0	599	53726	BCL2L2	3936	2377	LCP1
DB003I5BC1_UP	AD004E8BC2_UP	Up-Up	ACTGTTAGTCCTCTTTAACGATCCA	CAGTTCTTAGTTTTATGTGGGGTCG	0	151195	71257	CCNYL1	3978	71458	LIG1
DB003K4BC2_UP	AD003C2BC2_UP	Up-Up	CTAAGGTTAAGGATGTGTAGCTACT	TATAACCAAATGGTTGGCCTAAGCG	0	57018	8729	CCNL1	7319	6997	UBE2A
DB005N17BC1_UP	AD005A10BC2_UP	Up-Up	AGCCAATGATAACGTCTCTTAGGGT	TTACTCAATGATATCTATTGACTTT	0	4291	5516	MLF1	833	4395	CARS
DB003P16BC2_UP	AD003M5BC1_UP	Up-Up	CAGGGATGTCTGGAGGTAGGGGGGG	GACTTCTGTCTGACGTTGGACGACG	0	2305	4818	FOXM1	4869	3966	NPM1
DB006F21BC1_UP	AD004J20BC2_UP	Up-Up	GTTTCCATGTAGTCTTTGGCCGGGT	TTGTAATTGGATATAAATTCTCTCA	38	673	71969	BRAF	602	71003	BCL3
PRSB11BC1_UP	AD003L20BC2_UP	Up-Up	GTGTTGTAGGGAGCGTCGGGTTGCG	GGTAATCCTCACTACTCGTCACAAT	0	6827	4185	SUPT4H1	8626	11297	TP63
PRSB3BC4_UP	AD004C1BC1_UP	Up-Up	GCAATACCACCTTCGGCTTCACTCA	TAAAACACATTCTTAGACAGTCAAG	0	6286	2693	S100P	2908	7587	NR3C1
DB003J3BC1_UP	AD004J9BC1_UP	Up-Up	AGTGAAGGAGGCGGAAGGAGCGGGC	TTGCAAAGCTCCAGCAGCGTGTAGG	0	5663	6970	PSEN1	6416	10376	MAP2K4
DB006D12BC2_UP	AD003O9BC1_UP	Up-Up	GACGACTGTGCTGAATTTGTCAGAG	AAGCCGTTCTTTTCTTCGGGTACAG	0	5894	732	RAF1	900	3302	CCNG1
DB005L12BC2_UP	AD005D15BC1_UP	Up-Up	AACAACTGTTGCGGAGTAGAGGGGG	TGTGTATACCTAAGAATCCGGTAAA	0	3535	9601	IGL@	345930	70723	ECT2L
PRSC9BC1_UP	AD004D17BC1_UP	Up-Up	TTAATGCCCCCGCGGTAATTCGTAA	TAAGGCTCACAAGGCTAAGTCGGCA	0	7329	3129	UBE2I	8522	3326	GAS7
PRSB1BC2_UP	AD005I2BC2_UP	Up-Up	TTAGCATGGGACCATTGGTTCTGAC	GGGGCTCGGGGGGATCGAGGGGTGA	0	57819	6601	LSM2	50615	4298	IL21R
PRSB2BC4_UP	AD003O20BC2_UP	Up-Up	ATCACGCGTGGTGTGTTGGTTGGCA	GCCCATAGTATATCGCGTCAGAGAG	0	972	4430	MORF4L1	645121	55114	CCNI2
DB005F1BC1_UP	AD003E13BC1_UP	Up-Up	GACTGTCAGTCAGACACTCTGTGAC	TGTCGGCGGCCTGGGGTGTGGTAGT	24	10962	3085	MLLT11	901	9929	CCNG2
DB006O8BC2_UP	AD003N5BC1_UP	Up-Up	TGCAATTGGTGCTAGTCCCTTGATT	ACTGCGGAGTGGTCGCTGTGTTTGG	0	3558	14594	IL2	3856	14966	KRT8
DB006F10BC2_UP	AD004H12BC2_UP	Up-Up	CCTTGACCGGGTGGCGTAAGCGGTG	TTGAGCTTGACTTCTCAATCTCGTT	0	54904	9120	WHSC1L1	23157	6705	SEPT6
PRSA4BC2_UP	AD003N8BC2_UP	Up-Up	TATTAATGTTCGGGCCGTTGTCGTT	CCGTCCATATGTGCTTTAGATTGCT	0	93621	12736	MRFAP1	991	6942	CDC20
PRSC12BC2_UP	AD003L23BC1_UP	Up-Up	GAGGATAGTGAAGCGTGCTTATCAC	AACGGGTGTAAGGCGTGTTACGGGA	0	729991	9076	LOC729991	2913	2057	PLK4
DB005F18BC2_UP	AD004D16BC2_UP	Up-Up	TCATGTTAAACCGGAGATTGATTAT	ATATGGGAAAAATAGACTCAATCTT	0	2272	9645	FHIT	26039	14879	SS18L1
DB003J12BC2_UP	AD003K2BC2_UP	Up-Up	AGGATGCTAGCCAAGAGCGGTCAAC	CGAGGGTCCTATTGAGGCAGGGACG	0	4205	11886	MEF2A	79616	6642	CCNJL
DB003J9BC1_UP	AD003L4BC2_UP	Up-Up	TATAATGATTCTTGGGAGACATCGC	TACTTAAAGTCTGAAGCTCCTAGGG	0	6905	2867	TBCE	2516	9939	NR5A1
DB006C2BC2_UP	AD003I4BC2_UP	Up-Up	CATATGATTCCGTCGTTGGGGGCGA	CGGCTACTTACCAACTTCTCGTTAT	0	8929	5895	PHOX2B	1027	1843	CDKN1B
DB006L11BC1_UP	AD004I7BC1_UP	Up-Up	AGTGGATTTCGGCTAACTTCGCTCC	CTCGATGTGTTCTGTCGGTCACTCG	0	2130	2942	EWSR1	1956	71314	EGFR
DB003F2BC2_UP	PRSG3BC2_UP	Up-Up	GCGATAGCGTAATTTGAGCCCACCC	GTGGAGGCCCGACGGGGCAGGGGGG	0	1453	3787	CSNK1D	894	8013	STX4
PRSB6BC1_UP	AD003P19BC1_UP	Up-Up	TATTTTCAAAAAACTGCGATTTGGA	TCTTAAGTGAGGAGCGAGTTGATTG	0	51377	764	UCHL5	28964	13777	GIT1
DB005B17BC1_UP	AD003I1BC1_UP	Up-Up	AGGTATTATGTAGGATGTATTGTTG	CCGTGGGTCATTATTCGATTAAATT	0	1316	3194	KLF6	4830	3125	NME1
DB003O13BC1_UP	AD003E17BC1_UP	Up-Up	GTGGTGTCATTTGTATTAGAGAGAA	GGCGCCGGCAGGAATGCCAGGCGGG	6	8878	3668	SQSTM1	23582	100	CCNDBP1
DB006H4BC2_UP	AD004H12BC2_UP	Up-Up	GAATGACGCATTAATGAGATTAGCA	TTGAGCTTGACTTCTCAATCTCGTT	0		12271	IGH@	23157	6705	SEPT6
DB006N5BC1_UP	AD003E24BC2_UP	Up-Up	CGTGGGTAATAATGACGGAGGGGGG	GTCCGATTGTTAACCGAGAGTGTGATTATCTTTCCATATTATTACATCA	0	2322	55497	FLT3	84790	5766	TUBA1C
DB005L6BC2_UP	AD003H15BC1_UP	Up-Up	AAATCTGGAGGGGGGCAGAGGGGAA	TTGATTACGGGTGGCGTTTGAAAGA	0	9659	13154	PDE4DIP	81620	6142	CDT1
DB003O1BC1_UP	AD003F9BC1_UP	Up-Up	GATCCTCATCTTCTGACTGGTCGAA	GGTAGGCCAAGGGCCATAGGGGAGG	0	332	4441	BIRC5	63894	277	VIPAR
DB003E7BC1_UP	AD005K12BC2_UP	Up-Up	ATGTCGGCGCCAGAGAGGGAGGGGG	CATAAAGACCGCAGCAAAGTCATTT	0	220134	230	SKA1	2130	2942	EWSR1
DB003J19BC1_UP	PRSE8BC3_UP	Up-Up	GCACTGAAGCCTAGGGATGTGGGTC	TATCGGCTTATATTAGCCTTGGTAA	0	5347	2963	PLK1	1019	4019	CDK4
DB003M22BC2_UP	AD003L18BC2_UP	Up-Up	CTCATCCGATCTCTTCGACTTCTGA	GGTCTCTTGTTTCAAGAATTTAGTT	1	1356	6115	TUBA1B	4000	3903	LMNA
DB006C4BC2_UP	AD003D12BC2_UP	Up-Up	TGATCGTGCTCATATTGTTATGGCC	ATGCGCCTAGGATCTCACCACCCAC	10	27125	8778	AFF4	4869	5620	NPM1
DB006K10BC2_UP	AD005D4BC2_UP	Up-Up	GCAGACTCAGGGGACGTGGAGGAGT	GTGGCGGAACAGTCCACGAGGTCGG	0	124583	117	CANT1	80204	54835	FBXO11
DB005B9BC1_UP	AD003G14BC2_UP	Up-Up	AATTCAGATCTTTCTGCTGATCGTA	AATTCATTCAATAATCAACTGGAC	0	3265	4453	HRAS	902	7542	CCNH
DB005J23BC1_UP	PRSH3BC3_UP	Up-Up	CTGGTCTGAATCGTGGTTGTGGAGA	TGACTATTTTGATCTGTGGGTCGGA	0	605	53866	BCL7A	2856	4761	AP2B1
DB006D15BC1_UP	AD004B16BC2_UP	Up-Up	CCCGAAGATCAGGCCGTGGTTATGT	AGCTTGTTTACAAATGGGTCGAATA	0	2006	12346	ELN	7170	14851	TPM3
DB003D10BC2_UP	PRSH3BC4_UP	Up-Up	TAGGGCCGCCCTTATTTAGCGGAGG	AAACCGCAGGTTTGTGTTAGTTCTA	0	4205	98	MEF2A	2856	4761	AP2B1
PRSA11BC4_UP	AD004F12BC2_UP	Up-Up	TTTCAGTGGGGTGGACCGTGTGTGG	AGCGAGTTTTTCCGCGGAACTGATT	0	6271	5964	S100A1	3662	7597	IRF4
PRSD1BC1_UP	AD005G2BC2_UP	Up-Up	GTTTGTTGAGAGTTAGTGGGCTCTG	GGGACAATTATACAAGGAGTCACGT	0	9444	8168	QKI	4595	3901	MUTYH
DB006J1BC1_UP	AD005A24BC2_UP	Up-Up	ACAGCTTCTGAGATTCCAGTTGTG	ACTGCATATTATCACTTAGCAAGTT	0	50615	4298	IL21R	5371	3572	PML
DB005B11BC1_UP	PRSE2BC1_UP	Up-Up	TTTCTATTAGATTATTTGGAGGGGT	GGCGGTGGTGGGGTAGGCTAGGCCG	0	3181	3981	HNRNPA2B1	708	4997	EXOSC5
DB005B20BC2_UP	PRSH2BC3_UP	Up-Up	TGGTATGCGGTGGGTGCGGTGGGGC	GAGAAATATATCTAACCCGAAAGCG	0	6955	8439	TRA@	55165	4717	CEP55
DB006J23BC1_UP	AD003F12BC2_UP	Up-Up	TTATATGGCGCTATCTATTTGTTTG	TCCGGAACGGGGTGGTGGCGGCGGT	0	701	7871	BUB1B	54619	10549	CCNJ
DB006F1BC1_UP	AD003E1BC1_UP	Up-Up	TGGTTCATGCCAGTCGGACGATGTC	TAACTAGGTATATTCTGGTAACGCT	0	217	3748	ALDH2	6135	6960	RPL11
DB005B20BC2_UP	AD004L16BC2_UP	Up-Up	TGGTATGCGGTGGGTGCGGTGGGGC	CGTGTAGCGGGTCTTTAGGGGCCGG	0	6955	8439	TRA@	55422	6496	ZNF331
DB003E24BC2_UP	AD003G20BC2_UP	Up-Up	GCGGTTCACAAAGGTCGGGGAGTGG	GGGCCTTCCATGAGTGTTACATTGC	0	84790	5766	TUBA1C	892	13480	CCNC
DB005H17BC1_UP	AD003B13BC1_UP	Up-Up	TGTAGGGTAACTCAAGGAGTTGAAT	TGACTGTGTCGGTGCTGGCGGGGTG	0	1316	4274	KLF6	4747	13227	NEFL
PRSA10BC1_UP	AD003B24BC2_UP	Up-Up	GGTAGTGAGTCAGCTAGACTGGTAA	TATATCTACTTCGATCCTTGCGAGA	0	51100	4480	SH3GLB1	994	10570	CDC25B
DB005J7BC1_UP	AD003B16BC2_UP	Up-Up	GTCGAGTCGAACGGGCGGCCGGTGA	CGTTGTGTATGTATACTTATTGTGT	0	283651	52778	C15orf21	26121	54082	PRPF31
DB003N4BC2_UP	AD003G16BC2_UP	Up-Up	TGTCGGCCGGGCGCAGGGTGCGGGG	GTCAGTCAGGGATCGAGGGTAAAT	0	4086	3782	SMAD1	1994	61	ELAVL1
DB005H20BC2_UP	AD004H1BC1_UP	Up-Up	ACTACGCCAAAGTTTTTGGCGGGAA	CATTAATGCAGGTCATGATGAGAAC	0	3131	2127	HLF	9935	2353	MAFB
DB005B1BC1_UP	AD003I21BC1_UP	Up-Up	CTTGAATAAAGAGTGCCGAAAAGGA	GACAAGGGTAGTCCGTACTGGGGGC	0	6418	10104	SET	7443	71462	VRK1
DB005N17BC1_UP	AD005A20BC2_UP	Up-Up	AGCCAATGATAACGTCTCTTAGGGT	TTCCGGATTTTATCGGCTGTCTTGG	0	4291	5516	MLF1	4602	12304	MYB
DB003P17BC1_UP	AD003A22BC2_UP	Up-Up	ACCGACACAAACATGATTCACGTAG	GTGTGTGCGAGGATCGAGTCACACG	0	3930	861	LBR	7443	53763	VRK1
DB006G16BC2_UP	AD003B4BC2_UP	Up-Up	GTTGGCTTCTATGCTTGGCGCTTGG	AACGGGGAGTCTGTGGAGTACCGT	20	1656	12339	DDX6	84790	4260	TUBA1C
DB006L5BC1_UP	PRSG2BC2_UP	Up-Up	TGGCTGCTGGGGATCCGTAGGGGGC	GAAGCGACTAAACGGTGCGTGACGC	0	256646	55406	C15orf55	7329	3129	UBE2I
DB003D15BC1_UP	AD003J21BC1_UP	Up-Up	GAAGCATCGAATTTCTATGTTCTAG	GTATTTCCCTCGGGAGACTTTAGCG	2	2099	56919	ESR1	7272	2042	TTK
DB006C16BC2_UP	AD003A18BC2_UP	Up-Up	CCTGTTCTGGGCGAGGATGTCCGAG	TGTCAAACACTGATTAAGTATTGCT	0	26039	14879	SS18L1	81565	1734	NDEL1
DB006P9BC1_UP	AD004L1BC1_UP	Up-Up	TGGGCAATATGGGATGTCTGAGGTA	CCCGTAGCTAGGCTTGAGATGTACT	0	80304	10156	C2orf44	5378	9021	PMS1
DB005B20BC2_UP	PRSG6BC2_UP	Up-Up	TGGTATGCGGTGGGTGCGGTGGGGC	AAAATTGTACCTGCAAATTGATAGC	0	6955	8439	TRA@	6844	4137	VAMP2
PRSA7BC1_UP	PRSH4BC2_UP	Up-Up	GAAACTGGCTCCGGGTTCTGTGTAT	GCATTAGACAGGTTAGTCATACCGC	0	5711	7647	PSMD5	858	10940	CNOT7
DB003P2BC2_UP	PRSF5BC3_UP	Up-Up	GCTTTGGAGACTCTGGCCGGGGAGG	GCTTGTTGCTATGCCATGTGTTGTT	0	7846	4595	TUBA1A	843	5359	FHL3
PRSC11BC4_UP	AD005H1BC1_UP	Up-Up	TCTGGCTCACTCTATGTTGCTACTA	ATTCGTAGGCCGGAGTGTCTAGTGG	0	23543	12686	RBM9	8178	12223	ELL
DB003P20BC2_UP	AD003L10BC2_UP	Up-Up	CTGCGGTGGAGGTCACACTGATTAT	CCTACGCGGGACGGAGGCAGCCGGG	0	28964	13777	GIT1	993	4501	CDC25A
PRSB10BC1_UP	AD003I15BC1_UP	Up-Up	TTCGTTTCCACTGGTTAGTGCTGCC	TATAGCTTGCTTTGAATCGTCTGTT	0	7341	4586	SUMO1	55872	6493	PBK
PRSB9BC4_UP	PRSF1BC1_UP	Up-Up	GGTATCTGTATAGGGTCGAAGTTTA	TTGTCATCCTGTCACGTATGCGATC	0	5291	55893	PIK3CB	309	5664	LSM3
DB005N15BC1_UP	AD004L14BC2_UP	Up-Up	GCAATGTTCAAGGGTCGGCTGGGCA	TTGGTTAGCCCGGGCCTGCTCGTGG	0	472	14270	ATM	26039	1296	SS18L1
DB006J13BC1_UP	AD003C6BC2_UP	Up-Up	ATAGTGTGAGGTTGATGGGTTTTCA	CCCGCTATATCTAATGAACTAGCTC	0	4194	14319	MDM4	23594	12043	ORC6L
DB006A19BC1_UP	AD004P14BC2_UP	Up-Up	GTTGGTATGGTTTTGTGTTAATCGC	ATTTTTATGAGATCTTATGATTTTA	0	6934	9999	TCF7L2	2120	11407	ETV6
PRSC1BC1_UP	PRSG9BC3_UP	Up-Up	ATGAAGATGGGAGCGGGGAAGAAAG	AGAGTTTTTAATAACAGATGGTATTTAGT	0	11075	4907	STMN2	8554	56382	PIAS1
DB006P3BC1_UP	AD003E12BC2_UP	Up-Up	TATTCAATCACCCCGGGGTGGATAT	CCTTACTTAAGCAAGGTGATTATTC	0	945	14138	AKAP9	645	14238	NEK2
PRSB3BC4_UP	AD003O22BC2_UP	Up-Up	GCAATACCACCTTCGGCTTCACTCA	CCGGTTAAGACGAGCGCACTATTGG	0	6286	2693	S100P	5127	4804	CDK16
PRSC2BC2_UP	PRSF8BC2_UP	Up-Up	CGATGAATAATATGATTAGCTCGCG	GAGTCTCATCGGACAGATTGATGCG	0	3093	11772	UBE2K	23568	3431	ARL2BP
DB003A14BC2_UP	AD005K5BC1_UP	Up-Up	CAATTAGCCTGGCTCTCGACACAGT	TGTAGTGAGGCAGGCGATTAGGCGA	0	3621	71736	ING1	256646	55406	C15orf55
DB003J22BC2_UP	AD005G16BC2_UP	Up-Up	CAGATGCCATTGAGAGTTGGGGGGG	GCGTTGCTTGTTATTGTATAAGGGT	0	7272	2042	TTK	7248	14153	TSC1
DB005C9BC1_UP	PRSF9BC3_UP	Up-Up	CAGAAACGATAGGGAGAAACGCGGG	ACATACTTAGCCGGTTTTCCTCCGT	0	1730	54245	DIAPH2	5295	12865	PIK3R1
DB006H12BC2_UP	PRSE8BC4_UP	Up-Up	TAGTACTTACCCTAAATCCCCGGTT	TACTTTTGTTCTTTCATATTTCTAA	0	6184	2423	RPN1	1019	4019	CDK4
DB005F19BC1_UP	AD005G21BC1_UP	Up-Up	AGAATTCGGTTTATAGTCTAGGGCC	AACGAGTAAATATTCAGTACGTGGA	0	4615	138	MYD88	4292	2713	MLH1
DB005C2BC2_UP	AD005I9BC1_UP	Up-Up	AAACAGGATCCGTGATGGCTCGGGC	GTATAGATTTTTATCCCTTGGGATT	0	2908	7587	NR3C1	4780	7150	NFE2L2
DB003H20BC2_UP	AD004N4BC2_UP	Up-Up	CGAAGCGGCGGGGAGGTCAGGGTAG	TGGGCAGGTCAACAAACCGCATATC	0	6714	7119	SRC	5890	8346	RAD51L1
DB005L21BC1_UP	AD005K1BC1_UP	Up-Up	GAAAATAGGTATCATGGGGTACGTT	ATAGGGGACGATAAGAGATGCAGTT	0	4004	14023	LMO1	3932	966	LCK
DB003I22BC2_UP	AD003C2BC2_UP	Up-Up	CCCGATAAAGCAGGCGGATGAAGGC	TATAACCAAATGGTTGGCCTAAGCG	1	7443	71462	VRK1	7319	6997	UBE2A
DB005L21BC1_UP	PRSH3BC1_UP	Up-Up	GAAAATAGGTATCATGGGGTACGTT	GTCTTTGTGCTATGCATCATACAAA	0	4004	14023	LMO1	2856	4761	AP2B1
DB006K6BC2_UP	AD004J2BC2_UP	Up-Up	AGACTGCCAAGGAACTGTGCTGAGT	TGTTATATAGGTACAATTCTTCTTA	0	6455	1845	SH3GL1	10215	10659	OLIG2
DB006G15BC1_UP	PRSH4BC1_UP	Up-Up	TTCGTAGCGGCGTGTTGGTTGGTAG	AAACAAGGCGTTGTTCGCCGGTTTA	0	1656	12339	DDX6	858	10940	CNOT7
DB003B2BC2_UP	AD004N17BC1_UP	Up-Up	CCTATCCTCGGGTTGACTATTAGGC	AAAGCCATCCTGAAGCGTAGGCCCT	0	1356	229	TUBA1B	4958	71148	OMD
DB003D19BC1_UP	AD003H2BC2_UP	Up-Up	CGAGGTGGGACGTGGAGGTGGGAGA	GTGTTTATTAGTGGACAAGAGGCGG	0	5127	7582	CDK16	55437	5332	STRADB
DB006O5BC1_UP	AD003M12BC2_UP	Up-Up	ATTCTGAACATTTTATAGTAACTTA	AGGGCGCTGTTGACGATGGGGGACG	0	7157	3774	TP53	900	5706	CCNG1
DB005F21BC1_UP	AD004F17BC1_UP	Up-Up	AAGTTTAATACGCTGACCGGGGTTG	GTTTACGGAGGCGATGTCCAGGAGG	0	894	6359	CCND2	208	56582	AKT2
DB003O10BC2_UP	AD004H5BC1_UP	Up-Up	ATGGAATCGGCAGAGGGGATGTGCG	TCGAGGCGGCTACACCAAATCCTAG	0	900	3302	CCNG1	1385	3038	CREB1
DB003K5BC1_UP	PRSH2BC3_UP	Up-Up	TGCATGTTTAATTCATTGTACTGCG	GAGAAATATATCTAACCCGAAAGCG	0	22858	10179	ICK	55165	4717	CEP55
DB003K3BC1_UP	AD003M14BC2_UP	Up-Up	TATCTAGCATCGGTTGGCTAAGGCT	ACGTAGCGCTTGCATTATAAAAGTT	1	57018	8729	CCNL1	10376	7910	TUBA1B
PRSB11BC3_UP	AD003K23BC1_UP	Up-Up	CGGCCGATGTTTTGTGGACGGGGGG	CGCCCCCTTAGGGAAACTGGCGGAC	0	6827	4185	SUPT4H1	1356	1072	TUBA1B
DB006H6BC2_UP	AD003K20BC2_UP	Up-Up	TGAGTCTGAAATGCACGTGATGTG	TCATTGGGTCCTTTAGCTCGTATTA	21	5966	53942	REL	3939	13378	LDHA
DB003D12BC2_UP	AD003K14BC2_UP	Up-Up	GGTTTGAGCGCGTGGTGGGTCGCAG	CTTCGAAGGTCGGCTGGGGGTGTCT	0	4869	5620	NPM1	8812	172	CCNK
DB003N15BC1_UP	AD005I3BC1_UP	Up-Up	TGCACTTTGCAATTTTCGGGGTCAG	GTGGCGGTGGGCGTCCGCTGCCGTT	0	2035	9380	EPB41	5551	12025	PRF1
DB006D2BC2_UP	AD003B18BC2_UP	Up-Up	GATTACTGCTAAGTGCTGCCAGCGA	AGTAAGTTCGATACTCGTTTAGTC	13	5987	152	TRIM27	6813	4409	STXBP2
DB005J13BC1_UP	AD005J3BC1_UP	Up-Up	TGGCTCAGGAATACAGCAGATCCAC	TCAGTCCCGGGGGTGTAGCCTCTTCACCGGCGGG	0	29844	3331	TFPT	64783	55894	RBM15
DB005K8BC2_UP	AD003D4BC2_UP	Up-Up	CTTTCAATAAGTTTTCTAGGGGCTG	TTAGTAAAGATAAGACTCTCTGACT	0	5934	1628	RBL2	4208	1259	MEF2C
DB003D11BC1_UP	AD005F4BC2_UP	Up-Up	ATAACGGGTTTTAGATTCCGCTGAAG	AATGAGCTGTGAGGTATTTAGGTTT	0	4869	5620	NPM1	1616	52987	DAXX
DB003F9BC1_UP	PRSF3BC3_UP	Up-Up	TATCGTTTCATATGGTCTGAACTAC	ACATCGGCACCGAAGCCCGCCGTA	0	63894	277	VIPAR	6271	5964	S100A1
DB006C9BC1_UP	AD004O4BC2_UP	Up-Up	TGGTATCGACAATCTGGCTGGATGC	TTACGGGTAGTTAATTACTATAGTG	0	10342	55275	TFG	580	54597	BARD1
DB006L13BC1_UP	AD005B1BC1_UP	Up-Up	TGGAGTGGTGTTAAGGGCGGAATAG	GTCAGGCCATACGTTAGAGAAAGGG	0	2130	14655	EWSR1	2260	2483	FGFR1
DB003J17BC1_UP	PRSG12BC11_UP	Up-Up	AATAGTGCCTTTGGCTGAAGCCACC	ATCTGTTTTCCAAGGGGGAGGTTTT	0	1200	992	TPP1	56159	2104	TEX11
DB003B20BC2_UP	PRSH3BC4_UP	Up-Up	CTGTCCCTCGAAGAGCGACGTATAG	AAACCGCAGGTTTGTGTTAGTTCTA	0	25939	1657	SAMHD1	2856	4761	AP2B1
DB005B23BC1_UP	AD004L14BC2_UP	Up-Up	TATATTAGAGTTCTTTCGAAATTAA	TTGGTTAGCCCGGGCCTGCTCGTGG	0	51119	14309	SBDS	26039	1296	SS18L1
DB003P22BC2_UP	AD005O1BC1_UP	Up-Up	GTCGGCGCGGGCTCCAGGTCTGCGT	CGTGTGCATAGTATTTATGCGGATA	0	2035	55736	EPB41	405	10907	ARNT
DB006F9BC1_UP	AD004D4BC2_UP	Up-Up	TGGGGTGAGGAGGGCCGGGGCTCGG	GGTGTAACTATTTGGTGCGGACCGT	0	54904	9120	WHSC1L1	27125	8778	AFF4
DB003M2BC2_UP	PRSE3BC2_UP	Up-Up	AGCGGTGATTCTGGGACGCGTGTGT	AGTAGGTTTACCACCTTAATCAATT	0	5831	2609	PYCR1	501	3933	CDKN2D
DB003N3BC1_UP	PRSE1BC3_UP	Up-Up	GAGCGGACGAGGGAGGAAGGCGGGC	GAGAAGCGGTAGGGTGAGTAGGTAA	0	4086	3782	SMAD1	5708	5171	PSMD2
DB005D16BC2_UP	PRSG6BC2_UP	Up-Up	CAGAGTCTGTCTCAGTGTGTCAGTG	AAAATTGTACCTGCAAATTGATAGC	0	7253	12039	TSHR	6844	4137	VAMP2
DB006I7BC1_UP	AD003D9BC1_UP	Up-Up	TTAAGTTTATATTGTGCCGCACAAG	CTTGTGGGGCTGGGGGGGGGAGGTG	0	3535	13532	IGL@	4205	98	MEF2A
DB003F3BC1_UP	AD004N2BC2_UP	Up-Up	GCTATTGTAGCATTAGGCCGTGAGA	ACTGGGGGCCGTGGGGGCCGGGGGG	0	8900	9270	CCNA1	10397	3886	NDRG1
PRSB9BC3_UP	PRSG12BC12_UP	Up-Up	TTGCTGTATCGTTGGGGGCTTGCCG	GCCCAGGGTCTGAAGGTGGTATGGG	0	5291	55893	PIK3CB	56159	2104	TEX11
DB005G1BC1_UP	AD004K7BC1_UP	Up-Up	AGCGTTCGACCTGGTGCACGGCGGG	TCTGTCTCGGGTCAGAGGAAGGGTT	8	9787	3032	DLGAP5	5934	1628	RBL2
PRSC12BC2_UP	PRSG2BC3_UP	Up-Up	GAGGATAGTGAAGCGTGCTTATCAC	GGTTTCGTCATCGACTCCTAGAGGG	0	729991	9076	LOC729991	7329	3129	UBE2I
DB003L7BC1_UP	AD004F16BC2_UP	Up-Up	CTTTGAGCGGGTCGGTCGTCCGCTG	ACTGGAGCAGGGAGCAGTTTTATTC	2	7431	69	VIM	54880	12054	BCOR
DB005F20BC2_UP	AD004B21BC1_UP	Up-Up	TTAATCAGTGTGGGTATTGTTGGTT	CAACCCATTTCCCTGGACGATTTGC	0	4615	138	MYD88	7849	6077	PAX8
DB005B6BC2_UP	AD005K23BC1_UP	Up-Up	GGGCTACCTTCGCGTAGCGCAGCGC	GGGTCCAAGAGGGCCGGGGAAGGAG	0	3845	8590	KRAS	5979	4203	RET
DB003K3BC1_UP	AD003H9BC1_UP	Up-Up	TATCTAGCATCGGTTGGCTAAGGCT	GTCTAAGTTAATTATACGGAGTTAG	0	57018	8729	CCNL1	3615	2442	IMPDH2
DB003K12BC2_UP	PRSG5BC4_UP	Up-Up	GCGTATCTGGCATAGTTTTTAATTG	CACCGGGGGTGGTAGGGGGACTGGG	0	4869	6392	NPM1	5932	1563	RBBP8
DB006K21BC1_UP	AD003H2BC2_UP	Up-Up	GCAGGTTCTGCGGAACGGTCTGATG	GTGTTTATTAGTGGACAAGAGGCGG	0	8031	2434	NCOA4	55437	5332	STRADB
PRSA6BC1_UP	PRSG12BC9_UP	Up-Up	AGGATGATGGGATCGCCAGGCGGTT	CTTCGTCTTAACATTGTATAGAATT	0	1026	3192	CDKN1A	56159	2104	TEX11
DB005J19BC1_UP	PRSG10BC1_UP	Up-Up	CTGTACTCTCGGGCGATTATCGCTT	TCTCCATTCATTGGTTAAGCGCAAT	0	7490	1923	WT1	7341	4586	SUMO1
PRSA10BC4_UP	AD004I8BC2_UP	Up-Up	CAATTCGCGATTGGGTTACTATATT	TTGGTCTGAATTTCCGTATTTTTTA	0	51100	4480	SH3GLB1	1956	71314	EGFR
PRSA4BC4_UP	AD004J23BC1_UP	Up-Up	GTGGGCATGCCTCATGCAGGGGGCA	CAGATGGTATTATCGGATTGGCGTT	0	93621	12736	MRFAP1	2119	4522	ETV5
DB006I17BC1_UP	PRSG6BC1_UP	Up-Up	GAACTGTATGGTTTGGAGTCGTGGT	GAGGTCAATTGGCGTTTTTAGACGC	0	668	13782	FOXL2	6844	4137	VAMP2
DB006M19BC1_UP	PRSE5BC2_UP	Up-Up	TTTGGTAGAGCTTGGGGCGACGGGA	AAGGGGCGCAACTGGAGGGGTAGGG	0	51684	6119	SUFU	6015	4435	RING1
PRSB2BC2_UP	AD004C3BC1_UP	Up-Up	CGTTTTCGATTGGGTGGTCTTCTTT	TATCCTATTTGAAACAGCACTACAG	0	972	4430	MORF4L1	4846	13962	NOS3
DB006J9BC1_UP	AD005A6BC2_UP	Up-Up	GCTTTGAGGCGACTGGAGGGGGCGG	GTTTAACTTATAGACCTTCAAGAGG	0	4780	7150	NFE2L2	5546	2895	PRCC
DB006M22BC2_UP	AD003J11BC1_UP	Up-Up	AGGCTGCCGTGTATCCGTTGTAAAA	CAGATATGGTGGTAGGCCTGAGTCA	0	2271	3408	FH	4205	11886	MEF2A
DB006N22BC2_UP	PRSG9BC3_UP	Up-Up	TTGTTGGAAATGTATAATTTTGACG	AGAGTTTTTAATAACAGATGGTATTTAGT	0	868	1938	CBLB	8554	56382	PIAS1
DB003J16BC2_UP	AD003N11BC1_UP	Up-Up	GGCGGGTGGGGGGCGTGGCATCGCC	TATATCAACACTCGTTGGACCCCTC	0	2189	3568	FANCG	7112	11923	TMPO
PRSC4BC3_UP	AD004P12BC2_UP	Up-Up	GAAGCCATTGACAGAGCCGTCCATT	AGGGGAGGGCACCTCCGCCAGCGGC	0	5928	3366	RBBP4	6794	5410	STK11
DB006B15BC1_UP	AD004J14BC2_UP	Up-Up	GCGTGCATATCGTTGGGGGCCGTGG	CTTTGCTCCGGATAAGCTTGGTGAG	0	472	14734	ATM	1434	2940	IKZF1
PRSC1BC2_UP	AD005K22BC2_UP	Up-Up	ATTATAAGGGACAGGGGAGGGGGGG	GTCTCTTGTTTTTAGTTATCAAGTG	0	11075	4907	STMN2	4436	7918	MSH2
DB003K16BC2_UP	AD005E19BC1_UP	Up-Up	ATGGGGTTAGCAGCGTATCTGCTGC	TTGGGTGCACATGGGGACATGGTTA	0	5831	5951	PYCR1	2263	71073	FGFR2
DB006B20BC2_UP	AD004O4BC2_UP	Up-Up	TAGTCATGGTTGCTTATTCACGAAA	TTACGGGTAGTTAATTACTATAGTG	0	4602	12304	MYB	580	54597	BARD1
DB005K8BC2_UP	AD003P17BC1_UP	Up-Up	CTTTCAATAAGTTTTCTAGGGGCTG	AAAAAGGAAAGTCCGATGGGACACA	0	5934	1628	RBL2	3930	861	LBR
DB005G3BC1_UP	PRSF9BC4_UP	Up-Up	TCAGTTACATCAGATAATGTTTTGG	ACGGTCGTATACAGCAGGGGTAGTG	0	1453	7634	CSNK1D	5295	12865	PIK3R1
DB005P8BC2_UP	AD005A5BC1_UP	Up-Up	GTGTGCGCGAGGCGAGGGGGCCAGG	AGGTGCGATTGCGGGCGTAAGGGCA	0	6146	12007	RPL22	5546	2895	PRCC
DB003E12BC2_UP	AD003O21BC1_UP	Up-Up	GGTCGAGGTAAGGGTTGCGTCAGGT	GAGTCTATCCTCGTCGAAATGCCAT	0	645	14238	NEK2	5127	4804	CDK16
DB005L1BC1_UP	PRSH2BC2_UP	Up-Up	GAGTATTTTCGTCACGAGCGTGGGA	CTATTTTCAGGACCTCCATTTAAAT	0	3159	4041	HMGA1	55165	4717	CEP55
DB005J23BC1_UP	AD003E14BC2_UP	Up-Up	CTGGTCTGAATCGTGGTTGTGGAGA	TCTTTAAGTCAAAAGTCGGCTGTAG	0	605	53866	BCL7A	901	9929	CCNG2
DB006I16BC2_UP	AD005I23BC1_UP	Up-Up	TTCAGCACGACGTTCTCCTTCACGG	ATTGACTGGGGGTGGTCAGCTTACC	0	5292	7882	PIM1	701	7871	BUB1B
DB003C18BC2_UP	PRSG4BC3_UP	Up-Up	GCGTCCGATCCAGGGTAGGCGTAGG	TTTTTGGATATTATGAGCTCTCTGC	0	1022	1832	CDK7	9112	8956	MTA1
DB006J13BC1_UP	PRSG4BC3_UP	Up-Up	ATAGTGTGAGGTTGATGGGTTTTCA	TTTTTGGATATTATGAGCTCTCTGC	0	4194	14319	MDM4	9112	8956	MTA1
DB005L1BC1_UP	AD003H22BC2_UP	Up-Up	GAGTATTTTCGTCACGAGCGTGGGA	TGTCGTCGTGGGTCCGCGCGTGGGC	0	3159	4041	HMGA1	2177	15052	FANCD2
DB005D9BC1_UP	AD003G19BC1_UP	Up-Up	TGACGCGAAACTGATTGTGTGGTAG	ACAAACCAGTAATGAGATTTCAGAG	0	7171	10079	TPM4	892	13480	CCNC
DB005J21BC1_UP	AD005K3BC1_UP	Up-Up	TTTGGTTTGGGCTAGCGGGCGAGGG	GTAATGTGAGTTAGTACTTTCAAAG	0	6955	13057	TRA@	2719	13210	GPC3
PRSD5BC2_UP	AD005P9BC1_UP	Up-Up	GTGCGCGTTAGAGTTTCATTAGGGA	CATATCTATCAGTCAATATATCATG	0	1021	13668	CDK6	1785	14117	DNM2
DB003P10BC2_UP	PRSF10BC4_UP	Up-Up	GTGTCGGGTGTTTTTATAAGTATA	GACCCCGGAGCTTAGCTCCCCTGGG	0	991	4892	CDC20	6672	7188	SP100
DB003L2BC2_UP	AD005A17BC1_UP	Up-Up	TTGTTCGCATGTGGTGATGGCCGGG	TACTTTCTTGAAGCATTTATGGTGG	0	1104	5290	RCC1	1655	5957	DDX5
PRSB4BC1_UP	AD005I11BC1_UP	Up-Up	AGCAGCTAGGTGTTAGGGAGTCCAA	AAGGTAGGCCCCGTTCGGCCTGTGG	0	55957	2864	LIN37	3936	2377	LCP1
DB006I10BC2_UP	AD005K24BC2_UP	Up-Up	AGCAGCTAGGCAGGACAGCGCACTG	TCACATTTCGGCTCCGGTTTCCCTT	0	6416	10376	MAP2K4	5979	4203	RET
DB006C17BC1_UP	AD005N14BC2_UP	Up-Up	TGTGCTTGTCTTGAAGGACTCGTTG	ACTAGGTTAGTTTACCCTGAATTAA	1	8522	3326	GAS7	7249	72199	TSC2
DB003P7BC1_UP	AD003M15BC1_UP	Up-Up	GCGCATTCTAGTGCTATCTTACAGG	CCGGGGTCATTGTTGTGACAGCTCG	0	5127	3474	CDK16	5499	3788	PPP1CA
DB003A14BC2_UP	AD005D11BC1_UP	Up-Up	CAATTAGCCTGGCTCTCGACACAGT	TTCCTAGTTCGTTAAATCTATGGTT	0	3621	71736	ING1	5900	10891	RALGDS
DB003H8BC2_UP	AD004E6BC2_UP	Up-Up	AGAGGTTATACAACTCCATGGTAAC	AGTGCCCAACTAATTTAACACGAAC	0	890	71890	CCNA2	3978	56190	LIG1
DB003K24BC2_UP	PRSH3BC1_UP	Up-Up	AAGACGTTTTGTGGGAGGTGTGTCT	GTCTTTGTGCTATGCATCATACAAA	0	1356	1072	TUBA1B	2856	4761	AP2B1
DB005P7BC1_UP	PRSE11BC1_UP	Up-Up	TCGTCAGGATAGGTCGACAGGAGGC	TGTCTATATGGGCGAGGCGTCGCTC	0	6146	12007	RPL22	6285	3757	S100B
DB006K21BC1_UP	AD004L15BC1_UP	Up-Up	GCAGGTTCTGCGGAACGGTCTGATG	ATCTTGCTTTGAGGAAGTATCATAT	0	8031	2434	NCOA4	55422	6496	ZNF331
DB003F18BC2_UP	PRSG6BC4_UP	Up-Up	ACGTTGGTAGAGACGGGATTGGTGG	TGCGGTGAGGGGTGGTGGCGGGGGG	0	10059	2521	DNM1L	6844	4137	VAMP2
DB003M17BC1_UP	PRSG7BC4_UP	Up-Up	TGCTTTGAAGCAGTGTACCGGTAGT	ACAGCAATATAATGCATGTGGGATT	0	4747	10981	NEFL	1284	3179	DDX39
PRSA1BC2_UP	AD004J2BC2_UP	Up-Up	CAACATGTTTCTGTAATGCTCACGA	TGTTATATAGGTACAATTCTTCTTA	0	5700	4018	PSMC1	10215	10659	OLIG2
DB003F18BC2_UP	AD004F3BC1_UP	Up-Up	ACGTTGGTAGAGACGGGATTGGTGG	GTAATGACTTGATGGTCCGGATAGG	46	10059	2521	DNM1L	57007	1997	CXCR7
DB006C23BC1_UP	AD003I21BC1_UP	Up-Up	CCTGTGCCGTCAATCTAGGGGAGTC	GACAAGGGTAGTCCGTACTGGGGGC	0	10801	5908	SEPT9	7443	71462	VRK1
DB005F20BC2_UP	AD003N1BC1_UP	Up-Up	TTAATCAGTGTGGGTATTGTTGGTT	TCCACCGGGTTCTTTAAGCGTCTTC	0	4615	138	MYD88	5770	2939	PTPN1
DB006A20BC2_UP	AD003B1BC1_UP	Up-Up	CGAGGGCGCTAGGAGGTACATGTAA	TATCTTCTGCGCTAATCGTTTATGG	0	6934	9999	TCF7L2	1356	229	TUBA1B
PRSB10BC1_UP	AD004N22BC2_UP	Up-Up	TTCGTTTCCACTGGTTAGTGCTGCC	AGGATCTGGAATGGGTCTCTTTTAA	0	7341	4586	SUMO1	2271	3408	FH
PRSC6BC4_UP	PRSF8BC4_UP	Up-Up	GTCTCATATAGGGTGTTATGACGTA	ATTCTGTAATCGCTGCCTCCACGTC	0	894	8013	STX4	23568	3431	ARL2BP
DB005F9BC1_UP	AD003O15BC1_UP	Up-Up	CGGGAGCTGATAACGGCTGTGACGG	CTTCAGGAGCCTGTAAGGGTACTGG	0	5155	9318	PDGFB	1022	5574	CDK7
DB005F19BC1_UP	PRSE1BC1_UP	Up-Up	AGAATTCGGTTTATAGTCTAGGGCC	ATGGCCTCATGTAGTAGCAATCCCG	0	4615	138	MYD88	5708	5171	PSMD2
DB006F15BC1_UP	AD004B22BC2_UP	Up-Up	TGCGCGGGGACTCACGAGGAACCCC	ATAGGTTAGTATCGGAACATTTTTG	0	124540	14090	MSI2	7849	6077	PAX8
DB003A2BC2_UP	AD003G18BC2_UP	Up-Up	CAAATTGTCTCTACGCCTGTAGCGT	ATAATGTTGGAGCGCTTAGTGGTAG	0	3925	7417	STMN1	5071	1392	PARK2
PRSB2BC3_UP	AD004J14BC2_UP	Up-Up	CTTTGGTCAATGTCGCGGGCCCACA	CTTTGCTCCGGATAAGCTTGGTGAG	0	972	4430	MORF4L1	1434	2940	IKZF1
PRSC10BC4_UP	AD003O19BC1_UP	Up-Up	GTGCGTTGATGACGCCCTGCGGGGG	CCTTAAGGTTGGGGTTTAGTGCAAG	0	1616	52987	DAXX	645121	55114	CCNI2
DB005J23BC1_UP	AD004B14BC2_UP	Up-Up	CTGGTCTGAATCGTGGTTGTGGAGA	CCGGTGTTCGAGGCGGCGTGGGGGT	0	605	53866	BCL7A	57120	121	GOPC
DB003N17BC1_UP	AD003A13BC1_UP	Up-Up	CCGACATGATTATCAGTACTCTATG	GAGACTCAGCTCATATTGAGTGAGA	31	4001	2370	LMNB1	3621	71736	ING1
PRSA10BC3_UP	AD004B14BC2_UP	Up-Up	GTTGTGTCACGAGTACACGTTGTCT	CCGGTGTTCGAGGCGGCGTGGGGGT	0	51100	4480	SH3GLB1	57120	121	GOPC
PRSB4BC3_UP	AD004D11BC1_UP	Up-Up	GCGCGCGCTACTTTTTGCTCTTGGT	AGCAAACAGTCAAATATAGAACGAT	0	55957	2864	LIN37	2625	3455	GATA3
DB005L21BC1_UP	AD005A12BC2_UP	Up-Up	GAAAATAGGTATCATGGGGTACGTT	TGTAGGTGGGAACGTTTCCGCCTAA	0	4004	14023	LMO1	2130	917	EWSR1
DB003B3BC1_UP	PRSF11BC3_UP	Up-Up	ACCCTAATAATTTACTTTCTAAGAC	TGCTAATATAAACCTGGAGGTTGTG	0	84790	4260	TUBA1C	6829	12443	SUPT5H
PRSB3BC3_UP	AD004C7BC1_UP	Up-Up	TGTAAGACTAGCATGTATCCGGCGC	CGCTAGTTATAACGAATACTTAGTT	0	6286	2693	S100P	2517	71455	TACC3
DB003G2BC2_UP	AD003H8BC2_UP	Up-Up	TCGTGTGATTCGAGTTGATTTTGGA	GACCCCGAGGGTGCCAGTGGCGGCG	0	4088	4690	SMAD3	890	71890	CCNA2
DB006N21BC1_UP	AD004N12BC2_UP	Up-Up	CTGCTTGCTAGGGTGGGGATACAGG	TGGTAGTGGGCATAGCTTTTGTGGG	0	868	1938	CBLB	1643	3586	DDB2
DB006B8BC2_UP	AD003H18BC2_UP	Up-Up	CTTTGTGTCCTAGTTACTAAGAAGA	TCTCAATGACATAGCGGACATACAC	0	23598	12624	PATZ1	8379	6811	MAD1L1
DB006L14BC2_UP	AD004G1BC1_UP	Up-Up	CGATGAGAGTCGTGCGGGTGGCGAC	CTTAGTGCATGCTGAACCCATGGAC	0	2130	14655	EWSR1	9787	3032	DLGAP5
DB003F10BC2_UP	PRSG11BC1_UP	Up-Up	GGATGACAGGTGTAGCGGGCTTTAA	GCAAGAGGAGAAAAAAGAGTTATAG	0	63894	277	VIPAR	9444	8168	QKI
DB005D16BC2_UP	AD004A6BC2_UP	Up-Up	CAGAGTCTGTCTCAGTGTGTCAGTG	TGGCGACATGCTGGATTTGATTAC	0	7253	12039	TSHR	905	56248	CCNT2
DB003I2BC2_UP	AD003I8BC2_UP	Up-Up	GCAGGTCCGACAAGATTCTTGAGTT	GGTTGTTACATGACTCAACAACACT	0	4830	3125	NME1	4869	3078	NPM1
DB006J7BC1_UP	AD004E7BC1_UP	Up-Up	AATTCCCCGTAGGCCACTTGAGTGG	TTACCTGGCCACATGGGTATTAATG	0	5108	8878	PCM1	3978	71458	LIG1
DB006O18BC2_UP	AD004P19BC1_UP	Up-Up	GGTTAGTAACGTGTCACCAAGACGT	CCGTGAAGAGAACGGTTATTTCGTC	0	5087	71783	PBX1	2624	7465	GATA2
DB006B15BC1_UP	AD004A1BC1_UP	Up-Up	GCGTGCATATCGTTGGGGGCCGTGG	CTCATTTCCTTAGATTGAATGCAGA	0	472	14734	ATM	5932	1563	RBBP8
DB003O13BC1_UP	AD003M14BC2_UP	Up-Up	GTGGTGTCATTTGTATTAGAGAGAA	ACGTAGCGCTTGCATTATAAAAGTT	5	8878	3668	SQSTM1	10376	7910	TUBA1B
DB006P1BC1_UP	AD004K4BC2_UP	Up-Up	GAGGCCTAATAAGGGAGGCGGGCGC	TGTCTTTGGTACTCATTGTCAGTTT	0	405	10907	ARNT	4171	6523	MCM2
DB003C12BC2_UP	AD003L4BC2_UP	Up-Up	TTGGTCTACTCAGGAGACTTGCGTT	TACTTAAAGTCTGAAGCTCCTAGGG	0	902	12855	CCNH	2516	9939	NR5A1
DB003L24BC2_UP	AD003N4BC2_UP	Up-Up	CTCACACGTCACCAATCTCTAACTG	GCGAAGTGGAGGGGGCTGAAGCGAG	4	2913	2057	PLK4	4086	3782	SMAD1
DB003A12BC2_UP	PRSE10BC1_UP	Up-Up	TTCAAGATCAGGATTGGGGGGTGCC	AGCGGTTCTTGATCTTTTGTTATGG	0	9134	13249	CCNE2	56904	6148	SH3GLB2
DB006J6BC2_UP	AD004J4BC2_UP	Up-Up	ATAGGTTTGTCATAGCATACGGGTC	GCTACGATTTGGAGTCGAGGACCGG	0	2115	52931	ETV1	11197	1273	WIF1
DB003M21BC1_UP	PRSF10BC1_UP	Up-Up	TATCATTTGTGTCGAAGTTGCCTAG	CTATAATTACTTAAACAATGTACAG	0	1356	6115	TUBA1B	6672	7188	SP100
PRSC4BC4_UP	AD004P15BC1_UP	Up-Up	GACTGAGTCAGAGCTCATGGGCGGA	TCGGTGTGGGGATGGATATTGAGAT	0	5928	3366	RBBP4	2309	6223	FOXO3
DB005H11BC1_UP	PRSE11BC4_UP	Up-Up	AATTCGACGGGTCTGGTTGCGCGGT	TGTGGCGACATTCACAACTCTTGTT	0	143187	710	VTI1A	6285	3757	S100B
DB003E12BC2_UP	PRSF8BC3_UP	Up-Up	GGTCGAGGTAAGGGTTGCGTCAGGT	TGGTAGTACAGTCAGGGTTGGGTGC	0	645	14238	NEK2	23568	3431	ARL2BP
DB003D21BC1_UP	AD004N14BC2_UP	Up-Up	GGAGAGGCGAACCCATATAGATATG	AATGGACCGTTGCAGCCTGTCCGGG	0	5914	14383	RARA	10342	5933	TFG
DB005H20BC2_UP	AD003B19BC1_UP	Up-Up	ACTACGCCAAAGTTTTTGGCGGGAA	ACAATTGGTTTTAATTTTTTGTTAA	0	3131	2127	HLF	25939	1657	SAMHD1
DB005N8BC2_UP	AD003A21BC1_UP	Up-Up	TAGCCCTGTGTTAGGGGAGGTCGTC	ATACCGGTAACTCCTTTTGTTTTGG	0	4893	5462	NRAS	7443	53763	VRK1
DB006G2BC2_UP	AD005C19BC1_UP	Up-Up	GGGGGGTGGCGTTGGAGAGGGAGTG	TTGATAGCGTAAGGCACTCACTCTC	0	9935	2353	MAFB	2308	5840	FOXO1
DB005M6BC2_UP	AD003K2BC2_UP	Up-Up	AAGCCTAGATGAACAAGCCGGCACT	CGAGGGTCCTATTGAGGCAGGGACG	3	23133	11831	PHF8	79616	6642	CCNJL
DB006F24BC2_UP	AD003A18BC2_UP	Up-Up	TGCGCCTGGTCGAGCGTCAAGCGAC	TGTCAAACACTGATTAAGTATTGCT	0	2146	143	EZH2	81565	1734	NDEL1
DB006G7BC1_UP	AD005M18BC2_UP	Up-Up	CTATCGCACAGACATTCTAGCTATG	TATGGGTGGGGCGGCTAGAGATGGT	0	898	12508	CCNE1	8019	12575	BRD3
DB006B12BC2_UP	AD004F17BC1_UP	Up-Up	GTAACCTTCTAGTCTCAAGTTTAAG	GTTTACGGAGGCGATGTCCAGGAGG	1	2130	917	EWSR1	208	56582	AKT2
DB006B24BC2_UP	AD005O13BC1_UP	Up-Up	TTGACGCGTCTGCTGTCGCTCAATA	CCGTAAATAATAGATGGACGAGAAT	0	5371	3572	PML	23092	14545	ARHGAP26
PRSC10BC3_UP	PRSE3BC1_UP	Up-Up	ACGAACACGTTACTTGCTCGACTCA	GAGGACCCAACTGCGATGTATGAGG	0	1616	52987	DAXX	501	3933	CDKN2D
DB003P18BC2_UP	AD005A23BC1_UP	Up-Up	TGGATGGGTGTATGGGGAGGAGGGG	TTAGTGATAGTCTTGGCACGTTTAG	0	3930	861	LBR	5371	3572	PML
DB006G21BC1_UP	AD003J1BC1_UP	Up-Up	GCGCGTCGCTTATGGTGGGTGGGCA	CAGTGTGTAAGGTGTTTTCACCCGG	5	2313	6734	FLI1	1454	4815	CSNK1E
DB003O8BC2_UP	AD003N4BC2_UP	Up-Up	GTGGCAATCATGGCGGCAGCTGAAG	GCGAAGTGGAGGGGGCTGAAGCGAG	0	983	5873	CDK1	4086	3782	SMAD1
DB006O17BC1_UP	AD005A4BC2_UP	Up-Up	CGGGTTTGTCGGGTGATCAGGTCTA	TGTGACGAGTTTGATGACATCTTAT	0	5087	71783	PBX1	2078	11267	ERG
PRSB3BC2_UP	AD005J3BC1_UP	Up-Up	GGGGGTGGGGTACCGGTAGATGGGT	TCAGTCCCGGGGGTGTAGCCTCTTCACCGGCGGG	0	6286	2693	S100P	64783	55894	RBM15
PRSA12BC1_UP	AD005C19BC1_UP	Up-Up	TTTAGTGTATGTACTCATTTCACAA	TTGATAGCGTAAGGCACTCACTCTC	0	599	53726	BCL2L2	2308	5840	FOXO1
DB003L18BC2_UP	AD004F17BC1_UP	Up-Up	CTATGTAGATTCTGTGCTTTAGGAC	GTTTACGGAGGCGATGTCCAGGAGG	0	4000	3903	LMNA	208	56582	AKT2
DB005I1BC1_UP	AD003N7BC1_UP	Up-Up	AACTGCATGGTAGGCAAGGGCAGCA	TTTTTTTGATACACTGTCGGAACTA	0	9787	5976	DLGAP5	991	6942	CDC20
DB003I18BC2_UP	AD004H9BC1_UP	Up-Up	TTGCGCGCCCAGGTAGGCGCTTTGG	ACTCAGGACATCACATTAGGGGGCG	0	10983	3899	CCNI	3209	14502	HOXA13
DB006M6BC2_UP	AD004B4BC2_UP	Up-Up	TGGTCAGCTAGTCCTTAGGAGGGGT	TTCCCTGTGTTAGACGTAACCTTAC	0	150465	10198	TTL	2623	6313	GATA1
DB003I2BC2_UP	AD005E23BC1_UP	Up-Up	GCAGGTCCGACAAGATTCTTGAGTT	AAGTAAATCCAATCAGTTATTGCGG	0	4830	3125	NME1	2146	143	EZH2
PRSC11BC2_UP	PRSH4BC1_UP	Up-Up	CGCGTGGGTGACCCGTGCGGCGGAG	AAACAAGGCGTTGTTCGCCGGTTTA	0	23543	12686	RBM9	858	10940	CNOT7
DB003J3BC1_UP	AD005D11BC1_UP	Up-Up	AGTGAAGGAGGCGGAAGGAGCGGGC	TTCCTAGTTCGTTAAATCTATGGTT	0	5663	6970	PSEN1	5900	10891	RALGDS
PRSC11BC2_UP	AD003G16BC2_UP	Up-Up	CGCGTGGGTGACCCGTGCGGCGGAG	GTCAGTCAGGGATCGAGGGTAAAT	0	23543	12686	RBM9	1994	61	ELAVL1
DB006D5BC1_UP	AD005I23BC1_UP	Up-Up	TCCGGGTCACCTATAAGGGGCGTCG	ATTGACTGGGGGTGGTCAGCTTACC	8	595	3587	CCND1	701	7871	BUB1B
DB005L2BC2_UP	PRSG12BC12_UP	Up-Up	TGTACAGGGTGGTGGGGGGGACTGT	GCCCAGGGTCTGAAGGTGGTATGGG	0	3159	4041	HMGA1	56159	2104	TEX11
DB006P4BC2_UP	AD003M6BC2_UP	Up-Up	CCAGTTACTGAACTGACAGCAATAT	GGGGCGGGGTAGCTGGGGCCTTGGG	0	945	14138	AKAP9	4869	3966	NPM1
DB005L10BC2_UP	AD004J8BC2_UP	Up-Up	AGTCAAGACCGTGGTATGGAGCGGG	TTGTGATACTGTTGTCAGACTTCAA	0	26511	2645	CHIC2	3535	13532	IGL@
DB003H2BC2_UP	AD003O16BC2_UP	Up-Up	TGGAGGTTGGCCAGGCAGCGCGGGG	GTGTGACTGAGTGTGTCAGAGTCAG	0	55437	5332	STRADB	1022	5574	CDK7
DB003F4BC2_UP	PRSF7BC4_UP	Up-Up	ACCTGTATGTGAGTTTACGGGTCAC	AAAAATGTCTTCCATGTCAGCTGAG	0	8900	9270	CCNA1	84708	8141	LNX1
DB006A24BC2_UP	PRSH5BC3_UP	Up-Up	TTTCTGTACAGTGTTACAACGAGAG	ATGTAGTGTTGCGACAAAATAAAAC	0	4771	3697	NF2	896	6197	CCND3
DB006G21BC1_UP	AD003F22BC2_UP	Up-Up	GCGCGTCGCTTATGGTGGGTGGGCA	ATAGAGAGGGTAAAGCGTTTTCAAC	0	2313	6734	FLI1	6829	12443	SUPT5H
DB005E4BC2_UP	AD004A2BC2_UP	Up-Up	GAGGGGAGCGCCGCGCGCGGGGTGG	TAGCGCAGAGACCCAGGATAGTGAA	9	5430	14287	POLR2A	5932	1563	RBBP8
DB006O5BC1_UP	AD004A1BC1_UP	Up-Up	ATTCTGAACATTTTATAGTAACTTA	CTCATTTCCTTAGATTGAATGCAGA	0	7157	3774	TP53	5932	1563	RBBP8
DB006G24BC2_UP	AD004B6BC2_UP	Up-Up	GATATGGTTGGGGAACATGGTAAGG	TTCGGTAGCTGTTGGGACGGGAGGG	0	90993	7094	CREB3L1	124540	5942	MSI2
DB006J8BC2_UP	AD003F6BC2_UP	Up-Up	AGGGGCGCTTATGGGTTTCCATTCG	GTCCCAACGTTTCCCGGCGGAACAA	0	5108	8878	PCM1	4088	11805	SMAD3
DB003P7BC1_UP	AD004L8BC2_UP	Up-Up	GCGCATTCTAGTGCTATCTTACAGG	TTCGTCGTTATGACACCCAGTCAAC	0	5127	3474	CDK16	1021	13668	CDK6
DB005B3BC1_UP	PRSH4BC4_UP	Up-Up	GATTAACCCTCGTTAAGTATAAGTT	GTAGGGTTTAAAAGCAAGACGGGTG	0	27086	8945	FOXP1	858	10940	CNOT7
DB006O4BC2_UP	AD004L3BC1_UP	Up-Up	GATGTTAGTAAGAGGAATGCGGGAA	TGATGCTCCGCCTTCCAGGTTATTT	0	3927	5231	LASP1	1140	7071	FGFR1OP
DB006M22BC2_UP	AD003M3BC1_UP	Up-Up	AGGCTGCCGTGTATCCGTTGTAAAA	TGCCCTATGAAAGGGAGGGGTGGGA	0	2271	3408	FH	597	8953	DCTN1
PRSC10BC1_UP	AD003L10BC2_UP	Up-Up	TCCTTTAAGATCCAGCAAGGGCGCA	CCTACGCGGGACGGAGGCAGCCGGG	0	1616	52987	DAXX	993	4501	CDC25A
DB006I20BC2_UP	AD003I24BC2_UP	Up-Up	TCCGACGATAATTTCATGTGATCAA	TAGCTGATGCTTCTGGGTGATGGGG	0	602	71003	BCL3	8878	3882	SQSTM1
DB006G18BC2_UP	AD003K24BC2_UP	Up-Up	CGGATGATCGGTGAACTAGCTTGG	GATAGGATTAGTAGAACGTACTTCT	0	5077	56022	PAX3	1356	1072	TUBA1B
DB003K8BC2_UP	AD004P1BC1_UP	Up-Up	CATTTGCTGCCTTTTCCGGAAGCCA	TTTTTATCTCTGTCGGGGTTCTTCT	0	3856	2380	KRT8	81608	441	FIP1L1
DB006O4BC2_UP	AD004D10BC2_UP	Up-Up	GATGTTAGTAAGAGGAATGCGGGAA	ATGTCTTTGCCCTTCGATTCCATGA	0	3927	5231	LASP1	10342	55275	TFG
DB006J1BC1_UP	AD005C12BC2_UP	Up-Up	ACAGCTTCTGAGATTCCAGTTGTG	TTCTATATTAAGGCTGAGAATGCCG	0	50615	4298	IL21R	5894	732	RAF1
DB003D22BC2_UP	AD003F4BC2_UP	Up-Up	GTGTGTTTGTTCATGTGACGTGAAG	GGTTATGGTCTTCGGAGGCGTTAGG	0	5914	14383	RARA	8900	9270	CCNA1
DB003P21BC1_UP	PRSG7BC2_UP	Up-Up	GTATGATATGCGTATTTTTGCTTCA	AGAACATGTGTACATGGCCAGGAAT	0	2035	55736	EPB41	1284	3179	DDX39
DB003M16BC2_UP	AD003H19BC1_UP	Up-Up	ATGTGCTAGTTGCGTACTTCAATAC	ATAGTAGTGATAGCCTGTGGAGGCA	0	5499	3788	PPP1CA	6714	7119	SRC
DB003P1BC1_UP	AD005G20BC2_UP	Up-Up	TAACCCATCGGTTGTGTGAGAGTCG	GATTTTCCATTGGTGTACAAAGTTA	0	7846	4595	TUBA1A	4026	70215	LPP
DB006J6BC2_UP	AD004P19BC1_UP	Up-Up	ATAGGTTTGTCATAGCATACGGGTC	CCGTGAAGAGAACGGTTATTTCGTC	0	2115	52931	ETV1	2624	7465	GATA2
DB006J6BC2_UP	PRSE1BC1_UP	Up-Up	ATAGGTTTGTCATAGCATACGGGTC	ATGGCCTCATGTAGTAGCAATCCCG	0	2115	52931	ETV1	5708	5171	PSMD2
PRSA7BC1_UP	AD005I6BC2_UP	Up-Up	GAAACTGGCTCCGGGTTCTGTGTAT	AGTAATAAGGTGCAAGGCGAGACTA	20	5711	7647	PSMD5	2115	52931	ETV1
DB003N7BC1_UP	AD003B9BC1_UP	Up-Up	AGAAAATGATAGGGCATGGAGCGGC	GACTGCAGGACCAAAGACTGGAGGG	0	991	6942	CDC20	991	3206	CDC20
PRSD3BC3_UP	AD003K3BC1_UP	Up-Up	TACTGATTGATCCTCAGCCAGGTCT	AATTCTGCATTAGCGGGACAGTTGA	0	26119	9194	LDLRAP1	57018	8729	CCNL1
DB005L22BC2_UP	PRSG11BC3_UP	Up-Up	TATGTTATGTAGTGGGATGGTGAGC	ATGGGAGGGAGGGGGTGGTGTGGAG	0	4004	14023	LMO1	9444	8168	QKI
DB006N13BC1_UP	AD003M4BC2_UP	Up-Up	TATAATTTCAATTAAGTTGACATGG	GGATAAGGCATCCCTCCCACCCCGT	0	672	14613	BRCA1	597	8953	DCTN1
DB005A2BC2_UP	AD004L21BC1_UP	Up-Up	TTGAAATTTTCACCAATCCGGTCTT	GAGAGGACCAAGCCAGGAATGTTTT	0	5932	1563	RBBP8	8031	2434	NCOA4
DB003N17BC1_UP	AD004P22BC2_UP	Up-Up	CCGACATGATTATCAGTACTCTATG	CTCGTGAACGTAGGCTATTGGATGA	0	4001	2370	LMNB1	7430	5815	EZR
DB003O8BC2_UP	AD003F8BC2_UP	Up-Up	GTGGCAATCATGGCGGCAGCTGAAG	TGCCACTTGTCATATAGCGCCCAGA	0	983	5873	CDK1	11186	53922	RASSF1
PRSD4BC3_UP	PRSF4BC3_UP	Up-Up	TTGAACGCTTATTTGGGTCAATATC	GTCTGTCTTTTCGCCTTGTTGAAAG	0	694	5844	BTG1	56159	2104	TEX11
DB005D15BC1_UP	AD005M12BC2_UP	Up-Up	TCGTACGTTCCATCCTTCTCGTTAT	TCCCTGGAGATAACCATTCAGCCGA	0	7253	12039	TSHR	1879	11153	EBF1
PRSC10BC3_UP	AD003B4BC2_UP	Up-Up	ACGAACACGTTACTTGCTCGACTCA	AACGGGGAGTCTGTGGAGTACCGT	0	1616	52987	DAXX	84790	4260	TUBA1C
DB003O1BC1_UP	PRSF4BC1_UP	Up-Up	GATCCTCATCTTCTGACTGGTCGAA	TTTTTGTTTCTGAGATTGAAGTTGT	0	332	4441	BIRC5	56159	2104	TEX11
DB005M6BC2_UP	AD004F21BC1_UP	Up-Up	AAGCCTAGATGAACAAGCCGGCACT	TTGAATGTTCCCCTATGTTTCACGT	0	23133	11831	PHF8	5979	8858	RET
DB003B7BC1_UP	AD004P3BC1_UP	Up-Up	TGAGTGTGTATTTGACTAGTGCGGG	AGTGTGGTTTTATATTTAGGCTAAT	0	9212	6175	AURKB	3927	5231	LASP1
PRSC8BC4_UP	PRSG8BC1_UP	Up-Up	CATAGTGGTTACTAGTAATCGTTAA	GATATTGTCGGAATTGCCAATTCGC	0	25855	6651	BRMS1	924	7519	NMI
DB003D8BC2_UP	AD003D10BC2_UP	Up-Up	GAAAGGTGGTTTGATCTTATCTGAT	AGGAGCGGTGATTAGGGGGGGGGA	0	3856	55330	KRT8	4205	98	MEF2A
DB006G2BC2_UP	AD003B15BC1_UP	Up-Up	GGGGGGTGGCGTTGGAGAGGGAGTG	TGAGGTCGTATGGTGCCCTTCAGAT	1	9935	2353	MAFB	26121	54082	PRPF31
DB005P21BC1_UP	AD004D14BC2_UP	Up-Up	TAGGAGGATTTCAGTGGGTCCGTGT	CTGGGACCGTAGTACGGGACGTGCG	0	5077	14217	PAX3	1123	3020	CHN1
PRSD4BC1_UP	AD004E3BC1_UP	Up-Up	GTACGTAGGGGCTCTTGGCTTTACA	AGATTATTTTAAGGTTCTCGCAAAG	0	694	5844	BTG1	5430	14287	POLR2A
DB006M12BC2_UP	AD005O7BC1_UP	Up-Up	GCATGGACGGGGGTAGGCCCTGGGG	AGTCGCGGATTGAATGTAAAAGAGG	0	1643	3586	DDB2	2131	3419	EXT1
DB003F13BC1_UP	AD003F17BC1_UP	Up-Up	CGTGCGTTGGTACCTTCTTAATTAG	AGGTTCCGGGCGGGGGCGAGTGGGG	0	6907	13669	TBL1X	10059	2521	DNM1L
DB005F4BC2_UP	AD003K19BC1_UP	Up-Up	TTTATGTTTCAGGGCTTCTGAGTAA	GGGGGAGATGGGGTCAAAGTGGGCG	0	3159	4996	HMGA1	3939	13378	LDHA
DB005D17BC1_UP	AD003K12BC2_UP	Up-Up	CGTGGCATCAGTGGGCGGGGCCGCA	GTAGATGACTGCTCCGCGCATAAAC	19	7170	5712	TPM3	4869	6392	NPM1
DB006L21BC1_UP	AD005C3BC1_UP	Up-Up	GGTCTCCGCAGGCGCTGGTCATCTC	TTAGGTCCTTGCAAGTTACAGTCTA	0	4436	7918	MSH2	5987	11008	TRIM27
DB006C20BC2_UP	AD005O14BC2_UP	Up-Up	CTGGTTGAGATCTAAAGTGGAGCGT	AGCACAGTACGCATATTCACACGAT	0	8030	71245	CCDC6	23092	14545	ARHGAP26
DB006L19BC1_UP	AD003E24BC2_UP	Up-Up	CTTCGGGGTCGCGAACGGGGGTCGC	GTCCGATTGTTAACCGAGAGTGTGATTATCTTTCCATATTATTACATCA	0	604	72062	BCL6	84790	5766	TUBA1C
DB003J20BC2_UP	AD004D10BC2_UP	Up-Up	CCTGGTGTGTTATAGGGTGGGAAAT	ATGTCTTTGCCCTTCGATTCCATGA	5	5347	2963	PLK1	10342	55275	TFG
DB003P20BC2_UP	AD005E24BC2_UP	Up-Up	CTGCGGTGGAGGTCACACTGATTAT	AGTCGCGGGGGTAGGAGGTGGCGCG	2	28964	13777	GIT1	2146	143	EZH2
DB005J2BC2_UP	AD003L22BC2_UP	Up-Up	GACATGTTTTTACCCAGGAAAGACT	TAGGGACGGGGGCGGTGAGGGGGGA	0	4771	8968	NF2	81669	7544	CCNL2
DB006L17BC1_UP	AD004L21BC1_UP	Up-Up	TGGGCCTTTCACGGTGGTTCCGAAG	GAGAGGACCAAGCCAGGAATGTTTT	0	5081	56793	PAX7	8031	2434	NCOA4
DB005A1BC1_UP	AD003B10BC2_UP	Up-Up	GATAAGTATATTTTATCTGTACCTA	TCTCAGGGGGAGGAGCGACTTTCGG	10	5932	1563	RBBP8	991	3206	CDC20
DB006P4BC2_UP	AD005B9BC1_UP	Up-Up	CCAGTTACTGAACTGACAGCAATAT	AGCAATGGGCGTGCAGCGAGCTGAT	14	945	14138	AKAP9	4683	53149	NBN
DB003F3BC1_UP	AD003J10BC2_UP	Up-Up	GCTATTGTAGCATTAGGCCGTGAGA	CCACAGTCTTGCTGGGTAGACTTGC	0	8900	9270	CCNA1	6905	2867	TBCE
DB003A23BC1_UP	AD004D21BC1_UP	Up-Up	TCCGGGTGAACTAATTTGCATTATG	CTTTCGGGTCAGGGTTCTTGGATTC	0	7277	5839	TUBA4A	207	5348	AKT1
DB003K19BC1_UP	AD004J16BC2_UP	Up-Up	TACACTCGAGTTTCCTAGCTTTATA	GAAAATTACTGTTCGATGTAGATTG	0	3939	13378	LDHA	5292	7882	PIM1
DB006L6BC2_UP	PRSF8BC2_UP	Up-Up	CTAGTTTTTACTCGGCGTCATACGA	GAGTCTCATCGGACAGATTGATGCG	0	256646	55406	C15orf55	23568	3431	ARL2BP
PRSD1BC4_UP	AD004H13BC1_UP	Up-Up	TTGCTTGCGTGTGGCGTGGCAATAT	TTGGCGATAACGGGATCCAAGGGCA	0	9444	8168	QKI	7942	9713	TFEB
DB005I3BC1_UP	AD003J9BC1_UP	Up-Up	TTAGCGTGGAGTACGGAGCGGGACC	ACAGTACCTTAGGTTGTGAAGGGTC	0	4171	7766	MCM2	6905	2867	TBCE
DB006F10BC2_UP	AD003I14BC2_UP	Up-Up	CCTTGACCGGGTGGCGTAAGCGGTG	GCATGTCCGGTGCTTACTTGCTAGG	10	54904	9120	WHSC1L1	1025	2736	CDK9
DB003I15BC1_UP	PRSE4BC3_UP	Up-Up	TAGAGTGGCGTGGCCCGGGTGGACG	CACTTAGACTAACCTGTCGCGGGTC	0	55872	6493	PBK	972	4430	MORF4L1
DB003M11BC1_UP	AD004J10BC2_UP	Up-Up	TATTTGCGCGAGTCGTGCCGGCTTG	TGTTAGAGAACCGCTCTTTATATAT	0	900	5706	CCNG1	6416	10376	MAP2K4
DB006J24BC2_UP	AD003I8BC2_UP	Up-Up	ACAATCGTGAACCATGGGATCGTCT	GGTTGTTACATGACTCAACAACACT	0	701	7871	BUB1B	4869	3078	NPM1
DB006I18BC2_UP	AD004F13BC1_UP	Up-Up	AACTGTATATTCCATGGCTTCCGTT	CCTCTAGTGATTACTATAAGAATTC	0	668	13782	FOXL2	2624	7593	GATA2
DB006N16BC2_UP	PRSE11BC1_UP	Up-Up	CCAGGGCCTACGTAACAAAGGGTCG	TGTCTATATGGGCGAGGCGTCGCTC	0	4478	7789	MSN	6285	3757	S100B
DB003K10BC2_UP	AD003A22BC2_UP	Up-Up	CTGTTTCCTTGATGGGTTAGTTCGT	GTGTGTGCGAGGATCGAGTCACACG	0	10783	3567	NEK6	7443	53763	VRK1
DB003K7BC1_UP	AD004M6BC2_UP	Up-Up	TCTAGGACAGATTGTCAGGAGCAGA	TTCATCTTGTAGTGTGCACGTGGTA	0	3856	2380	KRT8	23133	11831	PHF8
PRSC10BC1_UP	AD003L9BC1_UP	Up-Up	TCCTTTAAGATCCAGCAAGGGCGCA	GGGTTTTAAGTGTTCTGGTAAATGA	0	1616	52987	DAXX	993	4501	CDC25A
DB003F9BC1_UP	AD005G8BC2_UP	Up-Up	TATCGTTTCATATGGTCTGAACTAC	AACCGAGACATTATGATCAGACTAT	2	63894	277	VIPAR	6850	3739	SYK
DB005D14BC2_UP	AD004N1BC1_UP	Up-Up	TTCGGTGGGGAGCGGTGGGGAAGGC	CACACGAAGATTACATCCAGGTTAA	0	54949	4027	SDHAF2	10397	3886	NDRG1
DB003K4BC2_UP	PRSH4BC1_UP	Up-Up	CTAAGGTTAAGGATGTGTAGCTACT	AAACAAGGCGTTGTTCGCCGGTTTA	0	57018	8729	CCNL1	858	10940	CNOT7
DB003L9BC1_UP	AD003L8BC2_UP	Up-Up	AATTCGCCGGTCGCGGGTAAGGAGG	AGCTAGGCTCATTAATAGATCTCTT	0	993	4501	CDC25A	7431	69	VIM
PRSD2BC2_UP	AD003H11BC1_UP	Up-Up	CGGGATGCCGAGGGGGCCGTTGGGG	CGGTCCGTTAAGACGTAGAAACGGT	5	7251	3267	TSG101	221150	10761	SKA3
DB003H7BC1_UP	PRSG4BC3_UP	Up-Up	GGGAATGTGTTCGTAGTAGTTGTGT	TTTTTGGATATTATGAGCTCTCTGC	0	890	71890	CCNA2	9112	8956	MTA1
DB006G19BC1_UP	PRSE6BC1_UP	Up-Up	GTGTGTAGGGGGGGCGCAGGCACTC	CCTTTTATTCCCAGTGCGTCTCCTA	0	861	70610	RUNX1	786	3156	PCNA
DB006F4BC2_UP	AD005G7BC1_UP	Up-Up	ACTAGTGTTCCAGGGACGGCAGTGG	GGACATTACCCGCCACGATGTGCTT	0	171017	11839	ZNF384	6850	3739	SYK
DB003P1BC1_UP	AD003G2BC2_UP	Up-Up	TAACCCATCGGTTGTGTGAGAGTCG	GAGAAAATGTCCATCGCTCTGGCGA	0	7846	4595	TUBA1A	4088	4690	SMAD3
PRSC4BC2_UP	AD004F2BC2_UP	Up-Up	AGTATGCGACGCATCTGTGGTGTGG	CCGGCGAGGATCGGGGCTCGGGGGT	0	5928	3366	RBBP4	64784	72113	CRTC3
DB003B3BC1_UP	AD004L14BC2_UP	Up-Up	ACCCTAATAATTTACTTTCTAAGAC	TTGGTTAGCCCGGGCCTGCTCGTGG	0	84790	4260	TUBA1C	26039	1296	SS18L1
DB006H3BC1_UP	AD003K20BC2_UP	Up-Up	ATTGTTTATGGGCAGACCAACGAGC	TCATTGGGTCCTTTAGCTCGTATTA	0		12271	IGH@	3939	13378	LDHA
DB003F1BC1_UP	PRSE4BC1_UP	Up-Up	TGGGTGTAATTTTTACATATTAACA	CGACCTTGGTTATAGCTTAATTTTG	0	1453	3787	CSNK1D	972	4430	MORF4L1
PRSC3BC3_UP	AD003M15BC1_UP	Up-Up	TGTCGATCCAGGTACGTCTTTTTCG	CCGGGGTCATTGTTGTGACAGCTCG	0	9341	5658	VAMP3	5499	3788	PPP1CA
DB006A1BC1_UP	PRSG10BC1_UP	Up-Up	TGGCCCGAGTTTTCGCGAGCGGTAA	TCTCCATTCATTGGTTAAGCGCAAT	0	4066	4119	LYL1	7341	4586	SUMO1
DB005A6BC2_UP	AD004H14BC2_UP	Up-Up	CAACGCTACTTTGCGGTCGGGCGAA	GCTGCTGGCAAACGTGCAAGACGGG	0	905	56248	CCNT2	7942	9713	TFEB
DB005D5BC1_UP	AD004L6BC2_UP	Up-Up	TGCGGGGTGTGCGGGACAGGGTGGC	TGGTAAGGATGTTGAGCCTGTAAAC	6	1021	9522	CDK6	6455	1845	SH3GL1
PRSB3BC3_UP	AD003K6BC2_UP	Up-Up	TGTAAGACTAGCATGTATCCGGCGC	TGAGTCTGCGGACGGTCAGGCCCAG	0	6286	2693	S100P	22858	10179	ICK
DB005L1BC1_UP	AD004G6BC2_UP	Up-Up	GAGTATTTTCGTCACGAGCGTGGGA	TTGGCTATCAGTGATAAGGGGCTCA	0	3159	4041	HMGA1	2517	56175	TACC3
DB005L21BC1_UP	AD005B1BC1_UP	Up-Up	GAAAATAGGTATCATGGGGTACGTT	GTCAGGCCATACGTTAGAGAAAGGG	0	4004	14023	LMO1	2260	2483	FGFR1
DB003K11BC1_UP	AD003C4BC2_UP	Up-Up	ATGGGTGACTGACGGTACGTGAACG	AGAAGGTCCGGTGGGATCTTGGGGC	3	4869	6392	NPM1	136647	12984	C7orf11
DB005F19BC1_UP	AD003O11BC1_UP	Up-Up	AGAATTCGGTTTATAGTCTAGGGCC	CATCCCGCGGAAATGAACGAAATTT	0	4615	138	MYD88	841	71021	CASP8
PRSB12BC4_UP	AD003M22BC2_UP	Up-Up	GCTGGAGACAGAAGCAGGGATCTTG	ATGAGCAGTCAAACCGGGCCCGTGG	0	64376	1154	IKZF5	1356	6115	TUBA1B
DB003L18BC2_UP	AD003J22BC2_UP	Up-Up	CTATGTAGATTCTGTGCTTTAGGAC	TAGCGCGTCGCATAAGAGATGTAGG	1	4000	3903	LMNA	7272	2042	TTK
DB003F13BC1_UP	AD004D10BC2_UP	Up-Up	CGTGCGTTGGTACCTTCTTAATTAG	ATGTCTTTGCCCTTCGATTCCATGA	0	6907	13669	TBL1X	10342	55275	TFG
DB006L12BC2_UP	AD004F22BC2_UP	Up-Up	CCAATCGTTGTCGTGGACATAAACG	AGACCGCGGATAAGTATTGTGACTG	0	2130	2942	EWSR1	5979	8858	RET
DB005H13BC1_UP	AD003G19BC1_UP	Up-Up	TTCTTATAGCTGTCACACTGCGGAG	ACAAACCAGTAATGAGATTTCAGAG	0	9659	5710	PDE4DIP	892	13480	CCNC
DB003H22BC2_UP	AD003K2BC2_UP	Up-Up	TTATTAGTGTTTAGGACCGCTGGAG	CGAGGGTCCTATTGAGGCAGGGACG	0	2177	15052	FANCD2	79616	6642	CCNJL
DB005L12BC2_UP	PRSH1BC2_UP	Up-Up	AACAACTGTTGCGGAGTAGAGGGGG	GGACCCTTCTGTCTGCCTACCGCGC	0	3535	9601	IGL@	660	3504	RBPMS
PRSA2BC1_UP	PRSE1BC1_UP	Up-Up	CCCGAAACATCTGCGATGTCCAGTA	ATGGCCTCATGTAGTAGCAATCCCG	24	51013	1684	EXOSC1	5708	5171	PSMD2
DB006D10BC2_UP	AD004J3BC1_UP	Up-Up	GCGGAAGGAGACTAGAGCATGCGCG	ACCGTTAGGCGGGTTAACGTTTTTG	0	7704	8127	ZBTB16	11197	1273	WIF1
DB003K13BC1_UP	AD003C2BC2_UP	Up-Up	TACTAGGGAGCGATTTCGGTAAGGC	TATAACCAAATGGTTGGCCTAAGCG	0	8812	172	CCNK	7319	6997	UBE2A
DB006P17BC1_UP	AD004O4BC2_UP	Up-Up	CTTTGAGAGGTTTCTCGTCGCGATA	TTACGGGTAGTTAATTACTATAGTG	0	8301	71440	PICALM	580	54597	BARD1
PRSA7BC3_UP	AD004P1BC1_UP	Up-Up	CATAGAATTTGGGTGTTCGACGCGG	TTTTTATCTCTGTCGGGGTTCTTCT	0	5711	7647	PSMD5	81608	441	FIP1L1
DB003F6BC2_UP	AD003M4BC2_UP	Up-Up	TACGCAGAGCCAATTTGAAGCAGTT	GGATAAGGCATCCCTCCCACCCCGT	0	4088	11805	SMAD3	597	8953	DCTN1
DB005D15BC1_UP	AD005G4BC2_UP	Up-Up	TCGTACGTTCCATCCTTCTCGTTAT	GAGGGAGCACCAAGTGTAGGCCTAT	1	7253	12039	TSHR		12271	IGH@
DB003B9BC1_UP	AD004C7BC1_UP	Up-Up	TTGAGCCAGCGCTCACGATGCCGGT	CGCTAGTTATAACGAATACTTAGTT	1	991	3206	CDC20	2517	71455	TACC3
DB003D6BC2_UP	AD004J2BC2_UP	Up-Up	ATCGGGCATCAGTTGTAACGTAAGG	TGTTATATAGGTACAATTCTTCTTA	0	79858	1608	NEK11	10215	10659	OLIG2
PRSA2BC3_UP	AD005M13BC1_UP	Up-Up	ATCCAACCTAGTATACTGTTTGACG	TTTAAAGTTCGTGTGTCTAGTTGG	0	51013	1684	EXOSC1	672	14613	BRCA1
DB003E23BC1_UP	AD003B5BC1_UP	Up-Up	TTGCAAATTCCGGATGGTTGGTCTT	GTTCATGGATGGTGTTACCAGGCGT	0	84790	5766	TUBA1C	995	7841	CDC25C
DB005E4BC2_UP	PRSH3BC1_UP	Up-Up	GAGGGGAGCGCCGCGCGCGGGGTGG	GTCTTTGTGCTATGCATCATACAAA	0	5430	14287	POLR2A	2856	4761	AP2B1
PRSC5BC4_UP	AD005C12BC2_UP	Up-Up	GTGTCTCTCTGTCACACAGTGACAG	TTCTATATTAAGGCTGAGAATGCCG	0	1487	13646	CTBP1	5894	732	RAF1
DB006M22BC2_UP	PRSF7BC1_UP	Up-Up	AGGCTGCCGTGTATCCGTTGTAAAA	AATAGAAAGTCCGGTCTCGCTTCAT	0	2271	3408	FH	84708	8141	LNX1
DB006E15BC1_UP	PRSF11BC3_UP	Up-Up	AGATGTATCGAGTGATGCTTATTCC	TGCTAATATAAACCTGGAGGTTGTG	0	54880	12054	BCOR	6829	12443	SUPT5H
DB003O16BC2_UP	AD003H12BC2_UP	Up-Up	CCTTGGTAACCGTCGGTGGATAAGA	TTATAGGCACATTTGCCTGGGACCT	57	1022	5574	CDK7	221150	10761	SKA3
DB003P15BC1_UP	AD003B21BC1_UP	Up-Up	GCTCGGTACTATTTTCATTGTACTC	GCGACGCTTTACCCTGCACAGTTTT	0	2305	4818	FOXM1	8350	14063	HIST1H3A
DB003D2BC2_UP	AD005N9BC1_UP	Up-Up	CATAGTTGCATCAAGTGCTGGCAGC	GTGGTGGGAGAGAATGACCATATTT	0	5527	7603	PPP2R5C	5395	71716	PMS2
DB003B6BC2_UP	AD005G24BC2_UP	Up-Up	ACTTGAGGCGTGGTGCATGTTTGGG	TTGCGTCCACTTGTGTTTAGTAAGG	0	995	7841	CDC25C	2132	6892	EXT2
DB005N8BC2_UP	AD005C21BC1_UP	Up-Up	TAGCCCTGTGTTAGGGGAGGTCGTC	CTGCGTTGGCACGGGGGCCCGGCCA	0	4893	5462	NRAS	23512	176	SUZ12
DB006B12BC2_UP	AD003E6BC2_UP	Up-Up	GTAACCTTCTAGTCTCAAGTTTAAG	TGATCAAGATCAACAGCTAGTTATA	0	2130	917	EWSR1	11186	55583	RASSF1
DB003B7BC1_UP	PRSG12BC12_UP	Up-Up	TGAGTGTGTATTTGACTAGTGCGGG	GCCCAGGGTCTGAAGGTGGTATGGG	0	9212	6175	AURKB	56159	2104	TEX11
DB005J13BC1_UP	AD003F14BC2_UP	Up-Up	TGGCTCAGGAATACAGCAGATCCAC	AGTGCGGAAACGGGGGATGGGGGTT	9	29844	3331	TFPT	6907	13669	TBL1X
DB003K8BC2_UP	AD005O13BC1_UP	Up-Up	CATTTGCTGCCTTTTCCGGAAGCCA	CCGTAAATAATAGATGGACGAGAAT	0	3856	2380	KRT8	23092	14545	ARHGAP26
DB003H1BC1_UP	AD003I8BC2_UP	Up-Up	CTGAGAGAGACTGTCAGTCAGACAG	GGTTGTTACATGACTCAACAACACT	0	55437	5332	STRADB	4869	3078	NPM1
DB006C14BC2_UP	AD003E2BC2_UP	Up-Up	GCTTATAGTCATGTCCGCCATCATC	GTGTATAAATGATGTCTTAGTTGCG	0	1123	3020	CHN1	6135	6960	RPL11
DB005J9BC1_UP	AD005E7BC1_UP	Up-Up	AGGGGCCCGTACGATAGCTTGCATT	TAGAGCATGGCTTGGCAGTGATAGC	0		7743	IGK@	90993	7617	CREB3L1
DB003K11BC1_UP	AD003P10BC2_UP	Up-Up	ATGGGTGACTGACGGTACGTGAACG	TGTGTTCAGGTTGACAGCCTTAAGA	0	4869	6392	NPM1	991	4892	CDC20
DB003F1BC1_UP	AD005J4BC2_UP	Up-Up	TGGGTGTAATTTTTACATATTAACA	CAGGTACTATAAATCGGAGAGGGGT	0	1453	3787	CSNK1D	64783	55894	RBM15
PRSA10BC4_UP	AD003F15BC1_UP	Up-Up	CAATTCGCGATTGGGTTACTATATT	TTCACGGTCAGCGTAACATGTCTCC	0	51100	4480	SH3GLB1	2178	11400	FANCE
PRSA3BC2_UP	PRSE8BC3_UP	Up-Up	TTTAAACATATCGCAAGCGTAAGCG	TATCGGCTTATATTAGCCTTGGTAA	0	1019	4019	CDK4	1019	4019	CDK4
DB006L18BC2_UP	AD004J20BC2_UP	Up-Up	TACCTGGGAGGCTTTGGCAGGTAGA	TTGTAATTGGATATAAATTCTCTCA	0	5081	56793	PAX7	602	71003	BCL3
DB003H1BC1_UP	AD003P17BC1_UP	Up-Up	CTGAGAGAGACTGTCAGTCAGACAG	AAAAAGGAAAGTCCGATGGGACACA	0	55437	5332	STRADB	3930	861	LBR
DB005J7BC1_UP	PRSH1BC1_UP	Up-Up	GTCGAGTCGAACGGGCGGCCGGTGA	GAGTTAATAACACGCGTTGTCCCGG	0	283651	52778	C15orf21	660	3504	RBPMS
DB003C3BC1_UP	AD005K10BC2_UP	Up-Up	TTTGGGCTGCTTTTCCGGCGGGTGG	TTTAGGATAAGTGCCTAACTATTTC	1	136647	12984	C7orf11	6850	3006	SYK
DB006M19BC1_UP	AD004J12BC2_UP	Up-Up	TTTGGTAGAGCTTGGGGCGACGGGA	TAGACTTAGTCTTTACTAGCTCTGT	0	51684	6119	SUFU	4286	9352	MITF
DB006J6BC2_UP	AD005K1BC1_UP	Up-Up	ATAGGTTTGTCATAGCATACGGGTC	ATAGGGGACGATAAGAGATGCAGTT	0	2115	52931	ETV1	3932	966	LCK
DB006I20BC2_UP	AD003C17BC1_UP	Up-Up	TCCGACGATAATTTCATGTGATCAA	ACGAACAACTCAATAACATGCTGGG	0	602	71003	BCL3	1022	1832	CDK7
DB006J14BC2_UP	AD003J11BC1_UP	Up-Up	CCACAGGGTCATTTGTACGTTATAA	CAGATATGGTGGTAGGCCTGAGTCA	0	4194	14319	MDM4	4205	11886	MEF2A
DB006J20BC2_UP	AD003C17BC1_UP	Up-Up	CTGGTTGTAAATGTGGTCGATACGG	ACGAACAACTCAATAACATGCTGGG	0	6929	70076	TCF3	1022	1832	CDK7
DB005C10BC2_UP	AD005C1BC1_UP	Up-Up	CACACGTCTGGCGCGATAGTCGGGG	GGAACGCGGAGGTTGGGACGGAAGG	0	1730	54245	DIAPH2	5987	152	TRIM27
DB006D2BC2_UP	AD003A23BC1_UP	Up-Up	GATTACTGCTAAGTGCTGCCAGCGA	GGGCTGGGCAGAAGGGGTACGGTCA	0	5987	152	TRIM27	7277	5839	TUBA4A
DB006K9BC1_UP	AD004J10BC2_UP	Up-Up	GCGTAGATCGGACAACCACTGGGGG	TGTTAGAGAACCGCTCTTTATATAT	0	124583	117	CANT1	6416	10376	MAP2K4
DB006C18BC2_UP	AD004H11BC1_UP	Up-Up	AGTTATCTGGGCAGTTAGGAGTATG	ATGATAATTCCGGGCTGGGGGCAGC	0	8522	3326	GAS7	23157	6705	SEPT6
DB006F4BC2_UP	AD003K11BC1_UP	Up-Up	ACTAGTGTTCCAGGGACGGCAGTGG	GGTTGGGGACTAGCGATGAGGTTTA	0	171017	11839	ZNF384	4869	6392	NPM1
DB003H16BC2_UP	AD003A12BC2_UP	Up-Up	CGAGGTTTCGCTTCTGAGTATTTGG	GGTTCAAGTTAAGGTTAATTTTTAG	0	81620	6142	CDT1	9134	13249	CCNE2
DB003E5BC1_UP	AD005C5BC1_UP	Up-Up	TATCGAGGTGCACCACGGCTTTCGG	TTGGAGACGGATGACGTCTGTAACT	0	11186	55583	RASSF1	595	3587	CCND1
DB006N18BC2_UP	AD005M22BC2_UP	Up-Up	TAGGCATGCAAATTTTCGGTGACTG	ATATAACAAAATATCCAGTATCTAA	2	8019	12575	BRD3	868	1938	CBLB
DB003G3BC1_UP	PRSE11BC2_UP	Up-Up	GAACGGTGCCTAGGGCAACTTCCGG	ACGCTCTGCCGTTCTCGGCCACTGG	0	2885	8010	GRB2	6285	3757	S100B
DB006P18BC2_UP	PRSE8BC3_UP	Up-Up	TGAGGTTGCGGACGGGGAGGGGCGG	TATCGGCTTATATTAGCCTTGGTAA	0	8301	71440	PICALM	1019	4019	CDK4
DB006D16BC2_UP	AD005H2BC2_UP	Up-Up	GATGTCGCGGTCGGTGCTGGTATGG	ATCATACCGCGACTTCGTTGCGTAA	0	2006	12346	ELN	8178	12223	ELL
DB003C17BC1_UP	AD003K11BC1_UP	Up-Up	GCTGTTAGAAGCTCGAGTCTATGTA	GGTTGGGGACTAGCGATGAGGTTTA	0	1022	1832	CDK7	4869	6392	NPM1
PRSA2BC4_UP	PRSE6BC1_UP	Up-Up	AAGTTAATTAGGAGGTCTCGGAAAG	CCTTTTATTCCCAGTGCGTCTCCTA	0	51013	1684	EXOSC1	786	3156	PCNA
PRSB2BC4_UP	AD005K19BC1_UP	Up-Up	ATCACGCGTGGTGTGTTGGTTGGCA	CATAATTCAAACTACGCTAGCAATA	0	972	4430	MORF4L1	604	72062	BCL6
PRSB6BC3_UP	PRSH4BC1_UP	Up-Up	TATGTGCCTAACATCCGGAGTCACC	AAACAAGGCGTTGTTCGCCGGTTTA	0	51377	764	UCHL5	858	10940	CNOT7
DB006G6BC2_UP	AD003I7BC1_UP	Up-Up	TCGGCAGTATGGAAAATAGATCCTG	CAAACCCCACAGTTCCACCAGACAA	6	1385	3038	CREB1	4869	3078	NPM1
DB006G10BC2_UP	AD003O16BC2_UP	Up-Up	GGGTTGTCACTGATGAGGGACGACG	GTGTGACTGAGTGTGTCAGAGTCAG	6	3209	14502	HOXA13	1022	5574	CDK7
DB006K3BC1_UP	AD004F21BC1_UP	Up-Up	AGTGCGGGCGTCCGGGGCGTCGGAG	TTGAATGTTCCCCTATGTTTCACGT	0	1140	7071	FGFR1OP	5979	8858	RET
DB003M12BC2_UP	AD005G22BC2_UP	Up-Up	GGTGGTACTGTGCGTCAAAAGGGTG	AAACTGAGGAAGTGAGTTCGGCGA	0	900	5706	CCNG1	4292	2713	MLH1
PRSC1BC2_UP	AD005K8BC2_UP	Up-Up	ATTATAAGGGACAGGGGAGGGGGGG	GACTGTAATCATGTTTAATTATCCT	0	11075	4907	STMN2	4089	4687	SMAD4
DB005J23BC1_UP	PRSE12BC2_UP	Up-Up	CTGGTCTGAATCGTGGTTGTGGAGA	GATTAGGGTTCCTCAAGTAGAAAAT	0	605	53866	BCL7A	638	3740	BIK
DB003O14BC2_UP	AD004E6BC2_UP	Up-Up	GACGTGGGTCCGGAGGGCGGGTATG	AGTGCCCAACTAATTTAACACGAAC	0	8878	3668	SQSTM1	3978	56190	LIG1
DB006L10BC2_UP	AD005I5BC1_UP	Up-Up	AAGGTTGGGACCAAGGGCCACCGCT	CTGGAAGTGCGTAATGATAGTTGGG	0	6850	3006	SYK	2115	52931	ETV1
DB006G12BC2_UP	AD004E4BC2_UP	Up-Up	TATAATGACTGAACACTGCTCCACG	CATCATTTACGCTAGGGCGGCGCTG	0	23157	6705	SEPT6	5430	14287	POLR2A
PRSA10BC4_UP	PRSG7BC1_UP	Up-Up	CAATTCGCGATTGGGTTACTATATT	GAGTGGTCGTGAAGTGGGCGGGCAG	0	51100	4480	SH3GLB1	1284	3179	DDX39
DB006N6BC2_UP	AD004J13BC1_UP	Up-Up	CCGATAGTAGCGGTTGGGGGGTGCG	TTCACTCTGGACGTGCTTTGGGACA	0	2322	55497	FLT3	1434	2940	IKZF1
DB006I9BC1_UP	AD004L12BC2_UP	Up-Up	GAGGTTACCCATAGTATTCATGTTA	CAAGGGGTTTTAATATTTTCACAAT	4	6416	10376	MAP2K4	23157	2233	SEPT6
PRSB4BC4_UP	AD005A21BC1_UP	Up-Up	AGTCGTAACCTGGGGAGTTGCGTTG	AGGCAATTAAGCCGACGGTAGTGCG	0	55957	2864	LIN37	2181	71140	ACSL3
DB003I2BC2_UP	AD003L5BC1_UP	Up-Up	GCAGGTCCGACAAGATTCTTGAGTT	CAGTACATGAAAGTAGTATTAGCGT	0	4830	3125	NME1	10376	14965	TUBA1B
PRSA1BC2_UP	AD003E24BC2_UP	Up-Up	CAACATGTTTCTGTAATGCTCACGA	GTCCGATTGTTAACCGAGAGTGTGATTATCTTTCCATATTATTACATCA	0	5700	4018	PSMC1	84790	5766	TUBA1C
DB003F5BC1_UP	PRSE11BC1_UP	Up-Up	TAAATGGTTTATATATCGTGGCGCA	TGTCTATATGGGCGAGGCGTCGCTC	0	4088	11805	SMAD3	6285	3757	S100B
DB006D23BC1_UP	AD003I24BC2_UP	Up-Up	GTATATTACTTCCTGTCTACGCTGG	TAGCTGATGCTTCTGGGTGATGGGG	0	8314	3760	BAP1	8878	3882	SQSTM1
PRSB2BC2_UP	PRSF11BC1_UP	Up-Up	CGTTTTCGATTGGGTGGTCTTCTTT	ATTTTTGTGGTGGAGATAAGGTCGG	0	972	4430	MORF4L1	6829	12443	SUPT5H
DB005G1BC1_UP	PRSG3BC3_UP	Up-Up	AGCGTTCGACCTGGTGCACGGCGGG	TGCGTCTCATCAGCCTTTACTTATA	0	9787	3032	DLGAP5	894	8013	STX4
DB005I3BC1_UP	AD004P1BC1_UP	Up-Up	TTAGCGTGGAGTACGGAGCGGGACC	TTTTTATCTCTGTCGGGGTTCTTCT	0	4171	7766	MCM2	81608	441	FIP1L1
DB006C3BC1_UP	AD005G16BC2_UP	Up-Up	GGAGTCGCAGAGACCCATCGGTGGA	GCGTTGCTTGTTATTGTATAAGGGT	0	27125	8778	AFF4	7248	14153	TSC1
DB003N15BC1_UP	AD003B20BC2_UP	Up-Up	TGCACTTTGCAATTTTCGGGGTCAG	TTCGTCACAGTGGGACCATGACGGG	0	2035	9380	EPB41	25939	1657	SAMHD1
PRSB9BC2_UP	AD005E9BC1_UP	Up-Up	TAGTCAATCATGGCTTAGGTTAATA	ATAGTTGTCTTAGGCATAGTTTCGC	0	5291	55893	PIK3CB	54904	9120	WHSC1L1
DB003M11BC1_UP	AD005A9BC1_UP	Up-Up	TATTTGCGCGAGTCGTGCCGGCTTG	CCGGGCCGAGGGGGGGTCGCTCAGG	1	900	5706	CCNG1	833	4395	CARS
DB005N15BC1_UP	AD004M3BC1_UP	Up-Up	GCAATGTTCAAGGGTCGGCTGGGCA	AACAAGGCTTCGTTGCGGGAATGGG	0	472	14270	ATM	580	54455	BARD1
DB005L10BC2_UP	PRSF6BC4_UP	Up-Up	AGTCAAGACCGTGGTATGGAGCGGG	TAAGGAACGTGCGGATTGGGCGTGGG	0	26511	2645	CHIC2	1224	7839	ADRM1
DB006E19BC1_UP	AD004E3BC1_UP	Up-Up	ATGCTAATAAGACTCAGTGTAGGTC	AGATTATTTTAAGGTTCTCGCAAAG	0	10006	12435	ABI1	5430	14287	POLR2A
PRSB4BC1_UP	AD005N10BC2_UP	Up-Up	AGCAGCTAGGTGTTAGGGAGTCCAA	TGGGGCGATCCGATGGTTGGCGGTG	0	55957	2864	LIN37	5395	71716	PMS2
DB005H7BC1_UP	AD003F22BC2_UP	Up-Up	ATTCGGGCGAAGGTCTCCGGCGGGC	ATAGAGAGGGTAAAGCGTTTTCAAC	14	6887	54474	TAL2	6829	12443	SUPT5H
DB006P4BC2_UP	PRSH5BC1_UP	Up-Up	CCAGTTACTGAACTGACAGCAATAT	TGGCGAAGAGGCGCGAAATCCTTAT	21	945	14138	AKAP9	896	6197	CCND3
PRSC10BC2_UP	AD003D1BC1_UP	Up-Up	GTCGTTGTCCGTTCTTTTGTCAGAT	ATGAAAGTGAAACCTGGAGATTCCA	0	1616	52987	DAXX	5527	7603	PPP2R5C
DB005J8BC2_UP	AD004M3BC1_UP	Up-Up	CAATAGATATTACGCGGTGGGGATT	AACAAGGCTTCGTTGCGGGAATGGG	0	283651	52778	C15orf21	580	54455	BARD1
DB003G20BC2_UP	AD003I21BC1_UP	Up-Up	TGAGCCCATGCCGACGCTATTGGCG	GACAAGGGTAGTCCGTACTGGGGGC	0	892	13480	CCNC	7443	71462	VRK1
DB003O19BC1_UP	AD004P9BC1_UP	Up-Up	TTCGTCATGTATCTGTATTCCGAGT	GGGACTGCGGCTAGCAGTTTGGGCG	0	645121	55114	CCNI2	2625	2711	GATA3
PRSA8BC3_UP	AD003F16BC2_UP	Up-Up	TCCAGGGTTGCCGTGGAACATTTTG	CTTACTAAACCCTACTGAGATAATG	0	894	6359	CCND2	2178	11400	FANCE
DB006M1BC1_UP	AD003E15BC1_UP	Up-Up	CAATTTAGGGGGGCGCTATGGGCGT	TTTACCGTAATGCGTTGCGGTCGGA	0	10397	3886	NDRG1	902	5564	CCNH
DB005K1BC1_UP	PRSF2BC2_UP	Up-Up	ATTAGCGCCTATATTGATTTTGTTT	GCCGGCATAGCCGGGTTGTCCGGCG	0	7272	7990	TTK	384	2777	MRFAP1L1
DB006J5BC1_UP	AD003F11BC1_UP	Up-Up	AGGAGGAAATAGTATTCCGTCATCG	AATAGAGTCTCGGTCATTACACTTC	0	2115	52931	ETV1	54619	10549	CCNJ
DB005B9BC1_UP	AD003F2BC2_UP	Up-Up	AATTCAGATCTTTCTGCTGATCGTA	TTGCCTTTACATCTCACTCGGAGGG	0	3265	4453	HRAS	1453	3787	CSNK1D
PRSA10BC4_UP	PRSH4BC4_UP	Up-Up	CAATTCGCGATTGGGTTACTATATT	GTAGGGTTTAAAAGCAAGACGGGTG	0	51100	4480	SH3GLB1	858	10940	CNOT7
DB003H17BC1_UP	AD003J24BC2_UP	Up-Up	GCGGCCGGGTCGGAGAGCGGGCGGG	TATTTTCTTTTATGTACTTGGGTAC	0	8379	6811	MAD1L1	4171	4536	MCM2
DB006H22BC2_UP	AD005K22BC2_UP	Up-Up	TGAACGGTTGGATCGCACAGTGATT	GTCTCTTGTTTTTAGTTATCAAGTG	0	4292	2713	MLH1	4436	7918	MSH2
PRSD3BC1_UP	AD003E13BC1_UP	Up-Up	TCGATTATCTTAATCAAGTAATCCC	TGTCGGCGGCCTGGGGTGTGGTAGT	0	26119	9194	LDLRAP1	901	9929	CCNG2
DB003I15BC1_UP	PRSF4BC4_UP	Up-Up	TAGAGTGGCGTGGCCCGGGTGGACG	CCATGTTACGCGCTAAGGCCTCAAC	0	55872	6493	PBK	56159	2104	TEX11
DB003M5BC1_UP	PRSH1BC1_UP	Up-Up	TGTATGTTCGCGAGTAGGTTTGGCT	GAGTTAATAACACGCGTTGTCCCGG	5	4869	3966	NPM1	660	3504	RBPMS
DB003K22BC2_UP	PRSG2BC1_UP	Up-Up	CTGTACAGCGTGGTCACGCGGTGGG	CGGTTGGGAGGAAGTGAGGAGGGTT	0	2068	5313	ERCC2	7329	3129	UBE2I
PRSB2BC1_UP	AD003L12BC2_UP	Up-Up	CCATACACGGTAGTTCAGAGGCTGT	CACCTTTCTAGTATAATTAGCAGAC	0	972	4430	MORF4L1	6198	11836	RPS6KB1
DB003O8BC2_UP	AD005A11BC1_UP	Up-Up	GTGGCAATCATGGCGGCAGCTGAAG	GTTACTAAAATGGCAGGTATCCTGA	0	983	5873	CDK1	2130	917	EWSR1
DB006D11BC1_UP	AD004P22BC2_UP	Up-Up	CTTGGATGGGTGTGTGTTTCATTGG	CTCGTGAACGTAGGCTATTGGATGA	0	5894	732	RAF1	7430	5815	EZR
DB003L17BC1_UP	AD004P10BC2_UP	Up-Up	ATGAGGGCAAGTGCACGGACAGGGT	GGTAGGTCATACATAAAATTGTACG	0	4000	3903	LMNA	2625	2711	GATA3
DB003H16BC2_UP	PRSG3BC2_UP	Up-Up	CGAGGTTTCGCTTCTGAGTATTTGG	GTGGAGGCCCGACGGGGCAGGGGGG	0	81620	6142	CDT1	894	8013	STX4
DB005L21BC1_UP	AD003J23BC1_UP	Up-Up	GAAAATAGGTATCATGGGGTACGTT	GAGATCTCATGAGAGGGGCTCTGGA	0	4004	14023	LMO1	4171	4536	MCM2
DB006F4BC2_UP	AD003C7BC1_UP	Up-Up	ACTAGTGTTCCAGGGACGGCAGTGG	CTTCTCGAGCAACACAAAGATTTCA	31	171017	11839	ZNF384	221150	6057	SKA3
PRSB1BC4_UP	AD005G21BC1_UP	Up-Up	TGACTTAGGAGGTTCTATCAGGCGG	AACGAGTAAATATTCAGTACGTGGA	0	57819	6601	LSM2	4292	2713	MLH1
DB006E18BC2_UP	AD003F5BC1_UP	Up-Up	CAGCGGACGCTGCGGTGGCCTACCG	TGTAAATACGTTGAGTTGGTTCCTA	4	208	56582	AKT2	4088	11805	SMAD3
DB006H10BC2_UP	AD003G24BC2_UP	Up-Up	TTTTAGTTAGTTACGCTCCGCGGTT	GTTACCAGGGAGTCGTCCGGGGGGC	0	2000	5886	ELF4	2670	2920	GFAP
DB003A12BC2_UP	PRSG10BC1_UP	Up-Up	TTCAAGATCAGGATTGGGGGGTGCC	TCTCCATTCATTGGTTAAGCGCAAT	0	9134	13249	CCNE2	7341	4586	SUMO1
DB005G1BC1_UP	AD003C1BC1_UP	Up-Up	AGCGTTCGACCTGGTGCACGGCGGG	GAGGCCCTAGACGTGCGGCCGGCGA	0	9787	3032	DLGAP5	7319	6997	UBE2A
DB006L7BC1_UP	AD005K6BC2_UP	Up-Up	TCGTCTATTCTTTTTGGGGCATATA	TGGGTCAGATTGCTACTATCAAATA	0	4089	4687	SMAD4	256646	55406	C15orf55
DB006F16BC2_UP	AD003F2BC2_UP	Up-Up	GGCGGGGAGCGGGGTGGAGGACGGA	TTGCCTTTACATCTCACTCGGAGGG	0	124540	14090	MSI2	1453	3787	CSNK1D
DB005N15BC1_UP	AD003P3BC1_UP	Up-Up	GCAATGTTCAAGGGTCGGCTGGGCA	GGACCCGGCACCAGGCGCTGCACAG	0	472	14270	ATM	5468	2704	PPARG
DB006J8BC2_UP	AD003H4BC2_UP	Up-Up	AGGGGCGCTTATGGGTTTCCATTCG	GCACGGGGATAGGGTAGGGAGGGGA	9	5108	8878	PCM1	5914	4558	RARA
PRSA6BC3_UP	AD003K21BC1_UP	Up-Up	GTTTAGGTAACGATGTTGACGGTGG	GAAATACAAGGAAACGGTGCTGGGG	0	1026	3192	CDKN1A	2068	5313	ERCC2
DB006M19BC1_UP	AD005O15BC1_UP	Up-Up	TTTGGTAGAGCTTGGGGCGACGGGA	CCATCGAGTTTGGGCAGGGGGGAGG	0	51684	6119	SUFU	471	5438	ATIC
DB003C12BC2_UP	AD003B21BC1_UP	Up-Up	TTGGTCTACTCAGGAGACTTGCGTT	GCGACGCTTTACCCTGCACAGTTTT	0	902	12855	CCNH	8350	14063	HIST1H3A
DB003N12BC2_UP	AD003O10BC2_UP	Up-Up	TATTCGTGATTGGGTTTAGAATCGC	TATTCTTCCGCGCAGCGTTTCACTC	0	7112	11923	TMPO	900	3302	CCNG1
DB006J24BC2_UP	AD003A9BC1_UP	Up-Up	ACAATCGTGAACCATGGGATCGTCT	GATTACTTCGGGTAGGGTGTCTGC	0	701	7871	BUB1B	1017	3469	CDK2
DB003H1BC1_UP	AD005A2BC2_UP	Up-Up	CTGAGAGAGACTGTCAGTCAGACAG	GTAAAGTGCCATGGCCAAGTAGTCA	0	55437	5332	STRADB	5546	4026	PRCC
DB006D24BC2_UP	AD005E17BC1_UP	Up-Up	TCCGTTGGTTCCGGTACGGTAGGGC	AGCAGGTCGGGAAGAGGTAAAGCGT	0	8314	3760	BAP1	3702	53009	ITK
DB006N14BC2_UP	AD004E3BC1_UP	Up-Up	GGGCGTTGGGGCGCGATGGGGCGGG	AGATTATTTTAAGGTTCTCGCAAAG	6	672	14613	BRCA1	5430	14287	POLR2A
DB005D3BC1_UP	AD004D9BC1_UP	Up-Up	CCCGAGTTTTACATAAGCACAGTCC	TGTGTAGCTAGTCTGATCGGGCGTT	0	10397	8936	NDRG1	10342	55275	TFG
DB003H8BC2_UP	AD004A2BC2_UP	Up-Up	AGAGGTTATACAACTCCATGGTAAC	TAGCGCAGAGACCCAGGATAGTGAA	0	890	71890	CCNA2	5932	1563	RBBP8
DB005D14BC2_UP	PRSG6BC3_UP	Up-Up	TTCGGTGGGGAGCGGTGGGGAAGGC	GCACGGTGGGGGAAGGGTGGAAGTT	0	54949	4027	SDHAF2	6844	4137	VAMP2
DB003N2BC2_UP	PRSH1BC4_UP	Up-Up	AAGACGTAAGCTGATGATCTAGGGA	AGATCGGCTCATGCGTCGGTGTGA	0	5770	2939	PTPN1	660	3504	RBPMS
DB006L10BC2_UP	AD004K3BC1_UP	Up-Up	AAGGTTGGGACCAAGGGCCACCGCT	TAGTTTATTCAATATCTGGGTTTAA	0	6850	3006	SYK	4171	6523	MCM2
DB006G15BC1_UP	AD003A24BC2_UP	Up-Up	TTCGTAGCGGCGTGTTGGTTGGTAG	CGCAAAATCGGGGCTAAGTTATCAT	0	1656	12339	DDX6	7277	5839	TUBA4A
DB003F2BC2_UP	AD003J3BC1_UP	Up-Up	GCGATAGCGTAATTTGAGCCCACCC	AAAGCAATACAAGTGAAGTTGTGAC	0	1453	3787	CSNK1D	5663	6970	PSEN1
DB006H10BC2_UP	AD003A22BC2_UP	Up-Up	TTTTAGTTAGTTACGCTCCGCGGTT	GTGTGTGCGAGGATCGAGTCACACG	0	2000	5886	ELF4	7443	53763	VRK1
DB005H18BC2_UP	AD003G4BC2_UP	Up-Up	GCGAGGCTCTGGTGGTTAGGGGCAC	AGTCACGGTGGCGGTGCGGGGTTGC	9	1316	4274	KLF6	2885	8010	GRB2
DB005L11BC1_UP	AD003P21BC1_UP	Up-Up	GTGAGCACCAACCAGCCCCTGCCGC	GAGTCGTACTAACGACGTTGAGTGG	0	3535	9601	IGL@	2035	55736	EPB41
DB006D10BC2_UP	AD003B17BC1_UP	Up-Up	GCGGAAGGAGACTAGAGCATGCGCG	GGAAACCGATGGCCGTAAACCTTG	0	7704	8127	ZBTB16	6813	4409	STXBP2
DB005M6BC2_UP	AD004G1BC1_UP	Up-Up	AAGCCTAGATGAACAAGCCGGCACT	CTTAGTGCATGCTGAACCCATGGAC	0	23133	11831	PHF8	9787	3032	DLGAP5
DB003O18BC2_UP	PRSE1BC3_UP	Up-Up	GCGACTAGTGTTACCGCTCCTTGAG	GAGAAGCGGTAGGGTGAGTAGGTAA	0	79616	11165	CCNJL	5708	5171	PSMD2
DB006M7BC1_UP	AD004B15BC1_UP	Up-Up	AGTAACAGAGTAGGATTCGAGGGCA	TATAAAAGAGAGGATTTATAATCAT	13	4005	14652	LMO2	7170	14851	TPM3
DB006J5BC1_UP	AD005E4BC2_UP	Up-Up	AGGAGGAAATAGTATTCCGTCATCG	CGGACGGCTGTGGGAATGGGGCGGT	0	2115	52931	ETV1	171017	11839	ZNF384
DB006E20BC2_UP	AD005C8BC2_UP	Up-Up	AGAATCATGGCCTACGGGCGGGGTT	GATGGTAGTCTTCCATGTGATGGTG	0	10006	12435	ABI1	8031	6599	NCOA4
PRSA6BC4_UP	AD005C7BC1_UP	Up-Up	GACCGGATATTGTGCGATAACGCTG	TTCGCGGTAAAACCATACACACTAA	0	1026	3192	CDKN1A	8031	6599	NCOA4
DB003M6BC2_UP	PRSF4BC1_UP	Up-Up	CCATACACTTTATATATCTCTCGCG	TTTTTGTTTCTGAGATTGAAGTTGT	0	4869	3966	NPM1	56159	2104	TEX11
DB006J23BC1_UP	AD003B15BC1_UP	Up-Up	TTATATGGCGCTATCTATTTGTTTG	TGAGGTCGTATGGTGCCCTTCAGAT	0	701	7871	BUB1B	26121	54082	PRPF31
DB003P8BC2_UP	PRSH1BC4_UP	Up-Up	AACTGCGAGTGAGCGGGGGAGTAGG	AGATCGGCTCATGCGTCGGTGTGA	0	5127	3474	CDK16	660	3504	RBPMS
DB003D19BC1_UP	PRSF3BC1_UP	Up-Up	CGAGGTGGGACGTGGAGGTGGGAGA	GTGATCGCTCCTCGATCAGGACACT	0	5127	7582	CDK16	6271	5964	S100A1
PRSD2BC2_UP	PRSF8BC3_UP	Up-Up	CGGGATGCCGAGGGGGCCGTTGGGG	TGGTAGTACAGTCAGGGTTGGGTGC	10	7251	3267	TSG101	23568	3431	ARL2BP
DB006A19BC1_UP	AD004L4BC2_UP	Up-Up	GTTGGTATGGTTTTGTGTTAATCGC	GGGGTTCGAGCGGGCAGGGTGGTGC	0	6934	9999	TCF7L2	1140	7071	FGFR1OP
PRSB9BC4_UP	AD003D10BC2_UP	Up-Up	GGTATCTGTATAGGGTCGAAGTTTA	AGGAGCGGTGATTAGGGGGGGGGA	0	5291	55893	PIK3CB	4205	98	MEF2A
DB003K15BC1_UP	AD004D5BC1_UP	Up-Up	ATTTGGGGCCTCCATCTTTCGGCGA	ACCTGCCAAAAAACGGGTTTTAGTA	0	5831	5951	PYCR1	2531	4770	KDSR
DB006H4BC2_UP	PRSH2BC3_UP	Up-Up	GAATGACGCATTAATGAGATTAGCA	GAGAAATATATCTAACCCGAAAGCG	0		12271	IGH@	55165	4717	CEP55
DB005P12BC2_UP	AD003L8BC2_UP	Up-Up	TCGGGTCTGGCCAGGCAGGGTGTGT	AGCTAGGCTCATTAATAGATCTCTT	5	7171	4186	TPM4	7431	69	VIM
PRSC6BC3_UP	AD004D14BC2_UP	Up-Up	TTGGAAGTACGGGTGTAGATCTCGG	CTGGGACCGTAGTACGGGACGTGCG	0	894	8013	STX4	1123	3020	CHN1
DB006D6BC2_UP	AD003J9BC1_UP	Up-Up	GCTTCATAACGGGGTATAGTGATCG	ACAGTACCTTAGGTTGTGAAGGGTC	0	595	3587	CCND1	6905	2867	TBCE
DB006L8BC2_UP	AD005A4BC2_UP	Up-Up	TTCATGCGTCCGATGGGGCGGTAGC	TGTGACGAGTTTGATGACATCTTAT	0	4089	4687	SMAD4	2078	11267	ERG
DB006B16BC2_UP	AD003P10BC2_UP	Up-Up	AGTAAGCCGCACGAAGCGGACGCCC	TGTGTTCAGGTTGACAGCCTTAAGA	0	472	14734	ATM	991	4892	CDC20
DB003I18BC2_UP	AD003N4BC2_UP	Up-Up	TTGCGCGCCCAGGTAGGCGCTTTGG	GCGAAGTGGAGGGGGCTGAAGCGAG	0	10983	3899	CCNI	4086	3782	SMAD1
DB006H12BC2_UP	AD003M22BC2_UP	Up-Up	TAGTACTTACCCTAAATCCCCGGTT	ATGAGCAGTCAAACCGGGCCCGTGG	0	6184	2423	RPN1	1356	6115	TUBA1B
DB006N16BC2_UP	PRSF2BC2_UP	Up-Up	CCAGGGCCTACGTAACAAAGGGTCG	GCCGGCATAGCCGGGTTGTCCGGCG	0	4478	7789	MSN	384	2777	MRFAP1L1
PRSB3BC4_UP	AD003N5BC1_UP	Up-Up	GCAATACCACCTTCGGCTTCACTCA	ACTGCGGAGTGGTCGCTGTGTTTGG	0	6286	2693	S100P	3856	14966	KRT8
PRSD4BC1_UP	AD004H7BC1_UP	Up-Up	GTACGTAGGGGCTCTTGGCTTTACA	GCGGAAAGCCCAAACATGTTCTACG	0	694	5844	BTG1	898	12508	CCNE1
DB006I14BC2_UP	PRSE1BC3_UP	Up-Up	CCGCATCCGTGAGGCTCTAGAAATC	GAGAAGCGGTAGGGTGAGTAGGTAA	0	1434	2940	IKZF1	5708	5171	PSMD2
DB003D6BC2_UP	AD005A17BC1_UP	Up-Up	ATCGGGCATCAGTTGTAACGTAAGG	TACTTTCTTGAAGCATTTATGGTGG	0	79858	1608	NEK11	1655	5957	DDX5
DB003L2BC2_UP	AD003A22BC2_UP	Up-Up	TTGTTCGCATGTGGTGATGGCCGGG	GTGTGTGCGAGGATCGAGTCACACG	0	1104	5290	RCC1	7443	53763	VRK1
DB006P17BC1_UP	AD003D2BC2_UP	Up-Up	CTTTGAGAGGTTTCTCGTCGCGATA	TCACCCAGACCGCACTTAAGTAAAC	0	8301	71440	PICALM	5527	7603	PPP2R5C
DB006I7BC1_UP	AD003D19BC1_UP	Up-Up	TTAAGTTTATATTGTGCCGCACAAG	TCGTCATGACCGATTAGTAGCCTAT	20	3535	13532	IGL@	5127	7582	CDK16
DB006G8BC2_UP	AD005E20BC2_UP	Up-Up	CTCTTTCCTCTCAGGGTGAAGGCGT	TTTTATAAGTTTTTTTACGTTACAT	0	898	12508	CCNE1	2263	71073	FGFR2
DB006H21BC1_UP	AD003B1BC1_UP	Up-Up	GTGGGGAGTTCGAGGTGGGGCTCTG	TATCTTCTGCGCTAATCGTTTATGG	0	4292	2713	MLH1	1356	229	TUBA1B
PRSC12BC1_UP	AD003J22BC2_UP	Up-Up	GGGCCGTGAGTGAATTAGGTATGGT	TAGCGCGTCGCATAAGAGATGTAGG	0	729991	9076	LOC729991	7272	2042	TTK
PRSD3BC3_UP	PRSE7BC3_UP	Up-Up	TACTGATTGATCCTCAGCCAGGTCT	ATAGCAGGTTCTGTTGAGCGTTGGC	0	26119	9194	LDLRAP1	5701	7961	PSMC2
PRSC8BC4_UP	AD005K14BC2_UP	Up-Up	CATAGTGGTTACTAGTAATCGTTAA	CTAGTGCGAGCGCTGGGGGTTCGGC	0	25855	6651	BRMS1	2130	14655	EWSR1
PRSC9BC3_UP	AD005J3BC1_UP	Up-Up	ATGTCGTGTTAGGGGGTGCGAGGGT	TCAGTCCCGGGGGTGTAGCCTCTTCACCGGCGGG	0	7329	3129	UBE2I	64783	55894	RBM15
PRSB8BC1_UP	AD005E3BC1_UP	Up-Up	GCCCGGTTGGATTGGGTCTGTTTGG	TCTTTTTTGTATCTGCTCAAATGTT	0	402	7933	ARL2	171017	11839	ZNF384
DB006H22BC2_UP	PRSE3BC2_UP	Up-Up	TGAACGGTTGGATCGCACAGTGATT	AGTAGGTTTACCACCTTAATCAATT	0	4292	2713	MLH1	501	3933	CDKN2D
DB003H9BC1_UP	PRSF9BC4_UP	Up-Up	TGGGGCACAACATGATGGAGACTGG	ACGGTCGTATACAGCAGGGGTAGTG	0	3615	2442	IMPDH2	5295	12865	PIK3R1
DB005I7BC1_UP	AD005D16BC2_UP	Up-Up	CCTTGAACCCACTGGATAAGATAGG	GCTGATGTTCTTGCTCAAAAATAAG	0	1956	71314	EGFR	345930	70723	ECT2L
PRSB1BC3_UP	AD004F16BC2_UP	Up-Up	AATCCAAAGGCGGCGACGCATGCTG	ACTGGAGCAGGGAGCAGTTTTATTC	0	57819	6601	LSM2	54880	12054	BCOR
DB006D12BC2_UP	AD003G24BC2_UP	Up-Up	GACGACTGTGCTGAATTTGTCAGAG	GTTACCAGGGAGTCGTCCGGGGGGC	0	5894	732	RAF1	2670	2920	GFAP
DB006D4BC2_UP	PRSF3BC2_UP	Up-Up	GTCAGTCTCTGAGTCTGTGAGTGTG	GCGTCTAAGAGCCTGCGTCATAGCG	0	5987	11008	TRIM27	6271	5964	S100A1
DB006G17BC1_UP	AD003P1BC1_UP	Up-Up	TTCCTGCTTCGTATTACTTGGGGCG	ATCTGCGAGACTAAATGACGGTTCC	0	5077	56022	PAX3	7846	4595	TUBA1A
DB003K5BC1_UP	AD003K5BC1_UP	Up-Up	TGCATGTTTAATTCATTGTACTGCG	AAGGGGAGAGTCCGGTTAAGGCGGG	0	22858	10179	ICK	22858	10179	ICK
DB006F4BC2_UP	PRSF6BC2_UP	Up-Up	ACTAGTGTTCCAGGGACGGCAGTGG	GGCCGGAAAATAATGGGATTTTATG	0	171017	11839	ZNF384	1224	7839	ADRM1
DB006D10BC2_UP	AD003G3BC1_UP	Up-Up	GCGGAAGGAGACTAGAGCATGCGCG	CTTGGTTGCTTATCGGCATGCAGCG	0	7704	8127	ZBTB16	2885	8010	GRB2
DB005P11BC1_UP	AD005E17BC1_UP	Up-Up	GCGGAAGTTCTTAGTGGTCGGTCCT	AGCAGGTCGGGAAGAGGTAAAGCGT	0	7171	4186	TPM4	3702	53009	ITK
DB006M7BC1_UP	AD003P10BC2_UP	Up-Up	AGTAACAGAGTAGGATTCGAGGGCA	TGTGTTCAGGTTGACAGCCTTAAGA	21	4005	14652	LMO2	991	4892	CDC20
PRSC2BC2_UP	AD004N17BC1_UP	Up-Up	CGATGAATAATATGATTAGCTCGCG	AAAGCCATCCTGAAGCGTAGGCCCT	0	3093	11772	UBE2K	4958	71148	OMD
DB003P2BC2_UP	AD004G3BC1_UP	Up-Up	GCTTTGGAGACTCTGGCCGGGGAGG	GTAATGCTGCGACAGATAATCACGT	0	7846	4595	TUBA1A	1453	7634	CSNK1D
DB003E12BC2_UP	AD004G3BC1_UP	Up-Up	GGTCGAGGTAAGGGTTGCGTCAGGT	GTAATGCTGCGACAGATAATCACGT	0	645	14238	NEK2	1453	7634	CSNK1D
DB003O5BC1_UP	PRSG8BC2_UP	Up-Up	AGTGTCTCAACCTAGGCGTGTAAGG	GGGAATGGGAACCTATGATAGCTGTT	0	4869	7517	NPM1	924	7519	NMI
DB005A8BC2_UP	PRSH4BC2_UP	Up-Up	TACTCGGGCGTTGTTTGCGAGCTGG	GCATTAGACAGGTTAGTCATACCGC	0	83903	70384	GSG2	858	10940	CNOT7
DB006C16BC2_UP	AD003N3BC1_UP	Up-Up	CCTGTTCTGGGCGAGGATGTCCGAG	GGTAAGGTTTAGGTGGCGTAGCGCG	0	26039	14879	SS18L1	4086	3782	SMAD1
DB006F23BC1_UP	AD003L3BC1_UP	Up-Up	ACCAGTGTCTTAGGGGTAGGTAGTA	AAGTCTATCCAATGTATTGATTCTA	0	2146	143	EZH2	2516	9939	NR5A1
DB006C23BC1_UP	PRSF1BC1_UP	Up-Up	CCTGTGCCGTCAATCTAGGGGAGTC	TTGTCATCCTGTCACGTATGCGATC	0	10801	5908	SEPT9	309	5664	LSM3
DB003N13BC1_UP	AD004B12BC2_UP	Up-Up	CGATTATTAAGGTACGAGTTTTTAG	TAATTTCTGGTTAGTCAAGTTAGCT	0	7161	54024	TP73	23157	7109	SEPT6
DB003D21BC1_UP	AD003C12BC2_UP	Up-Up	GGAGAGGCGAACCCATATAGATATG	TTAGAATGGGCGGTGTTATTAGTCT	0	5914	14383	RARA	902	12855	CCNH
DB006J20BC2_UP	AD004I4BC2_UP	Up-Up	CTGGTTGTAAATGTGGTCGATACGG	GGAGTTTCGTGGAACAACCAATTGT	0	6929	70076	TCF3	4171	7766	MCM2
PRSC8BC2_UP	AD004H12BC2_UP	Up-Up	TATAAACCAGGACGCACTCGTGCGC	TTGAGCTTGACTTCTCAATCTCGTT	0	25855	6651	BRMS1	23157	6705	SEPT6
DB005C9BC1_UP	AD003E10BC2_UP	Up-Up	CAGAAACGATAGGGAGAAACGCGGG	AAACAATGGTCAACCCGAAGCCACC	0	1730	54245	DIAPH2	351	8905	APP
DB003L4BC2_UP	AD004D23BC1_UP	Up-Up	TGGAGGGGTGGCAAAAGGGTTCAGA	GAACAAGTATGATAGGTGTACTGCA	0	2516	9939	NR5A1	10801	5908	SEPT9
DB005D17BC1_UP	AD003A19BC1_UP	Up-Up	CGTGGCATCAGTGGGCGGGGCCGCA	TTCGTATTTTATGGTTGTGGAATAA	0	7170	5712	TPM3	892	11984	CCNC
PRSC1BC3_UP	AD005G7BC1_UP	Up-Up	GTGGGTTCGACGTCTCTGACTCTTT	GGACATTACCCGCCACGATGTGCTT	0	11075	4907	STMN2	6850	3739	SYK
DB006E20BC2_UP	AD004I2BC2_UP	Up-Up	AGAATCATGGCCTACGGGCGGGGTT	TGCGGTCCAGTACCCGTTGCACCTG	0	10006	12435	ABI1	9787	5976	DLGAP5
DB003M21BC1_UP	AD003F3BC1_UP	Up-Up	TATCATTTGTGTCGAAGTTGCCTAG	GTCACTTCTCCAGAC	0	1356	6115	TUBA1B	8900	9270	CCNA1
DB003C3BC1_UP	PRSF1BC2_UP	Up-Up	TTTGGGCTGCTTTTCCGGCGGGTGG	TGAAACCCTGGTGCACATAGTTCTA	0	136647	12984	C7orf11	309	5664	LSM3
DB005J6BC2_UP	AD005A8BC2_UP	Up-Up	TGTGGGGCAGCAGTTTGGGGGGGTC	CGTTCGGTTTTCTCCCGTCCCACGC	0	7307	13254	U2AF1	23598	12624	PATZ1
PRSA9BC1_UP	AD005G1BC1_UP	Up-Up	CCTTCGAGCTTGAAGGGTTGGAAGC	CTGGGCGGGCAGGCGGAGGGCGCCG	0	664	7547	BNIP3	4595	3901	MUTYH
DB006H22BC2_UP	PRSE9BC2_UP	Up-Up	TGAACGGTTGGATCGCACAGTGATT	CAATCATCAATATTAGCCTTTGGAT	0	4292	2713	MLH1	665	2427	BNIP3L
DB006D12BC2_UP	AD004B17BC1_UP	Up-Up	GACGACTGTGCTGAATTTGTCAGAG	GGCAGAAAAGTGATTGTTATTTATT	0	5894	732	RAF1	3725	5109	JUN
DB006O5BC1_UP	AD003K2BC2_UP	Up-Up	ATTCTGAACATTTTATAGTAACTTA	CGAGGGTCCTATTGAGGCAGGGACG	0	7157	3774	TP53	79616	6642	CCNJL
DB006H3BC1_UP	AD004F7BC1_UP	Up-Up	ATTGTTTATGGGCAGACCAACGAGC	TACACAGGAATCGAGCATTGTTTGT	0		12271	IGH@	5413	12681	SEPT5
DB003N2BC2_UP	AD004H20BC2_UP	Up-Up	AAGACGTAAGCTGATGATCTAGGGA	CACTTATCGTGTACATTAGGGCTAG	0	5770	2939	PTPN1	861	70610	RUNX1
PRSB7BC2_UP	AD003O16BC2_UP	Up-Up	CGCCTGTGGGCGGGGAGTGGTATCG	GTGTGACTGAGTGTGTCAGAGTCAG	3	55577	3233	NAGK	1022	5574	CDK7
DB003M12BC2_UP	AD003K23BC1_UP	Up-Up	GGTGGTACTGTGCGTCAAAAGGGTG	CGCCCCCTTAGGGAAACTGGCGGAC	0	900	5706	CCNG1	1356	1072	TUBA1B
DB003H16BC2_UP	AD004J13BC1_UP	Up-Up	CGAGGTTTCGCTTCTGAGTATTTGG	TTCACTCTGGACGTGCTTTGGGACA	0	81620	6142	CDT1	1434	2940	IKZF1
PRSC1BC2_UP	PRSG1BC6_UP	Up-Up	ATTATAAGGGACAGGGGAGGGGGGG	GACCTATCTCGAAGATACATGCCC	0	11075	4907	STMN2	56159	2104	TEX11
DB006A7BC1_UP	AD004H8BC2_UP	Up-Up	GACGTCTTAAGTACGTGCGCTTAGG	CAGTCGGAGTTCCATTCTATTCAAG	0	27125	12177	AFF4	898	12508	CCNE1
DB003D17BC1_UP	AD005A11BC1_UP	Up-Up	GGTCCCTGGGTAGGAAACCTCCCGG	GTTACTAAAATGGCAGGTATCCTGA	0	10403	9868	NDC80	2130	917	EWSR1
DB003A14BC2_UP	AD004J4BC2_UP	Up-Up	CAATTAGCCTGGCTCTCGACACAGT	GCTACGATTTGGAGTCGAGGACCGG	0	3621	71736	ING1	11197	1273	WIF1
DB003F16BC2_UP	AD003G18BC2_UP	Up-Up	CTAATGCGTTCTGGACAGATATGTG	ATAATGTTGGAGCGCTTAGTGGTAG	11	2178	11400	FANCE	5071	1392	PARK2
DB003F1BC1_UP	PRSG3BC1_UP	Up-Up	TGGGTGTAATTTTTACATATTAACA	GGGTGGGCAGGATCGAACGACGGAC	0	1453	3787	CSNK1D	894	8013	STX4
DB003D13BC1_UP	PRSG1BC7_UP	Up-Up	TGGTCGTGTCTGTGTGAGAACTGCA	TGTAGTGTGTCTGGTCTAAGGTCTA	0	5520	13596	PPP2R2A	56159	2104	TEX11
DB006K4BC2_UP	PRSG12BC11_UP	Up-Up	GTGTGGGGTCGGACCCAGCCGTTCG	ATCTGTTTTCCAAGGGGGAGGTTTT	0	1140	7071	FGFR1OP	56159	2104	TEX11
DB006C13BC1_UP	AD005A19BC1_UP	Up-Up	AGGTGCGGATTCGAGACTATGGTGT	TTTACTCTTTCACGATTGCGTA	0	1123	3020	CHN1	4602	12304	MYB
DB006D24BC2_UP	AD005E18BC2_UP	Up-Up	TCCGTTGGTTCCGGTACGGTAGGGC	TGGGGGACTGGCGTCCTGGGGGCAG	60	8314	3760	BAP1	3702	53009	ITK
PRSA12BC3_UP	AD005C23BC1_UP	Up-Up	AAGTGCAATGCGCCATTAGATTTTT	CACTAACACCTATTTATGATGAGGG	0	599	53726	BCL2L2	8314	3760	BAP1
DB005E6BC2_UP	AD005O18BC2_UP	Up-Up	GGTTCGGGTGGACGGTCTTATAGGG	GTCAAATGTTGTTCATTTCAATTTT	0	3978	56190	LIG1	8301	71440	PICALM
DB003H15BC1_UP	AD003J17BC1_UP	Up-Up	TACCGCGACGGGCTGGTAGTTGGTT	TGATTGAATTCCGCAGGGCCTAGGC	0	81620	6142	CDT1	1200	992	TPP1
DB003D15BC1_UP	AD004D5BC1_UP	Up-Up	GAAGCATCGAATTTCTATGTTCTAG	ACCTGCCAAAAAACGGGTTTTAGTA	0	2099	56919	ESR1	2531	4770	KDSR
DB005D16BC2_UP	AD004N21BC1_UP	Up-Up	CAGAGTCTGTCTCAGTGTGTCAGTG	TGTCGGGGCGTGCGGCGCATGAGGG	0	7253	12039	TSHR	2271	3408	FH
DB003L17BC1_UP	PRSE11BC4_UP	Up-Up	ATGAGGGCAAGTGCACGGACAGGGT	TGTGGCGACATTCACAACTCTTGTT	44	4000	3903	LMNA	6285	3757	S100B
DB005K1BC1_UP	AD003M1BC1_UP	Up-Up	ATTAGCGCCTATATTGATTTTGTTT	CGGTCAGGTTATGCGGTCTTCTAAC	0	7272	7990	TTK	5831	2609	PYCR1
PRSB5BC4_UP	AD003I15BC1_UP	Up-Up	CGTTCTGGTTGTCAGATCGCACAGC	TATAGCTTGCTTTGAATCGTCTGTT	0	51274	15026	KLF3	55872	6493	PBK
DB005G5BC1_UP	AD005M22BC2_UP	Up-Up	ATTAGATTACATTTCACTGGTGGA	ATATAACAAAATATCCAGTATCTAA	0	2517	56175	TACC3	868	1938	CBLB
DB003P17BC1_UP	AD005G16BC2_UP	Up-Up	ACCGACACAAACATGATTCACGTAG	GCGTTGCTTGTTATTGTATAAGGGT	0	3930	861	LBR	7248	14153	TSC1
DB006N1BC1_UP	AD003B21BC1_UP	Up-Up	ATGAAGAGATTCGGCACTTGTAGCT	GCGACGCTTTACCCTGCACAGTTTT	2	11200	4020	CHEK2	8350	14063	HIST1H3A
DB006O18BC2_UP	PRSE12BC1_UP	Up-Up	GGTTAGTAACGTGTCACCAAGACGT	ACTCGTGATTGTGCCGCTGGTCCTC	0	5087	71783	PBX1	638	3740	BIK
DB006K12BC2_UP	AD003M6BC2_UP	Up-Up	TAGGCATGCTCCTGGATAGCTGAAC	GGGGCGGGGTAGCTGGGGCCTTGGG	0	23157	2233	SEPT6	4869	3966	NPM1
DB003G2BC2_UP	AD003H20BC2_UP	Up-Up	TCGTGTGATTCGAGTTGATTTTGGA	TGTTGTAAATTTCATAAGGACTAGT	0	4088	4690	SMAD3	6714	7119	SRC
DB006C21BC1_UP	AD004N16BC2_UP	Up-Up	CGGATGGTGGGGTATCTGCGCCTGG	TATTGGGTAACTAACGTGCGCAC	0	207	5348	AKT1	2624	7035	GATA2
DB003K20BC2_UP	PRSG7BC3_UP	Up-Up	GTTTCGATGCCTCGTGCTGATTGCG	CTGCTAAGCATATACGTCAACAGTT	0	3939	13378	LDHA	1284	3179	DDX39
PRSA6BC4_UP	AD003O6BC2_UP	Up-Up	GACCGGATATTGTGCGATAACGCTG	TGTGGAAGGTACGACCTCTGCGTCT	0	1026	3192	CDKN1A	4869	7517	NPM1
DB006P16BC2_UP	AD003K10BC2_UP	Up-Up	GTTGATGTGGCGAGCGGGGGGGCGG	GGCAGGGAGAGCGTAGACTCGGGTT	0	471	5438	ATIC	10783	3567	NEK6
DB006G16BC2_UP	AD003K9BC1_UP	Up-Up	GTTGGCTTCTATGCTTGGCGCTTGG	CGACCTGACTAGTGGGGAGAGAGCC	0	1656	12339	DDX6	10783	3567	NEK6
DB003N22BC2_UP	AD005E9BC1_UP	Up-Up	CTCCAAGTCGAAAATGTTATATGTA	ATAGTTGTCTTAGGCATAGTTTCGC	0	332	8973	BIRC5	54904	9120	WHSC1L1
PRSB10BC2_UP	AD004J11BC1_UP	Up-Up	TATAGCCGAACGGAGTTTAAAGGGG	ATAGTTACATCGCTCTCCAGAAAGC	0	7341	4586	SUMO1	4286	9352	MITF
DB005A8BC2_UP	AD003D3BC1_UP	Up-Up	TACTCGGGCGTTGTTTGCGAGCTGG	AATGAAGCCTGTTGGAGTGGCGCTT	0	83903	70384	GSG2	4208	1259	MEF2C
DB003J18BC2_UP	AD004H10BC2_UP	Up-Up	ACACAGGGCCTTAAAGCGTATACAG	TAAGACGAAGCAAAAAATTGGTAAT	0	1200	992	TPP1	3209	14502	HOXA13
DB006E6BC2_UP	PRSE5BC4_UP	Up-Up	TTATGCCTTAGTAAAATTGGCACGG	GTTGCACCAGGGGGGTATTGGCTGA	0	9901	2272	SRGAP3	6015	4435	RING1
PRSA4BC2_UP	PRSG1BC6_UP	Up-Up	TATTAATGTTCGGGCCGTTGTCGTT	GACCTATCTCGAAGATACATGCCC	0	93621	12736	MRFAP1	56159	2104	TEX11
DB006H12BC2_UP	PRSE2BC3_UP	Up-Up	TAGTACTTACCCTAAATCCCCGGTT	GTTCCCACAAGGTCTGGCGTGCGGC	0	6184	2423	RPN1	708	4997	EXOSC5
DB003N15BC1_UP	PRSE6BC2_UP	Up-Up	TGCACTTTGCAATTTTCGGGGTCAG	GAGTCTGTAACGTATTCGCACAGTT	0	2035	9380	EPB41	786	3156	PCNA
DB003M21BC1_UP	AD004H11BC1_UP	Up-Up	TATCATTTGTGTCGAAGTTGCCTAG	ATGATAATTCCGGGCTGGGGGCAGC	0	1356	6115	TUBA1B	23157	6705	SEPT6
DB003P17BC1_UP	AD003A21BC1_UP	Up-Up	ACCGACACAAACATGATTCACGTAG	ATACCGGTAACTCCTTTTGTTTTGG	0	3930	861	LBR	7443	53763	VRK1
DB003I21BC1_UP	AD003D24BC2_UP	Up-Up	GGGGCGTCGGAGAGGTCGGGATTGG	CACTGATTACCAAACATACCATCAA	0	7443	71462	VRK1	4998	3005	ORC1L
DB003G17BC1_UP	AD004D4BC2_UP	Up-Up	TTCAACGCGTGCCTCTTCGTATCTT	GGTGTAACTATTTGGTGCGGACCGT	0	5071	1392	PARK2	27125	8778	AFF4
DB005J24BC2_UP	PRSG9BC3_UP	Up-Up	CAATAATATGGTTACCACGTGTGCT	AGAGTTTTTAATAACAGATGGTATTTAGT	0	605	53866	BCL7A	8554	56382	PIAS1
DB006E20BC2_UP	AD003M16BC2_UP	Up-Up	AGAATCATGGCCTACGGGCGGGGTT	ATGCGTAGTCTCTGCGGCTACAAGG	0	10006	12435	ABI1	5499	3788	PPP1CA
DB006A19BC1_UP	AD005O15BC1_UP	Up-Up	GTTGGTATGGTTTTGTGTTAATCGC	CCATCGAGTTTGGGCAGGGGGGAGG	0	6934	9999	TCF7L2	471	5438	ATIC
DB005F12BC2_UP	AD004D13BC1_UP	Up-Up	CATGAGGTGGAGAACGCGTGTGGGG	TGTGCTCATTTATCACGTTTGTCAC	0	3845	3084	KRAS	1123	3020	CHN1
DB003D20BC2_UP	AD005G4BC2_UP	Up-Up	CATTTCGACCGATCCTTTCCGAATG	GAGGGAGCACCAAGTGTAGGCCTAT	0	5127	7582	CDK16		12271	IGH@
DB003O9BC1_UP	AD003B5BC1_UP	Up-Up	CGTTAGAGTGGGCTTCTGAGGACCA	GTTCATGGATGGTGTTACCAGGCGT	0	900	3302	CCNG1	995	7841	CDC25C
PRSB10BC3_UP	AD005A1BC1_UP	Up-Up	GAACGAACAAGCGGAGCGTCGGCGG	TTTAATGAGTTTCATGGAACATCTT	0	7341	4586	SUMO1	5546	4026	PRCC
DB003H17BC1_UP	PRSF1BC1_UP	Up-Up	GCGGCCGGGTCGGAGAGCGGGCGGG	TTGTCATCCTGTCACGTATGCGATC	0	8379	6811	MAD1L1	309	5664	LSM3
PRSB9BC1_UP	AD005H11BC1_UP	Up-Up	TCGGTTAATCTACCTTAACGTGTTA	GGGACATAGCTATGGACGGGAATGG	0	5291	55893	PIK3CB	84441	72211	MAML2
DB006I14BC2_UP	AD003A20BC2_UP	Up-Up	CCGCATCCGTGAGGCTCTAGAAATC	AGTTGATCAGTCATGTGTCGGACTG	0	1434	2940	IKZF1	892	11984	CCNC
PRSB7BC4_UP	AD003E3BC1_UP	Up-Up	AGCGCCCTCTCGTGAAGGACGATGC	AAGGGGTTACAGGGTATGGCACGGG	0	55577	3233	NAGK	7532	801	YWHAG
DB006L19BC1_UP	AD004P10BC2_UP	Up-Up	CTTCGGGGTCGCGAACGGGGGTCGC	GGTAGGTCATACATAAAATTGTACG	0	604	72062	BCL6	2625	2711	GATA3
PRSB10BC4_UP	PRSF8BC2_UP	Up-Up	GCCTTGTTTCGTCCGTGTGCGGATG	GAGTCTCATCGGACAGATTGATGCG	0	7341	4586	SUMO1	23568	3431	ARL2BP
DB006K5BC1_UP	PRSE12BC1_UP	Up-Up	GGTAATGGTTTCTAATAATCGCGAC	ACTCGTGATTGTGCCGCTGGTCCTC	0	6455	1845	SH3GL1	638	3740	BIK
DB005P12BC2_UP	PRSE3BC3_UP	Up-Up	TCGGGTCTGGCCAGGCAGGGTGTGT	CGTGGGAGTGGACAGGTGAGGGCGT	0	7171	4186	TPM4	501	3933	CDKN2D
DB006G23BC1_UP	AD005A8BC2_UP	Up-Up	GGCGTAGTAAGAGGTGGCGGGTGGG	CGTTCGGTTTTCTCCCGTCCCACGC	0	90993	7094	CREB3L1	23598	12624	PATZ1
DB005P14BC2_UP	PRSF8BC2_UP	Up-Up	TTTACAAGTTTAGCACATTGCCGAA	GAGTCTCATCGGACAGATTGATGCG	1	8915	11832	BCL10	23568	3431	ARL2BP
DB005J11BC1_UP	AD004A8BC2_UP	Up-Up	TGGGGTTTGGGGAGGCTTTTTGCCG	GCGCTACTAGGGACAGCGACGTCTA	0	9098	2095	USP6	83903	70384	GSG2
PRSC12BC1_UP	AD003H7BC1_UP	Up-Up	GGGCCGTGAGTGAATTAGGTATGGT	CGCTTAAGTGCGGCCAGTGTAAATA	0	729991	9076	LOC729991	890	71890	CCNA2
DB003F13BC1_UP	PRSG5BC4_UP	Up-Up	CGTGCGTTGGTACCTTCTTAATTAG	CACCGGGGGTGGTAGGGGGACTGGG	0	6907	13669	TBL1X	5932	1563	RBBP8
DB003F21BC1_UP	AD003B15BC1_UP	Up-Up	ATCCTAGGGGTTGCCTGGAACTGGG	TGAGGTCGTATGGTGCCCTTCAGAT	0	6829	12443	SUPT5H	26121	54082	PRPF31
PRSD2BC3_UP	AD004P1BC1_UP	Up-Up	CATATACACCAGGGTAAGCGGCGCG	TTTTTATCTCTGTCGGGGTTCTTCT	0	7251	3267	TSG101	81608	441	FIP1L1
DB003A1BC1_UP	AD004H16BC2_UP	Up-Up	GGCTGGTACCGGTCTTGACTCGGCC	CCACAAGTAAAGTAATATCATTCTA	0	3925	7417	STMN1	1656	12339	DDX6
DB006H19BC1_UP	AD005K11BC1_UP	Up-Up	GAAGGGTAGCCCAGGGGAGAGGGAT	TCAATGGCGGTGGTTGACAGGCCGA	0	4026	70215	LPP	2130	2942	EWSR1
DB003B9BC1_UP	AD004B6BC2_UP	Up-Up	TTGAGCCAGCGCTCACGATGCCGGT	TTCGGTAGCTGTTGGGACGGGAGGG	0	991	3206	CDC20	124540	5942	MSI2
PRSA7BC1_UP	AD004J10BC2_UP	Up-Up	GAAACTGGCTCCGGGTTCTGTGTAT	TGTTAGAGAACCGCTCTTTATATAT	0	5711	7647	PSMD5	6416	10376	MAP2K4
DB006B12BC2_UP	PRSF8BC3_UP	Up-Up	GTAACCTTCTAGTCTCAAGTTTAAG	TGGTAGTACAGTCAGGGTTGGGTGC	0	2130	917	EWSR1	23568	3431	ARL2BP
DB003J18BC2_UP	AD004H14BC2_UP	Up-Up	ACACAGGGCCTTAAAGCGTATACAG	GCTGCTGGCAAACGTGCAAGACGGG	0	1200	992	TPP1	7942	9713	TFEB
DB003J20BC2_UP	AD005I12BC2_UP	Up-Up	CCTGGTGTGTTATAGGGTGGGAAAT	GGTTTCTGTTATCGAGTGTGATACA	0	5347	2963	PLK1	3936	2377	LCP1
DB003F5BC1_UP	AD005O20BC2_UP	Up-Up	TAAATGGTTTATATATCGTGGCGCA	TCTTTATACGACGTTGTGTACATGT	0	4088	11805	SMAD3	84376	11948	HOOK3
PRSA7BC2_UP	AD005O20BC2_UP	Up-Up	AGTCCGGTCTAGAAAGGTCCTGGGG	TCTTTATACGACGTTGTGTACATGT	0	5711	7647	PSMD5	84376	11948	HOOK3
DB005B22BC2_UP	AD005E3BC1_UP	Up-Up	CTGCCGTGGGGATGTGGGCGTTCTG	TCTTTTTTGTATCTGCTCAAATGTT	0	55193	8645	PBRM1	171017	11839	ZNF384
DB003D15BC1_UP	AD003A9BC1_UP	Up-Up	GAAGCATCGAATTTCTATGTTCTAG	GATTACTTCGGGTAGGGTGTCTGC	8	2099	56919	ESR1	1017	3469	CDK2
DB006G20BC2_UP	AD004D9BC1_UP	Up-Up	ATAAGAGGAGGGCTGGATCGGGTGC	TGTGTAGCTAGTCTGATCGGGCGTT	0	861	70610	RUNX1	10342	55275	TFG
DB003O5BC1_UP	AD004A2BC2_UP	Up-Up	AGTGTCTCAACCTAGGCGTGTAAGG	TAGCGCAGAGACCCAGGATAGTGAA	36	4869	7517	NPM1	5932	1563	RBBP8
DB006C20BC2_UP	AD005K11BC1_UP	Up-Up	CTGGTTGAGATCTAAAGTGGAGCGT	TCAATGGCGGTGGTTGACAGGCCGA	0	8030	71245	CCDC6	2130	2942	EWSR1
DB003H2BC2_UP	AD004L15BC1_UP	Up-Up	TGGAGGTTGGCCAGGCAGCGCGGGG	ATCTTGCTTTGAGGAAGTATCATAT	0	55437	5332	STRADB	55422	6496	ZNF331
DB005I8BC2_UP	AD003E17BC1_UP	Up-Up	GTGACTTCGGCTAGAGGGGCGGAGG	GGCGCCGGCAGGAATGCCAGGCGGG	0	1956	71314	EGFR	23582	100	CCNDBP1
DB006J19BC1_UP	AD005G16BC2_UP	Up-Up	TCAATCGGTTAGGTCGTTTTTGGTT	GCGTTGCTTGTTATTGTATAAGGGT	0	6929	70076	TCF3	7248	14153	TSC1
DB005J10BC2_UP	PRSG7BC2_UP	Up-Up	TCTGGAAGTTCTGAGGGGCTAGGAG	AGAACATGTGTACATGGCCAGGAAT	0		7743	IGK@	1284	3179	DDX39
PRSA2BC1_UP	AD003I1BC1_UP	Up-Up	CCCGAAACATCTGCGATGTCCAGTA	CCGTGGGTCATTATTCGATTAAATT	0	51013	1684	EXOSC1	4830	3125	NME1
DB003I8BC2_UP	AD004P2BC2_UP	Up-Up	GGTGAAGTGCGTCCCATGTTAGGGG	AGTTCATACTACGGTCTCCCGCATG	0	4869	3078	NPM1	81608	441	FIP1L1
DB003K14BC2_UP	PRSF8BC4_UP	Up-Up	TCCTGAACCCGCGGTATTACTAGGT	ATTCTGTAATCGCTGCCTCCACGTC	0	8812	172	CCNK	23568	3431	ARL2BP
PRSC1BC4_UP	AD003D17BC1_UP	Up-Up	TTCCCTAACATGGCGTCCTGGGGTG	ATCTATATCGTTGTTCGGTATATAC	0	11075	4907	STMN2	10403	9868	NDC80
DB006E6BC2_UP	AD003J19BC1_UP	Up-Up	TTATGCCTTAGTAAAATTGGCACGG	GAAGGGGGGCAGGGAGCGGGGTGGT	0	9901	2272	SRGAP3	5347	2963	PLK1
DB003C4BC2_UP	AD005P10BC2_UP	Up-Up	CGGATCTGCGACATGGTTGCTAGGA	GGCAACGCGCTTCTATTGTGTCCGA	0	136647	12984	C7orf11	1785	14117	DNM2
DB006D6BC2_UP	AD004O4BC2_UP	Up-Up	GCTTCATAACGGGGTATAGTGATCG	TTACGGGTAGTTAATTACTATAGTG	0	595	3587	CCND1	580	54597	BARD1
DB003O18BC2_UP	PRSE7BC3_UP	Up-Up	GCGACTAGTGTTACCGCTCCTTGAG	ATAGCAGGTTCTGTTGAGCGTTGGC	0	79616	11165	CCNJL	5701	7961	PSMC2
DB006L6BC2_UP	AD004F15BC1_UP	Up-Up	CTAGTTTTTACTCGGCGTCATACGA	ATCTAAGGTCCGGTGGCGACACAAG	0	256646	55406	C15orf55	54880	12054	BCOR
DB003H22BC2_UP	AD003P3BC1_UP	Up-Up	TTATTAGTGTTTAGGACCGCTGGAG	GGACCCGGCACCAGGCGCTGCACAG	0	2177	15052	FANCD2	5468	2704	PPARG
DB006G11BC1_UP	AD003J17BC1_UP	Up-Up	CTATCCTGTGGGTGCAAACGCTGGG	TGATTGAATTCCGCAGGGCCTAGGC	0	23157	6705	SEPT6	1200	992	TPP1
DB006J10BC2_UP	AD005M15BC1_UP	Up-Up	ATGATTGCTTTACCTTAATTGTGAT	CTTTTTTGCCCCCAAATGCAGGTTT	0	4780	7150	NFE2L2	4478	7789	MSN
DB006E17BC1_UP	AD005P9BC1_UP	Up-Up	TCACTTCGTTCATTGTGTCCGGGTG	CATATCTATCAGTCAATATATCATG	0	208	56582	AKT2	1785	14117	DNM2
PRSA12BC4_UP	PRSE5BC2_UP	Up-Up	TTGGTGGGTGCGGTACCGGCTGTGT	AAGGGGCGCAACTGGAGGGGTAGGG	0	599	53726	BCL2L2	6015	4435	RING1
DB006G18BC2_UP	AD003H20BC2_UP	Up-Up	CGGATGATCGGTGAACTAGCTTGG	TGTTGTAAATTTCATAAGGACTAGT	0	5077	56022	PAX3	6714	7119	SRC
PRSB9BC2_UP	PRSE8BC1_UP	Up-Up	TAGTCAATCATGGCTTAGGTTAATA	TGCATGGACGTGCGGGACGTAGGGG	0	5291	55893	PIK3CB	1019	4019	CDK4
DB003G3BC1_UP	AD005N12BC2_UP	Up-Up	GAACGGTGCCTAGGGCAACTTCCGG	TAGGAAAAGTATGTTGTGTGTTTCG	0	2885	8010	GRB2	4853	70415	NOTCH2
DB003H22BC2_UP	AD004H15BC1_UP	Up-Up	TTATTAGTGTTTAGGACCGCTGGAG	TTGGGTTATACAGGAACATTACTTC	0	2177	15052	FANCD2	1656	12339	DDX6
PRSC2BC3_UP	AD004A2BC2_UP	Up-Up	AAACTATGCATGTGCGGGGCAGCTC	TAGCGCAGAGACCCAGGATAGTGAA	15	3093	11772	UBE2K	5932	1563	RBBP8
DB006C3BC1_UP	AD003L21BC1_UP	Up-Up	GGAGTCGCAGAGACCCATCGGTGGA	TGTGAAGAGATCCCTCTACAGCTAG	0	27125	8778	AFF4	81669	7544	CCNL2
DB006C16BC2_UP	AD005O16BC2_UP	Up-Up	CCTGTTCTGGGCGAGGATGTCCGAG	TGAGCCAATGTCTCGGTTGATTTTT	0	26039	14879	SS18L1	471	5438	ATIC
DB003N5BC1_UP	AD003E8BC2_UP	Up-Up	TCTCTCGGTGCTTCATCTAATCTGT	GGCTTTGAAGGTTGCCCGGACGCAC	4	3856	14966	KRT8	220134	230	SKA1
DB003P2BC2_UP	PRSH4BC1_UP	Up-Up	GCTTTGGAGACTCTGGCCGGGGAGG	AAACAAGGCGTTGTTCGCCGGTTTA	0	7846	4595	TUBA1A	858	10940	CNOT7
DB003J22BC2_UP	AD004H19BC1_UP	Up-Up	CAGATGCCATTGAGAGTTGGGGGGG	ATGCCTCTCGTACCTGGGAAGGAAA	0	7272	2042	TTK	861	70610	RUNX1
DB005E3BC1_UP	PRSF8BC2_UP	Up-Up	CTGTAACCGGAGCGAGGGTTGGGCG	GAGTCTCATCGGACAGATTGATGCG	4	5430	14287	POLR2A	23568	3431	ARL2BP
DB006L21BC1_UP	PRSG4BC2_UP	Up-Up	GGTCTCCGCAGGCGCTGGTCATCTC	TCGCAGTCGTTCGGTTGGGTGACTG	0	4436	7918	MSH2	9112	8956	MTA1
DB005B23BC1_UP	AD003H8BC2_UP	Up-Up	TATATTAGAGTTCTTTCGAAATTAA	GACCCCGAGGGTGCCAGTGGCGGCG	0	51119	14309	SBDS	890	71890	CCNA2
DB006K8BC2_UP	PRSF8BC4_UP	Up-Up	CCAATCTGATGTCCGGCTGTGCGTT	ATTCTGTAATCGCTGCCTCCACGTC	0	1021	13668	CDK6	23568	3431	ARL2BP
DB003D12BC2_UP	PRSG9BC4_UP	Up-Up	GGTTTGAGCGCGTGGTGGGTCGCAG	TCTGTAAACAGTACAGGAGGCGTTA	62	4869	5620	NPM1	8554	56382	PIAS1
PRSA2BC1_UP	PRSG3BC2_UP	Up-Up	CCCGAAACATCTGCGATGTCCAGTA	GTGGAGGCCCGACGGGGCAGGGGGG	3	51013	1684	EXOSC1	894	8013	STX4
PRSD4BC1_UP	PRSE8BC1_UP	Up-Up	GTACGTAGGGGCTCTTGGCTTTACA	TGCATGGACGTGCGGGACGTAGGGG	0	694	5844	BTG1	1019	4019	CDK4
DB006N6BC2_UP	AD004J15BC1_UP	Up-Up	CCGATAGTAGCGGTTGGGGGGTGCG	GTGTTCCGATCTGTTAAGCAGGCT	0	2322	55497	FLT3	5292	7882	PIM1
DB006D5BC1_UP	AD004P15BC1_UP	Up-Up	TCCGGGTCACCTATAAGGGGCGTCG	TCGGTGTGGGGATGGATATTGAGAT	0	595	3587	CCND1	2309	6223	FOXO3
DB005P11BC1_UP	AD003M16BC2_UP	Up-Up	GCGGAAGTTCTTAGTGGTCGGTCCT	ATGCGTAGTCTCTGCGGCTACAAGG	0	7171	4186	TPM4	5499	3788	PPP1CA
DB003M5BC1_UP	PRSE11BC2_UP	Up-Up	TGTATGTTCGCGAGTAGGTTTGGCT	ACGCTCTGCCGTTCTCGGCCACTGG	0	4869	3966	NPM1	6285	3757	S100B
PRSB7BC4_UP	PRSG12BC12_UP	Up-Up	AGCGCCCTCTCGTGAAGGACGATGC	GCCCAGGGTCTGAAGGTGGTATGGG	0	55577	3233	NAGK	56159	2104	TEX11
DB006H5BC1_UP	AD003D18BC2_UP	Up-Up	GACCTATTTGTCAGGGGGGGATGAA	GTCATCTGCATCAGTGGAACTCTGT	0	5966	53942	REL	10403	9868	NDC80
PRSD1BC2_UP	AD004N4BC2_UP	Up-Up	TGGGAAGATAGTCGGCGATCTGGGG	TGGGCAGGTCAACAAACCGCATATC	0	9444	8168	QKI	5890	8346	RAD51L1
DB006D12BC2_UP	AD005E24BC2_UP	Up-Up	GACGACTGTGCTGAATTTGTCAGAG	AGTCGCGGGGGTAGGAGGTGGCGCG	0	5894	732	RAF1	2146	143	EZH2
DB005F15BC1_UP	PRSG1BC7_UP	Up-Up	GTAGATAGAGTCCCAGGGGGTACCC	TGTAGTGTGTCTGGTCTAAGGTCTA	0	6955	12124	TRA@	56159	2104	TEX11
DB005I4BC2_UP	PRSF1BC2_UP	Up-Up	GCCCTAATAAGACATCCTGATTGAG	TGAAACCCTGGTGCACATAGTTCTA	0	4171	7766	MCM2	309	5664	LSM3
DB005F15BC1_UP	AD005M21BC1_UP	Up-Up	GTAGATAGAGTCCCAGGGGGTACCC	CCGGACAGGCATCGGCCGTCGGGGC	0	6955	12124	TRA@	868	1938	CBLB
DB003J18BC2_UP	AD005C12BC2_UP	Up-Up	ACACAGGGCCTTAAAGCGTATACAG	TTCTATATTAAGGCTGAGAATGCCG	0	1200	992	TPP1	5894	732	RAF1
DB003M1BC1_UP	AD003N5BC1_UP	Up-Up	TCGGAGTCGCGGATTAGAATGGCCT	ACTGCGGAGTGGTCGCTGTGTTTGG	0	5831	2609	PYCR1	3856	14966	KRT8
DB005J5BC1_UP	AD003L19BC1_UP	Up-Up	TCTTAGTAAGGTAAGTTAGGTCTTG	CGGATCGGGGGGCCGGGGAGTCAGC	0	7307	13254	U2AF1	8626	11297	TP63
DB005J5BC1_UP	PRSG7BC4_UP	Up-Up	TCTTAGTAAGGTAAGTTAGGTCTTG	ACAGCAATATAATGCATGTGGGATT	0	7307	13254	U2AF1	1284	3179	DDX39
DB006D5BC1_UP	AD003D19BC1_UP	Up-Up	TCCGGGTCACCTATAAGGGGCGTCG	TCGTCATGACCGATTAGTAGCCTAT	20	595	3587	CCND1	5127	7582	CDK16
DB003P5BC1_UP	AD005C19BC1_UP	Up-Up	GGCTGGGCCGTCCAGGCGGCGCCGC	TTGATAGCGTAAGGCACTCACTCTC	0	1674	12573	DES	2308	5840	FOXO1
DB003P9BC1_UP	AD003A15BC1_UP	Up-Up	GGTCCGTTGGTTGTACTGAGAAGGG	GTCAGATTTTAGGCGGTTTGTTAGA	0	991	4892	CDC20	5573	2455	PRKAR1A
DB005B16BC2_UP	AD003F11BC1_UP	Up-Up	CAAGAACGGTTACTGCTAGGACACG	AATAGAGTCTCGGTCATTACACTTC	0	64764	12044	CREB3L2	54619	10549	CCNJ
PRSB12BC4_UP	PRSE6BC1_UP	Up-Up	GCTGGAGACAGAAGCAGGGATCTTG	CCTTTTATTCCCAGTGCGTCTCCTA	0	64376	1154	IKZF5	786	3156	PCNA
DB006K22BC2_UP	AD005M1BC1_UP	Up-Up	CGCCGCTTAGGCCAGGGTATGTAGT	CATAAGGTGAATATACACTCGAACC	0	8031	2434	NCOA4	11200	4020	CHEK2
PRSA11BC2_UP	AD004O7BC1_UP	Up-Up	TCGTGGAGGGGTAACTTTTGCTCTA	GTGTAATTATTCTTATCTATCTGAC	0	6271	5964	S100A1	23022	70819	PALLD
DB003K21BC1_UP	AD003J20BC2_UP	Up-Up	AATCGTGCTAGATCAGTTAGTATAT	AGGAGGGCCGACGACGTCCTGGGGT	7	2068	5313	ERCC2	5347	2963	PLK1
DB005I2BC2_UP	PRSF3BC2_UP	Up-Up	TTCCGAACTTGCTCTATCGTAATGG	GCGTCTAAGAGCCTGCGTCATAGCG	50	9787	5976	DLGAP5	6271	5964	S100A1
DB006M5BC1_UP	AD003M12BC2_UP	Up-Up	AGGAGGCAATGACATTTAAGGAGTG	AGGGCGCTGTTGACGATGGGGGACG	0	150465	10198	TTL	900	5706	CCNG1
DB005B6BC2_UP	AD003F2BC2_UP	Up-Up	GGGCTACCTTCGCGTAGCGCAGCGC	TTGCCTTTACATCTCACTCGGAGGG	0	3845	8590	KRAS	1453	3787	CSNK1D
DB005J5BC1_UP	AD005C4BC2_UP	Up-Up	TCTTAGTAAGGTAAGTTAGGTCTTG	ATCCGAGGACTATTAGTCTCGGGC	0	7307	13254	U2AF1	5987	11008	TRIM27
DB005J24BC2_UP	AD003N6BC2_UP	Up-Up	CAATAATATGGTTACCACGTGTGCT	TACTCATTTTTAGACTTTGGCCGGG	0	605	53866	BCL7A	3856	14966	KRT8
DB006A10BC2_UP	AD004O4BC2_UP	Up-Up	ATTCGATAGGACAAGTTGAAGTCGC	TTACGGGTAGTTAATTACTATAGTG	61	5187	14617	PER1	580	54597	BARD1
DB003D20BC2_UP	AD003C18BC2_UP	Up-Up	CATTTCGACCGATCCTTTCCGAATG	ACAAGGAACAGGTCGTCCTGTGGGT	0	5127	7582	CDK16	1022	1832	CDK7
DB003C23BC1_UP	PRSE10BC1_UP	Up-Up	CGAATTTGCTAACGATGCTTACTAC	AGCGGTTCTTGATCTTTTGTTATGG	0	84790	5968	TUBA1C	56904	6148	SH3GLB2
DB006P11BC1_UP	PRSE7BC2_UP	Up-Up	ACCCGGGGAAGAAGATGTGGCGGCG	CTATAATAGTTTTTAACAACAGAGA	115	330	11174	BIRC3	5701	7961	PSMC2
DB003J2BC2_UP	AD004H8BC2_UP	Up-Up	CTTACAGGTCTGAGCCAGGCGAGGA	CAGTCGGAGTTCCATTCTATTCAAG	0	1454	4815	CSNK1E	898	12508	CCNE1
PRSB2BC2_UP	AD003D14BC2_UP	Up-Up	CGTTTTCGATTGGGTGGTCTTCTTT	CGTCCGTATGGTCTTATACGCCGTT	0	972	4430	MORF4L1	5520	13596	PPP2R2A
DB006I15BC1_UP	AD004J2BC2_UP	Up-Up	GAGGTGTAGTGCGGTAGGGCGTGGG	TGTTATATAGGTACAATTCTTCTTA	0	5292	7882	PIM1	10215	10659	OLIG2
DB005A6BC2_UP	PRSH1BC3_UP	Up-Up	CAACGCTACTTTGCGGTCGGGCGAA	AAATGTCATGGTAATTGGGACGAAG	0	905	56248	CCNT2	660	3504	RBPMS
DB005M5BC1_UP	AD003A16BC2_UP	Up-Up	GTGGGCCTAGCGGGGTCCAACAGGT	GTTTTCTAACGAATTCAGGGTCTTA	0	23133	11831	PHF8	5573	2455	PRKAR1A
DB003N15BC1_UP	PRSE1BC3_UP	Up-Up	TGCACTTTGCAATTTTCGGGGTCAG	GAGAAGCGGTAGGGTGAGTAGGTAA	0	2035	9380	EPB41	5708	5171	PSMD2
DB005J12BC2_UP	AD004D13BC1_UP	Up-Up	TAGGTGTTTTATTTCACCCCGGAAG	TGTGCTCATTTATCACGTTTGTCAC	0	9098	2095	USP6	1123	3020	CHN1
DB005G2BC2_UP	PRSE7BC4_UP	Up-Up	CCATACTGAAATTCGCACTGTTAAG	GAATCCTTCAGTACGGGCGGGGGGC	0	9787	3032	DLGAP5	5701	7961	PSMC2
PRSA5BC2_UP	AD005C4BC2_UP	Up-Up	GTAGAACCTCTGTGTAGTTTAGGGC	ATCCGAGGACTATTAGTCTCGGGC	0	23429	1644	RYBP	5987	11008	TRIM27
PRSB10BC4_UP	AD004O3BC1_UP	Up-Up	GCCTTGTTTCGTCCGTGTGCGGATG	ATTTTCATCACTATGTTTGCTACGC	0	7341	4586	SUMO1	580	54597	BARD1
DB003N5BC1_UP	AD003O9BC1_UP	Up-Up	TCTCTCGGTGCTTCATCTAATCTGT	AAGCCGTTCTTTTCTTCGGGTACAG	0	3856	14966	KRT8	900	3302	CCNG1
DB005O2BC2_UP	AD005M16BC2_UP	Up-Up	TAGGGACTCCGGCACCTCTAGCTGA	CAAAAGCTTTGCGGTGTGGTTAC	0	2071	4854	ERCC3	4478	7789	MSN
DB003J21BC1_UP	AD003H21BC1_UP	Up-Up	CAGCATCTCTTGTCTACGAAATTGC	TATATCTTTCCTGCGCACAGGGAAA	0	7272	2042	TTK	2177	15052	FANCD2
DB005L6BC2_UP	AD003A2BC2_UP	Up-Up	AAATCTGGAGGGGGGCAGAGGGGAA	CGCCTCAAGGTTGGCGTGGAGGGCG	0	9659	13154	PDE4DIP	3925	7417	STMN1
PRSB10BC4_UP	AD004P16BC2_UP	Up-Up	GCCTTGTTTCGTCCGTGTGCGGATG	GGCGGGGAGCGGAGGCGATGCGCGG	0	7341	4586	SUMO1	2309	6223	FOXO3
DB006I7BC1_UP	AD003G6BC2_UP	Up-Up	TTAAGTTTATATTGTGCCGCACAAG	ATGCCTAATATGCATGAGGGGGCCG	0	3535	13532	IGL@	3925	56362	STMN1
DB003I7BC1_UP	PRSG8BC2_UP	Up-Up	ACTCTAACCATCCACGAAGGTTGGT	GGGAATGGGAACCTATGATAGCTGTT	1	4869	3078	NPM1	924	7519	NMI
DB005J2BC2_UP	AD004H4BC2_UP	Up-Up	GACATGTTTTTACCCAGGAAAGACT	AGGACATTAGTACTGTGTACTCTTG	0	4771	8968	NF2	2130	4684	EWSR1
DB005N2BC2_UP	AD005A23BC1_UP	Up-Up	TAGCTGTTCTTCGCTGCAGGTTAGG	TTAGTGATAGTCTTGGCACGTTTAG	0	79145	7466	CHCHD7	5371	3572	PML
DB003A7BC1_UP	AD003D23BC1_UP	Up-Up	CTGGCGAGGATGGTGCCGCTAAG	CGATATCATTTAGCGGGGTGGGACC	0	4869	7543	NPM1	4998	3005	ORC1L
DB005P8BC2_UP	AD003B21BC1_UP	Up-Up	GTGTGCGCGAGGCGAGGGGGCCAGG	GCGACGCTTTACCCTGCACAGTTTT	28	6146	12007	RPL22	8350	14063	HIST1H3A
PRSD2BC2_UP	AD005D11BC1_UP	Up-Up	CGGGATGCCGAGGGGGCCGTTGGGG	TTCCTAGTTCGTTAAATCTATGGTT	0	7251	3267	TSG101	5900	10891	RALGDS
DB003D22BC2_UP	AD005A5BC1_UP	Up-Up	GTGTGTTTGTTCATGTGACGTGAAG	AGGTGCGATTGCGGGCGTAAGGGCA	1	5914	14383	RARA	5546	2895	PRCC
PRSC9BC3_UP	AD004O7BC1_UP	Up-Up	ATGTCGTGTTAGGGGGTGCGAGGGT	GTGTAATTATTCTTATCTATCTGAC	0	7329	3129	UBE2I	23022	70819	PALLD
PRSB12BC3_UP	AD003E3BC1_UP	Up-Up	AATGTTATGGTCAGGGCCGGGTTTA	AAGGGGTTACAGGGTATGGCACGGG	1	64376	1154	IKZF5	7532	801	YWHAG
PRSB11BC3_UP	AD005I11BC1_UP	Up-Up	CGGCCGATGTTTTGTGGACGGGGGG	AAGGTAGGCCCCGTTCGGCCTGTGG	0	6827	4185	SUPT4H1	3936	2377	LCP1
DB006O17BC1_UP	AD004P16BC2_UP	Up-Up	CGGGTTTGTCGGGTGATCAGGTCTA	GGCGGGGAGCGGAGGCGATGCGCGG	0	5087	71783	PBX1	2309	6223	FOXO3
DB006C18BC2_UP	PRSF2BC4_UP	Up-Up	AGTTATCTGGGCAGTTAGGAGTATG	AACAGTATGGGTTCGTGTAGGGCTT	0	8522	3326	GAS7	384	2777	MRFAP1L1
PRSC9BC2_UP	AD003G18BC2_UP	Up-Up	TGTGCCAAATAGCGTGGTTACTCGT	ATAATGTTGGAGCGCTTAGTGGTAG	0	7329	3129	UBE2I	5071	1392	PARK2
DB003M11BC1_UP	AD003P22BC2_UP	Up-Up	TATTTGCGCGAGTCGTGCCGGCTTG	AGGGTTGTGAGCCGGGTCTGGACTG	0	900	5706	CCNG1	2035	55736	EPB41
DB006H23BC1_UP	AD004H14BC2_UP	Up-Up	GAGTGTGGGTGCACGTGCGGGGCGT	GCTGCTGGCAAACGTGCAAGACGGG	0	2132	6892	EXT2	7942	9713	TFEB
DB003A13BC1_UP	PRSE4BC4_UP	Up-Up	GACACACAGTCAGTCTCAGACTGTG	CACTTCGTTGAGGTCGTAACTCTTT	0	3621	71736	ING1	972	4430	MORF4L1
DB005N21BC1_UP	AD005M6BC2_UP	Up-Up	CAGGAACGACTACATTGTTATCACG	GTTTGATGGCTTCTGTGTAGGGCAG	0	2122	13861	MECOM	2322	55497	FLT3
DB005N11BC1_UP	AD003F7BC1_UP	Up-Up	GTAGATGGATGCAGGGGGGTCGCGG	CTATTGCCCCCACGGGAGAGATGGG	11	7170	995	TPM3	11186	53922	RASSF1
DB005F14BC2_UP	AD003H9BC1_UP	Up-Up	TTGAAATTTTGAAATTACATCGGCC	GTCTAAGTTAATTATACGGAGTTAG	0	1649	3944	DDIT3	3615	2442	IMPDH2
PRSD5BC2_UP	AD003O22BC2_UP	Up-Up	GTGCGCGTTAGAGTTTCATTAGGGA	CCGGTTAAGACGAGCGCACTATTGG	0	1021	13668	CDK6	5127	4804	CDK16
DB005A2BC2_UP	PRSG1BC8_UP	Up-Up	TTGAAATTTTCACCAATCCGGTCTT	GGATAACTGGAAGCTGAAGTACTGG	0	5932	1563	RBBP8	56159	2104	TEX11
DB003G19BC1_UP	AD004B6BC2_UP	Up-Up	CTGTCAGTAGGGTGCTGTAGGGTGC	TTCGGTAGCTGTTGGGACGGGAGGG	0	892	13480	CCNC	124540	5942	MSI2
DB006J19BC1_UP	AD005H3BC1_UP	Up-Up	TCAATCGGTTAGGTCGTTTTTGGTT	CGGGCTGGCGTACGGGGGGTATGGG	0	6929	70076	TCF3	5378	55885	PMS1
PRSC7BC4_UP	PRSE11BC3_UP	Up-Up	ATAAACATTCTCTTCCTAGGTCTTG	GACGCATGTGAAACGGCTAGTAGGA	0	84324	434	SARNP	6285	3757	S100B
DB003E2BC2_UP	AD003N21BC1_UP	Up-Up	TGGATTCTGTAAGCGGTTGATACCC	CAGACTAGCGGGGTGAGCAAGGGTA	0	6135	6960	RPL11	332	8973	BIRC5
PRSC8BC3_UP	AD004B21BC1_UP	Up-Up	TGGTTATAACAGTGGGGTGTGCTGG	CAACCCATTTCCCTGGACGATTTGC	0	25855	6651	BRMS1	7849	6077	PAX8
DB003N2BC2_UP	AD003A10BC2_UP	Up-Up	AAGACGTAAGCTGATGATCTAGGGA	CGATCTAATTTGAGGGCCGGGTATT	0	5770	2939	PTPN1	1017	3469	CDK2
DB005N3BC1_UP	AD004A7BC1_UP	Up-Up	GGCCATAATGGTGATGGTTCATATA	GTTTCGGTCGGGCCAGGCCTGCGGG	0	8115	3768	TCL1A	83903	70384	GSG2
DB006K22BC2_UP	AD003D16BC2_UP	Up-Up	CGCCGCTTAGGCCAGGGTATGTAGT	GCTGGTGTCGGGGTTATGGAGGGCT	0	8031	2434	NCOA4	2099	56919	ESR1
DB006P13BC1_UP	AD003F9BC1_UP	Up-Up	AATGCGTGTACCGTTGGCAACGGTCA	GGTAGGCCAAGGGCCATAGGGGAGG	0	23092	14545	ARHGAP26	63894	277	VIPAR
DB006C15BC1_UP	PRSG4BC4_UP	Up-Up	TAGCATCCTTAAGGTAGCCACGTAT	CGTATCGGTCAAAGCTTAGCTAATT	0	26039	14879	SS18L1	9112	8956	MTA1
DB003G1BC1_UP	PRSG1BC8_UP	Up-Up	TGAAATGAGTTCGTCGGGGCGGGCG	GGATAACTGGAAGCTGAAGTACTGG	0	4088	4690	SMAD3	56159	2104	TEX11
DB006E5BC1_UP	AD005C7BC1_UP	Up-Up	GGAATGATGCGGCGGGGAATAGGTG	TTCGCGGTAAAACCATACACACTAA	0	9901	2272	SRGAP3	8031	6599	NCOA4
DB005M6BC2_UP	AD005K14BC2_UP	Up-Up	AAGCCTAGATGAACAAGCCGGCACT	CTAGTGCGAGCGCTGGGGGTTCGGC	0	23133	11831	PHF8	2130	14655	EWSR1
PRSB7BC3_UP	AD004I8BC2_UP	Up-Up	TTAGCTGCTAGGGGATGCGGGATTG	TTGGTCTGAATTTCCGTATTTTTTA	0	55577	3233	NAGK	1956	71314	EGFR
DB003O7BC1_UP	AD003O21BC1_UP	Up-Up	GGCGTAGGGCGGGTACGGGGCGGTA	GAGTCTATCCTCGTCGAAATGCCAT	0	983	5873	CDK1	5127	4804	CDK16
DB006P10BC2_UP	PRSF9BC2_UP	Up-Up	GGTGTGGACGCGGGTCACCGGGCGA	AACACGGGGCGCGTAAGGGGGCGGG	0	80304	10156	C2orf44	5295	12865	PIK3R1
DB005B21BC1_UP	AD003C18BC2_UP	Up-Up	ATCTGACTCGTCGAAATCACGGGTG	ACAAGGAACAGGTCGTCCTGTGGGT	0	55193	8645	PBRM1	1022	1832	CDK7
DB005B14BC2_UP	AD005I10BC2_UP	Up-Up	CTAAGCCGTCGACAACCCCGTGATC	TAATACGATCATTTAAACCAAACTT	0		9656	IGK@	4780	7150	NFE2L2
DB005F19BC1_UP	AD005K21BC1_UP	Up-Up	AGAATTCGGTTTATAGTCTAGGGCC	AGAAGTCGGAGCGCGTTCGGGGGGG	0	4615	138	MYD88	4436	7918	MSH2
DB006K22BC2_UP	PRSH5BC4_UP	Up-Up	CGCCGCTTAGGCCAGGGTATGTAGT	ATTGATAGAAGTAGAATTTCAGTGC	0	8031	2434	NCOA4	896	6197	CCND3
DB005F11BC1_UP	AD003E24BC2_UP	Up-Up	TGTACGACTTGGGGTGCTGGCGCGA	GTCCGATTGTTAACCGAGAGTGTGATTATCTTTCCATATTATTACATCA	0	3845	3084	KRAS	84790	5766	TUBA1C
DB006O9BC1_UP	PRSG12BC12_UP	Up-Up	TAATACTTTGTGAGAGGTGGTGCAT	GCCCAGGGTCTGAAGGTGGTATGGG	0	2625	2711	GATA3	56159	2104	TEX11
DB003G1BC1_UP	AD005K4BC2_UP	Up-Up	TGAAATGAGTTCGTCGGGGCGGGCG	CACTATGCCAGCGCGATACGGGTAG	0	4088	4690	SMAD3	2719	13210	GPC3
PRSB11BC1_UP	AD003F5BC1_UP	Up-Up	GTGTTGTAGGGAGCGTCGGGTTGCG	TGTAAATACGTTGAGTTGGTTCCTA	0	6827	4185	SUPT4H1	4088	11805	SMAD3
DB006L21BC1_UP	AD005N12BC2_UP	Up-Up	GGTCTCCGCAGGCGCTGGTCATCTC	TAGGAAAAGTATGTTGTGTGTTTCG	0	4436	7918	MSH2	4853	70415	NOTCH2
PRSD3BC1_UP	AD005O20BC2_UP	Up-Up	TCGATTATCTTAATCAAGTAATCCC	TCTTTATACGACGTTGTGTACATGT	0	26119	9194	LDLRAP1	84376	11948	HOOK3
DB005F4BC2_UP	AD004O1BC1_UP	Up-Up	TTTATGTTTCAGGGCTTCTGAGTAA	CTGCAGGTACAGGTGCTTTCACC	0	3159	4996	HMGA1	2071	4854	ERCC3
PRSB4BC3_UP	AD003I18BC2_UP	Up-Up	GCGCGCGCTACTTTTTGCTCTTGGT	TAGGAAGTACTTTCGCACTTGCTGG	0	55957	2864	LIN37	10983	3899	CCNI
DB003L24BC2_UP	PRSG11BC4_UP	Up-Up	CTCACACGTCACCAATCTCTAACTG	GCACGTTGCTCTTCCTGTTGTACTT	0	2913	2057	PLK4	9444	8168	QKI
DB006A12BC2_UP	PRSH3BC1_UP	Up-Up	GATTTCTTGATGCTATCTTCCTTTC	GTCTTTGTGCTATGCATCATACAAA	0	23157	7109	SEPT6	2856	4761	AP2B1
PRSB10BC4_UP	PRSE6BC3_UP	Up-Up	GCCTTGTTTCGTCCGTGTGCGGATG	TTTGAAACTGCTTTTGATGAGTATG	0	7341	4586	SUMO1	786	3156	PCNA
DB003O6BC2_UP	AD003C2BC2_UP	Up-Up	TATGAGTGCCGTTTTGACACTAGTA	TATAACCAAATGGTTGGCCTAAGCG	0	4869	7517	NPM1	7319	6997	UBE2A
DB003K8BC2_UP	AD004D8BC2_UP	Up-Up	CATTTGCTGCCTTTTCCGGAAGCCA	TGAGTCAGAGAAGGGGAAGGTCATG	0	3856	2380	KRT8	595	12542	CCND1
PRSB2BC1_UP	AD003C18BC2_UP	Up-Up	CCATACACGGTAGTTCAGAGGCTGT	ACAAGGAACAGGTCGTCCTGTGGGT	0	972	4430	MORF4L1	1022	1832	CDK7
DB006C19BC1_UP	AD005O20BC2_UP	Up-Up	GAATTGGCGGACTTTTGTAGTTTTG	TCTTTATACGACGTTGTGTACATGT	0	8030	71245	CCDC6	84376	11948	HOOK3
PRSC9BC3_UP	AD005J4BC2_UP	Up-Up	ATGTCGTGTTAGGGGGTGCGAGGGT	CAGGTACTATAAATCGGAGAGGGGT	0	7329	3129	UBE2I	64783	55894	RBM15
PRSC2BC4_UP	AD004J4BC2_UP	Up-Up	CCTTCTGCTACCGGAATTGTGTACG	GCTACGATTTGGAGTCGAGGACCGG	0	3093	11772	UBE2K	11197	1273	WIF1
DB006G14BC2_UP	AD003C24BC2_UP	Up-Up	ACATAAGACTCGGTCCAGGCACGGC	TTCGACGCCAGCCAGCTGGGACGCA	0	7942	9713	TFEB	84790	5968	TUBA1C
PRSA6BC2_UP	AD003I5BC1_UP	Up-Up	CGTGGCGCGTGGCGTCAACTATCAG	AGCGCACTAAAAGTATATTCGTCGT	0	1026	3192	CDKN1A	151195	71257	CCNYL1
DB003L7BC1_UP	PRSG11BC3_UP	Up-Up	CTTTGAGCGGGTCGGTCGTCCGCTG	ATGGGAGGGAGGGGGTGGTGTGGAG	2	7431	69	VIM	9444	8168	QKI
DB006L1BC1_UP	AD004H2BC2_UP	Up-Up	GTTTAGGAGTTTAATAGGCACTTGT	GTAGCGGGCTAGGCCACGCCCGCTT	0	3932	966	LCK	9935	2353	MAFB
PRSB6BC3_UP	AD003F5BC1_UP	Up-Up	TATGTGCCTAACATCCGGAGTCACC	TGTAAATACGTTGAGTTGGTTCCTA	15	51377	764	UCHL5	4088	11805	SMAD3
DB006B23BC1_UP	AD003C7BC1_UP	Up-Up	GACCGTTTCGCTATTTAAAGCGTCT	CTTCTCGAGCAACACAAAGATTTCA	16	5371	3572	PML	221150	6057	SKA3
DB006M11BC1_UP	AD003C15BC1_UP	Up-Up	GTGATTGGGGGCTTGGCAGGTTCTG	TCCATGGTGAGGATACGAGTTTTAA	0	1643	3586	DDB2	118	6054	ADD1
DB006H16BC2_UP	AD004L6BC2_UP	Up-Up	TCCATACTGTCTAAGTTGACTGGT	TGGTAAGGATGTTGAGCCTGTAAAC	7	7248	14153	TSC1	6455	1845	SH3GL1
DB005D10BC2_UP	AD004L21BC1_UP	Up-Up	TCTGTAAGGCTGAGCCGGGCTTTTA	GAGAGGACCAAGCCAGGAATGTTTT	0	7171	10079	TPM4	8031	2434	NCOA4
DB005D4BC2_UP	PRSE11BC4_UP	Up-Up	CGTTATAGGGATCAAGCAGTCTATA	TGTGGCGACATTCACAACTCTTGTT	0	10397	8936	NDRG1	6285	3757	S100B
DB003E6BC2_UP	AD005O3BC1_UP	Up-Up	CAGTCGAGTGGGTGAAGGTGGCGGG	CTTTACTAGGAGTGACGGGCTCCCG	0	11186	55583	RASSF1	945	14138	AKAP9
PRSA2BC4_UP	PRSE3BC3_UP	Up-Up	AAGTTAATTAGGAGGTCTCGGAAAG	CGTGGGAGTGGACAGGTGAGGGCGT	0	51013	1684	EXOSC1	501	3933	CDKN2D
DB006P1BC1_UP	AD005D14BC2_UP	Up-Up	GAGGCCTAATAAGGGAGGCGGGCGC	ATGCCTAAAGCGGTGTCGAGGATTG	0	405	10907	ARNT	641	71056	BLM
DB003A2BC2_UP	AD005J1BC1_UP	Up-Up	CAAATTGTCTCTACGCCTGTAGCGT	GTGTTTGTGGTGCTAGCTGGAGAGG	0	3925	7417	STMN1	208	12155	AKT2
DB003N17BC1_UP	AD003A21BC1_UP	Up-Up	CCGACATGATTATCAGTACTCTATG	ATACCGGTAACTCCTTTTGTTTTGG	0	4001	2370	LMNB1	7443	53763	VRK1
DB003N13BC1_UP	PRSF10BC3_UP	Up-Up	CGATTATTAAGGTACGAGTTTTTAG	GATTCAGGACGACGTGCAAGGAGGG	0	7161	54024	TP73	6672	7188	SP100
DB003C7BC1_UP	PRSG12BC11_UP	Up-Up	ACAGCAACCGTTTAGGATTTAATAG	ATCTGTTTTCCAAGGGGGAGGTTTT	0	221150	6057	SKA3	56159	2104	TEX11
DB006J19BC1_UP	AD003B21BC1_UP	Up-Up	TCAATCGGTTAGGTCGTTTTTGGTT	GCGACGCTTTACCCTGCACAGTTTT	0	6929	70076	TCF3	8350	14063	HIST1H3A
DB005L12BC2_UP	AD003A1BC1_UP	Up-Up	AACAACTGTTGCGGAGTAGAGGGGG	TTGGCTCCAGAACAATTGACTTTCT	0	3535	9601	IGL@	3925	7417	STMN1
DB003C6BC2_UP	AD003I1BC1_UP	Up-Up	CTCTCATTATGGCTGTTCGGGAGGG	CCGTGGGTCATTATTCGATTAAATT	23	23594	12043	ORC6L	4830	3125	NME1
DB005J24BC2_UP	AD005M18BC2_UP	Up-Up	CAATAATATGGTTACCACGTGTGCT	TATGGGTGGGGCGGCTAGAGATGGT	0	605	53866	BCL7A	8019	12575	BRD3
DB006N14BC2_UP	AD005A1BC1_UP	Up-Up	GGGCGTTGGGGCGCGATGGGGCGGG	TTTAATGAGTTTCATGGAACATCTT	0	672	14613	BRCA1	5546	4026	PRCC
DB006G7BC1_UP	PRSG9BC3_UP	Up-Up	CTATCGCACAGACATTCTAGCTATG	AGAGTTTTTAATAACAGATGGTATTTAGT	0	898	12508	CCNE1	8554	56382	PIAS1
DB006A9BC1_UP	AD003O19BC1_UP	Up-Up	TAGACGATGCGACGCGCCGCAGTGG	CCTTAAGGTTGGGGTTTAGTGCAAG	0	5187	14617	PER1	645121	55114	CCNI2
DB005H16BC2_UP	AD005K2BC2_UP	Up-Up	GACTTCCAAGTTTCAGTTGTCGGTC	AGAGGGGGGAAGGGGCGGAGATCCA	0		13029	IGK@	3932	966	LCK
DB006M14BC2_UP	AD004H24BC2_UP	Up-Up	AATACGTTGGATGTGACAATACTTT	AGCTGCGTGGGGCATTAACGGACAG	0	10342	5933	TFG	90993	7094	CREB3L1
DB006P9BC1_UP	AD003K12BC2_UP	Up-Up	TGGGCAATATGGGATGTCTGAGGTA	GTAGATGACTGCTCCGCGCATAAAC	0	80304	10156	C2orf44	4869	6392	NPM1
DB003B9BC1_UP	AD003F8BC2_UP	Up-Up	TTGAGCCAGCGCTCACGATGCCGGT	TGCCACTTGTCATATAGCGCCCAGA	0	991	3206	CDC20	11186	53922	RASSF1
DB003M13BC1_UP	PRSF3BC3_UP	Up-Up	ACGTCTAGACGTGCTCGCTAGAGTT	ACATCGGCACCGAAGCCCGCCGTA	0	10376	7910	TUBA1B	6271	5964	S100A1
PRSD3BC4_UP	AD003M4BC2_UP	Up-Up	ATAAAGATTGAGAAGAGATTGTACA	GGATAAGGCATCCCTCCCACCCCGT	0	26119	9194	LDLRAP1	597	8953	DCTN1
DB003E2BC2_UP	AD004M3BC1_UP	Up-Up	TGGATTCTGTAAGCGGTTGATACCC	AACAAGGCTTCGTTGCGGGAATGGG	0	6135	6960	RPL11	580	54455	BARD1
DB006N1BC1_UP	AD003K6BC2_UP	Up-Up	ATGAAGAGATTCGGCACTTGTAGCT	TGAGTCTGCGGACGGTCAGGCCCAG	31	11200	4020	CHEK2	22858	10179	ICK
PRSC12BC4_UP	AD005N3BC1_UP	Up-Up	CTGTTGATCACGTATATTTATCTTC	ATTGCCATCATACTCGCAGGCTTGT	0	729991	9076	LOC729991	3092	56215	HIP1
DB006M8BC2_UP	AD003E6BC2_UP	Up-Up	TGCTTGTGTTGTGATGTCCGTCGAG	TGATCAAGATCAACAGCTAGTTATA	0	4005	14652	LMO2	11186	55583	RASSF1
DB006H3BC1_UP	PRSH1BC4_UP	Up-Up	ATTGTTTATGGGCAGACCAACGAGC	AGATCGGCTCATGCGTCGGTGTGA	0		12271	IGH@	660	3504	RBPMS
DB005H2BC2_UP	AD005K3BC1_UP	Up-Up	GATCTTAATAAGCAGGGAGAGAAAG	GTAATGTGAGTTAGTACTTTCAAAG	0	27436	8805	EML4	2719	13210	GPC3
PRSA8BC2_UP	AD003P21BC1_UP	Up-Up	CTGACCTTCCTTGGTAGTTTACTTG	GAGTCGTACTAACGACGTTGAGTGG	0	894	6359	CCND2	2035	55736	EPB41
DB005B14BC2_UP	AD004L13BC1_UP	Up-Up	CTAAGCCGTCGACAACCCCGTGATC	TGCGTTGCAATATCAAATTCATATT	0		9656	IGK@	26039	1296	SS18L1
DB003N1BC1_UP	AD005E19BC1_UP	Up-Up	GCATATGTGGGATTGTGAGCTACGG	TTGGGTGCACATGGGGACATGGTTA	3	5770	2939	PTPN1	2263	71073	FGFR2
DB003K3BC1_UP	AD005M2BC2_UP	Up-Up	TATCTAGCATCGGTTGGCTAAGGCT	GCATTCGGTCTTTTGTTTGGGTTCT	0	57018	8729	CCNL1	11200	4020	CHEK2
DB005P21BC1_UP	AD005E2BC2_UP	Up-Up	TAGGAGGATTTCAGTGGGTCCGTGT	AGTCGAATAATTATAAAACAGAATC	0	5077	14217	PAX3	217	3748	ALDH2
DB005O1BC1_UP	AD004D23BC1_UP	Up-Up	GGGAGGGACGCCCTTAAAGTGACGC	GAACAAGTATGATAGGTGTACTGCA	0	2071	4854	ERCC3	10801	5908	SEPT9
DB006K23BC1_UP	AD003O20BC2_UP	Up-Up	GGAGAGCGCGTTGATGGCAGGACAC	GCCCATAGTATATCGCGTCAGAGAG	0	5187	9470	PER1	645121	55114	CCNI2
DB006J1BC1_UP	AD005A4BC2_UP	Up-Up	ACAGCTTCTGAGATTCCAGTTGTG	TGTGACGAGTTTGATGACATCTTAT	0	50615	4298	IL21R	2078	11267	ERG
DB006M17BC1_UP	AD003G17BC1_UP	Up-Up	GGGCGCTCACCATTTACCAATCTGT	TTGTGTTACAAAGGTGTATATCACG	0	4958	71148	OMD	5071	1392	PARK2
DB005F21BC1_UP	AD003P1BC1_UP	Up-Up	AAGTTTAATACGCTGACCGGGGTTG	ATCTGCGAGACTAAATGACGGTTCC	0	894	6359	CCND2	7846	4595	TUBA1A
DB006G14BC2_UP	AD003A18BC2_UP	Up-Up	ACATAAGACTCGGTCCAGGCACGGC	TGTCAAACACTGATTAAGTATTGCT	0	7942	9713	TFEB	81565	1734	NDEL1
DB005O2BC2_UP	PRSF2BC1_UP	Up-Up	TAGGGACTCCGGCACCTCTAGCTGA	ATGGTGACCTATCGAATATCGTTTG	0	2071	4854	ERCC3	384	2777	MRFAP1L1
DB003A16BC2_UP	PRSF6BC2_UP	Up-Up	CCATAAGATTACGCGGAGTGTATAC	GGCCGGAAAATAATGGGATTTTATG	0	5573	2455	PRKAR1A	1224	7839	ADRM1
DB003B15BC1_UP	AD003H15BC1_UP	Up-Up	GCATAGAATTTCGTCATGGTATATA	TTGATTACGGGTGGCGTTTGAAAGA	0	26121	54082	PRPF31	81620	6142	CDT1
PRSA7BC3_UP	PRSH5BC2_UP	Up-Up	CATAGAATTTGGGTGTTCGACGCGG	TGCGTCTTAGAATACGTGGGACGAT	0	5711	7647	PSMD5	896	6197	CCND3
DB005N10BC2_UP	AD005J1BC1_UP	Up-Up	TCATGTCGAAGCTTCAATGGAAGAC	GTGTTTGTGGTGCTAGCTGGAGAGG	0	7555	3119	CNBP	208	12155	AKT2
DB006A2BC2_UP	AD004N21BC1_UP	Up-Up	GCTGTCTCCTAAGTAGGTCGGTGTA	TGTCGGGGCGTGCGGCGCATGAGGG	0	4066	4119	LYL1	2271	3408	FH
DB006J23BC1_UP	AD003O20BC2_UP	Up-Up	TTATATGGCGCTATCTATTTGTTTG	GCCCATAGTATATCGCGTCAGAGAG	0	701	7871	BUB1B	645121	55114	CCNI2
DB006L18BC2_UP	PRSF2BC4_UP	Up-Up	TACCTGGGAGGCTTTGGCAGGTAGA	AACAGTATGGGTTCGTGTAGGGCTT	0	5081	56793	PAX7	384	2777	MRFAP1L1
DB003O16BC2_UP	PRSF4BC4_UP	Up-Up	CCTTGGTAACCGTCGGTGGATAAGA	CCATGTTACGCGCTAAGGCCTCAAC	0	1022	5574	CDK7	56159	2104	TEX11
DB006C24BC2_UP	PRSG11BC1_UP	Up-Up	CGCCGTTGTTCGATGCGGCACACCT	GCAAGAGGAGAAAAAAGAGTTATAG	0	10801	5908	SEPT9	9444	8168	QKI
DB005L14BC2_UP	AD003K9BC1_UP	Up-Up	AGTAATATACTGCAAAATCAGGGAC	CGACCTGACTAGTGGGGAGAGAGCC	0	4005	11088	LMO2	10783	3567	NEK6
DB005N15BC1_UP	AD003F23BC1_UP	Up-Up	GCAATGTTCAAGGGTCGGCTGGGCA	TATGTTGGTAGACATAATGTACGTT	0	472	14270	ATM	2305	667	FOXM1
DB006K22BC2_UP	AD003B19BC1_UP	Up-Up	CGCCGCTTAGGCCAGGGTATGTAGT	ACAATTGGTTTTAATTTTTTGTTAA	0	8031	2434	NCOA4	25939	1657	SAMHD1
DB006B8BC2_UP	AD004H23BC1_UP	Up-Up	CTTTGTGTCCTAGTTACTAAGAAGA	ATTATATCTTAGTCGTCGTAGGTTT	13	23598	12624	PATZ1	90993	7094	CREB3L1
DB006D24BC2_UP	AD005K13BC1_UP	Up-Up	TCCGTTGGTTCCGGTACGGTAGGGC	GGGAAGCCCCTCGGCAAAAGACGGT	0	8314	3760	BAP1	2130	14655	EWSR1
DB006G1BC1_UP	AD003D5BC1_UP	Up-Up	GAATTACTAAGGGATCTCTGTATCA	AAGTTCACACAAGTAGGGGTTCTTG	0	9935	2353	MAFB	79858	1608	NEK11
DB006C9BC1_UP	AD004K1BC1_UP	Up-Up	TGGTATCGACAATCTGGCTGGATGC	CCCCTTGCAACTTTTGGTGTATCGC	30	10342	55275	TFG	7272	7990	TTK
DB003J1BC1_UP	AD005A21BC1_UP	Up-Up	ACTTGACTTATGGAGGGTGATGCCG	AGGCAATTAAGCCGACGGTAGTGCG	0	1454	4815	CSNK1E	2181	71140	ACSL3
DB003L11BC1_UP	AD003A2BC2_UP	Up-Up	AGTGTAGCGCTTGTGCCCTGGGGGT	CGCCTCAAGGTTGGCGTGGAGGGCG	0	6198	11836	RPS6KB1	3925	7417	STMN1
PRSA1BC4_UP	PRSG11BC1_UP	Up-Up	TTGACTAGTGATCGACTCGCGTGGC	GCAAGAGGAGAAAAAAGAGTTATAG	0	5700	4018	PSMC1	9444	8168	QKI
PRSC7BC3_UP	PRSF12BC3_UP	Up-Up	GATTGAAGCACGGGGGTTTGGCCTC	CTTAATGTAATTAACAAACCTTAAC	0	84324	434	SARNP	1434	2940	IKZF1
PRSC3BC2_UP	AD003H8BC2_UP	Up-Up	TCTTGATAAGGGCGTGGGGTGCGGT	GACCCCGAGGGTGCCAGTGGCGGCG	0	9341	5658	VAMP3	890	71890	CCNA2
PRSA5BC2_UP	AD005I5BC1_UP	Up-Up	GTAGAACCTCTGTGTAGTTTAGGGC	CTGGAAGTGCGTAATGATAGTTGGG	0	23429	1644	RYBP	2115	52931	ETV1
DB006G16BC2_UP	AD005D3BC1_UP	Up-Up	GTTGGCTTCTATGCTTGGCGCTTGG	TACATACACGGGCTCTTTTAATTGG	0	1656	12339	DDX6	80204	54835	FBXO11
DB003H19BC1_UP	AD003N7BC1_UP	Up-Up	TAAAGCGCTGCAGGAAGTGAATTGG	TTTTTTTGATACACTGTCGGAACTA	0	6714	7119	SRC	991	6942	CDC20
DB003K16BC2_UP	AD004B3BC1_UP	Up-Up	ATGGGGTTAGCAGCGTATCTGCTGC	TTTCCGGATGTTAAGCATGAAAGTT	2	5831	5951	PYCR1	2623	6313	GATA1
PRSD2BC2_UP	AD004H8BC2_UP	Up-Up	CGGGATGCCGAGGGGGCCGTTGGGG	CAGTCGGAGTTCCATTCTATTCAAG	0	7251	3267	TSG101	898	12508	CCNE1
DB003F1BC1_UP	AD003G19BC1_UP	Up-Up	TGGGTGTAATTTTTACATATTAACA	ACAAACCAGTAATGAGATTTCAGAG	0	1453	3787	CSNK1D	892	13480	CCNC
PRSC12BC3_UP	AD005G5BC1_UP	Up-Up	TAGTCCTTAATCGTTTGCTGGCGTA	TTTAGTAGGGTGCACGGAAGAGAGG	0	729991	9076	LOC729991	5966	53942	REL
PRSA7BC4_UP	AD003I24BC2_UP	Up-Up	TGTGTGCCGCGTATGAACGACACGC	TAGCTGATGCTTCTGGGTGATGGGG	0	5711	7647	PSMD5	8878	3882	SQSTM1
DB006E8BC2_UP	AD003I14BC2_UP	Up-Up	CTAACACACTTACGGGGTCAGTAAC	GCATGTCCGGTGCTTACTTGCTAGG	0	5413	12681	SEPT5	1025	2736	CDK9
DB003E23BC1_UP	AD005K9BC1_UP	Up-Up	TTGCAAATTCCGGATGGTTGGTCTT	TATTAGGATCGGTATCTGCTGCGTT	0	84790	5766	TUBA1C	6850	3006	SYK
DB005B20BC2_UP	AD003O1BC1_UP	Up-Up	TGGTATGCGGTGGGTGCGGTGGGGC	CTCAAAGGGTGACCTTGGAGACCAG	0	6955	8439	TRA@	332	4441	BIRC5
DB006H9BC1_UP	AD003H22BC2_UP	Up-Up	GACTTTAGTACTACGATGCCGCCAG	TGTCGTCGTGGGTCCGCGCGTGGGC	55	2000	5886	ELF4	2177	15052	FANCD2
DB006A8BC2_UP	AD005O9BC1_UP	Up-Up	TCGCAGTTTCTTGTTCAATCGGTGC	TTGGCGGGTAGCGAACGCGCTGGGC	0	27125	12177	AFF4	80304	10156	C2orf44
DB005O8BC2_UP	AD003L22BC2_UP	Up-Up	GTCCTGGCAGCGCCGGTTGGGGCGT	TAGGGACGGGGGCGGTGAGGGGGGA	0	23022	70819	PALLD	81669	7544	CCNL2
DB006N6BC2_UP	AD003O17BC1_UP	Up-Up	CCGATAGTAGCGGTTGGGGGGTGCG	GAGGTCGCGATCAAGGTTTGGTGCG	0	2322	55497	FLT3	79616	11165	CCNJL
DB006D12BC2_UP	AD004P6BC2_UP	Up-Up	GACGACTGTGCTGAATTTGTCAGAG	ATTCGATTGCTACTCTCTTGTTTGT	0	5894	732	RAF1	7157	3774	TP53
DB003M12BC2_UP	AD005K12BC2_UP	Up-Up	GGTGGTACTGTGCGTCAAAAGGGTG	CATAAAGACCGCAGCAAAGTCATTT	0	900	5706	CCNG1	2130	2942	EWSR1
PRSA7BC2_UP	AD004P1BC1_UP	Up-Up	AGTCCGGTCTAGAAAGGTCCTGGGG	TTTTTATCTCTGTCGGGGTTCTTCT	0	5711	7647	PSMD5	81608	441	FIP1L1
DB003L9BC1_UP	PRSF4BC1_UP	Up-Up	AATTCGCCGGTCGCGGGTAAGGAGG	TTTTTGTTTCTGAGATTGAAGTTGT	0	993	4501	CDC25A	56159	2104	TEX11
DB006C22BC2_UP	AD004N17BC1_UP	Up-Up	TCGGCATTTCTTTATGTGGGACATT	AAAGCCATCCTGAAGCGTAGGCCCT	0	207	5348	AKT1	4958	71148	OMD
DB006G11BC1_UP	AD003I16BC2_UP	Up-Up	CTATCCTGTGGGTGCAAACGCTGGG	TTAATTATGTCGGGATACAGTGTGG	0	23157	6705	SEPT6	55872	6493	PBK
DB003O7BC1_UP	AD003E15BC1_UP	Up-Up	GGCGTAGGGCGGGTACGGGGCGGTA	TTTACCGTAATGCGTTGCGGTCGGA	0	983	5873	CDK1	902	5564	CCNH
DB003B22BC2_UP	PRSF1BC3_UP	Up-Up	TTTCAATACACTTCTTATGTTAAGT	GATGGAATCAGCAATGTATATGCTA	0	8350	14063	HIST1H3A	309	5664	LSM3
DB006O4BC2_UP	AD005C21BC1_UP	Up-Up	GATGTTAGTAAGAGGAATGCGGGAA	CTGCGTTGGCACGGGGGCCCGGCCA	0	3927	5231	LASP1	23512	176	SUZ12
DB006F2BC2_UP	PRSG2BC4_UP	Up-Up	CGTGGATTTTAAGGGTGTGCTTCAC	GGACGCGTGCTGCAAACGGGGGATG	0	217	3748	ALDH2	7329	3129	UBE2I
DB005O4BC2_UP	AD003D20BC2_UP	Up-Up	AGCGCAGTCGGGTGCGTCGCGGGGG	AATGGTGGCCCTTTCGAACCGCAAG	0	580	54597	BARD1	5127	7582	CDK16
DB005H1BC1_UP	AD003J1BC1_UP	Up-Up	GTAGTCTTTTGTAAGGTCAGTGGGG	CAGTGTGTAAGGTGTTTTCACCCGG	0	27436	8805	EML4	1454	4815	CSNK1E
DB003J20BC2_UP	AD005C24BC2_UP	Up-Up	CCTGGTGTGTTATAGGGTGGGAAAT	GCAGGGCGGGGGGGTTGTGTGCTGG	34	5347	2963	PLK1	8314	3760	BAP1
DB005L2BC2_UP	AD005O7BC1_UP	Up-Up	TGTACAGGGTGGTGGGGGGGACTGT	AGTCGCGGATTGAATGTAAAAGAGG	0	3159	4041	HMGA1	2131	3419	EXT1
DB006G11BC1_UP	PRSG7BC2_UP	Up-Up	CTATCCTGTGGGTGCAAACGCTGGG	AGAACATGTGTACATGGCCAGGAAT	0	23157	6705	SEPT6	1284	3179	DDX39
DB003F9BC1_UP	AD003O10BC2_UP	Up-Up	TATCGTTTCATATGGTCTGAACTAC	TATTCTTCCGCGCAGCGTTTCACTC	0	63894	277	VIPAR	900	3302	CCNG1
DB003K23BC1_UP	AD004P15BC1_UP	Up-Up	TTATCGTTAGATGAGGTCTGCTAAC	TCGGTGTGGGGATGGATATTGAGAT	0	1356	1072	TUBA1B	2309	6223	FOXO3
DB006P16BC2_UP	AD004H24BC2_UP	Up-Up	GTTGATGTGGCGAGCGGGGGGGCGG	AGCTGCGTGGGGCATTAACGGACAG	0	471	5438	ATIC	90993	7094	CREB3L1
DB003L10BC2_UP	AD005G22BC2_UP	Up-Up	CGTTTATGGGCGGCACGTGCGGGGA	AAACTGAGGAAGTGAGTTCGGCGA	0	993	4501	CDC25A	4292	2713	MLH1
DB003M16BC2_UP	AD005O9BC1_UP	Up-Up	ATGTGCTAGTTGCGTACTTCAATAC	TTGGCGGGTAGCGAACGCGCTGGGC	0	5499	3788	PPP1CA	80304	10156	C2orf44
DB003I17BC1_UP	AD005N10BC2_UP	Up-Up	AACAGCCGGGCGTCATTAATTCTCC	TGGGGCGATCCGATGGTTGGCGGTG	0	10983	3899	CCNI	5395	71716	PMS2
PRSC5BC3_UP	AD004F18BC2_UP	Up-Up	GCCCCTGCAGATTGTGTGTCTGGGC	GGGGAGGGGCGCGGCAGTGTAGTCG	2	1487	13646	CTBP1	208	56582	AKT2
PRSA5BC1_UP	AD004J1BC1_UP	Up-Up	ACGATGTTGTTGAGCTGTTTGTGGC	GCGCTGCCGAGAAGATATTGGGAAT	0	23429	1644	RYBP	10215	10659	OLIG2
DB006A5BC1_UP	AD005D14BC2_UP	Up-Up	GGTGCGTAGTGCGCAGTCGTCACGT	ATGCCTAAAGCGGTGTCGAGGATTG	0	124540	5942	MSI2	641	71056	BLM
DB005J8BC2_UP	AD003O6BC2_UP	Up-Up	CAATAGATATTACGCGGTGGGGATT	TGTGGAAGGTACGACCTCTGCGTCT	11	283651	52778	C15orf21	4869	7517	NPM1
DB003K21BC1_UP	AD004J20BC2_UP	Up-Up	AATCGTGCTAGATCAGTTAGTATAT	TTGTAATTGGATATAAATTCTCTCA	3	2068	5313	ERCC2	602	71003	BCL3
DB003B6BC2_UP	AD005K11BC1_UP	Up-Up	ACTTGAGGCGTGGTGCATGTTTGGG	TCAATGGCGGTGGTTGACAGGCCGA	0	995	7841	CDC25C	2130	2942	EWSR1
DB003F9BC1_UP	AD003A17BC1_UP	Up-Up	TATCGTTTCATATGGTCTGAACTAC	TCGGGTATCCCGGTATGGTGAGCTT	0	63894	277	VIPAR	81565	1734	NDEL1
PRSB11BC2_UP	AD003L6BC2_UP	Up-Up	TCTAGAGGGGAGAGGCAGAGTGGTG	AGTGCGATTGTGTGGAGCCGTGGGT	6	6827	4185	SUPT4H1	10376	14965	TUBA1B
DB003J22BC2_UP	AD003A1BC1_UP	Up-Up	CAGATGCCATTGAGAGTTGGGGGGG	TTGGCTCCAGAACAATTGACTTTCT	0	7272	2042	TTK	3925	7417	STMN1
DB003F18BC2_UP	AD005C5BC1_UP	Up-Up	ACGTTGGTAGAGACGGGATTGGTGG	TTGGAGACGGATGACGTCTGTAACT	0	10059	2521	DNM1L	595	3587	CCND1
DB006J11BC1_UP	AD003A16BC2_UP	Up-Up	CCTTCTGCATTGTCAGTGGAGGTAG	GTTTTCTAACGAATTCAGGGTCTTA	23	3936	2377	LCP1	5573	2455	PRKAR1A
DB005G6BC2_UP	AD003K16BC2_UP	Up-Up	TAGGCGGGGAGTGGTGGGGGATGGG	GTGCTTAGTCCTCGTATTGCTGCGG	0	2517	56175	TACC3	5831	5951	PYCR1
DB005B21BC1_UP	AD003B2BC2_UP	Up-Up	ATCTGACTCGTCGAAATCACGGGTG	CCGTATCTAATCTGCCTTACTCTGC	0	55193	8645	PBRM1	1356	229	TUBA1B
DB003G19BC1_UP	AD003O21BC1_UP	Up-Up	CTGTCAGTAGGGTGCTGTAGGGTGC	GAGTCTATCCTCGTCGAAATGCCAT	0	892	13480	CCNC	5127	4804	CDK16
PRSA1BC2_UP	PRSG2BC2_UP	Up-Up	CAACATGTTTCTGTAATGCTCACGA	GAAGCGACTAAACGGTGCGTGACGC	0	5700	4018	PSMC1	7329	3129	UBE2I
DB005N22BC2_UP	AD003D13BC1_UP	Up-Up	CACTATTTGGGGCCAGTGTGACGTA	TAGAGGATGGTGCGTAAAGCTAATA	0	2122	13861	MECOM	5520	13596	PPP2R2A
DB006C21BC1_UP	PRSE2BC1_UP	Up-Up	CGGATGGTGGGGTATCTGCGCCTGG	GGCGGTGGTGGGGTAGGCTAGGCCG	0	207	5348	AKT1	708	4997	EXOSC5
DB003B7BC1_UP	AD004L9BC1_UP	Up-Up	TGAGTGTGTATTTGACTAGTGCGGG	GCAATGGGATTATAGTCGAAACCAA	10	9212	6175	AURKB	124583	117	CANT1
DB005E3BC1_UP	AD003C11BC1_UP	Up-Up	CTGTAACCGGAGCGAGGGTTGGGCG	CGCTAGAGCTTTTTGAGCGGGTGAT	0	5430	14287	POLR2A	902	12855	CCNH
DB006C16BC2_UP	PRSE12BC3_UP	Up-Up	CCTGTTCTGGGCGAGGATGTCCGAG	GGTGAGTCAGCGCTCGGGGGGGCGC	0	26039	14879	SS18L1	638	3740	BIK
PRSB12BC2_UP	AD003J16BC2_UP	Up-Up	GGACCAGTAGTCACGTTTATGGTGG	AGCATGTCTAGGAATCTATGTTCTA	0	64376	1154	IKZF5	2189	3568	FANCG
DB006H11BC1_UP	AD003F13BC1_UP	Up-Up	CCGGGCCAGGGAGTACACTTTGGAC	ATTTTACTTTCCGCTTTTTTCCTAA	0	6184	2423	RPN1	6907	13669	TBL1X
PRSA9BC3_UP	AD003I9BC1_UP	Up-Up	CTTCCGTGTAGTAACGGAGACATGG	CGCTGGCACGGCGCTGGCAGGGACG	0	664	7547	BNIP3	4331	1816	MNAT1
DB006A6BC2_UP	AD005C3BC1_UP	Up-Up	GTTATCCACCGTCATTGCGCGCATC	TTAGGTCCTTGCAAGTTACAGTCTA	20	124540	5942	MSI2	5987	11008	TRIM27
DB005D9BC1_UP	AD003B1BC1_UP	Up-Up	TGACGCGAAACTGATTGTGTGGTAG	TATCTTCTGCGCTAATCGTTTATGG	27	7171	10079	TPM4	1356	229	TUBA1B
DB003N18BC2_UP	AD005K5BC1_UP	Up-Up	AATGTTCACAGGTGACTACCGTGGT	TGTAGTGAGGCAGGCGATTAGGCGA	0	4001	2370	LMNB1	256646	55406	C15orf55
DB006H5BC1_UP	AD003G6BC2_UP	Up-Up	GACCTATTTGTCAGGGGGGGATGAA	ATGCCTAATATGCATGAGGGGGCCG	0	5966	53942	REL	3925	56362	STMN1
PRSC3BC1_UP	AD004D13BC1_UP	Up-Up	TCGTATTTTGGTTTTATTGGTGCAG	TGTGCTCATTTATCACGTTTGTCAC	0	9341	5658	VAMP3	1123	3020	CHN1
DB006P15BC1_UP	AD003I23BC1_UP	Up-Up	TAATTAAGTCCTTGGCTTTGGTTAT	AAGTTGCATTTAATACTGTTACCTA	0	471	5438	ATIC	8878	3882	SQSTM1
DB003N14BC2_UP	AD004D8BC2_UP	Up-Up	GTCGACGTTACGGAGTAGGACGGTT	TGAGTCAGAGAAGGGGAAGGTCATG	0	7161	54024	TP73	595	12542	CCND1
PRSA4BC1_UP	AD003B19BC1_UP	Up-Up	ATTTTAAAGTAACACAATACCACTT	ACAATTGGTTTTAATTTTTTGTTAA	15	93621	12736	MRFAP1	25939	1657	SAMHD1
PRSC11BC2_UP	AD004I4BC2_UP	Up-Up	CGCGTGGGTGACCCGTGCGGCGGAG	GGAGTTTCGTGGAACAACCAATTGT	0	23543	12686	RBM9	4171	7766	MCM2
DB005P13BC1_UP	AD003C1BC1_UP	Up-Up	AGTCTAGGCCTATGAAAGGGGTTTA	GAGGCCCTAGACGTGCGGCCGGCGA	0	8915	11832	BCL10	7319	6997	UBE2A
DB005H15BC1_UP	AD003P22BC2_UP	Up-Up	TCAGGCGTTCATTTGGCTTTATGCG	AGGGTTGTGAGCCGGGTCTGGACTG	0		13029	IGK@	2035	55736	EPB41
PRSA8BC2_UP	AD004L18BC2_UP	Up-Up	CTGACCTTCCTTGGTAGTTTACTTG	TGGAGGGGGGTGATGGGGGGGCAGA	0	894	6359	CCND2	10978	3959	CLP1
DB005J22BC2_UP	AD005N3BC1_UP	Up-Up	GACTGGGTAGAGGATCTGGATATGT	ATTGCCATCATACTCGCAGGCTTGT	0	6955	13057	TRA@	3092	56215	HIP1
DB003A7BC1_UP	AD004F8BC2_UP	Up-Up	CTGGCGAGGATGGTGCCGCTAAG	GGCTTGACTAGTCTGGCAGGCAGCA	0	4869	7543	NPM1	5413	12681	SEPT5
DB006G2BC2_UP	AD004C8BC2_UP	Up-Up	GGGGGGTGGCGTTGGAGAGGGAGTG	ATCACTTTTAGTTTTTTACATGGTA	0	9935	2353	MAFB	2517	71455	TACC3
DB006L11BC1_UP	AD005C20BC2_UP	Up-Up	AGTGGATTTCGGCTAACTTCGCTCC	ACATAAATTTAGTTGCCAGTCATTC	0	2130	2942	EWSR1	2308	5840	FOXO1
DB005H12BC2_UP	AD003P4BC2_UP	Up-Up	AACCCAGAGGTACTTTGCGGAGCCG	CAGTTCCTAATTACATTGCATACCA	0	143187	710	VTI1A	5468	2704	PPARG
DB003J2BC2_UP	AD005A7BC1_UP	Up-Up	CTTACAGGTCTGAGCCAGGCGAGGA	AGTGTCGGTCTAGGGGTGTTGGGGG	0	1454	4815	CSNK1E	23598	12624	PATZ1
PRSB11BC2_UP	AD005M15BC1_UP	Up-Up	TCTAGAGGGGAGAGGCAGAGTGGTG	CTTTTTTGCCCCCAAATGCAGGTTT	0	6827	4185	SUPT4H1	4478	7789	MSN
DB006B21BC1_UP	AD004F1BC1_UP	Up-Up	AGAGCGATGTTGGCGGGGCACAGCG	GACTGGGGGTCAAGGTCAGCGTCGG	0	2181	71140	ACSL3	64784	72113	CRTC3
DB005F9BC1_UP	AD003I4BC2_UP	Up-Up	CGGGAGCTGATAACGGCTGTGACGG	CGGCTACTTACCAACTTCTCGTTAT	29	5155	9318	PDGFB	1027	1843	CDKN1B
PRSD2BC1_UP	AD004B17BC1_UP	Up-Up	CGTTGGAGGTCTGGTCATACGACGA	GGCAGAAAAGTGATTGTTATTTATT	0	7251	3267	TSG101	3725	5109	JUN
DB006E8BC2_UP	AD005N11BC1_UP	Up-Up	CTAACACACTTACGGGGTCAGTAAC	GCTGTGATTTAGTTGCGGTTAGAAA	0	5413	12681	SEPT5	4853	70415	NOTCH2
DB006P13BC1_UP	AD005O3BC1_UP	Up-Up	AATGCGTGTACCGTTGGCAACGGTCA	CTTTACTAGGAGTGACGGGCTCCCG	0	23092	14545	ARHGAP26	945	14138	AKAP9
DB005L13BC1_UP	AD004K2BC2_UP	Up-Up	ACAGGAGTCTTAAAATCAATTGGGC	GAGCGGGCCCTAGGGTCTATTACAG	0	4005	11088	LMO2	7272	7990	TTK
DB003L4BC2_UP	AD003K13BC1_UP	Up-Up	TGGAGGGGTGGCAAAAGGGTTCAGA	ATCTGTCTATGACTGACGGCGATGA	0	2516	9939	NR5A1	8812	172	CCNK
DB005D3BC1_UP	AD003O15BC1_UP	Up-Up	CCCGAGTTTTACATAAGCACAGTCC	CTTCAGGAGCCTGTAAGGGTACTGG	0	10397	8936	NDRG1	1022	5574	CDK7
DB005L22BC2_UP	AD005G16BC2_UP	Up-Up	TATGTTATGTAGTGGGATGGTGAGC	GCGTTGCTTGTTATTGTATAAGGGT	0	4004	14023	LMO1	7248	14153	TSC1
DB003P2BC2_UP	AD003J4BC2_UP	Up-Up	GCTTTGGAGACTCTGGCCGGGGAGG	GGACTCTCGAAGGCGCTGGTGGTTC	0	7846	4595	TUBA1A	5663	6970	PSEN1
DB006N21BC1_UP	PRSF3BC2_UP	Up-Up	CTGCTTGCTAGGGTGGGGATACAGG	GCGTCTAAGAGCCTGCGTCATAGCG	0	868	1938	CBLB	6271	5964	S100A1
DB005C9BC1_UP	PRSH4BC3_UP	Up-Up	CAGAAACGATAGGGAGAAACGCGGG	GTCCAGGCATCGAGGCTCAGTTTGA	0	1730	54245	DIAPH2	858	10940	CNOT7
DB005K1BC1_UP	AD005K9BC1_UP	Up-Up	ATTAGCGCCTATATTGATTTTGTTT	TATTAGGATCGGTATCTGCTGCGTT	0	7272	7990	TTK	6850	3006	SYK
PRSC7BC1_UP	PRSG8BC4_UP	Up-Up	GGGCCCTTGGTGGAGCACAGAGGAG	TCGAGGCCAAGGTACGATCGTTACT	0	84324	434	SARNP	924	7519	NMI
PRSB5BC2_UP	AD004J10BC2_UP	Up-Up	TTAACATTATACTCTGCTTCGGCGG	TGTTAGAGAACCGCTCTTTATATAT	0	51274	15026	KLF3	6416	10376	MAP2K4
DB006N13BC1_UP	AD005K22BC2_UP	Up-Up	TATAATTTCAATTAAGTTGACATGG	GTCTCTTGTTTTTAGTTATCAAGTG	0	672	14613	BRCA1	4436	7918	MSH2
DB005I4BC2_UP	AD004H24BC2_UP	Up-Up	GCCCTAATAAGACATCCTGATTGAG	AGCTGCGTGGGGCATTAACGGACAG	0	4171	7766	MCM2	90993	7094	CREB3L1
DB003A8BC2_UP	AD004P20BC2_UP	Up-Up	ATTATTGGGGTTTCCGTTCCCGTAG	GGCTTACGATCATGCGGGGTCTCTT	0	4869	7543	NPM1	2624	7465	GATA2
PRSA4BC3_UP	AD003L19BC1_UP	Up-Up	GTATGGCCAGGGTGAAAGGGAGTCG	CGGATCGGGGGGCCGGGGAGTCAGC	0	93621	12736	MRFAP1	8626	11297	TP63
PRSA4BC2_UP	AD003B1BC1_UP	Up-Up	TATTAATGTTCGGGCCGTTGTCGTT	TATCTTCTGCGCTAATCGTTTATGG	0	93621	12736	MRFAP1	1356	229	TUBA1B
DB006O18BC2_UP	AD003J3BC1_UP	Up-Up	GGTTAGTAACGTGTCACCAAGACGT	AAAGCAATACAAGTGAAGTTGTGAC	0	5087	71783	PBX1	5663	6970	PSEN1
DB003J2BC2_UP	AD003K1BC1_UP	Up-Up	CTTACAGGTCTGAGCCAGGCGAGGA	GTTAGCCTGATGCATGATAAGAGGC	0	1454	4815	CSNK1E	79616	6642	CCNJL
DB003C18BC2_UP	AD004L21BC1_UP	Up-Up	GCGTCCGATCCAGGGTAGGCGTAGG	GAGAGGACCAAGCCAGGAATGTTTT	0	1022	1832	CDK7	8031	2434	NCOA4
DB006F2BC2_UP	AD004F1BC1_UP	Up-Up	CGTGGATTTTAAGGGTGTGCTTCAC	GACTGGGGGTCAAGGTCAGCGTCGG	0	217	3748	ALDH2	64784	72113	CRTC3
DB003M15BC1_UP	AD003J22BC2_UP	Up-Up	GGTAGGGGGGTGTGCGGGGTAATAG	TAGCGCGTCGCATAAGAGATGTAGG	0	5499	3788	PPP1CA	7272	2042	TTK
PRSC8BC4_UP	AD003G19BC1_UP	Up-Up	CATAGTGGTTACTAGTAATCGTTAA	ACAAACCAGTAATGAGATTTCAGAG	0	25855	6651	BRMS1	892	13480	CCNC
PRSC6BC1_UP	AD003F11BC1_UP	Up-Up	TTTTGGGTGTGGGGGCTGGTTCGTA	AATAGAGTCTCGGTCATTACACTTC	0	894	8013	STX4	54619	10549	CCNJ
DB003G1BC1_UP	AD003K10BC2_UP	Up-Up	TGAAATGAGTTCGTCGGGGCGGGCG	GGCAGGGAGAGCGTAGACTCGGGTT	0	4088	4690	SMAD3	10783	3567	NEK6
DB003L10BC2_UP	AD003F22BC2_UP	Up-Up	CGTTTATGGGCGGCACGTGCGGGGA	ATAGAGAGGGTAAAGCGTTTTCAAC	0	993	4501	CDC25A	6829	12443	SUPT5H
DB006G9BC1_UP	AD004J23BC1_UP	Up-Up	CGGAGCGAGGGCGAGGGCGAGCTGG	CAGATGGTATTATCGGATTGGCGTT	0	3209	14502	HOXA13	2119	4522	ETV5
DB003I21BC1_UP	AD003H15BC1_UP	Up-Up	GGGGCGTCGGAGAGGTCGGGATTGG	TTGATTACGGGTGGCGTTTGAAAGA	0	7443	71462	VRK1	81620	6142	CDT1
DB003N6BC2_UP	AD004F8BC2_UP	Up-Up	GGCCTTTCCGGGGCAGTCATTTCGA	GGCTTGACTAGTCTGGCAGGCAGCA	0	3856	14966	KRT8	5413	12681	SEPT5
DB003H9BC1_UP	PRSE2BC1_UP	Up-Up	TGGGGCACAACATGATGGAGACTGG	GGCGGTGGTGGGGTAGGCTAGGCCG	0	3615	2442	IMPDH2	708	4997	EXOSC5
DB003I2BC2_UP	AD003C15BC1_UP	Up-Up	GCAGGTCCGACAAGATTCTTGAGTT	TCCATGGTGAGGATACGAGTTTTAA	0	4830	3125	NME1	118	6054	ADD1
DB003K19BC1_UP	AD005G19BC1_UP	Up-Up	TACACTCGAGTTTCCTAGCTTTATA	ATACAAGCGACTGGTCATCCCGGGT	0	3939	13378	LDHA	4026	70215	LPP
DB006I13BC1_UP	AD003H16BC2_UP	Up-Up	TTGTTAACCGATTATTGATATTTAT	ATATTCCTAACCCACCCTAAGAAGC	0	1434	2940	IKZF1	81620	6142	CDT1
DB005D3BC1_UP	AD004I8BC2_UP	Up-Up	CCCGAGTTTTACATAAGCACAGTCC	TTGGTCTGAATTTCCGTATTTTTTA	0	10397	8936	NDRG1	1956	71314	EGFR
PRSA4BC3_UP	AD005G6BC2_UP	Up-Up	GTATGGCCAGGGTGAAAGGGAGTCG	GCCCTGTAAACGCCTAGGTTAAACG	0	93621	12736	MRFAP1	5966	53942	REL
DB005F22BC2_UP	AD003C8BC2_UP	Up-Up	TCAATAAGGGCCGAACCCTGTGCAA	TGGTATAGGTGTGGCCTGCAGTGGG	0	894	6359	CCND2	221150	6057	SKA3
DB003K4BC2_UP	PRSG9BC2_UP	Up-Up	CTAAGGTTAAGGATGTGTAGCTACT	AGCATGAAGGTTTTAGTGTAAAGGT	0	57018	8729	CCNL1	8554	56382	PIAS1
DB006E7BC1_UP	PRSG11BC3_UP	Up-Up	GATAGTGGTGTCCGGGGTAGGGGAG	ATGGGAGGGAGGGGGTGGTGTGGAG	0	5413	12681	SEPT5	9444	8168	QKI
DB003D14BC2_UP	AD004L8BC2_UP	Up-Up	AAAGCCTAAGTTCGACTTTCCTATT	TTCGTCGTTATGACACCCAGTCAAC	0	5520	13596	PPP2R2A	1021	13668	CDK6
DB003A14BC2_UP	AD004P13BC1_UP	Up-Up	CAATTAGCCTGGCTCTCGACACAGT	ATTACGATCTGTCATAGCGCACTGC	0	3621	71736	ING1	2120	11407	ETV6
DB006C18BC2_UP	PRSE6BC4_UP	Up-Up	AGTTATCTGGGCAGTTAGGAGTATG	GTCGTGCAAACTAAGCAAGCTAGCG	0	8522	3326	GAS7	786	3156	PCNA
DB006F16BC2_UP	PRSH3BC4_UP	Up-Up	GGCGGGGAGCGGGGTGGAGGACGGA	AAACCGCAGGTTTGTGTTAGTTCTA	0	124540	14090	MSI2	2856	4761	AP2B1
PRSC3BC3_UP	AD005K13BC1_UP	Up-Up	TGTCGATCCAGGTACGTCTTTTTCG	GGGAAGCCCCTCGGCAAAAGACGGT	0	9341	5658	VAMP3	2130	14655	EWSR1
DB005B3BC1_UP	AD005O15BC1_UP	Up-Up	GATTAACCCTCGTTAAGTATAAGTT	CCATCGAGTTTGGGCAGGGGGGAGG	1	27086	8945	FOXP1	471	5438	ATIC
DB006A20BC2_UP	PRSE8BC2_UP	Up-Up	CGAGGGCGCTAGGAGGTACATGTAA	TCTTAGGGATTCAAACCGTTTTAAA	0	6934	9999	TCF7L2	1019	4019	CDK4
DB006L12BC2_UP	AD003K13BC1_UP	Up-Up	CCAATCGTTGTCGTGGACATAAACG	ATCTGTCTATGACTGACGGCGATGA	0	2130	2942	EWSR1	8812	172	CCNK
DB003N7BC1_UP	AD003P13BC1_UP	Up-Up	AGAAAATGATAGGGCATGGAGCGGC	GCTTGGGAATCCCAATTCGCGGTCT	0	991	6942	CDC20	79718	53651	TBL1XR1
DB003B21BC1_UP	PRSE11BC3_UP	Up-Up	AGTTTCGCGTTGGATACCCGGGTGA	GACGCATGTGAAACGGCTAGTAGGA	1	8350	14063	HIST1H3A	6285	3757	S100B
DB006J19BC1_UP	PRSG3BC1_UP	Up-Up	TCAATCGGTTAGGTCGTTTTTGGTT	GGGTGGGCAGGATCGAACGACGGAC	0	6929	70076	TCF3	894	8013	STX4
DB003D5BC1_UP	AD003E2BC2_UP	Up-Up	AGTGTGTGGTTGCAGTGGTCAGGCA	GTGTATAAATGATGTCTTAGTTGCG	11	79858	1608	NEK11	6135	6960	RPL11
DB005P17BC1_UP	AD003K3BC1_UP	Up-Up	GGCTGCGGCACGTGGACGTTAGGGG	AATTCTGCATTAGCGGGACAGTTGA	0	3205	5870	HOXA9	57018	8729	CCNL1
PRSC6BC3_UP	AD003E17BC1_UP	Up-Up	TTGGAAGTACGGGTGTAGATCTCGG	GGCGCCGGCAGGAATGCCAGGCGGG	0	894	8013	STX4	23582	100	CCNDBP1
DB006G15BC1_UP	AD003E9BC1_UP	Up-Up	TTCGTAGCGGCGTGTTGGTTGGTAG	ATGATTTTTGTTCAGACCTGTGAAG	0	1656	12339	DDX6	351	8905	APP
DB003B7BC1_UP	AD005M5BC1_UP	Up-Up	TGAGTGTGTATTTGACTAGTGCGGG	TCCTGTTTTCACGGTATCGTTTGTG	0	9212	6175	AURKB	2322	55497	FLT3
DB006P12BC2_UP	AD005P10BC2_UP	Up-Up	GGGATAGGGAGCGGTGGCGACAGGT	GGCAACGCGCTTCTATTGTGTCCGA	0	330	11174	BIRC3	1785	14117	DNM2
DB006G22BC2_UP	AD003D6BC2_UP	Up-Up	TTTGAGTCACGGAATTGGCAGGGGA	CATTAGTCCGGTATGGGCTGAATAG	40	2313	6734	FLI1	79858	1608	NEK11
DB006J20BC2_UP	AD005M1BC1_UP	Up-Up	CTGGTTGTAAATGTGGTCGATACGG	CATAAGGTGAATATACACTCGAACC	0	6929	70076	TCF3	11200	4020	CHEK2
PRSC3BC2_UP	AD004O4BC2_UP	Up-Up	TCTTGATAAGGGCGTGGGGTGCGGT	TTACGGGTAGTTAATTACTATAGTG	0	9341	5658	VAMP3	580	54597	BARD1
DB003D20BC2_UP	AD004N18BC2_UP	Up-Up	CATTTCGACCGATCCTTTCCGAATG	TGTTTCTTGAGAATCGATCGGGCCG	0	5127	7582	CDK16	4958	71148	OMD
DB003L23BC1_UP	PRSE6BC1_UP	Up-Up	GAACTCGCGTGTTCGCTCACCGTGC	CCTTTTATTCCCAGTGCGTCTCCTA	0	2913	2057	PLK4	786	3156	PCNA
DB003P16BC2_UP	AD004O8BC2_UP	Up-Up	CAGGGATGTCTGGAGGTAGGGGGGG	TTATAATGATCCTGCCCTTGTTAGAC	0	2305	4818	FOXM1	23022	70819	PALLD
PRSA2BC4_UP	AD003O7BC1_UP	Up-Up	AAGTTAATTAGGAGGTCTCGGAAAG	TCAACAGGGTTCGGAAACTTGTTGA	0	51013	1684	EXOSC1	983	5873	CDK1
PRSC1BC2_UP	AD005H8BC2_UP	Up-Up	ATTATAAGGGACAGGGGAGGGGGGG	TAATACAATTTGTATGGTGATCATG	0	11075	4907	STMN2	672	55703	BRCA1
DB003O14BC2_UP	AD005K4BC2_UP	Up-Up	GACGTGGGTCCGGAGGGCGGGTATG	CACTATGCCAGCGCGATACGGGTAG	0	8878	3668	SQSTM1	2719	13210	GPC3
DB006G19BC1_UP	PRSE10BC2_UP	Up-Up	GTGTGTAGGGGGGGCGCAGGCACTC	TTATCAGATTATAGGGAATGTATCG	0	861	70610	RUNX1	56904	6148	SH3GLB2
PRSB11BC2_UP	AD003L7BC1_UP	Up-Up	TCTAGAGGGGAGAGGCAGAGTGGTG	AGGAGGCAATGGAGTTTGTGGTGAA	0	6827	4185	SUPT4H1	7431	69	VIM
DB006G1BC1_UP	AD003B17BC1_UP	Up-Up	GAATTACTAAGGGATCTCTGTATCA	GGAAACCGATGGCCGTAAACCTTG	0	9935	2353	MAFB	6813	4409	STXBP2
DB003D20BC2_UP	AD005C20BC2_UP	Up-Up	CATTTCGACCGATCCTTTCCGAATG	ACATAAATTTAGTTGCCAGTCATTC	0	5127	7582	CDK16	2308	5840	FOXO1
DB006B5BC1_UP	AD005E19BC1_UP	Up-Up	GGGCTTATGCAGTCATACGCTCCGA	TTGGGTGCACATGGGGACATGGTTA	0	5546	2895	PRCC	2263	71073	FGFR2
DB003C12BC2_UP	AD005N14BC2_UP	Up-Up	TTGGTCTACTCAGGAGACTTGCGTT	ACTAGGTTAGTTTACCCTGAATTAA	0	902	12855	CCNH	7249	72199	TSC2
DB005N22BC2_UP	AD005I24BC2_UP	Up-Up	CACTATTTGGGGCCAGTGTGACGTA	GTTCACAAGTGGCCTTGACTACGCG	0	2122	13861	MECOM	701	7871	BUB1B
DB005J21BC1_UP	AD004E7BC1_UP	Up-Up	TTTGGTTTGGGCTAGCGGGCGAGGG	TTACCTGGCCACATGGGTATTAATG	0	6955	13057	TRA@	3978	71458	LIG1
DB003A23BC1_UP	AD004L5BC1_UP	Up-Up	TCCGGGTGAACTAATTTGCATTATG	TCATCTACTGGAGGCGTGGGGGACT	0	7277	5839	TUBA4A	6455	1845	SH3GL1
DB006D4BC2_UP	PRSG11BC1_UP	Up-Up	GTCAGTCTCTGAGTCTGTGAGTGTG	GCAAGAGGAGAAAAAAGAGTTATAG	0	5987	11008	TRIM27	9444	8168	QKI
DB006C1BC1_UP	AD003P3BC1_UP	Up-Up	TTGTTCTTGGGCGTATGGACTGTTG	GGACCCGGCACCAGGCGCTGCACAG	0	8929	5895	PHOX2B	5468	2704	PPARG
DB005J10BC2_UP	AD004J1BC1_UP	Up-Up	TCTGGAAGTTCTGAGGGGCTAGGAG	GCGCTGCCGAGAAGATATTGGGAAT	0		7743	IGK@	10215	10659	OLIG2
DB003B9BC1_UP	AD003B3BC1_UP	Up-Up	TTGAGCCAGCGCTCACGATGCCGGT	GCGGGCGATGAGGGTGCCCAAGATT	0	991	3206	CDC20	84790	4260	TUBA1C
DB005P11BC1_UP	AD005A18BC2_UP	Up-Up	GCGGAAGTTCTTAGTGGTCGGTCCT	GGAATAATAAAACATGCAATTCACG	0	7171	4186	TPM4	1655	5957	DDX5
DB003F13BC1_UP	AD005K3BC1_UP	Up-Up	CGTGCGTTGGTACCTTCTTAATTAG	GTAATGTGAGTTAGTACTTTCAAAG	0	6907	13669	TBL1X	2719	13210	GPC3
PRSA1BC4_UP	AD003F6BC2_UP	Up-Up	TTGACTAGTGATCGACTCGCGTGGC	GTCCCAACGTTTCCCGGCGGAACAA	0	5700	4018	PSMC1	4088	11805	SMAD3
PRSD2BC3_UP	AD005H8BC2_UP	Up-Up	CATATACACCAGGGTAAGCGGCGCG	TAATACAATTTGTATGGTGATCATG	0	7251	3267	TSG101	672	55703	BRCA1
DB005B10BC2_UP	PRSG6BC1_UP	Up-Up	CGGCGTGCTCGCTGCGTGGTCAGCC	GAGGTCAATTGGCGTTTTTAGACGC	0	3265	4453	HRAS	6844	4137	VAMP2
DB006B19BC1_UP	AD005H11BC1_UP	Up-Up	GGAATTTGTTCATCTTGTAGGTGTT	GGGACATAGCTATGGACGGGAATGG	0	4602	12304	MYB	84441	72211	MAML2
DB006P15BC1_UP	AD004K3BC1_UP	Up-Up	TAATTAAGTCCTTGGCTTTGGTTAT	TAGTTTATTCAATATCTGGGTTTAA	0	471	5438	ATIC	4171	6523	MCM2
DB006A18BC2_UP	AD005O15BC1_UP	Up-Up	TGCGATTCGCTCGGACATTTGGGGA	CCATCGAGTTTGGGCAGGGGGGAGG	0	3725	5109	JUN	471	5438	ATIC
DB006H22BC2_UP	AD003L11BC1_UP	Up-Up	TGAACGGTTGGATCGCACAGTGATT	CAGAGTTTTGTGCAGCGCAGCCATT	0	4292	2713	MLH1	6198	11836	RPS6KB1
PRSC8BC3_UP	AD004J16BC2_UP	Up-Up	TGGTTATAACAGTGGGGTGTGCTGG	GAAAATTACTGTTCGATGTAGATTG	0	25855	6651	BRMS1	5292	7882	PIM1
DB006J13BC1_UP	AD003C18BC2_UP	Up-Up	ATAGTGTGAGGTTGATGGGTTTTCA	ACAAGGAACAGGTCGTCCTGTGGGT	0	4194	14319	MDM4	1022	1832	CDK7
DB005J12BC2_UP	AD005G3BC1_UP	Up-Up	TAGGTGTTTTATTTCACCCCGGAAG	AAATTTGGAAGGAGGGAGTGCCTAT	0	9098	2095	USP6		12271	IGH@
DB006O9BC1_UP	AD004B20BC2_UP	Up-Up	TAATACTTTGTGAGAGGTGGTGCAT	CCATTGGTAGTTGCGACCATTCGCT	6	2625	2711	GATA3	6934	9999	TCF7L2
DB006K11BC1_UP	AD005A19BC1_UP	Up-Up	GTTTTCGATAGTTCAGTTGCGGGTT	TTTACTCTTTCACGATTGCGTA	1	23157	2233	SEPT6	4602	12304	MYB
DB003P18BC2_UP	AD003C18BC2_UP	Up-Up	TGGATGGGTGTATGGGGAGGAGGGG	ACAAGGAACAGGTCGTCCTGTGGGT	0	3930	861	LBR	1022	1832	CDK7
DB003B4BC2_UP	AD005J3BC1_UP	Up-Up	TGCTGAAGTGTGTTGATTAGGGGGT	TCAGTCCCGGGGGTGTAGCCTCTTCACCGGCGGG	0	84790	4260	TUBA1C	64783	55894	RBM15
DB005H13BC1_UP	AD005A20BC2_UP	Up-Up	TTCTTATAGCTGTCACACTGCGGAG	TTCCGGATTTTATCGGCTGTCTTGG	0	9659	5710	PDE4DIP	4602	12304	MYB
DB006J23BC1_UP	AD003E2BC2_UP	Up-Up	TTATATGGCGCTATCTATTTGTTTG	GTGTATAAATGATGTCTTAGTTGCG	0	701	7871	BUB1B	6135	6960	RPL11
DB006D1BC1_UP	AD004O8BC2_UP	Up-Up	GGGGGCCGCGGCCCGTTAGGGAGGG	TTATAATGATCCTGCCCTTGTTAGAC	0	5987	152	TRIM27	23022	70819	PALLD
DB006G22BC2_UP	AD004C8BC2_UP	Up-Up	TTTGAGTCACGGAATTGGCAGGGGA	ATCACTTTTAGTTTTTTACATGGTA	0	2313	6734	FLI1	2517	71455	TACC3
DB003H7BC1_UP	PRSG12BC12_UP	Up-Up	GGGAATGTGTTCGTAGTAGTTGTGT	GCCCAGGGTCTGAAGGTGGTATGGG	104	890	71890	CCNA2	56159	2104	TEX11
DB005F18BC2_UP	AD004H12BC2_UP	Up-Up	TCATGTTAAACCGGAGATTGATTAT	TTGAGCTTGACTTCTCAATCTCGTT	0	2272	9645	FHIT	23157	6705	SEPT6
DB005H8BC2_UP	AD005E9BC1_UP	Up-Up	GCGAATGAGGCGTCTATTGTTTTCC	ATAGTTGTCTTAGGCATAGTTTCGC	0	6887	54474	TAL2	54904	9120	WHSC1L1
DB005F22BC2_UP	AD004F21BC1_UP	Up-Up	TCAATAAGGGCCGAACCCTGTGCAA	TTGAATGTTCCCCTATGTTTCACGT	0	894	6359	CCND2	5979	8858	RET
DB003P3BC1_UP	AD005M10BC2_UP	Up-Up	CGCCGCGAGTGGTAGGGTCATCGCC	CCGGGTATACATGGACAGTAGCATG	0	5468	2704	PPARG	3718	9468	JAK3
DB003C6BC2_UP	AD003D11BC1_UP	Up-Up	CTCTCATTATGGCTGTTCGGGAGGG	CGGAAACCAGCTGAGGTGCCGATCG	0	23594	12043	ORC6L	4869	5620	NPM1
DB003E12BC2_UP	AD003M22BC2_UP	Up-Up	GGTCGAGGTAAGGGTTGCGTCAGGT	ATGAGCAGTCAAACCGGGCCCGTGG	0	645	14238	NEK2	1356	6115	TUBA1B
DB005B2BC2_UP	AD004P1BC1_UP	Up-Up	GTGTGGCATTACTTTGATGTGACGG	TTTTTATCTCTGTCGGGGTTCTTCT	0	6418	10104	SET	81608	441	FIP1L1
DB003I10BC2_UP	AD003M3BC1_UP	Up-Up	TTAAATTGGACTGTGCGAGGTATTT	TGCCCTATGAAAGGGAGGGGTGGGA	0	4331	1816	MNAT1	597	8953	DCTN1
DB003D15BC1_UP	PRSE7BC2_UP	Up-Up	GAAGCATCGAATTTCTATGTTCTAG	CTATAATAGTTTTTAACAACAGAGA	0	2099	56919	ESR1	5701	7961	PSMC2
DB006H15BC1_UP	AD004H11BC1_UP	Up-Up	TAGGTTTTTGAGTCTGATTCTCGGG	ATGATAATTCCGGGCTGGGGGCAGC	0	7248	14153	TSC1	23157	6705	SEPT6
DB005J16BC2_UP	AD003G6BC2_UP	Up-Up	CGTAATGGGGAGGTAGTAGTAGACT	ATGCCTAATATGCATGAGGGGGCCG	0	3535	13184	IGL@	3925	56362	STMN1
DB006F9BC1_UP	PRSF8BC1_UP	Up-Up	TGGGGTGAGGAGGGCCGGGGCTCGG	CATTTGTTCCCTAGATGTTTATCAG	0	54904	9120	WHSC1L1	23568	3431	ARL2BP
DB006B21BC1_UP	AD005I23BC1_UP	Up-Up	AGAGCGATGTTGGCGGGGCACAGCG	ATTGACTGGGGGTGGTCAGCTTACC	0	2181	71140	ACSL3	701	7871	BUB1B
PRSB5BC2_UP	AD004H23BC1_UP	Up-Up	TTAACATTATACTCTGCTTCGGCGG	ATTATATCTTAGTCGTCGTAGGTTT	0	51274	15026	KLF3	90993	7094	CREB3L1
DB005H17BC1_UP	PRSE5BC2_UP	Up-Up	TGTAGGGTAACTCAAGGAGTTGAAT	AAGGGGCGCAACTGGAGGGGTAGGG	0	1316	4274	KLF6	6015	4435	RING1
DB003D16BC2_UP	AD004F1BC1_UP	Up-Up	TTACTATAACATATAGGGATGTGTC	GACTGGGGGTCAAGGTCAGCGTCGG	0	2099	56919	ESR1	64784	72113	CRTC3
DB005H17BC1_UP	PRSE11BC2_UP	Up-Up	TGTAGGGTAACTCAAGGAGTTGAAT	ACGCTCTGCCGTTCTCGGCCACTGG	0	1316	4274	KLF6	6285	3757	S100B
DB003L1BC1_UP	AD004M6BC2_UP	Up-Up	TGGGGTGAACGGGGGGGGAGTGGGG	TTCATCTTGTAGTGTGCACGTGGTA	0	1104	5290	RCC1	23133	11831	PHF8
PRSB3BC2_UP	AD003N1BC1_UP	Up-Up	GGGGGTGGGGTACCGGTAGATGGGT	TCCACCGGGTTCTTTAAGCGTCTTC	0	6286	2693	S100P	5770	2939	PTPN1
DB003I10BC2_UP	AD003L9BC1_UP	Up-Up	TTAAATTGGACTGTGCGAGGTATTT	GGGTTTTAAGTGTTCTGGTAAATGA	0	4331	1816	MNAT1	993	4501	CDC25A
DB003K12BC2_UP	AD004H12BC2_UP	Up-Up	GCGTATCTGGCATAGTTTTTAATTG	TTGAGCTTGACTTCTCAATCTCGTT	0	4869	6392	NPM1	23157	6705	SEPT6
DB006G9BC1_UP	AD003P13BC1_UP	Up-Up	CGGAGCGAGGGCGAGGGCGAGCTGG	GCTTGGGAATCCCAATTCGCGGTCT	0	3209	14502	HOXA13	79718	53651	TBL1XR1
DB003G19BC1_UP	AD004D23BC1_UP	Up-Up	CTGTCAGTAGGGTGCTGTAGGGTGC	GAACAAGTATGATAGGTGTACTGCA	0	892	13480	CCNC	10801	5908	SEPT9
DB003I21BC1_UP	PRSG7BC2_UP	Up-Up	GGGGCGTCGGAGAGGTCGGGATTGG	AGAACATGTGTACATGGCCAGGAAT	0	7443	71462	VRK1	1284	3179	DDX39
PRSB11BC2_UP	AD005G8BC2_UP	Up-Up	TCTAGAGGGGAGAGGCAGAGTGGTG	AACCGAGACATTATGATCAGACTAT	0	6827	4185	SUPT4H1	6850	3739	SYK
DB005N22BC2_UP	AD005M22BC2_UP	Up-Up	CACTATTTGGGGCCAGTGTGACGTA	ATATAACAAAATATCCAGTATCTAA	0	2122	13861	MECOM	868	1938	CBLB
DB005N15BC1_UP	AD005K23BC1_UP	Up-Up	GCAATGTTCAAGGGTCGGCTGGGCA	GGGTCCAAGAGGGCCGGGGAAGGAG	0	472	14270	ATM	5979	4203	RET
DB003P2BC2_UP	PRSG11BC4_UP	Up-Up	GCTTTGGAGACTCTGGCCGGGGAGG	GCACGTTGCTCTTCCTGTTGTACTT	0	7846	4595	TUBA1A	9444	8168	QKI
DB006K9BC1_UP	AD005C8BC2_UP	Up-Up	GCGTAGATCGGACAACCACTGGGGG	GATGGTAGTCTTCCATGTGATGGTG	0	124583	117	CANT1	8031	6599	NCOA4
DB006L21BC1_UP	PRSF3BC2_UP	Up-Up	GGTCTCCGCAGGCGCTGGTCATCTC	GCGTCTAAGAGCCTGCGTCATAGCG	0	4436	7918	MSH2	6271	5964	S100A1
DB006H15BC1_UP	PRSG9BC2_UP	Up-Up	TAGGTTTTTGAGTCTGATTCTCGGG	AGCATGAAGGTTTTAGTGTAAAGGT	0	7248	14153	TSC1	8554	56382	PIAS1
DB003M2BC2_UP	AD005N14BC2_UP	Up-Up	AGCGGTGATTCTGGGACGCGTGTGT	ACTAGGTTAGTTTACCCTGAATTAA	0	5831	2609	PYCR1	7249	72199	TSC2
DB005P13BC1_UP	AD003I21BC1_UP	Up-Up	AGTCTAGGCCTATGAAAGGGGTTTA	GACAAGGGTAGTCCGTACTGGGGGC	0	8915	11832	BCL10	7443	71462	VRK1
DB006A10BC2_UP	AD003K19BC1_UP	Up-Up	ATTCGATAGGACAAGTTGAAGTCGC	GGGGGAGATGGGGTCAAAGTGGGCG	0	5187	14617	PER1	3939	13378	LDHA
DB003M11BC1_UP	AD005G3BC1_UP	Up-Up	TATTTGCGCGAGTCGTGCCGGCTTG	AAATTTGGAAGGAGGGAGTGCCTAT	0	900	5706	CCNG1		12271	IGH@
PRSB11BC1_UP	AD004O8BC2_UP	Up-Up	GTGTTGTAGGGAGCGTCGGGTTGCG	TTATAATGATCCTGCCCTTGTTAGAC	0	6827	4185	SUPT4H1	23022	70819	PALLD
DB006B22BC2_UP	AD003E12BC2_UP	Up-Up	TTGATCGTTTTACTGCGGGGGGTCA	CCTTACTTAAGCAAGGTGATTATTC	0	2181	71140	ACSL3	645	14238	NEK2
PRSC3BC2_UP	AD005G4BC2_UP	Up-Up	TCTTGATAAGGGCGTGGGGTGCGGT	GAGGGAGCACCAAGTGTAGGCCTAT	6	9341	5658	VAMP3		12271	IGH@
DB003K10BC2_UP	AD005C11BC1_UP	Up-Up	CTGTTTCCTTGATGGGTTAGTTCGT	GGTGCCTCGACGCAGATGCTTGAAA	0	10783	3567	NEK6	5894	732	RAF1
DB006A6BC2_UP	AD005H2BC2_UP	Up-Up	GTTATCCACCGTCATTGCGCGCATC	ATCATACCGCGACTTCGTTGCGTAA	11	124540	5942	MSI2	8178	12223	ELL
PRSB4BC2_UP	AD003A7BC1_UP	Up-Up	ACTTTTAGTAGACCTTACTAGGCTG	TTAGCATCGACGAAGGTTCCGGAAG	0	55957	2864	LIN37	4869	7543	NPM1
DB005H8BC2_UP	AD003K22BC2_UP	Up-Up	GCGAATGAGGCGTCTATTGTTTTCC	CTGTCTCACTATTTAAGGTAGCTGT	0	6887	54474	TAL2	2068	5313	ERCC2
DB006B16BC2_UP	AD003L10BC2_UP	Up-Up	AGTAAGCCGCACGAAGCGGACGCCC	CCTACGCGGGACGGAGGCAGCCGGG	0	472	14734	ATM	993	4501	CDC25A
DB003M6BC2_UP	AD003H4BC2_UP	Up-Up	CCATACACTTTATATATCTCTCGCG	GCACGGGGATAGGGTAGGGAGGGGA	0	4869	3966	NPM1	5914	4558	RARA
DB006I8BC2_UP	AD004A2BC2_UP	Up-Up	ACTGGATGACGTGTCCAATGGGATT	TAGCGCAGAGACCCAGGATAGTGAA	0	3535	13532	IGL@	5932	1563	RBBP8
DB005B10BC2_UP	AD003O15BC1_UP	Up-Up	CGGCGTGCTCGCTGCGTGGTCAGCC	CTTCAGGAGCCTGTAAGGGTACTGG	0	3265	4453	HRAS	1022	5574	CDK7
PRSC4BC3_UP	PRSG7BC2_UP	Up-Up	GAAGCCATTGACAGAGCCGTCCATT	AGAACATGTGTACATGGCCAGGAAT	0	5928	3366	RBBP4	1284	3179	DDX39
DB006F8BC2_UP	AD003I14BC2_UP	Up-Up	GCAGGCGTGCATCAGTTCATTAGCG	GCATGTCCGGTGCTTACTTGCTAGG	0	90993	7617	CREB3L1	1025	2736	CDK9
DB003D6BC2_UP	AD005M12BC2_UP	Up-Up	ATCGGGCATCAGTTGTAACGTAAGG	TCCCTGGAGATAACCATTCAGCCGA	0	79858	1608	NEK11	1879	11153	EBF1
DB006P19BC1_UP	AD003P21BC1_UP	Up-Up	TCGGTGGTCGCAGTAGAAGCGGTCG	GAGTCGTACTAACGACGTTGAGTGG	0	84376	11948	HOOK3	2035	55736	EPB41
DB005F16BC2_UP	AD003G3BC1_UP	Up-Up	TAGGGGCTACTTCACGCGCAATGCA	CTTGGTTGCTTATCGGCATGCAGCG	0	6955	12124	TRA@	2885	8010	GRB2
DB005L1BC1_UP	AD004M5BC1_UP	Up-Up	GAGTATTTTCGTCACGAGCGTGGGA	GTCTGCAGGGAGCAGTTGCATAAGG	0	3159	4041	HMGA1	23133	11831	PHF8
DB006H5BC1_UP	AD003L19BC1_UP	Up-Up	GACCTATTTGTCAGGGGGGGATGAA	CGGATCGGGGGGCCGGGGAGTCAGC	0	5966	53942	REL	8626	11297	TP63
DB003B20BC2_UP	PRSE1BC4_UP	Up-Up	CTGTCCCTCGAAGAGCGACGTATAG	CACGAGGACGTCGTGGGACCGGTGC	0	25939	1657	SAMHD1	5708	5171	PSMD2
DB006K5BC1_UP	PRSG10BC4_UP	Up-Up	GGTAATGGTTTCTAATAATCGCGAC	CTGTGTTGTGTCATTTATGTTTGAT	0	6455	1845	SH3GL1	7341	4586	SUMO1
PRSA7BC3_UP	AD003H10BC2_UP	Up-Up	CATAGAATTTGGGTGTTCGACGCGG	AGTTGTTTATGCAGTACTGGGACGG	0	5711	7647	PSMD5	3615	2442	IMPDH2
DB006A23BC1_UP	AD004N3BC1_UP	Up-Up	GGGTGTGAGCGGACGATGAGTGAGA	CGAAGAGGGGTAGGTCGAGGGATGC	1	4771	3697	NF2	5890	8346	RAD51L1
DB006E15BC1_UP	AD003K1BC1_UP	Up-Up	AGATGTATCGAGTGATGCTTATTCC	GTTAGCCTGATGCATGATAAGAGGC	0	54880	12054	BCOR	79616	6642	CCNJL
DB006H22BC2_UP	AD004O1BC1_UP	Up-Up	TGAACGGTTGGATCGCACAGTGATT	CTGCAGGTACAGGTGCTTTCACC	0	4292	2713	MLH1	2071	4854	ERCC3
PRSB2BC3_UP	PRSF7BC4_UP	Up-Up	CTTTGGTCAATGTCGCGGGCCCACA	AAAAATGTCTTCCATGTCAGCTGAG	0	972	4430	MORF4L1	84708	8141	LNX1
DB005G7BC1_UP	AD004M6BC2_UP	Up-Up	GCGGCAAACCACATTGGGCCGCGAG	TTCATCTTGTAGTGTGCACGTGGTA	0	10210	10839	TOPORS	23133	11831	PHF8
DB006N5BC1_UP	AD004A7BC1_UP	Up-Up	CGTGGGTAATAATGACGGAGGGGGG	GTTTCGGTCGGGCCAGGCCTGCGGG	0	2322	55497	FLT3	83903	70384	GSG2
DB003H16BC2_UP	PRSE9BC2_UP	Up-Up	CGAGGTTTCGCTTCTGAGTATTTGG	CAATCATCAATATTAGCCTTTGGAT	0	81620	6142	CDT1	665	2427	BNIP3L
DB005F15BC1_UP	AD003D3BC1_UP	Up-Up	GTAGATAGAGTCCCAGGGGGTACCC	AATGAAGCCTGTTGGAGTGGCGCTT	0	6955	12124	TRA@	4208	1259	MEF2C
PRSC2BC3_UP	AD005A23BC1_UP	Up-Up	AAACTATGCATGTGCGGGGCAGCTC	TTAGTGATAGTCTTGGCACGTTTAG	0	3093	11772	UBE2K	5371	3572	PML
PRSC4BC4_UP	AD004H20BC2_UP	Up-Up	GACTGAGTCAGAGCTCATGGGCGGA	CACTTATCGTGTACATTAGGGCTAG	0	5928	3366	RBBP4	861	70610	RUNX1
DB005F11BC1_UP	AD005E19BC1_UP	Up-Up	TGTACGACTTGGGGTGCTGGCGCGA	TTGGGTGCACATGGGGACATGGTTA	79	3845	3084	KRAS	2263	71073	FGFR2
DB006P14BC2_UP	PRSE2BC2_UP	Up-Up	CAGATTGTGAAATTGCGACCTGTGG	TAGGGCGGTGCCTCGCGTGACTTGG	0	23092	14545	ARHGAP26	708	4997	EXOSC5
DB005N7BC1_UP	PRSG2BC3_UP	Up-Up	GCATTCCGCGTTATGTCTTCAGACT	GGTTTCGTCATCGACTCCTAGAGGG	0	4893	5462	NRAS	7329	3129	UBE2I
DB003L8BC2_UP	AD004F1BC1_UP	Up-Up	AGGGCCCAATGCGTGAAAGCGGATT	GACTGGGGGTCAAGGTCAGCGTCGG	0	7431	69	VIM	64784	72113	CRTC3
DB005L5BC1_UP	AD005N3BC1_UP	Up-Up	TTGGAGGTACGGGGGTAAGGGGAGG	ATTGCCATCATACTCGCAGGCTTGT	0	9659	13154	PDE4DIP	3092	56215	HIP1
DB005O8BC2_UP	AD004P9BC1_UP	Up-Up	GTCCTGGCAGCGCCGGTTGGGGCGT	GGGACTGCGGCTAGCAGTTTGGGCG	5	23022	70819	PALLD	2625	2711	GATA3
PRSA2BC4_UP	AD005N4BC2_UP	Up-Up	AAGTTAATTAGGAGGTCTCGGAAAG	TTGGCAATTACTCCCATTGTGTTGA	0	51013	1684	EXOSC1	3092	56215	HIP1
PRSB5BC1_UP	AD004B24BC2_UP	Up-Up	CTGATGGATGGGGCCGCGTGGCTGC	GTATTTATGGCATCTTGAATTCAGA	0	51274	15026	KLF3	4771	3697	NF2
PRSD4BC4_UP	AD005A4BC2_UP	Up-Up	ACTATGGAGGCTCTTATGTGTGTAT	TGTGACGAGTTTGATGACATCTTAT	0	694	5844	BTG1	2078	11267	ERG
DB006H4BC2_UP	PRSG5BC4_UP	Up-Up	GAATGACGCATTAATGAGATTAGCA	CACCGGGGGTGGTAGGGGGACTGGG	0		12271	IGH@	5932	1563	RBBP8
DB003I9BC1_UP	AD005M17BC1_UP	Up-Up	GGACAACGGTGATGTGGCTGCCCAT	TTGAATTCCCCCGTTGATGCGGAT	0	4331	1816	MNAT1	8019	12575	BRD3
DB005F14BC2_UP	AD003F12BC2_UP	Up-Up	TTGAAATTTTGAAATTACATCGGCC	TCCGGAACGGGGTGGTGGCGGCGGT	0	1649	3944	DDIT3	54619	10549	CCNJ
DB003L11BC1_UP	PRSG6BC3_UP	Up-Up	AGTGTAGCGCTTGTGCCCTGGGGGT	GCACGGTGGGGGAAGGGTGGAAGTT	0	6198	11836	RPS6KB1	6844	4137	VAMP2
PRSA4BC4_UP	PRSG10BC1_UP	Up-Up	GTGGGCATGCCTCATGCAGGGGGCA	TCTCCATTCATTGGTTAAGCGCAAT	0	93621	12736	MRFAP1	7341	4586	SUMO1
PRSA8BC3_UP	AD004B22BC2_UP	Up-Up	TCCAGGGTTGCCGTGGAACATTTTG	ATAGGTTAGTATCGGAACATTTTTG	0	894	6359	CCND2	7849	6077	PAX8
DB006L9BC1_UP	AD004O3BC1_UP	Up-Up	TATTAGGTCGGCGTTAGCCCCAGAC	ATTTTCATCACTATGTTTGCTACGC	1	6850	3006	SYK	580	54597	BARD1
DB006C17BC1_UP	PRSF7BC3_UP	Up-Up	TGTGCTTGTCTTGAAGGACTCGTTG	AGTTCAAAATCTTGCTTTTTAGTAT	0	8522	3326	GAS7	84708	8141	LNX1
PRSD4BC1_UP	PRSE5BC1_UP	Up-Up	GTACGTAGGGGCTCTTGGCTTTACA	CACTTGTAGTATAGTCCTAGAATTG	0	694	5844	BTG1	6015	4435	RING1
DB005K1BC1_UP	PRSE2BC1_UP	Up-Up	ATTAGCGCCTATATTGATTTTGTTT	GGCGGTGGTGGGGTAGGCTAGGCCG	0	7272	7990	TTK	708	4997	EXOSC5
DB003D6BC2_UP	AD003C3BC1_UP	Up-Up	ATCGGGCATCAGTTGTAACGTAAGG	CGCATATATGTCCGTGTAAAGAAGT	0	79858	1608	NEK11	136647	12984	C7orf11
DB003F6BC2_UP	AD004F5BC1_UP	Up-Up	TACGCAGAGCCAATTTGAAGCAGTT	GGGGCTGTACCGATGGTATGTCGGC	0	4088	11805	SMAD3	9901	2272	SRGAP3
DB005J13BC1_UP	AD005E24BC2_UP	Up-Up	TGGCTCAGGAATACAGCAGATCCAC	AGTCGCGGGGGTAGGAGGTGGCGCG	17	29844	3331	TFPT	2146	143	EZH2
DB003N1BC1_UP	AD003D1BC1_UP	Up-Up	GCATATGTGGGATTGTGAGCTACGG	ATGAAAGTGAAACCTGGAGATTCCA	0	5770	2939	PTPN1	5527	7603	PPP2R5C
DB005B16BC2_UP	AD005G7BC1_UP	Up-Up	CAAGAACGGTTACTGCTAGGACACG	GGACATTACCCGCCACGATGTGCTT	15	64764	12044	CREB3L2	6850	3739	SYK
DB003G17BC1_UP	AD003A8BC2_UP	Up-Up	TTCAACGCGTGCCTCTTCGTATCTT	TTCACCCCCTATGTTTTCAGTTTCG	7	5071	1392	PARK2	4869	7543	NPM1
DB005F18BC2_UP	AD004N18BC2_UP	Up-Up	TCATGTTAAACCGGAGATTGATTAT	TGTTTCTTGAGAATCGATCGGGCCG	0	2272	9645	FHIT	4958	71148	OMD
DB005E3BC1_UP	AD004D14BC2_UP	Up-Up	CTGTAACCGGAGCGAGGGTTGGGCG	CTGGGACCGTAGTACGGGACGTGCG	14	5430	14287	POLR2A	1123	3020	CHN1
PRSC12BC1_UP	AD003P20BC2_UP	Up-Up	GGGCCGTGAGTGAATTAGGTATGGT	AATCGGATGTTCATGCTCAAGTTCG	0	729991	9076	LOC729991	28964	13777	GIT1
PRSD2BC2_UP	AD005H8BC2_UP	Up-Up	CGGGATGCCGAGGGGGCCGTTGGGG	TAATACAATTTGTATGGTGATCATG	0	7251	3267	TSG101	672	55703	BRCA1
DB003C18BC2_UP	AD005E1BC1_UP	Up-Up	GCGTCCGATCCAGGGTAGGCGTAGG	AAGTACTCTCTAACAATTCTTGTCT	0	1022	1832	CDK7	217	3748	ALDH2
PRSA1BC3_UP	AD004F14BC2_UP	Up-Up	TGGGCGAGCCGTACGCCCCAGGTGC	GGCGGCGTACAGGGGGGCGTGCGGT	0	5700	4018	PSMC1	2624	7593	GATA2
DB003B3BC1_UP	AD005G1BC1_UP	Up-Up	ACCCTAATAATTTACTTTCTAAGAC	CTGGGCGGGCAGGCGGAGGGCGCCG	0	84790	4260	TUBA1C	4595	3901	MUTYH
DB006O3BC1_UP	AD003A14BC2_UP	Up-Up	CGGCGGTCGGTGGTGGTCCCCGGAG	GTATGTTGCAGTGAGGGGCTCTTAT	0	3927	5231	LASP1	3621	71736	ING1
DB006L19BC1_UP	PRSE8BC1_UP	Up-Up	CTTCGGGGTCGCGAACGGGGGTCGC	TGCATGGACGTGCGGGACGTAGGGG	0	604	72062	BCL6	1019	4019	CDK4
DB005A1BC1_UP	AD003P22BC2_UP	Up-Up	GATAAGTATATTTTATCTGTACCTA	AGGGTTGTGAGCCGGGTCTGGACTG	0	5932	1563	RBBP8	2035	55736	EPB41
DB005E4BC2_UP	PRSF1BC2_UP	Up-Up	GAGGGGAGCGCCGCGCGCGGGGTGG	TGAAACCCTGGTGCACATAGTTCTA	6	5430	14287	POLR2A	309	5664	LSM3
DB005D5BC1_UP	AD005H2BC2_UP	Up-Up	TGCGGGGTGTGCGGGACAGGGTGGC	ATCATACCGCGACTTCGTTGCGTAA	30	1021	9522	CDK6	8178	12223	ELL
DB006E3BC1_UP	AD003H11BC1_UP	Up-Up	AGGAGTGCGTCTGAATAAAGCTTGA	CGGTCCGTTAAGACGTAGAAACGGT	0	57007	1997	CXCR7	221150	10761	SKA3
DB005P14BC2_UP	AD004N14BC2_UP	Up-Up	TTTACAAGTTTAGCACATTGCCGAA	AATGGACCGTTGCAGCCTGTCCGGG	0	8915	11832	BCL10	10342	5933	TFG
PRSD1BC4_UP	AD003L8BC2_UP	Up-Up	TTGCTTGCGTGTGGCGTGGCAATAT	AGCTAGGCTCATTAATAGATCTCTT	0	9444	8168	QKI	7431	69	VIM
DB006G22BC2_UP	AD003P17BC1_UP	Up-Up	TTTGAGTCACGGAATTGGCAGGGGA	AAAAAGGAAAGTCCGATGGGACACA	0	2313	6734	FLI1	3930	861	LBR
PRSA4BC4_UP	PRSE3BC3_UP	Up-Up	GTGGGCATGCCTCATGCAGGGGGCA	CGTGGGAGTGGACAGGTGAGGGCGT	0	93621	12736	MRFAP1	501	3933	CDKN2D
DB003M2BC2_UP	AD003E5BC1_UP	Up-Up	AGCGGTGATTCTGGGACGCGTGTGT	ACGCCGGGGGGATGCGGCGGCTTTA	1	5831	2609	PYCR1	11186	55583	RASSF1
DB003O16BC2_UP	AD004N4BC2_UP	Up-Up	CCTTGGTAACCGTCGGTGGATAAGA	TGGGCAGGTCAACAAACCGCATATC	0	1022	5574	CDK7	5890	8346	RAD51L1
DB003I8BC2_UP	PRSE9BC4_UP	Up-Up	GGTGAAGTGCGTCCCATGTTAGGGG	CCGGGGGGTCCGGTGCCAAGGAACG	0	4869	3078	NPM1	665	2427	BNIP3L
PRSC4BC4_UP	AD004O2BC2_UP	Up-Up	GACTGAGTCAGAGCTCATGGGCGGA	ATAATGTCGCGACCCGCACCCGATT	0	5928	3366	RBBP4	2071	4854	ERCC3
DB006K14BC2_UP	AD003D23BC1_UP	Up-Up	ATTGCGGTGTTTTGTTGGCTCGAGG	CGATATCATTTAGCGGGGTGGGACC	0	26039	1296	SS18L1	4998	3005	ORC1L
DB005N5BC1_UP	AD003I8BC2_UP	Up-Up	GGGCCCGTGAGAGAGGGGCCAAGAG	GGTTGTTACATGACTCAACAACACT	17	6385	12920	SDC4	4869	3078	NPM1
DB003D17BC1_UP	AD004F7BC1_UP	Up-Up	GGTCCCTGGGTAGGAAACCTCCCGG	TACACAGGAATCGAGCATTGTTTGT	0	10403	9868	NDC80	5413	12681	SEPT5
DB006N5BC1_UP	AD003J16BC2_UP	Up-Up	CGTGGGTAATAATGACGGAGGGGGG	AGCATGTCTAGGAATCTATGTTCTA	0	2322	55497	FLT3	2189	3568	FANCG
DB005H4BC2_UP	AD003D20BC2_UP	Up-Up	GTAAAGACGGCAGCAGCTGCGCGAC	AATGGTGGCCCTTTCGAACCGCAAG	0	3535	7194	IGL@	5127	7582	CDK16
PRSA8BC1_UP	AD004F7BC1_UP	Up-Up	GGTACGGGGTGAGCTCGGGCGGTGG	TACACAGGAATCGAGCATTGTTTGT	0	894	6359	CCND2	5413	12681	SEPT5
PRSB12BC4_UP	PRSF10BC2_UP	Up-Up	GCTGGAGACAGAAGCAGGGATCTTG	ACCCAGGGTTCATTAAGAATTGTGG	0	64376	1154	IKZF5	6672	7188	SP100
DB005D10BC2_UP	PRSF6BC4_UP	Up-Up	TCTGTAAGGCTGAGCCGGGCTTTTA	TAAGGAACGTGCGGATTGGGCGTGGG	0	7171	10079	TPM4	1224	7839	ADRM1
DB003H8BC2_UP	AD004L11BC1_UP	Up-Up	AGAGGTTATACAACTCCATGGTAAC	GTGAGGACCATCCACGCTCGGGGGA	0	890	71890	CCNA2	23157	2233	SEPT6
DB005J22BC2_UP	PRSE1BC4_UP	Up-Up	GACTGGGTAGAGGATCTGGATATGT	CACGAGGACGTCGTGGGACCGGTGC	0	6955	13057	TRA@	5708	5171	PSMD2
DB006D15BC1_UP	AD003O12BC2_UP	Up-Up	CCCGAAGATCAGGCCGTGGTTATGT	TATCGTGGCGCGATCACTGTGCTGC	0	2006	12346	ELN	841	71021	CASP8
DB003L4BC2_UP	PRSF7BC4_UP	Up-Up	TGGAGGGGTGGCAAAAGGGTTCAGA	AAAAATGTCTTCCATGTCAGCTGAG	0	2516	9939	NR5A1	84708	8141	LNX1
DB003L6BC2_UP	AD003L12BC2_UP	Up-Up	TTTTGTGAGCAGATGCGCTCGGTAA	CACCTTTCTAGTATAATTAGCAGAC	2	10376	14965	TUBA1B	6198	11836	RPS6KB1
DB003F22BC2_UP	AD004I8BC2_UP	Up-Up	CGTTTAGCCGTTGGCCAGATCGGCG	TTGGTCTGAATTTCCGTATTTTTTA	0	6829	12443	SUPT5H	1956	71314	EGFR
PRSA5BC1_UP	AD005C2BC2_UP	Up-Up	ACGATGTTGTTGAGCTGTTTGTGGC	ACCATTGATCTTATGCCCTACCCGT	6	23429	1644	RYBP	5987	152	TRIM27
DB005N11BC1_UP	AD004C2BC2_UP	Up-Up	GTAGATGGATGCAGGGGGGTCGCGG	CATAGCCGTCCTTGGCTTTTTCTAT	0	7170	995	TPM3	2908	7587	NR3C1
DB006J10BC2_UP	AD003E11BC1_UP	Up-Up	ATGATTGCTTTACCTTAATTGTGAT	TTGGAGGTCTCAGTTTTCTTATTCA	0	4780	7150	NFE2L2	645	14238	NEK2
DB005J13BC1_UP	AD004A8BC2_UP	Up-Up	TGGCTCAGGAATACAGCAGATCCAC	GCGCTACTAGGGACAGCGACGTCTA	12	29844	3331	TFPT	83903	70384	GSG2
DB006G15BC1_UP	AD005A10BC2_UP	Up-Up	TTCGTAGCGGCGTGTTGGTTGGTAG	TTACTCAATGATATCTATTGACTTT	0	1656	12339	DDX6	833	4395	CARS
DB006A20BC2_UP	AD004F7BC1_UP	Up-Up	CGAGGGCGCTAGGAGGTACATGTAA	TACACAGGAATCGAGCATTGTTTGT	0	6934	9999	TCF7L2	5413	12681	SEPT5
DB005A7BC1_UP	AD004P5BC1_UP	Up-Up	TCTACGTCAACAGTGTGAATCCTAG	GGTCCTATAAAGATTCAAGACCCCT	0	83903	70384	GSG2	7157	3774	TP53
DB003C3BC1_UP	AD005M9BC1_UP	Up-Up	TTTGGGCTGCTTTTCCGGCGGGTGG	GATGTCCTTATCTTTGGGAATCAAG	0	136647	12984	C7orf11	3718	9468	JAK3
PRSB8BC1_UP	AD005A2BC2_UP	Up-Up	GCCCGGTTGGATTGGGTCTGTTTGG	GTAAAGTGCCATGGCCAAGTAGTCA	0	402	7933	ARL2	5546	4026	PRCC
DB003H21BC1_UP	AD003I5BC1_UP	Up-Up	GTAACCTCGTTAGATAGCATTTGTA	AGCGCACTAAAAGTATATTCGTCGT	5	2177	15052	FANCD2	151195	71257	CCNYL1
DB003M11BC1_UP	AD004D15BC1_UP	Up-Up	TATTTGCGCGAGTCGTGCCGGCTTG	AGAATACACTGATGGTGGGGAGGGC	0	900	5706	CCNG1	26039	14879	SS18L1
DB005B5BC1_UP	PRSF5BC1_UP	Up-Up	GGGATATAGACAACTTATTATATTG	GTCCTAAATGTGATCAGTTTGGGTT	2	3845	8590	KRAS	843	5359	FHL3
DB003D15BC1_UP	AD003O8BC2_UP	Up-Up	GAAGCATCGAATTTCTATGTTCTAG	TGCTTTGCCAGTTATCCGTCACAGA	0	2099	56919	ESR1	983	5873	CDK1
DB003P1BC1_UP	AD004P22BC2_UP	Up-Up	TAACCCATCGGTTGTGTGAGAGTCG	CTCGTGAACGTAGGCTATTGGATGA	0	7846	4595	TUBA1A	7430	5815	EZR
DB006N5BC1_UP	AD003A20BC2_UP	Up-Up	CGTGGGTAATAATGACGGAGGGGGG	AGTTGATCAGTCATGTGTCGGACTG	0	2322	55497	FLT3	892	11984	CCNC
PRSA11BC2_UP	AD003O6BC2_UP	Up-Up	TCGTGGAGGGGTAACTTTTGCTCTA	TGTGGAAGGTACGACCTCTGCGTCT	0	6271	5964	S100A1	4869	7517	NPM1
DB003D13BC1_UP	AD003M22BC2_UP	Up-Up	TGGTCGTGTCTGTGTGAGAACTGCA	ATGAGCAGTCAAACCGGGCCCGTGG	3	5520	13596	PPP2R2A	1356	6115	TUBA1B
DB003K19BC1_UP	AD005E7BC1_UP	Up-Up	TACACTCGAGTTTCCTAGCTTTATA	TAGAGCATGGCTTGGCAGTGATAGC	0	3939	13378	LDHA	90993	7617	CREB3L1
DB005B17BC1_UP	AD005O12BC2_UP	Up-Up	AGGTATTATGTAGGATGTATTGTTG	GATCGCTTGTGTTAACCGTGTGCCG	0	1316	3194	KLF6	330	11174	BIRC3
DB005K1BC1_UP	AD005E3BC1_UP	Up-Up	ATTAGCGCCTATATTGATTTTGTTT	TCTTTTTTGTATCTGCTCAAATGTT	0	7272	7990	TTK	171017	11839	ZNF384
DB006G9BC1_UP	AD005G7BC1_UP	Up-Up	CGGAGCGAGGGCGAGGGCGAGCTGG	GGACATTACCCGCCACGATGTGCTT	0	3209	14502	HOXA13	6850	3739	SYK
DB003D22BC2_UP	AD005A4BC2_UP	Up-Up	GTGTGTTTGTTCATGTGACGTGAAG	TGTGACGAGTTTGATGACATCTTAT	0	5914	14383	RARA	2078	11267	ERG
DB006N1BC1_UP	AD004G6BC2_UP	Up-Up	ATGAAGAGATTCGGCACTTGTAGCT	TTGGCTATCAGTGATAAGGGGCTCA	0	11200	4020	CHEK2	2517	56175	TACC3
DB003A23BC1_UP	AD005E3BC1_UP	Up-Up	TCCGGGTGAACTAATTTGCATTATG	TCTTTTTTGTATCTGCTCAAATGTT	0	7277	5839	TUBA4A	171017	11839	ZNF384
DB003N4BC2_UP	AD003E24BC2_UP	Up-Up	TGTCGGCCGGGCGCAGGGTGCGGGG	GTCCGATTGTTAACCGAGAGTGTGATTATCTTTCCATATTATTACATCA	0	4086	3782	SMAD1	84790	5766	TUBA1C
DB005A8BC2_UP	PRSF9BC2_UP	Up-Up	TACTCGGGCGTTGTTTGCGAGCTGG	AACACGGGGCGCGTAAGGGGGCGGG	0	83903	70384	GSG2	5295	12865	PIK3R1
DB006H10BC2_UP	AD004P10BC2_UP	Up-Up	TTTTAGTTAGTTACGCTCCGCGGTT	GGTAGGTCATACATAAAATTGTACG	0	2000	5886	ELF4	2625	2711	GATA3
PRSD4BC4_UP	AD004F13BC1_UP	Up-Up	ACTATGGAGGCTCTTATGTGTGTAT	CCTCTAGTGATTACTATAAGAATTC	0	694	5844	BTG1	2624	7593	GATA2
DB005J2BC2_UP	AD005G21BC1_UP	Up-Up	GACATGTTTTTACCCAGGAAAGACT	AACGAGTAAATATTCAGTACGTGGA	0	4771	8968	NF2	4292	2713	MLH1
DB006P12BC2_UP	AD003M5BC1_UP	Up-Up	GGGATAGGGAGCGGTGGCGACAGGT	GACTTCTGTCTGACGTTGGACGACG	0	330	11174	BIRC3	4869	3966	NPM1
DB003N22BC2_UP	AD005K1BC1_UP	Up-Up	CTCCAAGTCGAAAATGTTATATGTA	ATAGGGGACGATAAGAGATGCAGTT	0	332	8973	BIRC5	3932	966	LCK
DB005N6BC2_UP	AD004N11BC1_UP	Up-Up	CTCTATCGATCTCCCATATTTCAGT	GCATATCGGATTCGCAACTTGCTGG	0	6385	12920	SDC4	1643	3586	DDB2
DB006F1BC1_UP	PRSF6BC1_UP	Up-Up	TGGTTCATGCCAGTCGGACGATGTC	CCGCTTGGCCTGATTTCCGGTTGCG	0	217	3748	ALDH2	1224	7839	ADRM1
DB005D18BC2_UP	AD003B10BC2_UP	Up-Up	TTGCCGTTGACGTTCGTTGCTTTGT	TCTCAGGGGGAGGAGCGACTTTCGG	14	7170	5712	TPM3	991	3206	CDC20
DB006H11BC1_UP	PRSG1BC7_UP	Up-Up	CCGGGCCAGGGAGTACACTTTGGAC	TGTAGTGTGTCTGGTCTAAGGTCTA	0	6184	2423	RPN1	56159	2104	TEX11
DB006G7BC1_UP	AD003D6BC2_UP	Up-Up	CTATCGCACAGACATTCTAGCTATG	CATTAGTCCGGTATGGGCTGAATAG	0	898	12508	CCNE1	79858	1608	NEK11
DB003J21BC1_UP	AD005N3BC1_UP	Up-Up	CAGCATCTCTTGTCTACGAAATTGC	ATTGCCATCATACTCGCAGGCTTGT	0	7272	2042	TTK	3092	56215	HIP1
DB006K23BC1_UP	AD005H2BC2_UP	Up-Up	GGAGAGCGCGTTGATGGCAGGACAC	ATCATACCGCGACTTCGTTGCGTAA	0	5187	9470	PER1	8178	12223	ELL
DB006F10BC2_UP	AD004D16BC2_UP	Up-Up	CCTTGACCGGGTGGCGTAAGCGGTG	ATATGGGAAAAATAGACTCAATCTT	0	54904	9120	WHSC1L1	26039	14879	SS18L1
DB006N15BC1_UP	AD004F19BC1_UP	Up-Up	CCCATCGTGCAGATACCAGGTCTAG	AACTGTTGTTTCGGCTGAAGCGTAG	0	4478	7789	MSN	10006	12435	ABI1
PRSB11BC3_UP	AD003B6BC2_UP	Up-Up	CGGCCGATGTTTTGTGGACGGGGGG	AGATCCAAAAGTCGTCATGGGTTGG	0	6827	4185	SUPT4H1	995	7841	CDC25C
DB003M4BC2_UP	AD005D11BC1_UP	Up-Up	TGAAGCTTTAAATGTACGTAACGGG	TTCCTAGTTCGTTAAATCTATGGTT	0	597	8953	DCTN1	5900	10891	RALGDS
DB006K13BC1_UP	AD003H2BC2_UP	Up-Up	GATTCATGTGGTAGAGCATCTGTTG	GTGTTTATTAGTGGACAAGAGGCGG	0	26039	1296	SS18L1	55437	5332	STRADB
DB006G10BC2_UP	AD003K21BC1_UP	Up-Up	GGGTTGTCACTGATGAGGGACGACG	GAAATACAAGGAAACGGTGCTGGGG	0	3209	14502	HOXA13	2068	5313	ERCC2
DB003P21BC1_UP	AD003J17BC1_UP	Up-Up	GTATGATATGCGTATTTTTGCTTCA	TGATTGAATTCCGCAGGGCCTAGGC	0	2035	55736	EPB41	1200	992	TPP1
PRSA2BC3_UP	AD003P7BC1_UP	Up-Up	ATCCAACCTAGTATACTGTTTGACG	GTGGGGGGCTGGGGCTCGGGGGTGT	23	51013	1684	EXOSC1	5127	3474	CDK16
PRSC3BC3_UP	AD003F10BC2_UP	Up-Up	TGTCGATCCAGGTACGTCTTTTTCG	TAATATTCAGATCACAAGCGCTGTT	0	9341	5658	VAMP3	63894	277	VIPAR
DB003K14BC2_UP	AD004D17BC1_UP	Up-Up	TCCTGAACCCGCGGTATTACTAGGT	TAAGGCTCACAAGGCTAAGTCGGCA	0	8812	172	CCNK	8522	3326	GAS7
DB003I8BC2_UP	AD005M22BC2_UP	Up-Up	GGTGAAGTGCGTCCCATGTTAGGGG	ATATAACAAAATATCCAGTATCTAA	0	4869	3078	NPM1	868	1938	CBLB
DB005P21BC1_UP	AD004I8BC2_UP	Up-Up	TAGGAGGATTTCAGTGGGTCCGTGT	TTGGTCTGAATTTCCGTATTTTTTA	0	5077	14217	PAX3	1956	71314	EGFR
DB005N9BC1_UP	AD005A24BC2_UP	Up-Up	GAATATTTCTCAATAAGGACACCGA	ACTGCATATTATCACTTAGCAAGTT	0	7555	3119	CNBP	5371	3572	PML
DB006P13BC1_UP	PRSF10BC2_UP	Up-Up	AATGCGTGTACCGTTGGCAACGGTCA	ACCCAGGGTTCATTAAGAATTGTGG	23	23092	14545	ARHGAP26	6672	7188	SP100
DB005N17BC1_UP	AD003B23BC1_UP	Up-Up	AGCCAATGATAACGTCTCTTAGGGT	TGCCGGTGGGAAGGCACGACGCTGA	0	4291	5516	MLF1	994	10570	CDC25B
DB003P19BC1_UP	AD004D5BC1_UP	Up-Up	TTGGGCCTATGCCCCTACGCGAACA	ACCTGCCAAAAAACGGGTTTTAGTA	0	28964	13777	GIT1	2531	4770	KDSR
PRSD4BC3_UP	AD004H23BC1_UP	Up-Up	TTGAACGCTTATTTGGGTCAATATC	ATTATATCTTAGTCGTCGTAGGTTT	0	694	5844	BTG1	90993	7094	CREB3L1
PRSD5BC2_UP	AD003O20BC2_UP	Up-Up	GTGCGCGTTAGAGTTTCATTAGGGA	GCCCATAGTATATCGCGTCAGAGAG	0	1021	13668	CDK6	645121	55114	CCNI2
DB003P3BC1_UP	PRSE7BC3_UP	Up-Up	CGCCGCGAGTGGTAGGGTCATCGCC	ATAGCAGGTTCTGTTGAGCGTTGGC	0	5468	2704	PPARG	5701	7961	PSMC2
DB006G23BC1_UP	AD005D14BC2_UP	Up-Up	GGCGTAGTAAGAGGTGGCGGGTGGG	ATGCCTAAAGCGGTGTCGAGGATTG	0	90993	7094	CREB3L1	641	71056	BLM
DB005P11BC1_UP	AD004B5BC1_UP	Up-Up	GCGGAAGTTCTTAGTGGTCGGTCCT	TGATAAAGTCTGAATGCATTTCAGT	0	7171	4186	TPM4	124540	5942	MSI2
PRSB8BC4_UP	AD005G21BC1_UP	Up-Up	AGGGAAAGTGGACACTGATGTGTAA	AACGAGTAAATATTCAGTACGTGGA	0	402	7933	ARL2	4292	2713	MLH1
DB003H9BC1_UP	PRSH2BC1_UP	Up-Up	TGGGGCACAACATGATGGAGACTGG	AAAAGATAGTACCAGGAGACGTGGG	10	3615	2442	IMPDH2	55165	4717	CEP55
PRSB9BC3_UP	AD005E20BC2_UP	Up-Up	TTGCTGTATCGTTGGGGGCTTGCCG	TTTTATAAGTTTTTTTACGTTACAT	0	5291	55893	PIK3CB	2263	71073	FGFR2
DB003O19BC1_UP	PRSF5BC1_UP	Up-Up	TTCGTCATGTATCTGTATTCCGAGT	GTCCTAAATGTGATCAGTTTGGGTT	0	645121	55114	CCNI2	843	5359	FHL3
DB006N21BC1_UP	PRSF9BC1_UP	Up-Up	CTGCTTGCTAGGGTGGGGATACAGG	GGTGGAGTCCATCATTTTATCGGGA	0	868	1938	CBLB	5295	12865	PIK3R1
DB005C8BC2_UP	AD003J22BC2_UP	Up-Up	TCGGACCATGTAACGAGCGCAGTCG	TAGCGCGTCGCATAAGAGATGTAGG	1	2517	71455	TACC3	7272	2042	TTK
DB003P6BC2_UP	AD005M21BC1_UP	Up-Up	TCGTTCGTGTGGGAGAAAATCACGT	CCGGACAGGCATCGGCCGTCGGGGC	0	1674	12573	DES	868	1938	CBLB
DB005H19BC1_UP	AD003I8BC2_UP	Up-Up	GGGTAATTCGTGGGGACCTGGCCCC	GGTTGTTACATGACTCAACAACACT	0	3131	2127	HLF	4869	3078	NPM1
DB006C4BC2_UP	PRSG2BC4_UP	Up-Up	TGATCGTGCTCATATTGTTATGGCC	GGACGCGTGCTGCAAACGGGGGATG	0	27125	8778	AFF4	7329	3129	UBE2I
DB003L12BC2_UP	PRSF12BC3_UP	Up-Up	GTTGACCAGTGGGGCTGTAGTTAGT	CTTAATGTAATTAACAAACCTTAAC	0	6198	11836	RPS6KB1	1434	2940	IKZF1
DB006O4BC2_UP	AD005C22BC2_UP	Up-Up	GATGTTAGTAAGAGGAATGCGGGAA	AGCTGATTTCGGAGCTAGGGAAAGG	0	3927	5231	LASP1	23512	176	SUZ12
DB003O14BC2_UP	AD003D14BC2_UP	Up-Up	GACGTGGGTCCGGAGGGCGGGTATG	CGTCCGTATGGTCTTATACGCCGTT	0	8878	3668	SQSTM1	5520	13596	PPP2R2A
PRSC10BC2_UP	AD005H8BC2_UP	Up-Up	GTCGTTGTCCGTTCTTTTGTCAGAT	TAATACAATTTGTATGGTGATCATG	0	1616	52987	DAXX	672	55703	BRCA1
PRSA7BC3_UP	AD003K11BC1_UP	Up-Up	CATAGAATTTGGGTGTTCGACGCGG	GGTTGGGGACTAGCGATGAGGTTTA	0	5711	7647	PSMD5	4869	6392	NPM1
DB003L18BC2_UP	AD003C5BC1_UP	Up-Up	CTATGTAGATTCTGTGCTTTAGGAC	ATAGAGGAAGAGCATGGTCTTATTG	0	4000	3903	LMNA	23594	12043	ORC6L
DB005D17BC1_UP	AD003K16BC2_UP	Up-Up	CGTGGCATCAGTGGGCGGGGCCGCA	GTGCTTAGTCCTCGTATTGCTGCGG	0	7170	5712	TPM3	5831	5951	PYCR1
DB003A8BC2_UP	AD004G6BC2_UP	Up-Up	ATTATTGGGGTTTCCGTTCCCGTAG	TTGGCTATCAGTGATAAGGGGCTCA	0	4869	7543	NPM1	2517	56175	TACC3
DB003O13BC1_UP	AD003P17BC1_UP	Up-Up	GTGGTGTCATTTGTATTAGAGAGAA	AAAAAGGAAAGTCCGATGGGACACA	0	8878	3668	SQSTM1	3930	861	LBR
PRSA5BC2_UP	AD005E19BC1_UP	Up-Up	GTAGAACCTCTGTGTAGTTTAGGGC	TTGGGTGCACATGGGGACATGGTTA	0	23429	1644	RYBP	2263	71073	FGFR2
PRSB7BC1_UP	PRSG12BC12_UP	Up-Up	CCCCATGATTTCAAAAGAAAATATT	GCCCAGGGTCTGAAGGTGGTATGGG	0	55577	3233	NAGK	56159	2104	TEX11
PRSB3BC3_UP	AD003A9BC1_UP	Up-Up	TGTAAGACTAGCATGTATCCGGCGC	GATTACTTCGGGTAGGGTGTCTGC	0	6286	2693	S100P	1017	3469	CDK2
DB006I20BC2_UP	AD003J21BC1_UP	Up-Up	TCCGACGATAATTTCATGTGATCAA	GTATTTCCCTCGGGAGACTTTAGCG	0	602	71003	BCL3	7272	2042	TTK
DB005L8BC2_UP	PRSF1BC1_UP	Up-Up	CGTTTCGAGAGAACCGGCATGGAAG	TTGTCATCCTGTCACGTATGCGATC	0	116028	70928	C16orf75	309	5664	LSM3
DB006F3BC1_UP	AD003I1BC1_UP	Up-Up	TATGTGACGTGGTGGGTGGCTTGGC	CCGTGGGTCATTATTCGATTAAATT	0	171017	11839	ZNF384	4830	3125	NME1
PRSA1BC4_UP	AD004G5BC1_UP	Up-Up	TTGACTAGTGATCGACTCGCGTGGC	GTTGTTGAGAGTCGGATCATCTAGC	0	5700	4018	PSMC1	2517	56175	TACC3
DB006H5BC1_UP	AD005M1BC1_UP	Up-Up	GACCTATTTGTCAGGGGGGGATGAA	CATAAGGTGAATATACACTCGAACC	0	5966	53942	REL	11200	4020	CHEK2
DB003B15BC1_UP	AD003E7BC1_UP	Up-Up	GCATAGAATTTCGTCATGGTATATA	TGTGTTCTTAGCTAGCCTTACATT	0	26121	54082	PRPF31	220134	230	SKA1
DB006G17BC1_UP	AD004P13BC1_UP	Up-Up	TTCCTGCTTCGTATTACTTGGGGCG	ATTACGATCTGTCATAGCGCACTGC	0	5077	56022	PAX3	2120	11407	ETV6
DB003G2BC2_UP	AD005N4BC2_UP	Up-Up	TCGTGTGATTCGAGTTGATTTTGGA	TTGGCAATTACTCCCATTGTGTTGA	2	4088	4690	SMAD3	3092	56215	HIP1
DB006P18BC2_UP	AD005K14BC2_UP	Up-Up	TGAGGTTGCGGACGGGGAGGGGCGG	CTAGTGCGAGCGCTGGGGGTTCGGC	0	8301	71440	PICALM	2130	14655	EWSR1
PRSA4BC3_UP	AD003P10BC2_UP	Up-Up	GTATGGCCAGGGTGAAAGGGAGTCG	TGTGTTCAGGTTGACAGCCTTAAGA	0	93621	12736	MRFAP1	991	4892	CDC20
DB005G7BC1_UP	AD005N9BC1_UP	Up-Up	GCGGCAAACCACATTGGGCCGCGAG	GTGGTGGGAGAGAATGACCATATTT	0	10210	10839	TOPORS	5395	71716	PMS2
DB003M11BC1_UP	AD003D16BC2_UP	Up-Up	TATTTGCGCGAGTCGTGCCGGCTTG	GCTGGTGTCGGGGTTATGGAGGGCT	0	900	5706	CCNG1	2099	56919	ESR1
DB003F14BC2_UP	AD003D2BC2_UP	Up-Up	GTCTGAGATTAGGGCGACGTGTCGG	TCACCCAGACCGCACTTAAGTAAAC	0	6907	13669	TBL1X	5527	7603	PPP2R5C
DB005N8BC2_UP	AD004B24BC2_UP	Up-Up	TAGCCCTGTGTTAGGGGAGGTCGTC	GTATTTATGGCATCTTGAATTCAGA	0	4893	5462	NRAS	4771	3697	NF2
PRSA11BC4_UP	PRSE2BC4_UP	Up-Up	TTTCAGTGGGGTGGACCGTGTGTGG	TAGACCGCATAGGCAATCATGTGTT	0	6271	5964	S100A1	708	4997	EXOSC5
DB005E4BC2_UP	AD003O22BC2_UP	Up-Up	GAGGGGAGCGCCGCGCGCGGGGTGG	CCGGTTAAGACGAGCGCACTATTGG	0	5430	14287	POLR2A	5127	4804	CDK16
DB006O6BC2_UP	AD003K15BC1_UP	Up-Up	TGTTGGTGAGGGACGGTTAGGCAGA	TGCAAGCTCTAGTAAGGCGCCTCTT	0	7157	3774	TP53	5831	5951	PYCR1
DB005O4BC2_UP	AD003P1BC1_UP	Up-Up	AGCGCAGTCGGGTGCGTCGCGGGGG	ATCTGCGAGACTAAATGACGGTTCC	0	580	54597	BARD1	7846	4595	TUBA1A
PRSA6BC3_UP	PRSG5BC3_UP	Up-Up	GTTTAGGTAACGATGTTGACGGTGG	ATTAGAGGATCCTTACACTAAGCAG	0	1026	3192	CDKN1A	5932	1563	RBBP8
PRSA12BC3_UP	AD003L5BC1_UP	Up-Up	AAGTGCAATGCGCCATTAGATTTTT	CAGTACATGAAAGTAGTATTAGCGT	0	599	53726	BCL2L2	10376	14965	TUBA1B
PRSA12BC1_UP	AD003H10BC2_UP	Up-Up	TTTAGTGTATGTACTCATTTCACAA	AGTTGTTTATGCAGTACTGGGACGG	0	599	53726	BCL2L2	3615	2442	IMPDH2
DB006C15BC1_UP	AD005M13BC1_UP	Up-Up	TAGCATCCTTAAGGTAGCCACGTAT	TTTAAAGTTCGTGTGTCTAGTTGG	0	26039	14879	SS18L1	672	14613	BRCA1
DB003N17BC1_UP	AD004F4BC2_UP	Up-Up	CCGACATGATTATCAGTACTCTATG	ACACTAAGAATTAATTTGTTATTTT	0	4001	2370	LMNB1	57007	1997	CXCR7
DB006B16BC2_UP	PRSE11BC4_UP	Up-Up	AGTAAGCCGCACGAAGCGGACGCCC	TGTGGCGACATTCACAACTCTTGTT	0	472	14734	ATM	6285	3757	S100B
PRSD1BC4_UP	AD005C21BC1_UP	Up-Up	TTGCTTGCGTGTGGCGTGGCAATAT	CTGCGTTGGCACGGGGGCCCGGCCA	0	9444	8168	QKI	23512	176	SUZ12
PRSC7BC2_UP	AD003E1BC1_UP	Up-Up	CCCCTTTTTGAAGCTCTGAATGGTC	TAACTAGGTATATTCTGGTAACGCT	0	84324	434	SARNP	6135	6960	RPL11
DB003I2BC2_UP	AD003B16BC2_UP	Up-Up	GCAGGTCCGACAAGATTCTTGAGTT	CGTTGTGTATGTATACTTATTGTGT	0	4830	3125	NME1	26121	54082	PRPF31
DB006B24BC2_UP	AD004H21BC1_UP	Up-Up	TTGACGCGTCTGCTGTCGCTCAATA	TTTTCATATGCTGCACAAGTCGATT	0	5371	3572	PML	2313	6734	FLI1
DB006C20BC2_UP	AD003G6BC2_UP	Up-Up	CTGGTTGAGATCTAAAGTGGAGCGT	ATGCCTAATATGCATGAGGGGGCCG	0	8030	71245	CCDC6	3925	56362	STMN1
PRSD3BC1_UP	PRSG11BC4_UP	Up-Up	TCGATTATCTTAATCAAGTAATCCC	GCACGTTGCTCTTCCTGTTGTACTT	0	26119	9194	LDLRAP1	9444	8168	QKI
DB005P22BC2_UP	AD003G8BC2_UP	Up-Up	GAGTGGCTTGGAGGGCTCCGGAAGA	TGTGTTTGGGGAGATGACTTAAAAG	0	5077	14217	PAX3	768	34	YWHAE
DB006O10BC2_UP	PRSE3BC3_UP	Up-Up	AACGTTTATGTTCTTGTTCAGGAAA	CGTGGGAGTGGACAGGTGAGGGCGT	0	2625	2711	GATA3	501	3933	CDKN2D
DB003E23BC1_UP	AD004C7BC1_UP	Up-Up	TTGCAAATTCCGGATGGTTGGTCTT	CGCTAGTTATAACGAATACTTAGTT	15	84790	5766	TUBA1C	2517	71455	TACC3
DB006K4BC2_UP	AD003E2BC2_UP	Up-Up	GTGTGGGGTCGGACCCAGCCGTTCG	GTGTATAAATGATGTCTTAGTTGCG	0	1140	7071	FGFR1OP	6135	6960	RPL11
PRSB9BC1_UP	AD004D7BC1_UP	Up-Up	TCGGTTAATCTACCTTAACGTGTTA	CTAATTGGGTGAGCTGCTCGCGAAA	0	5291	55893	PIK3CB	595	12542	CCND1
PRSB12BC3_UP	AD005C5BC1_UP	Up-Up	AATGTTATGGTCAGGGCCGGGTTTA	TTGGAGACGGATGACGTCTGTAACT	0	64376	1154	IKZF5	595	3587	CCND1
DB005B22BC2_UP	AD005G24BC2_UP	Up-Up	CTGCCGTGGGGATGTGGGCGTTCTG	TTGCGTCCACTTGTGTTTAGTAAGG	0	55193	8645	PBRM1	2132	6892	EXT2
DB006C17BC1_UP	AD005C3BC1_UP	Up-Up	TGTGCTTGTCTTGAAGGACTCGTTG	TTAGGTCCTTGCAAGTTACAGTCTA	0	8522	3326	GAS7	5987	11008	TRIM27
DB003L18BC2_UP	AD003I13BC1_UP	Up-Up	CTATGTAGATTCTGTGCTTTAGGAC	TTAATTGGCCCGAAGCGTATCGCGT	0	4000	3903	LMNA	1025	2736	CDK9
DB006C7BC1_UP	AD004B13BC1_UP	Up-Up	TGATTGGGCGACGCGACGGAGCGCGG	CTCTTATTGCTCGCCCGAACGAGGC	0	595	12542	CCND1	57120	121	GOPC
DB005F9BC1_UP	AD004N1BC1_UP	Up-Up	CGGGAGCTGATAACGGCTGTGACGG	CACACGAAGATTACATCCAGGTTAA	0	5155	9318	PDGFB	10397	3886	NDRG1
DB006I20BC2_UP	AD004C2BC2_UP	Up-Up	TCCGACGATAATTTCATGTGATCAA	CATAGCCGTCCTTGGCTTTTTCTAT	0	602	71003	BCL3	2908	7587	NR3C1
DB005P21BC1_UP	AD003E10BC2_UP	Up-Up	TAGGAGGATTTCAGTGGGTCCGTGT	AAACAATGGTCAACCCGAAGCCACC	0	5077	14217	PAX3	351	8905	APP
DB003F15BC1_UP	AD005K1BC1_UP	Up-Up	TTAGGAAGAATGAGAACTCTGCATG	ATAGGGGACGATAAGAGATGCAGTT	0	2178	11400	FANCE	3932	966	LCK
PRSB8BC1_UP	AD003F9BC1_UP	Up-Up	GCCCGGTTGGATTGGGTCTGTTTGG	GGTAGGCCAAGGGCCATAGGGGAGG	0	402	7933	ARL2	63894	277	VIPAR
DB003M22BC2_UP	AD004C2BC2_UP	Up-Up	CTCATCCGATCTCTTCGACTTCTGA	CATAGCCGTCCTTGGCTTTTTCTAT	0	1356	6115	TUBA1B	2908	7587	NR3C1
DB005J19BC1_UP	AD004D9BC1_UP	Up-Up	CTGTACTCTCGGGCGATTATCGCTT	TGTGTAGCTAGTCTGATCGGGCGTT	0	7490	1923	WT1	10342	55275	TFG
DB005B4BC2_UP	AD004A8BC2_UP	Up-Up	GCGTTGGTATCAAAAATGGTAATAG	GCGCTACTAGGGACAGCGACGTCTA	0	27086	8945	FOXP1	83903	70384	GSG2
DB003F14BC2_UP	AD004N4BC2_UP	Up-Up	GTCTGAGATTAGGGCGACGTGTCGG	TGGGCAGGTCAACAAACCGCATATC	0	6907	13669	TBL1X	5890	8346	RAD51L1
DB003J4BC2_UP	PRSG8BC1_UP	Up-Up	TTCGGCGTTCAATACCGACAAGGT	GATATTGTCGGAATTGCCAATTCGC	0	5663	6970	PSEN1	924	7519	NMI
DB006O4BC2_UP	AD003B4BC2_UP	Up-Up	GATGTTAGTAAGAGGAATGCGGGAA	AACGGGGAGTCTGTGGAGTACCGT	0	3927	5231	LASP1	84790	4260	TUBA1C
DB005P8BC2_UP	AD005K6BC2_UP	Up-Up	GTGTGCGCGAGGCGAGGGGGCCAGG	TGGGTCAGATTGCTACTATCAAATA	8	6146	12007	RPL22	256646	55406	C15orf55
DB005K7BC1_UP	AD004C10BC2_UP	Up-Up	TCGATACTCCGTATCCGCATCCCCT	AGTCGTGGGTATGTAGTGGGATTTT	0	5934	1628	RBL2	1730	54245	DIAPH2
DB005F14BC2_UP	AD005H12BC2_UP	Up-Up	TTGAAATTTTGAAATTACATCGGCC	CTGTAATCCCTACTTTGGTAGCCA	0	1649	3944	DDIT3	84441	72211	MAML2
DB003I15BC1_UP	PRSE3BC2_UP	Up-Up	TAGAGTGGCGTGGCCCGGGTGGACG	AGTAGGTTTACCACCTTAATCAATT	0	55872	6493	PBK	501	3933	CDKN2D
DB003E8BC2_UP	AD005K21BC1_UP	Up-Up	GAACCTCGTTTGTTTCAGCAGTGTC	AGAAGTCGGAGCGCGTTCGGGGGGG	3	220134	230	SKA1	4436	7918	MSH2
DB003L19BC1_UP	AD005F4BC2_UP	Up-Up	TCGGTGGGCATTGGAGCGGTCTGTG	AATGAGCTGTGAGGTATTTAGGTTT	0	8626	11297	TP63	1616	52987	DAXX
DB005B16BC2_UP	AD005G5BC1_UP	Up-Up	CAAGAACGGTTACTGCTAGGACACG	TTTAGTAGGGTGCACGGAAGAGAGG	0	64764	12044	CREB3L2	5966	53942	REL
DB003A2BC2_UP	AD003P13BC1_UP	Up-Up	CAAATTGTCTCTACGCCTGTAGCGT	GCTTGGGAATCCCAATTCGCGGTCT	0	3925	7417	STMN1	79718	53651	TBL1XR1
DB006L19BC1_UP	AD004N10BC2_UP	Up-Up	CTTCGGGGTCGCGAACGGGGGTCGC	TGGTGTATGGCAAGCAGGTGAAAGG	0	604	72062	BCL6	4781	2723	NFIB
DB006G3BC1_UP	AD004K3BC1_UP	Up-Up	TGCATTTTGTCAGCTTGTTAGCGGG	TAGTTTATTCAATATCTGGGTTTAA	0	2130	4684	EWSR1	4171	6523	MCM2
DB003L2BC2_UP	AD003M6BC2_UP	Up-Up	TTGTTCGCATGTGGTGATGGCCGGG	GGGGCGGGGTAGCTGGGGCCTTGGG	0	1104	5290	RCC1	4869	3966	NPM1
DB003C3BC1_UP	AD004D4BC2_UP	Up-Up	TTTGGGCTGCTTTTCCGGCGGGTGG	GGTGTAACTATTTGGTGCGGACCGT	0	136647	12984	C7orf11	27125	8778	AFF4
DB003G4BC2_UP	AD005C3BC1_UP	Up-Up	TCGCAGTAGTCATTAATCCCTTGTA	TTAGGTCCTTGCAAGTTACAGTCTA	0	2885	8010	GRB2	5987	11008	TRIM27
DB006F22BC2_UP	PRSE11BC4_UP	Up-Up	ATCAGTCAGTGTTGCACAGCGTGCT	TGTGGCGACATTCACAACTCTTGTT	0	673	71969	BRAF	6285	3757	S100B
DB005H7BC1_UP	PRSG11BC4_UP	Up-Up	ATTCGGGCGAAGGTCTCCGGCGGGC	GCACGTTGCTCTTCCTGTTGTACTT	0	6887	54474	TAL2	9444	8168	QKI
DB006L5BC1_UP	AD004A8BC2_UP	Up-Up	TGGCTGCTGGGGATCCGTAGGGGGC	GCGCTACTAGGGACAGCGACGTCTA	0	256646	55406	C15orf55	83903	70384	GSG2
DB005H9BC1_UP	AD004J23BC1_UP	Up-Up	GGACTTGATCTCCTGTATGGTTTAG	CAGATGGTATTATCGGATTGGCGTT	31	3927	1096	LASP1	2119	4522	ETV5
PRSA9BC3_UP	AD004D24BC2_UP	Up-Up	CTTCCGTGTAGTAACGGAGACATGG	GTGCATGGAGTGTAATGGTCGTCAG	0	664	7547	BNIP3	10801	5908	SEPT9
PRSA1BC1_UP	AD004P12BC2_UP	Up-Up	AGTTGAGTTCTGCAGGGACGTCGGA	AGGGGAGGGCACCTCCGCCAGCGGC	0	5700	4018	PSMC1	6794	5410	STK11
DB006L19BC1_UP	AD004C7BC1_UP	Up-Up	CTTCGGGGTCGCGAACGGGGGTCGC	CGCTAGTTATAACGAATACTTAGTT	0	604	72062	BCL6	2517	71455	TACC3
DB003K19BC1_UP	PRSF8BC1_UP	Up-Up	TACACTCGAGTTTCCTAGCTTTATA	CATTTGTTCCCTAGATGTTTATCAG	0	3939	13378	LDHA	23568	3431	ARL2BP
DB006M5BC1_UP	AD003F3BC1_UP	Up-Up	AGGAGGCAATGACATTTAAGGAGTG	GTCACTTCTCCAGAC	0	150465	10198	TTL	8900	9270	CCNA1
DB006M1BC1_UP	PRSE6BC4_UP	Up-Up	CAATTTAGGGGGGCGCTATGGGCGT	GTCGTGCAAACTAAGCAAGCTAGCG	0	10397	3886	NDRG1	786	3156	PCNA
DB003G3BC1_UP	AD004P15BC1_UP	Up-Up	GAACGGTGCCTAGGGCAACTTCCGG	TCGGTGTGGGGATGGATATTGAGAT	0	2885	8010	GRB2	2309	6223	FOXO3
DB006N21BC1_UP	AD005M17BC1_UP	Up-Up	CTGCTTGCTAGGGTGGGGATACAGG	TTGAATTCCCCCGTTGATGCGGAT	12	868	1938	CBLB	8019	12575	BRD3
DB003G2BC2_UP	AD003G15BC1_UP	Up-Up	TCGTGTGATTCGAGTTGATTTTGGA	GAGGGCAACGGATGTATTCGTTTGA	0	4088	4690	SMAD3	1994	61	ELAVL1
DB003H4BC2_UP	AD003D5BC1_UP	Up-Up	GAAGGTAGTGTAGAGAGAAGATTAT	AAGTTCACACAAGTAGGGGTTCTTG	2	5914	4558	RARA	79858	1608	NEK11
DB006D9BC1_UP	AD003E16BC2_UP	Up-Up	GCCTACCTCGCGGTCTCACATCGGC	ATAATAGGCTAATAGATCTCTTGGG	0	7704	8127	ZBTB16	902	5564	CCNH
DB006M12BC2_UP	AD004C2BC2_UP	Up-Up	GCATGGACGGGGGTAGGCCCTGGGG	CATAGCCGTCCTTGGCTTTTTCTAT	0	1643	3586	DDB2	2908	7587	NR3C1
DB006G24BC2_UP	AD005G4BC2_UP	Up-Up	GATATGGTTGGGGAACATGGTAAGG	GAGGGAGCACCAAGTGTAGGCCTAT	0	90993	7094	CREB3L1		12271	IGH@
DB005L14BC2_UP	AD004I4BC2_UP	Up-Up	AGTAATATACTGCAAAATCAGGGAC	GGAGTTTCGTGGAACAACCAATTGT	0	4005	11088	LMO2	4171	7766	MCM2
DB005A1BC1_UP	AD003H10BC2_UP	Up-Up	GATAAGTATATTTTATCTGTACCTA	AGTTGTTTATGCAGTACTGGGACGG	0	5932	1563	RBBP8	3615	2442	IMPDH2
PRSA7BC3_UP	AD003H21BC1_UP	Up-Up	CATAGAATTTGGGTGTTCGACGCGG	TATATCTTTCCTGCGCACAGGGAAA	0	5711	7647	PSMD5	2177	15052	FANCD2
DB003H20BC2_UP	AD004J17BC1_UP	Up-Up	CGAAGCGGCGGGGAGGTCAGGGTAG	GCTTCCGAGGTAACGCCATGTAATC	0	6714	7119	SRC	668	13782	FOXL2
PRSC12BC2_UP	AD004L10BC2_UP	Up-Up	GAGGATAGTGAAGCGTGCTTATCAC	TCGTAAATTGTAGAAAGCGGTGGAT	0	729991	9076	LOC729991	124583	117	CANT1
DB003N11BC1_UP	PRSG3BC4_UP	Up-Up	CATTAGAAAGCTAGTTAGGTTAGTC	AGCTCATTCGTGTGATTCCGTGTAT	0	7112	11923	TMPO	894	8013	STX4
DB006P4BC2_UP	AD003K21BC1_UP	Up-Up	CCAGTTACTGAACTGACAGCAATAT	GAAATACAAGGAAACGGTGCTGGGG	22	945	14138	AKAP9	2068	5313	ERCC2
DB006G16BC2_UP	AD005M21BC1_UP	Up-Up	GTTGGCTTCTATGCTTGGCGCTTGG	CCGGACAGGCATCGGCCGTCGGGGC	0	1656	12339	DDX6	868	1938	CBLB
DB003J9BC1_UP	AD004M3BC1_UP	Up-Up	TATAATGATTCTTGGGAGACATCGC	AACAAGGCTTCGTTGCGGGAATGGG	0	6905	2867	TBCE	580	54455	BARD1
DB003P21BC1_UP	PRSF7BC3_UP	Up-Up	GTATGATATGCGTATTTTTGCTTCA	AGTTCAAAATCTTGCTTTTTAGTAT	0	2035	55736	EPB41	84708	8141	LNX1
DB006G13BC1_UP	AD003M16BC2_UP	Up-Up	GTAGGCGCCTTGCTACAGCACGGTT	ATGCGTAGTCTCTGCGGCTACAAGG	0	7942	9713	TFEB	5499	3788	PPP1CA
DB003G20BC2_UP	PRSH3BC2_UP	Up-Up	TGAGCCCATGCCGACGCTATTGGCG	AAGACGATGGGGGGTAGGACGGGGG	0	892	13480	CCNC	2856	4761	AP2B1
DB003M3BC1_UP	PRSH5BC3_UP	Up-Up	GAGCGTATGCGGGTTCTTCAGGGGA	ATGTAGTGTTGCGACAAAATAAAAC	0	597	8953	DCTN1	896	6197	CCND3
PRSB1BC2_UP	AD003D12BC2_UP	Up-Up	TTAGCATGGGACCATTGGTTCTGAC	ATGCGCCTAGGATCTCACCACCCAC	0	57819	6601	LSM2	4869	5620	NPM1
DB006J13BC1_UP	PRSF4BC4_UP	Up-Up	ATAGTGTGAGGTTGATGGGTTTTCA	CCATGTTACGCGCTAAGGCCTCAAC	0	4194	14319	MDM4	56159	2104	TEX11
DB006F9BC1_UP	AD005G11BC1_UP	Up-Up	TGGGGTGAGGAGGGCCGGGGCTCGG	AGTGCGCAGGTACTTTTGGCGCGGC	0	54904	9120	WHSC1L1	6184	2423	RPN1
DB006E16BC2_UP	AD003O1BC1_UP	Up-Up	GCGCGGGGAGTCGTGAGGTGGTGAG	CTCAAAGGGTGACCTTGGAGACCAG	0	54880	12054	BCOR	332	4441	BIRC5
PRSA6BC3_UP	AD004C3BC1_UP	Up-Up	GTTTAGGTAACGATGTTGACGGTGG	TATCCTATTTGAAACAGCACTACAG	0	1026	3192	CDKN1A	4846	13962	NOS3
DB005D4BC2_UP	AD003I3BC1_UP	Up-Up	CGTTATAGGGATCAAGCAGTCTATA	GGCACGCGGTCCCCGCACCCGCCGG	0	10397	8936	NDRG1	1027	1843	CDKN1B
DB005G7BC1_UP	AD005G6BC2_UP	Up-Up	GCGGCAAACCACATTGGGCCGCGAG	GCCCTGTAAACGCCTAGGTTAAACG	0	10210	10839	TOPORS	5966	53942	REL
DB006H21BC1_UP	AD004L18BC2_UP	Up-Up	GTGGGGAGTTCGAGGTGGGGCTCTG	TGGAGGGGGGTGATGGGGGGGCAGA	0	4292	2713	MLH1	10978	3959	CLP1
DB006I10BC2_UP	AD005I3BC1_UP	Up-Up	AGCAGCTAGGCAGGACAGCGCACTG	GTGGCGGTGGGCGTCCGCTGCCGTT	0	6416	10376	MAP2K4	5551	12025	PRF1
PRSC2BC3_UP	AD004L5BC1_UP	Up-Up	AAACTATGCATGTGCGGGGCAGCTC	TCATCTACTGGAGGCGTGGGGGACT	0	3093	11772	UBE2K	6455	1845	SH3GL1
DB006K11BC1_UP	PRSG10BC1_UP	Up-Up	GTTTTCGATAGTTCAGTTGCGGGTT	TCTCCATTCATTGGTTAAGCGCAAT	0	23157	2233	SEPT6	7341	4586	SUMO1
DB006J24BC2_UP	AD005K24BC2_UP	Up-Up	ACAATCGTGAACCATGGGATCGTCT	TCACATTTCGGCTCCGGTTTCCCTT	0	701	7871	BUB1B	5979	4203	RET
PRSA10BC3_UP	AD005F4BC2_UP	Up-Up	GTTGTGTCACGAGTACACGTTGTCT	AATGAGCTGTGAGGTATTTAGGTTT	0	51100	4480	SH3GLB1	1616	52987	DAXX
DB005D13BC1_UP	AD004N10BC2_UP	Up-Up	GTCGTGAGAGGTCGACGGTGAGTTGG	TGGTGTATGGCAAGCAGGTGAAAGG	93	54949	4027	SDHAF2	4781	2723	NFIB
DB006C7BC1_UP	PRSF12BC3_UP	Up-Up	TGATTGGGCGACGCGACGGAGCGCGG	CTTAATGTAATTAACAAACCTTAAC	0	595	12542	CCND1	1434	2940	IKZF1
DB003H21BC1_UP	AD004L3BC1_UP	Up-Up	GTAACCTCGTTAGATAGCATTTGTA	TGATGCTCCGCCTTCCAGGTTATTT	0	2177	15052	FANCD2	1140	7071	FGFR1OP
DB005D6BC2_UP	AD003H10BC2_UP	Up-Up	TCGTGTATCGGTAGTGAGCTAGGGT	AGTTGTTTATGCAGTACTGGGACGG	0	1021	9522	CDK6	3615	2442	IMPDH2
DB003M11BC1_UP	AD003H11BC1_UP	Up-Up	TATTTGCGCGAGTCGTGCCGGCTTG	CGGTCCGTTAAGACGTAGAAACGGT	0	900	5706	CCNG1	221150	10761	SKA3
DB003K3BC1_UP	PRSF7BC3_UP	Up-Up	TATCTAGCATCGGTTGGCTAAGGCT	AGTTCAAAATCTTGCTTTTTAGTAT	0	57018	8729	CCNL1	84708	8141	LNX1
DB006H23BC1_UP	PRSG4BC4_UP	Up-Up	GAGTGTGGGTGCACGTGCGGGGCGT	CGTATCGGTCAAAGCTTAGCTAATT	1	2132	6892	EXT2	9112	8956	MTA1
DB003F3BC1_UP	AD003D15BC1_UP	Up-Up	GCTATTGTAGCATTAGGCCGTGAGA	GACCGGCGCCGGGGGAGGGGGGGCG	0	8900	9270	CCNA1	2099	56919	ESR1
DB003L17BC1_UP	AD003O15BC1_UP	Up-Up	ATGAGGGCAAGTGCACGGACAGGGT	CTTCAGGAGCCTGTAAGGGTACTGG	0	4000	3903	LMNA	1022	5574	CDK7
DB005C7BC1_UP	AD003A1BC1_UP	Up-Up	GGCGCGGTGAGCTGATGTATATGGG	TTGGCTCCAGAACAATTGACTTTCT	0	2517	71455	TACC3	3925	7417	STMN1
PRSC10BC1_UP	AD003O5BC1_UP	Up-Up	TCCTTTAAGATCCAGCAAGGGCGCA	GGAGTCATTAAGGTGAAAGGTCCGT	1	1616	52987	DAXX	4869	7517	NPM1
DB003N12BC2_UP	AD005M15BC1_UP	Up-Up	TATTCGTGATTGGGTTTAGAATCGC	CTTTTTTGCCCCCAAATGCAGGTTT	7	7112	11923	TMPO	4478	7789	MSN
DB006A8BC2_UP	AD003B21BC1_UP	Up-Up	TCGCAGTTTCTTGTTCAATCGGTGC	GCGACGCTTTACCCTGCACAGTTTT	143	27125	12177	AFF4	8350	14063	HIST1H3A
DB006M1BC1_UP	AD003M15BC1_UP	Up-Up	CAATTTAGGGGGGCGCTATGGGCGT	CCGGGGTCATTGTTGTGACAGCTCG	0	10397	3886	NDRG1	5499	3788	PPP1CA
DB003D12BC2_UP	AD003J24BC2_UP	Up-Up	GGTTTGAGCGCGTGGTGGGTCGCAG	TATTTTCTTTTATGTACTTGGGTAC	0	4869	5620	NPM1	4171	4536	MCM2
DB006H16BC2_UP	AD005K14BC2_UP	Up-Up	TCCATACTGTCTAAGTTGACTGGT	CTAGTGCGAGCGCTGGGGGTTCGGC	0	7248	14153	TSC1	2130	14655	EWSR1
DB005J15BC1_UP	PRSG5BC3_UP	Up-Up	CTATAGGACTGGTTGCCTTCGGGCT	ATTAGAGGATCCTTACACTAAGCAG	0	3535	13184	IGL@	5932	1563	RBBP8
DB005L16BC2_UP	AD005C24BC2_UP	Up-Up	TTTTGGAACCCTAGGAGACGTAGTT	GCAGGGCGGGGGGGTTGTGTGCTGG	0	5727	14122	PTCH1	8314	3760	BAP1
PRSD4BC4_UP	AD005O7BC1_UP	Up-Up	ACTATGGAGGCTCTTATGTGTGTAT	AGTCGCGGATTGAATGTAAAAGAGG	0	694	5844	BTG1	2131	3419	EXT1
DB006K6BC2_UP	AD004J17BC1_UP	Up-Up	AGACTGCCAAGGAACTGTGCTGAGT	GCTTCCGAGGTAACGCCATGTAATC	0	6455	1845	SH3GL1	668	13782	FOXL2
DB005B23BC1_UP	AD003K23BC1_UP	Up-Up	TATATTAGAGTTCTTTCGAAATTAA	CGCCCCCTTAGGGAAACTGGCGGAC	0	51119	14309	SBDS	1356	1072	TUBA1B
DB006I19BC1_UP	PRSG6BC1_UP	Up-Up	TACGATGAATTGTGGGCGGTGTGGT	GAGGTCAATTGGCGTTTTTAGACGC	0	602	71003	BCL3	6844	4137	VAMP2
DB006H23BC1_UP	AD003H19BC1_UP	Up-Up	GAGTGTGGGTGCACGTGCGGGGCGT	ATAGTAGTGATAGCCTGTGGAGGCA	0	2132	6892	EXT2	6714	7119	SRC
DB005N18BC2_UP	AD005F3BC1_UP	Up-Up	TTTCGGTGCTAAGTTATTATTGAGA	CTGTCGGCGCATGAGGTTCGATACG	0	4291	5516	MLF1	1616	52987	DAXX
PRSA12BC1_UP	PRSH3BC1_UP	Up-Up	TTTAGTGTATGTACTCATTTCACAA	GTCTTTGTGCTATGCATCATACAAA	0	599	53726	BCL2L2	2856	4761	AP2B1
DB006N16BC2_UP	AD003O18BC2_UP	Up-Up	CCAGGGCCTACGTAACAAAGGGTCG	ATGGACTTAGATGGTCAACCTGTTG	0	4478	7789	MSN	79616	11165	CCNJL
DB003O2BC2_UP	AD004H9BC1_UP	Up-Up	TACGGTTTCAGTTTGGCTGCGATTT	ACTCAGGACATCACATTAGGGGGCG	0	332	4441	BIRC5	3209	14502	HOXA13
DB003L7BC1_UP	AD005A9BC1_UP	Up-Up	CTTTGAGCGGGTCGGTCGTCCGCTG	CCGGGCCGAGGGGGGGTCGCTCAGG	0	7431	69	VIM	833	4395	CARS
DB003N18BC2_UP	PRSF7BC4_UP	Up-Up	AATGTTCACAGGTGACTACCGTGGT	AAAAATGTCTTCCATGTCAGCTGAG	0	4001	2370	LMNB1	84708	8141	LNX1
DB006K13BC1_UP	AD005G5BC1_UP	Up-Up	GATTCATGTGGTAGAGCATCTGTTG	TTTAGTAGGGTGCACGGAAGAGAGG	0	26039	1296	SS18L1	5966	53942	REL
DB006F22BC2_UP	AD003E23BC1_UP	Up-Up	ATCAGTCAGTGTTGCACAGCGTGCT	CGATTTGTTCCTGCTCCTGTTCTTT	0	673	71969	BRAF	84790	5766	TUBA1C
DB003A2BC2_UP	AD003B15BC1_UP	Up-Up	CAAATTGTCTCTACGCCTGTAGCGT	TGAGGTCGTATGGTGCCCTTCAGAT	0	3925	7417	STMN1	26121	54082	PRPF31
DB005O1BC1_UP	PRSG7BC2_UP	Up-Up	GGGAGGGACGCCCTTAAAGTGACGC	AGAACATGTGTACATGGCCAGGAAT	0	2071	4854	ERCC3	1284	3179	DDX39
DB003A14BC2_UP	AD005O18BC2_UP	Up-Up	CAATTAGCCTGGCTCTCGACACAGT	GTCAAATGTTGTTCATTTCAATTTT	0	3621	71736	ING1	8301	71440	PICALM
PRSB12BC3_UP	AD003F2BC2_UP	Up-Up	AATGTTATGGTCAGGGCCGGGTTTA	TTGCCTTTACATCTCACTCGGAGGG	3	64376	1154	IKZF5	1453	3787	CSNK1D
PRSA1BC4_UP	AD004F8BC2_UP	Up-Up	TTGACTAGTGATCGACTCGCGTGGC	GGCTTGACTAGTCTGGCAGGCAGCA	0	5700	4018	PSMC1	5413	12681	SEPT5
DB003I17BC1_UP	AD003N5BC1_UP	Up-Up	AACAGCCGGGCGTCATTAATTCTCC	ACTGCGGAGTGGTCGCTGTGTTTGG	0	10983	3899	CCNI	3856	14966	KRT8
DB006K9BC1_UP	AD003J10BC2_UP	Up-Up	GCGTAGATCGGACAACCACTGGGGG	CCACAGTCTTGCTGGGTAGACTTGC	6	124583	117	CANT1	6905	2867	TBCE
DB006F15BC1_UP	AD004B18BC2_UP	Up-Up	TGCGCGGGGACTCACGAGGAACCCC	CAAAGATATTCGTGCCGCGGGCGAG	0	124540	14090	MSI2	3725	5109	JUN
PRSC8BC1_UP	AD003K13BC1_UP	Up-Up	CCCGACTGGCTTTGCGACCGTTGAC	ATCTGTCTATGACTGACGGCGATGA	0	25855	6651	BRMS1	8812	172	CCNK
DB006J23BC1_UP	AD004L10BC2_UP	Up-Up	TTATATGGCGCTATCTATTTGTTTG	TCGTAAATTGTAGAAAGCGGTGGAT	0	701	7871	BUB1B	124583	117	CANT1
PRSC6BC1_UP	AD003E7BC1_UP	Up-Up	TTTTGGGTGTGGGGGCTGGTTCGTA	TGTGTTCTTAGCTAGCCTTACATT	0	894	8013	STX4	220134	230	SKA1
PRSA3BC1_UP	AD004D4BC2_UP	Up-Up	GTCAATTTTTGTGTTGGTGCAACTC	GGTGTAACTATTTGGTGCGGACCGT	6	1019	4019	CDK4	27125	8778	AFF4
DB003D22BC2_UP	AD004L18BC2_UP	Up-Up	GTGTGTTTGTTCATGTGACGTGAAG	TGGAGGGGGGTGATGGGGGGGCAGA	3	5914	14383	RARA	10978	3959	CLP1
DB006M11BC1_UP	AD003O5BC1_UP	Up-Up	GTGATTGGGGGCTTGGCAGGTTCTG	GGAGTCATTAAGGTGAAAGGTCCGT	0	1643	3586	DDB2	4869	7517	NPM1
PRSB2BC1_UP	AD004L11BC1_UP	Up-Up	CCATACACGGTAGTTCAGAGGCTGT	GTGAGGACCATCCACGCTCGGGGGA	0	972	4430	MORF4L1	23157	2233	SEPT6
PRSC8BC4_UP	AD005G24BC2_UP	Up-Up	CATAGTGGTTACTAGTAATCGTTAA	TTGCGTCCACTTGTGTTTAGTAAGG	0	25855	6651	BRMS1	2132	6892	EXT2
PRSD3BC1_UP	AD004L8BC2_UP	Up-Up	TCGATTATCTTAATCAAGTAATCCC	TTCGTCGTTATGACACCCAGTCAAC	0	26119	9194	LDLRAP1	1021	13668	CDK6
DB005E3BC1_UP	AD004L9BC1_UP	Up-Up	CTGTAACCGGAGCGAGGGTTGGGCG	GCAATGGGATTATAGTCGAAACCAA	0	5430	14287	POLR2A	124583	117	CANT1
DB003C11BC1_UP	AD003F16BC2_UP	Up-Up	GATACGCGGTTAACGGAAGGTGGGG	CTTACTAAACCCTACTGAGATAATG	0	902	12855	CCNH	2178	11400	FANCE
PRSA12BC4_UP	AD004A8BC2_UP	Up-Up	TTGGTGGGTGCGGTACCGGCTGTGT	GCGCTACTAGGGACAGCGACGTCTA	0	599	53726	BCL2L2	83903	70384	GSG2
DB006K3BC1_UP	PRSG2BC1_UP	Up-Up	AGTGCGGGCGTCCGGGGCGTCGGAG	CGGTTGGGAGGAAGTGAGGAGGGTT	0	1140	7071	FGFR1OP	7329	3129	UBE2I
DB003E16BC2_UP	AD003M2BC2_UP	Up-Up	TTTTTATTAGGGTAGATTGTTGATT	TCACTAAATGTTGCGGTGCAAGATT	0	902	5564	CCNH	5831	2609	PYCR1
PRSD3BC2_UP	AD005D13BC1_UP	Up-Up	ACCCTACTAAACGTTTATATAGCGT	ATGTTTATAAGGCATTATAGGCTAT	0	26119	9194	LDLRAP1	641	71056	BLM
PRSA12BC3_UP	AD003A22BC2_UP	Up-Up	AAGTGCAATGCGCCATTAGATTTTT	GTGTGTGCGAGGATCGAGTCACACG	0	599	53726	BCL2L2	7443	53763	VRK1
DB005D16BC2_UP	AD003N8BC2_UP	Up-Up	CAGAGTCTGTCTCAGTGTGTCAGTG	CCGTCCATATGTGCTTTAGATTGCT	0	7253	12039	TSHR	991	6942	CDC20
DB005P8BC2_UP	AD004L9BC1_UP	Up-Up	GTGTGCGCGAGGCGAGGGGGCCAGG	GCAATGGGATTATAGTCGAAACCAA	8	6146	12007	RPL22	124583	117	CANT1
PRSC6BC4_UP	PRSG12BC11_UP	Up-Up	GTCTCATATAGGGTGTTATGACGTA	ATCTGTTTTCCAAGGGGGAGGTTTT	0	894	8013	STX4	56159	2104	TEX11
DB003G17BC1_UP	AD005K4BC2_UP	Up-Up	TTCAACGCGTGCCTCTTCGTATCTT	CACTATGCCAGCGCGATACGGGTAG	0	5071	1392	PARK2	2719	13210	GPC3
PRSB9BC3_UP	PRSH2BC4_UP	Up-Up	TTGCTGTATCGTTGGGGGCTTGCCG	ACTCACTCGTGGGCGCATGATTGAGC	0	5291	55893	PIK3CB	55165	4717	CEP55
DB005B2BC2_UP	AD004F13BC1_UP	Up-Up	GTGTGGCATTACTTTGATGTGACGG	CCTCTAGTGATTACTATAAGAATTC	0	6418	10104	SET	2624	7593	GATA2
PRSC10BC4_UP	AD005N4BC2_UP	Up-Up	GTGCGTTGATGACGCCCTGCGGGGG	TTGGCAATTACTCCCATTGTGTTGA	0	1616	52987	DAXX	3092	56215	HIP1
DB005E8BC2_UP	AD003A21BC1_UP	Up-Up	CGGAGGGGCCCACCAGGGTGGCCAT	ATACCGGTAACTCCTTTTGTTTTGG	0	3978	71458	LIG1	7443	53763	VRK1
DB003H18BC2_UP	AD004P11BC1_UP	Up-Up	TTGGGGGTGCGTGTAGGTGTATCGA	TGAACTACTCTCCTACTCATAGAAA	14	8379	6811	MAD1L1	6794	5410	STK11
DB003A24BC2_UP	AD004H9BC1_UP	Up-Up	GATACTAGTGGTCCTTAGGTCATGG	ACTCAGGACATCACATTAGGGGGCG	26	7277	5839	TUBA4A	3209	14502	HOXA13
DB003G16BC2_UP	AD005I24BC2_UP	Up-Up	CGGTGGGAAATACTGGTGGCGCGGG	GTTCACAAGTGGCCTTGACTACGCG	0	1994	61	ELAVL1	701	7871	BUB1B
DB006F2BC2_UP	AD004L11BC1_UP	Up-Up	CGTGGATTTTAAGGGTGTGCTTCAC	GTGAGGACCATCCACGCTCGGGGGA	0	217	3748	ALDH2	23157	2233	SEPT6
DB006L11BC1_UP	AD003P20BC2_UP	Up-Up	AGTGGATTTCGGCTAACTTCGCTCC	AATCGGATGTTCATGCTCAAGTTCG	0	2130	2942	EWSR1	28964	13777	GIT1
PRSC10BC3_UP	PRSG8BC2_UP	Up-Up	ACGAACACGTTACTTGCTCGACTCA	GGGAATGGGAACCTATGATAGCTGTT	0	1616	52987	DAXX	924	7519	NMI
DB005B11BC1_UP	AD004I7BC1_UP	Up-Up	TTTCTATTAGATTATTTGGAGGGGT	CTCGATGTGTTCTGTCGGTCACTCG	0	3181	3981	HNRNPA2B1	1956	71314	EGFR
DB005N21BC1_UP	AD005D4BC2_UP	Up-Up	CAGGAACGACTACATTGTTATCACG	GTGGCGGAACAGTCCACGAGGTCGG	0	2122	13861	MECOM	80204	54835	FBXO11
DB005D16BC2_UP	AD004B16BC2_UP	Up-Up	CAGAGTCTGTCTCAGTGTGTCAGTG	AGCTTGTTTACAAATGGGTCGAATA	0	7253	12039	TSHR	7170	14851	TPM3
DB005O2BC2_UP	AD003C5BC1_UP	Up-Up	TAGGGACTCCGGCACCTCTAGCTGA	ATAGAGGAAGAGCATGGTCTTATTG	0	2071	4854	ERCC3	23594	12043	ORC6L
DB006O6BC2_UP	PRSE3BC4_UP	Up-Up	TGTTGGTGAGGGACGGTTAGGCAGA	CGATAATTGTGCCTGGGTCATGGTG	0	7157	3774	TP53	501	3933	CDKN2D
PRSC9BC2_UP	AD003M12BC2_UP	Up-Up	TGTGCCAAATAGCGTGGTTACTCGT	AGGGCGCTGTTGACGATGGGGGACG	0	7329	3129	UBE2I	900	5706	CCNG1
DB006H19BC1_UP	AD005O11BC1_UP	Up-Up	GAAGGGTAGCCCAGGGGAGAGGGAT	TTGTTCTAGAGTGTCAACTTATATG	0	4026	70215	LPP	330	11174	BIRC3
DB003I5BC1_UP	AD003L9BC1_UP	Up-Up	ACTGTTAGTCCTCTTTAACGATCCA	GGGTTTTAAGTGTTCTGGTAAATGA	0	151195	71257	CCNYL1	993	4501	CDC25A
DB005G4BC2_UP	AD003D15BC1_UP	Up-Up	GGTTTTGAGGTACTTGGTGGGGTGG	GACCGGCGCCGGGGGAGGGGGGGCG	0	1453	7634	CSNK1D	2099	56919	ESR1
DB003B24BC2_UP	AD003K3BC1_UP	Up-Up	TAGGCTTGGTCCGAGGGCGCGGCAT	AATTCTGCATTAGCGGGACAGTTGA	0	994	10570	CDC25B	57018	8729	CCNL1
PRSA9BC4_UP	PRSH1BC2_UP	Up-Up	GGTATATCCGCAGTGAGTCAGTTTT	GGACCCTTCTGTCTGCCTACCGCGC	0	664	7547	BNIP3	660	3504	RBPMS
DB006N13BC1_UP	AD004L9BC1_UP	Up-Up	TATAATTTCAATTAAGTTGACATGG	GCAATGGGATTATAGTCGAAACCAA	0	672	14613	BRCA1	124583	117	CANT1
PRSC9BC3_UP	AD004G4BC2_UP	Up-Up	ATGTCGTGTTAGGGGGTGCGAGGGT	CTTGGAGTGTCCCGAGGGATTTTGG	0	7329	3129	UBE2I	1453	7634	CSNK1D
DB005D3BC1_UP	AD005O11BC1_UP	Up-Up	CCCGAGTTTTACATAAGCACAGTCC	TTGTTCTAGAGTGTCAACTTATATG	0	10397	8936	NDRG1	330	11174	BIRC3
DB005G3BC1_UP	AD004C4BC2_UP	Up-Up	TCAGTTACATCAGATAATGTTTTGG	AGGCATGTTAGCTGCTATGCTGGGA	0	1453	7634	CSNK1D	4846	13962	NOS3
DB005N9BC1_UP	AD003A10BC2_UP	Up-Up	GAATATTTCTCAATAAGGACACCGA	CGATCTAATTTGAGGGCCGGGTATT	0	7555	3119	CNBP	1017	3469	CDK2
DB005I7BC1_UP	AD003O20BC2_UP	Up-Up	CCTTGAACCCACTGGATAAGATAGG	GCCCATAGTATATCGCGTCAGAGAG	0	1956	71314	EGFR	645121	55114	CCNI2
DB003M4BC2_UP	AD004P20BC2_UP	Up-Up	TGAAGCTTTAAATGTACGTAACGGG	GGCTTACGATCATGCGGGGTCTCTT	0	597	8953	DCTN1	2624	7465	GATA2
DB003H15BC1_UP	AD004J1BC1_UP	Up-Up	TACCGCGACGGGCTGGTAGTTGGTT	GCGCTGCCGAGAAGATATTGGGAAT	0	81620	6142	CDT1	10215	10659	OLIG2
DB005J22BC2_UP	AD004B22BC2_UP	Up-Up	GACTGGGTAGAGGATCTGGATATGT	ATAGGTTAGTATCGGAACATTTTTG	0	6955	13057	TRA@	7849	6077	PAX8
DB006J8BC2_UP	AD004H15BC1_UP	Up-Up	AGGGGCGCTTATGGGTTTCCATTCG	TTGGGTTATACAGGAACATTACTTC	0	5108	8878	PCM1	1656	12339	DDX6
DB003L5BC1_UP	PRSF4BC4_UP	Up-Up	TTTGGTCCATTGGTGAGTTCCAGTC	CCATGTTACGCGCTAAGGCCTCAAC	0	10376	14965	TUBA1B	56159	2104	TEX11
DB006H21BC1_UP	AD003F15BC1_UP	Up-Up	GTGGGGAGTTCGAGGTGGGGCTCTG	TTCACGGTCAGCGTAACATGTCTCC	0	4292	2713	MLH1	2178	11400	FANCE
DB003F3BC1_UP	AD003B5BC1_UP	Up-Up	GCTATTGTAGCATTAGGCCGTGAGA	GTTCATGGATGGTGTTACCAGGCGT	18	8900	9270	CCNA1	995	7841	CDC25C
DB003C11BC1_UP	AD004P6BC2_UP	Up-Up	GATACGCGGTTAACGGAAGGTGGGG	ATTCGATTGCTACTCTCTTGTTTGT	0	902	12855	CCNH	7157	3774	TP53
PRSD4BC3_UP	AD003L19BC1_UP	Up-Up	TTGAACGCTTATTTGGGTCAATATC	CGGATCGGGGGGCCGGGGAGTCAGC	0	694	5844	BTG1	8626	11297	TP63
DB003J17BC1_UP	AD005A11BC1_UP	Up-Up	AATAGTGCCTTTGGCTGAAGCCACC	GTTACTAAAATGGCAGGTATCCTGA	0	1200	992	TPP1	2130	917	EWSR1
PRSC12BC1_UP	PRSE12BC4_UP	Up-Up	GGGCCGTGAGTGAATTAGGTATGGT	ACATAGATGGTTTTGATGGCATTCA	0	729991	9076	LOC729991	638	3740	BIK
DB006K9BC1_UP	AD004D21BC1_UP	Up-Up	GCGTAGATCGGACAACCACTGGGGG	CTTTCGGGTCAGGGTTCTTGGATTC	0	124583	117	CANT1	207	5348	AKT1
DB005C10BC2_UP	AD004I4BC2_UP	Up-Up	CACACGTCTGGCGCGATAGTCGGGG	GGAGTTTCGTGGAACAACCAATTGT	0	1730	54245	DIAPH2	4171	7766	MCM2
DB005D14BC2_UP	AD003L22BC2_UP	Up-Up	TTCGGTGGGGAGCGGTGGGGAAGGC	TAGGGACGGGGGCGGTGAGGGGGGA	0	54949	4027	SDHAF2	81669	7544	CCNL2
PRSC11BC3_UP	AD003D16BC2_UP	Up-Up	GTGTAATATCGGGGCGACTCACCGA	GCTGGTGTCGGGGTTATGGAGGGCT	0	23543	12686	RBM9	2099	56919	ESR1
DB005B1BC1_UP	AD004K2BC2_UP	Up-Up	CTTGAATAAAGAGTGCCGAAAAGGA	GAGCGGGCCCTAGGGTCTATTACAG	0	6418	10104	SET	7272	7990	TTK
PRSC6BC4_UP	AD003B2BC2_UP	Up-Up	GTCTCATATAGGGTGTTATGACGTA	CCGTATCTAATCTGCCTTACTCTGC	0	894	8013	STX4	1356	229	TUBA1B
DB003P4BC2_UP	PRSH4BC3_UP	Up-Up	GTAGTCGGTGTAGGTACGGGGGGCG	GTCCAGGCATCGAGGCTCAGTTTGA	0	5468	2704	PPARG	858	10940	CNOT7
PRSB4BC1_UP	AD003G2BC2_UP	Up-Up	AGCAGCTAGGTGTTAGGGAGTCCAA	GAGAAAATGTCCATCGCTCTGGCGA	0	55957	2864	LIN37	4088	4690	SMAD3
DB003J20BC2_UP	AD003K13BC1_UP	Up-Up	CCTGGTGTGTTATAGGGTGGGAAAT	ATCTGTCTATGACTGACGGCGATGA	34	5347	2963	PLK1	8812	172	CCNK
DB003O8BC2_UP	PRSG12BC10_UP	Up-Up	GTGGCAATCATGGCGGCAGCTGAAG	TTTAGTCTACAGACGCTTAGATATT	0	983	5873	CDK1	56159	2104	TEX11
DB005O2BC2_UP	PRSF3BC4_UP	Up-Up	TAGGGACTCCGGCACCTCTAGCTGA	GCTCAGTGGGCTAGATGGGTGGATG	0	2071	4854	ERCC3	6271	5964	S100A1
DB006M2BC2_UP	PRSG3BC3_UP	Up-Up	CATGATATTCCGATGCGGTTTTGTG	TGCGTCTCATCAGCCTTTACTTATA	7	10397	3886	NDRG1	894	8013	STX4
DB003L3BC1_UP	AD004P11BC1_UP	Up-Up	ACAACGTTAGTCAGGCTTCACCCGG	TGAACTACTCTCCTACTCATAGAAA	0	2516	9939	NR5A1	6794	5410	STK11
DB006K22BC2_UP	AD005A7BC1_UP	Up-Up	CGCCGCTTAGGCCAGGGTATGTAGT	AGTGTCGGTCTAGGGGTGTTGGGGG	0	8031	2434	NCOA4	23598	12624	PATZ1
DB003H15BC1_UP	AD005A22BC2_UP	Up-Up	TACCGCGACGGGCTGGTAGTTGGTT	GGCTATTGGAGTTTGAAGCCGTTTC	12	81620	6142	CDT1	2181	71140	ACSL3
PRSA8BC3_UP	AD003L24BC2_UP	Up-Up	TCCAGGGTTGCCGTGGAACATTTTG	GAACGCCACGGACGCTCTGCTAACA	0	894	6359	CCND2	2913	2057	PLK4
DB003I21BC1_UP	AD004F5BC1_UP	Up-Up	GGGGCGTCGGAGAGGTCGGGATTGG	GGGGCTGTACCGATGGTATGTCGGC	0	7443	71462	VRK1	9901	2272	SRGAP3
DB003K16BC2_UP	AD004N12BC2_UP	Up-Up	ATGGGGTTAGCAGCGTATCTGCTGC	TGGTAGTGGGCATAGCTTTTGTGGG	0	5831	5951	PYCR1	1643	3586	DDB2
DB005I1BC1_UP	AD003G20BC2_UP	Up-Up	AACTGCATGGTAGGCAAGGGCAGCA	GGGCCTTCCATGAGTGTTACATTGC	0	9787	5976	DLGAP5	892	13480	CCNC
DB005J14BC2_UP	AD003K14BC2_UP	Up-Up	TGGGTCCTGCTACTAATAGGGGGGT	CTTCGAAGGTCGGCTGGGGGTGTCT	0	29844	3331	TFPT	8812	172	CCNK
PRSB1BC1_UP	AD003N6BC2_UP	Up-Up	TACATTTGCTTCGGGAAAGCCGTAT	TACTCATTTTTAGACTTTGGCCGGG	0	57819	6601	LSM2	3856	14966	KRT8
DB005K3BC1_UP	AD004D5BC1_UP	Up-Up	GTGCGCAAAATTGATACGCCGTTGC	ACCTGCCAAAAAACGGGTTTTAGTA	0	4171	6523	MCM2	2531	4770	KDSR
DB005N4BC2_UP	AD004C2BC2_UP	Up-Up	CCTCGTACTACAGTCTCTGTTAGGA	CATAGCCGTCCTTGGCTTTTTCTAT	0	8115	3768	TCL1A	2908	7587	NR3C1
DB005J6BC2_UP	AD004H2BC2_UP	Up-Up	TGTGGGGCAGCAGTTTGGGGGGGTC	GTAGCGGGCTAGGCCACGCCCGCTT	0	7307	13254	U2AF1	9935	2353	MAFB
DB006J20BC2_UP	AD004J5BC1_UP	Up-Up	CTGGTTGTAAATGTGGTCGATACGG	AACTACAACATGATTAATGCCTTTA	0	6929	70076	TCF3	7913	8226	DEK
PRSA4BC1_UP	AD004H5BC1_UP	Up-Up	ATTTTAAAGTAACACAATACCACTT	TCGAGGCGGCTACACCAAATCCTAG	0	93621	12736	MRFAP1	1385	3038	CREB1
PRSA4BC4_UP	AD004H13BC1_UP	Up-Up	GTGGGCATGCCTCATGCAGGGGGCA	TTGGCGATAACGGGATCCAAGGGCA	0	93621	12736	MRFAP1	7942	9713	TFEB
DB003O17BC1_UP	PRSF8BC4_UP	Up-Up	CTGATGATTTAATATGGCTTTGTCC	ATTCTGTAATCGCTGCCTCCACGTC	0	79616	11165	CCNJL	23568	3431	ARL2BP
DB006P14BC2_UP	AD004D3BC1_UP	Up-Up	CAGATTGTGAAATTGCGACCTGTGG	GTTTTAATTTAACCGTCATTGGTGG	0	23092	14545	ARHGAP26	27125	8778	AFF4
DB005P21BC1_UP	AD003A18BC2_UP	Up-Up	TAGGAGGATTTCAGTGGGTCCGTGT	TGTCAAACACTGATTAAGTATTGCT	0	5077	14217	PAX3	81565	1734	NDEL1
DB003P18BC2_UP	AD005H1BC1_UP	Up-Up	TGGATGGGTGTATGGGGAGGAGGGG	ATTCGTAGGCCGGAGTGTCTAGTGG	0	3930	861	LBR	8178	12223	ELL
DB006O7BC1_UP	AD003A2BC2_UP	Up-Up	TCATATTATTTATAATACATTTTGG	CGCCTCAAGGTTGGCGTGGAGGGCG	0	3558	14594	IL2	3925	7417	STMN1
DB005N22BC2_UP	AD003D17BC1_UP	Up-Up	CACTATTTGGGGCCAGTGTGACGTA	ATCTATATCGTTGTTCGGTATATAC	0	2122	13861	MECOM	10403	9868	NDC80
DB006L7BC1_UP	AD003F13BC1_UP	Up-Up	TCGTCTATTCTTTTTGGGGCATATA	ATTTTACTTTCCGCTTTTTTCCTAA	0	4089	4687	SMAD4	6907	13669	TBL1X
DB006N16BC2_UP	AD004F11BC1_UP	Up-Up	CCAGGGCCTACGTAACAAAGGGTCG	TAATTACACTACCTGTTATTTTGCG	0	4478	7789	MSN	3662	7597	IRF4
PRSB7BC1_UP	AD005G22BC2_UP	Up-Up	CCCCATGATTTCAAAAGAAAATATT	AAACTGAGGAAGTGAGTTCGGCGA	0	55577	3233	NAGK	4292	2713	MLH1
PRSA1BC1_UP	PRSG5BC1_UP	Up-Up	AGTTGAGTTCTGCAGGGACGTCGGA	TCTTTCCATATAAATGCGGAACGTC	0	5700	4018	PSMC1	5932	1563	RBBP8
PRSC4BC3_UP	AD005K9BC1_UP	Up-Up	GAAGCCATTGACAGAGCCGTCCATT	TATTAGGATCGGTATCTGCTGCGTT	0	5928	3366	RBBP4	6850	3006	SYK
DB005G8BC2_UP	AD003H4BC2_UP	Up-Up	TGGGCTTGATTCCTTTTCGGTACGG	GCACGGGGATAGGGTAGGGAGGGGA	0	10210	10839	TOPORS	5914	4558	RARA
DB005L6BC2_UP	AD005E20BC2_UP	Up-Up	AAATCTGGAGGGGGGCAGAGGGGAA	TTTTATAAGTTTTTTTACGTTACAT	0	9659	13154	PDE4DIP	2263	71073	FGFR2
DB005H4BC2_UP	AD003M11BC1_UP	Up-Up	GTAAAGACGGCAGCAGCTGCGCGAC	GACCGGGTTTAATGCACATGGAAAG	0	3535	7194	IGL@	900	5706	CCNG1
DB005I4BC2_UP	PRSG9BC2_UP	Up-Up	GCCCTAATAAGACATCCTGATTGAG	AGCATGAAGGTTTTAGTGTAAAGGT	0	4171	7766	MCM2	8554	56382	PIAS1
DB005D9BC1_UP	AD005O3BC1_UP	Up-Up	TGACGCGAAACTGATTGTGTGGTAG	CTTTACTAGGAGTGACGGGCTCCCG	0	7171	10079	TPM4	945	14138	AKAP9
DB006E5BC1_UP	AD003B10BC2_UP	Up-Up	GGAATGATGCGGCGGGGAATAGGTG	TCTCAGGGGGAGGAGCGACTTTCGG	0	9901	2272	SRGAP3	991	3206	CDC20
DB006P10BC2_UP	PRSF11BC3_UP	Up-Up	GGTGTGGACGCGGGTCACCGGGCGA	TGCTAATATAAACCTGGAGGTTGTG	0	80304	10156	C2orf44	6829	12443	SUPT5H
DB005N17BC1_UP	PRSE8BC2_UP	Up-Up	AGCCAATGATAACGTCTCTTAGGGT	TCTTAGGGATTCAAACCGTTTTAAA	0	4291	5516	MLF1	1019	4019	CDK4
DB006E17BC1_UP	AD004H16BC2_UP	Up-Up	TCACTTCGTTCATTGTGTCCGGGTG	CCACAAGTAAAGTAATATCATTCTA	0	208	56582	AKT2	1656	12339	DDX6
DB005P8BC2_UP	AD005E8BC2_UP	Up-Up	GTGTGCGCGAGGCGAGGGGGCCAGG	TTCTATTCCTTTCCTGGTAGCTCGC	2	6146	12007	RPL22	90993	7617	CREB3L1
DB005E6BC2_UP	AD004F7BC1_UP	Up-Up	GGTTCGGGTGGACGGTCTTATAGGG	TACACAGGAATCGAGCATTGTTTGT	0	3978	56190	LIG1	5413	12681	SEPT5
DB003N16BC2_UP	AD003M12BC2_UP	Up-Up	GCCTATTTGATCCCCTTGTCCGTCA	AGGGCGCTGTTGACGATGGGGGACG	3	2035	9380	EPB41	900	5706	CCNG1
DB005L6BC2_UP	AD004P1BC1_UP	Up-Up	AAATCTGGAGGGGGGCAGAGGGGAA	TTTTTATCTCTGTCGGGGTTCTTCT	0	9659	13154	PDE4DIP	81608	441	FIP1L1
PRSB9BC3_UP	AD003K16BC2_UP	Up-Up	TTGCTGTATCGTTGGGGGCTTGCCG	GTGCTTAGTCCTCGTATTGCTGCGG	0	5291	55893	PIK3CB	5831	5951	PYCR1
PRSA11BC1_UP	AD003C18BC2_UP	Up-Up	ACTATGATGTGGGAAAGGACTCAGA	ACAAGGAACAGGTCGTCCTGTGGGT	0	6271	5964	S100A1	1022	1832	CDK7
DB006F7BC1_UP	AD005K8BC2_UP	Up-Up	TTATACATCCTATATTAAGCGTTCT	GACTGTAATCATGTTTAATTATCCT	0	90993	7617	CREB3L1	4089	4687	SMAD4
PRSA12BC1_UP	AD005K11BC1_UP	Up-Up	TTTAGTGTATGTACTCATTTCACAA	TCAATGGCGGTGGTTGACAGGCCGA	0	599	53726	BCL2L2	2130	2942	EWSR1
PRSC11BC3_UP	AD003G5BC1_UP	Up-Up	GTGTAATATCGGGGCGACTCACCGA	AGGGGCACTAGCGAAGCTAGCGCGG	3	23543	12686	RBM9	3925	56362	STMN1
PRSB10BC1_UP	PRSF8BC4_UP	Up-Up	TTCGTTTCCACTGGTTAGTGCTGCC	ATTCTGTAATCGCTGCCTCCACGTC	0	7341	4586	SUMO1	23568	3431	ARL2BP
DB003K20BC2_UP	AD003I1BC1_UP	Up-Up	GTTTCGATGCCTCGTGCTGATTGCG	CCGTGGGTCATTATTCGATTAAATT	0	3939	13378	LDHA	4830	3125	NME1
DB006C9BC1_UP	AD005A20BC2_UP	Up-Up	TGGTATCGACAATCTGGCTGGATGC	TTCCGGATTTTATCGGCTGTCTTGG	0	10342	55275	TFG	4602	12304	MYB
DB003L2BC2_UP	AD004L20BC2_UP	Up-Up	TTGTTCGCATGTGGTGATGGCCGGG	TAGATTAAATTGAATCACTGGCATT	2	1104	5290	RCC1	3492	70958	IGH@
DB006B19BC1_UP	AD005A8BC2_UP	Up-Up	GGAATTTGTTCATCTTGTAGGTGTT	CGTTCGGTTTTCTCCCGTCCCACGC	0	4602	12304	MYB	23598	12624	PATZ1
DB003I18BC2_UP	AD005I22BC2_UP	Up-Up	TTGCGCGCCCAGGTAGGCGCTTTGG	AGTGGTGCGAGTCTCTAGTTATGGC	0	10983	3899	CCNI	64783	4975	RBM15
DB006N1BC1_UP	AD005N3BC1_UP	Up-Up	ATGAAGAGATTCGGCACTTGTAGCT	ATTGCCATCATACTCGCAGGCTTGT	0	11200	4020	CHEK2	3092	56215	HIP1
PRSD1BC4_UP	AD003D3BC1_UP	Up-Up	TTGCTTGCGTGTGGCGTGGCAATAT	AATGAAGCCTGTTGGAGTGGCGCTT	0	9444	8168	QKI	4208	1259	MEF2C
DB003J21BC1_UP	AD004P20BC2_UP	Up-Up	CAGCATCTCTTGTCTACGAAATTGC	GGCTTACGATCATGCGGGGTCTCTT	0	7272	2042	TTK	2624	7465	GATA2
PRSA3BC4_UP	AD005G5BC1_UP	Up-Up	GCTTTCTTAACTTGCTGTTATGCAG	TTTAGTAGGGTGCACGGAAGAGAGG	5	1019	4019	CDK4	5966	53942	REL
DB005H10BC2_UP	AD004D14BC2_UP	Up-Up	TTCTATTTAATGTCCGTACCCTAAA	CTGGGACCGTAGTACGGGACGTGCG	0	3927	1096	LASP1	1123	3020	CHN1
DB006P20BC2_UP	AD003F16BC2_UP	Up-Up	TGGTAGTCTTGTTGGTCCGGAGCTG	CTTACTAAACCCTACTGAGATAATG	13	84376	11948	HOOK3	2178	11400	FANCE
PRSB12BC4_UP	AD005N11BC1_UP	Up-Up	GCTGGAGACAGAAGCAGGGATCTTG	GCTGTGATTTAGTTGCGGTTAGAAA	0	64376	1154	IKZF5	4853	70415	NOTCH2
DB006K15BC1_UP	AD003C15BC1_UP	Up-Up	GTAGTTACGTCTAAAGACTACTGGC	TCCATGGTGAGGATACGAGTTTTAA	0	55422	6496	ZNF331	118	6054	ADD1
DB005G6BC2_UP	PRSE12BC1_UP	Up-Up	TAGGCGGGGAGTGGTGGGGGATGGG	ACTCGTGATTGTGCCGCTGGTCCTC	1	2517	56175	TACC3	638	3740	BIK
PRSD3BC2_UP	AD005A18BC2_UP	Up-Up	ACCCTACTAAACGTTTATATAGCGT	GGAATAATAAAACATGCAATTCACG	0	26119	9194	LDLRAP1	1655	5957	DDX5
DB005G5BC1_UP	PRSF8BC1_UP	Up-Up	ATTAGATTACATTTCACTGGTGGA	CATTTGTTCCCTAGATGTTTATCAG	0	2517	56175	TACC3	23568	3431	ARL2BP
PRSA12BC2_UP	AD004F4BC2_UP	Up-Up	CACAGACTAATTATTTTAACTTTTT	ACACTAAGAATTAATTTGTTATTTT	0	599	53726	BCL2L2	57007	1997	CXCR7
DB003I4BC2_UP	AD005D12BC2_UP	Up-Up	GTTGAATGTCCAATCCTATAAAGTG	TCAACCCGGGCCCGGGTAACGGACT	0	1027	1843	CDKN1B	5900	10891	RALGDS
DB006N17BC1_UP	AD004H5BC1_UP	Up-Up	ACCCTCTTACGGCTCGAGATTTGTC	TCGAGGCGGCTACACCAAATCCTAG	0	8019	12575	BRD3	1385	3038	CREB1
DB003J9BC1_UP	PRSE9BC1_UP	Up-Up	TATAATGATTCTTGGGAGACATCGC	CCGTACGTTACACCGTGTGCAATCG	0	6905	2867	TBCE	665	2427	BNIP3L
PRSD3BC4_UP	AD005O10BC2_UP	Up-Up	ATAAAGATTGAGAAGAGATTGTACA	CCTCAGTCGTGCTCAACTGATTGCG	2	26119	9194	LDLRAP1	80304	10156	C2orf44
DB006M11BC1_UP	PRSF8BC2_UP	Up-Up	GTGATTGGGGGCTTGGCAGGTTCTG	GAGTCTCATCGGACAGATTGATGCG	0	1643	3586	DDB2	23568	3431	ARL2BP
DB006L14BC2_UP	PRSF9BC3_UP	Up-Up	CGATGAGAGTCGTGCGGGTGGCGAC	ACATACTTAGCCGGTTTTCCTCCGT	0	2130	14655	EWSR1	5295	12865	PIK3R1
DB005I7BC1_UP	AD004H23BC1_UP	Up-Up	CCTTGAACCCACTGGATAAGATAGG	ATTATATCTTAGTCGTCGTAGGTTT	0	1956	71314	EGFR	90993	7094	CREB3L1
DB003M15BC1_UP	AD003I13BC1_UP	Up-Up	GGTAGGGGGGTGTGCGGGGTAATAG	TTAATTGGCCCGAAGCGTATCGCGT	0	5499	3788	PPP1CA	1025	2736	CDK9
PRSC5BC3_UP	PRSE3BC2_UP	Up-Up	GCCCCTGCAGATTGTGTGTCTGGGC	AGTAGGTTTACCACCTTAATCAATT	0	1487	13646	CTBP1	501	3933	CDKN2D
DB006J12BC2_UP	PRSE9BC4_UP	Up-Up	TCAGGGGGAGGTACGGAATAGGTGA	CCGGGGGGTCCGGTGCCAAGGAACG	0	3936	2377	LCP1	665	2427	BNIP3L
DB006B15BC1_UP	AD005K6BC2_UP	Up-Up	GCGTGCATATCGTTGGGGGCCGTGG	TGGGTCAGATTGCTACTATCAAATA	0	472	14734	ATM	256646	55406	C15orf55
DB005F17BC1_UP	AD005K21BC1_UP	Up-Up	AAGAAAAGCTTTAGATCTACACCGG	AGAAGTCGGAGCGCGTTCGGGGGGG	0	2272	9645	FHIT	4436	7918	MSH2
DB005D15BC1_UP	PRSF3BC3_UP	Up-Up	TCGTACGTTCCATCCTTCTCGTTAT	ACATCGGCACCGAAGCCCGCCGTA	0	7253	12039	TSHR	6271	5964	S100A1
DB003B4BC2_UP	PRSG5BC3_UP	Up-Up	TGCTGAAGTGTGTTGATTAGGGGGT	ATTAGAGGATCCTTACACTAAGCAG	0	84790	4260	TUBA1C	5932	1563	RBBP8
DB003I22BC2_UP	AD005K20BC2_UP	Up-Up	CCCGATAAAGCAGGCGGATGAAGGC	TAAGGCAAAGTGCCAGGACGAATTG	0	7443	71462	VRK1	604	72062	BCL6
DB006E19BC1_UP	AD005C21BC1_UP	Up-Up	ATGCTAATAAGACTCAGTGTAGGTC	CTGCGTTGGCACGGGGGCCCGGCCA	0	10006	12435	ABI1	23512	176	SUZ12
PRSC12BC1_UP	AD004M6BC2_UP	Up-Up	GGGCCGTGAGTGAATTAGGTATGGT	TTCATCTTGTAGTGTGCACGTGGTA	0	729991	9076	LOC729991	23133	11831	PHF8
DB003K11BC1_UP	PRSG2BC2_UP	Up-Up	ATGGGTGACTGACGGTACGTGAACG	GAAGCGACTAAACGGTGCGTGACGC	0	4869	6392	NPM1	7329	3129	UBE2I
DB003H15BC1_UP	AD005C19BC1_UP	Up-Up	TACCGCGACGGGCTGGTAGTTGGTT	TTGATAGCGTAAGGCACTCACTCTC	0	81620	6142	CDT1	2308	5840	FOXO1
DB005N3BC1_UP	AD004C2BC2_UP	Up-Up	GGCCATAATGGTGATGGTTCATATA	CATAGCCGTCCTTGGCTTTTTCTAT	0	8115	3768	TCL1A	2908	7587	NR3C1
DB003M6BC2_UP	PRSG7BC4_UP	Up-Up	CCATACACTTTATATATCTCTCGCG	ACAGCAATATAATGCATGTGGGATT	0	4869	3966	NPM1	1284	3179	DDX39
PRSC9BC4_UP	AD004P19BC1_UP	Up-Up	ACTGTGAGGTGCTATCCGAGGGATA	CCGTGAAGAGAACGGTTATTTCGTC	0	7329	3129	UBE2I	2624	7465	GATA2
DB005G7BC1_UP	AD003O21BC1_UP	Up-Up	GCGGCAAACCACATTGGGCCGCGAG	GAGTCTATCCTCGTCGAAATGCCAT	0	10210	10839	TOPORS	5127	4804	CDK16
DB003L8BC2_UP	AD003C18BC2_UP	Up-Up	AGGGCCCAATGCGTGAAAGCGGATT	ACAAGGAACAGGTCGTCCTGTGGGT	0	7431	69	VIM	1022	1832	CDK7
DB005B23BC1_UP	AD003E15BC1_UP	Up-Up	TATATTAGAGTTCTTTCGAAATTAA	TTTACCGTAATGCGTTGCGGTCGGA	0	51119	14309	SBDS	902	5564	CCNH
DB005B16BC2_UP	AD004H14BC2_UP	Up-Up	CAAGAACGGTTACTGCTAGGACACG	GCTGCTGGCAAACGTGCAAGACGGG	0	64764	12044	CREB3L2	7942	9713	TFEB
DB003N8BC2_UP	AD004N16BC2_UP	Up-Up	AACCGGGGGGCTGTCAGAGGCTTTG	TATTGGGTAACTAACGTGCGCAC	36	991	6942	CDC20	2624	7035	GATA2
PRSB9BC2_UP	AD005E3BC1_UP	Up-Up	TAGTCAATCATGGCTTAGGTTAATA	TCTTTTTTGTATCTGCTCAAATGTT	0	5291	55893	PIK3CB	171017	11839	ZNF384
PRSB12BC4_UP	PRSE12BC2_UP	Up-Up	GCTGGAGACAGAAGCAGGGATCTTG	GATTAGGGTTCCTCAAGTAGAAAAT	0	64376	1154	IKZF5	638	3740	BIK
DB003H7BC1_UP	AD003O21BC1_UP	Up-Up	GGGAATGTGTTCGTAGTAGTTGTGT	GAGTCTATCCTCGTCGAAATGCCAT	0	890	71890	CCNA2	5127	4804	CDK16
DB006A12BC2_UP	AD005G23BC1_UP	Up-Up	GATTTCTTGATGCTATCTTCCTTTC	ATACTTGAGGTTGTTTGCTATACAA	4	23157	7109	SEPT6	2132	6892	EXT2
PRSB8BC3_UP	AD005K24BC2_UP	Up-Up	TTCGACGGCGAGGTAAGTGTCTGGG	TCACATTTCGGCTCCGGTTTCCCTT	0	402	7933	ARL2	5979	4203	RET
DB005N8BC2_UP	AD003K21BC1_UP	Up-Up	TAGCCCTGTGTTAGGGGAGGTCGTC	GAAATACAAGGAAACGGTGCTGGGG	0	4893	5462	NRAS	2068	5313	ERCC2
DB005B16BC2_UP	AD004D11BC1_UP	Up-Up	CAAGAACGGTTACTGCTAGGACACG	AGCAAACAGTCAAATATAGAACGAT	0	64764	12044	CREB3L2	2625	3455	GATA3
DB003A23BC1_UP	PRSF9BC4_UP	Up-Up	TCCGGGTGAACTAATTTGCATTATG	ACGGTCGTATACAGCAGGGGTAGTG	0	7277	5839	TUBA4A	5295	12865	PIK3R1
DB006K12BC2_UP	AD003N22BC2_UP	Up-Up	TAGGCATGCTCCTGGATAGCTGAAC	TTTTGATATGAGTATTTAATTCTGG	0	23157	2233	SEPT6	332	8973	BIRC5
DB003A14BC2_UP	AD004P4BC2_UP	Up-Up	CAATTAGCCTGGCTCTCGACACAGT	ACGTCGAAATCAGGCTAAAGTATTC	0	3621	71736	ING1	3927	5231	LASP1
PRSC7BC2_UP	AD005I10BC2_UP	Up-Up	CCCCTTTTTGAAGCTCTGAATGGTC	TAATACGATCATTTAAACCAAACTT	9	84324	434	SARNP	4780	7150	NFE2L2
DB005B2BC2_UP	PRSE12BC1_UP	Up-Up	GTGTGGCATTACTTTGATGTGACGG	ACTCGTGATTGTGCCGCTGGTCCTC	0	6418	10104	SET	638	3740	BIK
PRSA9BC1_UP	AD004C3BC1_UP	Up-Up	CCTTCGAGCTTGAAGGGTTGGAAGC	TATCCTATTTGAAACAGCACTACAG	0	664	7547	BNIP3	4846	13962	NOS3
DB003P4BC2_UP	AD005K8BC2_UP	Up-Up	GTAGTCGGTGTAGGTACGGGGGGCG	GACTGTAATCATGTTTAATTATCCT	5	5468	2704	PPARG	4089	4687	SMAD4
DB006L21BC1_UP	AD003C23BC1_UP	Up-Up	GGTCTCCGCAGGCGCTGGTCATCTC	TATGCAATGTCCCGTAGGGTCCTTG	0	4436	7918	MSH2	84790	5968	TUBA1C
PRSC5BC3_UP	PRSE4BC3_UP	Up-Up	GCCCCTGCAGATTGTGTGTCTGGGC	CACTTAGACTAACCTGTCGCGGGTC	0	1487	13646	CTBP1	972	4430	MORF4L1
DB005C10BC2_UP	PRSE9BC1_UP	Up-Up	CACACGTCTGGCGCGATAGTCGGGG	CCGTACGTTACACCGTGTGCAATCG	0	1730	54245	DIAPH2	665	2427	BNIP3L
PRSC3BC1_UP	AD003C15BC1_UP	Up-Up	TCGTATTTTGGTTTTATTGGTGCAG	TCCATGGTGAGGATACGAGTTTTAA	1	9341	5658	VAMP3	118	6054	ADD1
DB003L12BC2_UP	PRSG10BC4_UP	Up-Up	GTTGACCAGTGGGGCTGTAGTTAGT	CTGTGTTGTGTCATTTATGTTTGAT	0	6198	11836	RPS6KB1	7341	4586	SUMO1
PRSA6BC3_UP	AD003G23BC1_UP	Up-Up	GTTTAGGTAACGATGTTGACGGTGG	TCATGTCTACCCCTCAATCGGAGAG	0	1026	3192	CDKN1A	2670	2920	GFAP
PRSB8BC2_UP	AD004G4BC2_UP	Up-Up	AGGAGTCGTGGGTGCGTGGGGGCGA	CTTGGAGTGTCCCGAGGGATTTTGG	0	402	7933	ARL2	1453	7634	CSNK1D
DB006A14BC2_UP	PRSF2BC3_UP	Up-Up	TGTATCCCAGTTAGCACCACCGCAC	CTTTACGGATCTATCTTCTCTTGAC	0	57120	121	GOPC	384	2777	MRFAP1L1
DB006M1BC1_UP	AD003H3BC1_UP	Up-Up	CAATTTAGGGGGGCGCTATGGGCGT	CCCAGAGGGGTGGGGACGAGTTGGG	5	10397	3886	NDRG1	5914	4558	RARA
DB006D10BC2_UP	PRSE2BC4_UP	Up-Up	GCGGAAGGAGACTAGAGCATGCGCG	TAGACCGCATAGGCAATCATGTGTT	12	7704	8127	ZBTB16	708	4997	EXOSC5
DB006O4BC2_UP	AD003O10BC2_UP	Up-Up	GATGTTAGTAAGAGGAATGCGGGAA	TATTCTTCCGCGCAGCGTTTCACTC	0	3927	5231	LASP1	900	3302	CCNG1
DB005H18BC2_UP	AD005N12BC2_UP	Up-Up	GCGAGGCTCTGGTGGTTAGGGGCAC	TAGGAAAAGTATGTTGTGTGTTTCG	0	1316	4274	KLF6	4853	70415	NOTCH2
DB006F22BC2_UP	AD003G20BC2_UP	Up-Up	ATCAGTCAGTGTTGCACAGCGTGCT	GGGCCTTCCATGAGTGTTACATTGC	0	673	71969	BRAF	892	13480	CCNC
DB003F5BC1_UP	AD005M22BC2_UP	Up-Up	TAAATGGTTTATATATCGTGGCGCA	ATATAACAAAATATCCAGTATCTAA	26	4088	11805	SMAD3	868	1938	CBLB
DB006C15BC1_UP	AD003P2BC2_UP	Up-Up	TAGCATCCTTAAGGTAGCCACGTAT	CCAATATGTAATGGGGTGCCGGTTG	0	26039	14879	SS18L1	7846	4595	TUBA1A
DB006O8BC2_UP	AD005G2BC2_UP	Up-Up	TGCAATTGGTGCTAGTCCCTTGATT	GGGACAATTATACAAGGAGTCACGT	0	3558	14594	IL2	4595	3901	MUTYH
DB005B18BC2_UP	AD003E16BC2_UP	Up-Up	TGGCTATGTTTTAGTAAGGGTGGCG	ATAATAGGCTAATAGATCTCTTGGG	0	1316	3194	KLF6	902	5564	CCNH
DB003D13BC1_UP	AD004C3BC1_UP	Up-Up	TGGTCGTGTCTGTGTGAGAACTGCA	TATCCTATTTGAAACAGCACTACAG	44	5520	13596	PPP2R2A	4846	13962	NOS3
PRSD1BC2_UP	AD003C5BC1_UP	Up-Up	TGGGAAGATAGTCGGCGATCTGGGG	ATAGAGGAAGAGCATGGTCTTATTG	0	9444	8168	QKI	23594	12043	ORC6L
PRSB7BC1_UP	AD003K20BC2_UP	Up-Up	CCCCATGATTTCAAAAGAAAATATT	TCATTGGGTCCTTTAGCTCGTATTA	0	55577	3233	NAGK	3939	13378	LDHA
DB006L17BC1_UP	PRSG5BC3_UP	Up-Up	TGGGCCTTTCACGGTGGTTCCGAAG	ATTAGAGGATCCTTACACTAAGCAG	0	5081	56793	PAX7	5932	1563	RBBP8
DB006O5BC1_UP	PRSH4BC2_UP	Up-Up	ATTCTGAACATTTTATAGTAACTTA	GCATTAGACAGGTTAGTCATACCGC	0	7157	3774	TP53	858	10940	CNOT7
DB003I4BC2_UP	PRSG11BC2_UP	Up-Up	GTTGAATGTCCAATCCTATAAAGTG	AAGTCCGTGGGTACGGCTGGGGGGG	0	1027	1843	CDKN1B	9444	8168	QKI
DB005F19BC1_UP	AD004H1BC1_UP	Up-Up	AGAATTCGGTTTATAGTCTAGGGCC	CATTAATGCAGGTCATGATGAGAAC	0	4615	138	MYD88	9935	2353	MAFB
DB003N15BC1_UP	AD003H17BC1_UP	Up-Up	TGCACTTTGCAATTTTCGGGGTCAG	GGCATGCATCGTTCATTACTAACTA	0	2035	9380	EPB41	8379	6811	MAD1L1
DB003O10BC2_UP	PRSG2BC4_UP	Up-Up	ATGGAATCGGCAGAGGGGATGTGCG	GGACGCGTGCTGCAAACGGGGGATG	0	900	3302	CCNG1	7329	3129	UBE2I
DB006L7BC1_UP	PRSH3BC1_UP	Up-Up	TCGTCTATTCTTTTTGGGGCATATA	GTCTTTGTGCTATGCATCATACAAA	0	4089	4687	SMAD4	2856	4761	AP2B1
PRSA3BC3_UP	AD004F3BC1_UP	Up-Up	TAACGTAAGGGGAGGACACTAATGA	GTAATGACTTGATGGTCCGGATAGG	0	1019	4019	CDK4	57007	1997	CXCR7
DB005A6BC2_UP	AD005C2BC2_UP	Up-Up	CAACGCTACTTTGCGGTCGGGCGAA	ACCATTGATCTTATGCCCTACCCGT	0	905	56248	CCNT2	5987	152	TRIM27
DB005P8BC2_UP	AD004L16BC2_UP	Up-Up	GTGTGCGCGAGGCGAGGGGGCCAGG	CGTGTAGCGGGTCTTTAGGGGCCGG	10	6146	12007	RPL22	55422	6496	ZNF331
DB006P20BC2_UP	AD005G16BC2_UP	Up-Up	TGGTAGTCTTGTTGGTCCGGAGCTG	GCGTTGCTTGTTATTGTATAAGGGT	0	84376	11948	HOOK3	7248	14153	TSC1
DB006L19BC1_UP	AD004K4BC2_UP	Up-Up	CTTCGGGGTCGCGAACGGGGGTCGC	TGTCTTTGGTACTCATTGTCAGTTT	0	604	72062	BCL6	4171	6523	MCM2
DB006O3BC1_UP	AD004F13BC1_UP	Up-Up	CGGCGGTCGGTGGTGGTCCCCGGAG	CCTCTAGTGATTACTATAAGAATTC	0	3927	5231	LASP1	2624	7593	GATA2
PRSD3BC1_UP	AD004L22BC2_UP	Up-Up	TCGATTATCTTAATCAAGTAATCCC	GAAGCGAAATTAAGGGAATTGCTGG	0	26119	9194	LDLRAP1	8031	2434	NCOA4
DB005B21BC1_UP	AD003H4BC2_UP	Up-Up	ATCTGACTCGTCGAAATCACGGGTG	GCACGGGGATAGGGTAGGGAGGGGA	0	55193	8645	PBRM1	5914	4558	RARA
DB006J23BC1_UP	AD003F22BC2_UP	Up-Up	TTATATGGCGCTATCTATTTGTTTG	ATAGAGAGGGTAAAGCGTTTTCAAC	0	701	7871	BUB1B	6829	12443	SUPT5H
DB005J12BC2_UP	AD005C6BC2_UP	Up-Up	TAGGTGTTTTATTTCACCCCGGAAG	AGGGTGGTCAGCGGCGGCGG	0	9098	2095	USP6	595	3587	CCND1
DB005F21BC1_UP	AD005B2BC2_UP	Up-Up	AAGTTTAATACGCTGACCGGGGTTG	ATGTTCTCAGTGGCCAGAATCATAG	0	894	6359	CCND2	2260	2483	FGFR1
DB003D1BC1_UP	AD004D11BC1_UP	Up-Up	GGTGTCAGGTAGAGTGCGTCTGAAT	AGCAAACAGTCAAATATAGAACGAT	0	5527	7603	PPP2R5C	2625	3455	GATA3
DB005O1BC1_UP	AD003J15BC1_UP	Up-Up	GGGAGGGACGCCCTTAAAGTGACGC	AATTGTATAGGCGATTGTCCTTTTT	0	2071	4854	ERCC3	2189	3568	FANCG
PRSC9BC4_UP	AD003O1BC1_UP	Up-Up	ACTGTGAGGTGCTATCCGAGGGATA	CTCAAAGGGTGACCTTGGAGACCAG	0	7329	3129	UBE2I	332	4441	BIRC5
DB003K3BC1_UP	AD004F3BC1_UP	Up-Up	TATCTAGCATCGGTTGGCTAAGGCT	GTAATGACTTGATGGTCCGGATAGG	0	57018	8729	CCNL1	57007	1997	CXCR7
DB003A8BC2_UP	AD004C1BC1_UP	Up-Up	ATTATTGGGGTTTCCGTTCCCGTAG	TAAAACACATTCTTAGACAGTCAAG	9	4869	7543	NPM1	2908	7587	NR3C1
DB006M8BC2_UP	PRSG9BC1_UP	Up-Up	TGCTTGTGTTGTGATGTCCGTCGAG	TGGATAACTTCAAATTACTTCCTGG	0	4005	14652	LMO2	8554	56382	PIAS1
PRSC9BC4_UP	AD005M15BC1_UP	Up-Up	ACTGTGAGGTGCTATCCGAGGGATA	CTTTTTTGCCCCCAAATGCAGGTTT	0	7329	3129	UBE2I	4478	7789	MSN
DB005N17BC1_UP	AD004B19BC1_UP	Up-Up	AGCCAATGATAACGTCTCTTAGGGT	TTATATGAGCTTGTATGACTAGTTA	0	4291	5516	MLF1	6934	9999	TCF7L2
DB006L9BC1_UP	AD005C11BC1_UP	Up-Up	TATTAGGTCGGCGTTAGCCCCAGAC	GGTGCCTCGACGCAGATGCTTGAAA	3	6850	3006	SYK	5894	732	RAF1
DB005N6BC2_UP	AD003H8BC2_UP	Up-Up	CTCTATCGATCTCCCATATTTCAGT	GACCCCGAGGGTGCCAGTGGCGGCG	0	6385	12920	SDC4	890	71890	CCNA2
DB003C3BC1_UP	AD003J10BC2_UP	Up-Up	TTTGGGCTGCTTTTCCGGCGGGTGG	CCACAGTCTTGCTGGGTAGACTTGC	7	136647	12984	C7orf11	6905	2867	TBCE
DB003I2BC2_UP	AD005G2BC2_UP	Up-Up	GCAGGTCCGACAAGATTCTTGAGTT	GGGACAATTATACAAGGAGTCACGT	0	4830	3125	NME1	4595	3901	MUTYH
PRSC6BC1_UP	AD005M17BC1_UP	Up-Up	TTTTGGGTGTGGGGGCTGGTTCGTA	TTGAATTCCCCCGTTGATGCGGAT	34	894	8013	STX4	8019	12575	BRD3
DB006M17BC1_UP	PRSF9BC3_UP	Up-Up	GGGCGCTCACCATTTACCAATCTGT	ACATACTTAGCCGGTTTTCCTCCGT	0	4958	71148	OMD	5295	12865	PIK3R1
DB005D13BC1_UP	AD003P2BC2_UP	Up-Up	GTCGTGAGAGGTCGACGGTGAGTTGG	CCAATATGTAATGGGGTGCCGGTTG	4	54949	4027	SDHAF2	7846	4595	TUBA1A
DB003D12BC2_UP	AD003D23BC1_UP	Up-Up	GGTTTGAGCGCGTGGTGGGTCGCAG	CGATATCATTTAGCGGGGTGGGACC	0	4869	5620	NPM1	4998	3005	ORC1L
DB005C8BC2_UP	PRSG9BC1_UP	Up-Up	TCGGACCATGTAACGAGCGCAGTCG	TGGATAACTTCAAATTACTTCCTGG	0	2517	71455	TACC3	8554	56382	PIAS1
DB005B20BC2_UP	AD003C7BC1_UP	Up-Up	TGGTATGCGGTGGGTGCGGTGGGGC	CTTCTCGAGCAACACAAAGATTTCA	0	6955	8439	TRA@	221150	6057	SKA3
PRSC3BC4_UP	PRSH4BC1_UP	Up-Up	CCGCGTTTTTAAGTACTAACTTGAA	AAACAAGGCGTTGTTCGCCGGTTTA	0	9341	5658	VAMP3	858	10940	CNOT7
DB006N1BC1_UP	AD004B23BC1_UP	Up-Up	ATGAAGAGATTCGGCACTTGTAGCT	CGATGAACGTATACTAGTTGTTACG	24	11200	4020	CHEK2	4771	3697	NF2
DB006O3BC1_UP	AD003O22BC2_UP	Up-Up	CGGCGGTCGGTGGTGGTCCCCGGAG	CCGGTTAAGACGAGCGCACTATTGG	0	3927	5231	LASP1	5127	4804	CDK16
DB005J1BC1_UP	AD005J1BC1_UP	Up-Up	AATCGTCGTCGGCGAGACCATGTAG	GTGTTTGTGGTGCTAGCTGGAGAGG	0	4771	8968	NF2	208	12155	AKT2
DB003P5BC1_UP	AD003K12BC2_UP	Up-Up	GGCTGGGCCGTCCAGGCGGCGCCGC	GTAGATGACTGCTCCGCGCATAAAC	2	1674	12573	DES	4869	6392	NPM1
DB005E8BC2_UP	AD003C16BC2_UP	Up-Up	CGGAGGGGCCCACCAGGGTGGCCAT	CGGGGGGCGTAAGAGGGGGGGGCGG	0	3978	71458	LIG1	118	6054	ADD1
DB003L4BC2_UP	AD005O16BC2_UP	Up-Up	TGGAGGGGTGGCAAAAGGGTTCAGA	TGAGCCAATGTCTCGGTTGATTTTT	0	2516	9939	NR5A1	471	5438	ATIC
PRSB12BC4_UP	AD005G1BC1_UP	Up-Up	GCTGGAGACAGAAGCAGGGATCTTG	CTGGGCGGGCAGGCGGAGGGCGCCG	0	64376	1154	IKZF5	4595	3901	MUTYH
DB003M2BC2_UP	AD004N2BC2_UP	Up-Up	AGCGGTGATTCTGGGACGCGTGTGT	ACTGGGGGCCGTGGGGGCCGGGGGG	38	5831	2609	PYCR1	10397	3886	NDRG1
DB005N17BC1_UP	PRSF5BC4_UP	Up-Up	AGCCAATGATAACGTCTCTTAGGGT	CCGTGCAGGGGTAGTACTGGAAGGG	0	4291	5516	MLF1	843	5359	FHL3
DB006G1BC1_UP	AD004B8BC2_UP	Up-Up	GAATTACTAAGGGATCTCTGTATCA	CTAGGCTATACAAAAGTTGGCATGG	0	9935	2353	MAFB	27125	12177	AFF4
DB006M19BC1_UP	AD005C19BC1_UP	Up-Up	TTTGGTAGAGCTTGGGGCGACGGGA	TTGATAGCGTAAGGCACTCACTCTC	0	51684	6119	SUFU	2308	5840	FOXO1
DB003D6BC2_UP	PRSE1BC3_UP	Up-Up	ATCGGGCATCAGTTGTAACGTAAGG	GAGAAGCGGTAGGGTGAGTAGGTAA	0	79858	1608	NEK11	5708	5171	PSMD2
DB003I18BC2_UP	AD005O13BC1_UP	Up-Up	TTGCGCGCCCAGGTAGGCGCTTTGG	CCGTAAATAATAGATGGACGAGAAT	0	10983	3899	CCNI	23092	14545	ARHGAP26
DB005B14BC2_UP	PRSF11BC4_UP	Up-Up	CTAAGCCGTCGACAACCCCGTGATC	CGGATACGGGATATGCACAGTGATC	0		9656	IGK@	6829	12443	SUPT5H
DB006B19BC1_UP	AD003J4BC2_UP	Up-Up	GGAATTTGTTCATCTTGTAGGTGTT	GGACTCTCGAAGGCGCTGGTGGTTC	9	4602	12304	MYB	5663	6970	PSEN1
DB003B3BC1_UP	AD005A17BC1_UP	Up-Up	ACCCTAATAATTTACTTTCTAAGAC	TACTTTCTTGAAGCATTTATGGTGG	0	84790	4260	TUBA1C	1655	5957	DDX5
DB006K13BC1_UP	PRSG7BC4_UP	Up-Up	GATTCATGTGGTAGAGCATCTGTTG	ACAGCAATATAATGCATGTGGGATT	0	26039	1296	SS18L1	1284	3179	DDX39
DB006I9BC1_UP	AD003H12BC2_UP	Up-Up	GAGGTTACCCATAGTATTCATGTTA	TTATAGGCACATTTGCCTGGGACCT	2	6416	10376	MAP2K4	221150	10761	SKA3
DB006H20BC2_UP	AD004I7BC1_UP	Up-Up	CTGACTAACAGTGTAGACTGGTACA	CTCGATGTGTTCTGTCGGTCACTCG	36	4026	70215	LPP	1956	71314	EGFR
DB003K21BC1_UP	AD003E23BC1_UP	Up-Up	AATCGTGCTAGATCAGTTAGTATAT	CGATTTGTTCCTGCTCCTGTTCTTT	0	2068	5313	ERCC2	84790	5766	TUBA1C
DB005K3BC1_UP	PRSE1BC1_UP	Up-Up	GTGCGCAAAATTGATACGCCGTTGC	ATGGCCTCATGTAGTAGCAATCCCG	4	4171	6523	MCM2	5708	5171	PSMD2
DB006E19BC1_UP	AD003K5BC1_UP	Up-Up	ATGCTAATAAGACTCAGTGTAGGTC	AAGGGGAGAGTCCGGTTAAGGCGGG	0	10006	12435	ABI1	22858	10179	ICK
DB003J1BC1_UP	AD003E18BC2_UP	Up-Up	ACTTGACTTATGGAGGGTGATGCCG	GTAATTCCGCGGTGACTGCTGAATA	1	1454	4815	CSNK1E	23582	100	CCNDBP1
DB003K22BC2_UP	AD005A2BC2_UP	Up-Up	CTGTACAGCGTGGTCACGCGGTGGG	GTAAAGTGCCATGGCCAAGTAGTCA	0	2068	5313	ERCC2	5546	4026	PRCC
PRSC9BC4_UP	AD003D11BC1_UP	Up-Up	ACTGTGAGGTGCTATCCGAGGGATA	CGGAAACCAGCTGAGGTGCCGATCG	0	7329	3129	UBE2I	4869	5620	NPM1
DB006N16BC2_UP	AD004N22BC2_UP	Up-Up	CCAGGGCCTACGTAACAAAGGGTCG	AGGATCTGGAATGGGTCTCTTTTAA	0	4478	7789	MSN	2271	3408	FH
DB006A15BC1_UP	AD005E7BC1_UP	Up-Up	AGAGCCTTTCTGTGTCGCACGTCTT	TAGAGCATGGCTTGGCAGTGATAGC	0	7170	14851	TPM3	90993	7617	CREB3L1
PRSC4BC3_UP	PRSE7BC1_UP	Up-Up	GAAGCCATTGACAGAGCCGTCCATT	TCATGTGGATGCCCTTCGTCAGGGC	0	5928	3366	RBBP4	5701	7961	PSMC2
DB005A7BC1_UP	AD004P2BC2_UP	Up-Up	TCTACGTCAACAGTGTGAATCCTAG	AGTTCATACTACGGTCTCCCGCATG	2	83903	70384	GSG2	81608	441	FIP1L1
DB003O1BC1_UP	AD004D9BC1_UP	Up-Up	GATCCTCATCTTCTGACTGGTCGAA	TGTGTAGCTAGTCTGATCGGGCGTT	0	332	4441	BIRC5	10342	55275	TFG
DB005D7BC1_UP	AD004B12BC2_UP	Up-Up	GGTTCAGAAGGGGCGACGGGTCTTA	TAATTTCTGGTTAGTCAAGTTAGCT	0	6955	13759	TRA@	23157	7109	SEPT6
PRSB1BC2_UP	AD003I7BC1_UP	Up-Up	TTAGCATGGGACCATTGGTTCTGAC	CAAACCCCACAGTTCCACCAGACAA	0	57819	6601	LSM2	4869	3078	NPM1
DB005L1BC1_UP	AD005A2BC2_UP	Up-Up	GAGTATTTTCGTCACGAGCGTGGGA	GTAAAGTGCCATGGCCAAGTAGTCA	0	3159	4041	HMGA1	5546	4026	PRCC
DB003A24BC2_UP	AD005N10BC2_UP	Up-Up	GATACTAGTGGTCCTTAGGTCATGG	TGGGGCGATCCGATGGTTGGCGGTG	1	7277	5839	TUBA4A	5395	71716	PMS2
DB003J16BC2_UP	AD004A8BC2_UP	Up-Up	GGCGGGTGGGGGGCGTGGCATCGCC	GCGCTACTAGGGACAGCGACGTCTA	0	2189	3568	FANCG	83903	70384	GSG2
DB006H19BC1_UP	PRSF10BC2_UP	Up-Up	GAAGGGTAGCCCAGGGGAGAGGGAT	ACCCAGGGTTCATTAAGAATTGTGG	0	4026	70215	LPP	6672	7188	SP100
DB006K5BC1_UP	AD003K22BC2_UP	Up-Up	GGTAATGGTTTCTAATAATCGCGAC	CTGTCTCACTATTTAAGGTAGCTGT	0	6455	1845	SH3GL1	2068	5313	ERCC2
DB006P3BC1_UP	AD003B14BC2_UP	Up-Up	TATTCAATCACCCCGGGGTGGATAT	TCGCTTTCATTTGGATCGTGTTAAT	0	945	14138	AKAP9	4747	13227	NEFL
DB006P13BC1_UP	AD004M5BC1_UP	Up-Up	AATGCGTGTACCGTTGGCAACGGTCA	GTCTGCAGGGAGCAGTTGCATAAGG	5	23092	14545	ARHGAP26	23133	11831	PHF8
DB003O1BC1_UP	AD003N3BC1_UP	Up-Up	GATCCTCATCTTCTGACTGGTCGAA	GGTAAGGTTTAGGTGGCGTAGCGCG	0	332	4441	BIRC5	4086	3782	SMAD1
DB003L7BC1_UP	PRSE5BC1_UP	Up-Up	CTTTGAGCGGGTCGGTCGTCCGCTG	CACTTGTAGTATAGTCCTAGAATTG	0	7431	69	VIM	6015	4435	RING1
DB005L13BC1_UP	PRSG2BC3_UP	Up-Up	ACAGGAGTCTTAAAATCAATTGGGC	GGTTTCGTCATCGACTCCTAGAGGG	0	4005	11088	LMO2	7329	3129	UBE2I
PRSA6BC2_UP	AD005H11BC1_UP	Up-Up	CGTGGCGCGTGGCGTCAACTATCAG	GGGACATAGCTATGGACGGGAATGG	0	1026	3192	CDKN1A	84441	72211	MAML2
DB006E17BC1_UP	PRSG10BC3_UP	Up-Up	TCACTTCGTTCATTGTGTCCGGGTG	AATGTTTCATCCTACGTGTATGAAG	0	208	56582	AKT2	7341	4586	SUMO1
DB005P14BC2_UP	AD005A17BC1_UP	Up-Up	TTTACAAGTTTAGCACATTGCCGAA	TACTTTCTTGAAGCATTTATGGTGG	6	8915	11832	BCL10	1655	5957	DDX5
DB006C13BC1_UP	AD003B1BC1_UP	Up-Up	AGGTGCGGATTCGAGACTATGGTGT	TATCTTCTGCGCTAATCGTTTATGG	50	1123	3020	CHN1	1356	229	TUBA1B
DB006K6BC2_UP	PRSG12BC11_UP	Up-Up	AGACTGCCAAGGAACTGTGCTGAGT	ATCTGTTTTCCAAGGGGGAGGTTTT	0	6455	1845	SH3GL1	56159	2104	TEX11
DB006A15BC1_UP	PRSF5BC1_UP	Up-Up	AGAGCCTTTCTGTGTCGCACGTCTT	GTCCTAAATGTGATCAGTTTGGGTT	0	7170	14851	TPM3	843	5359	FHL3
DB006I2BC2_UP	AD003B16BC2_UP	Up-Up	TGCCATAGATAATATGCAAGTGTTC	CGTTGTGTATGTATACTTATTGTGT	0	10215	10659	OLIG2	26121	54082	PRPF31
DB003P7BC1_UP	PRSF5BC3_UP	Up-Up	GCGCATTCTAGTGCTATCTTACAGG	GCTTGTTGCTATGCCATGTGTTGTT	0	5127	3474	CDK16	843	5359	FHL3
DB006K12BC2_UP	AD005K23BC1_UP	Up-Up	TAGGCATGCTCCTGGATAGCTGAAC	GGGTCCAAGAGGGCCGGGGAAGGAG	0	23157	2233	SEPT6	5979	4203	RET
DB006B21BC1_UP	PRSF1BC1_UP	Up-Up	AGAGCGATGTTGGCGGGGCACAGCG	TTGTCATCCTGTCACGTATGCGATC	0	2181	71140	ACSL3	309	5664	LSM3
[truncated: 734,021 more rows]
