# Supplementary material for: Pooled‐matrix protein interaction screens using Barcode Fusion Genetics
Source: Mol Syst Biol. 2016 Apr 23;12(4):863. doi: 10.15252/msb.20156660 (PMC4848762; doi:10.15252/msb.20156660)
Supplement: Supplementary file 10 — Data EV3 [file MSB-12-863-s010.zip › Yachie_Petsalaki_Data_S3/CENT_-AA_+3AT.tsv]

DBTAG_ID	ADTAG_ID	FUSION_TYPE	DBTAG_SEQ	ADTAG_SEQ	COUNT	DB_GENE_ID	DB_ORF_ID	DB_SYMB	AD_GENE_ID	AD_ORF_ID	AD_SYMB
DB0001R01C02N2_UP	AD0001R01C01N2_UP	Up-Up	AGTTGAGTTCTGCAGGGACGTCGGA	CTTTCTTATGTACCGGATAGTGTGG	1	9814	9688	SFI1	9814	9688	SFI1
DB0001R01C02N2_UP	AD0001R08C06N2_UP	Up-Up	AGTTGAGTTCTGCAGGGACGTCGGA	AAATGGGTGCCGGCTGGGTCACGCC	1	9814	9688	SFI1	4751	14238	NEK2
DB0001R01C02N2_UP	AD0001R09C08N2_UP	Up-Up	AGTTGAGTTCTGCAGGGACGTCGGA	CAGGGTCTTCGTAGATATCATCTCG	36	9814	9688	SFI1	23568	3431	ARL2BP
DB0001R01C02N2_DN	AD0001R09C08N2_DN	Dn-Dn	CCCCCCCTCCCTCGTAATCGCTGCC	GTCCCGAACTGAGAAAAGCCCTAGA	26	9814	9688	SFI1	23568	3431	ARL2BP
DB0001R01C02N2_UP	AD0001R10C08N2_UP	Up-Up	AGTTGAGTTCTGCAGGGACGTCGGA	GAGTGTTCTTACCACTAAAGGAATT	1	9814	9688	SFI1	10376	7910	TUBA1B
DB0001R01C02N2_UP	AD0001R10C16N2_UP	Up-Up	AGTTGAGTTCTGCAGGGACGTCGGA	TTTACCTAAGCCCTGTGGGGCGCGA	27	9814	9688	SFI1	11116	7071	FGFR1OP
DB0001R01C02N2_UP	AD0001R12C04N2_UP	Up-Up	AGTTGAGTTCTGCAGGGACGTCGGA	AAGGGTCGGGGGGTCCTGAGCGGGT	44	9814	9688	SFI1	201255	7299	LRRC45
DB0001R01C02N2_UP	AD0001R16C12N2_UP	Up-Up	AGTTGAGTTCTGCAGGGACGTCGGA	CCGCATGCACGCGTTGGTTCTTTGG	1	9814	9688	SFI1	27229	907	TUBGCP4
DB0001R01C02N2_UP	AD0002R01C11N2_UP	Up-Up	AGTTGAGTTCTGCAGGGACGTCGGA	CGTGGGCGTAGGAGACCGGGGGTGC	562	9814	9688	SFI1	11030	3504	RBPMS
DB0001R01C02N2_DN	AD0002R01C11N2_DN	Dn-Dn	CCCCCCCTCCCTCGTAATCGCTGCC	CACCCCCCCAGACCCCGGACATTCG	254	9814	9688	SFI1	11030	3504	RBPMS
DB0001R01C02N2_UP	AD0002R01C16N2_UP	Up-Up	AGTTGAGTTCTGCAGGGACGTCGGA	TCCGTAGTATGCGTCCCGCGGGGGA	4710	9814	9688	SFI1	11030	3504	RBPMS
DB0001R01C02N2_DN	AD0002R01C16N2_DN	Dn-Dn	CCCCCCCTCCCTCGTAATCGCTGCC	AGGGGAGCGATTAGGGAATAGTCAC	2579	9814	9688	SFI1	11030	3504	RBPMS
DB0001R01C02N2_DN	AD0002R06C02N2_DN	Dn-Dn	CCCCCCCTCCCTCGTAATCGCTGCC	CACCTACAGCTATGACGAAGGACTA	1	9814	9688	SFI1	55012	2389	PPP2R3C
DB0001R01C02N2_UP	AD0002R08C16N1_UP	Up-Up	AGTTGAGTTCTGCAGGGACGTCGGA	TACTTTTGTTCTTTCATATTTCTAA	1	9814	9688	SFI1	10464	71402	PIBF1
DB0001R01C02N2_UP	AD0002R09C01N2_UP	Up-Up	AGTTGAGTTCTGCAGGGACGTCGGA	TCTCGAGTCGATATACTTCCTGTCC	8	9814	9688	SFI1	6683	72169	SPAST
DB0001R01C02N2_UP	AD0002R09C23N1_UP	Up-Up	AGTTGAGTTCTGCAGGGACGTCGGA	GTCCTAAATGTGATCAGTTTGGGTT	20	9814	9688	SFI1	284076	2303	TTLL6
DB0001R01C02N2_UP	AD0002R13C10N2_UP	Up-Up	AGTTGAGTTCTGCAGGGACGTCGGA	AAAAATGTCTTCCATGTCAGCTGAG	1	9814	9688	SFI1	5701	7961	PSMC2
DB0001R01C02N2_DN	AD0002R14C05N2_DN	Dn-Dn	CCCCCCCTCCCTCGTAATCGCTGCC	CTCCAGAGCGTCCCGTGCCACGCAC	1	9814	9688	SFI1	638	3740	BIK
DB0001R01C02N2_UP	AD0002R15C12N2_UP	Up-Up	AGTTGAGTTCTGCAGGGACGTCGGA	CTGAATATATGTGATGGTATTGAGG	193	9814	9688	SFI1	80321	1596	CEP70
DB0001R01C02N2_DN	AD0002R15C12N2_DN	Dn-Dn	CCCCCCCTCCCTCGTAATCGCTGCC	CATACGGCCAACCAGTACATACCAG	650	9814	9688	SFI1	80321	1596	CEP70
DB0001R01C10N2_UP	AD0001R01C03N2_UP	Up-Up	CAACATGTTTCTGTAATGCTCACGA	CCGGGGGTGGGGAGACGGCCCTGGA	1	9814	9688	SFI1	9814	9688	SFI1
DB0001R01C10N2_UP	AD0001R01C16N2_UP	Up-Up	CAACATGTTTCTGTAATGCTCACGA	GGAAGATACTTGCATCCTCGGGAAG	38	9814	9688	SFI1	55559	347	HAUS7
DB0001R01C10N2_UP	AD0002R01C11N2_UP	Up-Up	CAACATGTTTCTGTAATGCTCACGA	CGTGGGCGTAGGAGACCGGGGGTGC	1742	9814	9688	SFI1	11030	3504	RBPMS
DB0001R01C10N2_DN	AD0002R01C11N2_DN	Dn-Dn	CCCCACCCTGCGGTATGCGGGGAAA	CACCCCCCCAGACCCCGGACATTCG	726	9814	9688	SFI1	11030	3504	RBPMS
DB0001R01C10N2_UP	AD0002R01C16N2_UP	Up-Up	CAACATGTTTCTGTAATGCTCACGA	TCCGTAGTATGCGTCCCGCGGGGGA	935	9814	9688	SFI1	11030	3504	RBPMS
DB0001R01C10N2_DN	AD0002R01C16N2_DN	Dn-Dn	CCCCACCCTGCGGTATGCGGGGAAA	AGGGGAGCGATTAGGGAATAGTCAC	323	9814	9688	SFI1	11030	3504	RBPMS
DB0001R01C10N2_UP	AD0002R11C03N2_UP	Up-Up	CAACATGTTTCTGTAATGCTCACGA	ACCCAGGGTTCATTAAGAATTGTGG	365	9814	9688	SFI1	90410	4088	IFT20
DB0001R01C10N2_DN	AD0002R11C03N2_DN	Dn-Dn	CCCCACCCTGCGGTATGCGGGGAAA	GTGAAGTCGCTATTTAAAAATATTC	560	9814	9688	SFI1	90410	4088	IFT20
DB0001R01C10N2_UP	AD0002R14C05N2_UP	Up-Up	CAACATGTTTCTGTAATGCTCACGA	CTTAATGTAATTAACAAACCTTAAC	39	9814	9688	SFI1	638	3740	BIK
DB0001R01C10N2_DN	AD0003R02C22N2_DN	Dn-Dn	CCCCACCCTGCGGTATGCGGGGAAA	TTAAACTAGGAATAGCCTACATTTA	7	9814	9688	SFI1	114932	2777	MRFAP1L1
DB0001R01C11N2_UP	AD0001R05C21N2_UP	Up-Up	CCCGAAACATCTGCGATGTCCAGTA	TGCAATCGGGGTTAGCCGGACCTTG	35	9094	2588	UNC119	29911	573	HOOK2
DB0001R01C11N2_UP	AD0001R14C07N2_UP	Up-Up	CCCGAAACATCTGCGATGTCCAGTA	GGATAGATTAAGTCGCGAAAGCCTT	13	9094	2588	UNC119	582	56157	BBS1
DB0001R01C11N2_UP	AD0002R01C09N2_UP	Up-Up	CCCGAAACATCTGCGATGTCCAGTA	CAGATTTCAGGACTCTGCGTGCGTC	32	9094	2588	UNC119	10460	56175	TACC3
DB0001R01C11N2_UP	AD0003R02C05N1_UP	Up-Up	CCCGAAACATCTGCGATGTCCAGTA	CACCGGGGGTGGTAGGGGGACTGGG	1	9094	2588	UNC119	5932	1563	RBBP8
DB0001R01C15N2_DN	AD0001R04C08N2_DN	Dn-Dn	CACTTTCCTGAAACCGAGGTCAAT	ACATCTCTCCTAAATTAGCATGCAG	95	9094	2588	UNC119	6102	11374	RP2
DB0001R01C15N2_UP	AD0001R15C10N2_UP	Up-Up	GCGCTATTTCAAATGCAAGCTGGTG	AAACTTTTAGAGAGGGCGGGGGCGG	3	9094	2588	UNC119	22924	7187	MAPRE3
DB0001R01C15N2_UP	AD0002R01C04N2_UP	Up-Up	GCGCTATTTCAAATGCAAGCTGGTG	ATGGATAGGTTATTCACTCTGACTC	13	9094	2588	UNC119	84902	9655	CCDC123
DB0001R01C15N2_UP	AD0002R07C21N2_UP	Up-Up	GCGCTATTTCAAATGCAAGCTGGTG	GTTGCACCAGGGGGGTATTGGCTGA	22	9094	2588	UNC119	5048	12270	PAFAH1B1
DB0001R01C15N2_UP	AD0003R02C02N1_UP	Up-Up	GCGCTATTTCAAATGCAAGCTGGTG	CGTATCGGTCAAAGCTTAGCTAATT	1	9094	2588	UNC119	9112	8956	MTA1
DB0001R01C19N2_UP	AD0001R01C01N2_UP	Up-Up	GTCAATTTTTGTGTTGGTGCAACTC	CTTTCTTATGTACCGGATAGTGTGG	2	7532	801	YWHAG	9814	9688	SFI1
DB0001R01C19N2_UP	AD0001R02C07N2_UP	Up-Up	GTCAATTTTTGTGTTGGTGCAACTC	GGGCCCGCTGCAGGCAATGGTGGGG	1	7532	801	YWHAG	10376	1072	TUBA1B
DB0001R01C19N2_UP	AD0001R03C04N2_UP	Up-Up	GTCAATTTTTGTGTTGGTGCAACTC	GGTTTCTGAGGATTGTCTGAGGCGT	1	7532	801	YWHAG	261734	10399	NPHP4
DB0001R01C19N2_UP	AD0001R04C09N2_UP	Up-Up	GTCAATTTTTGTGTTGGTGCAACTC	GTTGAAGACGAACCGAATTGGGCCA	2	7532	801	YWHAG	26146	11570	TRAF3IP1
DB0001R01C19N2_UP	AD0001R04C22N2_UP	Up-Up	GTCAATTTTTGTGTTGGTGCAACTC	ATGTCACGAGTTCAAGCGTTCGGGG	1	7532	801	YWHAG	1778	12239	DYNC1H1
DB0001R01C19N2_UP	AD0001R04C24N2_UP	Up-Up	GTCAATTTTTGTGTTGGTGCAACTC	TTCAGCTAGCGACGGGTGACATGGG	3	7532	801	YWHAG	1778	12239	DYNC1H1
DB0001R01C19N2_UP	AD0001R05C02N2_UP	Up-Up	GTCAATTTTTGTGTTGGTGCAACTC	AAATTTTTCCGCTAAGCCTGTTCGT	1	7532	801	YWHAG	55012	12126	PPP2R3C
DB0001R01C19N2_UP	AD0001R05C06N2_UP	Up-Up	GTCAATTTTTGTGTTGGTGCAACTC	TTAGTCCTAGACGCCACGGTAGGAG	2	7532	801	YWHAG	116840	12626	CNTROB
DB0001R01C19N2_UP	AD0001R05C07N2_UP	Up-Up	GTCAATTTTTGTGTTGGTGCAACTC	ATCGGCTTCTTTACCCATCAGAAGC	1	7532	801	YWHAG	57405	13089	SPC25
DB0001R01C19N2_UP	AD0001R05C11N2_UP	Up-Up	GTCAATTTTTGTGTTGGTGCAACTC	CGATAATACGGTAAAGTGCTAGGAG	1	7532	801	YWHAG	115106	13260	HAUS1
DB0001R01C19N2_UP	AD0001R05C24N2_UP	Up-Up	GTCAATTTTTGTGTTGGTGCAACTC	AGCTGGACACGACGCCGTGGTATTG	3	7532	801	YWHAG	56890	9176	MDM1
DB0001R01C19N2_UP	AD0001R06C05N2_UP	Up-Up	GTCAATTTTTGTGTTGGTGCAACTC	TCCCAGTGCAAGGGGGGGTAGGCGG	1	7532	801	YWHAG	51259	6396	TMEM216
DB0001R01C19N2_UP	AD0001R07C20N1_UP	Up-Up	GTCAATTTTTGTGTTGGTGCAACTC	GACATTGGAGACAGGTTAAGCACAC	1	7532	801	YWHAG	10142	14138	AKAP9
DB0001R01C19N2_UP	AD0001R08C22N2_UP	Up-Up	GTCAATTTTTGTGTTGGTGCAACTC	TTGATCGGCGACAATGCATTGTTGGA	2	7532	801	YWHAG	4739	14735	NEDD9
DB0001R01C19N2_UP	AD0001R09C08N2_UP	Up-Up	GTCAATTTTTGTGTTGGTGCAACTC	CAGGGTCTTCGTAGATATCATCTCG	3	7532	801	YWHAG	23568	3431	ARL2BP
DB0001R01C19N2_UP	AD0001R12C12N2_UP	Up-Up	GTCAATTTTTGTGTTGGTGCAACTC	GCAATAAAGTTTGCAGCTTCGAGAC	3	7532	801	YWHAG	284086	53456	NEK8
DB0001R01C19N2_UP	AD0001R13C09N2_UP	Up-Up	GTCAATTTTTGTGTTGGTGCAACTC	ACACGCCAATCACTATTTCAAAAAT	2	7532	801	YWHAG	164045	55072	HFM1
DB0001R01C19N2_UP	AD0001R13C14N2_UP	Up-Up	GTCAATTTTTGTGTTGGTGCAACTC	CTTATACCTTCTTAATTAATCCTTC	2	7532	801	YWHAG	8655	56155	DYNLL1
DB0001R01C19N2_UP	AD0001R14C18N1_UP	Up-Up	GTCAATTTTTGTGTTGGTGCAACTC	AACATGGAGCTTGCAGGGTCCGCAG	1	7532	801	YWHAG	3796	8070	KIF2A
DB0001R01C19N2_UP	AD0001R14C21N1_UP	Up-Up	GTCAATTTTTGTGTTGGTGCAACTC	CCAGGAGGGAGCGTGGATAGAGGGC	1	7532	801	YWHAG	1070	5538	CETN3
DB0001R01C19N2_UP	AD0001R16C18N2_UP	Up-Up	GTCAATTTTTGTGTTGGTGCAACTC	GCGTAACATGTTGTGGTCCGATACT	1	7532	801	YWHAG	54801	8819	HAUS6
DB0001R01C19N2_UP	AD0002R01C04N2_UP	Up-Up	GTCAATTTTTGTGTTGGTGCAACTC	ATGGATAGGTTATTCACTCTGACTC	2	7532	801	YWHAG	84902	9655	CCDC123
DB0001R01C19N2_UP	AD0002R01C08N2_UP	Up-Up	GTCAATTTTTGTGTTGGTGCAACTC	GGGTATTAGACTAGATCGAACAGGG	1	7532	801	YWHAG	10460	56175	TACC3
DB0001R01C19N2_UP	AD0002R01C11N2_UP	Up-Up	GTCAATTTTTGTGTTGGTGCAACTC	CGTGGGCGTAGGAGACCGGGGGTGC	2	7532	801	YWHAG	11030	3504	RBPMS
DB0001R01C19N2_UP	AD0002R02C01N2_UP	Up-Up	GTCAATTTTTGTGTTGGTGCAACTC	TGCTGGGGGAACCCGCATCGAACCC	2	7532	801	YWHAG	55165	4717	CEP55
DB0001R01C19N2_DN	AD0002R02C01N2_DN	Dn-Dn	CCTCTCCTCCCCGAAGGACCAGCTC	GCCTGACTGAATACCCAACAAGATC	1	7532	801	YWHAG	55165	4717	CEP55
DB0001R01C19N2_UP	AD0002R02C16N2_UP	Up-Up	GTCAATTTTTGTGTTGGTGCAACTC	TAATGTCGACGCCCACATGGCAATT	2	7532	801	YWHAG	3320	53186	HSP90AA1
DB0001R01C19N2_UP	AD0002R03C13N2_UP	Up-Up	GTCAATTTTTGTGTTGGTGCAACTC	ATGGCGACCGGGGCTCTCGGGGGGG	2	7532	801	YWHAG	164045	53147	HFM1
DB0001R01C19N2_UP	AD0002R05C03N2_UP	Up-Up	GTCAATTTTTGTGTTGGTGCAACTC	AAGGGGCGCAACTGGAGGGGTAGGG	2	7532	801	YWHAG	1453	3787	CSNK1D
DB0001R01C19N2_UP	AD0002R05C14N2_UP	Up-Up	GTCAATTTTTGTGTTGGTGCAACTC	CCGTACGTTACACCGTGTGCAATCG	1	7532	801	YWHAG	10383	2550	TUBB2C
DB0001R01C19N2_UP	AD0002R05C16N2_UP	Up-Up	GTCAATTTTTGTGTTGGTGCAACTC	CAATCATCAATATTAGCCTTTGGAT	1	7532	801	YWHAG	10383	2550	TUBB2C
DB0001R01C19N2_UP	AD0002R07C18N2_UP	Up-Up	GTCAATTTTTGTGTTGGTGCAACTC	CACTTCGTTGAGGTCGTAACTCTTT	1	7532	801	YWHAG	5566	71136	PRKACA
DB0001R01C19N2_UP	AD0002R09C03N2_UP	Up-Up	GTCAATTTTTGTGTTGGTGCAACTC	GACGCATGTGAAACGGCTAGTAGGA	3	7532	801	YWHAG	10460	71455	TACC3
DB0001R01C19N2_UP	AD0002R09C18N2_UP	Up-Up	GTCAATTTTTGTGTTGGTGCAACTC	GCGTCTAAGAGCCTGCGTCATAGCG	2	7532	801	YWHAG	282809	1515	POC1B
DB0001R01C19N2_UP	AD0002R11C07N1_UP	Up-Up	GTCAATTTTTGTGTTGGTGCAACTC	CAGGAGCAAGCTCCATCGGTCTAGG	1	7532	801	YWHAG	27077	4426	B9D1
DB0001R01C19N2_UP	AD0002R13C21N2_UP	Up-Up	GTCAATTTTTGTGTTGGTGCAACTC	GATTCAGGACGACGTGCAAGGAGGG	4	7532	801	YWHAG	56904	6148	SH3GLB2
DB0001R01C19N2_UP	AD0002R15C12N2_UP	Up-Up	GTCAATTTTTGTGTTGGTGCAACTC	CTGAATATATGTGATGGTATTGAGG	2	7532	801	YWHAG	80321	1596	CEP70
DB0001R01C19N2_UP	AD0002R15C19N2_UP	Up-Up	GTCAATTTTTGTGTTGGTGCAACTC	AGAACATGTGTACATGGCCAGGAAT	3	7532	801	YWHAG	22852	70210	ANKRD26
DB0001R01C19N2_UP	AD0002R16C04N1_UP	Up-Up	GTCAATTTTTGTGTTGGTGCAACTC	TGGATAACTTCAAATTACTTCCTGG	1	7532	801	YWHAG	10426	2984	TUBGCP3
DB0001R01C19N2_UP	AD0003R01C23N2_UP	Up-Up	GTCAATTTTTGTGTTGGTGCAACTC	AGCTCATTCGTGTGATTCCGTGTAT	3	7532	801	YWHAG	6810	8013	STX4
DB0001R01C19N2_UP	AD0003R02C22N2_UP	Up-Up	GTCAATTTTTGTGTTGGTGCAACTC	CTGTGTTGTGTCATTTATGTTTGAT	1	7532	801	YWHAG	114932	2777	MRFAP1L1
DB0001R01C19N2_UP	AD0003R03C20N2_UP	Up-Up	GTCAATTTTTGTGTTGGTGCAACTC	GCATTAGACAGGTTAGTCATACCGC	5	7532	801	YWHAG	5347	2963	PLK1
DB0001R01C19N2_DN	AD0003R03C20N2_DN	Dn-Dn	CCTCTCCTCCCCGAAGGACCAGCTC	TTGGAAGTTTTCCCATCAACGATAG	1	7532	801	YWHAG	5347	2963	PLK1
DB0001R01C19N2_UP	AD0003R04C06N2_UP	Up-Up	GTCAATTTTTGTGTTGGTGCAACTC	ATGGGGTACGGCACAGCTGTTACAC	1	7532	801	YWHAG	585	1740	BBS4
DB0001R01C19N2_UP	AD0003R04C17N2_UP	Up-Up	GTCAATTTTTGTGTTGGTGCAACTC	ATGCTCTGGTACTAATTTAGCCTTC	1	7532	801	YWHAG	129880	10732	BBS5
DB0001R01C19N2_UP	AD0003R05C01N2_UP	Up-Up	GTCAATTTTTGTGTTGGTGCAACTC	AAATGTCATGGTAATTGGGACGAAG	1	7532	801	YWHAG	4957	3043	ODF2
DB0001R01C19N2_UP	AD0003R06C02N2_UP	Up-Up	GTCAATTTTTGTGTTGGTGCAACTC	GGAGTGTATTTAATACTAGACGTTA	1	7532	801	YWHAG	54585	1540	LZTFL1
DB0001R01C19N2_UP	AD0003R06C09N2_UP	Up-Up	GTCAATTTTTGTGTTGGTGCAACTC	TATGCGCTTTGCCCGTTGTCTGTGG	1	7532	801	YWHAG	83540	5774	NUF2
DB0001R01C19N2_UP	AD0003R06C12N2_UP	Up-Up	GTCAATTTTTGTGTTGGTGCAACTC	TAAGACATCGGTCAAATCCCCAGCT	1	7532	801	YWHAG	60509	4496	AGBL5
DB0001R01C19N2_UP	AD0003R06C17N2_UP	Up-Up	GTCAATTTTTGTGTTGGTGCAACTC	GTTATAATGTCGGCCACGACGTGGT	3	7532	801	YWHAG	60509	4496	AGBL5
DB0001R01C22N2_UP	AD0001R01C04N2_UP	Up-Up	TTTAAACATATCGCAAGCGTAAGCG	GGAGACGAACCGATAGGGGACAGGA	1	7532	801	YWHAG	2275	5359	FHL3
DB0001R01C22N2_UP	AD0001R01C12N2_UP	Up-Up	TTTAAACATATCGCAAGCGTAAGCG	CACATATAAAATCTTCATGTGCAAT	3	7532	801	YWHAG	1020	3701	CDK5
DB0001R01C22N2_UP	AD0001R01C15N2_UP	Up-Up	TTTAAACATATCGCAAGCGTAAGCG	TTGATCGTGGGCTAGAGTTATGGAT	2	7532	801	YWHAG	55559	347	HAUS7
DB0001R01C22N2_UP	AD0001R02C01N1_UP	Up-Up	TTTAAACATATCGCAAGCGTAAGCG	GAGTACTTCTGTTCTAGGTCATTGA	1	7532	801	YWHAG	29922	5633	NME7
DB0001R01C22N2_UP	AD0001R02C06N2_UP	Up-Up	TTTAAACATATCGCAAGCGTAAGCG	TCTAATTCTTAGCTCATCAGCCGAC	1	7532	801	YWHAG	10382	6055	TUBB4
DB0001R01C22N2_UP	AD0001R02C11N2_UP	Up-Up	TTTAAACATATCGCAAGCGTAAGCG	GGAGGTTGGCGGCCATTCTCGTGCG	1	7532	801	YWHAG	10376	1072	TUBA1B
DB0001R01C22N2_UP	AD0001R03C23N2_UP	Up-Up	TTTAAACATATCGCAAGCGTAAGCG	CACCGGCATGTGTGGTATACGCGAG	2	7532	801	YWHAG	11104	11609	KATNA1
DB0001R01C22N2_UP	AD0001R04C09N2_UP	Up-Up	TTTAAACATATCGCAAGCGTAAGCG	GTTGAAGACGAACCGAATTGGGCCA	1	7532	801	YWHAG	26146	11570	TRAF3IP1
DB0001R01C22N2_UP	AD0001R04C17N2_UP	Up-Up	TTTAAACATATCGCAAGCGTAAGCG	CTATGCTTTCCACAAAGTGTTATGT	1	7532	801	YWHAG	132320	12277	SCLT1
DB0001R01C22N2_UP	AD0001R05C11N2_UP	Up-Up	TTTAAACATATCGCAAGCGTAAGCG	CGATAATACGGTAAAGTGCTAGGAG	2	7532	801	YWHAG	115106	13260	HAUS1
DB0001R01C22N2_UP	AD0001R05C16N2_UP	Up-Up	TTTAAACATATCGCAAGCGTAAGCG	TCGGCGACACCGTTCGTTGTAGGGA	1	7532	801	YWHAG	27229	5836	TUBGCP4
DB0001R01C22N2_UP	AD0001R06C06N2_UP	Up-Up	TTTAAACATATCGCAAGCGTAAGCG	ACTGCCGCGCCATCCAGAAACTTTT	1	7532	801	YWHAG	80321	9161	CEP70
DB0001R01C22N2_UP	AD0001R07C01N2_UP	Up-Up	TTTAAACATATCGCAAGCGTAAGCG	AATTTTCTTGGGAGTTCTTGGAGG	1	7532	801	YWHAG	80184	2699	CEP290
DB0001R01C22N2_UP	AD0001R07C04N2_UP	Up-Up	TTTAAACATATCGCAAGCGTAAGCG	AGGTTAGCGCGCAAGTTTCTATCGG	1	7532	801	YWHAG	11258	3972	DCTN3
DB0001R01C22N2_UP	AD0001R07C08N2_UP	Up-Up	TTTAAACATATCGCAAGCGTAAGCG	TCGACCGTCGAGGGCCTCTGGGCAG	1	7532	801	YWHAG	79003	3288	MIS12
DB0001R01C22N2_UP	AD0001R07C20N1_UP	Up-Up	TTTAAACATATCGCAAGCGTAAGCG	GACATTGGAGACAGGTTAAGCACAC	1	7532	801	YWHAG	10142	14138	AKAP9
DB0001R01C22N2_UP	AD0001R08C17N2_UP	Up-Up	TTTAAACATATCGCAAGCGTAAGCG	AGTAACTTTTCTGGACCGCAGGGGC	3	7532	801	YWHAG	5577	14506	PRKAR2B
DB0001R01C22N2_UP	AD0001R08C20N2_UP	Up-Up	TTTAAACATATCGCAAGCGTAAGCG	GGCGGAGCAAACGGGAGATTGAAGG	1	7532	801	YWHAG	4739	14735	NEDD9
DB0001R01C22N2_UP	AD0001R09C07N2_UP	Up-Up	TTTAAACATATCGCAAGCGTAAGCG	GGGGCTACGGTGGACGACGGGCAAC	1	7532	801	YWHAG	23568	3431	ARL2BP
DB0001R01C22N2_UP	AD0001R09C10N2_UP	Up-Up	TTTAAACATATCGCAAGCGTAAGCG	GCTGGGTCCATGATAGCGACGGTGG	2	7532	801	YWHAG	8636	2717	SSNA1
DB0001R01C22N2_UP	AD0001R09C12N2_UP	Up-Up	TTTAAACATATCGCAAGCGTAAGCG	GCAAGAACAGTGTTTCGTCTGAAGC	1	7532	801	YWHAG	6672	7188	SP100
DB0001R01C22N2_UP	AD0001R10C01N2_UP	Up-Up	TTTAAACATATCGCAAGCGTAAGCG	GTATAAACGATGGTTCCTCACCGAC	3	7532	801	YWHAG	90410	10243	IFT20
DB0001R01C22N2_DN	AD0001R10C01N2_DN	Dn-Dn	CCCCCAAACGATCCCCTCCATATCG	GTCGCTTATTGCTCATGCAATCTGT	1	7532	801	YWHAG	90410	10243	IFT20
DB0001R01C22N2_UP	AD0001R11C09N2_UP	Up-Up	TTTAAACATATCGCAAGCGTAAGCG	AACATGAGCGTCATCTCATGCAAGT	2	7532	801	YWHAG	5518	5861	PPP2R1A
DB0001R01C22N2_UP	AD0001R11C11N2_UP	Up-Up	TTTAAACATATCGCAAGCGTAAGCG	GCCCAGGCTTTCTCTGTTGGGGAAGT	4	7532	801	YWHAG	5518	5861	PPP2R1A
DB0001R01C22N2_UP	AD0001R12C04N2_UP	Up-Up	TTTAAACATATCGCAAGCGTAAGCG	AAGGGTCGGGGGGTCCTGAGCGGGT	1	7532	801	YWHAG	201255	7299	LRRC45
DB0001R01C22N2_UP	AD0001R12C13N2_UP	Up-Up	TTTAAACATATCGCAAGCGTAAGCG	TTAGGGTACATCAATTGTCAGTGCG	1	7532	801	YWHAG	284086	53456	NEK8
DB0001R01C22N2_DN	AD0001R13C17N1_DN	Dn-Dn	CCCCCAAACGATCCCCTCCATATCG	CCTCTATGCGCCACTACCGTCCACG	1	7532	801	YWHAG	8655	56155	DYNLL1
DB0001R01C22N2_UP	AD0001R14C21N1_UP	Up-Up	TTTAAACATATCGCAAGCGTAAGCG	CCAGGAGGGAGCGTGGATAGAGGGC	1	7532	801	YWHAG	1070	5538	CETN3
DB0001R01C22N2_UP	AD0001R15C02N2_UP	Up-Up	TTTAAACATATCGCAAGCGTAAGCG	AGGTAACCAATCCTAGAGCAATAGT	3	7532	801	YWHAG	1070	5538	CETN3
DB0001R01C22N2_UP	AD0001R15C19N2_UP	Up-Up	TTTAAACATATCGCAAGCGTAAGCG	GGCGTTTGCGTGTATGTACGGCGGC	1	7532	801	YWHAG	983	5873	CDK1
DB0001R01C22N2_UP	AD0001R15C21N1_UP	Up-Up	TTTAAACATATCGCAAGCGTAAGCG	TTAACACAATAGCTACCAGTCAACG	1	7532	801	YWHAG	983	5873	CDK1
DB0001R01C22N2_UP	AD0001R16C12N2_UP	Up-Up	TTTAAACATATCGCAAGCGTAAGCG	CCGCATGCACGCGTTGGTTCTTTGG	1	7532	801	YWHAG	27229	907	TUBGCP4
DB0001R01C22N2_UP	AD0001R16C18N2_UP	Up-Up	TTTAAACATATCGCAAGCGTAAGCG	GCGTAACATGTTGTGGTCCGATACT	1	7532	801	YWHAG	54801	8819	HAUS6
DB0001R01C22N2_UP	AD0001R16C23N1_UP	Up-Up	TTTAAACATATCGCAAGCGTAAGCG	TCCTAGTTTTCTCATATATATTCGT	1	7532	801	YWHAG	84902	9655	CCDC123
DB0001R01C22N2_UP	AD0002R01C01N2_UP	Up-Up	TTTAAACATATCGCAAGCGTAAGCG	ATGCCAGTCAATGTCGGAGGCGTGT	1	7532	801	YWHAG	84902	9655	CCDC123
DB0001R01C22N2_UP	AD0002R01C08N2_UP	Up-Up	TTTAAACATATCGCAAGCGTAAGCG	GGGTATTAGACTAGATCGAACAGGG	2	7532	801	YWHAG	10460	56175	TACC3
DB0001R01C22N2_UP	AD0002R01C09N2_UP	Up-Up	TTTAAACATATCGCAAGCGTAAGCG	CAGATTTCAGGACTCTGCGTGCGTC	1	7532	801	YWHAG	10460	56175	TACC3
DB0001R01C22N2_UP	AD0002R02C02N1_UP	Up-Up	TTTAAACATATCGCAAGCGTAAGCG	TGGAATGAGTAGGAGGTGACTGTGC	2	7532	801	YWHAG	163	4761	AP2B1
DB0001R01C22N2_UP	AD0002R02C20N1_UP	Up-Up	TTTAAACATATCGCAAGCGTAAGCG	CAGAGATGATGAAAATCTCTAATTT	1	7532	801	YWHAG	49856	55298	WDR8
DB0001R01C22N2_UP	AD0002R03C13N2_UP	Up-Up	TTTAAACATATCGCAAGCGTAAGCG	ATGGCGACCGGGGCTCTCGGGGGGG	1	7532	801	YWHAG	164045	53147	HFM1
DB0001R01C22N2_UP	AD0002R04C06N2_UP	Up-Up	TTTAAACATATCGCAAGCGTAAGCG	TAGGGCGGTGCCTCGCGTGACTTGG	1	7532	801	YWHAG	54930	3863	HAUS4
DB0001R01C22N2_UP	AD0002R04C07N2_UP	Up-Up	TTTAAACATATCGCAAGCGTAAGCG	GAGGACCCAACTGCGATGTATGAGG	2	7532	801	YWHAG	25886	4487	POC1A
DB0001R01C22N2_UP	AD0002R05C10N2_UP	Up-Up	TTTAAACATATCGCAAGCGTAAGCG	CTATAATAGTTTTTAACAACAGAGA	1	7532	801	YWHAG	10426	8943	TUBGCP3
DB0001R01C22N2_UP	AD0002R08C08N2_UP	Up-Up	TTTAAACATATCGCAAGCGTAAGCG	GAATCCTTCAGTACGGGCGGGGGGC	2	7532	801	YWHAG	79600	71186	TCTN1
DB0001R01C22N2_UP	AD0002R08C15N2_UP	Up-Up	TTTAAACATATCGCAAGCGTAAGCG	TATCGGCTTATATTAGCCTTGGTAA	1	7532	801	YWHAG	10464	71402	PIBF1
DB0001R01C22N2_UP	AD0002R09C04N2_UP	Up-Up	TTTAAACATATCGCAAGCGTAAGCG	TGTGGCGACATTCACAACTCTTGTT	1	7532	801	YWHAG	10460	71455	TACC3
DB0001R01C22N2_UP	AD0002R09C15N2_UP	Up-Up	TTTAAACATATCGCAAGCGTAAGCG	ATGGTGACCTATCGAATATCGTTTG	8	7532	801	YWHAG	51175	2163	TUBE1
DB0001R01C22N2_UP	AD0002R09C16N2_UP	Up-Up	TTTAAACATATCGCAAGCGTAAGCG	GCCGGCATAGCCGGGTTGTCCGGCG	2	7532	801	YWHAG	51175	2163	TUBE1
DB0001R01C22N2_UP	AD0002R09C18N2_UP	Up-Up	TTTAAACATATCGCAAGCGTAAGCG	GCGTCTAAGAGCCTGCGTCATAGCG	1	7532	801	YWHAG	282809	1515	POC1B
DB0001R01C22N2_UP	AD0002R09C20N2_UP	Up-Up	TTTAAACATATCGCAAGCGTAAGCG	TTTTTGTTTCTGAGATTGAAGTTGT	1	7532	801	YWHAG	80254	7011	CEP63
DB0001R01C22N2_UP	AD0002R09C21N2_UP	Up-Up	TTTAAACATATCGCAAGCGTAAGCG	AAACGTATGCATCATGGGTACAATT	1	7532	801	YWHAG	80254	7011	CEP63
DB0001R01C22N2_UP	AD0002R10C19N2_UP	Up-Up	TTTAAACATATCGCAAGCGTAAGCG	CTATAATTACTTAAACAATGTACAG	1	7532	801	YWHAG	90410	4088	IFT20
DB0001R01C22N2_UP	AD0002R11C03N2_UP	Up-Up	TTTAAACATATCGCAAGCGTAAGCG	ACCCAGGGTTCATTAAGAATTGTGG	3	7532	801	YWHAG	90410	4088	IFT20
DB0001R01C22N2_UP	AD0002R11C07N1_UP	Up-Up	TTTAAACATATCGCAAGCGTAAGCG	CAGGAGCAAGCTCCATCGGTCTAGG	1	7532	801	YWHAG	27077	4426	B9D1
DB0001R01C22N2_UP	AD0002R12C15N2_UP	Up-Up	TTTAAACATATCGCAAGCGTAAGCG	GCTTGTTGCTATGCCATGTGTTGTT	2	7532	801	YWHAG	6015	4435	RING1
DB0001R01C22N2_UP	AD0002R13C10N2_UP	Up-Up	TTTAAACATATCGCAAGCGTAAGCG	AAAAATGTCTTCCATGTCAGCTGAG	1	7532	801	YWHAG	5701	7961	PSMC2
DB0001R01C22N2_DN	AD0002R13C10N2_DN	Dn-Dn	CCCCCAAACGATCCCCTCCATATCG	GGTAGGCCGTAAAAACCTGCGGTAA	1	7532	801	YWHAG	5701	7961	PSMC2
DB0001R01C22N2_UP	AD0002R14C10N2_UP	Up-Up	TTTAAACATATCGCAAGCGTAAGCG	GTGTTGAACGTTCTTATACTTACGT	1	7532	801	YWHAG	84100	1857	ARL6
DB0001R01C22N2_UP	AD0002R14C11N2_UP	Up-Up	TTTAAACATATCGCAAGCGTAAGCG	GACCTATCTCGAAGATACATGCCC	1	7532	801	YWHAG	84100	1857	ARL6
DB0001R01C22N2_UP	AD0002R14C15N2_UP	Up-Up	TTTAAACATATCGCAAGCGTAAGCG	GAAGCGACTAAACGGTGCGTGACGC	1	7532	801	YWHAG	1639	8953	DCTN1
DB0001R01C22N2_UP	AD0002R15C12N2_UP	Up-Up	TTTAAACATATCGCAAGCGTAAGCG	CTGAATATATGTGATGGTATTGAGG	1	7532	801	YWHAG	80321	1596	CEP70
DB0001R01C22N2_UP	AD0002R15C13N2_UP	Up-Up	TTTAAACATATCGCAAGCGTAAGCG	GAGGTCAATTGGCGTTTTTAGACGC	1	7532	801	YWHAG	23177	3746	CEP68
DB0001R01C22N2_UP	AD0002R15C15N2_UP	Up-Up	TTTAAACATATCGCAAGCGTAAGCG	AAAATTGTACCTGCAAATTGATAGC	2	7532	801	YWHAG	23177	3746	CEP68
DB0001R01C22N2_UP	AD0002R15C19N2_UP	Up-Up	TTTAAACATATCGCAAGCGTAAGCG	AGAACATGTGTACATGGCCAGGAAT	1	7532	801	YWHAG	22852	70210	ANKRD26
DB0001R01C22N2_UP	AD0003R01C19N2_UP	Up-Up	TTTAAACATATCGCAAGCGTAAGCG	TGCGTCTCATCAGCCTTTACTTATA	1	7532	801	YWHAG	6810	8013	STX4
DB0001R01C22N2_UP	AD0003R02C02N1_UP	Up-Up	TTTAAACATATCGCAAGCGTAAGCG	CGTATCGGTCAAAGCTTAGCTAATT	2	7532	801	YWHAG	9112	8956	MTA1
DB0001R01C22N2_UP	AD0003R02C15N1_UP	Up-Up	TTTAAACATATCGCAAGCGTAAGCG	AGAGTTTTTAATAACAGATGGTATTTAGT	1	7532	801	YWHAG	27258	5664	LSM3
DB0001R01C22N2_UP	AD0003R02C19N2_UP	Up-Up	TTTAAACATATCGCAAGCGTAAGCG	AATGTTTCATCCTACGTGTATGAAG	1	7532	801	YWHAG	114932	2777	MRFAP1L1
DB0001R01C22N2_UP	AD0003R03C15N2_UP	Up-Up	TTTAAACATATCGCAAGCGTAAGCG	GTCTTTGTGCTATGCATCATACAAA	1	7532	801	YWHAG	26140	9089	TTLL3
DB0001R01C22N2_UP	AD0003R04C16N2_UP	Up-Up	TTTAAACATATCGCAAGCGTAAGCG	AAGTGTTTATGAGTAGCTGGCATGA	1	7532	801	YWHAG	129880	10732	BBS5
DB0001R01C22N2_UP	AD0003R04C18N2_UP	Up-Up	TTTAAACATATCGCAAGCGTAAGCG	CCGTGAATACGCAGACTCTGCCCGG	1	7532	801	YWHAG	153241	10401	CEP120
DB0001R01C22N2_UP	AD0003R04C20N2_UP	Up-Up	TTTAAACATATCGCAAGCGTAAGCG	AATGAAGGAAAACGGGTGAGGCGCG	1	7532	801	YWHAG	153241	10401	CEP120
DB0001R01C22N2_UP	AD0003R05C02N2_UP	Up-Up	TTTAAACATATCGCAAGCGTAAGCG	AGATCGGCTCATGCGTCGGTGTGA	1	7532	801	YWHAG	4957	3043	ODF2
DB0001R01C22N2_UP	AD0003R05C18N2_UP	Up-Up	TTTAAACATATCGCAAGCGTAAGCG	ATGTAGTGTTGCGACAAAATAAAAC	2	7532	801	YWHAG	9094	2588	UNC119
DB0001R01C22N2_UP	AD0003R06C02N2_UP	Up-Up	TTTAAACATATCGCAAGCGTAAGCG	GGAGTGTATTTAATACTAGACGTTA	4	7532	801	YWHAG	54585	1540	LZTFL1
DB0001R01C22N2_UP	AD0003R06C04N2_UP	Up-Up	TTTAAACATATCGCAAGCGTAAGCG	GACTAAGCGCTGCGGGGATGCGGGG	4	7532	801	YWHAG	54585	1540	LZTFL1
DB0001R01C22N2_UP	AD0003R06C08N2_UP	Up-Up	TTTAAACATATCGCAAGCGTAAGCG	CGGAAACCGGCATGAGCGGTGAGTA	1	7532	801	YWHAG	83540	5774	NUF2
DB0001R01C22N2_UP	AD0003R06C12N2_UP	Up-Up	TTTAAACATATCGCAAGCGTAAGCG	TAAGACATCGGTCAAATCCCCAGCT	2	7532	801	YWHAG	60509	4496	AGBL5
DB0001R01C22N2_UP	AD0003R06C17N2_UP	Up-Up	TTTAAACATATCGCAAGCGTAAGCG	GTTATAATGTCGGCCACGACGTGGT	3	7532	801	YWHAG	60509	4496	AGBL5
DB0001R02C02N2_UP	AD0001R05C06N2_UP	Up-Up	ATTTTAAAGTAACACAATACCACTT	TTAGTCCTAGACGCCACGGTAGGAG	23	1020	3701	CDK5	116840	12626	CNTROB
DB0001R02C02N2_UP	AD0001R07C09N2_UP	Up-Up	ATTTTAAAGTAACACAATACCACTT	AAGAACTTCGTTGCTTTGAGACTTA	35	1020	3701	CDK5	55233	925	MOBKL1B
DB0001R02C02N2_DN	AD0001R08C20N2_DN	Dn-Dn	ACTAGTCCACTAAGACGCTCCGCTG	CCTCCGCATCGGGGGCTAAGTTTTA	41	1020	3701	CDK5	4739	14735	NEDD9
DB0001R02C02N2_UP	AD0001R11C09N2_UP	Up-Up	ATTTTAAAGTAACACAATACCACTT	AACATGAGCGTCATCTCATGCAAGT	131	1020	3701	CDK5	5518	5861	PPP2R1A
DB0001R02C02N2_UP	AD0001R13C05N2_UP	Up-Up	ATTTTAAAGTAACACAATACCACTT	TGGCGTCAAGATTGAGGTGTCAGT	7	1020	3701	CDK5	200894	52802	ARL13B
DB0001R02C02N2_UP	AD0001R13C17N1_UP	Up-Up	ATTTTAAAGTAACACAATACCACTT	TAAGCTTATTGGCTCTCAATGGCTG	1	1020	3701	CDK5	8655	56155	DYNLL1
DB0001R02C02N2_DN	AD0001R15C05N2_DN	Dn-Dn	ACTAGTCCACTAAGACGCTCCGCTG	ATAAGTCCGGCAACTTGACCGAGGT	4	1020	3701	CDK5	7531	34	YWHAE
DB0001R02C02N2_DN	AD0001R16C10N2_DN	Dn-Dn	ACTAGTCCACTAAGACGCTCCGCTG	GTTTCAAGGCTAAAGGTTAGATGAT	1	1020	3701	CDK5	27229	907	TUBGCP4
DB0001R02C02N2_DN	AD0002R01C06N2_DN	Dn-Dn	ACTAGTCCACTAAGACGCTCCGCTG	TCAAAAGGTAATGAAAAGCGATTGA	1	1020	3701	CDK5	3320	56677	HSP90AA1
DB0001R02C02N2_UP	AD0002R05C12N2_UP	Up-Up	ATTTTAAAGTAACACAATACCACTT	TCTTAGGGATTCAAACCGTTTTAAA	19	1020	3701	CDK5	203068	3825	TUBB
DB0001R02C02N2_DN	AD0002R05C12N2_DN	Dn-Dn	ACTAGTCCACTAAGACGCTCCGCTG	AAGTTACTCCCGTGCATTCGCTAAG	7	1020	3701	CDK5	203068	3825	TUBB
DB0001R02C02N2_DN	AD0002R12C15N2_DN	Dn-Dn	ACTAGTCCACTAAGACGCTCCGCTG	CAAGGTCAATAAATAAGCCCGTCCT	1	1020	3701	CDK5	6015	4435	RING1
DB0001R02C02N2_UP	AD0003R02C08N1_UP	Up-Up	ATTTTAAAGTAACACAATACCACTT	TGCGGTGAGGGGTGGTGGCGGGGGG	31	1020	3701	CDK5	6844	4137	VAMP2
DB0001R02C03N2_UP	AD0001R07C07N2_UP	Up-Up	TATTAATGTTCGGGCCGTTGTCGTT	AAGGCATGTCTGGTGGGCAAGGCGG	20	1020	3701	CDK5	79003	3288	MIS12
DB0001R02C03N2_UP	AD0001R07C08N2_UP	Up-Up	TATTAATGTTCGGGCCGTTGTCGTT	TCGACCGTCGAGGGCCTCTGGGCAG	1	1020	3701	CDK5	79003	3288	MIS12
DB0001R02C03N2_DN	AD0001R07C08N2_DN	Dn-Dn	CCTCATGGCTCTCCCTCCTGCTAGC	ATCAACCTATGGAACAATGATTTAC	6	1020	3701	CDK5	79003	3288	MIS12
DB0001R02C03N2_DN	AD0001R10C10N2_DN	Dn-Dn	CCTCATGGCTCTCCCTCCTGCTAGC	GCTCACTAGACTAGGAATTCGTAAA	22	1020	3701	CDK5	10376	7910	TUBA1B
DB0001R02C03N2_UP	AD0002R08C22N1_UP	Up-Up	TATTAATGTTCGGGCCGTTGTCGTT	GGATAGTCCTCTTCTCCCATGGTAC	1	1020	3701	CDK5	6683	72169	SPAST
DB0001R02C03N2_DN	AD0002R09C20N2_DN	Dn-Dn	CCTCATGGCTCTCCCTCCTGCTAGC	TAACACCCTAAACTTACTCTGAAAT	2	1020	3701	CDK5	80254	7011	CEP63
DB0001R02C03N2_UP	AD0002R12C21N2_UP	Up-Up	TATTAATGTTCGGGCCGTTGTCGTT	CGTAGGGTGTGGGGGTGGTGGGGTC	1	1020	3701	CDK5	5111	3156	PCNA
DB0001R02C03N2_DN	AD0002R14C05N2_DN	Dn-Dn	CCTCATGGCTCTCCCTCCTGCTAGC	CTCCAGAGCGTCCCGTGCCACGCAC	34	1020	3701	CDK5	638	3740	BIK
DB0001R02C03N2_DN	AD0003R05C20N2_DN	Dn-Dn	CCTCATGGCTCTCCCTCCTGCTAGC	CCATGACTTACCGACAGAGAAAATA	25	1020	3701	CDK5	9094	2588	UNC119
DB0001R02C03N2_DN	AD0003R05C23N2_DN	Dn-Dn	CCTCATGGCTCTCCCTCCTGCTAGC	AGTGCTAGGCCAAACATATCTAATC	18	1020	3701	CDK5	55722	3636	CEP72
DB0001R02C07N2_UP	AD0001R01C01N2_UP	Up-Up	ACGATGTTGTTGAGCTGTTTGTGGC	CTTTCTTATGTACCGGATAGTGTGG	1	55559	347	HAUS7	9814	9688	SFI1
DB0001R02C07N2_UP	AD0001R01C21N2_UP	Up-Up	ACGATGTTGTTGAGCTGTTTGTGGC	ACGGCTTCCTCTGGATTTTACTCTC	6	55559	347	HAUS7	10121	3250	ACTR1A
DB0001R02C07N2_DN	AD0001R05C05N2_DN	Dn-Dn	TCATTAGCTAAATATAGAGTGTGTT	GGGTGCCCAGGAATCCCCTGAACAA	1	55559	347	HAUS7	116840	12626	CNTROB
DB0001R02C07N2_DN	AD0001R05C21N2_DN	Dn-Dn	TCATTAGCTAAATATAGAGTGTGTT	CGGTCGGTGAACTTGGCTAATGGAG	1	55559	347	HAUS7	29911	573	HOOK2
DB0001R02C07N2_UP	AD0001R06C02N2_UP	Up-Up	ACGATGTTGTTGAGCTGTTTGTGGC	AGGACTCTTTTAGGATACGGTTTAC	2	55559	347	HAUS7	51259	6396	TMEM216
DB0001R02C07N2_DN	AD0001R06C02N2_DN	Dn-Dn	TCATTAGCTAAATATAGAGTGTGTT	ATCGATTAACCCCCCAACGGTGACT	3	55559	347	HAUS7	51259	6396	TMEM216
DB0001R02C07N2_UP	AD0001R06C05N2_UP	Up-Up	ACGATGTTGTTGAGCTGTTTGTGGC	TCCCAGTGCAAGGGGGGGTAGGCGG	3	55559	347	HAUS7	51259	6396	TMEM216
DB0001R02C07N2_DN	AD0001R06C05N2_DN	Dn-Dn	TCATTAGCTAAATATAGAGTGTGTT	GTTCCAAAGATGACCGAATTAAAAA	2	55559	347	HAUS7	51259	6396	TMEM216
DB0001R02C07N2_UP	AD0001R07C20N1_UP	Up-Up	ACGATGTTGTTGAGCTGTTTGTGGC	GACATTGGAGACAGGTTAAGCACAC	1	55559	347	HAUS7	10142	14138	AKAP9
DB0001R02C07N2_DN	AD0001R08C06N2_DN	Dn-Dn	TCATTAGCTAAATATAGAGTGTGTT	TACACCTTCCACCCCCACACGGCTA	1	55559	347	HAUS7	4751	14238	NEK2
DB0001R02C07N2_DN	AD0001R08C22N2_DN	Dn-Dn	TCATTAGCTAAATATAGAGTGTGTT	CCAAATATCCACTCCCTCCCGACCG	48	55559	347	HAUS7	4739	14735	NEDD9
DB0001R02C07N2_DN	AD0001R10C16N2_DN	Dn-Dn	TCATTAGCTAAATATAGAGTGTGTT	CCCTAGGTCATAGGAACTTTCAATT	1	55559	347	HAUS7	11116	7071	FGFR1OP
DB0001R02C07N2_DN	AD0001R10C22N2_DN	Dn-Dn	TCATTAGCTAAATATAGAGTGTGTT	CGCGGGCTGCCCGGATCACTACAC	3	55559	347	HAUS7	49856	7939	WDR8
DB0001R02C07N2_DN	AD0001R11C22N2_DN	Dn-Dn	TCATTAGCTAAATATAGAGTGTGTT	CCGACCCGCTTTGTCATTCTTTGGG	1	55559	347	HAUS7	121441	1509	NEDD1
DB0001R02C07N2_UP	AD0001R13C17N1_UP	Up-Up	ACGATGTTGTTGAGCTGTTTGTGGC	TAAGCTTATTGGCTCTCAATGGCTG	1	55559	347	HAUS7	8655	56155	DYNLL1
DB0001R02C07N2_DN	AD0001R14C07N2_DN	Dn-Dn	TCATTAGCTAAATATAGAGTGTGTT	ACCCACGGTGAGCTCAAGGCCACAA	1	55559	347	HAUS7	582	56157	BBS1
DB0001R02C07N2_UP	AD0001R14C14N1_UP	Up-Up	ACGATGTTGTTGAGCTGTTTGTGGC	TGCGTCCTTGGCGCCAGCAGGGGTT	58	55559	347	HAUS7	582	56157	BBS1
DB0001R02C07N2_UP	AD0002R01C08N2_UP	Up-Up	ACGATGTTGTTGAGCTGTTTGTGGC	GGGTATTAGACTAGATCGAACAGGG	1	55559	347	HAUS7	10460	56175	TACC3
DB0001R02C07N2_DN	AD0002R01C16N2_DN	Dn-Dn	TCATTAGCTAAATATAGAGTGTGTT	AGGGGAGCGATTAGGGAATAGTCAC	1	55559	347	HAUS7	11030	3504	RBPMS
DB0001R02C07N2_UP	AD0002R02C02N1_UP	Up-Up	ACGATGTTGTTGAGCTGTTTGTGGC	TGGAATGAGTAGGAGGTGACTGTGC	2	55559	347	HAUS7	163	4761	AP2B1
DB0001R02C07N2_UP	AD0002R02C03N2_UP	Up-Up	ACGATGTTGTTGAGCTGTTTGTGGC	CCGGTATTGCACGTGATAGTGGTTA	2	55559	347	HAUS7	163	4761	AP2B1
DB0001R02C07N2_UP	AD0002R02C04N2_UP	Up-Up	ACGATGTTGTTGAGCTGTTTGTGGC	GGGGACTGGGTTTCTTGGGTGCCCT	3	55559	347	HAUS7	29883	10940	CNOT7
DB0001R02C07N2_DN	AD0002R02C04N2_DN	Dn-Dn	TCATTAGCTAAATATAGAGTGTGTT	CTAAGGACCTCAATTCTAGCCAATA	1	55559	347	HAUS7	29883	10940	CNOT7
DB0001R02C07N2_DN	AD0002R04C17N2_DN	Dn-Dn	TCATTAGCTAAATATAGAGTGTGTT	ACTCTCCCCCCGCAGCTATCATCTA	16	55559	347	HAUS7	25886	4487	POC1A
DB0001R02C07N2_UP	AD0002R08C08N2_UP	Up-Up	ACGATGTTGTTGAGCTGTTTGTGGC	GAATCCTTCAGTACGGGCGGGGGGC	1	55559	347	HAUS7	79600	71186	TCTN1
DB0001R02C07N2_DN	AD0002R09C03N2_DN	Dn-Dn	TCATTAGCTAAATATAGAGTGTGTT	CGACTCACTTTTAAAAACAACTAAG	1	55559	347	HAUS7	10460	71455	TACC3
DB0001R02C07N2_UP	AD0002R10C16N2_UP	Up-Up	ACGATGTTGTTGAGCTGTTTGTGGC	AACACGGGGCGCGTAAGGGGGCGGG	2	55559	347	HAUS7	10013	8810	HDAC6
DB0001R02C07N2_UP	AD0002R11C19N1_UP	Up-Up	ACGATGTTGTTGAGCTGTTTGTGGC	CAAAATCTGCCCAAGTATAGCTGC	1	55559	347	HAUS7	51053	5591	GMNN
DB0001R02C07N2_UP	AD0002R11C20N2_UP	Up-Up	ACGATGTTGTTGAGCTGTTTGTGGC	GATGGAATCAGCAATGTATATGCTA	2	55559	347	HAUS7	5708	5171	PSMD2
DB0001R02C07N2_UP	AD0002R12C04N1_UP	Up-Up	ACGATGTTGTTGAGCTGTTTGTGGC	ACATCGGCACCGAAGCCCGCCGTA	2	55559	347	HAUS7	1032	3933	CDKN2D
DB0001R02C07N2_UP	AD0002R12C05N1_UP	Up-Up	ACGATGTTGTTGAGCTGTTTGTGGC	GCTCAGTGGGCTAGATGGGTGGATG	1	55559	347	HAUS7	1032	3933	CDKN2D
DB0001R02C07N2_DN	AD0002R12C05N1_DN	Dn-Dn	TCATTAGCTAAATATAGAGTGTGTT	TATTCTCTAATTAAGATACTTCGCC	1	55559	347	HAUS7	1032	3933	CDKN2D
DB0001R02C07N2_UP	AD0002R12C08N1_UP	Up-Up	ACGATGTTGTTGAGCTGTTTGTGGC	GTCTGTCTTTTCGCCTTGTTGAAAG	1	55559	347	HAUS7	10933	4430	MORF4L1
DB0001R02C07N2_DN	AD0002R12C08N1_DN	Dn-Dn	TCATTAGCTAAATATAGAGTGTGTT	AGCCCCACACGGGTATTACACTTCA	1	55559	347	HAUS7	10933	4430	MORF4L1
DB0001R02C07N2_DN	AD0002R12C14N2_DN	Dn-Dn	TCATTAGCTAAATATAGAGTGTGTT	CATCCAGCACCGCCCAAAACAACAG	1	55559	347	HAUS7	10933	4430	MORF4L1
DB0001R02C07N2_UP	AD0002R12C15N2_UP	Up-Up	ACGATGTTGTTGAGCTGTTTGTGGC	GCTTGTTGCTATGCCATGTGTTGTT	2	55559	347	HAUS7	6015	4435	RING1
DB0001R02C07N2_DN	AD0002R13C03N2_DN	Dn-Dn	TCATTAGCTAAATATAGAGTGTGTT	ACCACACTTACTATAACGTTTATCA	1	55559	347	HAUS7	5111	3156	PCNA
DB0001R02C07N2_UP	AD0002R13C09N2_UP	Up-Up	ACGATGTTGTTGAGCTGTTTGTGGC	AGTTCAAAATCTTGCTTTTTAGTAT	1	55559	347	HAUS7	5701	7961	PSMC2
DB0001R02C07N2_DN	AD0002R13C09N2_DN	Dn-Dn	TCATTAGCTAAATATAGAGTGTGTT	CCCCCATGCCATGCGACTATCTGTT	1	55559	347	HAUS7	5701	7961	PSMC2
DB0001R02C07N2_DN	AD0002R13C10N2_DN	Dn-Dn	TCATTAGCTAAATATAGAGTGTGTT	GGTAGGCCGTAAAAACCTGCGGTAA	1	55559	347	HAUS7	5701	7961	PSMC2
DB0001R02C07N2_UP	AD0002R13C21N2_UP	Up-Up	ACGATGTTGTTGAGCTGTTTGTGGC	GATTCAGGACGACGTGCAAGGAGGG	2	55559	347	HAUS7	56904	6148	SH3GLB2
DB0001R02C07N2_UP	AD0002R13C22N2_UP	Up-Up	ACGATGTTGTTGAGCTGTTTGTGGC	GACCCCGGAGCTTAGCTCCCCTGGG	1	55559	347	HAUS7	56904	6148	SH3GLB2
DB0001R02C07N2_DN	AD0003R02C15N1_DN	Dn-Dn	TCATTAGCTAAATATAGAGTGTGTT	ACGGCCAACCCTCAGATCTGCGCCA	24	55559	347	HAUS7	27258	5664	LSM3
DB0001R02C07N2_DN	AD0003R02C17N2_DN	Dn-Dn	TCATTAGCTAAATATAGAGTGTGTT	AATCACGATCAGTTCAAACCCTGTT	1	55559	347	HAUS7	27258	5664	LSM3
DB0001R02C07N2_UP	AD0003R04C16N2_UP	Up-Up	ACGATGTTGTTGAGCTGTTTGTGGC	AAGTGTTTATGAGTAGCTGGCATGA	34	55559	347	HAUS7	129880	10732	BBS5
DB0001R02C07N2_UP	AD0003R06C08N2_UP	Up-Up	ACGATGTTGTTGAGCTGTTTGTGGC	CGGAAACCGGCATGAGCGGTGAGTA	40	55559	347	HAUS7	83540	5774	NUF2
DB0001R02C08N2_UP	AD0001R01C05N2_UP	Up-Up	GTAGAACCTCTGTGTAGTTTAGGGC	TTCGTCGGCTGCTTGTCAAGCACTT	1	55559	347	HAUS7	2275	5359	FHL3
DB0001R02C08N2_DN	AD0001R01C05N2_DN	Dn-Dn	AGGTGGCAATGACTAAACCAATCAA	TCACTCGCAACTCAACTGTTTGTAG	1	55559	347	HAUS7	2275	5359	FHL3
DB0001R02C08N2_UP	AD0001R01C12N2_UP	Up-Up	GTAGAACCTCTGTGTAGTTTAGGGC	CACATATAAAATCTTCATGTGCAAT	1	55559	347	HAUS7	1020	3701	CDK5
DB0001R02C08N2_UP	AD0001R01C15N2_UP	Up-Up	GTAGAACCTCTGTGTAGTTTAGGGC	TTGATCGTGGGCTAGAGTTATGGAT	2	55559	347	HAUS7	55559	347	HAUS7
DB0001R02C08N2_UP	AD0001R01C21N2_UP	Up-Up	GTAGAACCTCTGTGTAGTTTAGGGC	ACGGCTTCCTCTGGATTTTACTCTC	48	55559	347	HAUS7	10121	3250	ACTR1A
DB0001R02C08N2_UP	AD0001R02C01N1_UP	Up-Up	GTAGAACCTCTGTGTAGTTTAGGGC	GAGTACTTCTGTTCTAGGTCATTGA	1638	55559	347	HAUS7	29922	5633	NME7
DB0001R02C08N2_DN	AD0001R02C01N1_DN	Dn-Dn	AGGTGGCAATGACTAAACCAATCAA	ACCAGGCCAGACCCATTATAGGCGT	3617	55559	347	HAUS7	29922	5633	NME7
DB0001R02C08N2_UP	AD0001R02C06N2_UP	Up-Up	GTAGAACCTCTGTGTAGTTTAGGGC	TCTAATTCTTAGCTCATCAGCCGAC	1	55559	347	HAUS7	10382	6055	TUBB4
DB0001R02C08N2_UP	AD0001R02C14N2_UP	Up-Up	GTAGAACCTCTGTGTAGTTTAGGGC	CTTGGGTCGGGAGGGCGTTTGGGGG	1	55559	347	HAUS7	10376	229	TUBA1B
DB0001R02C08N2_UP	AD0001R02C19N1_UP	Up-Up	GTAGAACCTCTGTGTAGTTTAGGGC	TTAACTAGACTTAATTTCTTTCAAT	1	55559	347	HAUS7	10376	6115	TUBA1B
DB0001R02C08N2_DN	AD0001R02C23N1_DN	Dn-Dn	AGGTGGCAATGACTAAACCAATCAA	GGAAGCACTGCCACTAATACCCGCA	1	55559	347	HAUS7	55722	4	CEP72
DB0001R02C08N2_UP	AD0001R03C23N2_UP	Up-Up	GTAGAACCTCTGTGTAGTTTAGGGC	CACCGGCATGTGTGGTATACGCGAG	1	55559	347	HAUS7	11104	11609	KATNA1
DB0001R02C08N2_UP	AD0001R03C24N2_UP	Up-Up	GTAGAACCTCTGTGTAGTTTAGGGC	CCTGCAGGGTATACACCCATCGGCG	548	55559	347	HAUS7	11104	11609	KATNA1
DB0001R02C08N2_DN	AD0001R03C24N2_DN	Dn-Dn	AGGTGGCAATGACTAAACCAATCAA	TTAACCACGTTGATGCTCCGTCGAA	318	55559	347	HAUS7	11104	11609	KATNA1
DB0001R02C08N2_UP	AD0001R04C07N2_UP	Up-Up	GTAGAACCTCTGTGTAGTTTAGGGC	TGTCACTCGGATAACCACTCATGCC	2	55559	347	HAUS7	6102	11374	RP2
DB0001R02C08N2_DN	AD0001R04C07N2_DN	Dn-Dn	AGGTGGCAATGACTAAACCAATCAA	TTTAATTTCCGACTTCTGTAGCTCC	1	55559	347	HAUS7	6102	11374	RP2
DB0001R02C08N2_DN	AD0001R04C09N2_DN	Dn-Dn	AGGTGGCAATGACTAAACCAATCAA	TACAAAGACCCTTTCTAGGTTTGCC	119	55559	347	HAUS7	26146	11570	TRAF3IP1
DB0001R02C08N2_UP	AD0001R04C13N2_UP	Up-Up	GTAGAACCTCTGTGTAGTTTAGGGC	TGGGCTCCCGCGGGGGAGATTGATG	5	55559	347	HAUS7	26146	11570	TRAF3IP1
DB0001R02C08N2_DN	AD0001R04C13N2_DN	Dn-Dn	AGGTGGCAATGACTAAACCAATCAA	AATCAAGCAACGCACAGGATCCTGA	20	55559	347	HAUS7	26146	11570	TRAF3IP1
DB0001R02C08N2_UP	AD0001R04C24N2_UP	Up-Up	GTAGAACCTCTGTGTAGTTTAGGGC	TTCAGCTAGCGACGGGTGACATGGG	1	55559	347	HAUS7	1778	12239	DYNC1H1
DB0001R02C08N2_DN	AD0001R05C01N2_DN	Dn-Dn	AGGTGGCAATGACTAAACCAATCAA	TAAACAGGAAAAAGAATCTAATAAC	1	55559	347	HAUS7	55012	12126	PPP2R3C
DB0001R02C08N2_UP	AD0001R05C05N2_UP	Up-Up	GTAGAACCTCTGTGTAGTTTAGGGC	ATAACGCCAGATTCATTGGTGATTC	503	55559	347	HAUS7	116840	12626	CNTROB
DB0001R02C08N2_DN	AD0001R05C05N2_DN	Dn-Dn	AGGTGGCAATGACTAAACCAATCAA	GGGTGCCCAGGAATCCCCTGAACAA	327	55559	347	HAUS7	116840	12626	CNTROB
DB0001R02C08N2_DN	AD0001R05C09N1_DN	Dn-Dn	AGGTGGCAATGACTAAACCAATCAA	CCCGGGCGAGCTGCCGTCAACTAGC	50	55559	347	HAUS7	57405	13089	SPC25
DB0001R02C08N2_UP	AD0001R05C11N2_UP	Up-Up	GTAGAACCTCTGTGTAGTTTAGGGC	CGATAATACGGTAAAGTGCTAGGAG	191	55559	347	HAUS7	115106	13260	HAUS1
DB0001R02C08N2_DN	AD0001R05C11N2_DN	Dn-Dn	AGGTGGCAATGACTAAACCAATCAA	AATAAAAAAGTAGTGTAGTTGG	782	55559	347	HAUS7	115106	13260	HAUS1
DB0001R02C08N2_UP	AD0001R05C13N2_UP	Up-Up	GTAGAACCTCTGTGTAGTTTAGGGC	TATGTTTCTTTATCGATACTTGCAC	3	55559	347	HAUS7	115106	13260	HAUS1
DB0001R02C08N2_DN	AD0001R05C13N2_DN	Dn-Dn	AGGTGGCAATGACTAAACCAATCAA	AGTTGTACATTAGTAAGAATTTTTA	1	55559	347	HAUS7	115106	13260	HAUS1
DB0001R02C08N2_DN	AD0001R05C15N1_DN	Dn-Dn	AGGTGGCAATGACTAAACCAATCAA	ACTGCAAATGACTTGAAGTCCGCCA	1	55559	347	HAUS7	27229	5836	TUBGCP4
DB0001R02C08N2_UP	AD0001R05C16N2_UP	Up-Up	GTAGAACCTCTGTGTAGTTTAGGGC	TCGGCGACACCGTTCGTTGTAGGGA	2	55559	347	HAUS7	27229	5836	TUBGCP4
DB0001R02C08N2_DN	AD0001R05C16N2_DN	Dn-Dn	AGGTGGCAATGACTAAACCAATCAA	TACGAACTTCACTAGTTGCTATGTG	2	55559	347	HAUS7	27229	5836	TUBGCP4
DB0001R02C08N2_UP	AD0001R05C24N2_UP	Up-Up	GTAGAACCTCTGTGTAGTTTAGGGC	AGCTGGACACGACGCCGTGGTATTG	6	55559	347	HAUS7	56890	9176	MDM1
DB0001R02C08N2_DN	AD0001R05C24N2_DN	Dn-Dn	AGGTGGCAATGACTAAACCAATCAA	GTCTATATGTGTGATAAACTGTAAA	4	55559	347	HAUS7	56890	9176	MDM1
DB0001R02C08N2_UP	AD0001R06C05N2_UP	Up-Up	GTAGAACCTCTGTGTAGTTTAGGGC	TCCCAGTGCAAGGGGGGGTAGGCGG	4	55559	347	HAUS7	51259	6396	TMEM216
DB0001R02C08N2_DN	AD0001R06C05N2_DN	Dn-Dn	AGGTGGCAATGACTAAACCAATCAA	GTTCCAAAGATGACCGAATTAAAAA	2	55559	347	HAUS7	51259	6396	TMEM216
DB0001R02C08N2_UP	AD0001R06C08N1_UP	Up-Up	GTAGAACCTCTGTGTAGTTTAGGGC	CAAAGCTTCTCTTTCAGTGAGATAC	1	55559	347	HAUS7	80321	9161	CEP70
DB0001R02C08N2_DN	AD0001R06C08N1_DN	Dn-Dn	AGGTGGCAATGACTAAACCAATCAA	CAAGAAAAATGTGTCTTTAAAACGC	1	55559	347	HAUS7	80321	9161	CEP70
DB0001R02C08N2_UP	AD0001R06C17N2_UP	Up-Up	GTAGAACCTCTGTGTAGTTTAGGGC	TGGTTTGCGGGCGGAAGCTGAACGC	3	55559	347	HAUS7	80184	2699	CEP290
DB0001R02C08N2_UP	AD0001R07C04N2_UP	Up-Up	GTAGAACCTCTGTGTAGTTTAGGGC	AGGTTAGCGCGCAAGTTTCTATCGG	5	55559	347	HAUS7	11258	3972	DCTN3
DB0001R02C08N2_DN	AD0001R07C04N2_DN	Dn-Dn	AGGTGGCAATGACTAAACCAATCAA	TCCTTGGCCACCTAAACATTTCTGC	2	55559	347	HAUS7	11258	3972	DCTN3
DB0001R02C08N2_UP	AD0001R07C06N2_UP	Up-Up	GTAGAACCTCTGTGTAGTTTAGGGC	TCCCTGGGTAGAGGACGGGAAGGGG	25	55559	347	HAUS7	11258	3972	DCTN3
DB0001R02C08N2_DN	AD0001R07C06N2_DN	Dn-Dn	AGGTGGCAATGACTAAACCAATCAA	CACCGCGCAACATTTCGGACACCCT	1	55559	347	HAUS7	11258	3972	DCTN3
DB0001R02C08N2_UP	AD0001R07C07N2_UP	Up-Up	GTAGAACCTCTGTGTAGTTTAGGGC	AAGGCATGTCTGGTGGGCAAGGCGG	3	55559	347	HAUS7	79003	3288	MIS12
DB0001R02C08N2_UP	AD0001R07C08N2_UP	Up-Up	GTAGAACCTCTGTGTAGTTTAGGGC	TCGACCGTCGAGGGCCTCTGGGCAG	474	55559	347	HAUS7	79003	3288	MIS12
DB0001R02C08N2_DN	AD0001R07C08N2_DN	Dn-Dn	AGGTGGCAATGACTAAACCAATCAA	ATCAACCTATGGAACAATGATTTAC	102	55559	347	HAUS7	79003	3288	MIS12
DB0001R02C08N2_UP	AD0001R07C16N2_UP	Up-Up	GTAGAACCTCTGTGTAGTTTAGGGC	TTTGTCTTGGACCTCCTTTACATCC	1	55559	347	HAUS7	5111	3156	PCNA
DB0001R02C08N2_UP	AD0001R07C20N1_UP	Up-Up	GTAGAACCTCTGTGTAGTTTAGGGC	GACATTGGAGACAGGTTAAGCACAC	3	55559	347	HAUS7	10142	14138	AKAP9
DB0001R02C08N2_DN	AD0001R07C20N1_DN	Dn-Dn	AGGTGGCAATGACTAAACCAATCAA	GACCATGCAAATTTCTTTGTTCCGT	1	55559	347	HAUS7	10142	14138	AKAP9
DB0001R02C08N2_UP	AD0001R07C21N2_UP	Up-Up	GTAGAACCTCTGTGTAGTTTAGGGC	CTGAGCCTTTTCTCAACCAATACGT	180	55559	347	HAUS7	10142	14138	AKAP9
DB0001R02C08N2_DN	AD0001R07C21N2_DN	Dn-Dn	AGGTGGCAATGACTAAACCAATCAA	AAACTTAGCAAGAAGCCGGTTTAAA	6	55559	347	HAUS7	10142	14138	AKAP9
DB0001R02C08N2_UP	AD0001R07C23N2_UP	Up-Up	GTAGAACCTCTGTGTAGTTTAGGGC	TTGGGGCGTTTTGCTACGACCCAGA	2	55559	347	HAUS7	57695	14162	USP37
DB0001R02C08N2_DN	AD0001R07C23N2_DN	Dn-Dn	AGGTGGCAATGACTAAACCAATCAA	TACACAGGCAGGAGGCATTATATTT	1	55559	347	HAUS7	57695	14162	USP37
DB0001R02C08N2_UP	AD0001R08C11N2_UP	Up-Up	GTAGAACCTCTGTGTAGTTTAGGGC	TCGGTCTAGTGGCATTTAGCTAAT	4	55559	347	HAUS7	4751	14238	NEK2
DB0001R02C08N2_DN	AD0001R08C11N2_DN	Dn-Dn	AGGTGGCAATGACTAAACCAATCAA	GCCCTGATAGAATTCGGAGAGTAAC	8	55559	347	HAUS7	4751	14238	NEK2
DB0001R02C08N2_UP	AD0001R08C17N2_UP	Up-Up	GTAGAACCTCTGTGTAGTTTAGGGC	AGTAACTTTTCTGGACCGCAGGGGC	1	55559	347	HAUS7	5577	14506	PRKAR2B
DB0001R02C08N2_UP	AD0001R08C20N2_UP	Up-Up	GTAGAACCTCTGTGTAGTTTAGGGC	GGCGGAGCAAACGGGAGATTGAAGG	10	55559	347	HAUS7	4739	14735	NEDD9
DB0001R02C08N2_UP	AD0001R08C22N2_UP	Up-Up	GTAGAACCTCTGTGTAGTTTAGGGC	TTGATCGGCGACAATGCATTGTTGGA	3	55559	347	HAUS7	4739	14735	NEDD9
DB0001R02C08N2_DN	AD0001R08C22N2_DN	Dn-Dn	AGGTGGCAATGACTAAACCAATCAA	CCAAATATCCACTCCCTCCCGACCG	1	55559	347	HAUS7	4739	14735	NEDD9
DB0001R02C08N2_UP	AD0001R09C06N2_UP	Up-Up	GTAGAACCTCTGTGTAGTTTAGGGC	AGGGGTAGAGGCATGGAGCTTCCGA	1	55559	347	HAUS7	203068	14788	TUBB
DB0001R02C08N2_UP	AD0001R09C07N2_UP	Up-Up	GTAGAACCTCTGTGTAGTTTAGGGC	GGGGCTACGGTGGACGACGGGCAAC	23	55559	347	HAUS7	23568	3431	ARL2BP
DB0001R02C08N2_DN	AD0001R09C07N2_DN	Dn-Dn	AGGTGGCAATGACTAAACCAATCAA	TCCTCTCCTCTCACAGTTAGACACT	21	55559	347	HAUS7	23568	3431	ARL2BP
DB0001R02C08N2_UP	AD0001R09C09N2_UP	Up-Up	GTAGAACCTCTGTGTAGTTTAGGGC	CTTGATTCACATATCTAGGTGTGCG	3	55559	347	HAUS7	8636	2717	SSNA1
DB0001R02C08N2_UP	AD0001R09C10N2_UP	Up-Up	GTAGAACCTCTGTGTAGTTTAGGGC	GCTGGGTCCATGATAGCGACGGTGG	54	55559	347	HAUS7	8636	2717	SSNA1
DB0001R02C08N2_DN	AD0001R09C10N2_DN	Dn-Dn	AGGTGGCAATGACTAAACCAATCAA	CAATGCGTACTATCTTAAGTTTGTC	5	55559	347	HAUS7	8636	2717	SSNA1
DB0001R02C08N2_UP	AD0001R09C21N1_UP	Up-Up	GTAGAACCTCTGTGTAGTTTAGGGC	GGTGAGGGGGTTAGCATCGCGAGTA	3	55559	347	HAUS7	10320	2940	IKZF1
DB0001R02C08N2_UP	AD0001R09C24N2_UP	Up-Up	GTAGAACCTCTGTGTAGTTTAGGGC	TACATTCTTGGGAAGTTCGCTAGCG	1215	55559	347	HAUS7	90410	10243	IFT20
DB0001R02C08N2_DN	AD0001R09C24N2_DN	Dn-Dn	AGGTGGCAATGACTAAACCAATCAA	GTCCCTGTCTGTTTCGCTGTCGAAT	264	55559	347	HAUS7	90410	10243	IFT20
DB0001R02C08N2_DN	AD0001R10C03N2_DN	Dn-Dn	AGGTGGCAATGACTAAACCAATCAA	CAAAACAATCCGTCTCACCTGTGCC	1	55559	347	HAUS7	23332	10089	CLASP1
DB0001R02C08N2_UP	AD0001R10C08N2_UP	Up-Up	GTAGAACCTCTGTGTAGTTTAGGGC	GAGTGTTCTTACCACTAAAGGAATT	1	55559	347	HAUS7	10376	7910	TUBA1B
DB0001R02C08N2_UP	AD0001R10C20N2_UP	Up-Up	GTAGAACCTCTGTGTAGTTTAGGGC	GACCCGGAATTTGTTTGATAGCGGG	3547	55559	347	HAUS7	10540	3453	DCTN2
DB0001R02C08N2_DN	AD0001R10C20N2_DN	Dn-Dn	AGGTGGCAATGACTAAACCAATCAA	AACGCAACTAAGCACTATTAGTAAC	4683	55559	347	HAUS7	10540	3453	DCTN2
DB0001R02C08N2_UP	AD0001R10C24N1_UP	Up-Up	GTAGAACCTCTGTGTAGTTTAGGGC	TCAGTGCTATAGTTTGGAGGTACG	7670	55559	347	HAUS7	49856	7939	WDR8
DB0001R02C08N2_DN	AD0001R10C24N1_DN	Dn-Dn	AGGTGGCAATGACTAAACCAATCAA	TGTCCGGGACCCTACTGAGCACATG	3132	55559	347	HAUS7	49856	7939	WDR8
DB0001R02C08N2_UP	AD0001R11C04N2_UP	Up-Up	GTAGAACCTCTGTGTAGTTTAGGGC	GGGTTCGTTTGTGTGTATATTCAAT	418	55559	347	HAUS7	7283	8018	TUBG1
DB0001R02C08N2_DN	AD0001R11C04N2_DN	Dn-Dn	AGGTGGCAATGACTAAACCAATCAA	TAATCCCGTATTGCCAATTCAAGAC	122	55559	347	HAUS7	7283	8018	TUBG1
DB0001R02C08N2_UP	AD0001R11C06N2_UP	Up-Up	GTAGAACCTCTGTGTAGTTTAGGGC	CGGGGGAAACTCGGTGGGTAGCAGG	2279	55559	347	HAUS7	7283	8018	TUBG1
DB0001R02C08N2_DN	AD0001R11C06N2_DN	Dn-Dn	AGGTGGCAATGACTAAACCAATCAA	CCGCAAAGCTCGAATCAACACGACC	1490	55559	347	HAUS7	7283	8018	TUBG1
DB0001R02C08N2_DN	AD0001R11C11N2_DN	Dn-Dn	AGGTGGCAATGACTAAACCAATCAA	CTCCTAGGCGCTACATCCAACAACA	1	55559	347	HAUS7	5518	5861	PPP2R1A
DB0001R02C08N2_UP	AD0001R12C04N2_UP	Up-Up	GTAGAACCTCTGTGTAGTTTAGGGC	AAGGGTCGGGGGGTCCTGAGCGGGT	63	55559	347	HAUS7	201255	7299	LRRC45
DB0001R02C08N2_UP	AD0001R12C06N2_UP	Up-Up	GTAGAACCTCTGTGTAGTTTAGGGC	CCTGGTAGCCCCCGGGGCGACAGCG	121	55559	347	HAUS7	201255	7299	LRRC45
DB0001R02C08N2_DN	AD0001R12C06N2_DN	Dn-Dn	AGGTGGCAATGACTAAACCAATCAA	CGGACGTTCAACCATACCGGGCAGA	14	55559	347	HAUS7	201255	7299	LRRC45
DB0001R02C08N2_UP	AD0001R12C13N2_UP	Up-Up	GTAGAACCTCTGTGTAGTTTAGGGC	TTAGGGTACATCAATTGTCAGTGCG	41	55559	347	HAUS7	284086	53456	NEK8
DB0001R02C08N2_DN	AD0001R12C13N2_DN	Dn-Dn	AGGTGGCAATGACTAAACCAATCAA	TAAATACCATTAAGCATATAAACAC	1	55559	347	HAUS7	284086	53456	NEK8
DB0001R02C08N2_UP	AD0001R12C24N2_UP	Up-Up	GTAGAACCTCTGTGTAGTTTAGGGC	CAACCTTGTTGACCTAATGTGTGGT	4215	55559	347	HAUS7	134359	52781	POC5
DB0001R02C08N2_DN	AD0001R12C24N2_DN	Dn-Dn	AGGTGGCAATGACTAAACCAATCAA	AGGCCAGCCTTTCTTTCCAGAATAC	4712	55559	347	HAUS7	134359	52781	POC5
DB0001R02C08N2_UP	AD0001R13C01N2_UP	Up-Up	GTAGAACCTCTGTGTAGTTTAGGGC	GTGTGGGAGAGTGGTTAGGGGGGCG	4	55559	347	HAUS7	134359	52781	POC5
DB0001R02C08N2_UP	AD0001R13C02N2_UP	Up-Up	GTAGAACCTCTGTGTAGTTTAGGGC	AGGCAGCGGTCCTGGCGACCACGCG	2	55559	347	HAUS7	200894	52802	ARL13B
DB0001R02C08N2_UP	AD0001R13C11N2_UP	Up-Up	GTAGAACCTCTGTGTAGTTTAGGGC	CAGCGGTGTCTAGGGCAGGAGGGGG	1	55559	347	HAUS7	164045	55072	HFM1
DB0001R02C08N2_UP	AD0001R13C13N2_UP	Up-Up	GTAGAACCTCTGTGTAGTTTAGGGC	TAATACGGGTCGAGTATGATGTTTG	2	55559	347	HAUS7	26140	52663	TTLL3
DB0001R02C08N2_UP	AD0001R13C14N2_UP	Up-Up	GTAGAACCTCTGTGTAGTTTAGGGC	CTTATACCTTCTTAATTAATCCTTC	6707	55559	347	HAUS7	8655	56155	DYNLL1
DB0001R02C08N2_DN	AD0001R13C14N2_DN	Dn-Dn	AGGTGGCAATGACTAAACCAATCAA	AGCGCTAGGTTGGCCTTTCCAGTGG	8286	55559	347	HAUS7	8655	56155	DYNLL1
DB0001R02C08N2_DN	AD0001R13C17N1_DN	Dn-Dn	AGGTGGCAATGACTAAACCAATCAA	CCTCTATGCGCCACTACCGTCCACG	4	55559	347	HAUS7	8655	56155	DYNLL1
DB0001R02C08N2_DN	AD0001R13C21N1_DN	Dn-Dn	AGGTGGCAATGACTAAACCAATCAA	CCAGTCTGTCCCCTATCGCGGCAC	1	55559	347	HAUS7	22919	56115	MAPRE1
DB0001R02C08N2_UP	AD0001R14C21N1_UP	Up-Up	GTAGAACCTCTGTGTAGTTTAGGGC	CCAGGAGGGAGCGTGGATAGAGGGC	1	55559	347	HAUS7	1070	5538	CETN3
DB0001R02C08N2_DN	AD0001R14C21N1_DN	Dn-Dn	AGGTGGCAATGACTAAACCAATCAA	ATTATTCAAGGAGACAAGTTCACGA	2	55559	347	HAUS7	1070	5538	CETN3
DB0001R02C08N2_UP	AD0001R15C05N2_UP	Up-Up	GTAGAACCTCTGTGTAGTTTAGGGC	CTTAGCAGCACAGTGACAACAGATC	4	55559	347	HAUS7	7531	34	YWHAE
DB0001R02C08N2_DN	AD0001R15C05N2_DN	Dn-Dn	AGGTGGCAATGACTAAACCAATCAA	ATAAGTCCGGCAACTTGACCGAGGT	2	55559	347	HAUS7	7531	34	YWHAE
DB0001R02C08N2_DN	AD0001R15C10N2_DN	Dn-Dn	AGGTGGCAATGACTAAACCAATCAA	AGCCGATTCGTTTATCAGAAGGCTG	36	55559	347	HAUS7	22924	7187	MAPRE3
DB0001R02C08N2_UP	AD0001R16C10N2_UP	Up-Up	GTAGAACCTCTGTGTAGTTTAGGGC	CCGATAAACGGCGGCCAGCATGAGA	3	55559	347	HAUS7	27229	907	TUBGCP4
DB0001R02C08N2_DN	AD0001R16C10N2_DN	Dn-Dn	AGGTGGCAATGACTAAACCAATCAA	GTTTCAAGGCTAAAGGTTAGATGAT	2	55559	347	HAUS7	27229	907	TUBGCP4
DB0001R02C08N2_UP	AD0001R16C12N2_UP	Up-Up	GTAGAACCTCTGTGTAGTTTAGGGC	CCGCATGCACGCGTTGGTTCTTTGG	1	55559	347	HAUS7	27229	907	TUBGCP4
DB0001R02C08N2_UP	AD0001R16C18N2_UP	Up-Up	GTAGAACCTCTGTGTAGTTTAGGGC	GCGTAACATGTTGTGGTCCGATACT	4	55559	347	HAUS7	54801	8819	HAUS6
DB0001R02C08N2_UP	AD0001R16C21N2_UP	Up-Up	GTAGAACCTCTGTGTAGTTTAGGGC	TGAGCGGCCGCCGCCGCGGGAGGGG	1	55559	347	HAUS7	84902	9655	CCDC123
DB0001R02C08N2_DN	AD0001R16C21N2_DN	Dn-Dn	AGGTGGCAATGACTAAACCAATCAA	GAGAGATATACGAAACATACTCAAC	1	55559	347	HAUS7	84902	9655	CCDC123
DB0001R02C08N2_UP	AD0001R16C23N1_UP	Up-Up	GTAGAACCTCTGTGTAGTTTAGGGC	TCCTAGTTTTCTCATATATATTCGT	111	55559	347	HAUS7	84902	9655	CCDC123
DB0001R02C08N2_DN	AD0001R16C23N1_DN	Dn-Dn	AGGTGGCAATGACTAAACCAATCAA	GCCCCCAACGATATAACGAAAAACA	63	55559	347	HAUS7	84902	9655	CCDC123
DB0001R02C08N2_UP	AD0002R01C01N2_UP	Up-Up	GTAGAACCTCTGTGTAGTTTAGGGC	ATGCCAGTCAATGTCGGAGGCGTGT	1536	55559	347	HAUS7	84902	9655	CCDC123
DB0001R02C08N2_DN	AD0002R01C01N2_DN	Dn-Dn	AGGTGGCAATGACTAAACCAATCAA	ACCTTGCCTTACCTAGATGCGGGCA	678	55559	347	HAUS7	84902	9655	CCDC123
DB0001R02C08N2_UP	AD0002R01C04N2_UP	Up-Up	GTAGAACCTCTGTGTAGTTTAGGGC	ATGGATAGGTTATTCACTCTGACTC	2	55559	347	HAUS7	84902	9655	CCDC123
DB0001R02C08N2_DN	AD0002R01C04N2_DN	Dn-Dn	AGGTGGCAATGACTAAACCAATCAA	CCCTCCCTAACTCACGGCAGTCGCG	1	55559	347	HAUS7	84902	9655	CCDC123
DB0001R02C08N2_UP	AD0002R01C06N2_UP	Up-Up	GTAGAACCTCTGTGTAGTTTAGGGC	TAGTTTACTTCCCCAGCACAGCGCG	1	55559	347	HAUS7	3320	56677	HSP90AA1
DB0001R02C08N2_UP	AD0002R01C21N2_UP	Up-Up	GTAGAACCTCTGTGTAGTTTAGGGC	TTGGGCCCGGAGGGCTATAGGGGGG	35	55559	347	HAUS7	55165	4717	CEP55
DB0001R02C08N2_DN	AD0002R02C01N2_DN	Dn-Dn	AGGTGGCAATGACTAAACCAATCAA	GCCTGACTGAATACCCAACAAGATC	1	55559	347	HAUS7	55165	4717	CEP55
DB0001R02C08N2_DN	AD0002R02C02N1_DN	Dn-Dn	AGGTGGCAATGACTAAACCAATCAA	TACCTGGACTCAGTCGACTGCAAAA	1	55559	347	HAUS7	163	4761	AP2B1
DB0001R02C08N2_UP	AD0002R02C04N2_UP	Up-Up	GTAGAACCTCTGTGTAGTTTAGGGC	GGGGACTGGGTTTCTTGGGTGCCCT	1	55559	347	HAUS7	29883	10940	CNOT7
DB0001R02C08N2_UP	AD0002R02C07N2_UP	Up-Up	GTAGAACCTCTGTGTAGTTTAGGGC	TAGAGTTTTTTGATATATGTCTTTT	3	55559	347	HAUS7	29883	10940	CNOT7
DB0001R02C08N2_DN	AD0002R02C07N2_DN	Dn-Dn	AGGTGGCAATGACTAAACCAATCAA	AGGCTCTTCCAATACCGGCTCAATT	1	55559	347	HAUS7	29883	10940	CNOT7
DB0001R02C08N2_UP	AD0002R02C16N2_UP	Up-Up	GTAGAACCTCTGTGTAGTTTAGGGC	TAATGTCGACGCCCACATGGCAATT	1	55559	347	HAUS7	3320	53186	HSP90AA1
DB0001R02C08N2_UP	AD0002R02C22N2_UP	Up-Up	GTAGAACCTCTGTGTAGTTTAGGGC	TAGACTACGTTGGGCGCTTGAAGCG	419	55559	347	HAUS7	49856	55298	WDR8
DB0001R02C08N2_DN	AD0002R02C22N2_DN	Dn-Dn	AGGTGGCAATGACTAAACCAATCAA	TCTACGGAATTCTGCATCTCAACCC	480	55559	347	HAUS7	49856	55298	WDR8
DB0001R02C08N2_DN	AD0002R02C24N2_DN	Dn-Dn	AGGTGGCAATGACTAAACCAATCAA	CAGCGAACAATGAAAAAGTGAAAAG	1	55559	347	HAUS7	51143	56626	DYNC1LI1
DB0001R02C08N2_UP	AD0002R03C01N2_UP	Up-Up	GTAGAACCTCTGTGTAGTTTAGGGC	CGCGTGTGCATCCGATTGCGATGTG	9358	55559	347	HAUS7	51143	56626	DYNC1LI1
DB0001R02C08N2_DN	AD0002R03C01N2_DN	Dn-Dn	AGGTGGCAATGACTAAACCAATCAA	AAAGCGCAAAGACACCCCGATTAGC	6243	55559	347	HAUS7	51143	56626	DYNC1LI1
DB0001R02C08N2_UP	AD0002R03C13N2_UP	Up-Up	GTAGAACCTCTGTGTAGTTTAGGGC	ATGGCGACCGGGGCTCTCGGGGGGG	4	55559	347	HAUS7	164045	53147	HFM1
DB0001R02C08N2_DN	AD0002R03C13N2_DN	Dn-Dn	AGGTGGCAATGACTAAACCAATCAA	GCCCCTCCTAGCACAGTCTTTTGAC	2	55559	347	HAUS7	164045	53147	HFM1
DB0001R02C08N2_UP	AD0002R04C17N2_UP	Up-Up	GTAGAACCTCTGTGTAGTTTAGGGC	AGTAGGTTTACCACCTTAATCAATT	1	55559	347	HAUS7	25886	4487	POC1A
DB0001R02C08N2_DN	AD0002R04C19N2_DN	Dn-Dn	AGGTGGCAATGACTAAACCAATCAA	CAAAGACCATAAGAGGCTTATTATT	2	55559	347	HAUS7	5576	4132	PRKAR2A
DB0001R02C08N2_UP	AD0002R05C03N2_UP	Up-Up	GTAGAACCTCTGTGTAGTTTAGGGC	AAGGGGCGCAACTGGAGGGGTAGGG	1	55559	347	HAUS7	1453	3787	CSNK1D
DB0001R02C08N2_UP	AD0002R05C08N2_UP	Up-Up	GTAGAACCTCTGTGTAGTTTAGGGC	TCATGTGGATGCCCTTCGTCAGGGC	1	55559	347	HAUS7	10426	8943	TUBGCP3
DB0001R02C08N2_UP	AD0002R05C10N2_UP	Up-Up	GTAGAACCTCTGTGTAGTTTAGGGC	CTATAATAGTTTTTAACAACAGAGA	16	55559	347	HAUS7	10426	8943	TUBGCP3
DB0001R02C08N2_UP	AD0002R05C12N2_UP	Up-Up	GTAGAACCTCTGTGTAGTTTAGGGC	TCTTAGGGATTCAAACCGTTTTAAA	2	55559	347	HAUS7	203068	3825	TUBB
DB0001R02C08N2_DN	AD0002R05C12N2_DN	Dn-Dn	AGGTGGCAATGACTAAACCAATCAA	AAGTTACTCCCGTGCATTCGCTAAG	1	55559	347	HAUS7	203068	3825	TUBB
DB0001R02C08N2_UP	AD0002R05C16N2_UP	Up-Up	GTAGAACCTCTGTGTAGTTTAGGGC	CAATCATCAATATTAGCCTTTGGAT	2	55559	347	HAUS7	10383	2550	TUBB2C
DB0001R02C08N2_DN	AD0002R05C18N2_DN	Dn-Dn	AGGTGGCAATGACTAAACCAATCAA	TGCTATAACCTCAAAGTACCGTTCC	1	55559	347	HAUS7	7846	4595	TUBA1A
DB0001R02C08N2_UP	AD0002R06C11N2_UP	Up-Up	GTAGAACCTCTGTGTAGTTTAGGGC	GAGAAGCGGTAGGGTGAGTAGGTAA	1	55559	347	HAUS7	147841	71933	SPC24
DB0001R02C08N2_UP	AD0002R06C23N2_UP	Up-Up	GTAGAACCTCTGTGTAGTTTAGGGC	TAGACCGCATAGGCAATCATGTGTT	2	55559	347	HAUS7	55142	6429	HAUS2
DB0001R02C08N2_DN	AD0002R06C23N2_DN	Dn-Dn	AGGTGGCAATGACTAAACCAATCAA	GCACTACAGCACTTCGAAGGACCGA	1	55559	347	HAUS7	55142	6429	HAUS2
DB0001R02C08N2_UP	AD0002R07C12N2_UP	Up-Up	GTAGAACCTCTGTGTAGTTTAGGGC	CACTTAGACTAACCTGTCGCGGGTC	1	55559	347	HAUS7	5566	71136	PRKACA
DB0001R02C08N2_DN	AD0002R07C12N2_DN	Dn-Dn	AGGTGGCAATGACTAAACCAATCAA	AGCGAGAACACATACGAACGGAACA	1	55559	347	HAUS7	5566	71136	PRKACA
DB0001R02C08N2_UP	AD0002R07C20N2_UP	Up-Up	GTAGAACCTCTGTGTAGTTTAGGGC	CTGTGTTGAGCTTCGGTTTATACCA	1	55559	347	HAUS7	5048	12270	PAFAH1B1
DB0001R02C08N2_UP	AD0002R07C21N2_UP	Up-Up	GTAGAACCTCTGTGTAGTTTAGGGC	GTTGCACCAGGGGGGTATTGGCTGA	66	55559	347	HAUS7	5048	12270	PAFAH1B1
DB0001R02C08N2_DN	AD0002R07C21N2_DN	Dn-Dn	AGGTGGCAATGACTAAACCAATCAA	TCGCTGGCCTCAACGCTAATATCCC	21	55559	347	HAUS7	5048	12270	PAFAH1B1
DB0001R02C08N2_DN	AD0002R08C04N2_DN	Dn-Dn	AGGTGGCAATGACTAAACCAATCAA	GGCAACGACCCTCGTGCTTAGAACT	86	55559	347	HAUS7	79600	71186	TCTN1
DB0001R02C08N2_UP	AD0002R08C15N2_UP	Up-Up	GTAGAACCTCTGTGTAGTTTAGGGC	TATCGGCTTATATTAGCCTTGGTAA	2	55559	347	HAUS7	10464	71402	PIBF1
DB0001R02C08N2_DN	AD0002R08C15N2_DN	Dn-Dn	AGGTGGCAATGACTAAACCAATCAA	CCGGCGGCCTGTCCATACGTGGGCA	1	55559	347	HAUS7	10464	71402	PIBF1
DB0001R02C08N2_UP	AD0002R08C16N1_UP	Up-Up	GTAGAACCTCTGTGTAGTTTAGGGC	TACTTTTGTTCTTTCATATTTCTAA	1	55559	347	HAUS7	10464	71402	PIBF1
DB0001R02C08N2_UP	AD0002R09C04N2_UP	Up-Up	GTAGAACCTCTGTGTAGTTTAGGGC	TGTGGCGACATTCACAACTCTTGTT	3	55559	347	HAUS7	10460	71455	TACC3
DB0001R02C08N2_DN	AD0002R09C04N2_DN	Dn-Dn	AGGTGGCAATGACTAAACCAATCAA	CGCCGACAGTTACCCCCAAGCCTTG	1	55559	347	HAUS7	10460	71455	TACC3
DB0001R02C08N2_UP	AD0002R09C10N2_UP	Up-Up	GTAGAACCTCTGTGTAGTTTAGGGC	TTGTCATCCTGTCACGTATGCGATC	10	55559	347	HAUS7	51175	1716	TUBE1
DB0001R02C08N2_DN	AD0002R09C10N2_DN	Dn-Dn	AGGTGGCAATGACTAAACCAATCAA	CAAACCTATACCTGTGACCATAGTT	8	55559	347	HAUS7	51175	1716	TUBE1
DB0001R02C08N2_DN	AD0002R09C12N2_DN	Dn-Dn	AGGTGGCAATGACTAAACCAATCAA	CTTACTTATGTTGCACGGGAGGTCT	1	55559	347	HAUS7	51175	1716	TUBE1
DB0001R02C08N2_UP	AD0002R09C15N2_UP	Up-Up	GTAGAACCTCTGTGTAGTTTAGGGC	ATGGTGACCTATCGAATATCGTTTG	1	55559	347	HAUS7	51175	2163	TUBE1
DB0001R02C08N2_UP	AD0002R09C20N2_UP	Up-Up	GTAGAACCTCTGTGTAGTTTAGGGC	TTTTTGTTTCTGAGATTGAAGTTGT	1	55559	347	HAUS7	80254	7011	CEP63
DB0001R02C08N2_DN	AD0002R09C20N2_DN	Dn-Dn	AGGTGGCAATGACTAAACCAATCAA	TAACACCCTAAACTTACTCTGAAAT	2	55559	347	HAUS7	80254	7011	CEP63
DB0001R02C08N2_UP	AD0002R09C21N2_UP	Up-Up	GTAGAACCTCTGTGTAGTTTAGGGC	AAACGTATGCATCATGGGTACAATT	3	55559	347	HAUS7	80254	7011	CEP63
DB0001R02C08N2_DN	AD0002R09C21N2_DN	Dn-Dn	AGGTGGCAATGACTAAACCAATCAA	TCCCGACGGCCTCAAATCACCATAA	1	55559	347	HAUS7	80254	7011	CEP63
DB0001R02C08N2_DN	AD0002R10C15N2_DN	Dn-Dn	AGGTGGCAATGACTAAACCAATCAA	GTACTTAACGCGGGTTGAGACTTAC	27	55559	347	HAUS7	10013	8810	HDAC6
DB0001R02C08N2_UP	AD0002R10C16N2_UP	Up-Up	GTAGAACCTCTGTGTAGTTTAGGGC	AACACGGGGCGCGTAAGGGGGCGGG	1	55559	347	HAUS7	10013	8810	HDAC6
DB0001R02C08N2_DN	AD0002R10C16N2_DN	Dn-Dn	AGGTGGCAATGACTAAACCAATCAA	ATAGTACTCTAAGAATTTCCCTTCA	1	55559	347	HAUS7	10013	8810	HDAC6
DB0001R02C08N2_UP	AD0002R11C03N2_UP	Up-Up	GTAGAACCTCTGTGTAGTTTAGGGC	ACCCAGGGTTCATTAAGAATTGTGG	6	55559	347	HAUS7	90410	4088	IFT20
DB0001R02C08N2_DN	AD0002R11C03N2_DN	Dn-Dn	AGGTGGCAATGACTAAACCAATCAA	GTGAAGTCGCTATTTAAAAATATTC	44	55559	347	HAUS7	90410	4088	IFT20
DB0001R02C08N2_UP	AD0002R11C05N2_UP	Up-Up	GTAGAACCTCTGTGTAGTTTAGGGC	ATTTTTGTGGTGGAGATAAGGTCGG	4	55559	347	HAUS7	27077	4426	B9D1
DB0001R02C08N2_DN	AD0002R11C05N2_DN	Dn-Dn	AGGTGGCAATGACTAAACCAATCAA	CTACAACGTACGCAGTGCATATATG	2	55559	347	HAUS7	27077	4426	B9D1
DB0001R02C08N2_UP	AD0002R11C12N2_UP	Up-Up	GTAGAACCTCTGTGTAGTTTAGGGC	TGGTGATTTTAGGGGATTGACTAAT	4	55559	347	HAUS7	51053	5591	GMNN
DB0001R02C08N2_DN	AD0002R11C12N2_DN	Dn-Dn	AGGTGGCAATGACTAAACCAATCAA	GGCTACAACGATATCAACCCTTACG	1	55559	347	HAUS7	51053	5591	GMNN
DB0001R02C08N2_UP	AD0002R11C20N2_UP	Up-Up	GTAGAACCTCTGTGTAGTTTAGGGC	GATGGAATCAGCAATGTATATGCTA	2	55559	347	HAUS7	5708	5171	PSMD2
DB0001R02C08N2_DN	AD0002R11C20N2_DN	Dn-Dn	AGGTGGCAATGACTAAACCAATCAA	CTTTTCGGGGAGTTTGTGAGCAATA	1	55559	347	HAUS7	5708	5171	PSMD2
DB0001R02C08N2_UP	AD0002R12C03N2_UP	Up-Up	GTAGAACCTCTGTGTAGTTTAGGGC	AACAGTATGGGTTCGTGTAGGGCTT	1	55559	347	HAUS7	56915	4997	EXOSC5
DB0001R02C08N2_UP	AD0002R12C04N1_UP	Up-Up	GTAGAACCTCTGTGTAGTTTAGGGC	ACATCGGCACCGAAGCCCGCCGTA	2	55559	347	HAUS7	1032	3933	CDKN2D
DB0001R02C08N2_DN	AD0002R12C04N1_DN	Dn-Dn	AGGTGGCAATGACTAAACCAATCAA	CTTAAGGTGAGTTATCCATATCTAT	47	55559	347	HAUS7	1032	3933	CDKN2D
DB0001R02C08N2_UP	AD0002R12C05N1_UP	Up-Up	GTAGAACCTCTGTGTAGTTTAGGGC	GCTCAGTGGGCTAGATGGGTGGATG	5	55559	347	HAUS7	1032	3933	CDKN2D
DB0001R02C08N2_UP	AD0002R12C08N1_UP	Up-Up	GTAGAACCTCTGTGTAGTTTAGGGC	GTCTGTCTTTTCGCCTTGTTGAAAG	1	55559	347	HAUS7	10933	4430	MORF4L1
DB0001R02C08N2_DN	AD0002R12C14N2_DN	Dn-Dn	AGGTGGCAATGACTAAACCAATCAA	CATCCAGCACCGCCCAAAACAACAG	869	55559	347	HAUS7	10933	4430	MORF4L1
DB0001R02C08N2_UP	AD0002R12C21N2_UP	Up-Up	GTAGAACCTCTGTGTAGTTTAGGGC	CGTAGGGTGTGGGGGTGGTGGGGTC	1	55559	347	HAUS7	5111	3156	PCNA
DB0001R02C08N2_UP	AD0002R13C09N2_UP	Up-Up	GTAGAACCTCTGTGTAGTTTAGGGC	AGTTCAAAATCTTGCTTTTTAGTAT	1	55559	347	HAUS7	5701	7961	PSMC2
DB0001R02C08N2_DN	AD0002R13C14N2_DN	Dn-Dn	AGGTGGCAATGACTAAACCAATCAA	AGGCACTGAAGTCATCATGAGATCG	3	55559	347	HAUS7	1019	4019	CDK4
DB0001R02C08N2_DN	AD0002R13C21N2_DN	Dn-Dn	AGGTGGCAATGACTAAACCAATCAA	CCGGCAAGCGTCAGATTCGACCGGC	1	55559	347	HAUS7	56904	6148	SH3GLB2
DB0001R02C08N2_DN	AD0002R13C24N2_DN	Dn-Dn	AGGTGGCAATGACTAAACCAATCAA	TCCCTTGAAATGGGAATCGAAGATT	1	55559	347	HAUS7	6285	3757	S100B
DB0001R02C08N2_DN	AD0002R14C01N2_DN	Dn-Dn	AGGTGGCAATGACTAAACCAATCAA	CATGAGGCCCCATCCTCGTCCCGGT	1	55559	347	HAUS7	6285	3757	S100B
DB0001R02C08N2_UP	AD0002R14C05N2_UP	Up-Up	GTAGAACCTCTGTGTAGTTTAGGGC	CTTAATGTAATTAACAAACCTTAAC	1	55559	347	HAUS7	638	3740	BIK
DB0001R02C08N2_DN	AD0002R14C05N2_DN	Dn-Dn	AGGTGGCAATGACTAAACCAATCAA	CTCCAGAGCGTCCCGTGCCACGCAC	1	55559	347	HAUS7	638	3740	BIK
DB0001R02C08N2_DN	AD0002R14C06N1_DN	Dn-Dn	AGGTGGCAATGACTAAACCAATCAA	AGGTATTATAGGAAAATATATCGAG	1	55559	347	HAUS7	638	3740	BIK
DB0001R02C08N2_UP	AD0002R14C14N2_UP	Up-Up	GTAGAACCTCTGTGTAGTTTAGGGC	CGGTTGGGAGGAAGTGAGGAGGGTT	2	55559	347	HAUS7	1639	8953	DCTN1
DB0001R02C08N2_UP	AD0002R14C23N2_UP	Up-Up	GTAGAACCTCTGTGTAGTTTAGGGC	GTGGAGGCCCGACGGGGCAGGGGGG	3	55559	347	HAUS7	79441	4024	HAUS3
DB0001R02C08N2_DN	AD0002R14C23N2_DN	Dn-Dn	AGGTGGCAATGACTAAACCAATCAA	AGGTTGTCACGTTGACTTATTCTCT	2	55559	347	HAUS7	79441	4024	HAUS3
DB0001R02C08N2_UP	AD0002R15C08N2_UP	Up-Up	GTAGAACCTCTGTGTAGTTTAGGGC	TCGCAGTCGTTCGGTTGGGTGACTG	1	55559	347	HAUS7	1069	5663	CETN2
DB0001R02C08N2_UP	AD0002R15C12N2_UP	Up-Up	GTAGAACCTCTGTGTAGTTTAGGGC	CTGAATATATGTGATGGTATTGAGG	1	55559	347	HAUS7	80321	1596	CEP70
DB0001R02C08N2_DN	AD0002R16C04N1_DN	Dn-Dn	AGGTGGCAATGACTAAACCAATCAA	TTGGGGATCTACTGCTATTTTAAGG	925	55559	347	HAUS7	10426	2984	TUBGCP3
DB0001R02C08N2_DN	AD0002R16C06N1_DN	Dn-Dn	AGGTGGCAATGACTAAACCAATCAA	CGGAGAAATGGACACGGCCGTAAGA	1	55559	347	HAUS7	10426	2984	TUBGCP3
DB0001R02C08N2_UP	AD0002R16C13N2_UP	Up-Up	GTAGAACCTCTGTGTAGTTTAGGGC	TCTCCATTCATTGGTTAAGCGCAAT	2	55559	347	HAUS7	9793	9657	CKAP5
DB0001R02C08N2_DN	AD0002R16C13N2_DN	Dn-Dn	AGGTGGCAATGACTAAACCAATCAA	CGCCGTTTCATGCCCAGGGGCGAAT	1	55559	347	HAUS7	9793	9657	CKAP5
DB0001R02C08N2_UP	AD0003R01C02N1_UP	Up-Up	GTAGAACCTCTGTGTAGTTTAGGGC	AAGTCCGTGGGTACGGCTGGGGGGG	577	55559	347	HAUS7	10013	2397	HDAC6
DB0001R02C08N2_DN	AD0003R01C02N1_DN	Dn-Dn	AGGTGGCAATGACTAAACCAATCAA	TGCAGTTGTATCGAGAACGCATCAA	675	55559	347	HAUS7	10013	2397	HDAC6
DB0001R02C08N2_UP	AD0003R01C12N2_UP	Up-Up	GTAGAACCTCTGTGTAGTTTAGGGC	GGTTTCGTCATCGACTCCTAGAGGG	488	55559	347	HAUS7	7329	3129	UBE2I
DB0001R02C08N2_DN	AD0003R01C12N2_DN	Dn-Dn	AGGTGGCAATGACTAAACCAATCAA	CAAACGCCAGCTCCTTGGAGTGTAT	428	55559	347	HAUS7	7329	3129	UBE2I
DB0001R02C08N2_UP	AD0003R01C13N2_UP	Up-Up	GTAGAACCTCTGTGTAGTTTAGGGC	GGACGCGTGCTGCAAACGGGGGATG	4	55559	347	HAUS7	7329	3129	UBE2I
DB0001R02C08N2_DN	AD0003R01C13N2_DN	Dn-Dn	AGGTGGCAATGACTAAACCAATCAA	GACACTAAACTGGCTAGCGTCACCT	2	55559	347	HAUS7	7329	3129	UBE2I
DB0001R02C08N2_UP	AD0003R01C24N2_UP	Up-Up	GTAGAACCTCTGTGTAGTTTAGGGC	TTTTTGGATATTATGAGCTCTCTGC	3	55559	347	HAUS7	9112	8956	MTA1
DB0001R02C08N2_DN	AD0003R01C24N2_DN	Dn-Dn	AGGTGGCAATGACTAAACCAATCAA	GCACGGCCTGACGCAACTTCCGGGA	1	55559	347	HAUS7	9112	8956	MTA1
DB0001R02C08N2_UP	AD0003R02C02N1_UP	Up-Up	GTAGAACCTCTGTGTAGTTTAGGGC	CGTATCGGTCAAAGCTTAGCTAATT	14	55559	347	HAUS7	9112	8956	MTA1
DB0001R02C08N2_DN	AD0003R02C02N1_DN	Dn-Dn	AGGTGGCAATGACTAAACCAATCAA	AGACAAACACACATTTCAGATAGCA	1	55559	347	HAUS7	9112	8956	MTA1
DB0001R02C08N2_UP	AD0003R02C05N1_UP	Up-Up	GTAGAACCTCTGTGTAGTTTAGGGC	CACCGGGGGTGGTAGGGGGACTGGG	4957	55559	347	HAUS7	5932	1563	RBBP8
DB0001R02C08N2_DN	AD0003R02C05N1_DN	Dn-Dn	AGGTGGCAATGACTAAACCAATCAA	TCTAGCTATGAAGTCATTATCTGTC	6472	55559	347	HAUS7	5932	1563	RBBP8
DB0001R02C08N2_UP	AD0003R02C08N1_UP	Up-Up	GTAGAACCTCTGTGTAGTTTAGGGC	TGCGGTGAGGGGTGGTGGCGGGGGG	1	55559	347	HAUS7	6844	4137	VAMP2
DB0001R02C08N2_UP	AD0003R02C13N2_UP	Up-Up	GTAGAACCTCTGTGTAGTTTAGGGC	CACGGGCCGCACGGACGGCGAGCAT	1	55559	347	HAUS7	9111	7519	NMI
DB0001R02C08N2_DN	AD0003R02C13N2_DN	Dn-Dn	AGGTGGCAATGACTAAACCAATCAA	TGCCATGCTCCCTGCCGAGGGTTTA	3	55559	347	HAUS7	9111	7519	NMI
DB0001R02C08N2_UP	AD0003R02C14N2_UP	Up-Up	GTAGAACCTCTGTGTAGTTTAGGGC	TCGAGGCCAAGGTACGATCGTTACT	661	55559	347	HAUS7	9111	7519	NMI
DB0001R02C08N2_DN	AD0003R02C14N2_DN	Dn-Dn	AGGTGGCAATGACTAAACCAATCAA	GGACAGCGCAACCGCAATTAACTAT	717	55559	347	HAUS7	9111	7519	NMI
DB0001R02C08N2_UP	AD0003R02C15N1_UP	Up-Up	GTAGAACCTCTGTGTAGTTTAGGGC	AGAGTTTTTAATAACAGATGGTATTTAGT	1	55559	347	HAUS7	27258	5664	LSM3
DB0001R02C08N2_UP	AD0003R02C17N2_UP	Up-Up	GTAGAACCTCTGTGTAGTTTAGGGC	TCTGTAAACAGTACAGGAGGCGTTA	3	55559	347	HAUS7	27258	5664	LSM3
DB0001R02C08N2_UP	AD0003R02C19N2_UP	Up-Up	GTAGAACCTCTGTGTAGTTTAGGGC	AATGTTTCATCCTACGTGTATGAAG	1	55559	347	HAUS7	114932	2777	MRFAP1L1
DB0001R02C08N2_DN	AD0003R02C19N2_DN	Dn-Dn	AGGTGGCAATGACTAAACCAATCAA	GTAATAGAGTAAGACCCGATTATGT	2	55559	347	HAUS7	114932	2777	MRFAP1L1
DB0001R02C08N2_UP	AD0003R03C13N2_UP	Up-Up	GTAGAACCTCTGTGTAGTTTAGGGC	AAAAGATAGTACCAGGAGACGTGGG	2	55559	347	HAUS7	22974	3600	TPX2
DB0001R02C08N2_DN	AD0003R03C13N2_DN	Dn-Dn	AGGTGGCAATGACTAAACCAATCAA	AACTGTTTAGATTCTCGTGACTTGA	112	55559	347	HAUS7	22974	3600	TPX2
DB0001R02C08N2_UP	AD0003R03C14N2_UP	Up-Up	GTAGAACCTCTGTGTAGTTTAGGGC	CTATTTTCAGGACCTCCATTTAAAT	2	55559	347	HAUS7	22974	3600	TPX2
DB0001R02C08N2_DN	AD0003R03C14N2_DN	Dn-Dn	AGGTGGCAATGACTAAACCAATCAA	CGCAGACGCTCTGCTCATTGTCGTA	1	55559	347	HAUS7	22974	3600	TPX2
DB0001R02C08N2_UP	AD0003R03C19N2_UP	Up-Up	GTAGAACCTCTGTGTAGTTTAGGGC	AAACAAGGCGTTGTTCGCCGGTTTA	2	55559	347	HAUS7	5347	2963	PLK1
DB0001R02C08N2_UP	AD0003R03C20N2_UP	Up-Up	GTAGAACCTCTGTGTAGTTTAGGGC	GCATTAGACAGGTTAGTCATACCGC	9	55559	347	HAUS7	5347	2963	PLK1
DB0001R02C08N2_DN	AD0003R03C20N2_DN	Dn-Dn	AGGTGGCAATGACTAAACCAATCAA	TTGGAAGTTTTCCCATCAACGATAG	3	55559	347	HAUS7	5347	2963	PLK1
DB0001R02C08N2_UP	AD0003R04C06N2_UP	Up-Up	GTAGAACCTCTGTGTAGTTTAGGGC	ATGGGGTACGGCACAGCTGTTACAC	2	55559	347	HAUS7	585	1740	BBS4
DB0001R02C08N2_DN	AD0003R04C08N2_DN	Dn-Dn	AGGTGGCAATGACTAAACCAATCAA	TTTCTATGCCATACAAGAGGCGAAT	1	55559	347	HAUS7	585	1740	BBS4
DB0001R02C08N2_UP	AD0003R04C10N2_UP	Up-Up	GTAGAACCTCTGTGTAGTTTAGGGC	CTGTGATCACAGGCAATCGAATTTA	1	55559	347	HAUS7	9702	10302	CEP57
DB0001R02C08N2_DN	AD0003R04C10N2_DN	Dn-Dn	AGGTGGCAATGACTAAACCAATCAA	TCTTCTATCTTTCCTCATATATCAA	1	55559	347	HAUS7	9702	10302	CEP57
DB0001R02C08N2_DN	AD0003R04C14N2_DN	Dn-Dn	AGGTGGCAATGACTAAACCAATCAA	CAGAGAGCCACCTGGTCTCACACGG	1	55559	347	HAUS7	54585	10414	LZTFL1
DB0001R02C08N2_UP	AD0003R04C15N1_UP	Up-Up	GTAGAACCTCTGTGTAGTTTAGGGC	GGGATCTGAGTTAGGTGGGCTTGGC	2	55559	347	HAUS7	54585	10414	LZTFL1
DB0001R02C08N2_DN	AD0003R04C16N2_DN	Dn-Dn	AGGTGGCAATGACTAAACCAATCAA	CCAAAAGCGACAACTATTCGTATTA	1	55559	347	HAUS7	129880	10732	BBS5
DB0001R02C08N2_UP	AD0003R04C17N2_UP	Up-Up	GTAGAACCTCTGTGTAGTTTAGGGC	ATGCTCTGGTACTAATTTAGCCTTC	3	55559	347	HAUS7	129880	10732	BBS5
DB0001R02C08N2_DN	AD0003R04C20N2_DN	Dn-Dn	AGGTGGCAATGACTAAACCAATCAA	CGACGACACATTCAAGGTTTAGCAC	134	55559	347	HAUS7	153241	10401	CEP120
DB0001R02C08N2_UP	AD0003R05C01N2_UP	Up-Up	GTAGAACCTCTGTGTAGTTTAGGGC	AAATGTCATGGTAATTGGGACGAAG	1223	55559	347	HAUS7	4957	3043	ODF2
DB0001R02C08N2_DN	AD0003R05C01N2_DN	Dn-Dn	AGGTGGCAATGACTAAACCAATCAA	ATCAAATGGTCTGAATTGACATTTG	2018	55559	347	HAUS7	4957	3043	ODF2
DB0001R02C08N2_UP	AD0003R05C07N2_UP	Up-Up	GTAGAACCTCTGTGTAGTTTAGGGC	TGACTATTTTGATCTGTGGGTCGGA	3	55559	347	HAUS7	93323	7014	HAUS8
DB0001R02C08N2_DN	AD0003R05C11N2_DN	Dn-Dn	AGGTGGCAATGACTAAACCAATCAA	GTGATTCGATATGATACAAATGTCC	2	55559	347	HAUS7	93323	7014	HAUS8
DB0001R02C08N2_UP	AD0003R05C18N2_UP	Up-Up	GTAGAACCTCTGTGTAGTTTAGGGC	ATGTAGTGTTGCGACAAAATAAAAC	134	55559	347	HAUS7	9094	2588	UNC119
DB0001R02C08N2_UP	AD0003R05C20N2_UP	Up-Up	GTAGAACCTCTGTGTAGTTTAGGGC	ATTGATAGAAGTAGAATTTCAGTGC	49	55559	347	HAUS7	9094	2588	UNC119
DB0001R02C08N2_DN	AD0003R05C20N2_DN	Dn-Dn	AGGTGGCAATGACTAAACCAATCAA	CCATGACTTACCGACAGAGAAAATA	50	55559	347	HAUS7	9094	2588	UNC119
DB0001R02C08N2_DN	AD0003R05C23N2_DN	Dn-Dn	AGGTGGCAATGACTAAACCAATCAA	AGTGCTAGGCCAAACATATCTAATC	75	55559	347	HAUS7	55722	3636	CEP72
DB0001R02C08N2_UP	AD0003R06C09N2_UP	Up-Up	GTAGAACCTCTGTGTAGTTTAGGGC	TATGCGCTTTGCCCGTTGTCTGTGG	1	55559	347	HAUS7	83540	5774	NUF2
DB0001R02C08N2_DN	AD0003R06C17N2_DN	Dn-Dn	AGGTGGCAATGACTAAACCAATCAA	AAACCGCGCAAACCCCGTGGACCCA	1	55559	347	HAUS7	60509	4496	AGBL5
DB0001R02C09N1_UP	AD0001R01C19N2_UP	Up-Up	AGGATGATGGGATCGCCAGGCGGTT	CCCAATGCTTCAGTTGGGGTTAGGC	1	10121	3250	ACTR1A	10121	3250	ACTR1A
DB0001R02C09N1_UP	AD0001R03C02N2_UP	Up-Up	AGGATGATGGGATCGCCAGGCGGTT	TGTACTTTAGCATTATACATATGTC	31	10121	3250	ACTR1A	55722	4	CEP72
DB0001R02C09N1_UP	AD0002R02C04N2_UP	Up-Up	AGGATGATGGGATCGCCAGGCGGTT	GGGGACTGGGTTTCTTGGGTGCCCT	1	10121	3250	ACTR1A	29883	10940	CNOT7
DB0001R02C09N1_UP	AD0002R14C05N2_UP	Up-Up	AGGATGATGGGATCGCCAGGCGGTT	CTTAATGTAATTAACAAACCTTAAC	1	10121	3250	ACTR1A	638	3740	BIK
DB0001R02C10N1_UP	AD0001R13C05N2_UP	Up-Up	CGTGGCGCGTGGCGTCAACTATCAG	TGGCGTCAAGATTGAGGTGTCAGT	58	10121	3250	ACTR1A	200894	52802	ARL13B
DB0001R02C10N1_UP	AD0002R12C05N1_UP	Up-Up	CGTGGCGCGTGGCGTCAACTATCAG	GCTCAGTGGGCTAGATGGGTGGATG	1	10121	3250	ACTR1A	1032	3933	CDKN2D
DB0001R02C10N1_DN	AD0002R15C18N2_DN	Dn-Dn	CCGAATAAGAATCTCCCCCTATTGG	GCATTCTTCCACAACTCCCGCCATC	38	10121	3250	ACTR1A	22852	70210	ANKRD26
DB0001R02C10N1_UP	AD0003R01C13N2_UP	Up-Up	CGTGGCGCGTGGCGTCAACTATCAG	GGACGCGTGCTGCAAACGGGGGATG	94	10121	3250	ACTR1A	7329	3129	UBE2I
DB0001R02C12N2_UP	AD0001R02C23N1_UP	Up-Up	GAAACTGGCTCCGGGTTCTGTGTAT	CAAAAACCGTGCACTAATCTGTTAT	437	29922	5633	NME7	55722	4	CEP72
DB0001R02C12N2_DN	AD0001R02C23N1_DN	Dn-Dn	GAACCTGTCCCGCCCTTGATCAATA	GGAAGCACTGCCACTAATACCCGCA	108	29922	5633	NME7	55722	4	CEP72
DB0001R02C12N2_UP	AD0001R03C02N2_UP	Up-Up	GAAACTGGCTCCGGGTTCTGTGTAT	TGTACTTTAGCATTATACATATGTC	1	29922	5633	NME7	55722	4	CEP72
DB0001R02C12N2_UP	AD0001R04C17N2_UP	Up-Up	GAAACTGGCTCCGGGTTCTGTGTAT	CTATGCTTTCCACAAAGTGTTATGT	1	29922	5633	NME7	132320	12277	SCLT1
DB0001R02C12N2_UP	AD0001R05C13N2_UP	Up-Up	GAAACTGGCTCCGGGTTCTGTGTAT	TATGTTTCTTTATCGATACTTGCAC	10	29922	5633	NME7	115106	13260	HAUS1
DB0001R02C12N2_UP	AD0001R07C07N2_UP	Up-Up	GAAACTGGCTCCGGGTTCTGTGTAT	AAGGCATGTCTGGTGGGCAAGGCGG	25	29922	5633	NME7	79003	3288	MIS12
DB0001R02C12N2_DN	AD0001R07C17N2_DN	Dn-Dn	GAACCTGTCCCGCCCTTGATCAATA	ACGTCTTCCTCTGACTCGCCGTCCT	1	29922	5633	NME7	5111	3156	PCNA
DB0001R02C12N2_UP	AD0001R09C21N1_UP	Up-Up	GAAACTGGCTCCGGGTTCTGTGTAT	GGTGAGGGGGTTAGCATCGCGAGTA	9775	29922	5633	NME7	10320	2940	IKZF1
DB0001R02C12N2_DN	AD0001R09C21N1_DN	Dn-Dn	GAACCTGTCCCGCCCTTGATCAATA	AGATGTATAATCCTTTATAGCTTCA	8241	29922	5633	NME7	10320	2940	IKZF1
DB0001R02C12N2_UP	AD0001R09C22N2_UP	Up-Up	GAAACTGGCTCCGGGTTCTGTGTAT	GGTGTGTTAGTATGGTGTGTAGAGC	6586	29922	5633	NME7	10320	2940	IKZF1
DB0001R02C12N2_DN	AD0001R09C22N2_DN	Dn-Dn	GAACCTGTCCCGCCCTTGATCAATA	CCCAGTCTTTACCGGCTCAAAGATT	5943	29922	5633	NME7	10320	2940	IKZF1
DB0001R02C12N2_DN	AD0001R12C06N2_DN	Dn-Dn	GAACCTGTCCCGCCCTTGATCAATA	CGGACGTTCAACCATACCGGGCAGA	1	29922	5633	NME7	201255	7299	LRRC45
DB0001R02C12N2_UP	AD0001R13C14N2_UP	Up-Up	GAAACTGGCTCCGGGTTCTGTGTAT	CTTATACCTTCTTAATTAATCCTTC	1	29922	5633	NME7	8655	56155	DYNLL1
DB0001R02C12N2_UP	AD0002R02C10N1_UP	Up-Up	GAAACTGGCTCCGGGTTCTGTGTAT	CAAGCGGCATCATGCGCGTTACCAG	1	29922	5633	NME7	896	6197	CCND3
DB0001R02C12N2_DN	AD0002R03C01N2_DN	Dn-Dn	GAACCTGTCCCGCCCTTGATCAATA	AAAGCGCAAAGACACCCCGATTAGC	21	29922	5633	NME7	51143	56626	DYNC1LI1
DB0001R02C12N2_DN	AD0002R05C18N2_DN	Dn-Dn	GAACCTGTCCCGCCCTTGATCAATA	TGCTATAACCTCAAAGTACCGTTCC	1	29922	5633	NME7	7846	4595	TUBA1A
DB0001R02C12N2_UP	AD0002R08C16N1_UP	Up-Up	GAAACTGGCTCCGGGTTCTGTGTAT	TACTTTTGTTCTTTCATATTTCTAA	1	29922	5633	NME7	10464	71402	PIBF1
DB0001R02C12N2_DN	AD0002R09C04N2_DN	Dn-Dn	GAACCTGTCCCGCCCTTGATCAATA	CGCCGACAGTTACCCCCAAGCCTTG	1	29922	5633	NME7	10460	71455	TACC3
DB0001R02C12N2_UP	AD0002R10C10N2_UP	Up-Up	GAAACTGGCTCCGGGTTCTGTGTAT	GGGGTGAAGGCCAAACTGAGCTGGC	1	29922	5633	NME7	79959	1190	CEP76
DB0001R02C12N2_UP	AD0002R11C12N2_UP	Up-Up	GAAACTGGCTCCGGGTTCTGTGTAT	TGGTGATTTTAGGGGATTGACTAAT	1	29922	5633	NME7	51053	5591	GMNN
DB0001R02C12N2_DN	AD0002R12C03N2_DN	Dn-Dn	GAACCTGTCCCGCCCTTGATCAATA	CCCGCTGCCATATAATACCGTTCAT	1	29922	5633	NME7	56915	4997	EXOSC5
DB0001R02C12N2_UP	AD0002R12C04N1_UP	Up-Up	GAAACTGGCTCCGGGTTCTGTGTAT	ACATCGGCACCGAAGCCCGCCGTA	1	29922	5633	NME7	1032	3933	CDKN2D
DB0001R02C12N2_UP	AD0002R12C05N1_UP	Up-Up	GAAACTGGCTCCGGGTTCTGTGTAT	GCTCAGTGGGCTAGATGGGTGGATG	1	29922	5633	NME7	1032	3933	CDKN2D
DB0001R02C12N2_DN	AD0002R14C05N2_DN	Dn-Dn	GAACCTGTCCCGCCCTTGATCAATA	CTCCAGAGCGTCCCGTGCCACGCAC	1	29922	5633	NME7	638	3740	BIK
DB0001R02C12N2_UP	AD0002R15C08N2_UP	Up-Up	GAAACTGGCTCCGGGTTCTGTGTAT	TCGCAGTCGTTCGGTTGGGTGACTG	14	29922	5633	NME7	1069	5663	CETN2
DB0001R02C12N2_DN	AD0002R15C12N2_DN	Dn-Dn	GAACCTGTCCCGCCCTTGATCAATA	CATACGGCCAACCAGTACATACCAG	1	29922	5633	NME7	80321	1596	CEP70
DB0001R02C12N2_UP	AD0003R02C15N1_UP	Up-Up	GAAACTGGCTCCGGGTTCTGTGTAT	AGAGTTTTTAATAACAGATGGTATTTAGT	2	29922	5633	NME7	27258	5664	LSM3
DB0001R02C12N2_UP	AD0003R02C17N2_UP	Up-Up	GAAACTGGCTCCGGGTTCTGTGTAT	TCTGTAAACAGTACAGGAGGCGTTA	1	29922	5633	NME7	27258	5664	LSM3
DB0001R02C12N2_DN	AD0003R02C22N2_DN	Dn-Dn	GAACCTGTCCCGCCCTTGATCAATA	TTAAACTAGGAATAGCCTACATTTA	1	29922	5633	NME7	114932	2777	MRFAP1L1
DB0001R02C12N2_UP	AD0003R04C10N2_UP	Up-Up	GAAACTGGCTCCGGGTTCTGTGTAT	CTGTGATCACAGGCAATCGAATTTA	2	29922	5633	NME7	9702	10302	CEP57
DB0001R02C13N2_DN	AD0001R01C14N2_DN	Dn-Dn	CCGCCCTCTGATTAGTTCCGCGTCT	TCAGTACTAGATACGGAACAAATTA	1	29922	5633	NME7	1020	3701	CDK5
DB0001R02C13N2_UP	AD0001R02C23N1_UP	Up-Up	AGTCCGGTCTAGAAAGGTCCTGGGG	CAAAAACCGTGCACTAATCTGTTAT	3	29922	5633	NME7	55722	4	CEP72
DB0001R02C13N2_DN	AD0001R02C23N1_DN	Dn-Dn	CCGCCCTCTGATTAGTTCCGCGTCT	GGAAGCACTGCCACTAATACCCGCA	2	29922	5633	NME7	55722	4	CEP72
DB0001R02C13N2_UP	AD0001R03C02N2_UP	Up-Up	AGTCCGGTCTAGAAAGGTCCTGGGG	TGTACTTTAGCATTATACATATGTC	10	29922	5633	NME7	55722	4	CEP72
DB0001R02C13N2_DN	AD0001R03C02N2_DN	Dn-Dn	CCGCCCTCTGATTAGTTCCGCGTCT	GTCACATAACTGCGCTCACACTACA	1	29922	5633	NME7	55722	4	CEP72
DB0001R02C13N2_UP	AD0001R05C20N2_UP	Up-Up	AGTCCGGTCTAGAAAGGTCCTGGGG	CACGACCCTGCAGTGCGAGGGACGC	1	29922	5633	NME7	29911	573	HOOK2
DB0001R02C13N2_DN	AD0001R07C16N2_DN	Dn-Dn	CCGCCCTCTGATTAGTTCCGCGTCT	TGTATTATTCGGCCGCCAGTAGTAC	1	29922	5633	NME7	5111	3156	PCNA
DB0001R02C13N2_DN	AD0001R09C10N2_DN	Dn-Dn	CCGCCCTCTGATTAGTTCCGCGTCT	CAATGCGTACTATCTTAAGTTTGTC	1	29922	5633	NME7	8636	2717	SSNA1
DB0001R02C13N2_UP	AD0001R09C21N1_UP	Up-Up	AGTCCGGTCTAGAAAGGTCCTGGGG	GGTGAGGGGGTTAGCATCGCGAGTA	6415	29922	5633	NME7	10320	2940	IKZF1
DB0001R02C13N2_DN	AD0001R09C21N1_DN	Dn-Dn	CCGCCCTCTGATTAGTTCCGCGTCT	AGATGTATAATCCTTTATAGCTTCA	7141	29922	5633	NME7	10320	2940	IKZF1
DB0001R02C13N2_UP	AD0001R09C22N2_UP	Up-Up	AGTCCGGTCTAGAAAGGTCCTGGGG	GGTGTGTTAGTATGGTGTGTAGAGC	15536	29922	5633	NME7	10320	2940	IKZF1
DB0001R02C13N2_DN	AD0001R09C22N2_DN	Dn-Dn	CCGCCCTCTGATTAGTTCCGCGTCT	CCCAGTCTTTACCGGCTCAAAGATT	10768	29922	5633	NME7	10320	2940	IKZF1
DB0001R02C13N2_DN	AD0001R10C19N1_DN	Dn-Dn	CCGCCCTCTGATTAGTTCCGCGTCT	GCGCAGAGACGCTATCCAGAGAGTA	1	29922	5633	NME7	10540	3453	DCTN2
DB0001R02C13N2_DN	AD0001R11C11N2_DN	Dn-Dn	CCGCCCTCTGATTAGTTCCGCGTCT	CTCCTAGGCGCTACATCCAACAACA	1	29922	5633	NME7	5518	5861	PPP2R1A
DB0001R02C13N2_DN	AD0002R01C21N2_DN	Dn-Dn	CCGCCCTCTGATTAGTTCCGCGTCT	AGATGAAAATAACATGTCAACCTTA	7	29922	5633	NME7	55165	4717	CEP55
DB0001R02C13N2_UP	AD0002R02C03N2_UP	Up-Up	AGTCCGGTCTAGAAAGGTCCTGGGG	CCGGTATTGCACGTGATAGTGGTTA	2091	29922	5633	NME7	163	4761	AP2B1
DB0001R02C13N2_DN	AD0002R02C03N2_DN	Dn-Dn	CCGCCCTCTGATTAGTTCCGCGTCT	GCGCTTTGACACTGATGACTCACCC	7694	29922	5633	NME7	163	4761	AP2B1
DB0001R02C13N2_DN	AD0002R04C07N2_DN	Dn-Dn	CCGCCCTCTGATTAGTTCCGCGTCT	GGCACCAACAGAAAGGACGCAAGTG	30	29922	5633	NME7	25886	4487	POC1A
DB0001R02C13N2_DN	AD0002R09C23N1_DN	Dn-Dn	CCGCCCTCTGATTAGTTCCGCGTCT	AAACAAATTACAACACAGCGTCATA	4	29922	5633	NME7	284076	2303	TTLL6
DB0001R02C13N2_UP	AD0002R12C04N1_UP	Up-Up	AGTCCGGTCTAGAAAGGTCCTGGGG	ACATCGGCACCGAAGCCCGCCGTA	2	29922	5633	NME7	1032	3933	CDKN2D
DB0001R02C13N2_UP	AD0002R12C21N2_UP	Up-Up	AGTCCGGTCTAGAAAGGTCCTGGGG	CGTAGGGTGTGGGGGTGGTGGGGTC	1	29922	5633	NME7	5111	3156	PCNA
DB0001R02C13N2_DN	AD0002R13C03N2_DN	Dn-Dn	CCGCCCTCTGATTAGTTCCGCGTCT	ACCACACTTACTATAACGTTTATCA	1	29922	5633	NME7	5111	3156	PCNA
DB0001R02C13N2_DN	AD0002R13C09N2_DN	Dn-Dn	CCGCCCTCTGATTAGTTCCGCGTCT	CCCCCATGCCATGCGACTATCTGTT	1	29922	5633	NME7	5701	7961	PSMC2
DB0001R02C13N2_UP	AD0002R13C17N2_UP	Up-Up	AGTCCGGTCTAGAAAGGTCCTGGGG	ACATACTTAGCCGGTTTTCCTCCGT	1	29922	5633	NME7	665	2427	BNIP3L
DB0001R02C13N2_DN	AD0002R13C18N2_DN	Dn-Dn	CCGCCCTCTGATTAGTTCCGCGTCT	GGAACTTAGGGGGGCGCTCCAAGCG	1	29922	5633	NME7	665	2427	BNIP3L
DB0001R02C13N2_UP	AD0002R13C21N2_UP	Up-Up	AGTCCGGTCTAGAAAGGTCCTGGGG	GATTCAGGACGACGTGCAAGGAGGG	1	29922	5633	NME7	56904	6148	SH3GLB2
DB0001R02C13N2_DN	AD0002R14C06N1_DN	Dn-Dn	CCGCCCTCTGATTAGTTCCGCGTCT	AGGTATTATAGGAAAATATATCGAG	1	29922	5633	NME7	638	3740	BIK
DB0001R02C13N2_UP	AD0003R02C17N2_UP	Up-Up	AGTCCGGTCTAGAAAGGTCCTGGGG	TCTGTAAACAGTACAGGAGGCGTTA	1	29922	5633	NME7	27258	5664	LSM3
DB0001R02C18N2_DN	AD0001R05C20N2_DN	Dn-Dn	TAAAGAAGCACCACTCCTTGAGTAC	CGGGTACACGCTCAGACTAAGACTA	11	10376	229	TUBA1B	29911	573	HOOK2
DB0001R02C18N2_UP	AD0001R12C06N2_UP	Up-Up	GGTAGTGAGTCAGCTAGACTGGTAA	CCTGGTAGCCCCCGGGGCGACAGCG	1	10376	229	TUBA1B	201255	7299	LRRC45
DB0001R02C18N2_DN	AD0001R16C16N1_DN	Dn-Dn	TAAAGAAGCACCACTCCTTGAGTAC	ATTACCAGACAAGACGTTACACGGC	1	10376	229	TUBA1B	54801	8819	HAUS6
DB0001R02C18N2_DN	AD0002R04C07N2_DN	Dn-Dn	TAAAGAAGCACCACTCCTTGAGTAC	GGCACCAACAGAAAGGACGCAAGTG	38	10376	229	TUBA1B	25886	4487	POC1A
DB0001R02C18N2_UP	AD0002R12C05N1_UP	Up-Up	GGTAGTGAGTCAGCTAGACTGGTAA	GCTCAGTGGGCTAGATGGGTGGATG	1	10376	229	TUBA1B	1032	3933	CDKN2D
DB0001R02C18N2_DN	AD0003R02C07N2_DN	Dn-Dn	TAAAGAAGCACCACTCCTTGAGTAC	CACTCCTACATTACATTCTTCTATC	1	10376	229	TUBA1B	6844	4137	VAMP2
DB0001R02C18N2_DN	AD0003R02C19N2_DN	Dn-Dn	TAAAGAAGCACCACTCCTTGAGTAC	GTAATAGAGTAAGACCCGATTATGT	1	10376	229	TUBA1B	114932	2777	MRFAP1L1
DB0001R02C18N2_UP	AD0003R04C08N2_UP	Up-Up	GGTAGTGAGTCAGCTAGACTGGTAA	ATCATTGTAAGGCTATCGCGAGAGG	1	10376	229	TUBA1B	585	1740	BBS4
DB0001R02C18N2_UP	AD0003R04C16N2_UP	Up-Up	GGTAGTGAGTCAGCTAGACTGGTAA	AAGTGTTTATGAGTAGCTGGCATGA	17	10376	229	TUBA1B	129880	10732	BBS5
DB0001R02C20N1_DN	AD0001R15C19N2_DN	Dn-Dn	CCCGCCTGCTCCTCCGGCAATCCCC	ACAATTTCTCTGCTCAACATAAACT	11	10376	229	TUBA1B	983	5873	CDK1
DB0001R02C20N1_DN	AD0002R02C01N2_DN	Dn-Dn	CCCGCCTGCTCCTCCGGCAATCCCC	GCCTGACTGAATACCCAACAAGATC	1	10376	229	TUBA1B	55165	4717	CEP55
DB0001R02C20N1_UP	AD0002R10C16N2_UP	Up-Up	TGCCGCCGCCATAAGTTAGGATCTT	AACACGGGGCGCGTAAGGGGGCGGG	24	10376	229	TUBA1B	10013	8810	HDAC6
DB0001R02C20N1_UP	AD0002R12C14N2_UP	Up-Up	TGCCGCCGCCATAAGTTAGGATCTT	CCATGTTACGCGCTAAGGCCTCAAC	2	10376	229	TUBA1B	10933	4430	MORF4L1
DB0001R02C20N1_UP	AD0003R03C18N2_UP	Up-Up	TGCCGCCGCCATAAGTTAGGATCTT	AAGACGATGGGGGGTAGGACGGGGG	41	10376	229	TUBA1B	26140	9089	TTLL3
DB0001R02C20N1_DN	AD0003R03C18N2_DN	Dn-Dn	CCCGCCTGCTCCTCCGGCAATCCCC	CTAAACGAATCTTCACCACTGTTCC	467	10376	229	TUBA1B	26140	9089	TTLL3
DB0001R02C21N2_UP	AD0001R05C16N2_UP	Up-Up	ACTATGATGTGGGAAAGGACTCAGA	TCGGCGACACCGTTCGTTGTAGGGA	49	10376	6115	TUBA1B	27229	5836	TUBGCP4
DB0001R02C21N2_UP	AD0001R09C20N2_UP	Up-Up	ACTATGATGTGGGAAAGGACTCAGA	CACGACACGTTACGTCTTAACGTGA	4	10376	6115	TUBA1B	10769	6177	PLK2
DB0001R02C21N2_DN	AD0001R10C20N2_DN	Dn-Dn	TGATCCGCAGAACAACATAGAATAA	AACGCAACTAAGCACTATTAGTAAC	21	10376	6115	TUBA1B	10540	3453	DCTN2
DB0001R02C21N2_UP	AD0001R13C11N2_UP	Up-Up	ACTATGATGTGGGAAAGGACTCAGA	CAGCGGTGTCTAGGGCAGGAGGGGG	1	10376	6115	TUBA1B	164045	55072	HFM1
DB0001R02C21N2_UP	AD0001R14C21N1_UP	Up-Up	ACTATGATGTGGGAAAGGACTCAGA	CCAGGAGGGAGCGTGGATAGAGGGC	6	10376	6115	TUBA1B	1070	5538	CETN3
DB0001R02C21N2_DN	AD0002R03C13N2_DN	Dn-Dn	TGATCCGCAGAACAACATAGAATAA	GCCCCTCCTAGCACAGTCTTTTGAC	1	10376	6115	TUBA1B	164045	53147	HFM1
DB0001R02C21N2_DN	AD0002R09C10N2_DN	Dn-Dn	TGATCCGCAGAACAACATAGAATAA	CAAACCTATACCTGTGACCATAGTT	1	10376	6115	TUBA1B	51175	1716	TUBE1
DB0001R02C21N2_UP	AD0002R09C17N2_UP	Up-Up	ACTATGATGTGGGAAAGGACTCAGA	GTGATCGCTCCTCGATCAGGACACT	2	10376	6115	TUBA1B	282809	1515	POC1B
DB0001R02C21N2_UP	AD0002R12C05N1_UP	Up-Up	ACTATGATGTGGGAAAGGACTCAGA	GCTCAGTGGGCTAGATGGGTGGATG	1	10376	6115	TUBA1B	1032	3933	CDKN2D
DB0001R02C21N2_DN	AD0002R14C05N2_DN	Dn-Dn	TGATCCGCAGAACAACATAGAATAA	CTCCAGAGCGTCCCGTGCCACGCAC	1	10376	6115	TUBA1B	638	3740	BIK
DB0001R02C21N2_UP	AD0002R14C11N2_UP	Up-Up	ACTATGATGTGGGAAAGGACTCAGA	GACCTATCTCGAAGATACATGCCC	1	10376	6115	TUBA1B	84100	1857	ARL6
DB0001R02C21N2_DN	AD0002R15C10N2_DN	Dn-Dn	TGATCCGCAGAACAACATAGAATAA	GTGCATTCTCTCTAACCCAAATGGC	22	10376	6115	TUBA1B	80321	1596	CEP70
DB0001R02C21N2_UP	AD0002R16C04N1_UP	Up-Up	ACTATGATGTGGGAAAGGACTCAGA	TGGATAACTTCAAATTACTTCCTGG	17	10376	6115	TUBA1B	10426	2984	TUBGCP3
DB0001R02C21N2_DN	AD0002R16C04N1_DN	Dn-Dn	TGATCCGCAGAACAACATAGAATAA	TTGGGGATCTACTGCTATTTTAAGG	1	10376	6115	TUBA1B	10426	2984	TUBGCP3
DB0001R02C21N2_DN	AD0003R03C19N2_DN	Dn-Dn	TGATCCGCAGAACAACATAGAATAA	GTATTTAATAATGTGGTGTCGTCAT	2	10376	6115	TUBA1B	5347	2963	PLK1
DB0001R02C21N2_UP	AD0003R04C20N2_UP	Up-Up	ACTATGATGTGGGAAAGGACTCAGA	AATGAAGGAAAACGGGTGAGGCGCG	38	10376	6115	TUBA1B	153241	10401	CEP120
DB0001R02C22N2_DN	AD0001R05C02N2_DN	Dn-Dn	TAAGCCTTGTTCCCTGACAAAGATG	ATACTCAACCCCACGCTCACACGCA	2	10376	6115	TUBA1B	55012	12126	PPP2R3C
DB0001R02C22N2_DN	AD0001R05C15N1_DN	Dn-Dn	TAAGCCTTGTTCCCTGACAAAGATG	ACTGCAAATGACTTGAAGTCCGCCA	18	10376	6115	TUBA1B	27229	5836	TUBGCP4
DB0001R02C22N2_DN	AD0001R08C17N2_DN	Dn-Dn	TAAGCCTTGTTCCCTGACAAAGATG	TGGCTCTTCGTTGGCACAAGAAAAT	1	10376	6115	TUBA1B	5577	14506	PRKAR2B
DB0001R02C22N2_UP	AD0001R11C09N2_UP	Up-Up	TCGTGGAGGGGTAACTTTTGCTCTA	AACATGAGCGTCATCTCATGCAAGT	1	10376	6115	TUBA1B	5518	5861	PPP2R1A
DB0001R02C22N2_UP	AD0001R16C10N2_UP	Up-Up	TCGTGGAGGGGTAACTTTTGCTCTA	CCGATAAACGGCGGCCAGCATGAGA	58	10376	6115	TUBA1B	27229	907	TUBGCP4
DB0001R02C22N2_DN	AD0002R05C12N2_DN	Dn-Dn	TAAGCCTTGTTCCCTGACAAAGATG	AAGTTACTCCCGTGCATTCGCTAAG	1	10376	6115	TUBA1B	203068	3825	TUBB
DB0001R02C22N2_UP	AD0002R12C05N1_UP	Up-Up	TCGTGGAGGGGTAACTTTTGCTCTA	GCTCAGTGGGCTAGATGGGTGGATG	1	10376	6115	TUBA1B	1032	3933	CDKN2D
DB0001R02C22N2_UP	AD0002R15C12N2_UP	Up-Up	TCGTGGAGGGGTAACTTTTGCTCTA	CTGAATATATGTGATGGTATTGAGG	362	10376	6115	TUBA1B	80321	1596	CEP70
DB0001R02C22N2_DN	AD0002R15C12N2_DN	Dn-Dn	TAAGCCTTGTTCCCTGACAAAGATG	CATACGGCCAACCAGTACATACCAG	728	10376	6115	TUBA1B	80321	1596	CEP70
DB0001R03C01N2_UP	AD0001R01C03N2_UP	Up-Up	TGGGCGAGCCGTACGCCCCAGGTGC	CCGGGGGTGGGGAGACGGCCCTGGA	1	57819	6601	LSM2	9814	9688	SFI1
DB0001R03C01N2_DN	AD0001R05C05N2_DN	Dn-Dn	GATGACCGGCGCGGTACTCGCCGCC	GGGTGCCCAGGAATCCCCTGAACAA	1	57819	6601	LSM2	116840	12626	CNTROB
DB0001R03C01N2_UP	AD0001R05C15N1_UP	Up-Up	TGGGCGAGCCGTACGCCCCAGGTGC	TTTAAAAGACCGATAATGAAATGGG	2	57819	6601	LSM2	27229	5836	TUBGCP4
DB0001R03C01N2_DN	AD0001R05C20N2_DN	Dn-Dn	GATGACCGGCGCGGTACTCGCCGCC	CGGGTACACGCTCAGACTAAGACTA	1	57819	6601	LSM2	29911	573	HOOK2
DB0001R03C01N2_DN	AD0001R05C21N2_DN	Dn-Dn	GATGACCGGCGCGGTACTCGCCGCC	CGGTCGGTGAACTTGGCTAATGGAG	2	57819	6601	LSM2	29911	573	HOOK2
DB0001R03C01N2_UP	AD0001R06C01N2_UP	Up-Up	TGGGCGAGCCGTACGCCCCAGGTGC	TGGTACGCTGCTATGGGGGGGGACG	1	57819	6601	LSM2	56890	9176	MDM1
DB0001R03C01N2_UP	AD0001R07C17N2_UP	Up-Up	TGGGCGAGCCGTACGCCCCAGGTGC	TAGTCGCGGTCGGGGATAAGCTTTA	1	57819	6601	LSM2	5111	3156	PCNA
DB0001R03C01N2_UP	AD0001R08C17N2_UP	Up-Up	TGGGCGAGCCGTACGCCCCAGGTGC	AGTAACTTTTCTGGACCGCAGGGGC	1	57819	6601	LSM2	5577	14506	PRKAR2B
DB0001R03C01N2_DN	AD0001R08C17N2_DN	Dn-Dn	GATGACCGGCGCGGTACTCGCCGCC	TGGCTCTTCGTTGGCACAAGAAAAT	1	57819	6601	LSM2	5577	14506	PRKAR2B
DB0001R03C01N2_UP	AD0001R08C20N2_UP	Up-Up	TGGGCGAGCCGTACGCCCCAGGTGC	GGCGGAGCAAACGGGAGATTGAAGG	1	57819	6601	LSM2	4739	14735	NEDD9
DB0001R03C01N2_UP	AD0001R09C09N2_UP	Up-Up	TGGGCGAGCCGTACGCCCCAGGTGC	CTTGATTCACATATCTAGGTGTGCG	1	57819	6601	LSM2	8636	2717	SSNA1
DB0001R03C01N2_UP	AD0001R09C21N1_UP	Up-Up	TGGGCGAGCCGTACGCCCCAGGTGC	GGTGAGGGGGTTAGCATCGCGAGTA	1	57819	6601	LSM2	10320	2940	IKZF1
DB0001R03C01N2_DN	AD0001R09C21N1_DN	Dn-Dn	GATGACCGGCGCGGTACTCGCCGCC	AGATGTATAATCCTTTATAGCTTCA	1	57819	6601	LSM2	10320	2940	IKZF1
DB0001R03C01N2_UP	AD0001R09C22N2_UP	Up-Up	TGGGCGAGCCGTACGCCCCAGGTGC	GGTGTGTTAGTATGGTGTGTAGAGC	1	57819	6601	LSM2	10320	2940	IKZF1
DB0001R03C01N2_DN	AD0001R09C24N2_DN	Dn-Dn	GATGACCGGCGCGGTACTCGCCGCC	GTCCCTGTCTGTTTCGCTGTCGAAT	1	57819	6601	LSM2	90410	10243	IFT20
DB0001R03C01N2_UP	AD0001R10C01N2_UP	Up-Up	TGGGCGAGCCGTACGCCCCAGGTGC	GTATAAACGATGGTTCCTCACCGAC	1	57819	6601	LSM2	90410	10243	IFT20
DB0001R03C01N2_DN	AD0001R10C01N2_DN	Dn-Dn	GATGACCGGCGCGGTACTCGCCGCC	GTCGCTTATTGCTCATGCAATCTGT	3	57819	6601	LSM2	90410	10243	IFT20
DB0001R03C01N2_UP	AD0001R10C20N2_UP	Up-Up	TGGGCGAGCCGTACGCCCCAGGTGC	GACCCGGAATTTGTTTGATAGCGGG	1	57819	6601	LSM2	10540	3453	DCTN2
DB0001R03C01N2_DN	AD0001R15C05N2_DN	Dn-Dn	GATGACCGGCGCGGTACTCGCCGCC	ATAAGTCCGGCAACTTGACCGAGGT	1	57819	6601	LSM2	7531	34	YWHAE
DB0001R03C01N2_DN	AD0002R01C08N2_DN	Dn-Dn	GATGACCGGCGCGGTACTCGCCGCC	ACACCCCGCCCCCCAGCCGCCGGGT	1	57819	6601	LSM2	10460	56175	TACC3
DB0001R03C01N2_DN	AD0002R02C02N1_DN	Dn-Dn	GATGACCGGCGCGGTACTCGCCGCC	TACCTGGACTCAGTCGACTGCAAAA	1	57819	6601	LSM2	163	4761	AP2B1
DB0001R03C01N2_UP	AD0002R02C20N1_UP	Up-Up	TGGGCGAGCCGTACGCCCCAGGTGC	CAGAGATGATGAAAATCTCTAATTT	1	57819	6601	LSM2	49856	55298	WDR8
DB0001R03C01N2_DN	AD0002R06C12N1_DN	Dn-Dn	GATGACCGGCGCGGTACTCGCCGCC	CAATAACTGAAAGAACTGTAGTGCT	8	57819	6601	LSM2	147841	71933	SPC24
DB0001R03C01N2_UP	AD0002R07C12N2_UP	Up-Up	TGGGCGAGCCGTACGCCCCAGGTGC	CACTTAGACTAACCTGTCGCGGGTC	1	57819	6601	LSM2	5566	71136	PRKACA
DB0001R03C01N2_UP	AD0002R08C15N2_UP	Up-Up	TGGGCGAGCCGTACGCCCCAGGTGC	TATCGGCTTATATTAGCCTTGGTAA	2	57819	6601	LSM2	10464	71402	PIBF1
DB0001R03C01N2_DN	AD0002R08C15N2_DN	Dn-Dn	GATGACCGGCGCGGTACTCGCCGCC	CCGGCGGCCTGTCCATACGTGGGCA	2	57819	6601	LSM2	10464	71402	PIBF1
DB0001R03C01N2_UP	AD0002R09C12N2_UP	Up-Up	TGGGCGAGCCGTACGCCCCAGGTGC	TGAAACCCTGGTGCACATAGTTCTA	1	57819	6601	LSM2	51175	1716	TUBE1
DB0001R03C01N2_DN	AD0002R09C20N2_DN	Dn-Dn	GATGACCGGCGCGGTACTCGCCGCC	TAACACCCTAAACTTACTCTGAAAT	1	57819	6601	LSM2	80254	7011	CEP63
DB0001R03C01N2_DN	AD0002R10C06N2_DN	Dn-Dn	GATGACCGGCGCGGTACTCGCCGCC	GTGATACCAAAGGCGACAGCCGGGA	1	57819	6601	LSM2	79959	1190	CEP76
DB0001R03C01N2_UP	AD0002R11C03N2_UP	Up-Up	TGGGCGAGCCGTACGCCCCAGGTGC	ACCCAGGGTTCATTAAGAATTGTGG	1	57819	6601	LSM2	90410	4088	IFT20
DB0001R03C01N2_UP	AD0002R11C12N2_UP	Up-Up	TGGGCGAGCCGTACGCCCCAGGTGC	TGGTGATTTTAGGGGATTGACTAAT	1	57819	6601	LSM2	51053	5591	GMNN
DB0001R03C01N2_UP	AD0002R11C19N1_UP	Up-Up	TGGGCGAGCCGTACGCCCCAGGTGC	CAAAATCTGCCCAAGTATAGCTGC	1	57819	6601	LSM2	51053	5591	GMNN
DB0001R03C01N2_DN	AD0002R12C02N2_DN	Dn-Dn	GATGACCGGCGCGGTACTCGCCGCC	CAGAATGCCTCAAGCTTGTAATGCG	1	57819	6601	LSM2	56915	4997	EXOSC5
DB0001R03C01N2_UP	AD0002R12C04N1_UP	Up-Up	TGGGCGAGCCGTACGCCCCAGGTGC	ACATCGGCACCGAAGCCCGCCGTA	3350	57819	6601	LSM2	1032	3933	CDKN2D
DB0001R03C01N2_DN	AD0002R12C04N1_DN	Dn-Dn	GATGACCGGCGCGGTACTCGCCGCC	CTTAAGGTGAGTTATCCATATCTAT	3158	57819	6601	LSM2	1032	3933	CDKN2D
DB0001R03C01N2_UP	AD0002R12C05N1_UP	Up-Up	TGGGCGAGCCGTACGCCCCAGGTGC	GCTCAGTGGGCTAGATGGGTGGATG	14	57819	6601	LSM2	1032	3933	CDKN2D
DB0001R03C01N2_DN	AD0002R12C05N1_DN	Dn-Dn	GATGACCGGCGCGGTACTCGCCGCC	TATTCTCTAATTAAGATACTTCGCC	15	57819	6601	LSM2	1032	3933	CDKN2D
DB0001R03C01N2_UP	AD0002R12C08N1_UP	Up-Up	TGGGCGAGCCGTACGCCCCAGGTGC	GTCTGTCTTTTCGCCTTGTTGAAAG	1	57819	6601	LSM2	10933	4430	MORF4L1
DB0001R03C01N2_UP	AD0002R12C14N2_UP	Up-Up	TGGGCGAGCCGTACGCCCCAGGTGC	CCATGTTACGCGCTAAGGCCTCAAC	5	57819	6601	LSM2	10933	4430	MORF4L1
DB0001R03C01N2_DN	AD0002R12C14N2_DN	Dn-Dn	GATGACCGGCGCGGTACTCGCCGCC	CATCCAGCACCGCCCAAAACAACAG	1	57819	6601	LSM2	10933	4430	MORF4L1
DB0001R03C01N2_UP	AD0002R13C03N2_UP	Up-Up	TGGGCGAGCCGTACGCCCCAGGTGC	TAAGGAACGTGCGGATTGGGCGTGGG	1	57819	6601	LSM2	5111	3156	PCNA
DB0001R03C01N2_DN	AD0002R13C03N2_DN	Dn-Dn	GATGACCGGCGCGGTACTCGCCGCC	ACCACACTTACTATAACGTTTATCA	3	57819	6601	LSM2	5111	3156	PCNA
DB0001R03C01N2_UP	AD0002R13C09N2_UP	Up-Up	TGGGCGAGCCGTACGCCCCAGGTGC	AGTTCAAAATCTTGCTTTTTAGTAT	1	57819	6601	LSM2	5701	7961	PSMC2
DB0001R03C01N2_DN	AD0002R13C09N2_DN	Dn-Dn	GATGACCGGCGCGGTACTCGCCGCC	CCCCCATGCCATGCGACTATCTGTT	3	57819	6601	LSM2	5701	7961	PSMC2
DB0001R03C01N2_UP	AD0002R13C18N2_UP	Up-Up	TGGGCGAGCCGTACGCCCCAGGTGC	ACGGTCGTATACAGCAGGGGTAGTG	5	57819	6601	LSM2	665	2427	BNIP3L
DB0001R03C01N2_DN	AD0002R13C18N2_DN	Dn-Dn	GATGACCGGCGCGGTACTCGCCGCC	GGAACTTAGGGGGGCGCTCCAAGCG	1	57819	6601	LSM2	665	2427	BNIP3L
DB0001R03C01N2_UP	AD0002R13C21N2_UP	Up-Up	TGGGCGAGCCGTACGCCCCAGGTGC	GATTCAGGACGACGTGCAAGGAGGG	1	57819	6601	LSM2	56904	6148	SH3GLB2
DB0001R03C01N2_DN	AD0002R13C21N2_DN	Dn-Dn	GATGACCGGCGCGGTACTCGCCGCC	CCGGCAAGCGTCAGATTCGACCGGC	2	57819	6601	LSM2	56904	6148	SH3GLB2
DB0001R03C01N2_UP	AD0002R13C22N2_UP	Up-Up	TGGGCGAGCCGTACGCCCCAGGTGC	GACCCCGGAGCTTAGCTCCCCTGGG	7	57819	6601	LSM2	56904	6148	SH3GLB2
DB0001R03C01N2_UP	AD0002R14C05N2_UP	Up-Up	TGGGCGAGCCGTACGCCCCAGGTGC	CTTAATGTAATTAACAAACCTTAAC	2	57819	6601	LSM2	638	3740	BIK
DB0001R03C01N2_UP	AD0002R14C06N1_UP	Up-Up	TGGGCGAGCCGTACGCCCCAGGTGC	CTGCCCGGAAGTATTCGGGAGGTGG	1	57819	6601	LSM2	638	3740	BIK
DB0001R03C01N2_DN	AD0002R14C06N1_DN	Dn-Dn	GATGACCGGCGCGGTACTCGCCGCC	AGGTATTATAGGAAAATATATCGAG	2	57819	6601	LSM2	638	3740	BIK
DB0001R03C01N2_UP	AD0002R14C10N2_UP	Up-Up	TGGGCGAGCCGTACGCCCCAGGTGC	GTGTTGAACGTTCTTATACTTACGT	12	57819	6601	LSM2	84100	1857	ARL6
DB0001R03C01N2_UP	AD0002R15C10N2_UP	Up-Up	TGGGCGAGCCGTACGCCCCAGGTGC	TCTTTCCATATAAATGCGGAACGTC	1	57819	6601	LSM2	80321	1596	CEP70
DB0001R03C01N2_DN	AD0002R15C10N2_DN	Dn-Dn	GATGACCGGCGCGGTACTCGCCGCC	GTGCATTCTCTCTAACCCAAATGGC	1	57819	6601	LSM2	80321	1596	CEP70
DB0001R03C01N2_UP	AD0002R16C03N2_UP	Up-Up	TGGGCGAGCCGTACGCCCCAGGTGC	GGGAATGGGAACCTATGATAGCTGTT	27	57819	6601	LSM2	22852	70210	ANKRD26
DB0001R03C01N2_DN	AD0003R01C23N2_DN	Dn-Dn	GATGACCGGCGCGGTACTCGCCGCC	AGCCGGCTTGAACACCCTCTCTAAC	1	57819	6601	LSM2	6810	8013	STX4
DB0001R03C01N2_DN	AD0003R02C09N2_DN	Dn-Dn	GATGACCGGCGCGGTACTCGCCGCC	ACCCTATTTGGGCATAACCGGTTC	1	57819	6601	LSM2	10212	3179	DDX39
DB0001R03C01N2_UP	AD0003R02C15N1_UP	Up-Up	TGGGCGAGCCGTACGCCCCAGGTGC	AGAGTTTTTAATAACAGATGGTATTTAGT	35520	57819	6601	LSM2	27258	5664	LSM3
DB0001R03C01N2_DN	AD0003R02C15N1_DN	Dn-Dn	GATGACCGGCGCGGTACTCGCCGCC	ACGGCCAACCCTCAGATCTGCGCCA	55668	57819	6601	LSM2	27258	5664	LSM3
DB0001R03C01N2_UP	AD0003R02C17N2_UP	Up-Up	TGGGCGAGCCGTACGCCCCAGGTGC	TCTGTAAACAGTACAGGAGGCGTTA	76667	57819	6601	LSM2	27258	5664	LSM3
DB0001R03C01N2_DN	AD0003R02C17N2_DN	Dn-Dn	GATGACCGGCGCGGTACTCGCCGCC	AATCACGATCAGTTCAAACCCTGTT	68119	57819	6601	LSM2	27258	5664	LSM3
DB0001R03C01N2_UP	AD0003R02C19N2_UP	Up-Up	TGGGCGAGCCGTACGCCCCAGGTGC	AATGTTTCATCCTACGTGTATGAAG	18	57819	6601	LSM2	114932	2777	MRFAP1L1
DB0001R03C01N2_DN	AD0003R02C19N2_DN	Dn-Dn	GATGACCGGCGCGGTACTCGCCGCC	GTAATAGAGTAAGACCCGATTATGT	148	57819	6601	LSM2	114932	2777	MRFAP1L1
DB0001R03C01N2_UP	AD0003R02C22N2_UP	Up-Up	TGGGCGAGCCGTACGCCCCAGGTGC	CTGTGTTGTGTCATTTATGTTTGAT	771	57819	6601	LSM2	114932	2777	MRFAP1L1
DB0001R03C01N2_DN	AD0003R02C22N2_DN	Dn-Dn	GATGACCGGCGCGGTACTCGCCGCC	TTAAACTAGGAATAGCCTACATTTA	752	57819	6601	LSM2	114932	2777	MRFAP1L1
DB0001R03C01N2_UP	AD0003R04C15N1_UP	Up-Up	TGGGCGAGCCGTACGCCCCAGGTGC	GGGATCTGAGTTAGGTGGGCTTGGC	1	57819	6601	LSM2	54585	10414	LZTFL1
DB0001R03C01N2_UP	AD0003R04C18N2_UP	Up-Up	TGGGCGAGCCGTACGCCCCAGGTGC	CCGTGAATACGCAGACTCTGCCCGG	1	57819	6601	LSM2	153241	10401	CEP120
DB0001R03C01N2_UP	AD0003R06C04N2_UP	Up-Up	TGGGCGAGCCGTACGCCCCAGGTGC	GACTAAGCGCTGCGGGGATGCGGGG	1	57819	6601	LSM2	54585	1540	LZTFL1
DB0001R03C02N2_DN	AD0001R01C10N2_DN	Dn-Dn	CCAGACGTATGCCTAGTCGCGGGCG	CATCACCGCCACTTGTTACATGAAA	1	57819	6601	LSM2	7532	801	YWHAG
DB0001R03C02N2_UP	AD0001R01C22N2_UP	Up-Up	TTGACTAGTGATCGACTCGCGTGGC	GTTGGGTTAGAACTTTTCATGGAGG	1	57819	6601	LSM2	29922	5633	NME7
DB0001R03C02N2_DN	AD0001R04C24N2_DN	Dn-Dn	CCAGACGTATGCCTAGTCGCGGGCG	CTCTAAAGCAAGCCGAATGTAATGA	1	57819	6601	LSM2	1778	12239	DYNC1H1
DB0001R03C02N2_UP	AD0001R05C01N2_UP	Up-Up	TTGACTAGTGATCGACTCGCGTGGC	TCTCGTGGGTTACCCTGACGGCTTC	4	57819	6601	LSM2	55012	12126	PPP2R3C
DB0001R03C02N2_DN	AD0001R05C06N2_DN	Dn-Dn	CCAGACGTATGCCTAGTCGCGGGCG	CCAATGCTATAAATCTTAATGCTC	31	57819	6601	LSM2	116840	12626	CNTROB
DB0001R03C02N2_DN	AD0001R05C15N1_DN	Dn-Dn	CCAGACGTATGCCTAGTCGCGGGCG	ACTGCAAATGACTTGAAGTCCGCCA	1	57819	6601	LSM2	27229	5836	TUBGCP4
DB0001R03C02N2_UP	AD0001R05C20N2_UP	Up-Up	TTGACTAGTGATCGACTCGCGTGGC	CACGACCCTGCAGTGCGAGGGACGC	2	57819	6601	LSM2	29911	573	HOOK2
DB0001R03C02N2_DN	AD0001R05C20N2_DN	Dn-Dn	CCAGACGTATGCCTAGTCGCGGGCG	CGGGTACACGCTCAGACTAAGACTA	5	57819	6601	LSM2	29911	573	HOOK2
DB0001R03C02N2_DN	AD0001R05C21N2_DN	Dn-Dn	CCAGACGTATGCCTAGTCGCGGGCG	CGGTCGGTGAACTTGGCTAATGGAG	2	57819	6601	LSM2	29911	573	HOOK2
DB0001R03C02N2_UP	AD0001R06C01N2_UP	Up-Up	TTGACTAGTGATCGACTCGCGTGGC	TGGTACGCTGCTATGGGGGGGGACG	1	57819	6601	LSM2	56890	9176	MDM1
DB0001R03C02N2_UP	AD0001R07C17N2_UP	Up-Up	TTGACTAGTGATCGACTCGCGTGGC	TAGTCGCGGTCGGGGATAAGCTTTA	1	57819	6601	LSM2	5111	3156	PCNA
DB0001R03C02N2_DN	AD0001R07C17N2_DN	Dn-Dn	CCAGACGTATGCCTAGTCGCGGGCG	ACGTCTTCCTCTGACTCGCCGTCCT	1	57819	6601	LSM2	5111	3156	PCNA
DB0001R03C02N2_UP	AD0001R08C17N2_UP	Up-Up	TTGACTAGTGATCGACTCGCGTGGC	AGTAACTTTTCTGGACCGCAGGGGC	1	57819	6601	LSM2	5577	14506	PRKAR2B
DB0001R03C02N2_DN	AD0001R08C18N2_DN	Dn-Dn	CCAGACGTATGCCTAGTCGCGGGCG	ACCTCAGAGTCTGGACGATTTCATA	1	57819	6601	LSM2	5577	14506	PRKAR2B
DB0001R03C02N2_UP	AD0001R08C22N2_UP	Up-Up	TTGACTAGTGATCGACTCGCGTGGC	TTGATCGGCGACAATGCATTGTTGGA	1	57819	6601	LSM2	4739	14735	NEDD9
DB0001R03C02N2_UP	AD0001R09C06N2_UP	Up-Up	TTGACTAGTGATCGACTCGCGTGGC	AGGGGTAGAGGCATGGAGCTTCCGA	1	57819	6601	LSM2	203068	14788	TUBB
DB0001R03C02N2_DN	AD0001R09C06N2_DN	Dn-Dn	CCAGACGTATGCCTAGTCGCGGGCG	GGTTAGCTGTTGCGGACCTGCAATA	1	57819	6601	LSM2	203068	14788	TUBB
DB0001R03C02N2_UP	AD0001R09C09N2_UP	Up-Up	TTGACTAGTGATCGACTCGCGTGGC	CTTGATTCACATATCTAGGTGTGCG	3	57819	6601	LSM2	8636	2717	SSNA1
DB0001R03C02N2_UP	AD0001R09C10N2_UP	Up-Up	TTGACTAGTGATCGACTCGCGTGGC	GCTGGGTCCATGATAGCGACGGTGG	2	57819	6601	LSM2	8636	2717	SSNA1
DB0001R03C02N2_DN	AD0001R09C10N2_DN	Dn-Dn	CCAGACGTATGCCTAGTCGCGGGCG	CAATGCGTACTATCTTAAGTTTGTC	2	57819	6601	LSM2	8636	2717	SSNA1
DB0001R03C02N2_UP	AD0001R09C15N2_UP	Up-Up	TTGACTAGTGATCGACTCGCGTGGC	CTGTTCTGGCACTGGGCCCACTGGG	1	57819	6601	LSM2	10769	6177	PLK2
DB0001R03C02N2_UP	AD0001R09C21N1_UP	Up-Up	TTGACTAGTGATCGACTCGCGTGGC	GGTGAGGGGGTTAGCATCGCGAGTA	7	57819	6601	LSM2	10320	2940	IKZF1
DB0001R03C02N2_DN	AD0001R09C21N1_DN	Dn-Dn	CCAGACGTATGCCTAGTCGCGGGCG	AGATGTATAATCCTTTATAGCTTCA	1	57819	6601	LSM2	10320	2940	IKZF1
DB0001R03C02N2_UP	AD0001R09C22N2_UP	Up-Up	TTGACTAGTGATCGACTCGCGTGGC	GGTGTGTTAGTATGGTGTGTAGAGC	3	57819	6601	LSM2	10320	2940	IKZF1
DB0001R03C02N2_DN	AD0001R09C22N2_DN	Dn-Dn	CCAGACGTATGCCTAGTCGCGGGCG	CCCAGTCTTTACCGGCTCAAAGATT	1	57819	6601	LSM2	10320	2940	IKZF1
DB0001R03C02N2_DN	AD0001R09C24N2_DN	Dn-Dn	CCAGACGTATGCCTAGTCGCGGGCG	GTCCCTGTCTGTTTCGCTGTCGAAT	2	57819	6601	LSM2	90410	10243	IFT20
DB0001R03C02N2_UP	AD0001R10C01N2_UP	Up-Up	TTGACTAGTGATCGACTCGCGTGGC	GTATAAACGATGGTTCCTCACCGAC	2	57819	6601	LSM2	90410	10243	IFT20
DB0001R03C02N2_DN	AD0001R10C01N2_DN	Dn-Dn	CCAGACGTATGCCTAGTCGCGGGCG	GTCGCTTATTGCTCATGCAATCTGT	1	57819	6601	LSM2	90410	10243	IFT20
DB0001R03C02N2_DN	AD0001R10C04N2_DN	Dn-Dn	CCAGACGTATGCCTAGTCGCGGGCG	ACGGGGCACTGCGCTGACACAACCG	1	57819	6601	LSM2	23332	10089	CLASP1
DB0001R03C02N2_UP	AD0001R10C19N1_UP	Up-Up	TTGACTAGTGATCGACTCGCGTGGC	CGGTATCAGTAGGGCAGTATTTCGG	2	57819	6601	LSM2	10540	3453	DCTN2
DB0001R03C02N2_DN	AD0001R10C19N1_DN	Dn-Dn	CCAGACGTATGCCTAGTCGCGGGCG	GCGCAGAGACGCTATCCAGAGAGTA	1	57819	6601	LSM2	10540	3453	DCTN2
DB0001R03C02N2_UP	AD0001R10C20N2_UP	Up-Up	TTGACTAGTGATCGACTCGCGTGGC	GACCCGGAATTTGTTTGATAGCGGG	2	57819	6601	LSM2	10540	3453	DCTN2
DB0001R03C02N2_DN	AD0001R10C20N2_DN	Dn-Dn	CCAGACGTATGCCTAGTCGCGGGCG	AACGCAACTAAGCACTATTAGTAAC	1	57819	6601	LSM2	10540	3453	DCTN2
DB0001R03C02N2_DN	AD0001R10C22N2_DN	Dn-Dn	CCAGACGTATGCCTAGTCGCGGGCG	CGCGGGCTGCCCGGATCACTACAC	1	57819	6601	LSM2	49856	7939	WDR8
DB0001R03C02N2_DN	AD0001R11C11N2_DN	Dn-Dn	CCAGACGTATGCCTAGTCGCGGGCG	CTCCTAGGCGCTACATCCAACAACA	1	57819	6601	LSM2	5518	5861	PPP2R1A
DB0001R03C02N2_UP	AD0001R12C13N2_UP	Up-Up	TTGACTAGTGATCGACTCGCGTGGC	TTAGGGTACATCAATTGTCAGTGCG	2	57819	6601	LSM2	284086	53456	NEK8
DB0001R03C02N2_DN	AD0001R12C24N2_DN	Dn-Dn	CCAGACGTATGCCTAGTCGCGGGCG	AGGCCAGCCTTTCTTTCCAGAATAC	1	57819	6601	LSM2	134359	52781	POC5
DB0001R03C02N2_UP	AD0001R13C02N2_UP	Up-Up	TTGACTAGTGATCGACTCGCGTGGC	AGGCAGCGGTCCTGGCGACCACGCG	1	57819	6601	LSM2	200894	52802	ARL13B
DB0001R03C02N2_DN	AD0001R13C05N2_DN	Dn-Dn	CCAGACGTATGCCTAGTCGCGGGCG	CAGGCTCTCTTCGGAGTCCGCATGG	1	57819	6601	LSM2	200894	52802	ARL13B
DB0001R03C02N2_DN	AD0001R13C14N2_DN	Dn-Dn	CCAGACGTATGCCTAGTCGCGGGCG	AGCGCTAGGTTGGCCTTTCCAGTGG	1	57819	6601	LSM2	8655	56155	DYNLL1
DB0001R03C02N2_DN	AD0001R13C21N1_DN	Dn-Dn	CCAGACGTATGCCTAGTCGCGGGCG	CCAGTCTGTCCCCTATCGCGGCAC	1	57819	6601	LSM2	22919	56115	MAPRE1
DB0001R03C02N2_DN	AD0001R13C24N2_DN	Dn-Dn	CCAGACGTATGCCTAGTCGCGGGCG	CAAAATATAGTGTCAAGTAAAAGTG	1	57819	6601	LSM2	25886	56591	POC1A
DB0001R03C02N2_DN	AD0001R14C18N1_DN	Dn-Dn	CCAGACGTATGCCTAGTCGCGGGCG	CGAATACGGTCTACCATTTATGCAG	1	57819	6601	LSM2	3796	8070	KIF2A
DB0001R03C02N2_DN	AD0001R14C21N1_DN	Dn-Dn	CCAGACGTATGCCTAGTCGCGGGCG	ATTATTCAAGGAGACAAGTTCACGA	1	57819	6601	LSM2	1070	5538	CETN3
DB0001R03C02N2_UP	AD0001R15C10N2_UP	Up-Up	TTGACTAGTGATCGACTCGCGTGGC	AAACTTTTAGAGAGGGCGGGGGCGG	1	57819	6601	LSM2	22924	7187	MAPRE3
DB0001R03C02N2_UP	AD0002R01C08N2_UP	Up-Up	TTGACTAGTGATCGACTCGCGTGGC	GGGTATTAGACTAGATCGAACAGGG	2	57819	6601	LSM2	10460	56175	TACC3
DB0001R03C02N2_DN	AD0002R01C21N2_DN	Dn-Dn	CCAGACGTATGCCTAGTCGCGGGCG	AGATGAAAATAACATGTCAACCTTA	1	57819	6601	LSM2	55165	4717	CEP55
DB0001R03C02N2_UP	AD0002R02C01N2_UP	Up-Up	TTGACTAGTGATCGACTCGCGTGGC	TGCTGGGGGAACCCGCATCGAACCC	1	57819	6601	LSM2	55165	4717	CEP55
DB0001R03C02N2_DN	AD0002R02C01N2_DN	Dn-Dn	CCAGACGTATGCCTAGTCGCGGGCG	GCCTGACTGAATACCCAACAAGATC	1	57819	6601	LSM2	55165	4717	CEP55
DB0001R03C02N2_UP	AD0002R02C03N2_UP	Up-Up	TTGACTAGTGATCGACTCGCGTGGC	CCGGTATTGCACGTGATAGTGGTTA	1	57819	6601	LSM2	163	4761	AP2B1
DB0001R03C02N2_UP	AD0002R02C22N2_UP	Up-Up	TTGACTAGTGATCGACTCGCGTGGC	TAGACTACGTTGGGCGCTTGAAGCG	1	57819	6601	LSM2	49856	55298	WDR8
DB0001R03C02N2_UP	AD0002R05C12N2_UP	Up-Up	TTGACTAGTGATCGACTCGCGTGGC	TCTTAGGGATTCAAACCGTTTTAAA	1	57819	6601	LSM2	203068	3825	TUBB
DB0001R03C02N2_DN	AD0002R05C16N2_DN	Dn-Dn	CCAGACGTATGCCTAGTCGCGGGCG	TACCCTTCTCACCCCTCGTCTCCGA	1	57819	6601	LSM2	10383	2550	TUBB2C
DB0001R03C02N2_UP	AD0002R08C15N2_UP	Up-Up	TTGACTAGTGATCGACTCGCGTGGC	TATCGGCTTATATTAGCCTTGGTAA	3	57819	6601	LSM2	10464	71402	PIBF1
DB0001R03C02N2_DN	AD0002R08C15N2_DN	Dn-Dn	CCAGACGTATGCCTAGTCGCGGGCG	CCGGCGGCCTGTCCATACGTGGGCA	3	57819	6601	LSM2	10464	71402	PIBF1
DB0001R03C02N2_UP	AD0002R08C16N1_UP	Up-Up	TTGACTAGTGATCGACTCGCGTGGC	TACTTTTGTTCTTTCATATTTCTAA	5	57819	6601	LSM2	10464	71402	PIBF1
DB0001R03C02N2_DN	AD0002R08C16N1_DN	Dn-Dn	CCAGACGTATGCCTAGTCGCGGGCG	AAAGAACAACAAGACGGGCAAGAAC	3	57819	6601	LSM2	10464	71402	PIBF1
DB0001R03C02N2_DN	AD0002R09C01N2_DN	Dn-Dn	CCAGACGTATGCCTAGTCGCGGGCG	CTGCGGACATGTTCAAGACATACAC	1	57819	6601	LSM2	6683	72169	SPAST
DB0001R03C02N2_UP	AD0002R09C04N2_UP	Up-Up	TTGACTAGTGATCGACTCGCGTGGC	TGTGGCGACATTCACAACTCTTGTT	2	57819	6601	LSM2	10460	71455	TACC3
DB0001R03C02N2_DN	AD0002R09C04N2_DN	Dn-Dn	CCAGACGTATGCCTAGTCGCGGGCG	CGCCGACAGTTACCCCCAAGCCTTG	1	57819	6601	LSM2	10460	71455	TACC3
DB0001R03C02N2_UP	AD0002R09C21N2_UP	Up-Up	TTGACTAGTGATCGACTCGCGTGGC	AAACGTATGCATCATGGGTACAATT	1	57819	6601	LSM2	80254	7011	CEP63
DB0001R03C02N2_UP	AD0002R10C06N2_UP	Up-Up	TTGACTAGTGATCGACTCGCGTGGC	AATAGAAAGTCCGGTCTCGCTTCAT	1	57819	6601	LSM2	79959	1190	CEP76
DB0001R03C02N2_UP	AD0002R10C10N2_UP	Up-Up	TTGACTAGTGATCGACTCGCGTGGC	GGGGTGAAGGCCAAACTGAGCTGGC	1	57819	6601	LSM2	79959	1190	CEP76
DB0001R03C02N2_UP	AD0002R11C19N1_UP	Up-Up	TTGACTAGTGATCGACTCGCGTGGC	CAAAATCTGCCCAAGTATAGCTGC	2	57819	6601	LSM2	51053	5591	GMNN
DB0001R03C02N2_DN	AD0002R11C19N1_DN	Dn-Dn	CCAGACGTATGCCTAGTCGCGGGCG	TTGTATACTAGTAAACATCAGAATA	1	57819	6601	LSM2	51053	5591	GMNN
DB0001R03C02N2_UP	AD0002R11C20N2_UP	Up-Up	TTGACTAGTGATCGACTCGCGTGGC	GATGGAATCAGCAATGTATATGCTA	7590	57819	6601	LSM2	5708	5171	PSMD2
DB0001R03C02N2_DN	AD0002R11C20N2_DN	Dn-Dn	CCAGACGTATGCCTAGTCGCGGGCG	CTTTTCGGGGAGTTTGTGAGCAATA	4079	57819	6601	LSM2	5708	5171	PSMD2
DB0001R03C02N2_UP	AD0002R11C22N2_UP	Up-Up	TTGACTAGTGATCGACTCGCGTGGC	CAAGTACCTTATCGTACAAATTCTG	6635	57819	6601	LSM2	5708	5171	PSMD2
DB0001R03C02N2_DN	AD0002R11C22N2_DN	Dn-Dn	CCAGACGTATGCCTAGTCGCGGGCG	GAAACTGCAAATTCGAATAGATTAT	3954	57819	6601	LSM2	5708	5171	PSMD2
DB0001R03C02N2_UP	AD0002R12C02N2_UP	Up-Up	TTGACTAGTGATCGACTCGCGTGGC	CTTTACGGATCTATCTTCTCTTGAC	2	57819	6601	LSM2	56915	4997	EXOSC5
DB0001R03C02N2_UP	AD0002R12C04N1_UP	Up-Up	TTGACTAGTGATCGACTCGCGTGGC	ACATCGGCACCGAAGCCCGCCGTA	17	57819	6601	LSM2	1032	3933	CDKN2D
DB0001R03C02N2_DN	AD0002R12C04N1_DN	Dn-Dn	CCAGACGTATGCCTAGTCGCGGGCG	CTTAAGGTGAGTTATCCATATCTAT	15	57819	6601	LSM2	1032	3933	CDKN2D
DB0001R03C02N2_UP	AD0002R12C05N1_UP	Up-Up	TTGACTAGTGATCGACTCGCGTGGC	GCTCAGTGGGCTAGATGGGTGGATG	6185	57819	6601	LSM2	1032	3933	CDKN2D
DB0001R03C02N2_DN	AD0002R12C05N1_DN	Dn-Dn	CCAGACGTATGCCTAGTCGCGGGCG	TATTCTCTAATTAAGATACTTCGCC	3625	57819	6601	LSM2	1032	3933	CDKN2D
DB0001R03C02N2_UP	AD0002R12C08N1_UP	Up-Up	TTGACTAGTGATCGACTCGCGTGGC	GTCTGTCTTTTCGCCTTGTTGAAAG	1	57819	6601	LSM2	10933	4430	MORF4L1
DB0001R03C02N2_DN	AD0002R12C08N1_DN	Dn-Dn	CCAGACGTATGCCTAGTCGCGGGCG	AGCCCCACACGGGTATTACACTTCA	1	57819	6601	LSM2	10933	4430	MORF4L1
DB0001R03C02N2_DN	AD0002R12C21N2_DN	Dn-Dn	CCAGACGTATGCCTAGTCGCGGGCG	CCCCGCCGTCCAAGCGGAACTTACT	2	57819	6601	LSM2	5111	3156	PCNA
DB0001R03C02N2_UP	AD0002R13C03N2_UP	Up-Up	TTGACTAGTGATCGACTCGCGTGGC	TAAGGAACGTGCGGATTGGGCGTGGG	2	57819	6601	LSM2	5111	3156	PCNA
DB0001R03C02N2_DN	AD0002R13C03N2_DN	Dn-Dn	CCAGACGTATGCCTAGTCGCGGGCG	ACCACACTTACTATAACGTTTATCA	2	57819	6601	LSM2	5111	3156	PCNA
DB0001R03C02N2_UP	AD0002R13C09N2_UP	Up-Up	TTGACTAGTGATCGACTCGCGTGGC	AGTTCAAAATCTTGCTTTTTAGTAT	4	57819	6601	LSM2	5701	7961	PSMC2
DB0001R03C02N2_DN	AD0002R13C09N2_DN	Dn-Dn	CCAGACGTATGCCTAGTCGCGGGCG	CCCCCATGCCATGCGACTATCTGTT	4	57819	6601	LSM2	5701	7961	PSMC2
DB0001R03C02N2_UP	AD0002R13C10N2_UP	Up-Up	TTGACTAGTGATCGACTCGCGTGGC	AAAAATGTCTTCCATGTCAGCTGAG	2	57819	6601	LSM2	5701	7961	PSMC2
DB0001R03C02N2_DN	AD0002R13C10N2_DN	Dn-Dn	CCAGACGTATGCCTAGTCGCGGGCG	GGTAGGCCGTAAAAACCTGCGGTAA	5	57819	6601	LSM2	5701	7961	PSMC2
DB0001R03C02N2_UP	AD0002R13C17N2_UP	Up-Up	TTGACTAGTGATCGACTCGCGTGGC	ACATACTTAGCCGGTTTTCCTCCGT	1	57819	6601	LSM2	665	2427	BNIP3L
DB0001R03C02N2_DN	AD0002R13C17N2_DN	Dn-Dn	CCAGACGTATGCCTAGTCGCGGGCG	GCCCTCTTCCCAGGCGCACACCCAT	1	57819	6601	LSM2	665	2427	BNIP3L
DB0001R03C02N2_UP	AD0002R13C18N2_UP	Up-Up	TTGACTAGTGATCGACTCGCGTGGC	ACGGTCGTATACAGCAGGGGTAGTG	3	57819	6601	LSM2	665	2427	BNIP3L
DB0001R03C02N2_DN	AD0002R13C18N2_DN	Dn-Dn	CCAGACGTATGCCTAGTCGCGGGCG	GGAACTTAGGGGGGCGCTCCAAGCG	3	57819	6601	LSM2	665	2427	BNIP3L
DB0001R03C02N2_UP	AD0002R13C21N2_UP	Up-Up	TTGACTAGTGATCGACTCGCGTGGC	GATTCAGGACGACGTGCAAGGAGGG	2	57819	6601	LSM2	56904	6148	SH3GLB2
DB0001R03C02N2_DN	AD0002R13C21N2_DN	Dn-Dn	CCAGACGTATGCCTAGTCGCGGGCG	CCGGCAAGCGTCAGATTCGACCGGC	5	57819	6601	LSM2	56904	6148	SH3GLB2
DB0001R03C02N2_UP	AD0002R13C22N2_UP	Up-Up	TTGACTAGTGATCGACTCGCGTGGC	GACCCCGGAGCTTAGCTCCCCTGGG	5	57819	6601	LSM2	56904	6148	SH3GLB2
DB0001R03C02N2_DN	AD0002R13C22N2_DN	Dn-Dn	CCAGACGTATGCCTAGTCGCGGGCG	ATGTTCAGCTCCTGCTATCAGAACA	6	57819	6601	LSM2	56904	6148	SH3GLB2
DB0001R03C02N2_UP	AD0002R14C05N2_UP	Up-Up	TTGACTAGTGATCGACTCGCGTGGC	CTTAATGTAATTAACAAACCTTAAC	5	57819	6601	LSM2	638	3740	BIK
DB0001R03C02N2_DN	AD0002R14C05N2_DN	Dn-Dn	CCAGACGTATGCCTAGTCGCGGGCG	CTCCAGAGCGTCCCGTGCCACGCAC	3	57819	6601	LSM2	638	3740	BIK
DB0001R03C02N2_UP	AD0002R14C06N1_UP	Up-Up	TTGACTAGTGATCGACTCGCGTGGC	CTGCCCGGAAGTATTCGGGAGGTGG	7	57819	6601	LSM2	638	3740	BIK
DB0001R03C02N2_DN	AD0002R14C06N1_DN	Dn-Dn	CCAGACGTATGCCTAGTCGCGGGCG	AGGTATTATAGGAAAATATATCGAG	4	57819	6601	LSM2	638	3740	BIK
DB0001R03C02N2_DN	AD0002R15C10N2_DN	Dn-Dn	CCAGACGTATGCCTAGTCGCGGGCG	GTGCATTCTCTCTAACCCAAATGGC	1	57819	6601	LSM2	80321	1596	CEP70
DB0001R03C02N2_UP	AD0002R15C12N2_UP	Up-Up	TTGACTAGTGATCGACTCGCGTGGC	CTGAATATATGTGATGGTATTGAGG	1	57819	6601	LSM2	80321	1596	CEP70
DB0001R03C02N2_DN	AD0002R15C19N2_DN	Dn-Dn	CCAGACGTATGCCTAGTCGCGGGCG	CATCAGGTGTCACAACTGCTGTGAA	1	57819	6601	LSM2	22852	70210	ANKRD26
DB0001R03C02N2_UP	AD0003R01C19N2_UP	Up-Up	TTGACTAGTGATCGACTCGCGTGGC	TGCGTCTCATCAGCCTTTACTTATA	1	57819	6601	LSM2	6810	8013	STX4
DB0001R03C02N2_DN	AD0003R01C23N2_DN	Dn-Dn	CCAGACGTATGCCTAGTCGCGGGCG	AGCCGGCTTGAACACCCTCTCTAAC	1	57819	6601	LSM2	6810	8013	STX4
DB0001R03C02N2_UP	AD0003R02C05N1_UP	Up-Up	TTGACTAGTGATCGACTCGCGTGGC	CACCGGGGGTGGTAGGGGGACTGGG	1	57819	6601	LSM2	5932	1563	RBBP8
DB0001R03C02N2_UP	AD0003R02C15N1_UP	Up-Up	TTGACTAGTGATCGACTCGCGTGGC	AGAGTTTTTAATAACAGATGGTATTTAGT	78436	57819	6601	LSM2	27258	5664	LSM3
DB0001R03C02N2_DN	AD0003R02C15N1_DN	Dn-Dn	CCAGACGTATGCCTAGTCGCGGGCG	ACGGCCAACCCTCAGATCTGCGCCA	76218	57819	6601	LSM2	27258	5664	LSM3
DB0001R03C02N2_UP	AD0003R02C17N2_UP	Up-Up	TTGACTAGTGATCGACTCGCGTGGC	TCTGTAAACAGTACAGGAGGCGTTA	245238	57819	6601	LSM2	27258	5664	LSM3
DB0001R03C02N2_DN	AD0003R02C17N2_DN	Dn-Dn	CCAGACGTATGCCTAGTCGCGGGCG	AATCACGATCAGTTCAAACCCTGTT	186780	57819	6601	LSM2	27258	5664	LSM3
DB0001R03C02N2_UP	AD0003R02C19N2_UP	Up-Up	TTGACTAGTGATCGACTCGCGTGGC	AATGTTTCATCCTACGTGTATGAAG	9733	57819	6601	LSM2	114932	2777	MRFAP1L1
DB0001R03C02N2_DN	AD0003R02C19N2_DN	Dn-Dn	CCAGACGTATGCCTAGTCGCGGGCG	GTAATAGAGTAAGACCCGATTATGT	7204	57819	6601	LSM2	114932	2777	MRFAP1L1
DB0001R03C02N2_UP	AD0003R02C22N2_UP	Up-Up	TTGACTAGTGATCGACTCGCGTGGC	CTGTGTTGTGTCATTTATGTTTGAT	23131	57819	6601	LSM2	114932	2777	MRFAP1L1
DB0001R03C02N2_DN	AD0003R02C22N2_DN	Dn-Dn	CCAGACGTATGCCTAGTCGCGGGCG	TTAAACTAGGAATAGCCTACATTTA	11707	57819	6601	LSM2	114932	2777	MRFAP1L1
DB0001R03C02N2_UP	AD0003R02C24N1_UP	Up-Up	TTGACTAGTGATCGACTCGCGTGGC	GCACGTTGCTCTTCCTGTTGTACTT	14	57819	6601	LSM2	6271	5964	S100A1
DB0001R03C02N2_DN	AD0003R02C24N1_DN	Dn-Dn	CCAGACGTATGCCTAGTCGCGGGCG	TAGGTATGTTAATGCCCAAAAGACA	1	57819	6601	LSM2	6271	5964	S100A1
DB0001R03C02N2_DN	AD0003R03C18N2_DN	Dn-Dn	CCAGACGTATGCCTAGTCGCGGGCG	CTAAACGAATCTTCACCACTGTTCC	1	57819	6601	LSM2	26140	9089	TTLL3
DB0001R03C02N2_UP	AD0003R04C06N2_UP	Up-Up	TTGACTAGTGATCGACTCGCGTGGC	ATGGGGTACGGCACAGCTGTTACAC	1	57819	6601	LSM2	585	1740	BBS4
DB0001R03C02N2_UP	AD0003R04C10N2_UP	Up-Up	TTGACTAGTGATCGACTCGCGTGGC	CTGTGATCACAGGCAATCGAATTTA	1	57819	6601	LSM2	9702	10302	CEP57
DB0001R03C02N2_UP	AD0003R04C15N1_UP	Up-Up	TTGACTAGTGATCGACTCGCGTGGC	GGGATCTGAGTTAGGTGGGCTTGGC	1	57819	6601	LSM2	54585	10414	LZTFL1
DB0001R03C02N2_DN	AD0003R04C20N2_DN	Dn-Dn	CCAGACGTATGCCTAGTCGCGGGCG	CGACGACACATTCAAGGTTTAGCAC	1	57819	6601	LSM2	153241	10401	CEP120
DB0001R03C02N2_DN	AD0003R05C02N2_DN	Dn-Dn	CCAGACGTATGCCTAGTCGCGGGCG	GTTACACAGAACAAAAAACGCCCCC	1	57819	6601	LSM2	4957	3043	ODF2
DB0001R03C07N2_UP	AD0001R01C04N2_UP	Up-Up	ATCCAACCTAGTATACTGTTTGACG	GGAGACGAACCGATAGGGGACAGGA	1	10933	4430	MORF4L1	2275	5359	FHL3
DB0001R03C07N2_DN	AD0001R01C10N2_DN	Dn-Dn	ACTATCTCGTACGGCGCGCCGTAGA	CATCACCGCCACTTGTTACATGAAA	1	10933	4430	MORF4L1	7532	801	YWHAG
DB0001R03C07N2_DN	AD0001R01C16N2_DN	Dn-Dn	ACTATCTCGTACGGCGCGCCGTAGA	CCCTTGTCAGTTCTACTTCCTCGGG	1	10933	4430	MORF4L1	55559	347	HAUS7
DB0001R03C07N2_DN	AD0001R02C06N2_DN	Dn-Dn	ACTATCTCGTACGGCGCGCCGTAGA	GGTCTGTACAATCTTTAAAATTAGA	1	10933	4430	MORF4L1	10382	6055	TUBB4
DB0001R03C07N2_DN	AD0001R02C07N2_DN	Dn-Dn	ACTATCTCGTACGGCGCGCCGTAGA	TCTCGCCCCTAGCAGGGAACCTAGT	1	10933	4430	MORF4L1	10376	1072	TUBA1B
DB0001R03C07N2_DN	AD0001R02C14N2_DN	Dn-Dn	ACTATCTCGTACGGCGCGCCGTAGA	TTGCCGCATCTTCCCCCACAATCTC	16	10933	4430	MORF4L1	10376	229	TUBA1B
DB0001R03C07N2_UP	AD0001R02C23N1_UP	Up-Up	ATCCAACCTAGTATACTGTTTGACG	CAAAAACCGTGCACTAATCTGTTAT	1	10933	4430	MORF4L1	55722	4	CEP72
DB0001R03C07N2_DN	AD0001R02C23N1_DN	Dn-Dn	ACTATCTCGTACGGCGCGCCGTAGA	GGAAGCACTGCCACTAATACCCGCA	1	10933	4430	MORF4L1	55722	4	CEP72
DB0001R03C07N2_DN	AD0001R03C04N2_DN	Dn-Dn	ACTATCTCGTACGGCGCGCCGTAGA	GGCGCTCGAATCCTTACTCTCATAA	1	10933	4430	MORF4L1	261734	10399	NPHP4
DB0001R03C07N2_DN	AD0001R03C05N2_DN	Dn-Dn	ACTATCTCGTACGGCGCGCCGTAGA	AGACTGGCCGTAGTACGAAGCACCC	1	10933	4430	MORF4L1	261734	10399	NPHP4
DB0001R03C07N2_DN	AD0001R03C24N2_DN	Dn-Dn	ACTATCTCGTACGGCGCGCCGTAGA	TTAACCACGTTGATGCTCCGTCGAA	50	10933	4430	MORF4L1	11104	11609	KATNA1
DB0001R03C07N2_UP	AD0001R05C13N2_UP	Up-Up	ATCCAACCTAGTATACTGTTTGACG	TATGTTTCTTTATCGATACTTGCAC	1	10933	4430	MORF4L1	115106	13260	HAUS1
DB0001R03C07N2_UP	AD0001R05C15N1_UP	Up-Up	ATCCAACCTAGTATACTGTTTGACG	TTTAAAAGACCGATAATGAAATGGG	2	10933	4430	MORF4L1	27229	5836	TUBGCP4
DB0001R03C07N2_UP	AD0001R05C16N2_UP	Up-Up	ATCCAACCTAGTATACTGTTTGACG	TCGGCGACACCGTTCGTTGTAGGGA	1	10933	4430	MORF4L1	27229	5836	TUBGCP4
DB0001R03C07N2_DN	AD0001R05C16N2_DN	Dn-Dn	ACTATCTCGTACGGCGCGCCGTAGA	TACGAACTTCACTAGTTGCTATGTG	1	10933	4430	MORF4L1	27229	5836	TUBGCP4
DB0001R03C07N2_UP	AD0001R05C20N2_UP	Up-Up	ATCCAACCTAGTATACTGTTTGACG	CACGACCCTGCAGTGCGAGGGACGC	5	10933	4430	MORF4L1	29911	573	HOOK2
DB0001R03C07N2_DN	AD0001R05C20N2_DN	Dn-Dn	ACTATCTCGTACGGCGCGCCGTAGA	CGGGTACACGCTCAGACTAAGACTA	10	10933	4430	MORF4L1	29911	573	HOOK2
DB0001R03C07N2_UP	AD0001R05C21N2_UP	Up-Up	ATCCAACCTAGTATACTGTTTGACG	TGCAATCGGGGTTAGCCGGACCTTG	2	10933	4430	MORF4L1	29911	573	HOOK2
DB0001R03C07N2_DN	AD0001R05C21N2_DN	Dn-Dn	ACTATCTCGTACGGCGCGCCGTAGA	CGGTCGGTGAACTTGGCTAATGGAG	6	10933	4430	MORF4L1	29911	573	HOOK2
DB0001R03C07N2_UP	AD0001R06C02N2_UP	Up-Up	ATCCAACCTAGTATACTGTTTGACG	AGGACTCTTTTAGGATACGGTTTAC	1	10933	4430	MORF4L1	51259	6396	TMEM216
DB0001R03C07N2_DN	AD0001R06C17N2_DN	Dn-Dn	ACTATCTCGTACGGCGCGCCGTAGA	GCTAGGGAGTTTTAAGATAAGAGTT	1	10933	4430	MORF4L1	80184	2699	CEP290
DB0001R03C07N2_UP	AD0001R07C16N2_UP	Up-Up	ATCCAACCTAGTATACTGTTTGACG	TTTGTCTTGGACCTCCTTTACATCC	1	10933	4430	MORF4L1	5111	3156	PCNA
DB0001R03C07N2_DN	AD0001R07C16N2_DN	Dn-Dn	ACTATCTCGTACGGCGCGCCGTAGA	TGTATTATTCGGCCGCCAGTAGTAC	3	10933	4430	MORF4L1	5111	3156	PCNA
DB0001R03C07N2_UP	AD0001R07C17N2_UP	Up-Up	ATCCAACCTAGTATACTGTTTGACG	TAGTCGCGGTCGGGGATAAGCTTTA	1	10933	4430	MORF4L1	5111	3156	PCNA
DB0001R03C07N2_UP	AD0001R07C21N2_UP	Up-Up	ATCCAACCTAGTATACTGTTTGACG	CTGAGCCTTTTCTCAACCAATACGT	1	10933	4430	MORF4L1	10142	14138	AKAP9
DB0001R03C07N2_UP	AD0001R08C17N2_UP	Up-Up	ATCCAACCTAGTATACTGTTTGACG	AGTAACTTTTCTGGACCGCAGGGGC	1	10933	4430	MORF4L1	5577	14506	PRKAR2B
DB0001R03C07N2_DN	AD0001R08C17N2_DN	Dn-Dn	ACTATCTCGTACGGCGCGCCGTAGA	TGGCTCTTCGTTGGCACAAGAAAAT	1	10933	4430	MORF4L1	5577	14506	PRKAR2B
DB0001R03C07N2_DN	AD0001R08C18N2_DN	Dn-Dn	ACTATCTCGTACGGCGCGCCGTAGA	ACCTCAGAGTCTGGACGATTTCATA	1	10933	4430	MORF4L1	5577	14506	PRKAR2B
DB0001R03C07N2_UP	AD0001R08C20N2_UP	Up-Up	ATCCAACCTAGTATACTGTTTGACG	GGCGGAGCAAACGGGAGATTGAAGG	1	10933	4430	MORF4L1	4739	14735	NEDD9
DB0001R03C07N2_DN	AD0001R09C03N1_DN	Dn-Dn	ACTATCTCGTACGGCGCGCCGTAGA	CAGTTGTTTGAGGTGGGTACAGCTC	1	10933	4430	MORF4L1	203068	14788	TUBB
DB0001R03C07N2_DN	AD0001R09C10N2_DN	Dn-Dn	ACTATCTCGTACGGCGCGCCGTAGA	CAATGCGTACTATCTTAAGTTTGTC	1	10933	4430	MORF4L1	8636	2717	SSNA1
DB0001R03C07N2_UP	AD0001R09C15N2_UP	Up-Up	ATCCAACCTAGTATACTGTTTGACG	CTGTTCTGGCACTGGGCCCACTGGG	1	10933	4430	MORF4L1	10769	6177	PLK2
DB0001R03C07N2_UP	AD0001R09C21N1_UP	Up-Up	ATCCAACCTAGTATACTGTTTGACG	GGTGAGGGGGTTAGCATCGCGAGTA	1481	10933	4430	MORF4L1	10320	2940	IKZF1
DB0001R03C07N2_DN	AD0001R09C21N1_DN	Dn-Dn	ACTATCTCGTACGGCGCGCCGTAGA	AGATGTATAATCCTTTATAGCTTCA	426	10933	4430	MORF4L1	10320	2940	IKZF1
DB0001R03C07N2_UP	AD0001R09C22N2_UP	Up-Up	ATCCAACCTAGTATACTGTTTGACG	GGTGTGTTAGTATGGTGTGTAGAGC	8	10933	4430	MORF4L1	10320	2940	IKZF1
DB0001R03C07N2_DN	AD0001R09C22N2_DN	Dn-Dn	ACTATCTCGTACGGCGCGCCGTAGA	CCCAGTCTTTACCGGCTCAAAGATT	2	10933	4430	MORF4L1	10320	2940	IKZF1
DB0001R03C07N2_UP	AD0001R09C24N2_UP	Up-Up	ATCCAACCTAGTATACTGTTTGACG	TACATTCTTGGGAAGTTCGCTAGCG	4	10933	4430	MORF4L1	90410	10243	IFT20
DB0001R03C07N2_DN	AD0001R09C24N2_DN	Dn-Dn	ACTATCTCGTACGGCGCGCCGTAGA	GTCCCTGTCTGTTTCGCTGTCGAAT	4	10933	4430	MORF4L1	90410	10243	IFT20
DB0001R03C07N2_UP	AD0001R10C01N2_UP	Up-Up	ATCCAACCTAGTATACTGTTTGACG	GTATAAACGATGGTTCCTCACCGAC	2	10933	4430	MORF4L1	90410	10243	IFT20
DB0001R03C07N2_DN	AD0001R10C01N2_DN	Dn-Dn	ACTATCTCGTACGGCGCGCCGTAGA	GTCGCTTATTGCTCATGCAATCTGT	11	10933	4430	MORF4L1	90410	10243	IFT20
DB0001R03C07N2_UP	AD0001R10C03N2_UP	Up-Up	ATCCAACCTAGTATACTGTTTGACG	TTTTTAATTCCTGGTTACTCGGTCG	1	10933	4430	MORF4L1	23332	10089	CLASP1
DB0001R03C07N2_UP	AD0001R10C19N1_UP	Up-Up	ATCCAACCTAGTATACTGTTTGACG	CGGTATCAGTAGGGCAGTATTTCGG	3	10933	4430	MORF4L1	10540	3453	DCTN2
DB0001R03C07N2_DN	AD0001R10C19N1_DN	Dn-Dn	ACTATCTCGTACGGCGCGCCGTAGA	GCGCAGAGACGCTATCCAGAGAGTA	2	10933	4430	MORF4L1	10540	3453	DCTN2
DB0001R03C07N2_UP	AD0001R10C20N2_UP	Up-Up	ATCCAACCTAGTATACTGTTTGACG	GACCCGGAATTTGTTTGATAGCGGG	3	10933	4430	MORF4L1	10540	3453	DCTN2
DB0001R03C07N2_DN	AD0001R10C20N2_DN	Dn-Dn	ACTATCTCGTACGGCGCGCCGTAGA	AACGCAACTAAGCACTATTAGTAAC	2	10933	4430	MORF4L1	10540	3453	DCTN2
DB0001R03C07N2_DN	AD0001R10C24N1_DN	Dn-Dn	ACTATCTCGTACGGCGCGCCGTAGA	TGTCCGGGACCCTACTGAGCACATG	1	10933	4430	MORF4L1	49856	7939	WDR8
DB0001R03C07N2_DN	AD0001R11C16N2_DN	Dn-Dn	ACTATCTCGTACGGCGCGCCGTAGA	GAGCTCACGCTCGAGAGGGAGTCGA	32	10933	4430	MORF4L1	3320	8199	HSP90AA1
DB0001R03C07N2_DN	AD0001R12C04N2_DN	Dn-Dn	ACTATCTCGTACGGCGCGCCGTAGA	CGGTCCGCCATGTGACAGAGCGAGG	16	10933	4430	MORF4L1	201255	7299	LRRC45
DB0001R03C07N2_UP	AD0001R13C01N2_UP	Up-Up	ATCCAACCTAGTATACTGTTTGACG	GTGTGGGAGAGTGGTTAGGGGGGCG	1	10933	4430	MORF4L1	134359	52781	POC5
DB0001R03C07N2_DN	AD0001R13C01N2_DN	Dn-Dn	ACTATCTCGTACGGCGCGCCGTAGA	GTAAGCATGATCGGCCAACCTACTT	5	10933	4430	MORF4L1	134359	52781	POC5
DB0001R03C07N2_DN	AD0001R13C02N2_DN	Dn-Dn	ACTATCTCGTACGGCGCGCCGTAGA	TCTTGGATGCGACGGAAGCTTGATG	1	10933	4430	MORF4L1	200894	52802	ARL13B
DB0001R03C07N2_UP	AD0001R13C24N2_UP	Up-Up	ATCCAACCTAGTATACTGTTTGACG	CCATGGAAGGCAGAGGTTCGCGCTG	1	10933	4430	MORF4L1	25886	56591	POC1A
DB0001R03C07N2_DN	AD0001R14C07N2_DN	Dn-Dn	ACTATCTCGTACGGCGCGCCGTAGA	ACCCACGGTGAGCTCAAGGCCACAA	1	10933	4430	MORF4L1	582	56157	BBS1
DB0001R03C07N2_UP	AD0001R14C18N1_UP	Up-Up	ATCCAACCTAGTATACTGTTTGACG	AACATGGAGCTTGCAGGGTCCGCAG	1	10933	4430	MORF4L1	3796	8070	KIF2A
DB0001R03C07N2_UP	AD0001R14C21N1_UP	Up-Up	ATCCAACCTAGTATACTGTTTGACG	CCAGGAGGGAGCGTGGATAGAGGGC	1	10933	4430	MORF4L1	1070	5538	CETN3
DB0001R03C07N2_UP	AD0001R15C15N2_UP	Up-Up	ATCCAACCTAGTATACTGTTTGACG	GTAATTAAAACGAAAGAGTATTGGG	1	10933	4430	MORF4L1	22924	7187	MAPRE3
DB0001R03C07N2_DN	AD0001R15C15N2_DN	Dn-Dn	ACTATCTCGTACGGCGCGCCGTAGA	AAGTGAAGCACAAACATGCCAAAGT	1	10933	4430	MORF4L1	22924	7187	MAPRE3
DB0001R03C07N2_UP	AD0001R16C21N2_UP	Up-Up	ATCCAACCTAGTATACTGTTTGACG	TGAGCGGCCGCCGCCGCGGGAGGGG	1	10933	4430	MORF4L1	84902	9655	CCDC123
DB0001R03C07N2_UP	AD0002R01C01N2_UP	Up-Up	ATCCAACCTAGTATACTGTTTGACG	ATGCCAGTCAATGTCGGAGGCGTGT	1	10933	4430	MORF4L1	84902	9655	CCDC123
DB0001R03C07N2_UP	AD0002R01C08N2_UP	Up-Up	ATCCAACCTAGTATACTGTTTGACG	GGGTATTAGACTAGATCGAACAGGG	1	10933	4430	MORF4L1	10460	56175	TACC3
DB0001R03C07N2_DN	AD0002R01C08N2_DN	Dn-Dn	ACTATCTCGTACGGCGCGCCGTAGA	ACACCCCGCCCCCCAGCCGCCGGGT	1	10933	4430	MORF4L1	10460	56175	TACC3
DB0001R03C07N2_UP	AD0002R01C09N2_UP	Up-Up	ATCCAACCTAGTATACTGTTTGACG	CAGATTTCAGGACTCTGCGTGCGTC	2	10933	4430	MORF4L1	10460	56175	TACC3
DB0001R03C07N2_UP	AD0002R01C16N2_UP	Up-Up	ATCCAACCTAGTATACTGTTTGACG	TCCGTAGTATGCGTCCCGCGGGGGA	1	10933	4430	MORF4L1	11030	3504	RBPMS
DB0001R03C07N2_UP	AD0002R01C21N2_UP	Up-Up	ATCCAACCTAGTATACTGTTTGACG	TTGGGCCCGGAGGGCTATAGGGGGG	1	10933	4430	MORF4L1	55165	4717	CEP55
DB0001R03C07N2_DN	AD0002R01C21N2_DN	Dn-Dn	ACTATCTCGTACGGCGCGCCGTAGA	AGATGAAAATAACATGTCAACCTTA	1	10933	4430	MORF4L1	55165	4717	CEP55
DB0001R03C07N2_UP	AD0002R02C01N2_UP	Up-Up	ATCCAACCTAGTATACTGTTTGACG	TGCTGGGGGAACCCGCATCGAACCC	3	10933	4430	MORF4L1	55165	4717	CEP55
DB0001R03C07N2_DN	AD0002R02C01N2_DN	Dn-Dn	ACTATCTCGTACGGCGCGCCGTAGA	GCCTGACTGAATACCCAACAAGATC	1	10933	4430	MORF4L1	55165	4717	CEP55
DB0001R03C07N2_UP	AD0002R02C02N1_UP	Up-Up	ATCCAACCTAGTATACTGTTTGACG	TGGAATGAGTAGGAGGTGACTGTGC	5	10933	4430	MORF4L1	163	4761	AP2B1
DB0001R03C07N2_DN	AD0002R02C02N1_DN	Dn-Dn	ACTATCTCGTACGGCGCGCCGTAGA	TACCTGGACTCAGTCGACTGCAAAA	1	10933	4430	MORF4L1	163	4761	AP2B1
DB0001R03C07N2_UP	AD0002R02C03N2_UP	Up-Up	ATCCAACCTAGTATACTGTTTGACG	CCGGTATTGCACGTGATAGTGGTTA	3	10933	4430	MORF4L1	163	4761	AP2B1
DB0001R03C07N2_DN	AD0002R02C03N2_DN	Dn-Dn	ACTATCTCGTACGGCGCGCCGTAGA	GCGCTTTGACACTGATGACTCACCC	1	10933	4430	MORF4L1	163	4761	AP2B1
DB0001R03C07N2_UP	AD0002R02C07N2_UP	Up-Up	ATCCAACCTAGTATACTGTTTGACG	TAGAGTTTTTTGATATATGTCTTTT	3	10933	4430	MORF4L1	29883	10940	CNOT7
DB0001R03C07N2_DN	AD0002R02C24N2_DN	Dn-Dn	ACTATCTCGTACGGCGCGCCGTAGA	CAGCGAACAATGAAAAAGTGAAAAG	3	10933	4430	MORF4L1	51143	56626	DYNC1LI1
DB0001R03C07N2_DN	AD0002R03C01N2_DN	Dn-Dn	ACTATCTCGTACGGCGCGCCGTAGA	AAAGCGCAAAGACACCCCGATTAGC	1	10933	4430	MORF4L1	51143	56626	DYNC1LI1
DB0001R03C07N2_UP	AD0002R03C22N2_UP	Up-Up	ATCCAACCTAGTATACTGTTTGACG	GGCGGTGGTGGGGTAGGCTAGGCCG	1	10933	4430	MORF4L1	54930	3863	HAUS4
DB0001R03C07N2_UP	AD0002R04C17N2_UP	Up-Up	ATCCAACCTAGTATACTGTTTGACG	AGTAGGTTTACCACCTTAATCAATT	8	10933	4430	MORF4L1	25886	4487	POC1A
DB0001R03C07N2_DN	AD0002R04C19N2_DN	Dn-Dn	ACTATCTCGTACGGCGCGCCGTAGA	CAAAGACCATAAGAGGCTTATTATT	1	10933	4430	MORF4L1	5576	4132	PRKAR2A
DB0001R03C07N2_UP	AD0002R04C21N2_UP	Up-Up	ATCCAACCTAGTATACTGTTTGACG	CCCAGGGGGGTGTACCGGGAGTGTG	1	10933	4430	MORF4L1	5576	4132	PRKAR2A
DB0001R03C07N2_DN	AD0002R05C07N2_DN	Dn-Dn	ACTATCTCGTACGGCGCGCCGTAGA	CGACCCAGGTCCAATTTAAAAGATT	36	10933	4430	MORF4L1	1454	4815	CSNK1E
DB0001R03C07N2_UP	AD0002R05C10N2_UP	Up-Up	ATCCAACCTAGTATACTGTTTGACG	CTATAATAGTTTTTAACAACAGAGA	1	10933	4430	MORF4L1	10426	8943	TUBGCP3
DB0001R03C07N2_UP	AD0002R05C12N2_UP	Up-Up	ATCCAACCTAGTATACTGTTTGACG	TCTTAGGGATTCAAACCGTTTTAAA	2	10933	4430	MORF4L1	203068	3825	TUBB
DB0001R03C07N2_UP	AD0002R05C18N2_UP	Up-Up	ATCCAACCTAGTATACTGTTTGACG	AGCGGTTCTTGATCTTTTGTTATGG	1	10933	4430	MORF4L1	7846	4595	TUBA1A
DB0001R03C07N2_UP	AD0002R05C20N2_UP	Up-Up	ATCCAACCTAGTATACTGTTTGACG	TTATCAGATTATAGGGAATGTATCG	11	10933	4430	MORF4L1	7846	4595	TUBA1A
DB0001R03C07N2_UP	AD0002R07C08N2_UP	Up-Up	ATCCAACCTAGTATACTGTTTGACG	CGATAATTGTGCCTGGGTCATGGTG	4	10933	4430	MORF4L1	95681	71181	TSGA14
DB0001R03C07N2_DN	AD0002R07C12N2_DN	Dn-Dn	ACTATCTCGTACGGCGCGCCGTAGA	AGCGAGAACACATACGAACGGAACA	1	10933	4430	MORF4L1	5566	71136	PRKACA
DB0001R03C07N2_UP	AD0002R08C15N2_UP	Up-Up	ATCCAACCTAGTATACTGTTTGACG	TATCGGCTTATATTAGCCTTGGTAA	4	10933	4430	MORF4L1	10464	71402	PIBF1
DB0001R03C07N2_DN	AD0002R08C15N2_DN	Dn-Dn	ACTATCTCGTACGGCGCGCCGTAGA	CCGGCGGCCTGTCCATACGTGGGCA	8	10933	4430	MORF4L1	10464	71402	PIBF1
DB0001R03C07N2_UP	AD0002R08C16N1_UP	Up-Up	ATCCAACCTAGTATACTGTTTGACG	TACTTTTGTTCTTTCATATTTCTAA	169	10933	4430	MORF4L1	10464	71402	PIBF1
DB0001R03C07N2_DN	AD0002R08C16N1_DN	Dn-Dn	ACTATCTCGTACGGCGCGCCGTAGA	AAAGAACAACAAGACGGGCAAGAAC	242	10933	4430	MORF4L1	10464	71402	PIBF1
DB0001R03C07N2_UP	AD0002R09C20N2_UP	Up-Up	ATCCAACCTAGTATACTGTTTGACG	TTTTTGTTTCTGAGATTGAAGTTGT	2	10933	4430	MORF4L1	80254	7011	CEP63
DB0001R03C07N2_DN	AD0002R09C20N2_DN	Dn-Dn	ACTATCTCGTACGGCGCGCCGTAGA	TAACACCCTAAACTTACTCTGAAAT	1	10933	4430	MORF4L1	80254	7011	CEP63
DB0001R03C07N2_UP	AD0002R09C21N2_UP	Up-Up	ATCCAACCTAGTATACTGTTTGACG	AAACGTATGCATCATGGGTACAATT	2	10933	4430	MORF4L1	80254	7011	CEP63
DB0001R03C07N2_UP	AD0002R09C23N1_UP	Up-Up	ATCCAACCTAGTATACTGTTTGACG	GTCCTAAATGTGATCAGTTTGGGTT	1	10933	4430	MORF4L1	284076	2303	TTLL6
DB0001R03C07N2_UP	AD0002R10C02N1_UP	Up-Up	ATCCAACCTAGTATACTGTTTGACG	ATGGGAACAGGTACCCGCTTCAGGA	1	10933	4430	MORF4L1	284076	2303	TTLL6
DB0001R03C07N2_DN	AD0002R10C02N1_DN	Dn-Dn	ACTATCTCGTACGGCGCGCCGTAGA	CGAGTTCCCGGGTACCGCCGGATTT	1	10933	4430	MORF4L1	284076	2303	TTLL6
DB0001R03C07N2_UP	AD0002R10C06N2_UP	Up-Up	ATCCAACCTAGTATACTGTTTGACG	AATAGAAAGTCCGGTCTCGCTTCAT	1	10933	4430	MORF4L1	79959	1190	CEP76
DB0001R03C07N2_DN	AD0002R10C06N2_DN	Dn-Dn	ACTATCTCGTACGGCGCGCCGTAGA	GTGATACCAAAGGCGACAGCCGGGA	2	10933	4430	MORF4L1	79959	1190	CEP76
DB0001R03C07N2_UP	AD0002R10C10N2_UP	Up-Up	ATCCAACCTAGTATACTGTTTGACG	GGGGTGAAGGCCAAACTGAGCTGGC	2	10933	4430	MORF4L1	79959	1190	CEP76
DB0001R03C07N2_DN	AD0002R10C10N2_DN	Dn-Dn	ACTATCTCGTACGGCGCGCCGTAGA	TGCGATACGTTTAATCGATCAAGAT	2	10933	4430	MORF4L1	79959	1190	CEP76
DB0001R03C07N2_UP	AD0002R10C16N2_UP	Up-Up	ATCCAACCTAGTATACTGTTTGACG	AACACGGGGCGCGTAAGGGGGCGGG	1	10933	4430	MORF4L1	10013	8810	HDAC6
DB0001R03C07N2_DN	AD0002R10C16N2_DN	Dn-Dn	ACTATCTCGTACGGCGCGCCGTAGA	ATAGTACTCTAAGAATTTCCCTTCA	54	10933	4430	MORF4L1	10013	8810	HDAC6
DB0001R03C07N2_UP	AD0002R11C12N2_UP	Up-Up	ATCCAACCTAGTATACTGTTTGACG	TGGTGATTTTAGGGGATTGACTAAT	2	10933	4430	MORF4L1	51053	5591	GMNN
DB0001R03C07N2_DN	AD0002R11C12N2_DN	Dn-Dn	ACTATCTCGTACGGCGCGCCGTAGA	GGCTACAACGATATCAACCCTTACG	3	10933	4430	MORF4L1	51053	5591	GMNN
DB0001R03C07N2_UP	AD0002R11C19N1_UP	Up-Up	ATCCAACCTAGTATACTGTTTGACG	CAAAATCTGCCCAAGTATAGCTGC	4	10933	4430	MORF4L1	51053	5591	GMNN
DB0001R03C07N2_DN	AD0002R11C19N1_DN	Dn-Dn	ACTATCTCGTACGGCGCGCCGTAGA	TTGTATACTAGTAAACATCAGAATA	5	10933	4430	MORF4L1	51053	5591	GMNN
DB0001R03C07N2_UP	AD0002R11C22N2_UP	Up-Up	ATCCAACCTAGTATACTGTTTGACG	CAAGTACCTTATCGTACAAATTCTG	1	10933	4430	MORF4L1	5708	5171	PSMD2
DB0001R03C07N2_UP	AD0002R12C02N2_UP	Up-Up	ATCCAACCTAGTATACTGTTTGACG	CTTTACGGATCTATCTTCTCTTGAC	1	10933	4430	MORF4L1	56915	4997	EXOSC5
DB0001R03C07N2_UP	AD0002R12C03N2_UP	Up-Up	ATCCAACCTAGTATACTGTTTGACG	AACAGTATGGGTTCGTGTAGGGCTT	1705	10933	4430	MORF4L1	56915	4997	EXOSC5
DB0001R03C07N2_DN	AD0002R12C03N2_DN	Dn-Dn	ACTATCTCGTACGGCGCGCCGTAGA	CCCGCTGCCATATAATACCGTTCAT	1950	10933	4430	MORF4L1	56915	4997	EXOSC5
DB0001R03C07N2_UP	AD0002R12C04N1_UP	Up-Up	ATCCAACCTAGTATACTGTTTGACG	ACATCGGCACCGAAGCCCGCCGTA	34	10933	4430	MORF4L1	1032	3933	CDKN2D
DB0001R03C07N2_DN	AD0002R12C04N1_DN	Dn-Dn	ACTATCTCGTACGGCGCGCCGTAGA	CTTAAGGTGAGTTATCCATATCTAT	28	10933	4430	MORF4L1	1032	3933	CDKN2D
DB0001R03C07N2_UP	AD0002R12C05N1_UP	Up-Up	ATCCAACCTAGTATACTGTTTGACG	GCTCAGTGGGCTAGATGGGTGGATG	42	10933	4430	MORF4L1	1032	3933	CDKN2D
DB0001R03C07N2_DN	AD0002R12C05N1_DN	Dn-Dn	ACTATCTCGTACGGCGCGCCGTAGA	TATTCTCTAATTAAGATACTTCGCC	13	10933	4430	MORF4L1	1032	3933	CDKN2D
DB0001R03C07N2_UP	AD0002R12C08N1_UP	Up-Up	ATCCAACCTAGTATACTGTTTGACG	GTCTGTCTTTTCGCCTTGTTGAAAG	33	10933	4430	MORF4L1	10933	4430	MORF4L1
DB0001R03C07N2_DN	AD0002R12C08N1_DN	Dn-Dn	ACTATCTCGTACGGCGCGCCGTAGA	AGCCCCACACGGGTATTACACTTCA	4	10933	4430	MORF4L1	10933	4430	MORF4L1
DB0001R03C07N2_UP	AD0002R12C14N2_UP	Up-Up	ATCCAACCTAGTATACTGTTTGACG	CCATGTTACGCGCTAAGGCCTCAAC	1	10933	4430	MORF4L1	10933	4430	MORF4L1
DB0001R03C07N2_DN	AD0002R12C14N2_DN	Dn-Dn	ACTATCTCGTACGGCGCGCCGTAGA	CATCCAGCACCGCCCAAAACAACAG	3	10933	4430	MORF4L1	10933	4430	MORF4L1
DB0001R03C07N2_UP	AD0002R12C17N2_UP	Up-Up	ATCCAACCTAGTATACTGTTTGACG	CCGTGCAGGGGTAGTACTGGAAGGG	1	10933	4430	MORF4L1	6015	4435	RING1
DB0001R03C07N2_UP	AD0002R12C21N2_UP	Up-Up	ATCCAACCTAGTATACTGTTTGACG	CGTAGGGTGTGGGGGTGGTGGGGTC	5	10933	4430	MORF4L1	5111	3156	PCNA
DB0001R03C07N2_UP	AD0002R13C03N2_UP	Up-Up	ATCCAACCTAGTATACTGTTTGACG	TAAGGAACGTGCGGATTGGGCGTGGG	4	10933	4430	MORF4L1	5111	3156	PCNA
DB0001R03C07N2_DN	AD0002R13C03N2_DN	Dn-Dn	ACTATCTCGTACGGCGCGCCGTAGA	ACCACACTTACTATAACGTTTATCA	4	10933	4430	MORF4L1	5111	3156	PCNA
DB0001R03C07N2_UP	AD0002R13C09N2_UP	Up-Up	ATCCAACCTAGTATACTGTTTGACG	AGTTCAAAATCTTGCTTTTTAGTAT	5	10933	4430	MORF4L1	5701	7961	PSMC2
DB0001R03C07N2_DN	AD0002R13C09N2_DN	Dn-Dn	ACTATCTCGTACGGCGCGCCGTAGA	CCCCCATGCCATGCGACTATCTGTT	9	10933	4430	MORF4L1	5701	7961	PSMC2
DB0001R03C07N2_UP	AD0002R13C10N2_UP	Up-Up	ATCCAACCTAGTATACTGTTTGACG	AAAAATGTCTTCCATGTCAGCTGAG	7	10933	4430	MORF4L1	5701	7961	PSMC2
DB0001R03C07N2_DN	AD0002R13C10N2_DN	Dn-Dn	ACTATCTCGTACGGCGCGCCGTAGA	GGTAGGCCGTAAAAACCTGCGGTAA	9	10933	4430	MORF4L1	5701	7961	PSMC2
DB0001R03C07N2_UP	AD0002R13C14N2_UP	Up-Up	ATCCAACCTAGTATACTGTTTGACG	TGGTAGTACAGTCAGGGTTGGGTGC	1	10933	4430	MORF4L1	1019	4019	CDK4
DB0001R03C07N2_UP	AD0002R13C17N2_UP	Up-Up	ATCCAACCTAGTATACTGTTTGACG	ACATACTTAGCCGGTTTTCCTCCGT	4	10933	4430	MORF4L1	665	2427	BNIP3L
DB0001R03C07N2_DN	AD0002R13C18N2_DN	Dn-Dn	ACTATCTCGTACGGCGCGCCGTAGA	GGAACTTAGGGGGGCGCTCCAAGCG	5	10933	4430	MORF4L1	665	2427	BNIP3L
DB0001R03C07N2_UP	AD0002R13C21N2_UP	Up-Up	ATCCAACCTAGTATACTGTTTGACG	GATTCAGGACGACGTGCAAGGAGGG	11	10933	4430	MORF4L1	56904	6148	SH3GLB2
DB0001R03C07N2_DN	AD0002R13C21N2_DN	Dn-Dn	ACTATCTCGTACGGCGCGCCGTAGA	CCGGCAAGCGTCAGATTCGACCGGC	9	10933	4430	MORF4L1	56904	6148	SH3GLB2
DB0001R03C07N2_UP	AD0002R13C22N2_UP	Up-Up	ATCCAACCTAGTATACTGTTTGACG	GACCCCGGAGCTTAGCTCCCCTGGG	11	10933	4430	MORF4L1	56904	6148	SH3GLB2
DB0001R03C07N2_DN	AD0002R13C22N2_DN	Dn-Dn	ACTATCTCGTACGGCGCGCCGTAGA	ATGTTCAGCTCCTGCTATCAGAACA	9	10933	4430	MORF4L1	56904	6148	SH3GLB2
DB0001R03C07N2_UP	AD0002R14C01N2_UP	Up-Up	ATCCAACCTAGTATACTGTTTGACG	CGGATACGGGATATGCACAGTGATC	3	10933	4430	MORF4L1	6285	3757	S100B
DB0001R03C07N2_UP	AD0002R14C05N2_UP	Up-Up	ATCCAACCTAGTATACTGTTTGACG	CTTAATGTAATTAACAAACCTTAAC	8	10933	4430	MORF4L1	638	3740	BIK
DB0001R03C07N2_DN	AD0002R14C05N2_DN	Dn-Dn	ACTATCTCGTACGGCGCGCCGTAGA	CTCCAGAGCGTCCCGTGCCACGCAC	3	10933	4430	MORF4L1	638	3740	BIK
DB0001R03C07N2_UP	AD0002R14C06N1_UP	Up-Up	ATCCAACCTAGTATACTGTTTGACG	CTGCCCGGAAGTATTCGGGAGGTGG	12	10933	4430	MORF4L1	638	3740	BIK
DB0001R03C07N2_DN	AD0002R14C06N1_DN	Dn-Dn	ACTATCTCGTACGGCGCGCCGTAGA	AGGTATTATAGGAAAATATATCGAG	17	10933	4430	MORF4L1	638	3740	BIK
DB0001R03C07N2_UP	AD0002R14C15N2_UP	Up-Up	ATCCAACCTAGTATACTGTTTGACG	GAAGCGACTAAACGGTGCGTGACGC	2	10933	4430	MORF4L1	1639	8953	DCTN1
DB0001R03C07N2_DN	AD0002R14C15N2_DN	Dn-Dn	ACTATCTCGTACGGCGCGCCGTAGA	GTACTACCAAATGAAATCTCAACTC	18	10933	4430	MORF4L1	1639	8953	DCTN1
DB0001R03C07N2_DN	AD0002R15C08N2_DN	Dn-Dn	ACTATCTCGTACGGCGCGCCGTAGA	CCTGTGCGCGGTCCACCGTGGTACA	1	10933	4430	MORF4L1	1069	5663	CETN2
DB0001R03C07N2_UP	AD0002R15C10N2_UP	Up-Up	ATCCAACCTAGTATACTGTTTGACG	TCTTTCCATATAAATGCGGAACGTC	5	10933	4430	MORF4L1	80321	1596	CEP70
DB0001R03C07N2_DN	AD0002R15C10N2_DN	Dn-Dn	ACTATCTCGTACGGCGCGCCGTAGA	GTGCATTCTCTCTAACCCAAATGGC	3	10933	4430	MORF4L1	80321	1596	CEP70
DB0001R03C07N2_UP	AD0002R15C12N2_UP	Up-Up	ATCCAACCTAGTATACTGTTTGACG	CTGAATATATGTGATGGTATTGAGG	1	10933	4430	MORF4L1	80321	1596	CEP70
DB0001R03C07N2_DN	AD0002R15C12N2_DN	Dn-Dn	ACTATCTCGTACGGCGCGCCGTAGA	CATACGGCCAACCAGTACATACCAG	60	10933	4430	MORF4L1	80321	1596	CEP70
DB0001R03C07N2_UP	AD0002R15C13N2_UP	Up-Up	ATCCAACCTAGTATACTGTTTGACG	GAGGTCAATTGGCGTTTTTAGACGC	1	10933	4430	MORF4L1	23177	3746	CEP68
DB0001R03C07N2_UP	AD0003R01C13N2_UP	Up-Up	ATCCAACCTAGTATACTGTTTGACG	GGACGCGTGCTGCAAACGGGGGATG	39	10933	4430	MORF4L1	7329	3129	UBE2I
DB0001R03C07N2_UP	AD0003R01C19N2_UP	Up-Up	ATCCAACCTAGTATACTGTTTGACG	TGCGTCTCATCAGCCTTTACTTATA	3	10933	4430	MORF4L1	6810	8013	STX4
DB0001R03C07N2_UP	AD0003R01C23N2_UP	Up-Up	ATCCAACCTAGTATACTGTTTGACG	AGCTCATTCGTGTGATTCCGTGTAT	2	10933	4430	MORF4L1	6810	8013	STX4
DB0001R03C07N2_UP	AD0003R02C02N1_UP	Up-Up	ATCCAACCTAGTATACTGTTTGACG	CGTATCGGTCAAAGCTTAGCTAATT	1	10933	4430	MORF4L1	9112	8956	MTA1
DB0001R03C07N2_UP	AD0003R02C03N2_UP	Up-Up	ATCCAACCTAGTATACTGTTTGACG	ATTAGAGGATCCTTACACTAAGCAG	3	10933	4430	MORF4L1	5932	1563	RBBP8
DB0001R03C07N2_UP	AD0003R02C05N1_UP	Up-Up	ATCCAACCTAGTATACTGTTTGACG	CACCGGGGGTGGTAGGGGGACTGGG	1	10933	4430	MORF4L1	5932	1563	RBBP8
DB0001R03C07N2_UP	AD0003R02C08N1_UP	Up-Up	ATCCAACCTAGTATACTGTTTGACG	TGCGGTGAGGGGTGGTGGCGGGGGG	1	10933	4430	MORF4L1	6844	4137	VAMP2
DB0001R03C07N2_DN	AD0003R02C11N1_DN	Dn-Dn	ACTATCTCGTACGGCGCGCCGTAGA	CAGTAAGGAAGCTGTACGGCACATA	8	10933	4430	MORF4L1	10212	3179	DDX39
DB0001R03C07N2_DN	AD0003R02C14N2_DN	Dn-Dn	ACTATCTCGTACGGCGCGCCGTAGA	GGACAGCGCAACCGCAATTAACTAT	1	10933	4430	MORF4L1	9111	7519	NMI
DB0001R03C07N2_UP	AD0003R02C15N1_UP	Up-Up	ATCCAACCTAGTATACTGTTTGACG	AGAGTTTTTAATAACAGATGGTATTTAGT	4	10933	4430	MORF4L1	27258	5664	LSM3
DB0001R03C07N2_DN	AD0003R02C15N1_DN	Dn-Dn	ACTATCTCGTACGGCGCGCCGTAGA	ACGGCCAACCCTCAGATCTGCGCCA	5	10933	4430	MORF4L1	27258	5664	LSM3
DB0001R03C07N2_UP	AD0003R02C17N2_UP	Up-Up	ATCCAACCTAGTATACTGTTTGACG	TCTGTAAACAGTACAGGAGGCGTTA	10	10933	4430	MORF4L1	27258	5664	LSM3
DB0001R03C07N2_DN	AD0003R02C17N2_DN	Dn-Dn	ACTATCTCGTACGGCGCGCCGTAGA	AATCACGATCAGTTCAAACCCTGTT	8	10933	4430	MORF4L1	27258	5664	LSM3
DB0001R03C07N2_UP	AD0003R02C19N2_UP	Up-Up	ATCCAACCTAGTATACTGTTTGACG	AATGTTTCATCCTACGTGTATGAAG	362643	10933	4430	MORF4L1	114932	2777	MRFAP1L1
DB0001R03C07N2_DN	AD0003R02C19N2_DN	Dn-Dn	ACTATCTCGTACGGCGCGCCGTAGA	GTAATAGAGTAAGACCCGATTATGT	351336	10933	4430	MORF4L1	114932	2777	MRFAP1L1
DB0001R03C07N2_UP	AD0003R02C22N2_UP	Up-Up	ATCCAACCTAGTATACTGTTTGACG	CTGTGTTGTGTCATTTATGTTTGAT	363647	10933	4430	MORF4L1	114932	2777	MRFAP1L1
DB0001R03C07N2_DN	AD0003R02C22N2_DN	Dn-Dn	ACTATCTCGTACGGCGCGCCGTAGA	TTAAACTAGGAATAGCCTACATTTA	254910	10933	4430	MORF4L1	114932	2777	MRFAP1L1
DB0001R03C07N2_DN	AD0003R02C23N1_DN	Dn-Dn	ACTATCTCGTACGGCGCGCCGTAGA	ACGGGCTAATACAATAGTGTTAATG	1	10933	4430	MORF4L1	6271	5964	S100A1
DB0001R03C07N2_DN	AD0003R03C13N2_DN	Dn-Dn	ACTATCTCGTACGGCGCGCCGTAGA	AACTGTTTAGATTCTCGTGACTTGA	1	10933	4430	MORF4L1	22974	3600	TPX2
DB0001R03C07N2_UP	AD0003R03C21N2_UP	Up-Up	ATCCAACCTAGTATACTGTTTGACG	TGGCGAAGAGGCGCGAAATCCTTAT	1	10933	4430	MORF4L1	1781	291	DYNC1I2
DB0001R03C07N2_UP	AD0003R04C10N2_UP	Up-Up	ATCCAACCTAGTATACTGTTTGACG	CTGTGATCACAGGCAATCGAATTTA	2	10933	4430	MORF4L1	9702	10302	CEP57
DB0001R03C07N2_UP	AD0003R04C14N2_UP	Up-Up	ATCCAACCTAGTATACTGTTTGACG	AACCAGGTAGCTAGCTCTAAAACAT	1	10933	4430	MORF4L1	54585	10414	LZTFL1
DB0001R03C07N2_UP	AD0003R04C15N1_UP	Up-Up	ATCCAACCTAGTATACTGTTTGACG	GGGATCTGAGTTAGGTGGGCTTGGC	1	10933	4430	MORF4L1	54585	10414	LZTFL1
DB0001R03C07N2_DN	AD0003R04C15N1_DN	Dn-Dn	ACTATCTCGTACGGCGCGCCGTAGA	CCGAGTCTATCCTTCGGGTCTACTG	1	10933	4430	MORF4L1	54585	10414	LZTFL1
DB0001R03C07N2_UP	AD0003R04C20N2_UP	Up-Up	ATCCAACCTAGTATACTGTTTGACG	AATGAAGGAAAACGGGTGAGGCGCG	1	10933	4430	MORF4L1	153241	10401	CEP120
DB0001R03C07N2_UP	AD0003R05C18N2_UP	Up-Up	ATCCAACCTAGTATACTGTTTGACG	ATGTAGTGTTGCGACAAAATAAAAC	1	10933	4430	MORF4L1	9094	2588	UNC119
DB0001R03C07N2_DN	AD0003R05C18N2_DN	Dn-Dn	ACTATCTCGTACGGCGCGCCGTAGA	CTCTAGCCCTCTACCAAATCATCT	1	10933	4430	MORF4L1	9094	2588	UNC119
DB0001R03C07N2_DN	AD0003R06C02N2_DN	Dn-Dn	ACTATCTCGTACGGCGCGCCGTAGA	CATAAAGATACTGTTCTACTCACAG	1	10933	4430	MORF4L1	54585	1540	LZTFL1
DB0001R03C07N2_DN	AD0003R06C17N2_DN	Dn-Dn	ACTATCTCGTACGGCGCGCCGTAGA	AAACCGCGCAAACCCCGTGGACCCA	1	10933	4430	MORF4L1	60509	4496	AGBL5
DB0001R03C10N2_UP	AD0001R01C22N2_UP	Up-Up	AAGTTAATTAGGAGGTCTCGGAAAG	GTTGGGTTAGAACTTTTCATGGAGG	1	10933	4430	MORF4L1	29922	5633	NME7
DB0001R03C10N2_DN	AD0001R02C15N1_DN	Dn-Dn	GTCGTCCACTAAAGTGTACTCTTTA	TGCATCCGTATTCAATCAGCCACGA	1	10933	4430	MORF4L1	10376	229	TUBA1B
DB0001R03C10N2_UP	AD0001R02C23N1_UP	Up-Up	AAGTTAATTAGGAGGTCTCGGAAAG	CAAAAACCGTGCACTAATCTGTTAT	1	10933	4430	MORF4L1	55722	4	CEP72
DB0001R03C10N2_UP	AD0001R05C05N2_UP	Up-Up	AAGTTAATTAGGAGGTCTCGGAAAG	ATAACGCCAGATTCATTGGTGATTC	1	10933	4430	MORF4L1	116840	12626	CNTROB
DB0001R03C10N2_DN	AD0001R05C05N2_DN	Dn-Dn	GTCGTCCACTAAAGTGTACTCTTTA	GGGTGCCCAGGAATCCCCTGAACAA	1	10933	4430	MORF4L1	116840	12626	CNTROB
DB0001R03C10N2_UP	AD0001R05C06N2_UP	Up-Up	AAGTTAATTAGGAGGTCTCGGAAAG	TTAGTCCTAGACGCCACGGTAGGAG	1	10933	4430	MORF4L1	116840	12626	CNTROB
DB0001R03C10N2_DN	AD0001R05C15N1_DN	Dn-Dn	GTCGTCCACTAAAGTGTACTCTTTA	ACTGCAAATGACTTGAAGTCCGCCA	1	10933	4430	MORF4L1	27229	5836	TUBGCP4
DB0001R03C10N2_UP	AD0001R05C16N2_UP	Up-Up	AAGTTAATTAGGAGGTCTCGGAAAG	TCGGCGACACCGTTCGTTGTAGGGA	1	10933	4430	MORF4L1	27229	5836	TUBGCP4
DB0001R03C10N2_UP	AD0001R05C20N2_UP	Up-Up	AAGTTAATTAGGAGGTCTCGGAAAG	CACGACCCTGCAGTGCGAGGGACGC	5	10933	4430	MORF4L1	29911	573	HOOK2
DB0001R03C10N2_DN	AD0001R05C20N2_DN	Dn-Dn	GTCGTCCACTAAAGTGTACTCTTTA	CGGGTACACGCTCAGACTAAGACTA	9	10933	4430	MORF4L1	29911	573	HOOK2
DB0001R03C10N2_UP	AD0001R05C21N2_UP	Up-Up	AAGTTAATTAGGAGGTCTCGGAAAG	TGCAATCGGGGTTAGCCGGACCTTG	2	10933	4430	MORF4L1	29911	573	HOOK2
DB0001R03C10N2_DN	AD0001R05C21N2_DN	Dn-Dn	GTCGTCCACTAAAGTGTACTCTTTA	CGGTCGGTGAACTTGGCTAATGGAG	3	10933	4430	MORF4L1	29911	573	HOOK2
DB0001R03C10N2_UP	AD0001R06C02N2_UP	Up-Up	AAGTTAATTAGGAGGTCTCGGAAAG	AGGACTCTTTTAGGATACGGTTTAC	1	10933	4430	MORF4L1	51259	6396	TMEM216
DB0001R03C10N2_UP	AD0001R06C05N2_UP	Up-Up	AAGTTAATTAGGAGGTCTCGGAAAG	TCCCAGTGCAAGGGGGGGTAGGCGG	1	10933	4430	MORF4L1	51259	6396	TMEM216
DB0001R03C10N2_UP	AD0001R07C16N2_UP	Up-Up	AAGTTAATTAGGAGGTCTCGGAAAG	TTTGTCTTGGACCTCCTTTACATCC	2	10933	4430	MORF4L1	5111	3156	PCNA
DB0001R03C10N2_DN	AD0001R07C16N2_DN	Dn-Dn	GTCGTCCACTAAAGTGTACTCTTTA	TGTATTATTCGGCCGCCAGTAGTAC	2	10933	4430	MORF4L1	5111	3156	PCNA
DB0001R03C10N2_DN	AD0001R08C18N2_DN	Dn-Dn	GTCGTCCACTAAAGTGTACTCTTTA	ACCTCAGAGTCTGGACGATTTCATA	1	10933	4430	MORF4L1	5577	14506	PRKAR2B
DB0001R03C10N2_UP	AD0001R09C06N2_UP	Up-Up	AAGTTAATTAGGAGGTCTCGGAAAG	AGGGGTAGAGGCATGGAGCTTCCGA	60	10933	4430	MORF4L1	203068	14788	TUBB
DB0001R03C10N2_UP	AD0001R09C09N2_UP	Up-Up	AAGTTAATTAGGAGGTCTCGGAAAG	CTTGATTCACATATCTAGGTGTGCG	1	10933	4430	MORF4L1	8636	2717	SSNA1
DB0001R03C10N2_UP	AD0001R09C10N2_UP	Up-Up	AAGTTAATTAGGAGGTCTCGGAAAG	GCTGGGTCCATGATAGCGACGGTGG	1	10933	4430	MORF4L1	8636	2717	SSNA1
DB0001R03C10N2_DN	AD0001R09C10N2_DN	Dn-Dn	GTCGTCCACTAAAGTGTACTCTTTA	CAATGCGTACTATCTTAAGTTTGTC	1	10933	4430	MORF4L1	8636	2717	SSNA1
DB0001R03C10N2_UP	AD0001R09C21N1_UP	Up-Up	AAGTTAATTAGGAGGTCTCGGAAAG	GGTGAGGGGGTTAGCATCGCGAGTA	5	10933	4430	MORF4L1	10320	2940	IKZF1
DB0001R03C10N2_DN	AD0001R09C22N2_DN	Dn-Dn	GTCGTCCACTAAAGTGTACTCTTTA	CCCAGTCTTTACCGGCTCAAAGATT	185	10933	4430	MORF4L1	10320	2940	IKZF1
DB0001R03C10N2_UP	AD0001R09C24N2_UP	Up-Up	AAGTTAATTAGGAGGTCTCGGAAAG	TACATTCTTGGGAAGTTCGCTAGCG	1	10933	4430	MORF4L1	90410	10243	IFT20
DB0001R03C10N2_DN	AD0001R09C24N2_DN	Dn-Dn	GTCGTCCACTAAAGTGTACTCTTTA	GTCCCTGTCTGTTTCGCTGTCGAAT	1	10933	4430	MORF4L1	90410	10243	IFT20
DB0001R03C10N2_UP	AD0001R10C01N2_UP	Up-Up	AAGTTAATTAGGAGGTCTCGGAAAG	GTATAAACGATGGTTCCTCACCGAC	2	10933	4430	MORF4L1	90410	10243	IFT20
DB0001R03C10N2_DN	AD0001R10C01N2_DN	Dn-Dn	GTCGTCCACTAAAGTGTACTCTTTA	GTCGCTTATTGCTCATGCAATCTGT	6	10933	4430	MORF4L1	90410	10243	IFT20
DB0001R03C10N2_UP	AD0001R10C19N1_UP	Up-Up	AAGTTAATTAGGAGGTCTCGGAAAG	CGGTATCAGTAGGGCAGTATTTCGG	2	10933	4430	MORF4L1	10540	3453	DCTN2
DB0001R03C10N2_DN	AD0001R10C19N1_DN	Dn-Dn	GTCGTCCACTAAAGTGTACTCTTTA	GCGCAGAGACGCTATCCAGAGAGTA	1	10933	4430	MORF4L1	10540	3453	DCTN2
DB0001R03C10N2_DN	AD0001R10C20N2_DN	Dn-Dn	GTCGTCCACTAAAGTGTACTCTTTA	AACGCAACTAAGCACTATTAGTAAC	1	10933	4430	MORF4L1	10540	3453	DCTN2
DB0001R03C10N2_UP	AD0001R10C24N1_UP	Up-Up	AAGTTAATTAGGAGGTCTCGGAAAG	TCAGTGCTATAGTTTGGAGGTACG	1	10933	4430	MORF4L1	49856	7939	WDR8
DB0001R03C10N2_UP	AD0001R12C24N2_UP	Up-Up	AAGTTAATTAGGAGGTCTCGGAAAG	CAACCTTGTTGACCTAATGTGTGGT	1	10933	4430	MORF4L1	134359	52781	POC5
DB0001R03C10N2_DN	AD0001R13C01N2_DN	Dn-Dn	GTCGTCCACTAAAGTGTACTCTTTA	GTAAGCATGATCGGCCAACCTACTT	1	10933	4430	MORF4L1	134359	52781	POC5
DB0001R03C10N2_DN	AD0001R13C12N2_DN	Dn-Dn	GTCGTCCACTAAAGTGTACTCTTTA	ATGGAACTTAAGACCTCCGTAAATC	1	10933	4430	MORF4L1	26140	52663	TTLL3
DB0001R03C10N2_UP	AD0001R14C14N1_UP	Up-Up	AAGTTAATTAGGAGGTCTCGGAAAG	TGCGTCCTTGGCGCCAGCAGGGGTT	44	10933	4430	MORF4L1	582	56157	BBS1
DB0001R03C10N2_UP	AD0001R14C21N1_UP	Up-Up	AAGTTAATTAGGAGGTCTCGGAAAG	CCAGGAGGGAGCGTGGATAGAGGGC	1	10933	4430	MORF4L1	1070	5538	CETN3
DB0001R03C10N2_DN	AD0001R15C05N2_DN	Dn-Dn	GTCGTCCACTAAAGTGTACTCTTTA	ATAAGTCCGGCAACTTGACCGAGGT	1	10933	4430	MORF4L1	7531	34	YWHAE
DB0001R03C10N2_DN	AD0001R15C21N1_DN	Dn-Dn	GTCGTCCACTAAAGTGTACTCTTTA	TAGTCGCAAATATCACGACAAACCA	1	10933	4430	MORF4L1	983	5873	CDK1
DB0001R03C10N2_UP	AD0002R01C09N2_UP	Up-Up	AAGTTAATTAGGAGGTCTCGGAAAG	CAGATTTCAGGACTCTGCGTGCGTC	1	10933	4430	MORF4L1	10460	56175	TACC3
DB0001R03C10N2_DN	AD0002R01C09N2_DN	Dn-Dn	GTCGTCCACTAAAGTGTACTCTTTA	ATTACTCAAAACAGTTAAACACGAC	1	10933	4430	MORF4L1	10460	56175	TACC3
DB0001R03C10N2_UP	AD0002R01C16N2_UP	Up-Up	AAGTTAATTAGGAGGTCTCGGAAAG	TCCGTAGTATGCGTCCCGCGGGGGA	1	10933	4430	MORF4L1	11030	3504	RBPMS
DB0001R03C10N2_DN	AD0002R01C21N2_DN	Dn-Dn	GTCGTCCACTAAAGTGTACTCTTTA	AGATGAAAATAACATGTCAACCTTA	1	10933	4430	MORF4L1	55165	4717	CEP55
DB0001R03C10N2_DN	AD0002R02C01N2_DN	Dn-Dn	GTCGTCCACTAAAGTGTACTCTTTA	GCCTGACTGAATACCCAACAAGATC	1	10933	4430	MORF4L1	55165	4717	CEP55
DB0001R03C10N2_DN	AD0002R05C18N2_DN	Dn-Dn	GTCGTCCACTAAAGTGTACTCTTTA	TGCTATAACCTCAAAGTACCGTTCC	1	10933	4430	MORF4L1	7846	4595	TUBA1A
DB0001R03C10N2_UP	AD0002R05C24N2_UP	Up-Up	AAGTTAATTAGGAGGTCTCGGAAAG	TGTCTATATGGGCGAGGCGTCGCTC	1	10933	4430	MORF4L1	55012	2389	PPP2R3C
DB0001R03C10N2_UP	AD0002R07C08N2_UP	Up-Up	AAGTTAATTAGGAGGTCTCGGAAAG	CGATAATTGTGCCTGGGTCATGGTG	22	10933	4430	MORF4L1	95681	71181	TSGA14
DB0001R03C10N2_UP	AD0002R08C15N2_UP	Up-Up	AAGTTAATTAGGAGGTCTCGGAAAG	TATCGGCTTATATTAGCCTTGGTAA	932	10933	4430	MORF4L1	10464	71402	PIBF1
DB0001R03C10N2_DN	AD0002R08C15N2_DN	Dn-Dn	GTCGTCCACTAAAGTGTACTCTTTA	CCGGCGGCCTGTCCATACGTGGGCA	1779	10933	4430	MORF4L1	10464	71402	PIBF1
DB0001R03C10N2_UP	AD0002R08C16N1_UP	Up-Up	AAGTTAATTAGGAGGTCTCGGAAAG	TACTTTTGTTCTTTCATATTTCTAA	5	10933	4430	MORF4L1	10464	71402	PIBF1
DB0001R03C10N2_DN	AD0002R08C16N1_DN	Dn-Dn	GTCGTCCACTAAAGTGTACTCTTTA	AAAGAACAACAAGACGGGCAAGAAC	2	10933	4430	MORF4L1	10464	71402	PIBF1
DB0001R03C10N2_UP	AD0002R09C03N2_UP	Up-Up	AAGTTAATTAGGAGGTCTCGGAAAG	GACGCATGTGAAACGGCTAGTAGGA	1	10933	4430	MORF4L1	10460	71455	TACC3
DB0001R03C10N2_DN	AD0002R09C21N2_DN	Dn-Dn	GTCGTCCACTAAAGTGTACTCTTTA	TCCCGACGGCCTCAAATCACCATAA	1	10933	4430	MORF4L1	80254	7011	CEP63
DB0001R03C10N2_UP	AD0002R10C10N2_UP	Up-Up	AAGTTAATTAGGAGGTCTCGGAAAG	GGGGTGAAGGCCAAACTGAGCTGGC	1	10933	4430	MORF4L1	79959	1190	CEP76
DB0001R03C10N2_UP	AD0002R11C19N1_UP	Up-Up	AAGTTAATTAGGAGGTCTCGGAAAG	CAAAATCTGCCCAAGTATAGCTGC	4	10933	4430	MORF4L1	51053	5591	GMNN
DB0001R03C10N2_UP	AD0002R11C20N2_UP	Up-Up	AAGTTAATTAGGAGGTCTCGGAAAG	GATGGAATCAGCAATGTATATGCTA	22	10933	4430	MORF4L1	5708	5171	PSMD2
DB0001R03C10N2_DN	AD0002R11C20N2_DN	Dn-Dn	GTCGTCCACTAAAGTGTACTCTTTA	CTTTTCGGGGAGTTTGTGAGCAATA	1	10933	4430	MORF4L1	5708	5171	PSMD2
DB0001R03C10N2_UP	AD0002R12C04N1_UP	Up-Up	AAGTTAATTAGGAGGTCTCGGAAAG	ACATCGGCACCGAAGCCCGCCGTA	12	10933	4430	MORF4L1	1032	3933	CDKN2D
DB0001R03C10N2_DN	AD0002R12C04N1_DN	Dn-Dn	GTCGTCCACTAAAGTGTACTCTTTA	CTTAAGGTGAGTTATCCATATCTAT	11	10933	4430	MORF4L1	1032	3933	CDKN2D
DB0001R03C10N2_UP	AD0002R12C05N1_UP	Up-Up	AAGTTAATTAGGAGGTCTCGGAAAG	GCTCAGTGGGCTAGATGGGTGGATG	16	10933	4430	MORF4L1	1032	3933	CDKN2D
DB0001R03C10N2_DN	AD0002R12C05N1_DN	Dn-Dn	GTCGTCCACTAAAGTGTACTCTTTA	TATTCTCTAATTAAGATACTTCGCC	20	10933	4430	MORF4L1	1032	3933	CDKN2D
DB0001R03C10N2_UP	AD0002R12C08N1_UP	Up-Up	AAGTTAATTAGGAGGTCTCGGAAAG	GTCTGTCTTTTCGCCTTGTTGAAAG	1	10933	4430	MORF4L1	10933	4430	MORF4L1
DB0001R03C10N2_DN	AD0002R12C08N1_DN	Dn-Dn	GTCGTCCACTAAAGTGTACTCTTTA	AGCCCCACACGGGTATTACACTTCA	1	10933	4430	MORF4L1	10933	4430	MORF4L1
DB0001R03C10N2_UP	AD0002R12C14N2_UP	Up-Up	AAGTTAATTAGGAGGTCTCGGAAAG	CCATGTTACGCGCTAAGGCCTCAAC	2	10933	4430	MORF4L1	10933	4430	MORF4L1
DB0001R03C10N2_DN	AD0002R12C14N2_DN	Dn-Dn	GTCGTCCACTAAAGTGTACTCTTTA	CATCCAGCACCGCCCAAAACAACAG	1	10933	4430	MORF4L1	10933	4430	MORF4L1
DB0001R03C10N2_UP	AD0002R12C21N2_UP	Up-Up	AAGTTAATTAGGAGGTCTCGGAAAG	CGTAGGGTGTGGGGGTGGTGGGGTC	1	10933	4430	MORF4L1	5111	3156	PCNA
DB0001R03C10N2_DN	AD0002R12C21N2_DN	Dn-Dn	GTCGTCCACTAAAGTGTACTCTTTA	CCCCGCCGTCCAAGCGGAACTTACT	2	10933	4430	MORF4L1	5111	3156	PCNA
DB0001R03C10N2_UP	AD0002R13C03N2_UP	Up-Up	AAGTTAATTAGGAGGTCTCGGAAAG	TAAGGAACGTGCGGATTGGGCGTGGG	4	10933	4430	MORF4L1	5111	3156	PCNA
DB0001R03C10N2_DN	AD0002R13C03N2_DN	Dn-Dn	GTCGTCCACTAAAGTGTACTCTTTA	ACCACACTTACTATAACGTTTATCA	3	10933	4430	MORF4L1	5111	3156	PCNA
DB0001R03C10N2_UP	AD0002R13C09N2_UP	Up-Up	AAGTTAATTAGGAGGTCTCGGAAAG	AGTTCAAAATCTTGCTTTTTAGTAT	4	10933	4430	MORF4L1	5701	7961	PSMC2
DB0001R03C10N2_DN	AD0002R13C09N2_DN	Dn-Dn	GTCGTCCACTAAAGTGTACTCTTTA	CCCCCATGCCATGCGACTATCTGTT	3	10933	4430	MORF4L1	5701	7961	PSMC2
DB0001R03C10N2_UP	AD0002R13C10N2_UP	Up-Up	AAGTTAATTAGGAGGTCTCGGAAAG	AAAAATGTCTTCCATGTCAGCTGAG	3	10933	4430	MORF4L1	5701	7961	PSMC2
DB0001R03C10N2_DN	AD0002R13C10N2_DN	Dn-Dn	GTCGTCCACTAAAGTGTACTCTTTA	GGTAGGCCGTAAAAACCTGCGGTAA	5	10933	4430	MORF4L1	5701	7961	PSMC2
DB0001R03C10N2_UP	AD0002R13C16N2_UP	Up-Up	AAGTTAATTAGGAGGTCTCGGAAAG	ATTCTGTAATCGCTGCCTCCACGTC	1	10933	4430	MORF4L1	1019	4019	CDK4
DB0001R03C10N2_UP	AD0002R13C17N2_UP	Up-Up	AAGTTAATTAGGAGGTCTCGGAAAG	ACATACTTAGCCGGTTTTCCTCCGT	2	10933	4430	MORF4L1	665	2427	BNIP3L
DB0001R03C10N2_UP	AD0002R13C18N2_UP	Up-Up	AAGTTAATTAGGAGGTCTCGGAAAG	ACGGTCGTATACAGCAGGGGTAGTG	6	10933	4430	MORF4L1	665	2427	BNIP3L
DB0001R03C10N2_DN	AD0002R13C18N2_DN	Dn-Dn	GTCGTCCACTAAAGTGTACTCTTTA	GGAACTTAGGGGGGCGCTCCAAGCG	4	10933	4430	MORF4L1	665	2427	BNIP3L
DB0001R03C10N2_UP	AD0002R13C21N2_UP	Up-Up	AAGTTAATTAGGAGGTCTCGGAAAG	GATTCAGGACGACGTGCAAGGAGGG	9	10933	4430	MORF4L1	56904	6148	SH3GLB2
DB0001R03C10N2_DN	AD0002R13C21N2_DN	Dn-Dn	GTCGTCCACTAAAGTGTACTCTTTA	CCGGCAAGCGTCAGATTCGACCGGC	6	10933	4430	MORF4L1	56904	6148	SH3GLB2
DB0001R03C10N2_UP	AD0002R13C22N2_UP	Up-Up	AAGTTAATTAGGAGGTCTCGGAAAG	GACCCCGGAGCTTAGCTCCCCTGGG	3	10933	4430	MORF4L1	56904	6148	SH3GLB2
DB0001R03C10N2_DN	AD0002R13C22N2_DN	Dn-Dn	GTCGTCCACTAAAGTGTACTCTTTA	ATGTTCAGCTCCTGCTATCAGAACA	3	10933	4430	MORF4L1	56904	6148	SH3GLB2
DB0001R03C10N2_DN	AD0002R14C01N2_DN	Dn-Dn	GTCGTCCACTAAAGTGTACTCTTTA	CATGAGGCCCCATCCTCGTCCCGGT	1	10933	4430	MORF4L1	6285	3757	S100B
DB0001R03C10N2_UP	AD0002R14C05N2_UP	Up-Up	AAGTTAATTAGGAGGTCTCGGAAAG	CTTAATGTAATTAACAAACCTTAAC	4	10933	4430	MORF4L1	638	3740	BIK
DB0001R03C10N2_DN	AD0002R14C05N2_DN	Dn-Dn	GTCGTCCACTAAAGTGTACTCTTTA	CTCCAGAGCGTCCCGTGCCACGCAC	1	10933	4430	MORF4L1	638	3740	BIK
DB0001R03C10N2_UP	AD0002R14C06N1_UP	Up-Up	AAGTTAATTAGGAGGTCTCGGAAAG	CTGCCCGGAAGTATTCGGGAGGTGG	6	10933	4430	MORF4L1	638	3740	BIK
DB0001R03C10N2_DN	AD0002R14C06N1_DN	Dn-Dn	GTCGTCCACTAAAGTGTACTCTTTA	AGGTATTATAGGAAAATATATCGAG	3	10933	4430	MORF4L1	638	3740	BIK
DB0001R03C10N2_UP	AD0002R15C10N2_UP	Up-Up	AAGTTAATTAGGAGGTCTCGGAAAG	TCTTTCCATATAAATGCGGAACGTC	1	10933	4430	MORF4L1	80321	1596	CEP70
DB0001R03C10N2_UP	AD0002R15C13N2_UP	Up-Up	AAGTTAATTAGGAGGTCTCGGAAAG	GAGGTCAATTGGCGTTTTTAGACGC	1	10933	4430	MORF4L1	23177	3746	CEP68
DB0001R03C10N2_DN	AD0002R15C13N2_DN	Dn-Dn	GTCGTCCACTAAAGTGTACTCTTTA	CGAAAAAGATGAGTTTAGGCGCTTA	1	10933	4430	MORF4L1	23177	3746	CEP68
DB0001R03C10N2_DN	AD0002R15C19N2_DN	Dn-Dn	GTCGTCCACTAAAGTGTACTCTTTA	CATCAGGTGTCACAACTGCTGTGAA	1	10933	4430	MORF4L1	22852	70210	ANKRD26
DB0001R03C10N2_UP	AD0003R02C05N1_UP	Up-Up	AAGTTAATTAGGAGGTCTCGGAAAG	CACCGGGGGTGGTAGGGGGACTGGG	1	10933	4430	MORF4L1	5932	1563	RBBP8
DB0001R03C10N2_UP	AD0003R02C07N2_UP	Up-Up	AAGTTAATTAGGAGGTCTCGGAAAG	GCACGGTGGGGGAAGGGTGGAAGTT	1	10933	4430	MORF4L1	6844	4137	VAMP2
DB0001R03C10N2_UP	AD0003R02C15N1_UP	Up-Up	AAGTTAATTAGGAGGTCTCGGAAAG	AGAGTTTTTAATAACAGATGGTATTTAGT	2	10933	4430	MORF4L1	27258	5664	LSM3
DB0001R03C10N2_DN	AD0003R02C15N1_DN	Dn-Dn	GTCGTCCACTAAAGTGTACTCTTTA	ACGGCCAACCCTCAGATCTGCGCCA	2	10933	4430	MORF4L1	27258	5664	LSM3
DB0001R03C10N2_UP	AD0003R02C17N2_UP	Up-Up	AAGTTAATTAGGAGGTCTCGGAAAG	TCTGTAAACAGTACAGGAGGCGTTA	6	10933	4430	MORF4L1	27258	5664	LSM3
DB0001R03C10N2_DN	AD0003R02C17N2_DN	Dn-Dn	GTCGTCCACTAAAGTGTACTCTTTA	AATCACGATCAGTTCAAACCCTGTT	7	10933	4430	MORF4L1	27258	5664	LSM3
DB0001R03C10N2_UP	AD0003R02C19N2_UP	Up-Up	AAGTTAATTAGGAGGTCTCGGAAAG	AATGTTTCATCCTACGTGTATGAAG	146718	10933	4430	MORF4L1	114932	2777	MRFAP1L1
DB0001R03C10N2_DN	AD0003R02C19N2_DN	Dn-Dn	GTCGTCCACTAAAGTGTACTCTTTA	GTAATAGAGTAAGACCCGATTATGT	126502	10933	4430	MORF4L1	114932	2777	MRFAP1L1
DB0001R03C10N2_UP	AD0003R02C22N2_UP	Up-Up	AAGTTAATTAGGAGGTCTCGGAAAG	CTGTGTTGTGTCATTTATGTTTGAT	258177	10933	4430	MORF4L1	114932	2777	MRFAP1L1
DB0001R03C10N2_DN	AD0003R02C22N2_DN	Dn-Dn	GTCGTCCACTAAAGTGTACTCTTTA	TTAAACTAGGAATAGCCTACATTTA	173037	10933	4430	MORF4L1	114932	2777	MRFAP1L1
DB0001R03C10N2_UP	AD0003R03C18N2_UP	Up-Up	AAGTTAATTAGGAGGTCTCGGAAAG	AAGACGATGGGGGGTAGGACGGGGG	1	10933	4430	MORF4L1	26140	9089	TTLL3
DB0001R03C10N2_DN	AD0003R03C21N2_DN	Dn-Dn	GTCGTCCACTAAAGTGTACTCTTTA	CAAGCCAACCAATGGTATTAAACTG	1	10933	4430	MORF4L1	1781	291	DYNC1I2
DB0001R03C10N2_DN	AD0003R04C13N2_DN	Dn-Dn	GTCGTCCACTAAAGTGTACTCTTTA	TTCGTCCCGACTCGCCGAAGTTGCC	1	10933	4430	MORF4L1	9702	10302	CEP57
DB0001R03C10N2_DN	AD0003R04C20N2_DN	Dn-Dn	GTCGTCCACTAAAGTGTACTCTTTA	CGACGACACATTCAAGGTTTAGCAC	1	10933	4430	MORF4L1	153241	10401	CEP120
DB0001R03C10N2_UP	AD0003R05C11N2_UP	Up-Up	AAGTTAATTAGGAGGTCTCGGAAAG	AAACCGCAGGTTTGTGTTAGTTCTA	1	10933	4430	MORF4L1	93323	7014	HAUS8
DB0001R03C10N2_UP	AD0003R06C04N2_UP	Up-Up	AAGTTAATTAGGAGGTCTCGGAAAG	GACTAAGCGCTGCGGGGATGCGGGG	1	10933	4430	MORF4L1	54585	1540	LZTFL1
DB0001R03C10N2_UP	AD0003R06C09N2_UP	Up-Up	AAGTTAATTAGGAGGTCTCGGAAAG	TATGCGCTTTGCCCGTTGTCTGTGG	2	10933	4430	MORF4L1	83540	5774	NUF2
DB0001R03C10N2_UP	AD0003R06C17N2_UP	Up-Up	AAGTTAATTAGGAGGTCTCGGAAAG	GTTATAATGTCGGCCACGACGTGGT	1	10933	4430	MORF4L1	60509	4496	AGBL5
DB0001R03C11N2_UP	AD0001R01C14N2_UP	Up-Up	TAACGTAAGGGGAGGACACTAATGA	ATATCTTAGGCTGTGTGAACGGTAG	1	6286	2693	S100P	1020	3701	CDK5
DB0001R03C11N2_UP	AD0001R02C01N1_UP	Up-Up	TAACGTAAGGGGAGGACACTAATGA	GAGTACTTCTGTTCTAGGTCATTGA	1	6286	2693	S100P	29922	5633	NME7
DB0001R03C11N2_DN	AD0002R10C16N2_DN	Dn-Dn	GCCCTGGTACCAATCTGGGCCATCT	ATAGTACTCTAAGAATTTCCCTTCA	2	6286	2693	S100P	10013	8810	HDAC6
DB0001R03C11N2_DN	AD0002R13C14N2_DN	Dn-Dn	GCCCTGGTACCAATCTGGGCCATCT	AGGCACTGAAGTCATCATGAGATCG	1	6286	2693	S100P	1019	4019	CDK4
DB0001R03C11N2_UP	AD0002R15C15N2_UP	Up-Up	TAACGTAAGGGGAGGACACTAATGA	AAAATTGTACCTGCAAATTGATAGC	6	6286	2693	S100P	23177	3746	CEP68
DB0001R03C11N2_UP	AD0003R02C23N1_UP	Up-Up	TAACGTAAGGGGAGGACACTAATGA	ATGGGAGGGAGGGGGTGGTGTGGAG	46	6286	2693	S100P	6271	5964	S100A1
DB0001R03C11N2_DN	AD0003R02C23N1_DN	Dn-Dn	GCCCTGGTACCAATCTGGGCCATCT	ACGGGCTAATACAATAGTGTTAATG	65	6286	2693	S100P	6271	5964	S100A1
DB0001R03C11N2_UP	AD0003R02C24N1_UP	Up-Up	TAACGTAAGGGGAGGACACTAATGA	GCACGTTGCTCTTCCTGTTGTACTT	4	6286	2693	S100P	6271	5964	S100A1
DB0001R03C11N2_DN	AD0003R02C24N1_DN	Dn-Dn	GCCCTGGTACCAATCTGGGCCATCT	TAGGTATGTTAATGCCCAAAAGACA	2	6286	2693	S100P	6271	5964	S100A1
DB0001R03C11N2_DN	AD0003R04C15N1_DN	Dn-Dn	GCCCTGGTACCAATCTGGGCCATCT	CCGAGTCTATCCTTCGGGTCTACTG	1	6286	2693	S100P	54585	10414	LZTFL1
DB0001R03C13N2_DN	AD0001R08C17N2_DN	Dn-Dn	TCCAGTTAATAGGTAAGTAACGTTG	TGGCTCTTCGTTGGCACAAGAAAAT	31	6286	2693	S100P	5577	14506	PRKAR2B
DB0001R03C13N2_UP	AD0001R09C09N2_UP	Up-Up	GCTTTCTTAACTTGCTGTTATGCAG	CTTGATTCACATATCTAGGTGTGCG	1	6286	2693	S100P	8636	2717	SSNA1
DB0001R03C13N2_DN	AD0001R16C18N2_DN	Dn-Dn	TCCAGTTAATAGGTAAGTAACGTTG	GGCCAAACCTAAGCCCCGGAGCTTA	1	6286	2693	S100P	54801	8819	HAUS6
DB0001R03C13N2_UP	AD0002R05C06N2_UP	Up-Up	GCTTTCTTAACTTGCTGTTATGCAG	CCTTTTATTCCCAGTGCGTCTCCTA	36	6286	2693	S100P	1454	4815	CSNK1E
DB0001R03C13N2_UP	AD0002R10C02N1_UP	Up-Up	GCTTTCTTAACTTGCTGTTATGCAG	ATGGGAACAGGTACCCGCTTCAGGA	1	6286	2693	S100P	284076	2303	TTLL6
DB0001R03C13N2_UP	AD0002R12C05N1_UP	Up-Up	GCTTTCTTAACTTGCTGTTATGCAG	GCTCAGTGGGCTAGATGGGTGGATG	3	6286	2693	S100P	1032	3933	CDKN2D
DB0001R03C13N2_UP	AD0002R13C24N2_UP	Up-Up	GCTTTCTTAACTTGCTGTTATGCAG	TGCTAATATAAACCTGGAGGTTGTG	1	6286	2693	S100P	6285	3757	S100B
DB0001R03C13N2_UP	AD0003R02C19N2_UP	Up-Up	GCTTTCTTAACTTGCTGTTATGCAG	AATGTTTCATCCTACGTGTATGAAG	1	6286	2693	S100P	114932	2777	MRFAP1L1
DB0001R03C13N2_UP	AD0003R02C22N2_UP	Up-Up	GCTTTCTTAACTTGCTGTTATGCAG	CTGTGTTGTGTCATTTATGTTTGAT	1	6286	2693	S100P	114932	2777	MRFAP1L1
DB0001R03C13N2_DN	AD0003R02C22N2_DN	Dn-Dn	TCCAGTTAATAGGTAAGTAACGTTG	TTAAACTAGGAATAGCCTACATTTA	2	6286	2693	S100P	114932	2777	MRFAP1L1
DB0001R03C13N2_UP	AD0003R02C23N1_UP	Up-Up	GCTTTCTTAACTTGCTGTTATGCAG	ATGGGAGGGAGGGGGTGGTGTGGAG	47	6286	2693	S100P	6271	5964	S100A1
DB0001R03C13N2_DN	AD0003R02C23N1_DN	Dn-Dn	TCCAGTTAATAGGTAAGTAACGTTG	ACGGGCTAATACAATAGTGTTAATG	1	6286	2693	S100P	6271	5964	S100A1
DB0001R03C13N2_UP	AD0003R02C24N1_UP	Up-Up	GCTTTCTTAACTTGCTGTTATGCAG	GCACGTTGCTCTTCCTGTTGTACTT	29	6286	2693	S100P	6271	5964	S100A1
DB0001R03C13N2_DN	AD0003R02C24N1_DN	Dn-Dn	TCCAGTTAATAGGTAAGTAACGTTG	TAGGTATGTTAATGCCCAAAAGACA	78	6286	2693	S100P	6271	5964	S100A1
DB0001R03C16N1_DN	AD0001R09C24N2_DN	Dn-Dn	CAAACTCGACTCCTCCCTCATGATC	GTCCCTGTCTGTTTCGCTGTCGAAT	29	11104	11609	KATNA1	90410	10243	IFT20
DB0001R03C16N1_DN	AD0001R15C02N2_DN	Dn-Dn	CAAACTCGACTCCTCCCTCATGATC	TGGAGACTGCCTCGCAAACTCGTGT	55	11104	11609	KATNA1	1070	5538	CETN3
DB0001R03C16N1_DN	AD0002R05C08N2_DN	Dn-Dn	CAAACTCGACTCCTCCCTCATGATC	GTGTTAACTCTGACTACAATGGGAC	30	11104	11609	KATNA1	10426	8943	TUBGCP3
DB0001R03C16N1_DN	AD0002R05C14N2_DN	Dn-Dn	CAAACTCGACTCCTCCCTCATGATC	CTATCATCATAGCTTTTGTGATCA	1	11104	11609	KATNA1	10383	2550	TUBB2C
DB0001R03C16N1_UP	AD0003R03C20N2_UP	Up-Up	GTATGGCCAGGGTGAAAGGGAGTCG	GCATTAGACAGGTTAGTCATACCGC	27	11104	11609	KATNA1	5347	2963	PLK1
DB0001R03C18N2_UP	AD0001R10C01N2_UP	Up-Up	GTGGGCATGCCTCATGCAGGGGGCA	GTATAAACGATGGTTCCTCACCGAC	4	11104	11609	KATNA1	90410	10243	IFT20
DB0001R03C18N2_UP	AD0002R01C11N2_UP	Up-Up	GTGGGCATGCCTCATGCAGGGGGCA	CGTGGGCGTAGGAGACCGGGGGTGC	1	11104	11609	KATNA1	11030	3504	RBPMS
DB0001R03C18N2_UP	AD0002R02C03N2_UP	Up-Up	GTGGGCATGCCTCATGCAGGGGGCA	CCGGTATTGCACGTGATAGTGGTTA	1	11104	11609	KATNA1	163	4761	AP2B1
DB0001R03C18N2_UP	AD0002R04C17N2_UP	Up-Up	GTGGGCATGCCTCATGCAGGGGGCA	AGTAGGTTTACCACCTTAATCAATT	27	11104	11609	KATNA1	25886	4487	POC1A
DB0001R03C18N2_UP	AD0002R13C17N2_UP	Up-Up	GTGGGCATGCCTCATGCAGGGGGCA	ACATACTTAGCCGGTTTTCCTCCGT	1	11104	11609	KATNA1	665	2427	BNIP3L
DB0001R03C18N2_DN	AD0003R04C18N2_DN	Dn-Dn	AGTCCTACCGGGGCATTTTCAAGCA	CTCAAAGCATTTAGATACTGAAAAA	29	11104	11609	KATNA1	153241	10401	CEP120
DB0001R03C19N1_DN	AD0001R11C11N2_DN	Dn-Dn	GTCCGAACCTGCGGAACTCCTTATT	CTCCTAGGCGCTACATCCAACAACA	36	6102	11374	RP2	5518	5861	PPP2R1A
DB0001R03C21N2_UP	AD0001R07C15N2_UP	Up-Up	TAGTTCTCCATGGTGAAGGCAAGAT	ACCGAGAATCTGGGTCGAGGCTGTC	9	6102	11374	RP2	55233	925	MOBKL1B
DB0001R03C21N2_DN	AD0002R01C06N2_DN	Dn-Dn	GTGGCCCTGTAACGCGAATCAACAA	TCAAAAGGTAATGAAAAGCGATTGA	34	6102	11374	RP2	3320	56677	HSP90AA1
DB0001R03C21N2_DN	AD0002R12C08N1_DN	Dn-Dn	GTGGCCCTGTAACGCGAATCAACAA	AGCCCCACACGGGTATTACACTTCA	1	6102	11374	RP2	10933	4430	MORF4L1
DB0001R03C21N2_UP	AD0002R13C21N2_UP	Up-Up	TAGTTCTCCATGGTGAAGGCAAGAT	GATTCAGGACGACGTGCAAGGAGGG	1	6102	11374	RP2	56904	6148	SH3GLB2
DB0001R03C21N2_DN	AD0003R02C07N2_DN	Dn-Dn	GTGGCCCTGTAACGCGAATCAACAA	CACTCCTACATTACATTCTTCTATC	2	6102	11374	RP2	6844	4137	VAMP2
DB0001R04C02N2_UP	AD0001R12C06N2_UP	Up-Up	CATAGAATTTGGGTGTTCGACGCGG	CCTGGTAGCCCCCGGGGCGACAGCG	10	132320	12277	SCLT1	201255	7299	LRRC45
DB0001R04C02N2_UP	AD0001R13C02N2_UP	Up-Up	CATAGAATTTGGGTGTTCGACGCGG	AGGCAGCGGTCCTGGCGACCACGCG	171	132320	12277	SCLT1	200894	52802	ARL13B
DB0001R04C02N2_UP	AD0002R10C10N2_UP	Up-Up	CATAGAATTTGGGTGTTCGACGCGG	GGGGTGAAGGCCAAACTGAGCTGGC	46	132320	12277	SCLT1	79959	1190	CEP76
DB0001R04C03N2_UP	AD0001R01C10N2_UP	Up-Up	TGTGTGCCGCGTATGAACGACACGC	ATCGTACATTCAATCTATGCGACCG	3627	132320	12277	SCLT1	7532	801	YWHAG
DB0001R04C03N2_DN	AD0001R01C10N2_DN	Dn-Dn	CCTCCACTCCCCTCTGACATCCCGT	CATCACCGCCACTTGTTACATGAAA	5997	132320	12277	SCLT1	7532	801	YWHAG
DB0001R04C03N2_UP	AD0001R08C22N2_UP	Up-Up	TGTGTGCCGCGTATGAACGACACGC	TTGATCGGCGACAATGCATTGTTGGA	70	132320	12277	SCLT1	4739	14735	NEDD9
DB0001R04C03N2_DN	AD0001R09C21N1_DN	Dn-Dn	CCTCCACTCCCCTCTGACATCCCGT	AGATGTATAATCCTTTATAGCTTCA	1	132320	12277	SCLT1	10320	2940	IKZF1
DB0001R04C03N2_UP	AD0001R10C03N2_UP	Up-Up	TGTGTGCCGCGTATGAACGACACGC	TTTTTAATTCCTGGTTACTCGGTCG	1	132320	12277	SCLT1	23332	10089	CLASP1
DB0001R04C03N2_UP	AD0001R11C11N2_UP	Up-Up	TGTGTGCCGCGTATGAACGACACGC	GCCCAGGCTTTCTCTGTTGGGGAAGT	5229	132320	12277	SCLT1	5518	5861	PPP2R1A
DB0001R04C03N2_DN	AD0001R11C11N2_DN	Dn-Dn	CCTCCACTCCCCTCTGACATCCCGT	CTCCTAGGCGCTACATCCAACAACA	4659	132320	12277	SCLT1	5518	5861	PPP2R1A
DB0001R04C03N2_UP	AD0001R12C24N2_UP	Up-Up	TGTGTGCCGCGTATGAACGACACGC	CAACCTTGTTGACCTAATGTGTGGT	29	132320	12277	SCLT1	134359	52781	POC5
DB0001R04C03N2_UP	AD0001R13C24N2_UP	Up-Up	TGTGTGCCGCGTATGAACGACACGC	CCATGGAAGGCAGAGGTTCGCGCTG	28	132320	12277	SCLT1	25886	56591	POC1A
DB0001R04C03N2_DN	AD0001R14C07N2_DN	Dn-Dn	CCTCCACTCCCCTCTGACATCCCGT	ACCCACGGTGAGCTCAAGGCCACAA	1	132320	12277	SCLT1	582	56157	BBS1
DB0001R04C03N2_UP	AD0001R15C15N2_UP	Up-Up	TGTGTGCCGCGTATGAACGACACGC	GTAATTAAAACGAAAGAGTATTGGG	2	132320	12277	SCLT1	22924	7187	MAPRE3
DB0001R04C03N2_UP	AD0002R02C01N2_UP	Up-Up	TGTGTGCCGCGTATGAACGACACGC	TGCTGGGGGAACCCGCATCGAACCC	1	132320	12277	SCLT1	55165	4717	CEP55
DB0001R04C03N2_UP	AD0002R11C12N2_UP	Up-Up	TGTGTGCCGCGTATGAACGACACGC	TGGTGATTTTAGGGGATTGACTAAT	1	132320	12277	SCLT1	51053	5591	GMNN
DB0001R04C03N2_UP	AD0002R12C08N1_UP	Up-Up	TGTGTGCCGCGTATGAACGACACGC	GTCTGTCTTTTCGCCTTGTTGAAAG	1	132320	12277	SCLT1	10933	4430	MORF4L1
DB0001R04C03N2_DN	AD0002R13C03N2_DN	Dn-Dn	CCTCCACTCCCCTCTGACATCCCGT	ACCACACTTACTATAACGTTTATCA	1	132320	12277	SCLT1	5111	3156	PCNA
DB0001R04C03N2_DN	AD0002R13C22N2_DN	Dn-Dn	CCTCCACTCCCCTCTGACATCCCGT	ATGTTCAGCTCCTGCTATCAGAACA	1	132320	12277	SCLT1	56904	6148	SH3GLB2
DB0001R04C03N2_DN	AD0002R14C05N2_DN	Dn-Dn	CCTCCACTCCCCTCTGACATCCCGT	CTCCAGAGCGTCCCGTGCCACGCAC	2	132320	12277	SCLT1	638	3740	BIK
DB0001R04C03N2_DN	AD0003R01C13N2_DN	Dn-Dn	CCTCCACTCCCCTCTGACATCCCGT	GACACTAAACTGGCTAGCGTCACCT	1	132320	12277	SCLT1	7329	3129	UBE2I
DB0001R04C03N2_DN	AD0003R02C22N2_DN	Dn-Dn	CCTCCACTCCCCTCTGACATCCCGT	TTAAACTAGGAATAGCCTACATTTA	1	132320	12277	SCLT1	114932	2777	MRFAP1L1
DB0001R04C03N2_DN	AD0003R04C20N2_DN	Dn-Dn	CCTCCACTCCCCTCTGACATCCCGT	CGACGACACATTCAAGGTTTAGCAC	2	132320	12277	SCLT1	153241	10401	CEP120
DB0001R04C11N2_UP	AD0001R02C14N2_UP	Up-Up	AGCCTGTTCGCGTGTGCTGGGAGTG	CTTGGGTCGGGAGGGCGTTTGGGGG	10	57405	13089	SPC25	10376	229	TUBA1B
DB0001R04C11N2_UP	AD0002R01C01N2_UP	Up-Up	AGCCTGTTCGCGTGTGCTGGGAGTG	ATGCCAGTCAATGTCGGAGGCGTGT	1	57405	13089	SPC25	84902	9655	CCDC123
DB0001R04C11N2_UP	AD0002R02C03N2_UP	Up-Up	AGCCTGTTCGCGTGTGCTGGGAGTG	CCGGTATTGCACGTGATAGTGGTTA	1	57405	13089	SPC25	163	4761	AP2B1
DB0001R04C11N2_UP	AD0002R04C06N2_UP	Up-Up	AGCCTGTTCGCGTGTGCTGGGAGTG	TAGGGCGGTGCCTCGCGTGACTTGG	17	57405	13089	SPC25	54930	3863	HAUS4
DB0001R04C11N2_DN	AD0002R05C03N2_DN	Dn-Dn	CCTGACTCCCGCCAGCCTGCACCCT	AGGGCTGACATATAAACTCTCTCTA	13	57405	13089	SPC25	1453	3787	CSNK1D
DB0001R04C11N2_UP	AD0002R16C04N1_UP	Up-Up	AGCCTGTTCGCGTGTGCTGGGAGTG	TGGATAACTTCAAATTACTTCCTGG	25	57405	13089	SPC25	10426	2984	TUBGCP3
DB0001R04C15N2_UP	AD0001R05C20N2_UP	Up-Up	TTTCAGTGGGGTGGACCGTGTGTGG	CACGACCCTGCAGTGCGAGGGACGC	12	57405	13089	SPC25	29911	573	HOOK2
DB0001R04C15N2_UP	AD0001R09C24N2_UP	Up-Up	TTTCAGTGGGGTGGACCGTGTGTGG	TACATTCTTGGGAAGTTCGCTAGCG	9	57405	13089	SPC25	90410	10243	IFT20
DB0001R04C15N2_DN	AD0001R09C24N2_DN	Dn-Dn	CGCACTCTGAGCGGTTTACCGCCAT	GTCCCTGTCTGTTTCGCTGTCGAAT	5	57405	13089	SPC25	90410	10243	IFT20
DB0001R04C15N2_UP	AD0001R10C01N2_UP	Up-Up	TTTCAGTGGGGTGGACCGTGTGTGG	GTATAAACGATGGTTCCTCACCGAC	1	57405	13089	SPC25	90410	10243	IFT20
DB0001R04C15N2_UP	AD0001R13C13N2_UP	Up-Up	TTTCAGTGGGGTGGACCGTGTGTGG	TAATACGGGTCGAGTATGATGTTTG	1	57405	13089	SPC25	26140	52663	TTLL3
DB0001R04C15N2_DN	AD0002R08C15N2_DN	Dn-Dn	CGCACTCTGAGCGGTTTACCGCCAT	CCGGCGGCCTGTCCATACGTGGGCA	1	57405	13089	SPC25	10464	71402	PIBF1
DB0001R04C15N2_UP	AD0002R08C16N1_UP	Up-Up	TTTCAGTGGGGTGGACCGTGTGTGG	TACTTTTGTTCTTTCATATTTCTAA	1	57405	13089	SPC25	10464	71402	PIBF1
DB0001R04C15N2_DN	AD0002R08C16N1_DN	Dn-Dn	CGCACTCTGAGCGGTTTACCGCCAT	AAAGAACAACAAGACGGGCAAGAAC	5	57405	13089	SPC25	10464	71402	PIBF1
DB0001R04C15N2_UP	AD0002R12C05N1_UP	Up-Up	TTTCAGTGGGGTGGACCGTGTGTGG	GCTCAGTGGGCTAGATGGGTGGATG	1	57405	13089	SPC25	1032	3933	CDKN2D
DB0001R04C15N2_UP	AD0002R12C15N2_UP	Up-Up	TTTCAGTGGGGTGGACCGTGTGTGG	GCTTGTTGCTATGCCATGTGTTGTT	39	57405	13089	SPC25	6015	4435	RING1
DB0001R04C15N2_UP	AD0002R14C05N2_UP	Up-Up	TTTCAGTGGGGTGGACCGTGTGTGG	CTTAATGTAATTAACAAACCTTAAC	1	57405	13089	SPC25	638	3740	BIK
DB0001R04C15N2_UP	AD0002R16C04N1_UP	Up-Up	TTTCAGTGGGGTGGACCGTGTGTGG	TGGATAACTTCAAATTACTTCCTGG	1	57405	13089	SPC25	10426	2984	TUBGCP3
DB0001R04C15N2_UP	AD0003R06C09N2_UP	Up-Up	TTTCAGTGGGGTGGACCGTGTGTGG	TATGCGCTTTGCCCGTTGTCTGTGG	28	57405	13089	SPC25	83540	5774	NUF2
DB0001R04C17N2_DN	AD0001R01C10N2_DN	Dn-Dn	TCGCCCTGCCGCTGGGCCCCCCCAC	CATCACCGCCACTTGTTACATGAAA	1	115106	13260	HAUS1	7532	801	YWHAG
DB0001R04C17N2_DN	AD0001R02C01N1_DN	Dn-Dn	TCGCCCTGCCGCTGGGCCCCCCCAC	ACCAGGCCAGACCCATTATAGGCGT	1	115106	13260	HAUS1	29922	5633	NME7
DB0001R04C17N2_UP	AD0001R02C06N2_UP	Up-Up	AAGTGCAATGCGCCATTAGATTTTT	TCTAATTCTTAGCTCATCAGCCGAC	1	115106	13260	HAUS1	10382	6055	TUBB4
DB0001R04C17N2_UP	AD0001R02C14N2_UP	Up-Up	AAGTGCAATGCGCCATTAGATTTTT	CTTGGGTCGGGAGGGCGTTTGGGGG	23	115106	13260	HAUS1	10376	229	TUBA1B
DB0001R04C17N2_DN	AD0001R02C23N1_DN	Dn-Dn	TCGCCCTGCCGCTGGGCCCCCCCAC	GGAAGCACTGCCACTAATACCCGCA	1	115106	13260	HAUS1	55722	4	CEP72
DB0001R04C17N2_UP	AD0001R04C08N2_UP	Up-Up	AAGTGCAATGCGCCATTAGATTTTT	AATGTAGGGTCTTGTGTGCCGTAGG	263	115106	13260	HAUS1	6102	11374	RP2
DB0001R04C17N2_DN	AD0001R04C08N2_DN	Dn-Dn	TCGCCCTGCCGCTGGGCCCCCCCAC	ACATCTCTCCTAAATTAGCATGCAG	656	115106	13260	HAUS1	6102	11374	RP2
DB0001R04C17N2_DN	AD0001R05C05N2_DN	Dn-Dn	TCGCCCTGCCGCTGGGCCCCCCCAC	GGGTGCCCAGGAATCCCCTGAACAA	2	115106	13260	HAUS1	116840	12626	CNTROB
DB0001R04C17N2_UP	AD0001R05C15N1_UP	Up-Up	AAGTGCAATGCGCCATTAGATTTTT	TTTAAAAGACCGATAATGAAATGGG	3997	115106	13260	HAUS1	27229	5836	TUBGCP4
DB0001R04C17N2_DN	AD0001R05C15N1_DN	Dn-Dn	TCGCCCTGCCGCTGGGCCCCCCCAC	ACTGCAAATGACTTGAAGTCCGCCA	6182	115106	13260	HAUS1	27229	5836	TUBGCP4
DB0001R04C17N2_UP	AD0001R05C16N2_UP	Up-Up	AAGTGCAATGCGCCATTAGATTTTT	TCGGCGACACCGTTCGTTGTAGGGA	6042	115106	13260	HAUS1	27229	5836	TUBGCP4
DB0001R04C17N2_DN	AD0001R05C16N2_DN	Dn-Dn	TCGCCCTGCCGCTGGGCCCCCCCAC	TACGAACTTCACTAGTTGCTATGTG	7359	115106	13260	HAUS1	27229	5836	TUBGCP4
DB0001R04C17N2_UP	AD0001R05C20N2_UP	Up-Up	AAGTGCAATGCGCCATTAGATTTTT	CACGACCCTGCAGTGCGAGGGACGC	68718	115106	13260	HAUS1	29911	573	HOOK2
DB0001R04C17N2_DN	AD0001R05C20N2_DN	Dn-Dn	TCGCCCTGCCGCTGGGCCCCCCCAC	CGGGTACACGCTCAGACTAAGACTA	77840	115106	13260	HAUS1	29911	573	HOOK2
DB0001R04C17N2_UP	AD0001R05C21N2_UP	Up-Up	AAGTGCAATGCGCCATTAGATTTTT	TGCAATCGGGGTTAGCCGGACCTTG	44171	115106	13260	HAUS1	29911	573	HOOK2
DB0001R04C17N2_DN	AD0001R05C21N2_DN	Dn-Dn	TCGCCCTGCCGCTGGGCCCCCCCAC	CGGTCGGTGAACTTGGCTAATGGAG	56664	115106	13260	HAUS1	29911	573	HOOK2
DB0001R04C17N2_UP	AD0001R05C24N2_UP	Up-Up	AAGTGCAATGCGCCATTAGATTTTT	AGCTGGACACGACGCCGTGGTATTG	1088	115106	13260	HAUS1	56890	9176	MDM1
DB0001R04C17N2_DN	AD0001R05C24N2_DN	Dn-Dn	TCGCCCTGCCGCTGGGCCCCCCCAC	GTCTATATGTGTGATAAACTGTAAA	913	115106	13260	HAUS1	56890	9176	MDM1
DB0001R04C17N2_DN	AD0001R06C09N2_DN	Dn-Dn	TCGCCCTGCCGCTGGGCCCCCCCAC	CGCATTTGGCAGTGACCATTAACTA	1	115106	13260	HAUS1	5108	8878	PCM1
DB0001R04C17N2_DN	AD0001R06C10N2_DN	Dn-Dn	TCGCCCTGCCGCTGGGCCCCCCCAC	TAACTTTGTGGATACCATGCCGGTA	2	115106	13260	HAUS1	5108	8878	PCM1
DB0001R04C17N2_DN	AD0001R07C01N2_DN	Dn-Dn	TCGCCCTGCCGCTGGGCCCCCCCAC	ACTTCACTCAAATTCACATCTAAAC	1	115106	13260	HAUS1	80184	2699	CEP290
DB0001R04C17N2_UP	AD0001R07C16N2_UP	Up-Up	AAGTGCAATGCGCCATTAGATTTTT	TTTGTCTTGGACCTCCTTTACATCC	2	115106	13260	HAUS1	5111	3156	PCNA
DB0001R04C17N2_DN	AD0001R07C16N2_DN	Dn-Dn	TCGCCCTGCCGCTGGGCCCCCCCAC	TGTATTATTCGGCCGCCAGTAGTAC	2	115106	13260	HAUS1	5111	3156	PCNA
DB0001R04C17N2_DN	AD0001R07C17N2_DN	Dn-Dn	TCGCCCTGCCGCTGGGCCCCCCCAC	ACGTCTTCCTCTGACTCGCCGTCCT	1	115106	13260	HAUS1	5111	3156	PCNA
DB0001R04C17N2_DN	AD0001R07C20N1_DN	Dn-Dn	TCGCCCTGCCGCTGGGCCCCCCCAC	GACCATGCAAATTTCTTTGTTCCGT	6	115106	13260	HAUS1	10142	14138	AKAP9
DB0001R04C17N2_DN	AD0001R09C03N1_DN	Dn-Dn	TCGCCCTGCCGCTGGGCCCCCCCAC	CAGTTGTTTGAGGTGGGTACAGCTC	1	115106	13260	HAUS1	203068	14788	TUBB
DB0001R04C17N2_DN	AD0001R09C09N2_DN	Dn-Dn	TCGCCCTGCCGCTGGGCCCCCCCAC	TGTAACTAGACGTTTTAGTCCCACG	1	115106	13260	HAUS1	8636	2717	SSNA1
DB0001R04C17N2_DN	AD0001R09C10N2_DN	Dn-Dn	TCGCCCTGCCGCTGGGCCCCCCCAC	CAATGCGTACTATCTTAAGTTTGTC	2	115106	13260	HAUS1	8636	2717	SSNA1
DB0001R04C17N2_UP	AD0001R09C15N2_UP	Up-Up	AAGTGCAATGCGCCATTAGATTTTT	CTGTTCTGGCACTGGGCCCACTGGG	1	115106	13260	HAUS1	10769	6177	PLK2
DB0001R04C17N2_UP	AD0001R09C20N2_UP	Up-Up	AAGTGCAATGCGCCATTAGATTTTT	CACGACACGTTACGTCTTAACGTGA	1	115106	13260	HAUS1	10769	6177	PLK2
DB0001R04C17N2_UP	AD0001R09C21N1_UP	Up-Up	AAGTGCAATGCGCCATTAGATTTTT	GGTGAGGGGGTTAGCATCGCGAGTA	1	115106	13260	HAUS1	10320	2940	IKZF1
DB0001R04C17N2_DN	AD0001R09C21N1_DN	Dn-Dn	TCGCCCTGCCGCTGGGCCCCCCCAC	AGATGTATAATCCTTTATAGCTTCA	5	115106	13260	HAUS1	10320	2940	IKZF1
DB0001R04C17N2_UP	AD0001R09C22N2_UP	Up-Up	AAGTGCAATGCGCCATTAGATTTTT	GGTGTGTTAGTATGGTGTGTAGAGC	3	115106	13260	HAUS1	10320	2940	IKZF1
DB0001R04C17N2_DN	AD0001R09C22N2_DN	Dn-Dn	TCGCCCTGCCGCTGGGCCCCCCCAC	CCCAGTCTTTACCGGCTCAAAGATT	2	115106	13260	HAUS1	10320	2940	IKZF1
DB0001R04C17N2_UP	AD0001R09C24N2_UP	Up-Up	AAGTGCAATGCGCCATTAGATTTTT	TACATTCTTGGGAAGTTCGCTAGCG	32957	115106	13260	HAUS1	90410	10243	IFT20
DB0001R04C17N2_DN	AD0001R09C24N2_DN	Dn-Dn	TCGCCCTGCCGCTGGGCCCCCCCAC	GTCCCTGTCTGTTTCGCTGTCGAAT	28939	115106	13260	HAUS1	90410	10243	IFT20
DB0001R04C17N2_UP	AD0001R10C01N2_UP	Up-Up	AAGTGCAATGCGCCATTAGATTTTT	GTATAAACGATGGTTCCTCACCGAC	43331	115106	13260	HAUS1	90410	10243	IFT20
DB0001R04C17N2_DN	AD0001R10C01N2_DN	Dn-Dn	TCGCCCTGCCGCTGGGCCCCCCCAC	GTCGCTTATTGCTCATGCAATCTGT	67424	115106	13260	HAUS1	90410	10243	IFT20
DB0001R04C17N2_UP	AD0001R10C18N2_UP	Up-Up	AAGTGCAATGCGCCATTAGATTTTT	CAACGGGGGTAGGGGTGATTATGAG	452	115106	13260	HAUS1	11116	7071	FGFR1OP
DB0001R04C17N2_DN	AD0001R10C18N2_DN	Dn-Dn	TCGCCCTGCCGCTGGGCCCCCCCAC	CACAACGCACCGCCGCCAACGCGGC	416	115106	13260	HAUS1	11116	7071	FGFR1OP
DB0001R04C17N2_UP	AD0001R10C19N1_UP	Up-Up	AAGTGCAATGCGCCATTAGATTTTT	CGGTATCAGTAGGGCAGTATTTCGG	10293	115106	13260	HAUS1	10540	3453	DCTN2
DB0001R04C17N2_DN	AD0001R10C19N1_DN	Dn-Dn	TCGCCCTGCCGCTGGGCCCCCCCAC	GCGCAGAGACGCTATCCAGAGAGTA	7545	115106	13260	HAUS1	10540	3453	DCTN2
DB0001R04C17N2_UP	AD0001R10C20N2_UP	Up-Up	AAGTGCAATGCGCCATTAGATTTTT	GACCCGGAATTTGTTTGATAGCGGG	14321	115106	13260	HAUS1	10540	3453	DCTN2
DB0001R04C17N2_DN	AD0001R10C20N2_DN	Dn-Dn	TCGCCCTGCCGCTGGGCCCCCCCAC	AACGCAACTAAGCACTATTAGTAAC	18910	115106	13260	HAUS1	10540	3453	DCTN2
DB0001R04C17N2_UP	AD0001R10C22N2_UP	Up-Up	AAGTGCAATGCGCCATTAGATTTTT	AAGTGTTTTACTACTGGGCATGTTG	1	115106	13260	HAUS1	49856	7939	WDR8
DB0001R04C17N2_DN	AD0001R10C22N2_DN	Dn-Dn	TCGCCCTGCCGCTGGGCCCCCCCAC	CGCGGGCTGCCCGGATCACTACAC	2	115106	13260	HAUS1	49856	7939	WDR8
DB0001R04C17N2_DN	AD0001R11C15N2_DN	Dn-Dn	TCGCCCTGCCGCTGGGCCCCCCCAC	CCGGTCAAGACACTCAGCAAACGCA	1	115106	13260	HAUS1	3320	8199	HSP90AA1
DB0001R04C17N2_UP	AD0001R12C04N2_UP	Up-Up	AAGTGCAATGCGCCATTAGATTTTT	AAGGGTCGGGGGGTCCTGAGCGGGT	244	115106	13260	HAUS1	201255	7299	LRRC45
DB0001R04C17N2_DN	AD0001R12C04N2_DN	Dn-Dn	TCGCCCTGCCGCTGGGCCCCCCCAC	CGGTCCGCCATGTGACAGAGCGAGG	8	115106	13260	HAUS1	201255	7299	LRRC45
DB0001R04C17N2_UP	AD0001R12C24N2_UP	Up-Up	AAGTGCAATGCGCCATTAGATTTTT	CAACCTTGTTGACCTAATGTGTGGT	2087	115106	13260	HAUS1	134359	52781	POC5
DB0001R04C17N2_DN	AD0001R12C24N2_DN	Dn-Dn	TCGCCCTGCCGCTGGGCCCCCCCAC	AGGCCAGCCTTTCTTTCCAGAATAC	6537	115106	13260	HAUS1	134359	52781	POC5
DB0001R04C17N2_DN	AD0001R13C01N2_DN	Dn-Dn	TCGCCCTGCCGCTGGGCCCCCCCAC	GTAAGCATGATCGGCCAACCTACTT	1	115106	13260	HAUS1	134359	52781	POC5
DB0001R04C17N2_DN	AD0001R13C09N2_DN	Dn-Dn	TCGCCCTGCCGCTGGGCCCCCCCAC	CTTCTATCTAGAAAAATCTAATCTA	1	115106	13260	HAUS1	164045	55072	HFM1
DB0001R04C17N2_UP	AD0001R14C21N1_UP	Up-Up	AAGTGCAATGCGCCATTAGATTTTT	CCAGGAGGGAGCGTGGATAGAGGGC	12	115106	13260	HAUS1	1070	5538	CETN3
DB0001R04C17N2_DN	AD0001R14C21N1_DN	Dn-Dn	TCGCCCTGCCGCTGGGCCCCCCCAC	ATTATTCAAGGAGACAAGTTCACGA	1	115106	13260	HAUS1	1070	5538	CETN3
DB0001R04C17N2_DN	AD0001R15C05N2_DN	Dn-Dn	TCGCCCTGCCGCTGGGCCCCCCCAC	ATAAGTCCGGCAACTTGACCGAGGT	1	115106	13260	HAUS1	7531	34	YWHAE
DB0001R04C17N2_UP	AD0001R15C10N2_UP	Up-Up	AAGTGCAATGCGCCATTAGATTTTT	AAACTTTTAGAGAGGGCGGGGGCGG	2	115106	13260	HAUS1	22924	7187	MAPRE3
DB0001R04C17N2_DN	AD0001R15C10N2_DN	Dn-Dn	TCGCCCTGCCGCTGGGCCCCCCCAC	AGCCGATTCGTTTATCAGAAGGCTG	1	115106	13260	HAUS1	22924	7187	MAPRE3
DB0001R04C17N2_UP	AD0001R15C15N2_UP	Up-Up	AAGTGCAATGCGCCATTAGATTTTT	GTAATTAAAACGAAAGAGTATTGGG	1	115106	13260	HAUS1	22924	7187	MAPRE3
DB0001R04C17N2_UP	AD0002R01C08N2_UP	Up-Up	AAGTGCAATGCGCCATTAGATTTTT	GGGTATTAGACTAGATCGAACAGGG	1	115106	13260	HAUS1	10460	56175	TACC3
DB0001R04C17N2_UP	AD0002R01C09N2_UP	Up-Up	AAGTGCAATGCGCCATTAGATTTTT	CAGATTTCAGGACTCTGCGTGCGTC	1	115106	13260	HAUS1	10460	56175	TACC3
DB0001R04C17N2_DN	AD0002R01C09N2_DN	Dn-Dn	TCGCCCTGCCGCTGGGCCCCCCCAC	ATTACTCAAAACAGTTAAACACGAC	4	115106	13260	HAUS1	10460	56175	TACC3
DB0001R04C17N2_UP	AD0002R01C11N2_UP	Up-Up	AAGTGCAATGCGCCATTAGATTTTT	CGTGGGCGTAGGAGACCGGGGGTGC	1536	115106	13260	HAUS1	11030	3504	RBPMS
DB0001R04C17N2_DN	AD0002R01C11N2_DN	Dn-Dn	TCGCCCTGCCGCTGGGCCCCCCCAC	CACCCCCCCAGACCCCGGACATTCG	363	115106	13260	HAUS1	11030	3504	RBPMS
DB0001R04C17N2_UP	AD0002R01C16N2_UP	Up-Up	AAGTGCAATGCGCCATTAGATTTTT	TCCGTAGTATGCGTCCCGCGGGGGA	1	115106	13260	HAUS1	11030	3504	RBPMS
DB0001R04C17N2_DN	AD0002R01C16N2_DN	Dn-Dn	TCGCCCTGCCGCTGGGCCCCCCCAC	AGGGGAGCGATTAGGGAATAGTCAC	27	115106	13260	HAUS1	11030	3504	RBPMS
DB0001R04C17N2_UP	AD0002R01C21N2_UP	Up-Up	AAGTGCAATGCGCCATTAGATTTTT	TTGGGCCCGGAGGGCTATAGGGGGG	2274	115106	13260	HAUS1	55165	4717	CEP55
DB0001R04C17N2_DN	AD0002R01C21N2_DN	Dn-Dn	TCGCCCTGCCGCTGGGCCCCCCCAC	AGATGAAAATAACATGTCAACCTTA	3114	115106	13260	HAUS1	55165	4717	CEP55
DB0001R04C17N2_UP	AD0002R02C01N2_UP	Up-Up	AAGTGCAATGCGCCATTAGATTTTT	TGCTGGGGGAACCCGCATCGAACCC	7788	115106	13260	HAUS1	55165	4717	CEP55
DB0001R04C17N2_DN	AD0002R02C01N2_DN	Dn-Dn	TCGCCCTGCCGCTGGGCCCCCCCAC	GCCTGACTGAATACCCAACAAGATC	8168	115106	13260	HAUS1	55165	4717	CEP55
DB0001R04C17N2_UP	AD0002R02C02N1_UP	Up-Up	AAGTGCAATGCGCCATTAGATTTTT	TGGAATGAGTAGGAGGTGACTGTGC	2	115106	13260	HAUS1	163	4761	AP2B1
DB0001R04C17N2_DN	AD0002R02C02N1_DN	Dn-Dn	TCGCCCTGCCGCTGGGCCCCCCCAC	TACCTGGACTCAGTCGACTGCAAAA	1	115106	13260	HAUS1	163	4761	AP2B1
DB0001R04C17N2_UP	AD0002R02C03N2_UP	Up-Up	AAGTGCAATGCGCCATTAGATTTTT	CCGGTATTGCACGTGATAGTGGTTA	3	115106	13260	HAUS1	163	4761	AP2B1
DB0001R04C17N2_DN	AD0002R02C03N2_DN	Dn-Dn	TCGCCCTGCCGCTGGGCCCCCCCAC	GCGCTTTGACACTGATGACTCACCC	2	115106	13260	HAUS1	163	4761	AP2B1
DB0001R04C17N2_DN	AD0002R03C01N2_DN	Dn-Dn	TCGCCCTGCCGCTGGGCCCCCCCAC	AAAGCGCAAAGACACCCCGATTAGC	1	115106	13260	HAUS1	51143	56626	DYNC1LI1
DB0001R04C17N2_DN	AD0002R07C21N2_DN	Dn-Dn	TCGCCCTGCCGCTGGGCCCCCCCAC	TCGCTGGCCTCAACGCTAATATCCC	1	115106	13260	HAUS1	5048	12270	PAFAH1B1
DB0001R04C17N2_UP	AD0002R08C15N2_UP	Up-Up	AAGTGCAATGCGCCATTAGATTTTT	TATCGGCTTATATTAGCCTTGGTAA	43	115106	13260	HAUS1	10464	71402	PIBF1
DB0001R04C17N2_DN	AD0002R08C15N2_DN	Dn-Dn	TCGCCCTGCCGCTGGGCCCCCCCAC	CCGGCGGCCTGTCCATACGTGGGCA	176	115106	13260	HAUS1	10464	71402	PIBF1
DB0001R04C17N2_UP	AD0002R08C16N1_UP	Up-Up	AAGTGCAATGCGCCATTAGATTTTT	TACTTTTGTTCTTTCATATTTCTAA	247	115106	13260	HAUS1	10464	71402	PIBF1
DB0001R04C17N2_DN	AD0002R08C16N1_DN	Dn-Dn	TCGCCCTGCCGCTGGGCCCCCCCAC	AAAGAACAACAAGACGGGCAAGAAC	273	115106	13260	HAUS1	10464	71402	PIBF1
DB0001R04C17N2_DN	AD0002R09C03N2_DN	Dn-Dn	TCGCCCTGCCGCTGGGCCCCCCCAC	CGACTCACTTTTAAAAACAACTAAG	2	115106	13260	HAUS1	10460	71455	TACC3
DB0001R04C17N2_UP	AD0002R09C04N2_UP	Up-Up	AAGTGCAATGCGCCATTAGATTTTT	TGTGGCGACATTCACAACTCTTGTT	2	115106	13260	HAUS1	10460	71455	TACC3
DB0001R04C17N2_UP	AD0002R09C20N2_UP	Up-Up	AAGTGCAATGCGCCATTAGATTTTT	TTTTTGTTTCTGAGATTGAAGTTGT	1	115106	13260	HAUS1	80254	7011	CEP63
DB0001R04C17N2_DN	AD0002R09C20N2_DN	Dn-Dn	TCGCCCTGCCGCTGGGCCCCCCCAC	TAACACCCTAAACTTACTCTGAAAT	62	115106	13260	HAUS1	80254	7011	CEP63
DB0001R04C17N2_UP	AD0002R10C10N2_UP	Up-Up	AAGTGCAATGCGCCATTAGATTTTT	GGGGTGAAGGCCAAACTGAGCTGGC	8	115106	13260	HAUS1	79959	1190	CEP76
DB0001R04C17N2_DN	AD0002R10C10N2_DN	Dn-Dn	TCGCCCTGCCGCTGGGCCCCCCCAC	TGCGATACGTTTAATCGATCAAGAT	1	115106	13260	HAUS1	79959	1190	CEP76
DB0001R04C17N2_DN	AD0002R10C16N2_DN	Dn-Dn	TCGCCCTGCCGCTGGGCCCCCCCAC	ATAGTACTCTAAGAATTTCCCTTCA	1	115106	13260	HAUS1	10013	8810	HDAC6
DB0001R04C17N2_UP	AD0002R10C19N2_UP	Up-Up	AAGTGCAATGCGCCATTAGATTTTT	CTATAATTACTTAAACAATGTACAG	1	115106	13260	HAUS1	90410	4088	IFT20
DB0001R04C17N2_UP	AD0002R11C12N2_UP	Up-Up	AAGTGCAATGCGCCATTAGATTTTT	TGGTGATTTTAGGGGATTGACTAAT	1	115106	13260	HAUS1	51053	5591	GMNN
DB0001R04C17N2_DN	AD0002R11C19N1_DN	Dn-Dn	TCGCCCTGCCGCTGGGCCCCCCCAC	TTGTATACTAGTAAACATCAGAATA	2	115106	13260	HAUS1	51053	5591	GMNN
DB0001R04C17N2_DN	AD0002R12C02N2_DN	Dn-Dn	TCGCCCTGCCGCTGGGCCCCCCCAC	CAGAATGCCTCAAGCTTGTAATGCG	2	115106	13260	HAUS1	56915	4997	EXOSC5
DB0001R04C17N2_DN	AD0002R12C03N2_DN	Dn-Dn	TCGCCCTGCCGCTGGGCCCCCCCAC	CCCGCTGCCATATAATACCGTTCAT	1	115106	13260	HAUS1	56915	4997	EXOSC5
DB0001R04C17N2_UP	AD0002R12C04N1_UP	Up-Up	AAGTGCAATGCGCCATTAGATTTTT	ACATCGGCACCGAAGCCCGCCGTA	9	115106	13260	HAUS1	1032	3933	CDKN2D
DB0001R04C17N2_DN	AD0002R12C04N1_DN	Dn-Dn	TCGCCCTGCCGCTGGGCCCCCCCAC	CTTAAGGTGAGTTATCCATATCTAT	8	115106	13260	HAUS1	1032	3933	CDKN2D
DB0001R04C17N2_UP	AD0002R12C05N1_UP	Up-Up	AAGTGCAATGCGCCATTAGATTTTT	GCTCAGTGGGCTAGATGGGTGGATG	11	115106	13260	HAUS1	1032	3933	CDKN2D
DB0001R04C17N2_DN	AD0002R12C05N1_DN	Dn-Dn	TCGCCCTGCCGCTGGGCCCCCCCAC	TATTCTCTAATTAAGATACTTCGCC	19	115106	13260	HAUS1	1032	3933	CDKN2D
DB0001R04C17N2_DN	AD0002R12C08N1_DN	Dn-Dn	TCGCCCTGCCGCTGGGCCCCCCCAC	AGCCCCACACGGGTATTACACTTCA	3	115106	13260	HAUS1	10933	4430	MORF4L1
DB0001R04C17N2_DN	AD0002R12C14N2_DN	Dn-Dn	TCGCCCTGCCGCTGGGCCCCCCCAC	CATCCAGCACCGCCCAAAACAACAG	1	115106	13260	HAUS1	10933	4430	MORF4L1
DB0001R04C17N2_DN	AD0002R12C21N2_DN	Dn-Dn	TCGCCCTGCCGCTGGGCCCCCCCAC	CCCCGCCGTCCAAGCGGAACTTACT	1	115106	13260	HAUS1	5111	3156	PCNA
DB0001R04C17N2_UP	AD0002R13C03N2_UP	Up-Up	AAGTGCAATGCGCCATTAGATTTTT	TAAGGAACGTGCGGATTGGGCGTGGG	3	115106	13260	HAUS1	5111	3156	PCNA
DB0001R04C17N2_DN	AD0002R13C03N2_DN	Dn-Dn	TCGCCCTGCCGCTGGGCCCCCCCAC	ACCACACTTACTATAACGTTTATCA	2	115106	13260	HAUS1	5111	3156	PCNA
DB0001R04C17N2_UP	AD0002R13C09N2_UP	Up-Up	AAGTGCAATGCGCCATTAGATTTTT	AGTTCAAAATCTTGCTTTTTAGTAT	1	115106	13260	HAUS1	5701	7961	PSMC2
DB0001R04C17N2_DN	AD0002R13C09N2_DN	Dn-Dn	TCGCCCTGCCGCTGGGCCCCCCCAC	CCCCCATGCCATGCGACTATCTGTT	2	115106	13260	HAUS1	5701	7961	PSMC2
DB0001R04C17N2_UP	AD0002R13C10N2_UP	Up-Up	AAGTGCAATGCGCCATTAGATTTTT	AAAAATGTCTTCCATGTCAGCTGAG	3	115106	13260	HAUS1	5701	7961	PSMC2
DB0001R04C17N2_DN	AD0002R13C10N2_DN	Dn-Dn	TCGCCCTGCCGCTGGGCCCCCCCAC	GGTAGGCCGTAAAAACCTGCGGTAA	2	115106	13260	HAUS1	5701	7961	PSMC2
DB0001R04C17N2_DN	AD0002R13C16N2_DN	Dn-Dn	TCGCCCTGCCGCTGGGCCCCCCCAC	AATAACTAGCCTACAATAGTATTGA	1	115106	13260	HAUS1	1019	4019	CDK4
DB0001R04C17N2_UP	AD0002R13C18N2_UP	Up-Up	AAGTGCAATGCGCCATTAGATTTTT	ACGGTCGTATACAGCAGGGGTAGTG	3	115106	13260	HAUS1	665	2427	BNIP3L
DB0001R04C17N2_DN	AD0002R13C18N2_DN	Dn-Dn	TCGCCCTGCCGCTGGGCCCCCCCAC	GGAACTTAGGGGGGCGCTCCAAGCG	5	115106	13260	HAUS1	665	2427	BNIP3L
DB0001R04C17N2_UP	AD0002R13C21N2_UP	Up-Up	AAGTGCAATGCGCCATTAGATTTTT	GATTCAGGACGACGTGCAAGGAGGG	3	115106	13260	HAUS1	56904	6148	SH3GLB2
DB0001R04C17N2_DN	AD0002R13C21N2_DN	Dn-Dn	TCGCCCTGCCGCTGGGCCCCCCCAC	CCGGCAAGCGTCAGATTCGACCGGC	2	115106	13260	HAUS1	56904	6148	SH3GLB2
DB0001R04C17N2_UP	AD0002R13C22N2_UP	Up-Up	AAGTGCAATGCGCCATTAGATTTTT	GACCCCGGAGCTTAGCTCCCCTGGG	5	115106	13260	HAUS1	56904	6148	SH3GLB2
DB0001R04C17N2_DN	AD0002R13C22N2_DN	Dn-Dn	TCGCCCTGCCGCTGGGCCCCCCCAC	ATGTTCAGCTCCTGCTATCAGAACA	2	115106	13260	HAUS1	56904	6148	SH3GLB2
DB0001R04C17N2_UP	AD0002R14C01N2_UP	Up-Up	AAGTGCAATGCGCCATTAGATTTTT	CGGATACGGGATATGCACAGTGATC	1	115106	13260	HAUS1	6285	3757	S100B
DB0001R04C17N2_DN	AD0002R14C01N2_DN	Dn-Dn	TCGCCCTGCCGCTGGGCCCCCCCAC	CATGAGGCCCCATCCTCGTCCCGGT	1	115106	13260	HAUS1	6285	3757	S100B
DB0001R04C17N2_UP	AD0002R14C05N2_UP	Up-Up	AAGTGCAATGCGCCATTAGATTTTT	CTTAATGTAATTAACAAACCTTAAC	3	115106	13260	HAUS1	638	3740	BIK
DB0001R04C17N2_DN	AD0002R14C05N2_DN	Dn-Dn	TCGCCCTGCCGCTGGGCCCCCCCAC	CTCCAGAGCGTCCCGTGCCACGCAC	3	115106	13260	HAUS1	638	3740	BIK
DB0001R04C17N2_UP	AD0002R14C06N1_UP	Up-Up	AAGTGCAATGCGCCATTAGATTTTT	CTGCCCGGAAGTATTCGGGAGGTGG	3	115106	13260	HAUS1	638	3740	BIK
DB0001R04C17N2_DN	AD0002R14C06N1_DN	Dn-Dn	TCGCCCTGCCGCTGGGCCCCCCCAC	AGGTATTATAGGAAAATATATCGAG	4	115106	13260	HAUS1	638	3740	BIK
DB0001R04C17N2_UP	AD0002R14C14N2_UP	Up-Up	AAGTGCAATGCGCCATTAGATTTTT	CGGTTGGGAGGAAGTGAGGAGGGTT	7	115106	13260	HAUS1	1639	8953	DCTN1
DB0001R04C17N2_DN	AD0002R15C08N2_DN	Dn-Dn	TCGCCCTGCCGCTGGGCCCCCCCAC	CCTGTGCGCGGTCCACCGTGGTACA	1	115106	13260	HAUS1	1069	5663	CETN2
DB0001R04C17N2_UP	AD0002R15C10N2_UP	Up-Up	AAGTGCAATGCGCCATTAGATTTTT	TCTTTCCATATAAATGCGGAACGTC	1499	115106	13260	HAUS1	80321	1596	CEP70
DB0001R04C17N2_DN	AD0002R15C10N2_DN	Dn-Dn	TCGCCCTGCCGCTGGGCCCCCCCAC	GTGCATTCTCTCTAACCCAAATGGC	1693	115106	13260	HAUS1	80321	1596	CEP70
DB0001R04C17N2_UP	AD0002R15C12N2_UP	Up-Up	AAGTGCAATGCGCCATTAGATTTTT	CTGAATATATGTGATGGTATTGAGG	42	115106	13260	HAUS1	80321	1596	CEP70
DB0001R04C17N2_DN	AD0002R15C12N2_DN	Dn-Dn	TCGCCCTGCCGCTGGGCCCCCCCAC	CATACGGCCAACCAGTACATACCAG	8	115106	13260	HAUS1	80321	1596	CEP70
DB0001R04C17N2_DN	AD0003R02C15N1_DN	Dn-Dn	TCGCCCTGCCGCTGGGCCCCCCCAC	ACGGCCAACCCTCAGATCTGCGCCA	1	115106	13260	HAUS1	27258	5664	LSM3
DB0001R04C17N2_UP	AD0003R02C17N2_UP	Up-Up	AAGTGCAATGCGCCATTAGATTTTT	TCTGTAAACAGTACAGGAGGCGTTA	1	115106	13260	HAUS1	27258	5664	LSM3
DB0001R04C17N2_DN	AD0003R02C17N2_DN	Dn-Dn	TCGCCCTGCCGCTGGGCCCCCCCAC	AATCACGATCAGTTCAAACCCTGTT	2	115106	13260	HAUS1	27258	5664	LSM3
DB0001R04C17N2_UP	AD0003R02C19N2_UP	Up-Up	AAGTGCAATGCGCCATTAGATTTTT	AATGTTTCATCCTACGTGTATGAAG	5	115106	13260	HAUS1	114932	2777	MRFAP1L1
DB0001R04C17N2_DN	AD0003R02C19N2_DN	Dn-Dn	TCGCCCTGCCGCTGGGCCCCCCCAC	GTAATAGAGTAAGACCCGATTATGT	8	115106	13260	HAUS1	114932	2777	MRFAP1L1
DB0001R04C17N2_UP	AD0003R02C22N2_UP	Up-Up	AAGTGCAATGCGCCATTAGATTTTT	CTGTGTTGTGTCATTTATGTTTGAT	5	115106	13260	HAUS1	114932	2777	MRFAP1L1
DB0001R04C17N2_DN	AD0003R02C22N2_DN	Dn-Dn	TCGCCCTGCCGCTGGGCCCCCCCAC	TTAAACTAGGAATAGCCTACATTTA	7	115106	13260	HAUS1	114932	2777	MRFAP1L1
DB0001R04C17N2_UP	AD0003R03C21N2_UP	Up-Up	AAGTGCAATGCGCCATTAGATTTTT	TGGCGAAGAGGCGCGAAATCCTTAT	1	115106	13260	HAUS1	1781	291	DYNC1I2
DB0001R04C17N2_DN	AD0003R04C15N1_DN	Dn-Dn	TCGCCCTGCCGCTGGGCCCCCCCAC	CCGAGTCTATCCTTCGGGTCTACTG	2	115106	13260	HAUS1	54585	10414	LZTFL1
DB0001R04C17N2_DN	AD0003R04C16N2_DN	Dn-Dn	TCGCCCTGCCGCTGGGCCCCCCCAC	CCAAAAGCGACAACTATTCGTATTA	1	115106	13260	HAUS1	129880	10732	BBS5
DB0001R04C17N2_DN	AD0003R04C20N2_DN	Dn-Dn	TCGCCCTGCCGCTGGGCCCCCCCAC	CGACGACACATTCAAGGTTTAGCAC	1	115106	13260	HAUS1	153241	10401	CEP120
DB0001R04C17N2_DN	AD0003R05C02N2_DN	Dn-Dn	TCGCCCTGCCGCTGGGCCCCCCCAC	GTTACACAGAACAAAAAACGCCCCC	1	115106	13260	HAUS1	4957	3043	ODF2
DB0001R04C17N2_DN	AD0003R05C18N2_DN	Dn-Dn	TCGCCCTGCCGCTGGGCCCCCCCAC	CTCTAGCCCTCTACCAAATCATCT	1	115106	13260	HAUS1	9094	2588	UNC119
DB0001R04C17N2_DN	AD0003R05C20N2_DN	Dn-Dn	TCGCCCTGCCGCTGGGCCCCCCCAC	CCATGACTTACCGACAGAGAAAATA	1	115106	13260	HAUS1	9094	2588	UNC119
DB0001R04C17N2_UP	AD0003R06C08N2_UP	Up-Up	AAGTGCAATGCGCCATTAGATTTTT	CGGAAACCGGCATGAGCGGTGAGTA	26	115106	13260	HAUS1	83540	5774	NUF2
DB0001R04C18N1_UP	AD0001R01C01N2_UP	Up-Up	TTGGTGGGTGCGGTACCGGCTGTGT	CTTTCTTATGTACCGGATAGTGTGG	174	115106	13260	HAUS1	9814	9688	SFI1
DB0001R04C18N1_DN	AD0001R01C01N2_DN	Dn-Dn	CCAGTATACACCATATTTCTTGCTA	TTACTCTTCTAGCGAAACAACGCTC	11	115106	13260	HAUS1	9814	9688	SFI1
DB0001R04C18N1_UP	AD0001R01C03N2_UP	Up-Up	TTGGTGGGTGCGGTACCGGCTGTGT	CCGGGGGTGGGGAGACGGCCCTGGA	8302	115106	13260	HAUS1	9814	9688	SFI1
DB0001R04C18N1_DN	AD0001R01C03N2_DN	Dn-Dn	CCAGTATACACCATATTTCTTGCTA	GTGGACGTTTAAAATTTAAGGAACG	679	115106	13260	HAUS1	9814	9688	SFI1
DB0001R04C18N1_UP	AD0001R01C04N2_UP	Up-Up	TTGGTGGGTGCGGTACCGGCTGTGT	GGAGACGAACCGATAGGGGACAGGA	1	115106	13260	HAUS1	2275	5359	FHL3
DB0001R04C18N1_UP	AD0001R01C10N2_UP	Up-Up	TTGGTGGGTGCGGTACCGGCTGTGT	ATCGTACATTCAATCTATGCGACCG	1	115106	13260	HAUS1	7532	801	YWHAG
DB0001R04C18N1_DN	AD0001R01C15N2_DN	Dn-Dn	CCAGTATACACCATATTTCTTGCTA	TGTAAGGTTGTCTCAGAAGCCTTGG	1	115106	13260	HAUS1	55559	347	HAUS7
DB0001R04C18N1_UP	AD0001R01C19N2_UP	Up-Up	TTGGTGGGTGCGGTACCGGCTGTGT	CCCAATGCTTCAGTTGGGGTTAGGC	1	115106	13260	HAUS1	10121	3250	ACTR1A
DB0001R04C18N1_DN	AD0001R01C19N2_DN	Dn-Dn	CCAGTATACACCATATTTCTTGCTA	ACTGAATTTGGGGTTTGCGAGTCTG	1	115106	13260	HAUS1	10121	3250	ACTR1A
DB0001R04C18N1_UP	AD0001R01C22N2_UP	Up-Up	TTGGTGGGTGCGGTACCGGCTGTGT	GTTGGGTTAGAACTTTTCATGGAGG	6	115106	13260	HAUS1	29922	5633	NME7
DB0001R04C18N1_UP	AD0001R02C14N2_UP	Up-Up	TTGGTGGGTGCGGTACCGGCTGTGT	CTTGGGTCGGGAGGGCGTTTGGGGG	1	115106	13260	HAUS1	10376	229	TUBA1B
DB0001R04C18N1_UP	AD0001R02C23N1_UP	Up-Up	TTGGTGGGTGCGGTACCGGCTGTGT	CAAAAACCGTGCACTAATCTGTTAT	1	115106	13260	HAUS1	55722	4	CEP72
DB0001R04C18N1_DN	AD0001R02C23N1_DN	Dn-Dn	CCAGTATACACCATATTTCTTGCTA	GGAAGCACTGCCACTAATACCCGCA	1	115106	13260	HAUS1	55722	4	CEP72
DB0001R04C18N1_DN	AD0001R03C05N2_DN	Dn-Dn	CCAGTATACACCATATTTCTTGCTA	AGACTGGCCGTAGTACGAAGCACCC	1	115106	13260	HAUS1	261734	10399	NPHP4
DB0001R04C18N1_DN	AD0001R03C24N2_DN	Dn-Dn	CCAGTATACACCATATTTCTTGCTA	TTAACCACGTTGATGCTCCGTCGAA	1	115106	13260	HAUS1	11104	11609	KATNA1
DB0001R04C18N1_DN	AD0001R04C09N2_DN	Dn-Dn	CCAGTATACACCATATTTCTTGCTA	TACAAAGACCCTTTCTAGGTTTGCC	1	115106	13260	HAUS1	26146	11570	TRAF3IP1
DB0001R04C18N1_UP	AD0001R04C19N2_UP	Up-Up	TTGGTGGGTGCGGTACCGGCTGTGT	TAGATGAGGTCTCACCTCATTTCGG	1	115106	13260	HAUS1	132320	12277	SCLT1
DB0001R04C18N1_UP	AD0001R04C24N2_UP	Up-Up	TTGGTGGGTGCGGTACCGGCTGTGT	TTCAGCTAGCGACGGGTGACATGGG	1	115106	13260	HAUS1	1778	12239	DYNC1H1
DB0001R04C18N1_UP	AD0001R05C06N2_UP	Up-Up	TTGGTGGGTGCGGTACCGGCTGTGT	TTAGTCCTAGACGCCACGGTAGGAG	1	115106	13260	HAUS1	116840	12626	CNTROB
DB0001R04C18N1_DN	AD0001R05C06N2_DN	Dn-Dn	CCAGTATACACCATATTTCTTGCTA	CCAATGCTATAAATCTTAATGCTC	3	115106	13260	HAUS1	116840	12626	CNTROB
DB0001R04C18N1_UP	AD0001R05C11N2_UP	Up-Up	TTGGTGGGTGCGGTACCGGCTGTGT	CGATAATACGGTAAAGTGCTAGGAG	55	115106	13260	HAUS1	115106	13260	HAUS1
DB0001R04C18N1_UP	AD0001R05C15N1_UP	Up-Up	TTGGTGGGTGCGGTACCGGCTGTGT	TTTAAAAGACCGATAATGAAATGGG	17350	115106	13260	HAUS1	27229	5836	TUBGCP4
DB0001R04C18N1_DN	AD0001R05C15N1_DN	Dn-Dn	CCAGTATACACCATATTTCTTGCTA	ACTGCAAATGACTTGAAGTCCGCCA	22116	115106	13260	HAUS1	27229	5836	TUBGCP4
DB0001R04C18N1_UP	AD0001R05C16N2_UP	Up-Up	TTGGTGGGTGCGGTACCGGCTGTGT	TCGGCGACACCGTTCGTTGTAGGGA	9754	115106	13260	HAUS1	27229	5836	TUBGCP4
DB0001R04C18N1_DN	AD0001R05C16N2_DN	Dn-Dn	CCAGTATACACCATATTTCTTGCTA	TACGAACTTCACTAGTTGCTATGTG	7972	115106	13260	HAUS1	27229	5836	TUBGCP4
DB0001R04C18N1_UP	AD0001R05C20N2_UP	Up-Up	TTGGTGGGTGCGGTACCGGCTGTGT	CACGACCCTGCAGTGCGAGGGACGC	61261	115106	13260	HAUS1	29911	573	HOOK2
DB0001R04C18N1_DN	AD0001R05C20N2_DN	Dn-Dn	CCAGTATACACCATATTTCTTGCTA	CGGGTACACGCTCAGACTAAGACTA	49620	115106	13260	HAUS1	29911	573	HOOK2
DB0001R04C18N1_UP	AD0001R05C21N2_UP	Up-Up	TTGGTGGGTGCGGTACCGGCTGTGT	TGCAATCGGGGTTAGCCGGACCTTG	38940	115106	13260	HAUS1	29911	573	HOOK2
DB0001R04C18N1_DN	AD0001R05C21N2_DN	Dn-Dn	CCAGTATACACCATATTTCTTGCTA	CGGTCGGTGAACTTGGCTAATGGAG	52646	115106	13260	HAUS1	29911	573	HOOK2
DB0001R04C18N1_UP	AD0001R05C24N2_UP	Up-Up	TTGGTGGGTGCGGTACCGGCTGTGT	AGCTGGACACGACGCCGTGGTATTG	11	115106	13260	HAUS1	56890	9176	MDM1
DB0001R04C18N1_DN	AD0001R05C24N2_DN	Dn-Dn	CCAGTATACACCATATTTCTTGCTA	GTCTATATGTGTGATAAACTGTAAA	1	115106	13260	HAUS1	56890	9176	MDM1
DB0001R04C18N1_UP	AD0001R06C05N2_UP	Up-Up	TTGGTGGGTGCGGTACCGGCTGTGT	TCCCAGTGCAAGGGGGGGTAGGCGG	4736	115106	13260	HAUS1	51259	6396	TMEM216
DB0001R04C18N1_DN	AD0001R06C05N2_DN	Dn-Dn	CCAGTATACACCATATTTCTTGCTA	GTTCCAAAGATGACCGAATTAAAAA	3225	115106	13260	HAUS1	51259	6396	TMEM216
DB0001R04C18N1_UP	AD0001R06C06N2_UP	Up-Up	TTGGTGGGTGCGGTACCGGCTGTGT	ACTGCCGCGCCATCCAGAAACTTTT	1	115106	13260	HAUS1	80321	9161	CEP70
DB0001R04C18N1_DN	AD0001R06C06N2_DN	Dn-Dn	CCAGTATACACCATATTTCTTGCTA	TGGAAGCTGCCTTCTAAGGCTGCAG	1294	115106	13260	HAUS1	80321	9161	CEP70
DB0001R04C18N1_UP	AD0001R07C06N2_UP	Up-Up	TTGGTGGGTGCGGTACCGGCTGTGT	TCCCTGGGTAGAGGACGGGAAGGGG	1	115106	13260	HAUS1	11258	3972	DCTN3
DB0001R04C18N1_UP	AD0001R07C16N2_UP	Up-Up	TTGGTGGGTGCGGTACCGGCTGTGT	TTTGTCTTGGACCTCCTTTACATCC	2	115106	13260	HAUS1	5111	3156	PCNA
DB0001R04C18N1_DN	AD0001R07C16N2_DN	Dn-Dn	CCAGTATACACCATATTTCTTGCTA	TGTATTATTCGGCCGCCAGTAGTAC	1	115106	13260	HAUS1	5111	3156	PCNA
DB0001R04C18N1_UP	AD0001R07C17N2_UP	Up-Up	TTGGTGGGTGCGGTACCGGCTGTGT	TAGTCGCGGTCGGGGATAAGCTTTA	1	115106	13260	HAUS1	5111	3156	PCNA
DB0001R04C18N1_UP	AD0001R08C17N2_UP	Up-Up	TTGGTGGGTGCGGTACCGGCTGTGT	AGTAACTTTTCTGGACCGCAGGGGC	198	115106	13260	HAUS1	5577	14506	PRKAR2B
DB0001R04C18N1_UP	AD0001R09C09N2_UP	Up-Up	TTGGTGGGTGCGGTACCGGCTGTGT	CTTGATTCACATATCTAGGTGTGCG	1	115106	13260	HAUS1	8636	2717	SSNA1
DB0001R04C18N1_UP	AD0001R09C10N2_UP	Up-Up	TTGGTGGGTGCGGTACCGGCTGTGT	GCTGGGTCCATGATAGCGACGGTGG	1	115106	13260	HAUS1	8636	2717	SSNA1
DB0001R04C18N1_UP	AD0001R09C15N2_UP	Up-Up	TTGGTGGGTGCGGTACCGGCTGTGT	CTGTTCTGGCACTGGGCCCACTGGG	1	115106	13260	HAUS1	10769	6177	PLK2
DB0001R04C18N1_UP	AD0001R09C21N1_UP	Up-Up	TTGGTGGGTGCGGTACCGGCTGTGT	GGTGAGGGGGTTAGCATCGCGAGTA	4	115106	13260	HAUS1	10320	2940	IKZF1
DB0001R04C18N1_DN	AD0001R09C21N1_DN	Dn-Dn	CCAGTATACACCATATTTCTTGCTA	AGATGTATAATCCTTTATAGCTTCA	2	115106	13260	HAUS1	10320	2940	IKZF1
DB0001R04C18N1_UP	AD0001R09C22N2_UP	Up-Up	TTGGTGGGTGCGGTACCGGCTGTGT	GGTGTGTTAGTATGGTGTGTAGAGC	1	115106	13260	HAUS1	10320	2940	IKZF1
DB0001R04C18N1_DN	AD0001R09C22N2_DN	Dn-Dn	CCAGTATACACCATATTTCTTGCTA	CCCAGTCTTTACCGGCTCAAAGATT	1	115106	13260	HAUS1	10320	2940	IKZF1
DB0001R04C18N1_UP	AD0001R09C24N2_UP	Up-Up	TTGGTGGGTGCGGTACCGGCTGTGT	TACATTCTTGGGAAGTTCGCTAGCG	77384	115106	13260	HAUS1	90410	10243	IFT20
DB0001R04C18N1_DN	AD0001R09C24N2_DN	Dn-Dn	CCAGTATACACCATATTTCTTGCTA	GTCCCTGTCTGTTTCGCTGTCGAAT	72326	115106	13260	HAUS1	90410	10243	IFT20
DB0001R04C18N1_UP	AD0001R10C01N2_UP	Up-Up	TTGGTGGGTGCGGTACCGGCTGTGT	GTATAAACGATGGTTCCTCACCGAC	101359	115106	13260	HAUS1	90410	10243	IFT20
DB0001R04C18N1_DN	AD0001R10C01N2_DN	Dn-Dn	CCAGTATACACCATATTTCTTGCTA	GTCGCTTATTGCTCATGCAATCTGT	99426	115106	13260	HAUS1	90410	10243	IFT20
DB0001R04C18N1_UP	AD0001R10C03N2_UP	Up-Up	TTGGTGGGTGCGGTACCGGCTGTGT	TTTTTAATTCCTGGTTACTCGGTCG	4	115106	13260	HAUS1	23332	10089	CLASP1
DB0001R04C18N1_DN	AD0001R10C03N2_DN	Dn-Dn	CCAGTATACACCATATTTCTTGCTA	CAAAACAATCCGTCTCACCTGTGCC	1	115106	13260	HAUS1	23332	10089	CLASP1
DB0001R04C18N1_UP	AD0001R10C04N2_UP	Up-Up	TTGGTGGGTGCGGTACCGGCTGTGT	TGAGGGTGGTCGTGCGCCCTGCGGC	79	115106	13260	HAUS1	23332	10089	CLASP1
DB0001R04C18N1_DN	AD0001R10C04N2_DN	Dn-Dn	CCAGTATACACCATATTTCTTGCTA	ACGGGGCACTGCGCTGACACAACCG	454	115106	13260	HAUS1	23332	10089	CLASP1
DB0001R04C18N1_UP	AD0001R10C18N2_UP	Up-Up	TTGGTGGGTGCGGTACCGGCTGTGT	CAACGGGGGTAGGGGTGATTATGAG	5	115106	13260	HAUS1	11116	7071	FGFR1OP
DB0001R04C18N1_DN	AD0001R10C18N2_DN	Dn-Dn	CCAGTATACACCATATTTCTTGCTA	CACAACGCACCGCCGCCAACGCGGC	1	115106	13260	HAUS1	11116	7071	FGFR1OP
DB0001R04C18N1_UP	AD0001R10C19N1_UP	Up-Up	TTGGTGGGTGCGGTACCGGCTGTGT	CGGTATCAGTAGGGCAGTATTTCGG	25177	115106	13260	HAUS1	10540	3453	DCTN2
DB0001R04C18N1_DN	AD0001R10C19N1_DN	Dn-Dn	CCAGTATACACCATATTTCTTGCTA	GCGCAGAGACGCTATCCAGAGAGTA	20947	115106	13260	HAUS1	10540	3453	DCTN2
DB0001R04C18N1_UP	AD0001R10C20N2_UP	Up-Up	TTGGTGGGTGCGGTACCGGCTGTGT	GACCCGGAATTTGTTTGATAGCGGG	32433	115106	13260	HAUS1	10540	3453	DCTN2
DB0001R04C18N1_DN	AD0001R10C20N2_DN	Dn-Dn	CCAGTATACACCATATTTCTTGCTA	AACGCAACTAAGCACTATTAGTAAC	28469	115106	13260	HAUS1	10540	3453	DCTN2
DB0001R04C18N1_UP	AD0001R10C22N2_UP	Up-Up	TTGGTGGGTGCGGTACCGGCTGTGT	AAGTGTTTTACTACTGGGCATGTTG	1	115106	13260	HAUS1	49856	7939	WDR8
DB0001R04C18N1_UP	AD0001R10C24N1_UP	Up-Up	TTGGTGGGTGCGGTACCGGCTGTGT	TCAGTGCTATAGTTTGGAGGTACG	1	115106	13260	HAUS1	49856	7939	WDR8
DB0001R04C18N1_DN	AD0001R11C15N2_DN	Dn-Dn	CCAGTATACACCATATTTCTTGCTA	CCGGTCAAGACACTCAGCAAACGCA	60	115106	13260	HAUS1	3320	8199	HSP90AA1
DB0001R04C18N1_DN	AD0001R12C02N2_DN	Dn-Dn	CCAGTATACACCATATTTCTTGCTA	TAGAAGGCGAGAAACAACTTTCTAT	1	115106	13260	HAUS1	121441	1509	NEDD1
DB0001R04C18N1_UP	AD0001R12C06N2_UP	Up-Up	TTGGTGGGTGCGGTACCGGCTGTGT	CCTGGTAGCCCCCGGGGCGACAGCG	1333	115106	13260	HAUS1	201255	7299	LRRC45
DB0001R04C18N1_DN	AD0001R12C06N2_DN	Dn-Dn	CCAGTATACACCATATTTCTTGCTA	CGGACGTTCAACCATACCGGGCAGA	1275	115106	13260	HAUS1	201255	7299	LRRC45
DB0001R04C18N1_UP	AD0001R12C13N2_UP	Up-Up	TTGGTGGGTGCGGTACCGGCTGTGT	TTAGGGTACATCAATTGTCAGTGCG	1	115106	13260	HAUS1	284086	53456	NEK8
DB0001R04C18N1_DN	AD0001R12C13N2_DN	Dn-Dn	CCAGTATACACCATATTTCTTGCTA	TAAATACCATTAAGCATATAAACAC	1	115106	13260	HAUS1	284086	53456	NEK8
DB0001R04C18N1_UP	AD0001R12C24N2_UP	Up-Up	TTGGTGGGTGCGGTACCGGCTGTGT	CAACCTTGTTGACCTAATGTGTGGT	2289	115106	13260	HAUS1	134359	52781	POC5
DB0001R04C18N1_DN	AD0001R12C24N2_DN	Dn-Dn	CCAGTATACACCATATTTCTTGCTA	AGGCCAGCCTTTCTTTCCAGAATAC	2375	115106	13260	HAUS1	134359	52781	POC5
DB0001R04C18N1_UP	AD0001R13C20N1_UP	Up-Up	TTGGTGGGTGCGGTACCGGCTGTGT	GGCGACGGCTGCGGTGGTTTCGGAC	1	115106	13260	HAUS1	22919	56115	MAPRE1
DB0001R04C18N1_UP	AD0001R14C21N1_UP	Up-Up	TTGGTGGGTGCGGTACCGGCTGTGT	CCAGGAGGGAGCGTGGATAGAGGGC	2	115106	13260	HAUS1	1070	5538	CETN3
DB0001R04C18N1_DN	AD0001R14C21N1_DN	Dn-Dn	CCAGTATACACCATATTTCTTGCTA	ATTATTCAAGGAGACAAGTTCACGA	10	115106	13260	HAUS1	1070	5538	CETN3
DB0001R04C18N1_UP	AD0001R15C15N2_UP	Up-Up	TTGGTGGGTGCGGTACCGGCTGTGT	GTAATTAAAACGAAAGAGTATTGGG	5005	115106	13260	HAUS1	22924	7187	MAPRE3
DB0001R04C18N1_DN	AD0001R15C15N2_DN	Dn-Dn	CCAGTATACACCATATTTCTTGCTA	AAGTGAAGCACAAACATGCCAAAGT	6207	115106	13260	HAUS1	22924	7187	MAPRE3
DB0001R04C18N1_DN	AD0001R16C12N2_DN	Dn-Dn	CCAGTATACACCATATTTCTTGCTA	GCGATAAGTCGTAGCGAGCAACGAA	39	115106	13260	HAUS1	27229	907	TUBGCP4
DB0001R04C18N1_UP	AD0001R16C18N2_UP	Up-Up	TTGGTGGGTGCGGTACCGGCTGTGT	GCGTAACATGTTGTGGTCCGATACT	6	115106	13260	HAUS1	54801	8819	HAUS6
DB0001R04C18N1_UP	AD0002R01C08N2_UP	Up-Up	TTGGTGGGTGCGGTACCGGCTGTGT	GGGTATTAGACTAGATCGAACAGGG	1	115106	13260	HAUS1	10460	56175	TACC3
DB0001R04C18N1_UP	AD0002R01C09N2_UP	Up-Up	TTGGTGGGTGCGGTACCGGCTGTGT	CAGATTTCAGGACTCTGCGTGCGTC	2	115106	13260	HAUS1	10460	56175	TACC3
DB0001R04C18N1_UP	AD0002R01C11N2_UP	Up-Up	TTGGTGGGTGCGGTACCGGCTGTGT	CGTGGGCGTAGGAGACCGGGGGTGC	6160	115106	13260	HAUS1	11030	3504	RBPMS
DB0001R04C18N1_DN	AD0002R01C11N2_DN	Dn-Dn	CCAGTATACACCATATTTCTTGCTA	CACCCCCCCAGACCCCGGACATTCG	2589	115106	13260	HAUS1	11030	3504	RBPMS
DB0001R04C18N1_UP	AD0002R01C16N2_UP	Up-Up	TTGGTGGGTGCGGTACCGGCTGTGT	TCCGTAGTATGCGTCCCGCGGGGGA	2	115106	13260	HAUS1	11030	3504	RBPMS
DB0001R04C18N1_DN	AD0002R01C16N2_DN	Dn-Dn	CCAGTATACACCATATTTCTTGCTA	AGGGGAGCGATTAGGGAATAGTCAC	150	115106	13260	HAUS1	11030	3504	RBPMS
DB0001R04C18N1_UP	AD0002R01C21N2_UP	Up-Up	TTGGTGGGTGCGGTACCGGCTGTGT	TTGGGCCCGGAGGGCTATAGGGGGG	10645	115106	13260	HAUS1	55165	4717	CEP55
DB0001R04C18N1_DN	AD0002R01C21N2_DN	Dn-Dn	CCAGTATACACCATATTTCTTGCTA	AGATGAAAATAACATGTCAACCTTA	7312	115106	13260	HAUS1	55165	4717	CEP55
DB0001R04C18N1_UP	AD0002R02C01N2_UP	Up-Up	TTGGTGGGTGCGGTACCGGCTGTGT	TGCTGGGGGAACCCGCATCGAACCC	1623	115106	13260	HAUS1	55165	4717	CEP55
DB0001R04C18N1_DN	AD0002R02C01N2_DN	Dn-Dn	CCAGTATACACCATATTTCTTGCTA	GCCTGACTGAATACCCAACAAGATC	2328	115106	13260	HAUS1	55165	4717	CEP55
DB0001R04C18N1_UP	AD0002R02C02N1_UP	Up-Up	TTGGTGGGTGCGGTACCGGCTGTGT	TGGAATGAGTAGGAGGTGACTGTGC	1041	115106	13260	HAUS1	163	4761	AP2B1
DB0001R04C18N1_DN	AD0002R02C02N1_DN	Dn-Dn	CCAGTATACACCATATTTCTTGCTA	TACCTGGACTCAGTCGACTGCAAAA	572	115106	13260	HAUS1	163	4761	AP2B1
DB0001R04C18N1_UP	AD0002R02C03N2_UP	Up-Up	TTGGTGGGTGCGGTACCGGCTGTGT	CCGGTATTGCACGTGATAGTGGTTA	2	115106	13260	HAUS1	163	4761	AP2B1
DB0001R04C18N1_DN	AD0002R02C03N2_DN	Dn-Dn	CCAGTATACACCATATTTCTTGCTA	GCGCTTTGACACTGATGACTCACCC	161	115106	13260	HAUS1	163	4761	AP2B1
DB0001R04C18N1_UP	AD0002R02C07N2_UP	Up-Up	TTGGTGGGTGCGGTACCGGCTGTGT	TAGAGTTTTTTGATATATGTCTTTT	1	115106	13260	HAUS1	29883	10940	CNOT7
DB0001R04C18N1_DN	AD0002R02C07N2_DN	Dn-Dn	CCAGTATACACCATATTTCTTGCTA	AGGCTCTTCCAATACCGGCTCAATT	1	115106	13260	HAUS1	29883	10940	CNOT7
DB0001R04C18N1_UP	AD0002R03C13N2_UP	Up-Up	TTGGTGGGTGCGGTACCGGCTGTGT	ATGGCGACCGGGGCTCTCGGGGGGG	1	115106	13260	HAUS1	164045	53147	HFM1
DB0001R04C18N1_UP	AD0002R04C06N2_UP	Up-Up	TTGGTGGGTGCGGTACCGGCTGTGT	TAGGGCGGTGCCTCGCGTGACTTGG	4	115106	13260	HAUS1	54930	3863	HAUS4
DB0001R04C18N1_UP	AD0002R04C21N2_UP	Up-Up	TTGGTGGGTGCGGTACCGGCTGTGT	CCCAGGGGGGTGTACCGGGAGTGTG	2	115106	13260	HAUS1	5576	4132	PRKAR2A
DB0001R04C18N1_DN	AD0002R05C08N2_DN	Dn-Dn	CCAGTATACACCATATTTCTTGCTA	GTGTTAACTCTGACTACAATGGGAC	1	115106	13260	HAUS1	10426	8943	TUBGCP3
DB0001R04C18N1_UP	AD0002R05C12N2_UP	Up-Up	TTGGTGGGTGCGGTACCGGCTGTGT	TCTTAGGGATTCAAACCGTTTTAAA	27	115106	13260	HAUS1	203068	3825	TUBB
DB0001R04C18N1_UP	AD0002R05C24N2_UP	Up-Up	TTGGTGGGTGCGGTACCGGCTGTGT	TGTCTATATGGGCGAGGCGTCGCTC	1	115106	13260	HAUS1	55012	2389	PPP2R3C
DB0001R04C18N1_DN	AD0002R05C24N2_DN	Dn-Dn	CCAGTATACACCATATTTCTTGCTA	GTGACGAATAATAAGCGCAATGTTT	1	115106	13260	HAUS1	55012	2389	PPP2R3C
DB0001R04C18N1_UP	AD0002R07C20N2_UP	Up-Up	TTGGTGGGTGCGGTACCGGCTGTGT	CTGTGTTGAGCTTCGGTTTATACCA	2	115106	13260	HAUS1	5048	12270	PAFAH1B1
DB0001R04C18N1_DN	AD0002R07C20N2_DN	Dn-Dn	CCAGTATACACCATATTTCTTGCTA	TGCAGGTTAGACACGGAATCTGGAT	1	115106	13260	HAUS1	5048	12270	PAFAH1B1
DB0001R04C18N1_UP	AD0002R08C04N2_UP	Up-Up	TTGGTGGGTGCGGTACCGGCTGTGT	ATAGCAGGTTCTGTTGAGCGTTGGC	1	115106	13260	HAUS1	79600	71186	TCTN1
DB0001R04C18N1_UP	AD0002R08C08N2_UP	Up-Up	TTGGTGGGTGCGGTACCGGCTGTGT	GAATCCTTCAGTACGGGCGGGGGGC	1	115106	13260	HAUS1	79600	71186	TCTN1
DB0001R04C18N1_UP	AD0002R08C15N2_UP	Up-Up	TTGGTGGGTGCGGTACCGGCTGTGT	TATCGGCTTATATTAGCCTTGGTAA	840	115106	13260	HAUS1	10464	71402	PIBF1
DB0001R04C18N1_DN	AD0002R08C15N2_DN	Dn-Dn	CCAGTATACACCATATTTCTTGCTA	CCGGCGGCCTGTCCATACGTGGGCA	585	115106	13260	HAUS1	10464	71402	PIBF1
DB0001R04C18N1_UP	AD0002R08C16N1_UP	Up-Up	TTGGTGGGTGCGGTACCGGCTGTGT	TACTTTTGTTCTTTCATATTTCTAA	301	115106	13260	HAUS1	10464	71402	PIBF1
DB0001R04C18N1_DN	AD0002R08C16N1_DN	Dn-Dn	CCAGTATACACCATATTTCTTGCTA	AAAGAACAACAAGACGGGCAAGAAC	194	115106	13260	HAUS1	10464	71402	PIBF1
DB0001R04C18N1_UP	AD0002R09C04N2_UP	Up-Up	TTGGTGGGTGCGGTACCGGCTGTGT	TGTGGCGACATTCACAACTCTTGTT	3	115106	13260	HAUS1	10460	71455	TACC3
DB0001R04C18N1_DN	AD0002R09C12N2_DN	Dn-Dn	CCAGTATACACCATATTTCTTGCTA	CTTACTTATGTTGCACGGGAGGTCT	1	115106	13260	HAUS1	51175	1716	TUBE1
DB0001R04C18N1_DN	AD0002R09C15N2_DN	Dn-Dn	CCAGTATACACCATATTTCTTGCTA	GGCCTAGGAGATATTCTGATCAGAA	1	115106	13260	HAUS1	51175	2163	TUBE1
DB0001R04C18N1_UP	AD0002R09C20N2_UP	Up-Up	TTGGTGGGTGCGGTACCGGCTGTGT	TTTTTGTTTCTGAGATTGAAGTTGT	1	115106	13260	HAUS1	80254	7011	CEP63
DB0001R04C18N1_DN	AD0002R09C20N2_DN	Dn-Dn	CCAGTATACACCATATTTCTTGCTA	TAACACCCTAAACTTACTCTGAAAT	1	115106	13260	HAUS1	80254	7011	CEP63
DB0001R04C18N1_UP	AD0002R09C21N2_UP	Up-Up	TTGGTGGGTGCGGTACCGGCTGTGT	AAACGTATGCATCATGGGTACAATT	1	115106	13260	HAUS1	80254	7011	CEP63
DB0001R04C18N1_UP	AD0002R09C23N1_UP	Up-Up	TTGGTGGGTGCGGTACCGGCTGTGT	GTCCTAAATGTGATCAGTTTGGGTT	2	115106	13260	HAUS1	284076	2303	TTLL6
DB0001R04C18N1_DN	AD0002R09C23N1_DN	Dn-Dn	CCAGTATACACCATATTTCTTGCTA	AAACAAATTACAACACAGCGTCATA	1	115106	13260	HAUS1	284076	2303	TTLL6
DB0001R04C18N1_DN	AD0002R10C06N2_DN	Dn-Dn	CCAGTATACACCATATTTCTTGCTA	GTGATACCAAAGGCGACAGCCGGGA	1	115106	13260	HAUS1	79959	1190	CEP76
DB0001R04C18N1_UP	AD0002R10C19N2_UP	Up-Up	TTGGTGGGTGCGGTACCGGCTGTGT	CTATAATTACTTAAACAATGTACAG	3	115106	13260	HAUS1	90410	4088	IFT20
DB0001R04C18N1_UP	AD0002R11C03N2_UP	Up-Up	TTGGTGGGTGCGGTACCGGCTGTGT	ACCCAGGGTTCATTAAGAATTGTGG	5942	115106	13260	HAUS1	90410	4088	IFT20
DB0001R04C18N1_DN	AD0002R11C03N2_DN	Dn-Dn	CCAGTATACACCATATTTCTTGCTA	GTGAAGTCGCTATTTAAAAATATTC	4857	115106	13260	HAUS1	90410	4088	IFT20
DB0001R04C18N1_UP	AD0002R11C05N2_UP	Up-Up	TTGGTGGGTGCGGTACCGGCTGTGT	ATTTTTGTGGTGGAGATAAGGTCGG	1	115106	13260	HAUS1	27077	4426	B9D1
DB0001R04C18N1_UP	AD0002R11C07N1_UP	Up-Up	TTGGTGGGTGCGGTACCGGCTGTGT	CAGGAGCAAGCTCCATCGGTCTAGG	3	115106	13260	HAUS1	27077	4426	B9D1
DB0001R04C18N1_DN	AD0002R11C07N1_DN	Dn-Dn	CCAGTATACACCATATTTCTTGCTA	AACTGAACACCTAGGTTTAATCCCA	1	115106	13260	HAUS1	27077	4426	B9D1
DB0001R04C18N1_DN	AD0002R11C12N2_DN	Dn-Dn	CCAGTATACACCATATTTCTTGCTA	GGCTACAACGATATCAACCCTTACG	1	115106	13260	HAUS1	51053	5591	GMNN
DB0001R04C18N1_UP	AD0002R11C19N1_UP	Up-Up	TTGGTGGGTGCGGTACCGGCTGTGT	CAAAATCTGCCCAAGTATAGCTGC	1	115106	13260	HAUS1	51053	5591	GMNN
DB0001R04C18N1_DN	AD0002R11C19N1_DN	Dn-Dn	CCAGTATACACCATATTTCTTGCTA	TTGTATACTAGTAAACATCAGAATA	1	115106	13260	HAUS1	51053	5591	GMNN
DB0001R04C18N1_DN	AD0002R11C22N2_DN	Dn-Dn	CCAGTATACACCATATTTCTTGCTA	GAAACTGCAAATTCGAATAGATTAT	1	115106	13260	HAUS1	5708	5171	PSMD2
DB0001R04C18N1_DN	AD0002R12C03N2_DN	Dn-Dn	CCAGTATACACCATATTTCTTGCTA	CCCGCTGCCATATAATACCGTTCAT	1	115106	13260	HAUS1	56915	4997	EXOSC5
DB0001R04C18N1_UP	AD0002R12C04N1_UP	Up-Up	TTGGTGGGTGCGGTACCGGCTGTGT	ACATCGGCACCGAAGCCCGCCGTA	19	115106	13260	HAUS1	1032	3933	CDKN2D
DB0001R04C18N1_DN	AD0002R12C04N1_DN	Dn-Dn	CCAGTATACACCATATTTCTTGCTA	CTTAAGGTGAGTTATCCATATCTAT	8	115106	13260	HAUS1	1032	3933	CDKN2D
DB0001R04C18N1_UP	AD0002R12C05N1_UP	Up-Up	TTGGTGGGTGCGGTACCGGCTGTGT	GCTCAGTGGGCTAGATGGGTGGATG	20	115106	13260	HAUS1	1032	3933	CDKN2D
DB0001R04C18N1_DN	AD0002R12C05N1_DN	Dn-Dn	CCAGTATACACCATATTTCTTGCTA	TATTCTCTAATTAAGATACTTCGCC	18	115106	13260	HAUS1	1032	3933	CDKN2D
DB0001R04C18N1_DN	AD0002R12C08N1_DN	Dn-Dn	CCAGTATACACCATATTTCTTGCTA	AGCCCCACACGGGTATTACACTTCA	1	115106	13260	HAUS1	10933	4430	MORF4L1
DB0001R04C18N1_DN	AD0002R12C14N2_DN	Dn-Dn	CCAGTATACACCATATTTCTTGCTA	CATCCAGCACCGCCCAAAACAACAG	4	115106	13260	HAUS1	10933	4430	MORF4L1
DB0001R04C18N1_UP	AD0002R12C21N2_UP	Up-Up	TTGGTGGGTGCGGTACCGGCTGTGT	CGTAGGGTGTGGGGGTGGTGGGGTC	1	115106	13260	HAUS1	5111	3156	PCNA
DB0001R04C18N1_DN	AD0002R12C21N2_DN	Dn-Dn	CCAGTATACACCATATTTCTTGCTA	CCCCGCCGTCCAAGCGGAACTTACT	1	115106	13260	HAUS1	5111	3156	PCNA
DB0001R04C18N1_UP	AD0002R13C03N2_UP	Up-Up	TTGGTGGGTGCGGTACCGGCTGTGT	TAAGGAACGTGCGGATTGGGCGTGGG	3	115106	13260	HAUS1	5111	3156	PCNA
DB0001R04C18N1_DN	AD0002R13C03N2_DN	Dn-Dn	CCAGTATACACCATATTTCTTGCTA	ACCACACTTACTATAACGTTTATCA	2	115106	13260	HAUS1	5111	3156	PCNA
DB0001R04C18N1_UP	AD0002R13C09N2_UP	Up-Up	TTGGTGGGTGCGGTACCGGCTGTGT	AGTTCAAAATCTTGCTTTTTAGTAT	3	115106	13260	HAUS1	5701	7961	PSMC2
DB0001R04C18N1_DN	AD0002R13C09N2_DN	Dn-Dn	CCAGTATACACCATATTTCTTGCTA	CCCCCATGCCATGCGACTATCTGTT	3	115106	13260	HAUS1	5701	7961	PSMC2
DB0001R04C18N1_UP	AD0002R13C10N2_UP	Up-Up	TTGGTGGGTGCGGTACCGGCTGTGT	AAAAATGTCTTCCATGTCAGCTGAG	5	115106	13260	HAUS1	5701	7961	PSMC2
DB0001R04C18N1_DN	AD0002R13C10N2_DN	Dn-Dn	CCAGTATACACCATATTTCTTGCTA	GGTAGGCCGTAAAAACCTGCGGTAA	3	115106	13260	HAUS1	5701	7961	PSMC2
DB0001R04C18N1_UP	AD0002R13C14N2_UP	Up-Up	TTGGTGGGTGCGGTACCGGCTGTGT	TGGTAGTACAGTCAGGGTTGGGTGC	39	115106	13260	HAUS1	1019	4019	CDK4
DB0001R04C18N1_UP	AD0002R13C16N2_UP	Up-Up	TTGGTGGGTGCGGTACCGGCTGTGT	ATTCTGTAATCGCTGCCTCCACGTC	1	115106	13260	HAUS1	1019	4019	CDK4
DB0001R04C18N1_UP	AD0002R13C17N2_UP	Up-Up	TTGGTGGGTGCGGTACCGGCTGTGT	ACATACTTAGCCGGTTTTCCTCCGT	4	115106	13260	HAUS1	665	2427	BNIP3L
DB0001R04C18N1_UP	AD0002R13C18N2_UP	Up-Up	TTGGTGGGTGCGGTACCGGCTGTGT	ACGGTCGTATACAGCAGGGGTAGTG	14	115106	13260	HAUS1	665	2427	BNIP3L
DB0001R04C18N1_DN	AD0002R13C18N2_DN	Dn-Dn	CCAGTATACACCATATTTCTTGCTA	GGAACTTAGGGGGGCGCTCCAAGCG	39	115106	13260	HAUS1	665	2427	BNIP3L
DB0001R04C18N1_UP	AD0002R13C21N2_UP	Up-Up	TTGGTGGGTGCGGTACCGGCTGTGT	GATTCAGGACGACGTGCAAGGAGGG	8	115106	13260	HAUS1	56904	6148	SH3GLB2
DB0001R04C18N1_DN	AD0002R13C21N2_DN	Dn-Dn	CCAGTATACACCATATTTCTTGCTA	CCGGCAAGCGTCAGATTCGACCGGC	8	115106	13260	HAUS1	56904	6148	SH3GLB2
DB0001R04C18N1_UP	AD0002R13C22N2_UP	Up-Up	TTGGTGGGTGCGGTACCGGCTGTGT	GACCCCGGAGCTTAGCTCCCCTGGG	9	115106	13260	HAUS1	56904	6148	SH3GLB2
DB0001R04C18N1_DN	AD0002R13C22N2_DN	Dn-Dn	CCAGTATACACCATATTTCTTGCTA	ATGTTCAGCTCCTGCTATCAGAACA	12	115106	13260	HAUS1	56904	6148	SH3GLB2
DB0001R04C18N1_UP	AD0002R14C05N2_UP	Up-Up	TTGGTGGGTGCGGTACCGGCTGTGT	CTTAATGTAATTAACAAACCTTAAC	7	115106	13260	HAUS1	638	3740	BIK
DB0001R04C18N1_DN	AD0002R14C05N2_DN	Dn-Dn	CCAGTATACACCATATTTCTTGCTA	CTCCAGAGCGTCCCGTGCCACGCAC	3	115106	13260	HAUS1	638	3740	BIK
DB0001R04C18N1_UP	AD0002R14C06N1_UP	Up-Up	TTGGTGGGTGCGGTACCGGCTGTGT	CTGCCCGGAAGTATTCGGGAGGTGG	9	115106	13260	HAUS1	638	3740	BIK
DB0001R04C18N1_DN	AD0002R14C06N1_DN	Dn-Dn	CCAGTATACACCATATTTCTTGCTA	AGGTATTATAGGAAAATATATCGAG	5	115106	13260	HAUS1	638	3740	BIK
DB0001R04C18N1_DN	AD0002R14C11N2_DN	Dn-Dn	CCAGTATACACCATATTTCTTGCTA	TTTTCGCAGTGAGCACTTGTTATCC	15	115106	13260	HAUS1	84100	1857	ARL6
DB0001R04C18N1_UP	AD0002R14C14N2_UP	Up-Up	TTGGTGGGTGCGGTACCGGCTGTGT	CGGTTGGGAGGAAGTGAGGAGGGTT	4	115106	13260	HAUS1	1639	8953	DCTN1
DB0001R04C18N1_DN	AD0002R14C14N2_DN	Dn-Dn	CCAGTATACACCATATTTCTTGCTA	TCCCGCACCTAGCCTTCACGACAAA	1	115106	13260	HAUS1	1639	8953	DCTN1
DB0001R04C18N1_DN	AD0002R14C19N1_DN	Dn-Dn	CCAGTATACACCATATTTCTTGCTA	TATCACAGATTGAGTCGCAACGCGT	1	115106	13260	HAUS1	79441	4024	HAUS3
DB0001R04C18N1_UP	AD0002R15C10N2_UP	Up-Up	TTGGTGGGTGCGGTACCGGCTGTGT	TCTTTCCATATAAATGCGGAACGTC	2471	115106	13260	HAUS1	80321	1596	CEP70
DB0001R04C18N1_DN	AD0002R15C10N2_DN	Dn-Dn	CCAGTATACACCATATTTCTTGCTA	GTGCATTCTCTCTAACCCAAATGGC	2602	115106	13260	HAUS1	80321	1596	CEP70
DB0001R04C18N1_UP	AD0002R15C12N2_UP	Up-Up	TTGGTGGGTGCGGTACCGGCTGTGT	CTGAATATATGTGATGGTATTGAGG	98	115106	13260	HAUS1	80321	1596	CEP70
DB0001R04C18N1_DN	AD0002R15C12N2_DN	Dn-Dn	CCAGTATACACCATATTTCTTGCTA	CATACGGCCAACCAGTACATACCAG	7	115106	13260	HAUS1	80321	1596	CEP70
DB0001R04C18N1_UP	AD0002R15C18N2_UP	Up-Up	TTGGTGGGTGCGGTACCGGCTGTGT	GAGTGGTCGTGAAGTGGGCGGGCAG	1	115106	13260	HAUS1	22852	70210	ANKRD26
DB0001R04C18N1_UP	AD0003R01C12N2_UP	Up-Up	TTGGTGGGTGCGGTACCGGCTGTGT	GGTTTCGTCATCGACTCCTAGAGGG	30	115106	13260	HAUS1	7329	3129	UBE2I
DB0001R04C18N1_DN	AD0003R01C12N2_DN	Dn-Dn	CCAGTATACACCATATTTCTTGCTA	CAAACGCCAGCTCCTTGGAGTGTAT	1	115106	13260	HAUS1	7329	3129	UBE2I
DB0001R04C18N1_UP	AD0003R01C13N2_UP	Up-Up	TTGGTGGGTGCGGTACCGGCTGTGT	GGACGCGTGCTGCAAACGGGGGATG	1	115106	13260	HAUS1	7329	3129	UBE2I
DB0001R04C18N1_UP	AD0003R01C19N2_UP	Up-Up	TTGGTGGGTGCGGTACCGGCTGTGT	TGCGTCTCATCAGCCTTTACTTATA	1	115106	13260	HAUS1	6810	8013	STX4
DB0001R04C18N1_DN	AD0003R01C23N2_DN	Dn-Dn	CCAGTATACACCATATTTCTTGCTA	AGCCGGCTTGAACACCCTCTCTAAC	1	115106	13260	HAUS1	6810	8013	STX4
DB0001R04C18N1_UP	AD0003R02C03N2_UP	Up-Up	TTGGTGGGTGCGGTACCGGCTGTGT	ATTAGAGGATCCTTACACTAAGCAG	2	115106	13260	HAUS1	5932	1563	RBBP8
DB0001R04C18N1_DN	AD0003R02C03N2_DN	Dn-Dn	CCAGTATACACCATATTTCTTGCTA	CATACGCTTAGCAGAACACGTTGAT	3	115106	13260	HAUS1	5932	1563	RBBP8
DB0001R04C18N1_UP	AD0003R02C05N1_UP	Up-Up	TTGGTGGGTGCGGTACCGGCTGTGT	CACCGGGGGTGGTAGGGGGACTGGG	1	115106	13260	HAUS1	5932	1563	RBBP8
DB0001R04C18N1_DN	AD0003R02C05N1_DN	Dn-Dn	CCAGTATACACCATATTTCTTGCTA	TCTAGCTATGAAGTCATTATCTGTC	1	115106	13260	HAUS1	5932	1563	RBBP8
DB0001R04C18N1_DN	AD0003R02C07N2_DN	Dn-Dn	CCAGTATACACCATATTTCTTGCTA	CACTCCTACATTACATTCTTCTATC	16	115106	13260	HAUS1	6844	4137	VAMP2
DB0001R04C18N1_DN	AD0003R02C11N1_DN	Dn-Dn	CCAGTATACACCATATTTCTTGCTA	CAGTAAGGAAGCTGTACGGCACATA	5	115106	13260	HAUS1	10212	3179	DDX39
DB0001R04C18N1_UP	AD0003R02C15N1_UP	Up-Up	TTGGTGGGTGCGGTACCGGCTGTGT	AGAGTTTTTAATAACAGATGGTATTTAGT	6	115106	13260	HAUS1	27258	5664	LSM3
DB0001R04C18N1_DN	AD0003R02C15N1_DN	Dn-Dn	CCAGTATACACCATATTTCTTGCTA	ACGGCCAACCCTCAGATCTGCGCCA	2	115106	13260	HAUS1	27258	5664	LSM3
DB0001R04C18N1_UP	AD0003R02C17N2_UP	Up-Up	TTGGTGGGTGCGGTACCGGCTGTGT	TCTGTAAACAGTACAGGAGGCGTTA	8	115106	13260	HAUS1	27258	5664	LSM3
DB0001R04C18N1_DN	AD0003R02C17N2_DN	Dn-Dn	CCAGTATACACCATATTTCTTGCTA	AATCACGATCAGTTCAAACCCTGTT	3	115106	13260	HAUS1	27258	5664	LSM3
DB0001R04C18N1_UP	AD0003R02C19N2_UP	Up-Up	TTGGTGGGTGCGGTACCGGCTGTGT	AATGTTTCATCCTACGTGTATGAAG	3	115106	13260	HAUS1	114932	2777	MRFAP1L1
DB0001R04C18N1_DN	AD0003R02C19N2_DN	Dn-Dn	CCAGTATACACCATATTTCTTGCTA	GTAATAGAGTAAGACCCGATTATGT	6	115106	13260	HAUS1	114932	2777	MRFAP1L1
DB0001R04C18N1_UP	AD0003R02C22N2_UP	Up-Up	TTGGTGGGTGCGGTACCGGCTGTGT	CTGTGTTGTGTCATTTATGTTTGAT	9	115106	13260	HAUS1	114932	2777	MRFAP1L1
DB0001R04C18N1_DN	AD0003R02C22N2_DN	Dn-Dn	CCAGTATACACCATATTTCTTGCTA	TTAAACTAGGAATAGCCTACATTTA	11	115106	13260	HAUS1	114932	2777	MRFAP1L1
DB0001R04C18N1_UP	AD0003R03C13N2_UP	Up-Up	TTGGTGGGTGCGGTACCGGCTGTGT	AAAAGATAGTACCAGGAGACGTGGG	1	115106	13260	HAUS1	22974	3600	TPX2
DB0001R04C18N1_UP	AD0003R03C21N2_UP	Up-Up	TTGGTGGGTGCGGTACCGGCTGTGT	TGGCGAAGAGGCGCGAAATCCTTAT	1	115106	13260	HAUS1	1781	291	DYNC1I2
DB0001R04C18N1_UP	AD0003R04C03N2_UP	Up-Up	TTGGTGGGTGCGGTACCGGCTGTGT	TGCGTCTTAGAATACGTGGGACGAT	1	115106	13260	HAUS1	1781	291	DYNC1I2
DB0001R04C18N1_DN	AD0003R04C14N2_DN	Dn-Dn	CCAGTATACACCATATTTCTTGCTA	CAGAGAGCCACCTGGTCTCACACGG	3	115106	13260	HAUS1	54585	10414	LZTFL1
DB0001R04C18N1_DN	AD0003R05C11N2_DN	Dn-Dn	CCAGTATACACCATATTTCTTGCTA	GTGATTCGATATGATACAAATGTCC	2	115106	13260	HAUS1	93323	7014	HAUS8
DB0001R04C18N1_UP	AD0003R06C02N2_UP	Up-Up	TTGGTGGGTGCGGTACCGGCTGTGT	GGAGTGTATTTAATACTAGACGTTA	1	115106	13260	HAUS1	54585	1540	LZTFL1
DB0001R04C18N1_DN	AD0003R06C02N2_DN	Dn-Dn	CCAGTATACACCATATTTCTTGCTA	CATAAAGATACTGTTCTACTCACAG	1	115106	13260	HAUS1	54585	1540	LZTFL1
DB0001R04C18N1_DN	AD0003R06C04N2_DN	Dn-Dn	CCAGTATACACCATATTTCTTGCTA	GGAGATAAAAAATTGGATAGCTCTT	1	115106	13260	HAUS1	54585	1540	LZTFL1
DB0001R05C02N2_DN	AD0001R05C20N2_DN	Dn-Dn	CCCCCGCCCTTGCATCCGCCACTGC	CGGGTACACGCTCAGACTAAGACTA	1	56890	9176	MDM1	29911	573	HOOK2
DB0001R05C02N2_UP	AD0001R12C06N2_UP	Up-Up	CACCTGTGAATGGGGTCGGGGACGG	CCTGGTAGCCCCCGGGGCGACAGCG	15	56890	9176	MDM1	201255	7299	LRRC45
DB0001R05C02N2_DN	AD0001R12C12N2_DN	Dn-Dn	CCCCCGCCCTTGCATCCGCCACTGC	ACTACGTGTCCCACCACATGGCCTT	46	56890	9176	MDM1	284086	53456	NEK8
DB0001R05C02N2_DN	AD0001R14C14N1_DN	Dn-Dn	CCCCCGCCCTTGCATCCGCCACTGC	TAAATTTAAAATAAGTATCAATCGG	1	56890	9176	MDM1	582	56157	BBS1
DB0001R05C02N2_DN	AD0001R15C05N2_DN	Dn-Dn	CCCCCGCCCTTGCATCCGCCACTGC	ATAAGTCCGGCAACTTGACCGAGGT	9	56890	9176	MDM1	7531	34	YWHAE
DB0001R05C02N2_UP	AD0002R09C23N1_UP	Up-Up	CACCTGTGAATGGGGTCGGGGACGG	GTCCTAAATGTGATCAGTTTGGGTT	15	56890	9176	MDM1	284076	2303	TTLL6
DB0001R05C02N2_DN	AD0002R10C16N2_DN	Dn-Dn	CCCCCGCCCTTGCATCCGCCACTGC	ATAGTACTCTAAGAATTTCCCTTCA	1	56890	9176	MDM1	10013	8810	HDAC6
DB0001R05C02N2_UP	AD0002R11C22N2_UP	Up-Up	CACCTGTGAATGGGGTCGGGGACGG	CAAGTACCTTATCGTACAAATTCTG	10	56890	9176	MDM1	5708	5171	PSMD2
DB0001R05C02N2_DN	AD0002R13C21N2_DN	Dn-Dn	CCCCCGCCCTTGCATCCGCCACTGC	CCGGCAAGCGTCAGATTCGACCGGC	38	56890	9176	MDM1	56904	6148	SH3GLB2
DB0001R05C02N2_UP	AD0003R03C18N2_UP	Up-Up	CACCTGTGAATGGGGTCGGGGACGG	AAGACGATGGGGGGTAGGACGGGGG	4	56890	9176	MDM1	26140	9089	TTLL3
DB0001R05C02N2_UP	AD0003R06C12N2_UP	Up-Up	CACCTGTGAATGGGGTCGGGGACGG	TAAGACATCGGTCAAATCCCCAGCT	1	56890	9176	MDM1	60509	4496	AGBL5
DB0001R05C05N2_DN	AD0001R03C23N2_DN	Dn-Dn	CATGAATTAGGGTAAATAAGCCAAG	AATGCCCGAGCGACTATCATTCTTA	1	56890	9176	MDM1	11104	11609	KATNA1
DB0001R05C05N2_UP	AD0001R06C10N2_UP	Up-Up	GGGGGTGGGGTACCGGTAGATGGGT	TAATAACTTTAATTGTTTGGTCTGA	12	56890	9176	MDM1	5108	8878	PCM1
DB0001R05C05N2_UP	AD0001R08C03N2_UP	Up-Up	GGGGGTGGGGTACCGGTAGATGGGT	ATTCTTTTCGTTGTGTGGCCTCGCC	27	56890	9176	MDM1	57695	14162	USP37
DB0001R05C05N2_DN	AD0002R02C10N1_DN	Dn-Dn	CATGAATTAGGGTAAATAAGCCAAG	CACTAAGGACGTCAGAAAACCAGCG	1	56890	9176	MDM1	896	6197	CCND3
DB0001R05C05N2_UP	AD0002R05C07N2_UP	Up-Up	GGGGGTGGGGTACCGGTAGATGGGT	GAGTCTGTAACGTATTCGCACAGTT	11	56890	9176	MDM1	1454	4815	CSNK1E
DB0001R05C05N2_UP	AD0002R10C02N1_UP	Up-Up	GGGGGTGGGGTACCGGTAGATGGGT	ATGGGAACAGGTACCCGCTTCAGGA	20	56890	9176	MDM1	284076	2303	TTLL6
DB0001R05C05N2_UP	AD0002R11C22N2_UP	Up-Up	GGGGGTGGGGTACCGGTAGATGGGT	CAAGTACCTTATCGTACAAATTCTG	12	56890	9176	MDM1	5708	5171	PSMD2
DB0001R05C05N2_DN	AD0002R12C05N1_DN	Dn-Dn	CATGAATTAGGGTAAATAAGCCAAG	TATTCTCTAATTAAGATACTTCGCC	1	56890	9176	MDM1	1032	3933	CDKN2D
DB0001R05C05N2_DN	AD0002R13C09N2_DN	Dn-Dn	CATGAATTAGGGTAAATAAGCCAAG	CCCCCATGCCATGCGACTATCTGTT	1	56890	9176	MDM1	5701	7961	PSMC2
DB0001R05C05N2_DN	AD0002R14C01N2_DN	Dn-Dn	CATGAATTAGGGTAAATAAGCCAAG	CATGAGGCCCCATCCTCGTCCCGGT	32	56890	9176	MDM1	6285	3757	S100B
DB0001R05C05N2_DN	AD0002R14C06N1_DN	Dn-Dn	CATGAATTAGGGTAAATAAGCCAAG	AGGTATTATAGGAAAATATATCGAG	1	56890	9176	MDM1	638	3740	BIK
DB0001R05C05N2_UP	AD0003R02C08N1_UP	Up-Up	GGGGGTGGGGTACCGGTAGATGGGT	TGCGGTGAGGGGTGGTGGCGGGGGG	11	56890	9176	MDM1	6844	4137	VAMP2
DB0001R05C05N2_DN	AD0003R06C01N2_DN	Dn-Dn	CATGAATTAGGGTAAATAAGCCAAG	AATGGTCACAAAGATTTTCGTTAGG	18	56890	9176	MDM1	55722	3636	CEP72
DB0001R05C11N2_UP	AD0001R01C19N2_UP	Up-Up	CTGATGGATGGGGCCGCGTGGCTGC	CCCAATGCTTCAGTTGGGGTTAGGC	1	80321	9161	CEP70	10121	3250	ACTR1A
DB0001R05C11N2_UP	AD0001R03C24N2_UP	Up-Up	CTGATGGATGGGGCCGCGTGGCTGC	CCTGCAGGGTATACACCCATCGGCG	1	80321	9161	CEP70	11104	11609	KATNA1
DB0001R05C11N2_DN	AD0001R03C24N2_DN	Dn-Dn	CCCGCCATCCTGCTCGCTCCCCCTA	TTAACCACGTTGATGCTCCGTCGAA	49	80321	9161	CEP70	11104	11609	KATNA1
DB0001R05C11N2_UP	AD0001R05C06N2_UP	Up-Up	CTGATGGATGGGGCCGCGTGGCTGC	TTAGTCCTAGACGCCACGGTAGGAG	156	80321	9161	CEP70	116840	12626	CNTROB
DB0001R05C11N2_DN	AD0001R05C06N2_DN	Dn-Dn	CCCGCCATCCTGCTCGCTCCCCCTA	CCAATGCTATAAATCTTAATGCTC	287	80321	9161	CEP70	116840	12626	CNTROB
DB0001R05C11N2_UP	AD0001R09C06N2_UP	Up-Up	CTGATGGATGGGGCCGCGTGGCTGC	AGGGGTAGAGGCATGGAGCTTCCGA	4	80321	9161	CEP70	203068	14788	TUBB
DB0001R05C11N2_DN	AD0001R09C06N2_DN	Dn-Dn	CCCGCCATCCTGCTCGCTCCCCCTA	GGTTAGCTGTTGCGGACCTGCAATA	169	80321	9161	CEP70	203068	14788	TUBB
DB0001R05C11N2_UP	AD0001R09C21N1_UP	Up-Up	CTGATGGATGGGGCCGCGTGGCTGC	GGTGAGGGGGTTAGCATCGCGAGTA	9623	80321	9161	CEP70	10320	2940	IKZF1
DB0001R05C11N2_DN	AD0001R09C21N1_DN	Dn-Dn	CCCGCCATCCTGCTCGCTCCCCCTA	AGATGTATAATCCTTTATAGCTTCA	8046	80321	9161	CEP70	10320	2940	IKZF1
DB0001R05C11N2_DN	AD0001R10C01N2_DN	Dn-Dn	CCCGCCATCCTGCTCGCTCCCCCTA	GTCGCTTATTGCTCATGCAATCTGT	1	80321	9161	CEP70	90410	10243	IFT20
DB0001R05C11N2_UP	AD0001R11C06N2_UP	Up-Up	CTGATGGATGGGGCCGCGTGGCTGC	CGGGGGAAACTCGGTGGGTAGCAGG	1	80321	9161	CEP70	7283	8018	TUBG1
DB0001R05C11N2_UP	AD0001R11C16N2_UP	Up-Up	CTGATGGATGGGGCCGCGTGGCTGC	GATGAAAGTTAAGGTGCTTAGTAAG	10	80321	9161	CEP70	3320	8199	HSP90AA1
DB0001R05C11N2_DN	AD0001R11C16N2_DN	Dn-Dn	CCCGCCATCCTGCTCGCTCCCCCTA	GAGCTCACGCTCGAGAGGGAGTCGA	6	80321	9161	CEP70	3320	8199	HSP90AA1
DB0001R05C11N2_UP	AD0001R12C13N2_UP	Up-Up	CTGATGGATGGGGCCGCGTGGCTGC	TTAGGGTACATCAATTGTCAGTGCG	18	80321	9161	CEP70	284086	53456	NEK8
DB0001R05C11N2_UP	AD0002R01C01N2_UP	Up-Up	CTGATGGATGGGGCCGCGTGGCTGC	ATGCCAGTCAATGTCGGAGGCGTGT	6	80321	9161	CEP70	84902	9655	CCDC123
DB0001R05C11N2_UP	AD0002R01C11N2_UP	Up-Up	CTGATGGATGGGGCCGCGTGGCTGC	CGTGGGCGTAGGAGACCGGGGGTGC	69	80321	9161	CEP70	11030	3504	RBPMS
DB0001R05C11N2_DN	AD0002R01C11N2_DN	Dn-Dn	CCCGCCATCCTGCTCGCTCCCCCTA	CACCCCCCCAGACCCCGGACATTCG	128	80321	9161	CEP70	11030	3504	RBPMS
DB0001R05C11N2_UP	AD0002R02C02N1_UP	Up-Up	CTGATGGATGGGGCCGCGTGGCTGC	TGGAATGAGTAGGAGGTGACTGTGC	1	80321	9161	CEP70	163	4761	AP2B1
DB0001R05C11N2_DN	AD0002R02C16N2_DN	Dn-Dn	CCCGCCATCCTGCTCGCTCCCCCTA	GTCTAATACCTCATACACTCACTCA	11	80321	9161	CEP70	3320	53186	HSP90AA1
DB0001R05C11N2_DN	AD0002R05C11N2_DN	Dn-Dn	CCCGCCATCCTGCTCGCTCCCCCTA	TCCCCACCCCTTCACCTTCGCCCAT	3	80321	9161	CEP70	203068	3825	TUBB
DB0001R05C11N2_UP	AD0002R05C12N2_UP	Up-Up	CTGATGGATGGGGCCGCGTGGCTGC	TCTTAGGGATTCAAACCGTTTTAAA	27	80321	9161	CEP70	203068	3825	TUBB
DB0001R05C11N2_UP	AD0002R07C18N2_UP	Up-Up	CTGATGGATGGGGCCGCGTGGCTGC	CACTTCGTTGAGGTCGTAACTCTTT	45	80321	9161	CEP70	5566	71136	PRKACA
DB0001R05C11N2_UP	AD0002R08C08N2_UP	Up-Up	CTGATGGATGGGGCCGCGTGGCTGC	GAATCCTTCAGTACGGGCGGGGGGC	132	80321	9161	CEP70	79600	71186	TCTN1
DB0001R05C11N2_DN	AD0002R08C08N2_DN	Dn-Dn	CCCGCCATCCTGCTCGCTCCCCCTA	CTGTGCCCAACTCTTCTGCTCCTGT	16	80321	9161	CEP70	79600	71186	TCTN1
DB0001R05C11N2_UP	AD0002R09C03N2_UP	Up-Up	CTGATGGATGGGGCCGCGTGGCTGC	GACGCATGTGAAACGGCTAGTAGGA	32	80321	9161	CEP70	10460	71455	TACC3
DB0001R05C11N2_DN	AD0002R09C03N2_DN	Dn-Dn	CCCGCCATCCTGCTCGCTCCCCCTA	CGACTCACTTTTAAAAACAACTAAG	141	80321	9161	CEP70	10460	71455	TACC3
DB0001R05C11N2_UP	AD0002R09C21N2_UP	Up-Up	CTGATGGATGGGGCCGCGTGGCTGC	AAACGTATGCATCATGGGTACAATT	77	80321	9161	CEP70	80254	7011	CEP63
DB0001R05C11N2_DN	AD0002R11C05N2_DN	Dn-Dn	CCCGCCATCCTGCTCGCTCCCCCTA	CTACAACGTACGCAGTGCATATATG	1	80321	9161	CEP70	27077	4426	B9D1
DB0001R05C11N2_UP	AD0002R12C05N1_UP	Up-Up	CTGATGGATGGGGCCGCGTGGCTGC	GCTCAGTGGGCTAGATGGGTGGATG	2	80321	9161	CEP70	1032	3933	CDKN2D
DB0001R05C11N2_DN	AD0002R12C14N2_DN	Dn-Dn	CCCGCCATCCTGCTCGCTCCCCCTA	CATCCAGCACCGCCCAAAACAACAG	1	80321	9161	CEP70	10933	4430	MORF4L1
DB0001R05C11N2_UP	AD0002R13C09N2_UP	Up-Up	CTGATGGATGGGGCCGCGTGGCTGC	AGTTCAAAATCTTGCTTTTTAGTAT	1	80321	9161	CEP70	5701	7961	PSMC2
DB0001R05C11N2_DN	AD0002R13C10N2_DN	Dn-Dn	CCCGCCATCCTGCTCGCTCCCCCTA	GGTAGGCCGTAAAAACCTGCGGTAA	1	80321	9161	CEP70	5701	7961	PSMC2
DB0001R05C11N2_UP	AD0002R14C06N1_UP	Up-Up	CTGATGGATGGGGCCGCGTGGCTGC	CTGCCCGGAAGTATTCGGGAGGTGG	1	80321	9161	CEP70	638	3740	BIK
DB0001R05C11N2_DN	AD0002R14C06N1_DN	Dn-Dn	CCCGCCATCCTGCTCGCTCCCCCTA	AGGTATTATAGGAAAATATATCGAG	1	80321	9161	CEP70	638	3740	BIK
DB0001R05C11N2_UP	AD0002R15C10N2_UP	Up-Up	CTGATGGATGGGGCCGCGTGGCTGC	TCTTTCCATATAAATGCGGAACGTC	33	80321	9161	CEP70	80321	1596	CEP70
DB0001R05C11N2_DN	AD0002R15C10N2_DN	Dn-Dn	CCCGCCATCCTGCTCGCTCCCCCTA	GTGCATTCTCTCTAACCCAAATGGC	78	80321	9161	CEP70	80321	1596	CEP70
DB0001R05C11N2_UP	AD0002R15C12N2_UP	Up-Up	CTGATGGATGGGGCCGCGTGGCTGC	CTGAATATATGTGATGGTATTGAGG	1	80321	9161	CEP70	80321	1596	CEP70
DB0001R05C11N2_DN	AD0002R15C12N2_DN	Dn-Dn	CCCGCCATCCTGCTCGCTCCCCCTA	CATACGGCCAACCAGTACATACCAG	2	80321	9161	CEP70	80321	1596	CEP70
DB0001R05C11N2_DN	AD0002R16C04N1_DN	Dn-Dn	CCCGCCATCCTGCTCGCTCCCCCTA	TTGGGGATCTACTGCTATTTTAAGG	1	80321	9161	CEP70	10426	2984	TUBGCP3
DB0001R05C11N2_UP	AD0003R02C03N2_UP	Up-Up	CTGATGGATGGGGCCGCGTGGCTGC	ATTAGAGGATCCTTACACTAAGCAG	1	80321	9161	CEP70	5932	1563	RBBP8
DB0001R05C11N2_UP	AD0003R02C09N2_UP	Up-Up	CTGATGGATGGGGCCGCGTGGCTGC	CTGCTAAGCATATACGTCAACAGTT	5	80321	9161	CEP70	10212	3179	DDX39
DB0001R05C11N2_DN	AD0003R02C09N2_DN	Dn-Dn	CCCGCCATCCTGCTCGCTCCCCCTA	ACCCTATTTGGGCATAACCGGTTC	5	80321	9161	CEP70	10212	3179	DDX39
DB0001R05C11N2_UP	AD0003R02C17N2_UP	Up-Up	CTGATGGATGGGGCCGCGTGGCTGC	TCTGTAAACAGTACAGGAGGCGTTA	1	80321	9161	CEP70	27258	5664	LSM3
DB0001R05C11N2_DN	AD0003R02C19N2_DN	Dn-Dn	CCCGCCATCCTGCTCGCTCCCCCTA	GTAATAGAGTAAGACCCGATTATGT	2	80321	9161	CEP70	114932	2777	MRFAP1L1
DB0001R05C11N2_UP	AD0003R02C22N2_UP	Up-Up	CTGATGGATGGGGCCGCGTGGCTGC	CTGTGTTGTGTCATTTATGTTTGAT	1	80321	9161	CEP70	114932	2777	MRFAP1L1
DB0001R05C11N2_UP	AD0003R04C20N2_UP	Up-Up	CTGATGGATGGGGCCGCGTGGCTGC	AATGAAGGAAAACGGGTGAGGCGCG	3	80321	9161	CEP70	153241	10401	CEP120
DB0001R05C11N2_DN	AD0003R04C20N2_DN	Dn-Dn	CCCGCCATCCTGCTCGCTCCCCCTA	CGACGACACATTCAAGGTTTAGCAC	4	80321	9161	CEP70	153241	10401	CEP120
DB0001R05C11N2_UP	AD0003R05C07N2_UP	Up-Up	CTGATGGATGGGGCCGCGTGGCTGC	TGACTATTTTGATCTGTGGGTCGGA	1	80321	9161	CEP70	93323	7014	HAUS8
DB0001R05C11N2_DN	AD0003R05C07N2_DN	Dn-Dn	CCCGCCATCCTGCTCGCTCCCCCTA	GCGTTCACAATAAACAAGGTAAATG	1	80321	9161	CEP70	93323	7014	HAUS8
DB0001R05C12N2_UP	AD0001R06C06N2_UP	Up-Up	TTAACATTATACTCTGCTTCGGCGG	ACTGCCGCGCCATCCAGAAACTTTT	1	80321	9161	CEP70	80321	9161	CEP70
DB0001R05C12N2_DN	AD0001R06C06N2_DN	Dn-Dn	CTCCAGGTCGCCGCCTGCCGCCTTC	TGGAAGCTGCCTTCTAAGGCTGCAG	2	80321	9161	CEP70	80321	9161	CEP70
DB0001R05C12N2_UP	AD0001R07C04N2_UP	Up-Up	TTAACATTATACTCTGCTTCGGCGG	AGGTTAGCGCGCAAGTTTCTATCGG	13	80321	9161	CEP70	11258	3972	DCTN3
DB0001R05C12N2_UP	AD0001R09C21N1_UP	Up-Up	TTAACATTATACTCTGCTTCGGCGG	GGTGAGGGGGTTAGCATCGCGAGTA	1	80321	9161	CEP70	10320	2940	IKZF1
DB0001R05C12N2_DN	AD0001R09C22N2_DN	Dn-Dn	CTCCAGGTCGCCGCCTGCCGCCTTC	CCCAGTCTTTACCGGCTCAAAGATT	5	80321	9161	CEP70	10320	2940	IKZF1
DB0001R05C12N2_UP	AD0001R11C16N2_UP	Up-Up	TTAACATTATACTCTGCTTCGGCGG	GATGAAAGTTAAGGTGCTTAGTAAG	105	80321	9161	CEP70	3320	8199	HSP90AA1
DB0001R05C12N2_UP	AD0001R11C22N2_UP	Up-Up	TTAACATTATACTCTGCTTCGGCGG	GGTCATTGTAATGGTTCATGAACAT	33	80321	9161	CEP70	121441	1509	NEDD1
DB0001R05C12N2_DN	AD0001R11C22N2_DN	Dn-Dn	CTCCAGGTCGCCGCCTGCCGCCTTC	CCGACCCGCTTTGTCATTCTTTGGG	82	80321	9161	CEP70	121441	1509	NEDD1
DB0001R05C12N2_UP	AD0002R12C04N1_UP	Up-Up	TTAACATTATACTCTGCTTCGGCGG	ACATCGGCACCGAAGCCCGCCGTA	1	80321	9161	CEP70	1032	3933	CDKN2D
DB0001R05C12N2_UP	AD0002R13C18N2_UP	Up-Up	TTAACATTATACTCTGCTTCGGCGG	ACGGTCGTATACAGCAGGGGTAGTG	1	80321	9161	CEP70	665	2427	BNIP3L
DB0001R05C12N2_UP	AD0002R15C10N2_UP	Up-Up	TTAACATTATACTCTGCTTCGGCGG	TCTTTCCATATAAATGCGGAACGTC	1431	80321	9161	CEP70	80321	1596	CEP70
DB0001R05C12N2_DN	AD0002R15C10N2_DN	Dn-Dn	CTCCAGGTCGCCGCCTGCCGCCTTC	GTGCATTCTCTCTAACCCAAATGGC	1275	80321	9161	CEP70	80321	1596	CEP70
DB0001R05C12N2_UP	AD0002R15C12N2_UP	Up-Up	TTAACATTATACTCTGCTTCGGCGG	CTGAATATATGTGATGGTATTGAGG	3	80321	9161	CEP70	80321	1596	CEP70
DB0001R05C12N2_DN	AD0002R15C12N2_DN	Dn-Dn	CTCCAGGTCGCCGCCTGCCGCCTTC	CATACGGCCAACCAGTACATACCAG	2	80321	9161	CEP70	80321	1596	CEP70
DB0001R05C12N2_DN	AD0003R02C05N1_DN	Dn-Dn	CTCCAGGTCGCCGCCTGCCGCCTTC	TCTAGCTATGAAGTCATTATCTGTC	20	80321	9161	CEP70	5932	1563	RBBP8
DB0001R05C12N2_DN	AD0003R02C17N2_DN	Dn-Dn	CTCCAGGTCGCCGCCTGCCGCCTTC	AATCACGATCAGTTCAAACCCTGTT	1	80321	9161	CEP70	27258	5664	LSM3
DB0001R05C12N2_DN	AD0003R06C08N2_DN	Dn-Dn	CTCCAGGTCGCCGCCTGCCGCCTTC	GTAGAAGATATACGAAACGGACCTT	22	80321	9161	CEP70	83540	5774	NUF2
DB0001R05C20N2_DN	AD0001R01C01N2_DN	Dn-Dn	GACAGAACGAATCTTAATTCGTCCA	TTACTCTTCTAGCGAAACAACGCTC	27	10733	2057	PLK4	9814	9688	SFI1
DB0001R05C20N2_DN	AD0001R01C21N2_DN	Dn-Dn	GACAGAACGAATCTTAATTCGTCCA	CTCTATGTAGTAAAGACAGCCAAAA	60	10733	2057	PLK4	10121	3250	ACTR1A
DB0001R05C20N2_UP	AD0001R07C23N2_UP	Up-Up	CCCCATGATTTCAAAAGAAAATATT	TTGGGGCGTTTTGCTACGACCCAGA	1	10733	2057	PLK4	57695	14162	USP37
DB0001R05C20N2_DN	AD0001R09C09N2_DN	Dn-Dn	GACAGAACGAATCTTAATTCGTCCA	TGTAACTAGACGTTTTAGTCCCACG	4	10733	2057	PLK4	8636	2717	SSNA1
DB0001R05C20N2_UP	AD0001R09C12N2_UP	Up-Up	CCCCATGATTTCAAAAGAAAATATT	GCAAGAACAGTGTTTCGTCTGAAGC	1	10733	2057	PLK4	6672	7188	SP100
DB0001R05C20N2_DN	AD0001R09C22N2_DN	Dn-Dn	GACAGAACGAATCTTAATTCGTCCA	CCCAGTCTTTACCGGCTCAAAGATT	1	10733	2057	PLK4	10320	2940	IKZF1
DB0001R05C20N2_DN	AD0001R10C01N2_DN	Dn-Dn	GACAGAACGAATCTTAATTCGTCCA	GTCGCTTATTGCTCATGCAATCTGT	1	10733	2057	PLK4	90410	10243	IFT20
DB0001R05C20N2_DN	AD0001R13C12N2_DN	Dn-Dn	GACAGAACGAATCTTAATTCGTCCA	ATGGAACTTAAGACCTCCGTAAATC	4	10733	2057	PLK4	26140	52663	TTLL3
DB0001R05C20N2_DN	AD0002R02C02N1_DN	Dn-Dn	GACAGAACGAATCTTAATTCGTCCA	TACCTGGACTCAGTCGACTGCAAAA	2	10733	2057	PLK4	163	4761	AP2B1
DB0001R05C20N2_DN	AD0002R04C07N2_DN	Dn-Dn	GACAGAACGAATCTTAATTCGTCCA	GGCACCAACAGAAAGGACGCAAGTG	50	10733	2057	PLK4	25886	4487	POC1A
DB0001R05C20N2_UP	AD0002R05C14N2_UP	Up-Up	CCCCATGATTTCAAAAGAAAATATT	CCGTACGTTACACCGTGTGCAATCG	2	10733	2057	PLK4	10383	2550	TUBB2C
DB0001R05C20N2_DN	AD0002R05C14N2_DN	Dn-Dn	GACAGAACGAATCTTAATTCGTCCA	CTATCATCATAGCTTTTGTGATCA	45	10733	2057	PLK4	10383	2550	TUBB2C
DB0001R05C20N2_UP	AD0002R06C11N2_UP	Up-Up	CCCCATGATTTCAAAAGAAAATATT	GAGAAGCGGTAGGGTGAGTAGGTAA	13	10733	2057	PLK4	147841	71933	SPC24
DB0001R05C20N2_UP	AD0002R08C15N2_UP	Up-Up	CCCCATGATTTCAAAAGAAAATATT	TATCGGCTTATATTAGCCTTGGTAA	4	10733	2057	PLK4	10464	71402	PIBF1
DB0001R05C20N2_DN	AD0002R08C15N2_DN	Dn-Dn	GACAGAACGAATCTTAATTCGTCCA	CCGGCGGCCTGTCCATACGTGGGCA	2	10733	2057	PLK4	10464	71402	PIBF1
DB0001R05C20N2_DN	AD0002R09C10N2_DN	Dn-Dn	GACAGAACGAATCTTAATTCGTCCA	CAAACCTATACCTGTGACCATAGTT	1	10733	2057	PLK4	51175	1716	TUBE1
DB0001R05C20N2_UP	AD0002R10C06N2_UP	Up-Up	CCCCATGATTTCAAAAGAAAATATT	AATAGAAAGTCCGGTCTCGCTTCAT	1	10733	2057	PLK4	79959	1190	CEP76
DB0001R05C20N2_DN	AD0002R11C12N2_DN	Dn-Dn	GACAGAACGAATCTTAATTCGTCCA	GGCTACAACGATATCAACCCTTACG	1	10733	2057	PLK4	51053	5591	GMNN
DB0001R05C20N2_UP	AD0002R11C19N1_UP	Up-Up	CCCCATGATTTCAAAAGAAAATATT	CAAAATCTGCCCAAGTATAGCTGC	213	10733	2057	PLK4	51053	5591	GMNN
DB0001R05C20N2_DN	AD0002R11C19N1_DN	Dn-Dn	GACAGAACGAATCTTAATTCGTCCA	TTGTATACTAGTAAACATCAGAATA	252	10733	2057	PLK4	51053	5591	GMNN
DB0001R05C20N2_UP	AD0002R12C04N1_UP	Up-Up	CCCCATGATTTCAAAAGAAAATATT	ACATCGGCACCGAAGCCCGCCGTA	1	10733	2057	PLK4	1032	3933	CDKN2D
DB0001R05C20N2_DN	AD0002R12C05N1_DN	Dn-Dn	GACAGAACGAATCTTAATTCGTCCA	TATTCTCTAATTAAGATACTTCGCC	1	10733	2057	PLK4	1032	3933	CDKN2D
DB0001R05C20N2_UP	AD0002R12C08N1_UP	Up-Up	CCCCATGATTTCAAAAGAAAATATT	GTCTGTCTTTTCGCCTTGTTGAAAG	1	10733	2057	PLK4	10933	4430	MORF4L1
DB0001R05C20N2_UP	AD0002R13C22N2_UP	Up-Up	CCCCATGATTTCAAAAGAAAATATT	GACCCCGGAGCTTAGCTCCCCTGGG	1	10733	2057	PLK4	56904	6148	SH3GLB2
DB0001R05C20N2_UP	AD0002R14C06N1_UP	Up-Up	CCCCATGATTTCAAAAGAAAATATT	CTGCCCGGAAGTATTCGGGAGGTGG	1	10733	2057	PLK4	638	3740	BIK
DB0001R05C20N2_DN	AD0003R02C22N2_DN	Dn-Dn	GACAGAACGAATCTTAATTCGTCCA	TTAAACTAGGAATAGCCTACATTTA	1	10733	2057	PLK4	114932	2777	MRFAP1L1
DB0001R05C20N2_DN	AD0003R03C20N2_DN	Dn-Dn	GACAGAACGAATCTTAATTCGTCCA	TTGGAAGTTTTCCCATCAACGATAG	21	10733	2057	PLK4	5347	2963	PLK1
DB0001R05C20N2_UP	AD0003R04C15N1_UP	Up-Up	CCCCATGATTTCAAAAGAAAATATT	GGGATCTGAGTTAGGTGGGCTTGGC	1	10733	2057	PLK4	54585	10414	LZTFL1
DB0001R05C20N2_DN	AD0003R05C01N2_DN	Dn-Dn	GACAGAACGAATCTTAATTCGTCCA	ATCAAATGGTCTGAATTGACATTTG	1	10733	2057	PLK4	4957	3043	ODF2
DB0001R05C20N2_UP	AD0003R06C08N2_UP	Up-Up	CCCCATGATTTCAAAAGAAAATATT	CGGAAACCGGCATGAGCGGTGAGTA	1	10733	2057	PLK4	83540	5774	NUF2
DB0001R06C01N2_DN	AD0001R01C09N2_DN	Dn-Dn	GCACCCACGCCCGTGGATCCGACAG	ATCATGCCGCGCTAGTTGGAGCTCT	1	10733	2057	PLK4	7532	801	YWHAG
DB0001R06C01N2_UP	AD0001R05C11N2_UP	Up-Up	CGCCTGTGGGCGGGGAGTGGTATCG	CGATAATACGGTAAAGTGCTAGGAG	4	10733	2057	PLK4	115106	13260	HAUS1
DB0001R06C01N2_DN	AD0001R05C15N1_DN	Dn-Dn	GCACCCACGCCCGTGGATCCGACAG	ACTGCAAATGACTTGAAGTCCGCCA	25	10733	2057	PLK4	27229	5836	TUBGCP4
DB0001R06C01N2_UP	AD0001R06C17N2_UP	Up-Up	CGCCTGTGGGCGGGGAGTGGTATCG	TGGTTTGCGGGCGGAAGCTGAACGC	1	10733	2057	PLK4	80184	2699	CEP290
DB0001R06C01N2_UP	AD0001R09C07N2_UP	Up-Up	CGCCTGTGGGCGGGGAGTGGTATCG	GGGGCTACGGTGGACGACGGGCAAC	1	10733	2057	PLK4	23568	3431	ARL2BP
DB0001R06C01N2_DN	AD0001R10C01N2_DN	Dn-Dn	GCACCCACGCCCGTGGATCCGACAG	GTCGCTTATTGCTCATGCAATCTGT	31	10733	2057	PLK4	90410	10243	IFT20
DB0001R06C01N2_DN	AD0001R10C08N2_DN	Dn-Dn	GCACCCACGCCCGTGGATCCGACAG	GCAAATAGAGTTGACGCAGAGATC	9	10733	2057	PLK4	10376	7910	TUBA1B
DB0001R06C01N2_DN	AD0001R10C16N2_DN	Dn-Dn	GCACCCACGCCCGTGGATCCGACAG	CCCTAGGTCATAGGAACTTTCAATT	45	10733	2057	PLK4	11116	7071	FGFR1OP
DB0001R06C01N2_DN	AD0001R13C13N2_DN	Dn-Dn	GCACCCACGCCCGTGGATCCGACAG	GCGACCAACCCCTCTTCTATGCTCC	1	10733	2057	PLK4	26140	52663	TTLL3
DB0001R06C01N2_DN	AD0001R13C23N2_DN	Dn-Dn	GCACCCACGCCCGTGGATCCGACAG	ACCAGATGCGAAGAAATATGTAAAC	47	10733	2057	PLK4	25886	56591	POC1A
DB0001R06C01N2_UP	AD0002R01C11N2_UP	Up-Up	CGCCTGTGGGCGGGGAGTGGTATCG	CGTGGGCGTAGGAGACCGGGGGTGC	2	10733	2057	PLK4	11030	3504	RBPMS
DB0001R06C01N2_UP	AD0002R01C16N2_UP	Up-Up	CGCCTGTGGGCGGGGAGTGGTATCG	TCCGTAGTATGCGTCCCGCGGGGGA	2	10733	2057	PLK4	11030	3504	RBPMS
DB0001R06C01N2_DN	AD0002R02C02N1_DN	Dn-Dn	GCACCCACGCCCGTGGATCCGACAG	TACCTGGACTCAGTCGACTGCAAAA	3	10733	2057	PLK4	163	4761	AP2B1
DB0001R06C01N2_UP	AD0002R05C16N2_UP	Up-Up	CGCCTGTGGGCGGGGAGTGGTATCG	CAATCATCAATATTAGCCTTTGGAT	32	10733	2057	PLK4	10383	2550	TUBB2C
DB0001R06C01N2_UP	AD0002R08C15N2_UP	Up-Up	CGCCTGTGGGCGGGGAGTGGTATCG	TATCGGCTTATATTAGCCTTGGTAA	60	10733	2057	PLK4	10464	71402	PIBF1
DB0001R06C01N2_DN	AD0002R08C15N2_DN	Dn-Dn	GCACCCACGCCCGTGGATCCGACAG	CCGGCGGCCTGTCCATACGTGGGCA	194	10733	2057	PLK4	10464	71402	PIBF1
DB0001R06C01N2_DN	AD0002R08C16N1_DN	Dn-Dn	GCACCCACGCCCGTGGATCCGACAG	AAAGAACAACAAGACGGGCAAGAAC	1	10733	2057	PLK4	10464	71402	PIBF1
DB0001R06C01N2_UP	AD0002R10C06N2_UP	Up-Up	CGCCTGTGGGCGGGGAGTGGTATCG	AATAGAAAGTCCGGTCTCGCTTCAT	3	10733	2057	PLK4	79959	1190	CEP76
DB0001R06C01N2_UP	AD0002R10C10N2_UP	Up-Up	CGCCTGTGGGCGGGGAGTGGTATCG	GGGGTGAAGGCCAAACTGAGCTGGC	2	10733	2057	PLK4	79959	1190	CEP76
DB0001R06C01N2_DN	AD0002R10C10N2_DN	Dn-Dn	GCACCCACGCCCGTGGATCCGACAG	TGCGATACGTTTAATCGATCAAGAT	1	10733	2057	PLK4	79959	1190	CEP76
DB0001R06C01N2_DN	AD0002R11C20N2_DN	Dn-Dn	GCACCCACGCCCGTGGATCCGACAG	CTTTTCGGGGAGTTTGTGAGCAATA	1	10733	2057	PLK4	5708	5171	PSMD2
DB0001R06C01N2_DN	AD0002R12C04N1_DN	Dn-Dn	GCACCCACGCCCGTGGATCCGACAG	CTTAAGGTGAGTTATCCATATCTAT	34	10733	2057	PLK4	1032	3933	CDKN2D
DB0001R06C01N2_UP	AD0002R14C10N2_UP	Up-Up	CGCCTGTGGGCGGGGAGTGGTATCG	GTGTTGAACGTTCTTATACTTACGT	1	10733	2057	PLK4	84100	1857	ARL6
DB0001R06C03N2_UP	AD0001R05C15N1_UP	Up-Up	GCCCGGTTGGATTGGGTCTGTTTGG	TTTAAAAGACCGATAATGAAATGGG	16	80184	2699	CEP290	27229	5836	TUBGCP4
DB0001R06C03N2_UP	AD0001R16C18N2_UP	Up-Up	GCCCGGTTGGATTGGGTCTGTTTGG	GCGTAACATGTTGTGGTCCGATACT	21	80184	2699	CEP290	54801	8819	HAUS6
DB0001R06C03N2_UP	AD0002R02C03N2_UP	Up-Up	GCCCGGTTGGATTGGGTCTGTTTGG	CCGGTATTGCACGTGATAGTGGTTA	1	80184	2699	CEP290	163	4761	AP2B1
DB0001R06C03N2_UP	AD0002R10C06N2_UP	Up-Up	GCCCGGTTGGATTGGGTCTGTTTGG	AATAGAAAGTCCGGTCTCGCTTCAT	1	80184	2699	CEP290	79959	1190	CEP76
DB0001R06C03N2_UP	AD0002R14C15N2_UP	Up-Up	GCCCGGTTGGATTGGGTCTGTTTGG	GAAGCGACTAAACGGTGCGTGACGC	47	80184	2699	CEP290	1639	8953	DCTN1
DB0001R06C03N2_UP	AD0003R04C14N2_UP	Up-Up	GCCCGGTTGGATTGGGTCTGTTTGG	AACCAGGTAGCTAGCTCTAAAACAT	1	80184	2699	CEP290	54585	10414	LZTFL1
DB0001R06C04N2_UP	AD0002R02C04N2_UP	Up-Up	AGGAGTCGTGGGTGCGTGGGGGCGA	GGGGACTGGGTTTCTTGGGTGCCCT	17	80184	2699	CEP290	29883	10940	CNOT7
DB0001R06C04N2_UP	AD0002R05C18N2_UP	Up-Up	AGGAGTCGTGGGTGCGTGGGGGCGA	AGCGGTTCTTGATCTTTTGTTATGG	44	80184	2699	CEP290	7846	4595	TUBA1A
DB0001R06C04N2_DN	AD0002R08C22N1_DN	Dn-Dn	GGACAATACAGGGTCGACGAGCATA	TAGATTGCAGGCACAAGGATACCAC	15	80184	2699	CEP290	6683	72169	SPAST
DB0001R06C04N2_UP	AD0002R09C04N2_UP	Up-Up	AGGAGTCGTGGGTGCGTGGGGGCGA	TGTGGCGACATTCACAACTCTTGTT	17	80184	2699	CEP290	10460	71455	TACC3
DB0001R06C04N2_DN	AD0002R09C16N2_DN	Dn-Dn	GGACAATACAGGGTCGACGAGCATA	GCCTCGGCCAACGCTATCGACTAAT	9	80184	2699	CEP290	51175	2163	TUBE1
DB0001R06C05N2_UP	AD0001R01C10N2_UP	Up-Up	TCGGTTAATCTACCTTAACGTGTTA	ATCGTACATTCAATCTATGCGACCG	64	11258	3972	DCTN3	7532	801	YWHAG
DB0001R06C05N2_UP	AD0001R01C21N2_UP	Up-Up	TCGGTTAATCTACCTTAACGTGTTA	ACGGCTTCCTCTGGATTTTACTCTC	17	11258	3972	DCTN3	10121	3250	ACTR1A
DB0001R06C05N2_UP	AD0001R02C03N1_UP	Up-Up	TCGGTTAATCTACCTTAACGTGTTA	CTTTAGCGACTTGAGCGCCCCGGGT	1	11258	3972	DCTN3	10382	6055	TUBB4
DB0001R06C05N2_UP	AD0001R04C13N2_UP	Up-Up	TCGGTTAATCTACCTTAACGTGTTA	TGGGCTCCCGCGGGGGAGATTGATG	15	11258	3972	DCTN3	26146	11570	TRAF3IP1
DB0001R06C05N2_DN	AD0001R05C13N2_DN	Dn-Dn	ACGAAAAGAGGCCAGAATAAAGACC	AGTTGTACATTAGTAAGAATTTTTA	1	11258	3972	DCTN3	115106	13260	HAUS1
DB0001R06C05N2_UP	AD0001R08C20N2_UP	Up-Up	TCGGTTAATCTACCTTAACGTGTTA	GGCGGAGCAAACGGGAGATTGAAGG	5	11258	3972	DCTN3	4739	14735	NEDD9
DB0001R06C05N2_UP	AD0001R13C11N2_UP	Up-Up	TCGGTTAATCTACCTTAACGTGTTA	CAGCGGTGTCTAGGGCAGGAGGGGG	53	11258	3972	DCTN3	164045	55072	HFM1
DB0001R06C05N2_UP	AD0002R05C06N2_UP	Up-Up	TCGGTTAATCTACCTTAACGTGTTA	CCTTTTATTCCCAGTGCGTCTCCTA	28	11258	3972	DCTN3	1454	4815	CSNK1E
DB0001R06C05N2_DN	AD0002R05C06N2_DN	Dn-Dn	ACGAAAAGAGGCCAGAATAAAGACC	GCATTGAAGCAACGACTAATGTTCT	54	11258	3972	DCTN3	1454	4815	CSNK1E
DB0001R06C05N2_DN	AD0002R05C12N2_DN	Dn-Dn	ACGAAAAGAGGCCAGAATAAAGACC	AAGTTACTCCCGTGCATTCGCTAAG	2	11258	3972	DCTN3	203068	3825	TUBB
DB0001R06C05N2_UP	AD0002R09C10N2_UP	Up-Up	TCGGTTAATCTACCTTAACGTGTTA	TTGTCATCCTGTCACGTATGCGATC	125	11258	3972	DCTN3	51175	1716	TUBE1
DB0001R06C05N2_DN	AD0002R12C05N1_DN	Dn-Dn	ACGAAAAGAGGCCAGAATAAAGACC	TATTCTCTAATTAAGATACTTCGCC	1	11258	3972	DCTN3	1032	3933	CDKN2D
DB0001R06C07N2_DN	AD0001R06C06N2_DN	Dn-Dn	CGGAGACTACCAACCAGAACCAAAC	TGGAAGCTGCCTTCTAAGGCTGCAG	14	11258	3972	DCTN3	80321	9161	CEP70
DB0001R06C07N2_UP	AD0001R14C21N1_UP	Up-Up	TAGTCAATCATGGCTTAGGTTAATA	CCAGGAGGGAGCGTGGATAGAGGGC	48	11258	3972	DCTN3	1070	5538	CETN3
DB0001R06C07N2_UP	AD0002R01C09N2_UP	Up-Up	TAGTCAATCATGGCTTAGGTTAATA	CAGATTTCAGGACTCTGCGTGCGTC	80	11258	3972	DCTN3	10460	56175	TACC3
DB0001R06C07N2_UP	AD0002R05C20N2_UP	Up-Up	TAGTCAATCATGGCTTAGGTTAATA	TTATCAGATTATAGGGAATGTATCG	1	11258	3972	DCTN3	7846	4595	TUBA1A
DB0001R06C07N2_UP	AD0002R08C08N2_UP	Up-Up	TAGTCAATCATGGCTTAGGTTAATA	GAATCCTTCAGTACGGGCGGGGGGC	2	11258	3972	DCTN3	79600	71186	TCTN1
DB0001R06C07N2_UP	AD0002R11C03N2_UP	Up-Up	TAGTCAATCATGGCTTAGGTTAATA	ACCCAGGGTTCATTAAGAATTGTGG	1	11258	3972	DCTN3	90410	4088	IFT20
DB0001R06C07N2_DN	AD0002R16C13N2_DN	Dn-Dn	CGGAGACTACCAACCAGAACCAAAC	CGCCGTTTCATGCCCAGGGGCGAAT	1	11258	3972	DCTN3	9793	9657	CKAP5
DB0001R06C07N2_UP	AD0003R01C23N2_UP	Up-Up	TAGTCAATCATGGCTTAGGTTAATA	AGCTCATTCGTGTGATTCCGTGTAT	1	11258	3972	DCTN3	6810	8013	STX4
DB0001R06C07N2_UP	AD0003R02C22N2_UP	Up-Up	TAGTCAATCATGGCTTAGGTTAATA	CTGTGTTGTGTCATTTATGTTTGAT	1	11258	3972	DCTN3	114932	2777	MRFAP1L1
DB0001R06C08N2_DN	AD0001R01C01N2_DN	Dn-Dn	CTTATGATACGGCGCGTTCACAGTG	TTACTCTTCTAGCGAAACAACGCTC	37	79003	3288	MIS12	9814	9688	SFI1
DB0001R06C08N2_UP	AD0001R01C10N2_UP	Up-Up	TTCGTTTCCACTGGTTAGTGCTGCC	ATCGTACATTCAATCTATGCGACCG	27	79003	3288	MIS12	7532	801	YWHAG
DB0001R06C08N2_UP	AD0001R05C01N2_UP	Up-Up	TTCGTTTCCACTGGTTAGTGCTGCC	TCTCGTGGGTTACCCTGACGGCTTC	40	79003	3288	MIS12	55012	12126	PPP2R3C
DB0001R06C08N2_DN	AD0001R09C10N2_DN	Dn-Dn	CTTATGATACGGCGCGTTCACAGTG	CAATGCGTACTATCTTAAGTTTGTC	1	79003	3288	MIS12	8636	2717	SSNA1
DB0001R06C08N2_UP	AD0001R10C10N2_UP	Up-Up	TTCGTTTCCACTGGTTAGTGCTGCC	GCTGTTGTGCTCATGATGCATGCGG	11	79003	3288	MIS12	10376	7910	TUBA1B
DB0001R06C08N2_DN	AD0002R09C16N2_DN	Dn-Dn	CTTATGATACGGCGCGTTCACAGTG	GCCTCGGCCAACGCTATCGACTAAT	25	79003	3288	MIS12	51175	2163	TUBE1
DB0001R06C08N2_DN	AD0002R12C04N1_DN	Dn-Dn	CTTATGATACGGCGCGTTCACAGTG	CTTAAGGTGAGTTATCCATATCTAT	1	79003	3288	MIS12	1032	3933	CDKN2D
DB0001R06C08N2_UP	AD0002R12C15N2_UP	Up-Up	TTCGTTTCCACTGGTTAGTGCTGCC	GCTTGTTGCTATGCCATGTGTTGTT	1	79003	3288	MIS12	6015	4435	RING1
DB0001R06C08N2_DN	AD0002R13C17N2_DN	Dn-Dn	CTTATGATACGGCGCGTTCACAGTG	GCCCTCTTCCCAGGCGCACACCCAT	24	79003	3288	MIS12	665	2427	BNIP3L
DB0001R06C08N2_UP	AD0002R14C01N2_UP	Up-Up	TTCGTTTCCACTGGTTAGTGCTGCC	CGGATACGGGATATGCACAGTGATC	76	79003	3288	MIS12	6285	3757	S100B
DB0001R06C08N2_DN	AD0002R14C01N2_DN	Dn-Dn	CTTATGATACGGCGCGTTCACAGTG	CATGAGGCCCCATCCTCGTCCCGGT	1	79003	3288	MIS12	6285	3757	S100B
DB0001R06C08N2_UP	AD0002R14C15N2_UP	Up-Up	TTCGTTTCCACTGGTTAGTGCTGCC	GAAGCGACTAAACGGTGCGTGACGC	11	79003	3288	MIS12	1639	8953	DCTN1
DB0001R06C08N2_DN	AD0003R01C24N2_DN	Dn-Dn	CTTATGATACGGCGCGTTCACAGTG	GCACGGCCTGACGCAACTTCCGGGA	29	79003	3288	MIS12	9112	8956	MTA1
DB0001R06C08N2_DN	AD0003R02C07N2_DN	Dn-Dn	CTTATGATACGGCGCGTTCACAGTG	CACTCCTACATTACATTCTTCTATC	16	79003	3288	MIS12	6844	4137	VAMP2
DB0001R06C08N2_UP	AD0003R02C17N2_UP	Up-Up	TTCGTTTCCACTGGTTAGTGCTGCC	TCTGTAAACAGTACAGGAGGCGTTA	1	79003	3288	MIS12	27258	5664	LSM3
DB0001R06C08N2_UP	AD0003R03C14N2_UP	Up-Up	TTCGTTTCCACTGGTTAGTGCTGCC	CTATTTTCAGGACCTCCATTTAAAT	1	79003	3288	MIS12	22974	3600	TPX2
DB0001R06C08N2_UP	AD0003R03C21N2_UP	Up-Up	TTCGTTTCCACTGGTTAGTGCTGCC	TGGCGAAGAGGCGCGAAATCCTTAT	1	79003	3288	MIS12	1781	291	DYNC1I2
DB0001R06C11N2_UP	AD0001R01C16N2_UP	Up-Up	TATAGCCGAACGGAGTTTAAAGGGG	GGAAGATACTTGCATCCTCGGGAAG	1	79003	3288	MIS12	55559	347	HAUS7
DB0001R06C11N2_UP	AD0001R08C22N2_UP	Up-Up	TATAGCCGAACGGAGTTTAAAGGGG	TTGATCGGCGACAATGCATTGTTGGA	1	79003	3288	MIS12	4739	14735	NEDD9
DB0001R06C11N2_DN	AD0002R12C17N2_DN	Dn-Dn	AGGCCTGCCTGATTCCAGCTTCCAA	CACGCCTACTACCAAGAGTTAGCGT	1	79003	3288	MIS12	6015	4435	RING1
DB0001R06C11N2_DN	AD0002R16C06N1_DN	Dn-Dn	AGGCCTGCCTGATTCCAGCTTCCAA	CGGAGAAATGGACACGGCCGTAAGA	3	79003	3288	MIS12	10426	2984	TUBGCP3
DB0001R06C11N2_UP	AD0003R02C19N2_UP	Up-Up	TATAGCCGAACGGAGTTTAAAGGGG	AATGTTTCATCCTACGTGTATGAAG	1	79003	3288	MIS12	114932	2777	MRFAP1L1
DB0001R06C12N1_UP	AD0003R01C23N2_UP	Up-Up	GTGTTGTAGGGAGCGTCGGGTTGCG	AGCTCATTCGTGTGATTCCGTGTAT	1	55233	925	MOBKL1B	6810	8013	STX4
DB0001R06C13N2_UP	AD0001R01C03N2_UP	Up-Up	TCTAGAGGGGAGAGGCAGAGTGGTG	CCGGGGGTGGGGAGACGGCCCTGGA	40	55233	925	MOBKL1B	9814	9688	SFI1
DB0001R06C13N2_UP	AD0001R02C14N2_UP	Up-Up	TCTAGAGGGGAGAGGCAGAGTGGTG	CTTGGGTCGGGAGGGCGTTTGGGGG	1	55233	925	MOBKL1B	10376	229	TUBA1B
DB0001R06C13N2_DN	AD0001R07C06N2_DN	Dn-Dn	AGAGGCATCGAAAACATGGTAGGCG	CACCGCGCAACATTTCGGACACCCT	30	55233	925	MOBKL1B	11258	3972	DCTN3
DB0001R06C13N2_UP	AD0001R12C13N2_UP	Up-Up	TCTAGAGGGGAGAGGCAGAGTGGTG	TTAGGGTACATCAATTGTCAGTGCG	11	55233	925	MOBKL1B	284086	53456	NEK8
DB0001R06C13N2_UP	AD0001R13C05N2_UP	Up-Up	TCTAGAGGGGAGAGGCAGAGTGGTG	TGGCGTCAAGATTGAGGTGTCAGT	21	55233	925	MOBKL1B	200894	52802	ARL13B
DB0001R06C13N2_UP	AD0001R16C10N2_UP	Up-Up	TCTAGAGGGGAGAGGCAGAGTGGTG	CCGATAAACGGCGGCCAGCATGAGA	1	55233	925	MOBKL1B	27229	907	TUBGCP4
DB0001R06C13N2_UP	AD0002R14C06N1_UP	Up-Up	TCTAGAGGGGAGAGGCAGAGTGGTG	CTGCCCGGAAGTATTCGGGAGGTGG	1	55233	925	MOBKL1B	638	3740	BIK
DB0001R06C14N1_UP	AD0001R01C05N2_UP	Up-Up	TTAGCGGGGGCGCCGTGTCGGCATT	TTCGTCGGCTGCTTGTCAAGCACTT	8	5111	3156	PCNA	2275	5359	FHL3
DB0001R06C14N1_UP	AD0001R12C13N2_UP	Up-Up	TTAGCGGGGGCGCCGTGTCGGCATT	TTAGGGTACATCAATTGTCAGTGCG	23	5111	3156	PCNA	284086	53456	NEK8
DB0001R06C14N1_UP	AD0002R05C07N2_UP	Up-Up	TTAGCGGGGGCGCCGTGTCGGCATT	GAGTCTGTAACGTATTCGCACAGTT	15	5111	3156	PCNA	1454	4815	CSNK1E
DB0001R06C14N1_UP	AD0003R04C15N1_UP	Up-Up	TTAGCGGGGGCGCCGTGTCGGCATT	GGGATCTGAGTTAGGTGGGCTTGGC	27	5111	3156	PCNA	54585	10414	LZTFL1
DB0001R06C16N2_DN	AD0001R03C24N2_DN	Dn-Dn	TCCGCCGCATTAAGTCCGCCGCTAG	TTAACCACGTTGATGCTCCGTCGAA	14	5111	3156	PCNA	11104	11609	KATNA1
DB0001R06C16N2_DN	AD0001R07C16N2_DN	Dn-Dn	TCCGCCGCATTAAGTCCGCCGCTAG	TGTATTATTCGGCCGCCAGTAGTAC	6	5111	3156	PCNA	5111	3156	PCNA
DB0001R06C16N2_UP	AD0001R07C17N2_UP	Up-Up	GGACCAGTAGTCACGTTTATGGTGG	TAGTCGCGGTCGGGGATAAGCTTTA	1	5111	3156	PCNA	5111	3156	PCNA
DB0001R06C16N2_DN	AD0002R01C09N2_DN	Dn-Dn	TCCGCCGCATTAAGTCCGCCGCTAG	ATTACTCAAAACAGTTAAACACGAC	33	5111	3156	PCNA	10460	56175	TACC3
DB0001R06C16N2_UP	AD0002R14C15N2_UP	Up-Up	GGACCAGTAGTCACGTTTATGGTGG	GAAGCGACTAAACGGTGCGTGACGC	12	5111	3156	PCNA	1639	8953	DCTN1
DB0001R06C18N2_DN	AD0001R12C12N2_DN	Dn-Dn	CTGGATTCATAGGCTTTCGAAAAGT	ACTACGTGTCCCACCACATGGCCTT	18	10142	14138	AKAP9	284086	53456	NEK8
DB0001R06C18N2_UP	AD0001R13C23N2_UP	Up-Up	AATCCAAAGGCGGCGACGCATGCTG	AAACGTTAACAGCGCCGTGTGTACG	1	10142	14138	AKAP9	25886	56591	POC1A
DB0001R06C18N2_UP	AD0001R15C02N2_UP	Up-Up	AATCCAAAGGCGGCGACGCATGCTG	AGGTAACCAATCCTAGAGCAATAGT	37	10142	14138	AKAP9	1070	5538	CETN3
DB0001R06C18N2_DN	AD0001R15C10N2_DN	Dn-Dn	CTGGATTCATAGGCTTTCGAAAAGT	AGCCGATTCGTTTATCAGAAGGCTG	1	10142	14138	AKAP9	22924	7187	MAPRE3
DB0001R06C18N2_UP	AD0002R01C11N2_UP	Up-Up	AATCCAAAGGCGGCGACGCATGCTG	CGTGGGCGTAGGAGACCGGGGGTGC	26	10142	14138	AKAP9	11030	3504	RBPMS
DB0001R06C18N2_DN	AD0002R02C02N1_DN	Dn-Dn	CTGGATTCATAGGCTTTCGAAAAGT	TACCTGGACTCAGTCGACTGCAAAA	1	10142	14138	AKAP9	163	4761	AP2B1
DB0001R06C18N2_DN	AD0002R05C16N2_DN	Dn-Dn	CTGGATTCATAGGCTTTCGAAAAGT	TACCCTTCTCACCCCTCGTCTCCGA	22	10142	14138	AKAP9	10383	2550	TUBB2C
DB0001R06C18N2_DN	AD0002R12C04N1_DN	Dn-Dn	CTGGATTCATAGGCTTTCGAAAAGT	CTTAAGGTGAGTTATCCATATCTAT	1	10142	14138	AKAP9	1032	3933	CDKN2D
DB0001R06C18N2_DN	AD0002R13C17N2_DN	Dn-Dn	CTGGATTCATAGGCTTTCGAAAAGT	GCCCTCTTCCCAGGCGCACACCCAT	9	10142	14138	AKAP9	665	2427	BNIP3L
DB0001R06C18N2_DN	AD0003R02C19N2_DN	Dn-Dn	CTGGATTCATAGGCTTTCGAAAAGT	GTAATAGAGTAAGACCCGATTATGT	1	10142	14138	AKAP9	114932	2777	MRFAP1L1
DB0001R06C18N2_DN	AD0003R04C03N2_DN	Dn-Dn	CTGGATTCATAGGCTTTCGAAAAGT	TCTTACTAGAAGAACGCGCCAATCA	47	10142	14138	AKAP9	1781	291	DYNC1I2
DB0001R06C20N2_UP	AD0001R05C16N2_UP	Up-Up	TGACTTAGGAGGTTCTATCAGGCGG	TCGGCGACACCGTTCGTTGTAGGGA	3	10142	14138	AKAP9	27229	5836	TUBGCP4
DB0001R06C20N2_DN	AD0001R05C16N2_DN	Dn-Dn	TCACGGCCGACCTCAACAACGCGTC	TACGAACTTCACTAGTTGCTATGTG	1	10142	14138	AKAP9	27229	5836	TUBGCP4
DB0001R06C20N2_DN	AD0001R05C24N2_DN	Dn-Dn	TCACGGCCGACCTCAACAACGCGTC	GTCTATATGTGTGATAAACTGTAAA	1	10142	14138	AKAP9	56890	9176	MDM1
DB0001R06C20N2_UP	AD0001R06C09N2_UP	Up-Up	TGACTTAGGAGGTTCTATCAGGCGG	ATTGTGTATCTGTCACGCGTTCAGA	13	10142	14138	AKAP9	5108	8878	PCM1
DB0001R06C20N2_UP	AD0001R07C04N2_UP	Up-Up	TGACTTAGGAGGTTCTATCAGGCGG	AGGTTAGCGCGCAAGTTTCTATCGG	152	10142	14138	AKAP9	11258	3972	DCTN3
DB0001R06C20N2_DN	AD0001R07C04N2_DN	Dn-Dn	TCACGGCCGACCTCAACAACGCGTC	TCCTTGGCCACCTAAACATTTCTGC	229	10142	14138	AKAP9	11258	3972	DCTN3
DB0001R06C20N2_UP	AD0001R09C09N2_UP	Up-Up	TGACTTAGGAGGTTCTATCAGGCGG	CTTGATTCACATATCTAGGTGTGCG	10	10142	14138	AKAP9	8636	2717	SSNA1
DB0001R06C20N2_DN	AD0001R09C09N2_DN	Dn-Dn	TCACGGCCGACCTCAACAACGCGTC	TGTAACTAGACGTTTTAGTCCCACG	3	10142	14138	AKAP9	8636	2717	SSNA1
DB0001R06C20N2_DN	AD0001R10C01N2_DN	Dn-Dn	TCACGGCCGACCTCAACAACGCGTC	GTCGCTTATTGCTCATGCAATCTGT	1	10142	14138	AKAP9	90410	10243	IFT20
DB0001R06C20N2_UP	AD0001R10C04N2_UP	Up-Up	TGACTTAGGAGGTTCTATCAGGCGG	TGAGGGTGGTCGTGCGCCCTGCGGC	9	10142	14138	AKAP9	23332	10089	CLASP1
DB0001R06C20N2_DN	AD0001R10C04N2_DN	Dn-Dn	TCACGGCCGACCTCAACAACGCGTC	ACGGGGCACTGCGCTGACACAACCG	490	10142	14138	AKAP9	23332	10089	CLASP1
DB0001R06C20N2_DN	AD0001R10C08N2_DN	Dn-Dn	TCACGGCCGACCTCAACAACGCGTC	GCAAATAGAGTTGACGCAGAGATC	1	10142	14138	AKAP9	10376	7910	TUBA1B
DB0001R06C20N2_DN	AD0001R11C16N2_DN	Dn-Dn	TCACGGCCGACCTCAACAACGCGTC	GAGCTCACGCTCGAGAGGGAGTCGA	4	10142	14138	AKAP9	3320	8199	HSP90AA1
DB0001R06C20N2_UP	AD0001R16C12N2_UP	Up-Up	TGACTTAGGAGGTTCTATCAGGCGG	CCGCATGCACGCGTTGGTTCTTTGG	2	10142	14138	AKAP9	27229	907	TUBGCP4
DB0001R06C20N2_DN	AD0001R16C12N2_DN	Dn-Dn	TCACGGCCGACCTCAACAACGCGTC	GCGATAAGTCGTAGCGAGCAACGAA	1	10142	14138	AKAP9	27229	907	TUBGCP4
DB0001R06C20N2_UP	AD0002R01C21N2_UP	Up-Up	TGACTTAGGAGGTTCTATCAGGCGG	TTGGGCCCGGAGGGCTATAGGGGGG	222	10142	14138	AKAP9	55165	4717	CEP55
DB0001R06C20N2_DN	AD0002R01C21N2_DN	Dn-Dn	TCACGGCCGACCTCAACAACGCGTC	AGATGAAAATAACATGTCAACCTTA	199	10142	14138	AKAP9	55165	4717	CEP55
DB0001R06C20N2_DN	AD0002R05C11N2_DN	Dn-Dn	TCACGGCCGACCTCAACAACGCGTC	TCCCCACCCCTTCACCTTCGCCCAT	38	10142	14138	AKAP9	203068	3825	TUBB
DB0001R06C20N2_UP	AD0002R05C14N2_UP	Up-Up	TGACTTAGGAGGTTCTATCAGGCGG	CCGTACGTTACACCGTGTGCAATCG	1	10142	14138	AKAP9	10383	2550	TUBB2C
DB0001R06C20N2_UP	AD0002R07C12N2_UP	Up-Up	TGACTTAGGAGGTTCTATCAGGCGG	CACTTAGACTAACCTGTCGCGGGTC	1	10142	14138	AKAP9	5566	71136	PRKACA
DB0001R06C20N2_DN	AD0002R07C12N2_DN	Dn-Dn	TCACGGCCGACCTCAACAACGCGTC	AGCGAGAACACATACGAACGGAACA	3	10142	14138	AKAP9	5566	71136	PRKACA
DB0001R06C20N2_UP	AD0002R08C16N1_UP	Up-Up	TGACTTAGGAGGTTCTATCAGGCGG	TACTTTTGTTCTTTCATATTTCTAA	2	10142	14138	AKAP9	10464	71402	PIBF1
DB0001R06C20N2_DN	AD0002R08C16N1_DN	Dn-Dn	TCACGGCCGACCTCAACAACGCGTC	AAAGAACAACAAGACGGGCAAGAAC	2	10142	14138	AKAP9	10464	71402	PIBF1
DB0001R06C20N2_UP	AD0002R09C01N2_UP	Up-Up	TGACTTAGGAGGTTCTATCAGGCGG	TCTCGAGTCGATATACTTCCTGTCC	5	10142	14138	AKAP9	6683	72169	SPAST
DB0001R06C20N2_DN	AD0002R09C01N2_DN	Dn-Dn	TCACGGCCGACCTCAACAACGCGTC	CTGCGGACATGTTCAAGACATACAC	1	10142	14138	AKAP9	6683	72169	SPAST
DB0001R06C20N2_UP	AD0002R09C15N2_UP	Up-Up	TGACTTAGGAGGTTCTATCAGGCGG	ATGGTGACCTATCGAATATCGTTTG	3	10142	14138	AKAP9	51175	2163	TUBE1
DB0001R06C20N2_DN	AD0002R09C15N2_DN	Dn-Dn	TCACGGCCGACCTCAACAACGCGTC	GGCCTAGGAGATATTCTGATCAGAA	1	10142	14138	AKAP9	51175	2163	TUBE1
DB0001R06C20N2_UP	AD0002R13C14N2_UP	Up-Up	TGACTTAGGAGGTTCTATCAGGCGG	TGGTAGTACAGTCAGGGTTGGGTGC	2	10142	14138	AKAP9	1019	4019	CDK4
DB0001R06C20N2_DN	AD0002R13C14N2_DN	Dn-Dn	TCACGGCCGACCTCAACAACGCGTC	AGGCACTGAAGTCATCATGAGATCG	2	10142	14138	AKAP9	1019	4019	CDK4
DB0001R06C20N2_UP	AD0002R13C16N2_UP	Up-Up	TGACTTAGGAGGTTCTATCAGGCGG	ATTCTGTAATCGCTGCCTCCACGTC	1	10142	14138	AKAP9	1019	4019	CDK4
DB0001R06C20N2_UP	AD0002R14C05N2_UP	Up-Up	TGACTTAGGAGGTTCTATCAGGCGG	CTTAATGTAATTAACAAACCTTAAC	59	10142	14138	AKAP9	638	3740	BIK
DB0001R06C20N2_DN	AD0002R14C05N2_DN	Dn-Dn	TCACGGCCGACCTCAACAACGCGTC	CTCCAGAGCGTCCCGTGCCACGCAC	13	10142	14138	AKAP9	638	3740	BIK
DB0001R06C20N2_UP	AD0002R14C11N2_UP	Up-Up	TGACTTAGGAGGTTCTATCAGGCGG	GACCTATCTCGAAGATACATGCCC	33	10142	14138	AKAP9	84100	1857	ARL6
DB0001R06C20N2_DN	AD0002R16C02N2_DN	Dn-Dn	TCACGGCCGACCTCAACAACGCGTC	CACGTTCAAAGATGCCGACAAGGGC	8	10142	14138	AKAP9	22852	70210	ANKRD26
DB0001R06C20N2_DN	AD0002R16C22N1_DN	Dn-Dn	TCACGGCCGACCTCAACAACGCGTC	TACTATTGTAATTATTAACCGTTGT	1	10142	14138	AKAP9	10013	2397	HDAC6
DB0001R06C20N2_UP	AD0003R02C05N1_UP	Up-Up	TGACTTAGGAGGTTCTATCAGGCGG	CACCGGGGGTGGTAGGGGGACTGGG	1	10142	14138	AKAP9	5932	1563	RBBP8
DB0001R06C20N2_UP	AD0003R02C15N1_UP	Up-Up	TGACTTAGGAGGTTCTATCAGGCGG	AGAGTTTTTAATAACAGATGGTATTTAGT	6	10142	14138	AKAP9	27258	5664	LSM3
DB0001R06C20N2_DN	AD0003R02C15N1_DN	Dn-Dn	TCACGGCCGACCTCAACAACGCGTC	ACGGCCAACCCTCAGATCTGCGCCA	1	10142	14138	AKAP9	27258	5664	LSM3
DB0001R06C20N2_UP	AD0003R05C11N2_UP	Up-Up	TGACTTAGGAGGTTCTATCAGGCGG	AAACCGCAGGTTTGTGTTAGTTCTA	12	10142	14138	AKAP9	93323	7014	HAUS8
DB0001R06C20N2_DN	AD0003R06C09N2_DN	Dn-Dn	TCACGGCCGACCTCAACAACGCGTC	TTCACTAACTGCTAGGGCGTTGTAT	70	10142	14138	AKAP9	83540	5774	NUF2
DB0001R06C20N2_UP	AD0003R06C12N2_UP	Up-Up	TGACTTAGGAGGTTCTATCAGGCGG	TAAGACATCGGTCAAATCCCCAGCT	1	10142	14138	AKAP9	60509	4496	AGBL5
DB0001R06C20N2_DN	AD0003R06C12N2_DN	Dn-Dn	TCACGGCCGACCTCAACAACGCGTC	TTACAAATACCTATATATGGTCTGC	112	10142	14138	AKAP9	60509	4496	AGBL5
DB0001R06C24N2_DN	AD0001R01C04N2_DN	Dn-Dn	AGGCTCTCTACAGCCCCAACCTACG	AATAATGACAAACACCTTTACACGG	11	57695	14162	USP37	2275	5359	FHL3
DB0001R06C24N2_UP	AD0001R07C07N2_UP	Up-Up	CTTTGGTCAATGTCGCGGGCCCACA	AAGGCATGTCTGGTGGGCAAGGCGG	16	57695	14162	USP37	79003	3288	MIS12
DB0001R06C24N2_UP	AD0001R13C09N2_UP	Up-Up	CTTTGGTCAATGTCGCGGGCCCACA	ACACGCCAATCACTATTTCAAAAAT	25	57695	14162	USP37	164045	55072	HFM1
DB0001R06C24N2_UP	AD0002R09C17N2_UP	Up-Up	CTTTGGTCAATGTCGCGGGCCCACA	GTGATCGCTCCTCGATCAGGACACT	63	57695	14162	USP37	282809	1515	POC1B
DB0001R06C24N2_UP	AD0002R12C05N1_UP	Up-Up	CTTTGGTCAATGTCGCGGGCCCACA	GCTCAGTGGGCTAGATGGGTGGATG	1	57695	14162	USP37	1032	3933	CDKN2D
DB0001R06C24N2_UP	AD0002R15C12N2_UP	Up-Up	CTTTGGTCAATGTCGCGGGCCCACA	CTGAATATATGTGATGGTATTGAGG	24	57695	14162	USP37	80321	1596	CEP70
DB0001R06C24N2_UP	AD0003R02C22N2_UP	Up-Up	CTTTGGTCAATGTCGCGGGCCCACA	CTGTGTTGTGTCATTTATGTTTGAT	1	57695	14162	USP37	114932	2777	MRFAP1L1
DB0001R06C24N2_UP	AD0003R06C04N2_UP	Up-Up	CTTTGGTCAATGTCGCGGGCCCACA	GACTAAGCGCTGCGGGGATGCGGGG	1	57695	14162	USP37	54585	1540	LZTFL1
DB0001R07C01N1_DN	AD0001R13C01N2_DN	Dn-Dn	GTCCCGCCTGCAGTCCCCATCTAGT	GTAAGCATGATCGGCCAACCTACTT	1	57695	14162	USP37	134359	52781	POC5
DB0001R07C01N1_DN	AD0002R10C06N2_DN	Dn-Dn	GTCCCGCCTGCAGTCCCCATCTAGT	GTGATACCAAAGGCGACAGCCGGGA	32	57695	14162	USP37	79959	1190	CEP76
DB0001R07C01N1_DN	AD0003R02C02N1_DN	Dn-Dn	GTCCCGCCTGCAGTCCCCATCTAGT	AGACAAACACACATTTCAGATAGCA	1	57695	14162	USP37	9112	8956	MTA1
DB0001R07C01N1_DN	AD0003R02C24N1_DN	Dn-Dn	GTCCCGCCTGCAGTCCCCATCTAGT	TAGGTATGTTAATGCCCAAAAGACA	1	57695	14162	USP37	6271	5964	S100A1
DB0001R07C02N2_DN	AD0001R03C02N2_DN	Dn-Dn	TGTTGGCGTTCCCTTCTGGGTCACC	GTCACATAACTGCGCTCACACTACA	2	4751	14238	NEK2	55722	4	CEP72
DB0001R07C02N2_UP	AD0001R10C03N2_UP	Up-Up	TGTAAGACTAGCATGTATCCGGCGC	TTTTTAATTCCTGGTTACTCGGTCG	18	4751	14238	NEK2	23332	10089	CLASP1
DB0001R07C02N2_DN	AD0001R10C03N2_DN	Dn-Dn	TGTTGGCGTTCCCTTCTGGGTCACC	CAAAACAATCCGTCTCACCTGTGCC	4	4751	14238	NEK2	23332	10089	CLASP1
DB0001R07C02N2_UP	AD0001R16C23N1_UP	Up-Up	TGTAAGACTAGCATGTATCCGGCGC	TCCTAGTTTTCTCATATATATTCGT	22	4751	14238	NEK2	84902	9655	CCDC123
DB0001R07C02N2_DN	AD0002R05C06N2_DN	Dn-Dn	TGTTGGCGTTCCCTTCTGGGTCACC	GCATTGAAGCAACGACTAATGTTCT	44	4751	14238	NEK2	1454	4815	CSNK1E
DB0001R07C02N2_UP	AD0002R07C12N2_UP	Up-Up	TGTAAGACTAGCATGTATCCGGCGC	CACTTAGACTAACCTGTCGCGGGTC	12	4751	14238	NEK2	5566	71136	PRKACA
DB0001R07C02N2_DN	AD0002R08C15N2_DN	Dn-Dn	TGTTGGCGTTCCCTTCTGGGTCACC	CCGGCGGCCTGTCCATACGTGGGCA	1	4751	14238	NEK2	10464	71402	PIBF1
DB0001R07C02N2_DN	AD0002R13C18N2_DN	Dn-Dn	TGTTGGCGTTCCCTTCTGGGTCACC	GGAACTTAGGGGGGCGCTCCAAGCG	1	4751	14238	NEK2	665	2427	BNIP3L
DB0001R07C02N2_DN	AD0003R02C03N2_DN	Dn-Dn	TGTTGGCGTTCCCTTCTGGGTCACC	CATACGCTTAGCAGAACACGTTGAT	30	4751	14238	NEK2	5932	1563	RBBP8
DB0001R07C02N2_DN	AD0003R04C10N2_DN	Dn-Dn	TGTTGGCGTTCCCTTCTGGGTCACC	TCTTCTATCTTTCCTCATATATCAA	5	4751	14238	NEK2	9702	10302	CEP57
DB0001R07C04N2_UP	AD0001R05C15N1_UP	Up-Up	GCAATACCACCTTCGGCTTCACTCA	TTTAAAAGACCGATAATGAAATGGG	1	4751	14238	NEK2	27229	5836	TUBGCP4
DB0001R07C04N2_UP	AD0001R08C20N2_UP	Up-Up	GCAATACCACCTTCGGCTTCACTCA	GGCGGAGCAAACGGGAGATTGAAGG	62	4751	14238	NEK2	4739	14735	NEDD9
DB0001R07C04N2_DN	AD0001R09C07N2_DN	Dn-Dn	TCATTCTAGAATTCTTGACGGACC	TCCTCTCCTCTCACAGTTAGACACT	1	4751	14238	NEK2	23568	3431	ARL2BP
DB0001R07C04N2_UP	AD0001R11C22N2_UP	Up-Up	GCAATACCACCTTCGGCTTCACTCA	GGTCATTGTAATGGTTCATGAACAT	7	4751	14238	NEK2	121441	1509	NEDD1
DB0001R07C04N2_UP	AD0001R15C19N2_UP	Up-Up	GCAATACCACCTTCGGCTTCACTCA	GGCGTTTGCGTGTATGTACGGCGGC	94	4751	14238	NEK2	983	5873	CDK1
DB0001R07C04N2_UP	AD0001R16C10N2_UP	Up-Up	GCAATACCACCTTCGGCTTCACTCA	CCGATAAACGGCGGCCAGCATGAGA	3	4751	14238	NEK2	27229	907	TUBGCP4
DB0001R07C04N2_UP	AD0002R05C14N2_UP	Up-Up	GCAATACCACCTTCGGCTTCACTCA	CCGTACGTTACACCGTGTGCAATCG	22	4751	14238	NEK2	10383	2550	TUBB2C
DB0001R07C04N2_DN	AD0003R04C08N2_DN	Dn-Dn	TCATTCTAGAATTCTTGACGGACC	TTTCTATGCCATACAAGAGGCGAAT	19	4751	14238	NEK2	585	1740	BBS4
DB0001R07C15N1_UP	AD0001R07C07N2_UP	Up-Up	TATTAGGTGTTAGGGTAGCGACTGA	AAGGCATGTCTGGTGGGCAAGGCGG	60	5577	14506	PRKAR2B	79003	3288	MIS12
DB0001R07C15N1_UP	AD0001R09C15N2_UP	Up-Up	TATTAGGTGTTAGGGTAGCGACTGA	CTGTTCTGGCACTGGGCCCACTGGG	12	5577	14506	PRKAR2B	10769	6177	PLK2
DB0001R07C15N1_DN	AD0002R04C06N2_DN	Dn-Dn	CCACCCACGACCCAATCACAAGAAG	CCCACTATACGCACATATACTAAGG	4	5577	14506	PRKAR2B	54930	3863	HAUS4
DB0001R07C15N1_UP	AD0002R04C07N2_UP	Up-Up	TATTAGGTGTTAGGGTAGCGACTGA	GAGGACCCAACTGCGATGTATGAGG	1	5577	14506	PRKAR2B	25886	4487	POC1A
DB0001R07C15N1_UP	AD0002R05C10N2_UP	Up-Up	TATTAGGTGTTAGGGTAGCGACTGA	CTATAATAGTTTTTAACAACAGAGA	1	5577	14506	PRKAR2B	10426	8943	TUBGCP3
DB0001R07C15N1_DN	AD0003R05C01N2_DN	Dn-Dn	CCACCCACGACCCAATCACAAGAAG	ATCAAATGGTCTGAATTGACATTTG	58	5577	14506	PRKAR2B	4957	3043	ODF2
DB0001R07C17N2_UP	AD0001R01C05N2_UP	Up-Up	CGTTCTGGTTGTCAGATCGCACAGC	TTCGTCGGCTGCTTGTCAAGCACTT	1	5577	14506	PRKAR2B	2275	5359	FHL3
DB0001R07C17N2_UP	AD0001R03C02N2_UP	Up-Up	CGTTCTGGTTGTCAGATCGCACAGC	TGTACTTTAGCATTATACATATGTC	3	5577	14506	PRKAR2B	55722	4	CEP72
DB0001R07C17N2_UP	AD0001R07C04N2_UP	Up-Up	CGTTCTGGTTGTCAGATCGCACAGC	AGGTTAGCGCGCAAGTTTCTATCGG	24	5577	14506	PRKAR2B	11258	3972	DCTN3
DB0001R07C17N2_UP	AD0002R02C01N2_UP	Up-Up	CGTTCTGGTTGTCAGATCGCACAGC	TGCTGGGGGAACCCGCATCGAACCC	1	5577	14506	PRKAR2B	55165	4717	CEP55
DB0001R07C17N2_DN	AD0002R07C12N2_DN	Dn-Dn	ATATCAGCTAGGGGGCCCGCTTAGT	AGCGAGAACACATACGAACGGAACA	1	5577	14506	PRKAR2B	5566	71136	PRKACA
DB0001R07C17N2_DN	AD0002R13C21N2_DN	Dn-Dn	ATATCAGCTAGGGGGCCCGCTTAGT	CCGGCAAGCGTCAGATTCGACCGGC	1	5577	14506	PRKAR2B	56904	6148	SH3GLB2
DB0001R07C17N2_DN	AD0002R13C22N2_DN	Dn-Dn	ATATCAGCTAGGGGGCCCGCTTAGT	ATGTTCAGCTCCTGCTATCAGAACA	1	5577	14506	PRKAR2B	56904	6148	SH3GLB2
DB0001R07C17N2_UP	AD0003R06C08N2_UP	Up-Up	CGTTCTGGTTGTCAGATCGCACAGC	CGGAAACCGGCATGAGCGGTGAGTA	7	5577	14506	PRKAR2B	83540	5774	NUF2
DB0001R07C20N2_UP	AD0001R04C24N2_UP	Up-Up	TATGTGCCTAACATCCGGAGTCACC	TTCAGCTAGCGACGGGTGACATGGG	1	4739	14735	NEDD9	1778	12239	DYNC1H1
DB0001R07C20N2_DN	AD0002R01C16N2_DN	Dn-Dn	AACGCCGCAAATTTGGGGCAGCGGT	AGGGGAGCGATTAGGGAATAGTCAC	1	4739	14735	NEDD9	11030	3504	RBPMS
DB0001R07C20N2_UP	AD0002R04C19N2_UP	Up-Up	TATGTGCCTAACATCCGGAGTCACC	CGACCTTGGTTATAGCTTAATTTTG	2	4739	14735	NEDD9	5576	4132	PRKAR2A
DB0001R07C20N2_DN	AD0003R03C20N2_DN	Dn-Dn	AACGCCGCAAATTTGGGGCAGCGGT	TTGGAAGTTTTCCCATCAACGATAG	56	4739	14735	NEDD9	5347	2963	PLK1
DB0001R07C20N2_DN	AD0003R06C01N2_DN	Dn-Dn	AACGCCGCAAATTTGGGGCAGCGGT	AATGGTCACAAAGATTTTCGTTAGG	2	4739	14735	NEDD9	55722	3636	CEP72
DB0001R07C23N2_DN	AD0001R06C05N2_DN	Dn-Dn	AATGGCGCCACAGTGGAACCCGAAC	GTTCCAAAGATGACCGAATTAAAAA	38	4739	14735	NEDD9	51259	6396	TMEM216
DB0001R07C23N2_UP	AD0001R09C06N2_UP	Up-Up	TTCCGGGCTCTGATAGTTAGTCTTA	AGGGGTAGAGGCATGGAGCTTCCGA	18	4739	14735	NEDD9	203068	14788	TUBB
DB0001R07C23N2_DN	AD0001R10C22N2_DN	Dn-Dn	AATGGCGCCACAGTGGAACCCGAAC	CGCGGGCTGCCCGGATCACTACAC	14	4739	14735	NEDD9	49856	7939	WDR8
DB0001R07C23N2_DN	AD0001R11C16N2_DN	Dn-Dn	AATGGCGCCACAGTGGAACCCGAAC	GAGCTCACGCTCGAGAGGGAGTCGA	2	4739	14735	NEDD9	3320	8199	HSP90AA1
DB0001R07C23N2_UP	AD0001R13C23N2_UP	Up-Up	TTCCGGGCTCTGATAGTTAGTCTTA	AAACGTTAACAGCGCCGTGTGTACG	27	4739	14735	NEDD9	25886	56591	POC1A
DB0001R07C23N2_DN	AD0001R13C23N2_DN	Dn-Dn	AATGGCGCCACAGTGGAACCCGAAC	ACCAGATGCGAAGAAATATGTAAAC	2	4739	14735	NEDD9	25886	56591	POC1A
DB0001R07C23N2_UP	AD0001R16C12N2_UP	Up-Up	TTCCGGGCTCTGATAGTTAGTCTTA	CCGCATGCACGCGTTGGTTCTTTGG	40	4739	14735	NEDD9	27229	907	TUBGCP4
DB0001R07C23N2_UP	AD0002R01C16N2_UP	Up-Up	TTCCGGGCTCTGATAGTTAGTCTTA	TCCGTAGTATGCGTCCCGCGGGGGA	711	4739	14735	NEDD9	11030	3504	RBPMS
DB0001R07C23N2_DN	AD0002R01C16N2_DN	Dn-Dn	AATGGCGCCACAGTGGAACCCGAAC	AGGGGAGCGATTAGGGAATAGTCAC	1019	4739	14735	NEDD9	11030	3504	RBPMS
DB0001R07C23N2_UP	AD0002R09C23N1_UP	Up-Up	TTCCGGGCTCTGATAGTTAGTCTTA	GTCCTAAATGTGATCAGTTTGGGTT	1	4739	14735	NEDD9	284076	2303	TTLL6
DB0001R07C23N2_UP	AD0002R10C06N2_UP	Up-Up	TTCCGGGCTCTGATAGTTAGTCTTA	AATAGAAAGTCCGGTCTCGCTTCAT	1	4739	14735	NEDD9	79959	1190	CEP76
DB0001R07C23N2_UP	AD0002R10C16N2_UP	Up-Up	TTCCGGGCTCTGATAGTTAGTCTTA	AACACGGGGCGCGTAAGGGGGCGGG	1	4739	14735	NEDD9	10013	8810	HDAC6
DB0001R07C23N2_DN	AD0002R11C12N2_DN	Dn-Dn	AATGGCGCCACAGTGGAACCCGAAC	GGCTACAACGATATCAACCCTTACG	2	4739	14735	NEDD9	51053	5591	GMNN
DB0001R07C23N2_UP	AD0002R12C04N1_UP	Up-Up	TTCCGGGCTCTGATAGTTAGTCTTA	ACATCGGCACCGAAGCCCGCCGTA	1	4739	14735	NEDD9	1032	3933	CDKN2D
DB0001R07C23N2_UP	AD0002R12C05N1_UP	Up-Up	TTCCGGGCTCTGATAGTTAGTCTTA	GCTCAGTGGGCTAGATGGGTGGATG	1	4739	14735	NEDD9	1032	3933	CDKN2D
DB0001R07C23N2_UP	AD0002R14C15N2_UP	Up-Up	TTCCGGGCTCTGATAGTTAGTCTTA	GAAGCGACTAAACGGTGCGTGACGC	11	4739	14735	NEDD9	1639	8953	DCTN1
DB0001R07C23N2_UP	AD0002R15C19N2_UP	Up-Up	TTCCGGGCTCTGATAGTTAGTCTTA	AGAACATGTGTACATGGCCAGGAAT	1	4739	14735	NEDD9	22852	70210	ANKRD26
DB0001R07C23N2_DN	AD0003R02C08N1_DN	Dn-Dn	AATGGCGCCACAGTGGAACCCGAAC	TAGTTATCCTCGTTCAAGTGCCATA	3	4739	14735	NEDD9	6844	4137	VAMP2
DB0001R08C02N2_UP	AD0001R01C19N2_UP	Up-Up	TTAGCTGCTAGGGGATGCGGGATTG	CCCAATGCTTCAGTTGGGGTTAGGC	2955	203068	14788	TUBB	10121	3250	ACTR1A
DB0001R08C02N2_DN	AD0001R01C19N2_DN	Dn-Dn	CCGCAATAGACACGGCGCCTACATT	ACTGAATTTGGGGTTTGCGAGTCTG	12759	203068	14788	TUBB	10121	3250	ACTR1A
DB0001R08C02N2_DN	AD0001R05C15N1_DN	Dn-Dn	CCGCAATAGACACGGCGCCTACATT	ACTGCAAATGACTTGAAGTCCGCCA	1	203068	14788	TUBB	27229	5836	TUBGCP4
DB0001R08C02N2_DN	AD0001R10C19N1_DN	Dn-Dn	CCGCAATAGACACGGCGCCTACATT	GCGCAGAGACGCTATCCAGAGAGTA	1	203068	14788	TUBB	10540	3453	DCTN2
DB0001R08C02N2_UP	AD0001R16C21N2_UP	Up-Up	TTAGCTGCTAGGGGATGCGGGATTG	TGAGCGGCCGCCGCCGCGGGAGGGG	1	203068	14788	TUBB	84902	9655	CCDC123
DB0001R08C02N2_UP	AD0002R02C15N2_UP	Up-Up	TTAGCTGCTAGGGGATGCGGGATTG	TAAAAACGATAGTCTATCGATTAGT	7	203068	14788	TUBB	3320	53186	HSP90AA1
DB0001R08C02N2_DN	AD0002R08C15N2_DN	Dn-Dn	CCGCAATAGACACGGCGCCTACATT	CCGGCGGCCTGTCCATACGTGGGCA	1	203068	14788	TUBB	10464	71402	PIBF1
DB0001R08C02N2_UP	AD0002R10C06N2_UP	Up-Up	TTAGCTGCTAGGGGATGCGGGATTG	AATAGAAAGTCCGGTCTCGCTTCAT	8	203068	14788	TUBB	79959	1190	CEP76
DB0001R08C02N2_UP	AD0002R10C16N2_UP	Up-Up	TTAGCTGCTAGGGGATGCGGGATTG	AACACGGGGCGCGTAAGGGGGCGGG	2983	203068	14788	TUBB	10013	8810	HDAC6
DB0001R08C02N2_DN	AD0002R10C16N2_DN	Dn-Dn	CCGCAATAGACACGGCGCCTACATT	ATAGTACTCTAAGAATTTCCCTTCA	4319	203068	14788	TUBB	10013	8810	HDAC6
DB0001R08C02N2_UP	AD0002R12C05N1_UP	Up-Up	TTAGCTGCTAGGGGATGCGGGATTG	GCTCAGTGGGCTAGATGGGTGGATG	1	203068	14788	TUBB	1032	3933	CDKN2D
DB0001R08C02N2_DN	AD0002R12C05N1_DN	Dn-Dn	CCGCAATAGACACGGCGCCTACATT	TATTCTCTAATTAAGATACTTCGCC	2	203068	14788	TUBB	1032	3933	CDKN2D
DB0001R08C02N2_UP	AD0002R13C10N2_UP	Up-Up	TTAGCTGCTAGGGGATGCGGGATTG	AAAAATGTCTTCCATGTCAGCTGAG	1	203068	14788	TUBB	5701	7961	PSMC2
DB0001R08C02N2_DN	AD0002R13C14N2_DN	Dn-Dn	CCGCAATAGACACGGCGCCTACATT	AGGCACTGAAGTCATCATGAGATCG	1	203068	14788	TUBB	1019	4019	CDK4
DB0001R08C02N2_DN	AD0002R13C21N2_DN	Dn-Dn	CCGCAATAGACACGGCGCCTACATT	CCGGCAAGCGTCAGATTCGACCGGC	1	203068	14788	TUBB	56904	6148	SH3GLB2
DB0001R08C02N2_DN	AD0002R14C06N1_DN	Dn-Dn	CCGCAATAGACACGGCGCCTACATT	AGGTATTATAGGAAAATATATCGAG	1	203068	14788	TUBB	638	3740	BIK
DB0001R08C02N2_DN	AD0003R02C15N1_DN	Dn-Dn	CCGCAATAGACACGGCGCCTACATT	ACGGCCAACCCTCAGATCTGCGCCA	8	203068	14788	TUBB	27258	5664	LSM3
DB0001R08C02N2_DN	AD0003R02C19N2_DN	Dn-Dn	CCGCAATAGACACGGCGCCTACATT	GTAATAGAGTAAGACCCGATTATGT	3	203068	14788	TUBB	114932	2777	MRFAP1L1
DB0001R08C05N2_UP	AD0001R01C10N2_UP	Up-Up	AGCGCCCTCTCGTGAAGGACGATGC	ATCGTACATTCAATCTATGCGACCG	5	203068	14788	TUBB	7532	801	YWHAG
DB0001R08C05N2_UP	AD0001R03C04N2_UP	Up-Up	AGCGCCCTCTCGTGAAGGACGATGC	GGTTTCTGAGGATTGTCTGAGGCGT	13	203068	14788	TUBB	261734	10399	NPHP4
DB0001R08C05N2_DN	AD0001R05C15N1_DN	Dn-Dn	GTATGGGCTCAACAAGGCCGAATGT	ACTGCAAATGACTTGAAGTCCGCCA	1	203068	14788	TUBB	27229	5836	TUBGCP4
DB0001R08C05N2_UP	AD0001R05C20N2_UP	Up-Up	AGCGCCCTCTCGTGAAGGACGATGC	CACGACCCTGCAGTGCGAGGGACGC	1	203068	14788	TUBB	29911	573	HOOK2
DB0001R08C05N2_DN	AD0001R11C16N2_DN	Dn-Dn	GTATGGGCTCAACAAGGCCGAATGT	GAGCTCACGCTCGAGAGGGAGTCGA	18	203068	14788	TUBB	3320	8199	HSP90AA1
DB0001R08C05N2_UP	AD0001R12C13N2_UP	Up-Up	AGCGCCCTCTCGTGAAGGACGATGC	TTAGGGTACATCAATTGTCAGTGCG	14	203068	14788	TUBB	284086	53456	NEK8
DB0001R08C05N2_UP	AD0001R15C05N2_UP	Up-Up	AGCGCCCTCTCGTGAAGGACGATGC	CTTAGCAGCACAGTGACAACAGATC	4343	203068	14788	TUBB	7531	34	YWHAE
DB0001R08C05N2_DN	AD0001R15C05N2_DN	Dn-Dn	GTATGGGCTCAACAAGGCCGAATGT	ATAAGTCCGGCAACTTGACCGAGGT	8860	203068	14788	TUBB	7531	34	YWHAE
DB0001R08C05N2_UP	AD0002R02C01N2_UP	Up-Up	AGCGCCCTCTCGTGAAGGACGATGC	TGCTGGGGGAACCCGCATCGAACCC	115	203068	14788	TUBB	55165	4717	CEP55
DB0001R08C05N2_UP	AD0002R02C15N2_UP	Up-Up	AGCGCCCTCTCGTGAAGGACGATGC	TAAAAACGATAGTCTATCGATTAGT	45	203068	14788	TUBB	3320	53186	HSP90AA1
DB0001R08C05N2_DN	AD0002R02C22N2_DN	Dn-Dn	GTATGGGCTCAACAAGGCCGAATGT	TCTACGGAATTCTGCATCTCAACCC	10	203068	14788	TUBB	49856	55298	WDR8
DB0001R08C05N2_UP	AD0002R05C06N2_UP	Up-Up	AGCGCCCTCTCGTGAAGGACGATGC	CCTTTTATTCCCAGTGCGTCTCCTA	3	203068	14788	TUBB	1454	4815	CSNK1E
DB0001R08C05N2_UP	AD0002R08C15N2_UP	Up-Up	AGCGCCCTCTCGTGAAGGACGATGC	TATCGGCTTATATTAGCCTTGGTAA	1	203068	14788	TUBB	10464	71402	PIBF1
DB0001R08C05N2_DN	AD0002R08C15N2_DN	Dn-Dn	GTATGGGCTCAACAAGGCCGAATGT	CCGGCGGCCTGTCCATACGTGGGCA	1	203068	14788	TUBB	10464	71402	PIBF1
DB0001R08C05N2_DN	AD0002R11C03N2_DN	Dn-Dn	GTATGGGCTCAACAAGGCCGAATGT	GTGAAGTCGCTATTTAAAAATATTC	1	203068	14788	TUBB	90410	4088	IFT20
DB0001R08C05N2_UP	AD0002R12C05N1_UP	Up-Up	AGCGCCCTCTCGTGAAGGACGATGC	GCTCAGTGGGCTAGATGGGTGGATG	1	203068	14788	TUBB	1032	3933	CDKN2D
DB0001R08C05N2_DN	AD0002R12C05N1_DN	Dn-Dn	GTATGGGCTCAACAAGGCCGAATGT	TATTCTCTAATTAAGATACTTCGCC	2	203068	14788	TUBB	1032	3933	CDKN2D
DB0001R08C05N2_DN	AD0002R13C09N2_DN	Dn-Dn	GTATGGGCTCAACAAGGCCGAATGT	CCCCCATGCCATGCGACTATCTGTT	2	203068	14788	TUBB	5701	7961	PSMC2
DB0001R08C05N2_UP	AD0002R13C21N2_UP	Up-Up	AGCGCCCTCTCGTGAAGGACGATGC	GATTCAGGACGACGTGCAAGGAGGG	1	203068	14788	TUBB	56904	6148	SH3GLB2
DB0001R08C05N2_UP	AD0002R14C05N2_UP	Up-Up	AGCGCCCTCTCGTGAAGGACGATGC	CTTAATGTAATTAACAAACCTTAAC	14	203068	14788	TUBB	638	3740	BIK
DB0001R08C05N2_UP	AD0002R14C06N1_UP	Up-Up	AGCGCCCTCTCGTGAAGGACGATGC	CTGCCCGGAAGTATTCGGGAGGTGG	1	203068	14788	TUBB	638	3740	BIK
DB0001R08C05N2_UP	AD0003R03C13N2_UP	Up-Up	AGCGCCCTCTCGTGAAGGACGATGC	AAAAGATAGTACCAGGAGACGTGGG	1	203068	14788	TUBB	22974	3600	TPX2
DB0001R08C05N2_UP	AD0003R03C20N2_UP	Up-Up	AGCGCCCTCTCGTGAAGGACGATGC	GCATTAGACAGGTTAGTCATACCGC	16	203068	14788	TUBB	5347	2963	PLK1
DB0001R08C05N2_DN	AD0003R04C14N2_DN	Dn-Dn	GTATGGGCTCAACAAGGCCGAATGT	CAGAGAGCCACCTGGTCTCACACGG	16	203068	14788	TUBB	54585	10414	LZTFL1
DB0001R08C06N2_UP	AD0001R01C10N2_UP	Up-Up	TTCGACGGCGAGGTAAGTGTCTGGG	ATCGTACATTCAATCTATGCGACCG	1	1453	7634	CSNK1D	7532	801	YWHAG
DB0001R08C06N2_UP	AD0001R04C22N2_UP	Up-Up	TTCGACGGCGAGGTAAGTGTCTGGG	ATGTCACGAGTTCAAGCGTTCGGGG	17	1453	7634	CSNK1D	1778	12239	DYNC1H1
DB0001R08C06N2_UP	AD0001R05C15N1_UP	Up-Up	TTCGACGGCGAGGTAAGTGTCTGGG	TTTAAAAGACCGATAATGAAATGGG	1	1453	7634	CSNK1D	27229	5836	TUBGCP4
DB0001R08C06N2_UP	AD0001R05C20N2_UP	Up-Up	TTCGACGGCGAGGTAAGTGTCTGGG	CACGACCCTGCAGTGCGAGGGACGC	1	1453	7634	CSNK1D	29911	573	HOOK2
DB0001R08C06N2_UP	AD0001R07C17N2_UP	Up-Up	TTCGACGGCGAGGTAAGTGTCTGGG	TAGTCGCGGTCGGGGATAAGCTTTA	1	1453	7634	CSNK1D	5111	3156	PCNA
DB0001R08C06N2_UP	AD0001R09C09N2_UP	Up-Up	TTCGACGGCGAGGTAAGTGTCTGGG	CTTGATTCACATATCTAGGTGTGCG	11130	1453	7634	CSNK1D	8636	2717	SSNA1
DB0001R08C06N2_DN	AD0001R09C09N2_DN	Dn-Dn	GATAAGTGAACATTTCTGCGTAAAA	TGTAACTAGACGTTTTAGTCCCACG	5238	1453	7634	CSNK1D	8636	2717	SSNA1
DB0001R08C06N2_UP	AD0001R09C10N2_UP	Up-Up	TTCGACGGCGAGGTAAGTGTCTGGG	GCTGGGTCCATGATAGCGACGGTGG	2	1453	7634	CSNK1D	8636	2717	SSNA1
DB0001R08C06N2_DN	AD0001R09C10N2_DN	Dn-Dn	GATAAGTGAACATTTCTGCGTAAAA	CAATGCGTACTATCTTAAGTTTGTC	2	1453	7634	CSNK1D	8636	2717	SSNA1
DB0001R08C06N2_UP	AD0001R13C20N1_UP	Up-Up	TTCGACGGCGAGGTAAGTGTCTGGG	GGCGACGGCTGCGGTGGTTTCGGAC	1	1453	7634	CSNK1D	22919	56115	MAPRE1
DB0001R08C06N2_DN	AD0002R12C05N1_DN	Dn-Dn	GATAAGTGAACATTTCTGCGTAAAA	TATTCTCTAATTAAGATACTTCGCC	1	1453	7634	CSNK1D	1032	3933	CDKN2D
DB0001R08C06N2_UP	AD0002R13C18N2_UP	Up-Up	TTCGACGGCGAGGTAAGTGTCTGGG	ACGGTCGTATACAGCAGGGGTAGTG	1	1453	7634	CSNK1D	665	2427	BNIP3L
DB0001R08C06N2_UP	AD0002R15C12N2_UP	Up-Up	TTCGACGGCGAGGTAAGTGTCTGGG	CTGAATATATGTGATGGTATTGAGG	1	1453	7634	CSNK1D	80321	1596	CEP70
DB0001R08C06N2_UP	AD0003R02C13N2_UP	Up-Up	TTCGACGGCGAGGTAAGTGTCTGGG	CACGGGCCGCACGGACGGCGAGCAT	1	1453	7634	CSNK1D	9111	7519	NMI
DB0001R08C06N2_UP	AD0003R02C17N2_UP	Up-Up	TTCGACGGCGAGGTAAGTGTCTGGG	TCTGTAAACAGTACAGGAGGCGTTA	1	1453	7634	CSNK1D	27258	5664	LSM3
DB0001R08C06N2_UP	AD0003R06C04N2_UP	Up-Up	TTCGACGGCGAGGTAAGTGTCTGGG	GACTAAGCGCTGCGGGGATGCGGGG	1	1453	7634	CSNK1D	54585	1540	LZTFL1
DB0001R08C07N2_UP	AD0001R02C03N1_UP	Up-Up	AGGGAAAGTGGACACTGATGTGTAA	CTTTAGCGACTTGAGCGCCCCGGGT	80	1453	7634	CSNK1D	10382	6055	TUBB4
DB0001R08C07N2_UP	AD0001R05C05N2_UP	Up-Up	AGGGAAAGTGGACACTGATGTGTAA	ATAACGCCAGATTCATTGGTGATTC	10	1453	7634	CSNK1D	116840	12626	CNTROB
DB0001R08C07N2_UP	AD0001R09C09N2_UP	Up-Up	AGGGAAAGTGGACACTGATGTGTAA	CTTGATTCACATATCTAGGTGTGCG	10755	1453	7634	CSNK1D	8636	2717	SSNA1
DB0001R08C07N2_UP	AD0001R10C24N1_UP	Up-Up	AGGGAAAGTGGACACTGATGTGTAA	TCAGTGCTATAGTTTGGAGGTACG	1	1453	7634	CSNK1D	49856	7939	WDR8
DB0001R08C07N2_UP	AD0001R13C17N1_UP	Up-Up	AGGGAAAGTGGACACTGATGTGTAA	TAAGCTTATTGGCTCTCAATGGCTG	1386	1453	7634	CSNK1D	8655	56155	DYNLL1
DB0001R08C07N2_UP	AD0001R15C15N2_UP	Up-Up	AGGGAAAGTGGACACTGATGTGTAA	GTAATTAAAACGAAAGAGTATTGGG	1	1453	7634	CSNK1D	22924	7187	MAPRE3
DB0001R08C07N2_UP	AD0002R09C03N2_UP	Up-Up	AGGGAAAGTGGACACTGATGTGTAA	GACGCATGTGAAACGGCTAGTAGGA	2	1453	7634	CSNK1D	10460	71455	TACC3
DB0001R08C07N2_UP	AD0003R02C05N1_UP	Up-Up	AGGGAAAGTGGACACTGATGTGTAA	CACCGGGGGTGGTAGGGGGACTGGG	1	1453	7634	CSNK1D	5932	1563	RBBP8
DB0001R08C07N2_UP	AD0003R02C08N1_UP	Up-Up	AGGGAAAGTGGACACTGATGTGTAA	TGCGGTGAGGGGTGGTGGCGGGGGG	29	1453	7634	CSNK1D	6844	4137	VAMP2
DB0001R08C08N2_DN	AD0001R02C01N1_DN	Dn-Dn	TCTGCGGATCACAGCCCGCTGATCC	ACCAGGCCAGACCCATTATAGGCGT	1	8636	2717	SSNA1	29922	5633	NME7
DB0001R08C08N2_UP	AD0001R04C13N2_UP	Up-Up	TTGCTGTATCGTTGGGGGCTTGCCG	TGGGCTCCCGCGGGGGAGATTGATG	4	8636	2717	SSNA1	26146	11570	TRAF3IP1
DB0001R08C08N2_UP	AD0001R05C06N2_UP	Up-Up	TTGCTGTATCGTTGGGGGCTTGCCG	TTAGTCCTAGACGCCACGGTAGGAG	3	8636	2717	SSNA1	116840	12626	CNTROB
DB0001R08C08N2_DN	AD0001R07C01N2_DN	Dn-Dn	TCTGCGGATCACAGCCCGCTGATCC	ACTTCACTCAAATTCACATCTAAAC	3	8636	2717	SSNA1	80184	2699	CEP290
DB0001R08C08N2_UP	AD0001R07C16N2_UP	Up-Up	TTGCTGTATCGTTGGGGGCTTGCCG	TTTGTCTTGGACCTCCTTTACATCC	1	8636	2717	SSNA1	5111	3156	PCNA
DB0001R08C08N2_DN	AD0001R08C18N2_DN	Dn-Dn	TCTGCGGATCACAGCCCGCTGATCC	ACCTCAGAGTCTGGACGATTTCATA	1	8636	2717	SSNA1	5577	14506	PRKAR2B
DB0001R08C08N2_UP	AD0001R09C09N2_UP	Up-Up	TTGCTGTATCGTTGGGGGCTTGCCG	CTTGATTCACATATCTAGGTGTGCG	8630	8636	2717	SSNA1	8636	2717	SSNA1
DB0001R08C08N2_DN	AD0001R09C09N2_DN	Dn-Dn	TCTGCGGATCACAGCCCGCTGATCC	TGTAACTAGACGTTTTAGTCCCACG	6284	8636	2717	SSNA1	8636	2717	SSNA1
DB0001R08C08N2_UP	AD0001R09C10N2_UP	Up-Up	TTGCTGTATCGTTGGGGGCTTGCCG	GCTGGGTCCATGATAGCGACGGTGG	9968	8636	2717	SSNA1	8636	2717	SSNA1
DB0001R08C08N2_DN	AD0001R09C10N2_DN	Dn-Dn	TCTGCGGATCACAGCCCGCTGATCC	CAATGCGTACTATCTTAAGTTTGTC	8667	8636	2717	SSNA1	8636	2717	SSNA1
DB0001R08C08N2_UP	AD0001R11C04N2_UP	Up-Up	TTGCTGTATCGTTGGGGGCTTGCCG	GGGTTCGTTTGTGTGTATATTCAAT	48	8636	2717	SSNA1	7283	8018	TUBG1
DB0001R08C08N2_DN	AD0001R11C04N2_DN	Dn-Dn	TCTGCGGATCACAGCCCGCTGATCC	TAATCCCGTATTGCCAATTCAAGAC	2	8636	2717	SSNA1	7283	8018	TUBG1
DB0001R08C08N2_UP	AD0001R11C11N2_UP	Up-Up	TTGCTGTATCGTTGGGGGCTTGCCG	GCCCAGGCTTTCTCTGTTGGGGAAGT	1	8636	2717	SSNA1	5518	5861	PPP2R1A
DB0001R08C08N2_UP	AD0001R11C15N2_UP	Up-Up	TTGCTGTATCGTTGGGGGCTTGCCG	TGTCTATACGAAGATAGCATTACCG	1	8636	2717	SSNA1	3320	8199	HSP90AA1
DB0001R08C08N2_DN	AD0001R11C15N2_DN	Dn-Dn	TCTGCGGATCACAGCCCGCTGATCC	CCGGTCAAGACACTCAGCAAACGCA	3	8636	2717	SSNA1	3320	8199	HSP90AA1
DB0001R08C08N2_DN	AD0002R01C07N2_DN	Dn-Dn	TCTGCGGATCACAGCCCGCTGATCC	ACTGCCGAGACCAACAGTCAAGAAA	7	8636	2717	SSNA1	3320	56677	HSP90AA1
DB0001R08C08N2_UP	AD0002R01C09N2_UP	Up-Up	TTGCTGTATCGTTGGGGGCTTGCCG	CAGATTTCAGGACTCTGCGTGCGTC	1	8636	2717	SSNA1	10460	56175	TACC3
DB0001R08C08N2_UP	AD0002R01C16N2_UP	Up-Up	TTGCTGTATCGTTGGGGGCTTGCCG	TCCGTAGTATGCGTCCCGCGGGGGA	1	8636	2717	SSNA1	11030	3504	RBPMS
DB0001R08C08N2_UP	AD0002R02C01N2_UP	Up-Up	TTGCTGTATCGTTGGGGGCTTGCCG	TGCTGGGGGAACCCGCATCGAACCC	1	8636	2717	SSNA1	55165	4717	CEP55
DB0001R08C08N2_UP	AD0002R02C02N1_UP	Up-Up	TTGCTGTATCGTTGGGGGCTTGCCG	TGGAATGAGTAGGAGGTGACTGTGC	1	8636	2717	SSNA1	163	4761	AP2B1
DB0001R08C08N2_UP	AD0002R02C03N2_UP	Up-Up	TTGCTGTATCGTTGGGGGCTTGCCG	CCGGTATTGCACGTGATAGTGGTTA	2	8636	2717	SSNA1	163	4761	AP2B1
DB0001R08C08N2_DN	AD0002R02C03N2_DN	Dn-Dn	TCTGCGGATCACAGCCCGCTGATCC	GCGCTTTGACACTGATGACTCACCC	1	8636	2717	SSNA1	163	4761	AP2B1
DB0001R08C08N2_UP	AD0002R03C01N2_UP	Up-Up	TTGCTGTATCGTTGGGGGCTTGCCG	CGCGTGTGCATCCGATTGCGATGTG	1	8636	2717	SSNA1	51143	56626	DYNC1LI1
DB0001R08C08N2_DN	AD0002R03C22N2_DN	Dn-Dn	TCTGCGGATCACAGCCCGCTGATCC	CTCGGAGATTGTTCATCCACGTATG	22	8636	2717	SSNA1	54930	3863	HAUS4
DB0001R08C08N2_DN	AD0002R05C03N2_DN	Dn-Dn	TCTGCGGATCACAGCCCGCTGATCC	AGGGCTGACATATAAACTCTCTCTA	56	8636	2717	SSNA1	1453	3787	CSNK1D
DB0001R08C08N2_UP	AD0002R06C12N1_UP	Up-Up	TTGCTGTATCGTTGGGGGCTTGCCG	CACGAGGACGTCGTGGGACCGGTGC	3	8636	2717	SSNA1	147841	71933	SPC24
DB0001R08C08N2_DN	AD0002R06C12N1_DN	Dn-Dn	TCTGCGGATCACAGCCCGCTGATCC	CAATAACTGAAAGAACTGTAGTGCT	1	8636	2717	SSNA1	147841	71933	SPC24
DB0001R08C08N2_UP	AD0002R09C17N2_UP	Up-Up	TTGCTGTATCGTTGGGGGCTTGCCG	GTGATCGCTCCTCGATCAGGACACT	1	8636	2717	SSNA1	282809	1515	POC1B
DB0001R08C08N2_DN	AD0002R10C06N2_DN	Dn-Dn	TCTGCGGATCACAGCCCGCTGATCC	GTGATACCAAAGGCGACAGCCGGGA	1	8636	2717	SSNA1	79959	1190	CEP76
DB0001R08C08N2_DN	AD0002R10C16N2_DN	Dn-Dn	TCTGCGGATCACAGCCCGCTGATCC	ATAGTACTCTAAGAATTTCCCTTCA	1	8636	2717	SSNA1	10013	8810	HDAC6
DB0001R08C08N2_UP	AD0002R11C07N1_UP	Up-Up	TTGCTGTATCGTTGGGGGCTTGCCG	CAGGAGCAAGCTCCATCGGTCTAGG	4	8636	2717	SSNA1	27077	4426	B9D1
DB0001R08C08N2_DN	AD0002R12C04N1_DN	Dn-Dn	TCTGCGGATCACAGCCCGCTGATCC	CTTAAGGTGAGTTATCCATATCTAT	1	8636	2717	SSNA1	1032	3933	CDKN2D
DB0001R08C08N2_UP	AD0002R12C05N1_UP	Up-Up	TTGCTGTATCGTTGGGGGCTTGCCG	GCTCAGTGGGCTAGATGGGTGGATG	3	8636	2717	SSNA1	1032	3933	CDKN2D
DB0001R08C08N2_DN	AD0002R12C05N1_DN	Dn-Dn	TCTGCGGATCACAGCCCGCTGATCC	TATTCTCTAATTAAGATACTTCGCC	1	8636	2717	SSNA1	1032	3933	CDKN2D
DB0001R08C08N2_DN	AD0002R13C10N2_DN	Dn-Dn	TCTGCGGATCACAGCCCGCTGATCC	GGTAGGCCGTAAAAACCTGCGGTAA	1	8636	2717	SSNA1	5701	7961	PSMC2
DB0001R08C08N2_UP	AD0002R14C24N1_UP	Up-Up	TTGCTGTATCGTTGGGGGCTTGCCG	TCTTGAGACCAATTACTGAGTTTAG	61	8636	2717	SSNA1	1069	5663	CETN2
DB0001R08C08N2_DN	AD0002R14C24N1_DN	Dn-Dn	TCTGCGGATCACAGCCCGCTGATCC	GGAGTTCCGCGGGCATCCAGCCTCG	1	8636	2717	SSNA1	1069	5663	CETN2
DB0001R08C08N2_DN	AD0002R15C08N2_DN	Dn-Dn	TCTGCGGATCACAGCCCGCTGATCC	CCTGTGCGCGGTCCACCGTGGTACA	1	8636	2717	SSNA1	1069	5663	CETN2
DB0001R08C08N2_UP	AD0002R15C10N2_UP	Up-Up	TTGCTGTATCGTTGGGGGCTTGCCG	TCTTTCCATATAAATGCGGAACGTC	4	8636	2717	SSNA1	80321	1596	CEP70
DB0001R08C08N2_DN	AD0002R15C10N2_DN	Dn-Dn	TCTGCGGATCACAGCCCGCTGATCC	GTGCATTCTCTCTAACCCAAATGGC	1	8636	2717	SSNA1	80321	1596	CEP70
DB0001R08C08N2_UP	AD0003R02C05N1_UP	Up-Up	TTGCTGTATCGTTGGGGGCTTGCCG	CACCGGGGGTGGTAGGGGGACTGGG	7	8636	2717	SSNA1	5932	1563	RBBP8
DB0001R08C08N2_DN	AD0003R02C05N1_DN	Dn-Dn	TCTGCGGATCACAGCCCGCTGATCC	TCTAGCTATGAAGTCATTATCTGTC	1	8636	2717	SSNA1	5932	1563	RBBP8
DB0001R08C08N2_UP	AD0003R02C11N1_UP	Up-Up	TTGCTGTATCGTTGGGGGCTTGCCG	ACAGCAATATAATGCATGTGGGATT	24	8636	2717	SSNA1	10212	3179	DDX39
DB0001R08C08N2_DN	AD0003R02C14N2_DN	Dn-Dn	TCTGCGGATCACAGCCCGCTGATCC	GGACAGCGCAACCGCAATTAACTAT	119	8636	2717	SSNA1	9111	7519	NMI
DB0001R08C08N2_UP	AD0003R02C19N2_UP	Up-Up	TTGCTGTATCGTTGGGGGCTTGCCG	AATGTTTCATCCTACGTGTATGAAG	763	8636	2717	SSNA1	114932	2777	MRFAP1L1
DB0001R08C08N2_DN	AD0003R02C19N2_DN	Dn-Dn	TCTGCGGATCACAGCCCGCTGATCC	GTAATAGAGTAAGACCCGATTATGT	499	8636	2717	SSNA1	114932	2777	MRFAP1L1
DB0001R08C08N2_UP	AD0003R03C13N2_UP	Up-Up	TTGCTGTATCGTTGGGGGCTTGCCG	AAAAGATAGTACCAGGAGACGTGGG	1	8636	2717	SSNA1	22974	3600	TPX2
DB0001R08C08N2_DN	AD0003R03C13N2_DN	Dn-Dn	TCTGCGGATCACAGCCCGCTGATCC	AACTGTTTAGATTCTCGTGACTTGA	2	8636	2717	SSNA1	22974	3600	TPX2
DB0001R08C08N2_UP	AD0003R03C18N2_UP	Up-Up	TTGCTGTATCGTTGGGGGCTTGCCG	AAGACGATGGGGGGTAGGACGGGGG	1	8636	2717	SSNA1	26140	9089	TTLL3
DB0001R08C08N2_UP	AD0003R05C11N2_UP	Up-Up	TTGCTGTATCGTTGGGGGCTTGCCG	AAACCGCAGGTTTGTGTTAGTTCTA	4	8636	2717	SSNA1	93323	7014	HAUS8
DB0001R08C12N1_UP	AD0001R01C19N2_UP	Up-Up	GGTATCTGTATAGGGTCGAAGTTTA	CCCAATGCTTCAGTTGGGGTTAGGC	1	8636	2717	SSNA1	10121	3250	ACTR1A
DB0001R08C12N1_DN	AD0001R04C13N2_DN	Dn-Dn	TCAGCCCGACATCCCACAGCTTCAA	AATCAAGCAACGCACAGGATCCTGA	11	8636	2717	SSNA1	26146	11570	TRAF3IP1
DB0001R08C12N1_UP	AD0001R05C05N2_UP	Up-Up	GGTATCTGTATAGGGTCGAAGTTTA	ATAACGCCAGATTCATTGGTGATTC	2	8636	2717	SSNA1	116840	12626	CNTROB
DB0001R08C12N1_UP	AD0001R05C06N2_UP	Up-Up	GGTATCTGTATAGGGTCGAAGTTTA	TTAGTCCTAGACGCCACGGTAGGAG	9839	8636	2717	SSNA1	116840	12626	CNTROB
DB0001R08C12N1_DN	AD0001R05C06N2_DN	Dn-Dn	TCAGCCCGACATCCCACAGCTTCAA	CCAATGCTATAAATCTTAATGCTC	9865	8636	2717	SSNA1	116840	12626	CNTROB
DB0001R08C12N1_UP	AD0001R05C16N2_UP	Up-Up	GGTATCTGTATAGGGTCGAAGTTTA	TCGGCGACACCGTTCGTTGTAGGGA	9	8636	2717	SSNA1	27229	5836	TUBGCP4
DB0001R08C12N1_DN	AD0001R05C20N2_DN	Dn-Dn	TCAGCCCGACATCCCACAGCTTCAA	CGGGTACACGCTCAGACTAAGACTA	1	8636	2717	SSNA1	29911	573	HOOK2
DB0001R08C12N1_UP	AD0001R05C21N2_UP	Up-Up	GGTATCTGTATAGGGTCGAAGTTTA	TGCAATCGGGGTTAGCCGGACCTTG	1	8636	2717	SSNA1	29911	573	HOOK2
DB0001R08C12N1_UP	AD0001R09C09N2_UP	Up-Up	GGTATCTGTATAGGGTCGAAGTTTA	CTTGATTCACATATCTAGGTGTGCG	18380	8636	2717	SSNA1	8636	2717	SSNA1
DB0001R08C12N1_DN	AD0001R09C09N2_DN	Dn-Dn	TCAGCCCGACATCCCACAGCTTCAA	TGTAACTAGACGTTTTAGTCCCACG	16194	8636	2717	SSNA1	8636	2717	SSNA1
DB0001R08C12N1_UP	AD0001R09C10N2_UP	Up-Up	GGTATCTGTATAGGGTCGAAGTTTA	GCTGGGTCCATGATAGCGACGGTGG	21975	8636	2717	SSNA1	8636	2717	SSNA1
DB0001R08C12N1_DN	AD0001R09C10N2_DN	Dn-Dn	TCAGCCCGACATCCCACAGCTTCAA	CAATGCGTACTATCTTAAGTTTGTC	25099	8636	2717	SSNA1	8636	2717	SSNA1
DB0001R08C12N1_UP	AD0001R09C15N2_UP	Up-Up	GGTATCTGTATAGGGTCGAAGTTTA	CTGTTCTGGCACTGGGCCCACTGGG	1	8636	2717	SSNA1	10769	6177	PLK2
DB0001R08C12N1_DN	AD0001R09C24N2_DN	Dn-Dn	TCAGCCCGACATCCCACAGCTTCAA	GTCCCTGTCTGTTTCGCTGTCGAAT	1	8636	2717	SSNA1	90410	10243	IFT20
DB0001R08C12N1_UP	AD0001R10C01N2_UP	Up-Up	GGTATCTGTATAGGGTCGAAGTTTA	GTATAAACGATGGTTCCTCACCGAC	1	8636	2717	SSNA1	90410	10243	IFT20
DB0001R08C12N1_DN	AD0001R10C01N2_DN	Dn-Dn	TCAGCCCGACATCCCACAGCTTCAA	GTCGCTTATTGCTCATGCAATCTGT	1	8636	2717	SSNA1	90410	10243	IFT20
DB0001R08C12N1_UP	AD0001R10C16N2_UP	Up-Up	GGTATCTGTATAGGGTCGAAGTTTA	TTTACCTAAGCCCTGTGGGGCGCGA	2	8636	2717	SSNA1	11116	7071	FGFR1OP
DB0001R08C12N1_UP	AD0001R11C09N2_UP	Up-Up	GGTATCTGTATAGGGTCGAAGTTTA	AACATGAGCGTCATCTCATGCAAGT	16	8636	2717	SSNA1	5518	5861	PPP2R1A
DB0001R08C12N1_UP	AD0001R16C10N2_UP	Up-Up	GGTATCTGTATAGGGTCGAAGTTTA	CCGATAAACGGCGGCCAGCATGAGA	1	8636	2717	SSNA1	27229	907	TUBGCP4
DB0001R08C12N1_UP	AD0002R01C11N2_UP	Up-Up	GGTATCTGTATAGGGTCGAAGTTTA	CGTGGGCGTAGGAGACCGGGGGTGC	1	8636	2717	SSNA1	11030	3504	RBPMS
DB0001R08C12N1_UP	AD0002R02C10N1_UP	Up-Up	GGTATCTGTATAGGGTCGAAGTTTA	CAAGCGGCATCATGCGCGTTACCAG	2	8636	2717	SSNA1	896	6197	CCND3
DB0001R08C12N1_UP	AD0002R08C15N2_UP	Up-Up	GGTATCTGTATAGGGTCGAAGTTTA	TATCGGCTTATATTAGCCTTGGTAA	2	8636	2717	SSNA1	10464	71402	PIBF1
DB0001R08C12N1_UP	AD0002R08C16N1_UP	Up-Up	GGTATCTGTATAGGGTCGAAGTTTA	TACTTTTGTTCTTTCATATTTCTAA	1	8636	2717	SSNA1	10464	71402	PIBF1
DB0001R08C12N1_UP	AD0002R09C01N2_UP	Up-Up	GGTATCTGTATAGGGTCGAAGTTTA	TCTCGAGTCGATATACTTCCTGTCC	1	8636	2717	SSNA1	6683	72169	SPAST
DB0001R08C12N1_UP	AD0002R09C23N1_UP	Up-Up	GGTATCTGTATAGGGTCGAAGTTTA	GTCCTAAATGTGATCAGTTTGGGTT	1	8636	2717	SSNA1	284076	2303	TTLL6
DB0001R08C12N1_DN	AD0002R10C10N2_DN	Dn-Dn	TCAGCCCGACATCCCACAGCTTCAA	TGCGATACGTTTAATCGATCAAGAT	1	8636	2717	SSNA1	79959	1190	CEP76
DB0001R08C12N1_DN	AD0002R10C16N2_DN	Dn-Dn	TCAGCCCGACATCCCACAGCTTCAA	ATAGTACTCTAAGAATTTCCCTTCA	40	8636	2717	SSNA1	10013	8810	HDAC6
DB0001R08C12N1_DN	AD0002R11C19N1_DN	Dn-Dn	TCAGCCCGACATCCCACAGCTTCAA	TTGTATACTAGTAAACATCAGAATA	1	8636	2717	SSNA1	51053	5591	GMNN
DB0001R08C12N1_UP	AD0002R12C04N1_UP	Up-Up	GGTATCTGTATAGGGTCGAAGTTTA	ACATCGGCACCGAAGCCCGCCGTA	1	8636	2717	SSNA1	1032	3933	CDKN2D
DB0001R08C12N1_DN	AD0002R12C04N1_DN	Dn-Dn	TCAGCCCGACATCCCACAGCTTCAA	CTTAAGGTGAGTTATCCATATCTAT	1	8636	2717	SSNA1	1032	3933	CDKN2D
DB0001R08C12N1_UP	AD0002R12C05N1_UP	Up-Up	GGTATCTGTATAGGGTCGAAGTTTA	GCTCAGTGGGCTAGATGGGTGGATG	2	8636	2717	SSNA1	1032	3933	CDKN2D
DB0001R08C12N1_DN	AD0002R12C05N1_DN	Dn-Dn	TCAGCCCGACATCCCACAGCTTCAA	TATTCTCTAATTAAGATACTTCGCC	1	8636	2717	SSNA1	1032	3933	CDKN2D
DB0001R08C12N1_UP	AD0002R13C09N2_UP	Up-Up	GGTATCTGTATAGGGTCGAAGTTTA	AGTTCAAAATCTTGCTTTTTAGTAT	1	8636	2717	SSNA1	5701	7961	PSMC2
DB0001R08C12N1_DN	AD0002R13C09N2_DN	Dn-Dn	TCAGCCCGACATCCCACAGCTTCAA	CCCCCATGCCATGCGACTATCTGTT	1	8636	2717	SSNA1	5701	7961	PSMC2
DB0001R08C12N1_UP	AD0002R13C10N2_UP	Up-Up	GGTATCTGTATAGGGTCGAAGTTTA	AAAAATGTCTTCCATGTCAGCTGAG	1	8636	2717	SSNA1	5701	7961	PSMC2
DB0001R08C12N1_DN	AD0002R13C10N2_DN	Dn-Dn	TCAGCCCGACATCCCACAGCTTCAA	GGTAGGCCGTAAAAACCTGCGGTAA	1	8636	2717	SSNA1	5701	7961	PSMC2
DB0001R08C12N1_UP	AD0002R13C16N2_UP	Up-Up	GGTATCTGTATAGGGTCGAAGTTTA	ATTCTGTAATCGCTGCCTCCACGTC	1	8636	2717	SSNA1	1019	4019	CDK4
DB0001R08C12N1_DN	AD0002R13C17N2_DN	Dn-Dn	TCAGCCCGACATCCCACAGCTTCAA	GCCCTCTTCCCAGGCGCACACCCAT	1	8636	2717	SSNA1	665	2427	BNIP3L
DB0001R08C12N1_UP	AD0002R13C22N2_UP	Up-Up	GGTATCTGTATAGGGTCGAAGTTTA	GACCCCGGAGCTTAGCTCCCCTGGG	1	8636	2717	SSNA1	56904	6148	SH3GLB2
DB0001R08C12N1_DN	AD0002R13C22N2_DN	Dn-Dn	TCAGCCCGACATCCCACAGCTTCAA	ATGTTCAGCTCCTGCTATCAGAACA	2	8636	2717	SSNA1	56904	6148	SH3GLB2
DB0001R08C12N1_UP	AD0002R14C05N2_UP	Up-Up	GGTATCTGTATAGGGTCGAAGTTTA	CTTAATGTAATTAACAAACCTTAAC	1	8636	2717	SSNA1	638	3740	BIK
DB0001R08C12N1_UP	AD0002R14C06N1_UP	Up-Up	GGTATCTGTATAGGGTCGAAGTTTA	CTGCCCGGAAGTATTCGGGAGGTGG	1	8636	2717	SSNA1	638	3740	BIK
DB0001R08C12N1_UP	AD0002R15C10N2_UP	Up-Up	GGTATCTGTATAGGGTCGAAGTTTA	TCTTTCCATATAAATGCGGAACGTC	1	8636	2717	SSNA1	80321	1596	CEP70
DB0001R08C12N1_UP	AD0003R01C23N2_UP	Up-Up	GGTATCTGTATAGGGTCGAAGTTTA	AGCTCATTCGTGTGATTCCGTGTAT	1	8636	2717	SSNA1	6810	8013	STX4
DB0001R08C12N1_UP	AD0003R02C05N1_UP	Up-Up	GGTATCTGTATAGGGTCGAAGTTTA	CACCGGGGGTGGTAGGGGGACTGGG	1	8636	2717	SSNA1	5932	1563	RBBP8
DB0001R08C12N1_DN	AD0003R02C05N1_DN	Dn-Dn	TCAGCCCGACATCCCACAGCTTCAA	TCTAGCTATGAAGTCATTATCTGTC	1	8636	2717	SSNA1	5932	1563	RBBP8
DB0001R08C12N1_DN	AD0003R02C15N1_DN	Dn-Dn	TCAGCCCGACATCCCACAGCTTCAA	ACGGCCAACCCTCAGATCTGCGCCA	1	8636	2717	SSNA1	27258	5664	LSM3
DB0001R08C12N1_DN	AD0003R02C17N2_DN	Dn-Dn	TCAGCCCGACATCCCACAGCTTCAA	AATCACGATCAGTTCAAACCCTGTT	3	8636	2717	SSNA1	27258	5664	LSM3
DB0001R08C12N1_UP	AD0003R02C19N2_UP	Up-Up	GGTATCTGTATAGGGTCGAAGTTTA	AATGTTTCATCCTACGTGTATGAAG	2	8636	2717	SSNA1	114932	2777	MRFAP1L1
DB0001R08C12N1_UP	AD0003R02C22N2_UP	Up-Up	GGTATCTGTATAGGGTCGAAGTTTA	CTGTGTTGTGTCATTTATGTTTGAT	1	8636	2717	SSNA1	114932	2777	MRFAP1L1
DB0001R08C12N1_DN	AD0003R02C22N2_DN	Dn-Dn	TCAGCCCGACATCCCACAGCTTCAA	TTAAACTAGGAATAGCCTACATTTA	2	8636	2717	SSNA1	114932	2777	MRFAP1L1
DB0001R08C12N1_DN	AD0003R04C08N2_DN	Dn-Dn	TCAGCCCGACATCCCACAGCTTCAA	TTTCTATGCCATACAAGAGGCGAAT	1	8636	2717	SSNA1	585	1740	BBS4
DB0001R08C12N1_DN	AD0003R06C09N2_DN	Dn-Dn	TCAGCCCGACATCCCACAGCTTCAA	TTCACTAACTGCTAGGGCGTTGTAT	1	8636	2717	SSNA1	83540	5774	NUF2
DB0001R08C13N2_DN	AD0001R03C24N2_DN	Dn-Dn	CCCACCGTCCTGCCACCCTACTTCG	TTAACCACGTTGATGCTCCGTCGAA	17	9738	1945	CP110	11104	11609	KATNA1
DB0001R08C13N2_DN	AD0001R09C21N1_DN	Dn-Dn	CCCACCGTCCTGCCACCCTACTTCG	AGATGTATAATCCTTTATAGCTTCA	1	9738	1945	CP110	10320	2940	IKZF1
DB0001R08C13N2_UP	AD0001R11C04N2_UP	Up-Up	GAACGAACAAGCGGAGCGTCGGCGG	GGGTTCGTTTGTGTGTATATTCAAT	1	9738	1945	CP110	7283	8018	TUBG1
DB0001R08C13N2_DN	AD0001R16C16N1_DN	Dn-Dn	CCCACCGTCCTGCCACCCTACTTCG	ATTACCAGACAAGACGTTACACGGC	1	9738	1945	CP110	54801	8819	HAUS6
DB0001R08C13N2_UP	AD0002R02C15N2_UP	Up-Up	GAACGAACAAGCGGAGCGTCGGCGG	TAAAAACGATAGTCTATCGATTAGT	1	9738	1945	CP110	3320	53186	HSP90AA1
DB0001R08C13N2_UP	AD0002R03C13N2_UP	Up-Up	GAACGAACAAGCGGAGCGTCGGCGG	ATGGCGACCGGGGCTCTCGGGGGGG	208	9738	1945	CP110	164045	53147	HFM1
DB0001R08C13N2_DN	AD0002R03C13N2_DN	Dn-Dn	CCCACCGTCCTGCCACCCTACTTCG	GCCCCTCCTAGCACAGTCTTTTGAC	396	9738	1945	CP110	164045	53147	HFM1
DB0001R08C13N2_UP	AD0002R09C03N2_UP	Up-Up	GAACGAACAAGCGGAGCGTCGGCGG	GACGCATGTGAAACGGCTAGTAGGA	3	9738	1945	CP110	10460	71455	TACC3
DB0001R08C13N2_UP	AD0002R09C10N2_UP	Up-Up	GAACGAACAAGCGGAGCGTCGGCGG	TTGTCATCCTGTCACGTATGCGATC	1	9738	1945	CP110	51175	1716	TUBE1
DB0001R08C13N2_UP	AD0002R10C06N2_UP	Up-Up	GAACGAACAAGCGGAGCGTCGGCGG	AATAGAAAGTCCGGTCTCGCTTCAT	592	9738	1945	CP110	79959	1190	CEP76
DB0001R08C13N2_DN	AD0002R10C06N2_DN	Dn-Dn	CCCACCGTCCTGCCACCCTACTTCG	GTGATACCAAAGGCGACAGCCGGGA	476	9738	1945	CP110	79959	1190	CEP76
DB0001R08C13N2_UP	AD0002R10C10N2_UP	Up-Up	GAACGAACAAGCGGAGCGTCGGCGG	GGGGTGAAGGCCAAACTGAGCTGGC	2	9738	1945	CP110	79959	1190	CEP76
DB0001R08C13N2_DN	AD0002R10C10N2_DN	Dn-Dn	CCCACCGTCCTGCCACCCTACTTCG	TGCGATACGTTTAATCGATCAAGAT	2	9738	1945	CP110	79959	1190	CEP76
DB0001R08C13N2_DN	AD0002R11C19N1_DN	Dn-Dn	CCCACCGTCCTGCCACCCTACTTCG	TTGTATACTAGTAAACATCAGAATA	1	9738	1945	CP110	51053	5591	GMNN
DB0001R08C13N2_UP	AD0002R11C22N2_UP	Up-Up	GAACGAACAAGCGGAGCGTCGGCGG	CAAGTACCTTATCGTACAAATTCTG	2	9738	1945	CP110	5708	5171	PSMD2
DB0001R08C13N2_DN	AD0002R11C22N2_DN	Dn-Dn	CCCACCGTCCTGCCACCCTACTTCG	GAAACTGCAAATTCGAATAGATTAT	4	9738	1945	CP110	5708	5171	PSMD2
DB0001R08C13N2_UP	AD0002R12C04N1_UP	Up-Up	GAACGAACAAGCGGAGCGTCGGCGG	ACATCGGCACCGAAGCCCGCCGTA	1	9738	1945	CP110	1032	3933	CDKN2D
DB0001R08C13N2_DN	AD0002R12C04N1_DN	Dn-Dn	CCCACCGTCCTGCCACCCTACTTCG	CTTAAGGTGAGTTATCCATATCTAT	1	9738	1945	CP110	1032	3933	CDKN2D
DB0001R08C13N2_UP	AD0002R15C08N2_UP	Up-Up	GAACGAACAAGCGGAGCGTCGGCGG	TCGCAGTCGTTCGGTTGGGTGACTG	6	9738	1945	CP110	1069	5663	CETN2
DB0001R08C13N2_DN	AD0002R15C08N2_DN	Dn-Dn	CCCACCGTCCTGCCACCCTACTTCG	CCTGTGCGCGGTCCACCGTGGTACA	2	9738	1945	CP110	1069	5663	CETN2
DB0001R08C13N2_UP	AD0003R04C16N2_UP	Up-Up	GAACGAACAAGCGGAGCGTCGGCGG	AAGTGTTTATGAGTAGCTGGCATGA	2251	9738	1945	CP110	129880	10732	BBS5
DB0001R08C13N2_DN	AD0003R04C16N2_DN	Dn-Dn	CCCACCGTCCTGCCACCCTACTTCG	CCAAAAGCGACAACTATTCGTATTA	4199	9738	1945	CP110	129880	10732	BBS5
DB0001R08C16N1_UP	AD0001R01C14N2_UP	Up-Up	GCCTTGTTTCGTCCGTGTGCGGATG	ATATCTTAGGCTGTGTGAACGGTAG	1	9738	1945	CP110	1020	3701	CDK5
DB0001R08C16N1_UP	AD0001R06C02N2_UP	Up-Up	GCCTTGTTTCGTCCGTGTGCGGATG	AGGACTCTTTTAGGATACGGTTTAC	1	9738	1945	CP110	51259	6396	TMEM216
DB0001R08C16N1_UP	AD0002R02C04N2_UP	Up-Up	GCCTTGTTTCGTCCGTGTGCGGATG	GGGGACTGGGTTTCTTGGGTGCCCT	1	9738	1945	CP110	29883	10940	CNOT7
DB0001R08C16N1_UP	AD0002R10C10N2_UP	Up-Up	GCCTTGTTTCGTCCGTGTGCGGATG	GGGGTGAAGGCCAAACTGAGCTGGC	3	9738	1945	CP110	79959	1190	CEP76
DB0001R08C16N1_UP	AD0003R02C05N1_UP	Up-Up	GCCTTGTTTCGTCCGTGTGCGGATG	CACCGGGGGTGGTAGGGGGACTGGG	1	9738	1945	CP110	5932	1563	RBBP8
DB0001R08C16N1_DN	AD0003R04C08N2_DN	Dn-Dn	GCTGCTGATTCGCCAGCTTCCTACC	TTTCTATGCCATACAAGAGGCGAAT	1	9738	1945	CP110	585	1740	BBS4
DB0001R08C20N1_DN	AD0002R03C22N2_DN	Dn-Dn	TTCGTGGGGTCATGATGATTTACCCTCCTT	CTCGGAGATTGTTCATCCACGTATG	211	10769	6177	PLK2	54930	3863	HAUS4
DB0001R08C20N1_UP	AD0002R14C05N2_UP	Up-Up	CGGCCGATGTTTTGTGGACGGGGGG	CTTAATGTAATTAACAAACCTTAAC	67	10769	6177	PLK2	638	3740	BIK
DB0001R08C21N2_UP	AD0001R02C18N1_UP	Up-Up	TTGCTTTAAGCGGAACACAAAGGCT	AAATAATTGGCCCGTCAGAAGTACG	1	10769	6177	PLK2	10376	6115	TUBA1B
DB0001R08C21N2_UP	AD0001R09C08N2_UP	Up-Up	TTGCTTTAAGCGGAACACAAAGGCT	CAGGGTCTTCGTAGATATCATCTCG	1	10769	6177	PLK2	23568	3431	ARL2BP
[truncated: 11,174 more rows]
