# Supplementary material for: Pooled‐matrix protein interaction screens using Barcode Fusion Genetics
Source: Mol Syst Biol. 2016 Apr 23;12(4):863. doi: 10.15252/msb.20156660 (PMC4848762; doi:10.15252/msb.20156660)
Supplement: Supplementary file 10 — Data EV3 [file MSB-12-863-s010.zip › Yachie_Petsalaki_Data_S3/CENT_-AA_+His.tsv]

DBTAG_ID	ADTAG_ID	FUSION_TYPE	DBTAG_SEQ	ADTAG_SEQ	COUNT	DB_GENE_ID	DB_ORF_ID	DB_SYMB	AD_GENE_ID	AD_ORF_ID	AD_SYMB
DB0002R08C02N2_UP	AD0002R05C18N2_UP	Up-Up	TACTGCTTACTGGTTGTGTGCGTCG	AGCGGTTCTTGATCTTTTGTTATGG	3	5566	71136	PRKACA	7846	4595	TUBA1A
DB0003R08C10N2_DN	AD0002R13C18N2_DN	Dn-Dn	TGCCCCGCACCCTCCTTACAAGCTA	GGAACTTAGGGGGGCGCTCCAAGCG	241	22919	56115	MAPRE1	665	2427	BNIP3L
DB0001R12C18N2_DN	AD0002R04C07N2_DN	Dn-Dn	AACAACTGTTGAGCACTGTCAGATT	GGCACCAACAGAAAGGACGCAAGTG	78	284086	53456	NEK8	25886	4487	POC1A
DB0002R04C09N2_DN	AD0002R10C19N2_DN	Dn-Dn	GTCCCCGCACAGATCTGCCGAGTAC	CGATCGTCGCAGAGGAATAAGCATG	106	49856	55298	WDR8	90410	4088	IFT20
DB0003R03C13N2_DN	AD0001R11C04N2_DN	Dn-Dn	ACTATAGTCGTGTACATAGATATTA	TAATCCCGTATTGCCAATTCAAGAC	143	6810	8013	STX4	7283	8018	TUBG1
DB0003R06C04N1_UP	AD0002R14C06N1_UP	Up-Up	GTTGTAGATTATTAGCGGTTACGCG	CTGCCCGGAAGTATTCGGGAGGTGG	356	9702	10302	CEP57	638	3740	BIK
DB0001R06C16N2_DN	AD0001R12C12N2_DN	Dn-Dn	TCCGCCGCATTAAGTCCGCCGCTAG	ACTACGTGTCCCACCACATGGCCTT	105	5111	3156	PCNA	284086	53456	NEK8
DB0001R02C09N1_UP	AD0001R07C09N2_UP	Up-Up	AGGATGATGGGATCGCCAGGCGGTT	AAGAACTTCGTTGCTTTGAGACTTA	158	10121	3250	ACTR1A	55233	925	MOBKL1B
DB0003R06C08N2_UP	AD0003R01C02N1_UP	Up-Up	CGGTTTGGGCCTTTGCCAGCCTGAG	AAGTCCGTGGGTACGGCTGGGGGGG	118	54585	10414	LZTFL1	10013	2397	HDAC6
DB0001R06C01N2_UP	AD0001R13C13N2_UP	Up-Up	CGCCTGTGGGCGGGGAGTGGTATCG	TAATACGGGTCGAGTATGATGTTTG	2	10733	2057	PLK4	26140	52663	TTLL3
DB0002R08C09N2_UP	AD0002R02C01N2_UP	Up-Up	AGTGCGTAACGTAGCGTGCCAGGTC	TGCTGGGGGAACCCGCATCGAACCC	126	81620	6142	CDT1	55165	4717	CEP55
DB0002R15C13N2_UP	AD0001R09C22N2_UP	Up-Up	AGTACGGTCACCAAAGGGTGTTTGG	GGTGTGTTAGTATGGTGTGTAGAGC	747	1639	8953	DCTN1	10320	2940	IKZF1
DB0002R12C24N2_UP	AD0002R09C23N1_UP	Up-Up	AGTGCAAATATTATTGCAGATTATG	GTCCTAAATGTGATCAGTTTGGGTT	35	23429	1644	RYBP	284076	2303	TTLL6
DB0001R02C13N2_UP	AD0001R09C06N2_UP	Up-Up	AGTCCGGTCTAGAAAGGTCCTGGGG	AGGGGTAGAGGCATGGAGCTTCCGA	61	29922	5633	NME7	203068	14788	TUBB
DB0002R08C24N2_UP	AD0001R07C23N2_UP	Up-Up	CCTATTCCGTATTATAATCAGACAA	TTGGGGCGTTTTGCTACGACCCAGA	160	10460	71455	TACC3	57695	14162	USP37
DB0001R02C08N2_UP	AD0002R11C05N2_UP	Up-Up	GTAGAACCTCTGTGTAGTTTAGGGC	ATTTTTGTGGTGGAGATAAGGTCGG	227	55559	347	HAUS7	27077	4426	B9D1
DB0001R08C16N1_DN	AD0002R01C07N2_DN	Dn-Dn	GCTGCTGATTCGCCAGCTTCCTACC	ACTGCCGAGACCAACAGTCAAGAAA	58	9738	1945	CP110	3320	56677	HSP90AA1
DB0003R02C23N2_DN	AD0001R15C21N1_DN	Dn-Dn	AACTGTGTTCTAGTCACTACCACCG	TAGTCGCAAATATCACGACAAACCA	239	5928	3366	RBBP4	983	5873	CDK1
DB0002R10C21N1_UP	AD0002R15C10N2_UP	Up-Up	TGAAGACAAATTGTGAGGGTGGACA	TCTTTCCATATAAATGCGGAACGTC	84	10013	8810	HDAC6	80321	1596	CEP70
DB0003R05C15N2_UP	AD0002R01C08N2_UP	Up-Up	TACCTGTTTTCTTAAGCTGAAGTGT	GGGTATTAGACTAGATCGAACAGGG	149	1781	291	DYNC1I2	10460	56175	TACC3
DB0001R12C14N1_UP	AD0001R02C18N1_UP	Up-Up	TTCCCTAACATGGCGTCCTGGGGTG	AAATAATTGGCCCGTCAGAAGTACG	5	54820	7928	NDE1	10376	6115	TUBA1B
DB0001R03C16N1_DN	AD0001R09C06N2_DN	Dn-Dn	CAAACTCGACTCCTCCCTCATGATC	GGTTAGCTGTTGCGGACCTGCAATA	86	11104	11609	KATNA1	203068	14788	TUBB
DB0002R10C15N1_DN	AD0002R08C15N2_DN	Dn-Dn	GTTTCTTCCTGCACCCTCGCCAATT	CCGGCGGCCTGTCCATACGTGGGCA	141	79959	1190	CEP76	10464	71402	PIBF1
DB0002R06C19N2_DN	AD0001R02C07N2_DN	Dn-Dn	TTGAGCGCCTACCGCCCCCCGACTA	TCTCGCCCCTAGCAGGGAACCTAGT	14	10383	2550	TUBB2C	10376	1072	TUBA1B
DB0001R05C12N2_DN	AD0002R13C17N2_DN	Dn-Dn	CTCCAGGTCGCCGCCTGCCGCCTTC	GCCCTCTTCCCAGGCGCACACCCAT	106	80321	9161	CEP70	665	2427	BNIP3L
DB0002R13C16N2_DN	AD0003R05C07N2_DN	Dn-Dn	CAGCCGACGGCGCTGCCCGTATACC	GCGTTCACAATAAACAAGGTAAATG	357	1026	3192	CDKN1A	93323	7014	HAUS8
DB0002R08C11N2_DN	AD0002R15C13N2_DN	Dn-Dn	CCCCCCTGCCCCGCTTGTGTCCTGA	CGAAAAAGATGAGTTTAGGCGCTTA	121	79600	71186	TCTN1	23177	3746	CEP68
DB0003R07C24N2_UP	AD0002R10C06N2_UP	Up-Up	ATGACCACGTCATATCGTATGGGAA	AATAGAAAGTCCGGTCTCGCTTCAT	189	282809	1515	POC1B	79959	1190	CEP76
DB0003R03C16N2_UP	AD0002R09C16N2_UP	Up-Up	CAATTTGCTACCTCGCCGTACAGTT	GCCGGCATAGCCGGGTTGTCCGGCG	168	84324	434	SARNP	51175	2163	TUBE1
DB0001R14C04N2_UP	AD0001R12C13N2_UP	Up-Up	TGGTTATAACAGTGGGGTGTGCTGG	TTAGGGTACATCAATTGTCAGTGCG	296	26140	52663	TTLL3	284086	53456	NEK8
DB0002R16C02N2_DN	AD0002R09C04N2_DN	Dn-Dn	CTCGGCCCCCGAATTTGATACTCCA	CGCCGACAGTTACCCCCAAGCCTTG	503	80321	1596	CEP70	10460	71455	TACC3
DB0002R15C14N2_DN	AD0002R04C07N2_DN	Dn-Dn	CCGCCCCTACTAATGTCCCTCCAT	GGCACCAACAGAAAGGACGCAAGTG	364	1639	8953	DCTN1	25886	4487	POC1A
DB0001R08C02N2_UP	AD0003R04C17N2_UP	Up-Up	TTAGCTGCTAGGGGATGCGGGATTG	ATGCTCTGGTACTAATTTAGCCTTC	49	203068	14788	TUBB	129880	10732	BBS5
DB0002R05C02N2_UP	AD0001R15C06N2_UP	Up-Up	TGCACTGTCATTATTACATGCCAGT	ATCGATCTATAATTGCAGTTTTGGT	254	25886	4487	POC1A	7531	34	YWHAE
DB0002R15C08N2_UP	AD0001R01C03N2_UP	Up-Up	TTATCGCTCTGAGACTCGAATTCGG	CCGGGGGTGGGGAGACGGCCCTGGA	323	84100	1857	ARL6	9814	9688	SFI1
DB0001R03C01N2_UP	AD0001R02C18N1_UP	Up-Up	TGGGCGAGCCGTACGCCCCAGGTGC	AAATAATTGGCCCGTCAGAAGTACG	24	57819	6601	LSM2	10376	6115	TUBA1B
DB0001R05C05N2_DN	AD0003R01C24N2_DN	Dn-Dn	CATGAATTAGGGTAAATAAGCCAAG	GCACGGCCTGACGCAACTTCCGGGA	154	56890	9176	MDM1	9112	8956	MTA1
DB0001R06C20N2_DN	AD0003R01C19N2_DN	Dn-Dn	TCACGGCCGACCTCAACAACGCGTC	TACCCCACAGTTTCGACAAAGATAT	9	10142	14138	AKAP9	6810	8013	STX4
DB0001R10C13N2_DN	AD0001R02C07N2_DN	Dn-Dn	GCGACGCGTACGACGGTATGATCGC	TCTCGCCCCTAGCAGGGAACCTAGT	26	49856	7939	WDR8	10376	1072	TUBA1B
DB0003R06C04N1_UP	AD0003R05C07N2_UP	Up-Up	GTTGTAGATTATTAGCGGTTACGCG	TGACTATTTTGATCTGTGGGTCGGA	348	9702	10302	CEP57	93323	7014	HAUS8
DB0002R06C03N2_UP	AD0003R01C24N2_UP	Up-Up	TATCGGGCAAGAGTGCGTGCGTCGG	TTTTTGGATATTATGAGCTCTCTGC	72	1454	4815	CSNK1E	9112	8956	MTA1
DB0001R13C23N2_DN	AD0002R01C09N2_DN	Dn-Dn	TCCCCCCACGTCACCCCCCACCACT	ATTACTCAAAACAGTTAAACACGAC	2	164045	55072	HFM1	10460	56175	TACC3
DB0002R07C04N2_DN	AD0001R13C14N2_DN	Dn-Dn	TTCCCCCAATACGGCTCCGCCTGTC	AGCGCTAGGTTGGCCTTTCCAGTGG	237	83540	5774	NUF2	8655	56155	DYNLL1
DB0001R08C06N2_DN	AD0001R05C16N2_DN	Dn-Dn	GATAAGTGAACATTTCTGCGTAAAA	TACGAACTTCACTAGTTGCTATGTG	17	1453	7634	CSNK1D	27229	5836	TUBGCP4
DB0001R14C23N2_UP	AD0001R08C11N2_UP	Up-Up	TGGGAAGATAGTCGGCGATCTGGGG	TCGGTCTAGTGGCATTTAGCTAAT	414	3796	8070	KIF2A	4751	14238	NEK2
DB0001R16C10N2_UP	AD0003R03C13N2_UP	Up-Up	ACAGAGTCTTCGACTGGGGTGGTCG	AAAAGATAGTACCAGGAGACGTGGG	283	983	5873	CDK1	22974	3600	TPX2
DB0003R06C04N1_DN	AD0001R02C11N2_DN	Dn-Dn	CCCTCCTGACCGACCTGGGTCGGA	AAAATATACATGCGGACATCAAGTT	40	9702	10302	CEP57	10376	1072	TUBA1B
DB0001R16C20N2_UP	AD0001R13C02N2_UP	Up-Up	GGGCGTATCTAATCACGAGTGCTTA	AGGCAGCGGTCCTGGCGACCACGCG	34	7341	4586	SUMO1	200894	52802	ARL13B
DB0001R06C07N2_UP	AD0003R06C02N2_UP	Up-Up	TAGTCAATCATGGCTTAGGTTAATA	GGAGTGTATTTAATACTAGACGTTA	854	11258	3972	DCTN3	54585	1540	LZTFL1
DB0002R15C16N2_DN	AD0002R05C18N2_DN	Dn-Dn	AAATTGTACTTAAAAAGTATGATTG	TGCTATAACCTCAAAGTACCGTTCC	87	79441	4024	HAUS3	7846	4595	TUBA1A
DB0001R10C15N2_UP	AD0001R07C07N2_UP	Up-Up	GGGCCCTTGGTGGAGCACAGAGGAG	AAGGCATGTCTGGTGGGCAAGGCGG	162	7283	8018	TUBG1	79003	3288	MIS12
DB0001R03C10N2_DN	AD0002R07C08N2_DN	Dn-Dn	GTCGTCCACTAAAGTGTACTCTTTA	TAACCCTCTAAAATACACTTACAGA	161	10933	4430	MORF4L1	95681	71181	TSGA14
DB0002R08C08N2_UP	AD0001R01C15N2_UP	Up-Up	CATATTGTAAGACGTGGTACGTGTA	TTGATCGTGGGCTAGAGTTATGGAT	1	81620	6142	CDT1	55559	347	HAUS7
DB0001R06C20N2_DN	AD0003R04C16N2_DN	Dn-Dn	TCACGGCCGACCTCAACAACGCGTC	CCAAAAGCGACAACTATTCGTATTA	65	10142	14138	AKAP9	129880	10732	BBS5
DB0001R16C08N2_DN	AD0001R07C04N2_DN	Dn-Dn	GCGCAGGGCCATAGCTTGTACTAGC	TCCTTGGCCACCTAAACATTTCTGC	198	22924	7187	MAPRE3	11258	3972	DCTN3
DB0003R04C23N2_DN	AD0003R02C19N2_DN	Dn-Dn	GACGAACCCATCATGGCCAAATTAC	GTAATAGAGTAAGACCCGATTATGT	247	22974	3600	TPX2	114932	2777	MRFAP1L1
DB0002R02C15N2_UP	AD0001R03C23N2_UP	Up-Up	TTGAACGCTTATTTGGGTCAATATC	CACCGGCATGTGTGGTATACGCGAG	27	7251	3267	TSG101	11104	11609	KATNA1
DB0001R07C23N2_DN	AD0001R05C24N2_DN	Dn-Dn	AATGGCGCCACAGTGGAACCCGAAC	GTCTATATGTGTGATAAACTGTAAA	69	4739	14735	NEDD9	56890	9176	MDM1
DB0001R14C15N2_UP	AD0002R07C03N2_UP	Up-Up	GTGTAATATCGGGGCGACTCACCGA	CGTGGGAGTGGACAGGTGAGGGCGT	1	25886	56591	POC1A	95681	71181	TSGA14
DB0002R08C04N2_DN	AD0001R10C16N2_DN	Dn-Dn	CGCAACTACACGAGACCCCAACGAA	CCCTAGGTCATAGGAACTTTCAATT	247	5048	12270	PAFAH1B1	11116	7071	FGFR1OP
DB0002R11C18N2_UP	AD0002R12C02N2_UP	Up-Up	ATTGCTCAGTTGATAACCTTGGGTT	CTTTACGGATCTATCTTCTCTTGAC	246	27077	4426	B9D1	56915	4997	EXOSC5
DB0001R01C02N2_UP	AD0001R13C17N1_UP	Up-Up	AGTTGAGTTCTGCAGGGACGTCGGA	TAAGCTTATTGGCTCTCAATGGCTG	158	9814	9688	SFI1	8655	56155	DYNLL1
DB0003R02C21N1_UP	AD0002R16C02N2_UP	Up-Up	CGTGTCTCTTCTAGGCGTAGTCTTA	GATATTGTCGGAATTGCCAATTCGC	143	9341	5658	VAMP3	22852	70210	ANKRD26
DB0001R03C13N2_DN	AD0001R16C18N2_DN	Dn-Dn	TCCAGTTAATAGGTAAGTAACGTTG	GGCCAAACCTAAGCCCCGGAGCTTA	106	6286	2693	S100P	54801	8819	HAUS6
DB0001R15C16N2_DN	AD0001R07C09N2_DN	Dn-Dn	GCTTATCGTAGTGCAATCGTTTGATT	CATACTTTCCGCATGTGCCCGTAGT	1	7531	34	YWHAE	55233	925	MOBKL1B
DB0002R04C22N2_DN	AD0003R03C20N2_DN	Dn-Dn	ACCACGCTGTTCTTCACCTCTGGAC	TTGGAAGTTTTCCCATCAACGATAG	76	54930	3863	HAUS4	5347	2963	PLK1
DB0001R13C21N2_DN	AD0001R06C06N2_DN	Dn-Dn	CAGTCAGAGAGACTGAGTCTCAGAC	TGGAAGCTGCCTTCTAAGGCTGCAG	164	200894	52802	ARL13B	80321	9161	CEP70
DB0002R13C19N2_DN	AD0001R06C08N1_DN	Dn-Dn	GATCCTGGCTCGCACTAAAGCTCGC	CAAGAAAAATGTGTCTTTAAAACGC	15	5711	7647	PSMD5	80321	9161	CEP70
DB0001R16C13N2_UP	AD0001R06C02N2_UP	Up-Up	AATCATGAAGACGTTGGCGCGGGGG	AGGACTCTTTTAGGATACGGTTTAC	225	983	5873	CDK1	51259	6396	TMEM216
DB0002R02C15N2_UP	AD0003R04C10N2_UP	Up-Up	TTGAACGCTTATTTGGGTCAATATC	CTGTGATCACAGGCAATCGAATTTA	499	7251	3267	TSG101	9702	10302	CEP57
DB0001R08C02N2_DN	AD0003R03C18N2_DN	Dn-Dn	CCGCAATAGACACGGCGCCTACATT	CTAAACGAATCTTCACCACTGTTCC	60	203068	14788	TUBB	26140	9089	TTLL3
DB0001R16C22N2_DN	AD0003R01C13N2_DN	Dn-Dn	CGCCCGATATCCCTACCTCTAAGGC	GACACTAAACTGGCTAGCGTCACCT	191	27229	907	TUBGCP4	7329	3129	UBE2I
DB0002R15C13N2_DN	AD0003R02C14N2_DN	Dn-Dn	GGCGCCCCGTGCTGACAGTAGAAGC	GGACAGCGCAACCGCAATTAACTAT	139	1639	8953	DCTN1	9111	7519	NMI
DB0001R06C04N2_DN	AD0002R14C15N2_DN	Dn-Dn	GGACAATACAGGGTCGACGAGCATA	GTACTACCAAATGAAATCTCAACTC	670	80184	2699	CEP290	1639	8953	DCTN1
DB0001R15C04N2_UP	AD0002R01C09N2_UP	Up-Up	CGTTGGAGGTCTGGTCATACGACGA	CAGATTTCAGGACTCTGCGTGCGTC	91	1070	5538	CETN3	10460	56175	TACC3
DB0001R14C01N2_UP	AD0001R11C15N2_UP	Up-Up	ATAAACATTCTCTTCCTAGGTCTTG	TGTCTATACGAAGATAGCATTACCG	17	164045	55072	HFM1	3320	8199	HSP90AA1
DB0002R13C14N2_DN	AD0001R04C22N2_DN	Dn-Dn	CCCCCGCCCGTATCAAGGCCAAGAC	CGCCAAAAGCAAGGTACATCCCGTG	295	1026	3192	CDKN1A	1778	12239	DYNC1H1
DB0002R12C13N2_DN	AD0002R08C15N2_DN	Dn-Dn	ATGATCCAAGTAGAAATGAGACAGG	CCGGCGGCCTGTCCATACGTGGGCA	1	1019	4019	CDK4	10464	71402	PIBF1
DB0001R04C15N2_DN	AD0003R06C08N2_DN	Dn-Dn	CGCACTCTGAGCGGTTTACCGCCAT	GTAGAAGATATACGAAACGGACCTT	16	57405	13089	SPC25	83540	5774	NUF2
DB0001R16C20N2_DN	AD0002R04C07N2_DN	Dn-Dn	GGAGTTAGACTATACTACGGCCTAA	GGCACCAACAGAAAGGACGCAAGTG	267	7341	4586	SUMO1	25886	4487	POC1A
DB0001R02C13N2_UP	AD0003R05C02N2_UP	Up-Up	AGTCCGGTCTAGAAAGGTCCTGGGG	AGATCGGCTCATGCGTCGGTGTGA	16	29922	5633	NME7	4957	3043	ODF2
DB0001R06C05N2_DN	AD0003R04C10N2_DN	Dn-Dn	ACGAAAAGAGGCCAGAATAAAGACC	TCTTCTATCTTTCCTCATATATCAA	184	11258	3972	DCTN3	9702	10302	CEP57
DB0001R06C16N2_DN	AD0002R16C04N1_DN	Dn-Dn	TCCGCCGCATTAAGTCCGCCGCTAG	TTGGGGATCTACTGCTATTTTAAGG	1	5111	3156	PCNA	10426	2984	TUBGCP3
DB0002R15C02N2_UP	AD0001R09C21N1_UP	Up-Up	CGGCGCGTAGATGCAAACCTTTGAT	GGTGAGGGGGTTAGCATCGCGAGTA	239	599	53726	BCL2L2	10320	2940	IKZF1
DB0003R01C03N2_UP	AD0001R02C01N1_UP	Up-Up	GTCAATGTAGGTCACCGGGGGCAGG	GAGTACTTCTGTTCTAGGTCATTGA	160	10426	2984	TUBGCP3	29922	5633	NME7
DB0002R08C10N2_UP	AD0002R03C13N2_UP	Up-Up	TCAGACTGTCACGCATGTGGCCCGA	ATGGCGACCGGGGCTCTCGGGGGGG	141	79600	71186	TCTN1	164045	53147	HFM1
DB0002R16C05N2_DN	AD0002R11C12N2_DN	Dn-Dn	GCTGTGCTTCGCTATAAGCCACGGC	GGCTACAACGATATCAACCCTTACG	116	80321	1596	CEP70	51053	5591	GMNN
DB0001R14C23N2_UP	AD0003R01C13N2_UP	Up-Up	TGGGAAGATAGTCGGCGATCTGGGG	GGACGCGTGCTGCAAACGGGGGATG	155	3796	8070	KIF2A	7329	3129	UBE2I
DB0001R12C02N2_DN	AD0002R07C08N2_DN	Dn-Dn	TAGAACCCGACGTTTTTGACGTTTG	TAACCCTCTAAAATACACTTACAGA	1	3320	8199	HSP90AA1	95681	71181	TSGA14
DB0003R06C10N2_UP	AD0002R01C21N2_UP	Up-Up	ATTTGGTTAACCGCTATAACCTGGT	TTGGGCCCGGAGGGCTATAGGGGGG	40	54585	10414	LZTFL1	55165	4717	CEP55
DB0002R05C14N2_DN	AD0003R04C10N2_DN	Dn-Dn	CTAAAATGTACGATCGGGTCGTTAC	TCTTCTATCTTTCCTCATATATCAA	8	5576	4132	PRKAR2A	9702	10302	CEP57
DB0001R16C08N2_UP	AD0002R08C08N2_UP	Up-Up	GTGCGCGTTAGAGTTTCATTAGGGA	GAATCCTTCAGTACGGGCGGGGGGC	24	22924	7187	MAPRE3	79600	71186	TCTN1
DB0001R02C13N2_DN	AD0001R05C06N2_DN	Dn-Dn	CCGCCCTCTGATTAGTTCCGCGTCT	CCAATGCTATAAATCTTAATGCTC	91	29922	5633	NME7	116840	12626	CNTROB
DB0002R06C05N1_DN	AD0001R01C19N2_DN	Dn-Dn	CACCTCCGTCGTCGGGCACCTGCCT	ACTGAATTTGGGGTTTGCGAGTCTG	833	10426	8943	TUBGCP3	10121	3250	ACTR1A
DB0001R16C20N2_DN	AD0003R02C14N2_DN	Dn-Dn	GGAGTTAGACTATACTACGGCCTAA	GGACAGCGCAACCGCAATTAACTAT	108	7341	4586	SUMO1	9111	7519	NMI
DB0003R04C22N2_UP	AD0003R02C17N2_UP	Up-Up	CCCGCGGGGGCGGTTAGCGGGTGAA	TCTGTAAACAGTACAGGAGGCGTTA	40	22974	3600	TPX2	27258	5664	LSM3
DB0001R09C14N2_DN	AD0001R16C18N2_DN	Dn-Dn	GCCCCTCCACTCCACACCGGTCCAG	GGCCAAACCTAAGCCCCGGAGCTTA	123	23332	10089	CLASP1	54801	8819	HAUS6
DB0001R02C08N2_UP	AD0001R13C12N2_UP	Up-Up	GTAGAACCTCTGTGTAGTTTAGGGC	GCGGCGCCGAGGAAGAGGGACCGTG	1	55559	347	HAUS7	26140	52663	TTLL3
DB0001R04C18N1_DN	AD0001R08C06N2_DN	Dn-Dn	CCAGTATACACCATATTTCTTGCTA	TACACCTTCCACCCCCACACGGCTA	212	115106	13260	HAUS1	4751	14238	NEK2
DB0001R03C16N1_UP	AD0003R04C13N2_UP	Up-Up	GTATGGCCAGGGTGAAAGGGAGTCG	GCTGTTTGTATAATCGTTACCTCTG	396	11104	11609	KATNA1	9702	10302	CEP57
DB0001R07C17N2_UP	AD0003R05C02N2_UP	Up-Up	CGTTCTGGTTGTCAGATCGCACAGC	AGATCGGCTCATGCGTCGGTGTGA	119	5577	14506	PRKAR2B	4957	3043	ODF2
DB0002R05C23N2_UP	AD0001R11C11N2_UP	Up-Up	CAGTTAGGCATAAACTGACATCTGT	GCCCAGGCTTTCTCTGTTGGGGAAGT	48	1453	3787	CSNK1D	5518	5861	PPP2R1A
DB0002R10C10N2_UP	AD0003R04C10N2_UP	Up-Up	ATACTACATATGTGATTCACTATTT	CTGTGATCACAGGCAATCGAATTTA	114	284076	2303	TTLL6	9702	10302	CEP57
DB0002R01C22N2_UP	AD0001R11C15N2_UP	Up-Up	TCGGGTGAGATTTGATTGGTTGTTT	TGTCTATACGAAGATAGCATTACCG	26	84902	9655	CCDC123	3320	8199	HSP90AA1
DB0001R02C13N2_UP	AD0003R01C13N2_UP	Up-Up	AGTCCGGTCTAGAAAGGTCCTGGGG	GGACGCGTGCTGCAAACGGGGGATG	226	29922	5633	NME7	7329	3129	UBE2I
DB0001R01C11N2_UP	AD0001R06C10N2_UP	Up-Up	CCCGAAACATCTGCGATGTCCAGTA	TAATAACTTTAATTGTTTGGTCTGA	182	9094	2588	UNC119	5108	8878	PCM1
DB0002R07C04N2_DN	AD0002R01C08N2_DN	Dn-Dn	TTCCCCCAATACGGCTCCGCCTGTC	ACACCCCGCCCCCCAGCCGCCGGGT	102	83540	5774	NUF2	10460	56175	TACC3
DB0001R02C13N2_DN	AD0003R04C20N2_DN	Dn-Dn	CCGCCCTCTGATTAGTTCCGCGTCT	CGACGACACATTCAAGGTTTAGCAC	187	29922	5633	NME7	153241	10401	CEP120
DB0002R12C13N2_DN	AD0001R01C16N2_DN	Dn-Dn	ATGATCCAAGTAGAAATGAGACAGG	CCCTTGTCAGTTCTACTTCCTCGGG	59	1019	4019	CDK4	55559	347	HAUS7
DB0002R08C11N2_DN	AD0001R12C06N2_DN	Dn-Dn	CCCCCCTGCCCCGCTTGTGTCCTGA	CGGACGTTCAACCATACCGGGCAGA	139	79600	71186	TCTN1	201255	7299	LRRC45
DB0001R07C04N2_UP	AD0003R05C07N2_UP	Up-Up	GCAATACCACCTTCGGCTTCACTCA	TGACTATTTTGATCTGTGGGTCGGA	47	4751	14238	NEK2	93323	7014	HAUS8
DB0001R04C11N2_DN	AD0002R05C18N2_DN	Dn-Dn	CCTGACTCCCGCCAGCCTGCACCCT	TGCTATAACCTCAAAGTACCGTTCC	169	57405	13089	SPC25	7846	4595	TUBA1A
DB0003R07C04N1_DN	AD0002R08C22N1_DN	Dn-Dn	GTCAAGTTATCTAGAAAATAGACTT	TAGATTGCAGGCACAAGGATACCAC	48	29911	573	HOOK2	6683	72169	SPAST
DB0002R07C04N2_DN	AD0001R09C22N2_DN	Dn-Dn	TTCCCCCAATACGGCTCCGCCTGTC	CCCAGTCTTTACCGGCTCAAAGATT	93	83540	5774	NUF2	10320	2940	IKZF1
DB0001R07C23N2_UP	AD0001R07C15N2_UP	Up-Up	TTCCGGGCTCTGATAGTTAGTCTTA	ACCGAGAATCTGGGTCGAGGCTGTC	1	4739	14735	NEDD9	55233	925	MOBKL1B
DB0002R10C18N2_UP	AD0002R11C07N1_UP	Up-Up	CAGCTCGCTCAGGTCAGTTGTGGGT	CAGGAGCAAGCTCCATCGGTCTAGG	93	4957	3043	ODF2	27077	4426	B9D1
DB0002R04C10N1_DN	AD0003R02C24N1_DN	Dn-Dn	GCCAATACCCTGTCACCAACTTTGT	TAGGTATGTTAATGCCCAAAAGACA	221	51143	56626	DYNC1LI1	6271	5964	S100A1
DB0002R10C05N2_UP	AD0002R15C08N2_UP	Up-Up	TGCCCAGTTACGCGACGAAGGGAGC	TCGCAGTCGTTCGGTTGGGTGACTG	45	80254	7011	CEP63	1069	5663	CETN2
DB0001R13C18N2_DN	AD0001R09C08N2_DN	Dn-Dn	CGCAACTTCAGCCCCCCGTGACTTC	GTCCCGAACTGAGAAAAGCCCTAGA	12	200894	52802	ARL13B	23568	3431	ARL2BP
DB0002R14C05N2_DN	AD0002R10C15N2_DN	Dn-Dn	CCCCCCTCGTCAACCACGTTTTTGC	GTACTTAACGCGGGTTGAGACTTAC	270	5711	7647	PSMD5	10013	8810	HDAC6
DB0002R10C21N1_DN	AD0002R09C12N2_DN	Dn-Dn	TGGCATAATCCCACTTGTCCTGAAC	CTTACTTATGTTGCACGGGAGGTCT	145	10013	8810	HDAC6	51175	1716	TUBE1
DB0001R05C20N2_DN	AD0002R01C21N2_DN	Dn-Dn	GACAGAACGAATCTTAATTCGTCCA	AGATGAAAATAACATGTCAACCTTA	225	10733	2057	PLK4	55165	4717	CEP55
DB0003R03C07N2_DN	AD0002R08C08N2_DN	Dn-Dn	CTAACTCCCATGGGCCCCCCCCCTG	CTGTGCCCAACTCTTCTGCTCCTGT	175	1487	13646	CTBP1	79600	71186	TCTN1
DB0001R02C08N2_UP	AD0001R09C12N2_UP	Up-Up	GTAGAACCTCTGTGTAGTTTAGGGC	GCAAGAACAGTGTTTCGTCTGAAGC	63	55559	347	HAUS7	6672	7188	SP100
DB0001R03C11N2_UP	AD0001R14C14N1_UP	Up-Up	TAACGTAAGGGGAGGACACTAATGA	TGCGTCCTTGGCGCCAGCAGGGGTT	537	6286	2693	S100P	582	56157	BBS1
DB0003R07C07N2_UP	AD0002R09C17N2_UP	Up-Up	ACCGATGCCGCAGAGCGCGCGAGGG	GTGATCGCTCCTCGATCAGGACACT	149	115106	7083	HAUS1	282809	1515	POC1B
DB0001R05C12N2_UP	AD0001R11C11N2_UP	Up-Up	TTAACATTATACTCTGCTTCGGCGG	GCCCAGGCTTTCTCTGTTGGGGAAGT	212	80321	9161	CEP70	5518	5861	PPP2R1A
DB0002R03C18N2_UP	AD0002R02C07N2_UP	Up-Up	TATGTTTCTATACGTCTTTTCTGCC	TAGAGTTTTTTGATATATGTCTTTT	13	3320	53186	HSP90AA1	29883	10940	CNOT7
DB0001R03C19N1_UP	AD0001R07C21N2_UP	Up-Up	TGTGTGTATAACCGTGAGGGGGAGG	CTGAGCCTTTTCTCAACCAATACGT	213	6102	11374	RP2	10142	14138	AKAP9
DB0001R02C09N1_UP	AD0002R15C18N2_UP	Up-Up	AGGATGATGGGATCGCCAGGCGGTT	GAGTGGTCGTGAAGTGGGCGGGCAG	129	10121	3250	ACTR1A	22852	70210	ANKRD26
DB0003R06C13N2_UP	AD0002R09C18N2_UP	Up-Up	GCGCTAGCCAGCATGCGATCGTGAG	GCGTCTAAGAGCCTGCGTCATAGCG	150	129880	10732	BBS5	282809	1515	POC1B
DB0001R03C13N2_UP	AD0001R04C22N2_UP	Up-Up	GCTTTCTTAACTTGCTGTTATGCAG	ATGTCACGAGTTCAAGCGTTCGGGG	555	6286	2693	S100P	1778	12239	DYNC1H1
DB0002R06C20N2_DN	AD0002R01C08N2_DN	Dn-Dn	CGGAGAAGCACCGTCCGGTTTGTTC	ACACCCCGCCCCCCAGCCGCCGGGT	229	10383	2550	TUBB2C	10460	56175	TACC3
DB0002R02C09N2_DN	AD0003R04C20N2_DN	Dn-Dn	ACAACTAGATTCCCTCAGCTTTTTG	CGACGACACATTCAAGGTTTAGCAC	34	10460	56175	TACC3	153241	10401	CEP120
DB0002R10C10N2_UP	AD0002R14C06N1_UP	Up-Up	ATACTACATATGTGATTCACTATTT	CTGCCCGGAAGTATTCGGGAGGTGG	63	284076	2303	TTLL6	638	3740	BIK
DB0002R04C10N1_DN	AD0003R04C15N1_DN	Dn-Dn	GCCAATACCCTGTCACCAACTTTGT	CCGAGTCTATCCTTCGGGTCTACTG	95	51143	56626	DYNC1LI1	54585	10414	LZTFL1
DB0002R06C04N2_UP	AD0002R09C15N2_UP	Up-Up	TGAGTCCTTGCGGGACTCTGTGCT	ATGGTGACCTATCGAATATCGTTTG	51	1454	4815	CSNK1E	51175	2163	TUBE1
DB0002R12C19N2_DN	AD0001R09C15N2_DN	Dn-Dn	TCGCGAGTCTGACTTCCAATAGTTA	TCGTGTGGAAGGATGACGTCACACT	533	93621	12736	MRFAP1	10769	6177	PLK2
DB0002R02C10N2_UP	AD0003R05C11N2_UP	Up-Up	AGCTGTCCGTTCGGCTGCCTGGTGC	AAACCGCAGGTTTGTGTTAGTTCTA	149	10460	56175	TACC3	93323	7014	HAUS8
DB0002R12C19N2_UP	AD0002R15C10N2_UP	Up-Up	TGTTGGGCGCTGACGGAAGCCTTCG	TCTTTCCATATAAATGCGGAACGTC	237	93621	12736	MRFAP1	80321	1596	CEP70
DB0002R14C09N2_DN	AD0003R02C03N2_DN	Dn-Dn	AGCGCCGCCCACTTACCCCGAGCCC	CATACGCTTAGCAGAACACGTTGAT	1	664	7547	BNIP3	5932	1563	RBBP8
DB0001R04C03N2_UP	AD0001R07C23N2_UP	Up-Up	TGTGTGCCGCGTATGAACGACACGC	TTGGGGCGTTTTGCTACGACCCAGA	235	132320	12277	SCLT1	57695	14162	USP37
DB0001R10C01N2_DN	AD0002R09C23N1_DN	Dn-Dn	CATGCCCCCTGCTTACGCACGCGCC	AAACAAATTACAACACAGCGTCATA	69	10540	3453	DCTN2	284076	2303	TTLL6
DB0003R06C04N1_UP	AD0001R02C18N1_UP	Up-Up	GTTGTAGATTATTAGCGGTTACGCG	AAATAATTGGCCCGTCAGAAGTACG	1046	9702	10302	CEP57	10376	6115	TUBA1B
DB0001R16C15N2_DN	AD0003R02C17N2_DN	Dn-Dn	CTATCTTCCACATTTGGCCTACGAG	AATCACGATCAGTTCAAACCCTGTT	56	402	7933	ARL2	27258	5664	LSM3
DB0001R10C15N2_DN	AD0002R14C14N2_DN	Dn-Dn	CACCCTCCCACGGCTGCAGCCTTGG	TCCCGCACCTAGCCTTCACGACAAA	1	7283	8018	TUBG1	1639	8953	DCTN1
DB0002R04C11N2_DN	AD0002R08C15N2_DN	Dn-Dn	TAAACATGCATATTACTCGAATACG	CCGGCGGCCTGTCCATACGTGGGCA	56	51143	56626	DYNC1LI1	10464	71402	PIBF1
DB0002R02C22N1_UP	AD0002R01C01N2_UP	Up-Up	TCTTGGATTATATATTATCCGCGAA	ATGCCAGTCAATGTCGGAGGCGTGT	109	694	5844	BTG1	84902	9655	CCDC123
DB0002R15C13N2_DN	AD0002R09C04N2_DN	Dn-Dn	GGCGCCCCGTGCTGACAGTAGAAGC	CGCCGACAGTTACCCCCAAGCCTTG	130	1639	8953	DCTN1	10460	71455	TACC3
DB0001R08C13N2_UP	AD0001R03C02N2_UP	Up-Up	GAACGAACAAGCGGAGCGTCGGCGG	TGTACTTTAGCATTATACATATGTC	180	9738	1945	CP110	55722	4	CEP72
DB0002R10C11N2_DN	AD0001R05C15N1_DN	Dn-Dn	TACGGGAACCCTACCGTTACCCTCC	ACTGCAAATGACTTGAAGTCCGCCA	214	284076	2303	TTLL6	27229	5836	TUBGCP4
DB0002R02C05N1_DN	AD0003R05C20N2_DN	Dn-Dn	ATTGCGCACATTGGGCCACAACGGA	CCATGACTTACCGACAGAGAAAATA	180	3320	56677	HSP90AA1	9094	2588	UNC119
DB0001R13C21N2_UP	AD0002R02C24N2_UP	Up-Up	GTCTCATATAGGGTGTTATGACGTA	AGGTTGTTGTTTCCTCTAGCGGGTT	7	200894	52802	ARL13B	51143	56626	DYNC1LI1
DB0002R15C06N2_UP	AD0002R14C10N2_UP	Up-Up	TATTTTTGAGTTCGTGCATGGGTTG	GTGTTGAACGTTCTTATACTTACGT	315	599	53726	BCL2L2	84100	1857	ARL6
DB0001R10C15N2_DN	AD0001R09C03N1_DN	Dn-Dn	CACCCTCCCACGGCTGCAGCCTTGG	CAGTTGTTTGAGGTGGGTACAGCTC	167	7283	8018	TUBG1	203068	14788	TUBB
DB0002R13C12N2_UP	AD0001R11C15N2_UP	Up-Up	ACGGGTATGTTGAGGGCCGGGGTG	TGTCTATACGAAGATAGCATTACCG	208	23429	1644	RYBP	3320	8199	HSP90AA1
DB0002R12C02N2_DN	AD0001R12C12N2_DN	Dn-Dn	GAGATGCAGAATGGAAGATGGATGG	ACTACGTGTCCCACCACATGGCCTT	372	5700	4018	PSMC1	284086	53456	NEK8
DB0002R07C04N2_DN	AD0002R02C24N2_DN	Dn-Dn	TTCCCCCAATACGGCTCCGCCTGTC	CAGCGAACAATGAAAAAGTGAAAAG	37	83540	5774	NUF2	51143	56626	DYNC1LI1
DB0002R09C14N2_UP	AD0002R09C03N2_UP	Up-Up	TTTCCCAGACTTCTGGTATACGGTC	GACGCATGTGAAACGGCTAGTAGGA	431	51175	2163	TUBE1	10460	71455	TACC3
DB0002R13C19N2_DN	AD0002R12C05N1_DN	Dn-Dn	GATCCTGGCTCGCACTAAAGCTCGC	TATTCTCTAATTAAGATACTTCGCC	47	5711	7647	PSMD5	1032	3933	CDKN2D
DB0002R04C12N2_DN	AD0002R15C19N2_DN	Dn-Dn	GACTGTCCCCGCGTACCCCTCTCCC	CATCAGGTGTCACAACTGCTGTGAA	51	164045	53147	HFM1	22852	70210	ANKRD26
DB0003R07C01N2_DN	AD0001R08C17N2_DN	Dn-Dn	CCACCGACTGGCGACATCACTCGAC	TGGCTCTTCGTTGGCACAAGAAAAT	76	29911	573	HOOK2	5577	14506	PRKAR2B
DB0002R08C04N2_DN	AD0001R07C01N2_DN	Dn-Dn	CGCAACTACACGAGACCCCAACGAA	ACTTCACTCAAATTCACATCTAAAC	1	5048	12270	PAFAH1B1	80184	2699	CEP290
DB0002R08C22N2_UP	AD0002R15C10N2_UP	Up-Up	TAGTAATCCACCTTTTATTCGCCGA	TCTTTCCATATAAATGCGGAACGTC	14	6683	72169	SPAST	80321	1596	CEP70
DB0002R14C08N2_DN	AD0001R13C05N2_DN	Dn-Dn	CCTCCCGGCCTACCCCCCCGGTTCC	CAGGCTCTCTTCGGAGTCCGCATGG	176	664	7547	BNIP3	200894	52802	ARL13B
DB0001R04C02N2_UP	AD0002R05C10N2_UP	Up-Up	CATAGAATTTGGGTGTTCGACGCGG	CTATAATAGTTTTTAACAACAGAGA	107	132320	12277	SCLT1	10426	8943	TUBGCP3
DB0001R08C08N2_DN	AD0002R07C12N2_DN	Dn-Dn	TCTGCGGATCACAGCCCGCTGATCC	AGCGAGAACACATACGAACGGAACA	65	8636	2717	SSNA1	5566	71136	PRKACA
DB0003R07C18N2_UP	AD0002R11C22N2_UP	Up-Up	GTCTGGGAACTGGAGACGGAGGAGG	CAAGTACCTTATCGTACAAATTCTG	2	51175	1716	TUBE1	5708	5171	PSMD2
DB0002R16C02N2_DN	AD0002R15C10N2_DN	Dn-Dn	CTCGGCCCCCGAATTTGATACTCCA	GTGCATTCTCTCTAACCCAAATGGC	75	80321	1596	CEP70	80321	1596	CEP70
DB0001R04C17N2_UP	AD0003R02C02N1_UP	Up-Up	AAGTGCAATGCGCCATTAGATTTTT	CGTATCGGTCAAAGCTTAGCTAATT	66	115106	13260	HAUS1	9112	8956	MTA1
DB0001R06C18N2_DN	AD0003R06C09N2_DN	Dn-Dn	CTGGATTCATAGGCTTTCGAAAAGT	TTCACTAACTGCTAGGGCGTTGTAT	218	10142	14138	AKAP9	83540	5774	NUF2
DB0001R03C01N2_UP	AD0001R04C22N2_UP	Up-Up	TGGGCGAGCCGTACGCCCCAGGTGC	ATGTCACGAGTTCAAGCGTTCGGGG	94	57819	6601	LSM2	1778	12239	DYNC1H1
DB0001R02C22N2_UP	AD0002R16C02N2_UP	Up-Up	TCGTGGAGGGGTAACTTTTGCTCTA	GATATTGTCGGAATTGCCAATTCGC	135	10376	6115	TUBA1B	22852	70210	ANKRD26
DB0002R02C12N2_UP	AD0002R11C22N2_UP	Up-Up	TACTGATTGATCCTCAGCCAGGTCT	CAAGTACCTTATCGTACAAATTCTG	209	9444	8168	QKI	5708	5171	PSMD2
DB0003R03C13N2_UP	AD0001R11C16N2_UP	Up-Up	CAGTGGAAAATTAGGGTCTACGGAT	GATGAAAGTTAAGGTGCTTAGTAAG	116	6810	8013	STX4	3320	8199	HSP90AA1
DB0001R02C10N1_UP	AD0001R16C12N2_UP	Up-Up	CGTGGCGCGTGGCGTCAACTATCAG	CCGCATGCACGCGTTGGTTCTTTGG	46	10121	3250	ACTR1A	27229	907	TUBGCP4
DB0001R03C13N2_DN	AD0001R01C05N2_DN	Dn-Dn	TCCAGTTAATAGGTAAGTAACGTTG	TCACTCGCAACTCAACTGTTTGTAG	41	6286	2693	S100P	2275	5359	FHL3
DB0001R06C11N2_UP	AD0002R12C15N2_UP	Up-Up	TATAGCCGAACGGAGTTTAAAGGGG	GCTTGTTGCTATGCCATGTGTTGTT	52	79003	3288	MIS12	6015	4435	RING1
DB0002R14C10N2_DN	AD0002R10C10N2_DN	Dn-Dn	AGGGCCGCTCCCCGGCTTGTGACAATGTACT	TGCGATACGTTTAATCGATCAAGAT	101	51100	4480	SH3GLB1	79959	1190	CEP76
DB0002R15C16N2_UP	AD0001R05C05N2_UP	Up-Up	TATGGCCTGTTGGGAGAGCGCCGGG	ATAACGCCAGATTCATTGGTGATTC	30	79441	4024	HAUS3	116840	12626	CNTROB
DB0002R10C11N2_UP	AD0002R05C07N2_UP	Up-Up	GAATTTACGGTGTGACTCACTGTTG	GAGTCTGTAACGTATTCGCACAGTT	124	284076	2303	TTLL6	1454	4815	CSNK1E
DB0001R03C21N2_UP	AD0001R09C06N2_UP	Up-Up	TAGTTCTCCATGGTGAAGGCAAGAT	AGGGGTAGAGGCATGGAGCTTCCGA	27	6102	11374	RP2	203068	14788	TUBB
DB0001R06C03N2_DN	AD0002R12C17N2_DN	Dn-Dn	ATTCTAACTCACTGTGCCGGTAATG	CACGCCTACTACCAAGAGTTAGCGT	53	80184	2699	CEP290	6015	4435	RING1
DB0001R15C06N2_UP	AD0002R11C07N1_UP	Up-Up	CGGGATGCCGAGGGGGCCGTTGGGG	CAGGAGCAAGCTCCATCGGTCTAGG	93	1070	5538	CETN3	27077	4426	B9D1
DB0001R05C05N2_DN	AD0002R05C18N2_DN	Dn-Dn	CATGAATTAGGGTAAATAAGCCAAG	TGCTATAACCTCAAAGTACCGTTCC	290	56890	9176	MDM1	7846	4595	TUBA1A
DB0003R07C08N2_DN	AD0001R10C18N2_DN	Dn-Dn	ACCTGTATTACGCCTGACGTGAAGA	CACAACGCACCGCCGCCAACGCGGC	161	115106	7083	HAUS1	11116	7071	FGFR1OP
DB0002R13C14N2_DN	AD0002R04C07N2_DN	Dn-Dn	CCCCCGCCCGTATCAAGGCCAAGAC	GGCACCAACAGAAAGGACGCAAGTG	1	1026	3192	CDKN1A	25886	4487	POC1A
DB0001R16C20N2_UP	AD0002R15C13N2_UP	Up-Up	GGGCGTATCTAATCACGAGTGCTTA	GAGGTCAATTGGCGTTTTTAGACGC	314	7341	4586	SUMO1	23177	3746	CEP68
DB0002R08C02N2_DN	AD0002R13C24N2_DN	Dn-Dn	GTGTCTTTCCACTGTGGCATAGAGG	TCCCTTGAAATGGGAATCGAAGATT	176	5566	71136	PRKACA	6285	3757	S100B
DB0001R10C08N2_DN	AD0002R11C20N2_DN	Dn-Dn	ACTTCAGCCTCATAAACAATACA	CTTTTCGGGGAGTTTGTGAGCAATA	84	10540	3453	DCTN2	5708	5171	PSMD2
DB0002R06C06N2_UP	AD0002R01C01N2_UP	Up-Up	CCTGATCAAATGGCCTAGTTGACAG	ATGCCAGTCAATGTCGGAGGCGTGT	823	10426	8943	TUBGCP3	84902	9655	CCDC123
DB0002R11C02N2_DN	AD0001R03C05N2_DN	Dn-Dn	TCAATGCACTCAGCTTTGAACCGGT	AGACTGGCCGTAGTACGAAGCACCC	10	90410	4088	IFT20	261734	10399	NPHP4
DB0002R14C09N2_DN	AD0001R13C12N2_DN	Dn-Dn	AGCGCCGCCCACTTACCCCGAGCCC	ATGGAACTTAAGACCTCCGTAAATC	108	664	7547	BNIP3	26140	52663	TTLL3
DB0001R06C08N2_DN	AD0001R05C06N2_DN	Dn-Dn	CTTATGATACGGCGCGTTCACAGTG	CCAATGCTATAAATCTTAATGCTC	538	79003	3288	MIS12	116840	12626	CNTROB
DB0003R06C08N2_UP	AD0001R01C21N2_UP	Up-Up	CGGTTTGGGCCTTTGCCAGCCTGAG	ACGGCTTCCTCTGGATTTTACTCTC	589	54585	10414	LZTFL1	10121	3250	ACTR1A
DB0003R01C03N2_UP	AD0001R10C19N1_UP	Up-Up	GTCAATGTAGGTCACCGGGGGCAGG	CGGTATCAGTAGGGCAGTATTTCGG	8	10426	2984	TUBGCP3	10540	3453	DCTN2
DB0001R04C17N2_UP	AD0002R01C16N2_UP	Up-Up	AAGTGCAATGCGCCATTAGATTTTT	TCCGTAGTATGCGTCCCGCGGGGGA	114	115106	13260	HAUS1	11030	3504	RBPMS
DB0002R06C04N2_UP	AD0001R15C19N2_UP	Up-Up	TGAGTCCTTGCGGGACTCTGTGCT	GGCGTTTGCGTGTATGTACGGCGGC	1	1454	4815	CSNK1E	983	5873	CDK1
DB0002R14C21N1_DN	AD0001R06C09N2_DN	Dn-Dn	CAAGGCAGGTTTTGCACTGGGTTGA	CGCATTTGGCAGTGACCATTAACTA	117	6271	5964	S100A1	5108	8878	PCM1
DB0001R08C02N2_UP	AD0003R02C05N1_UP	Up-Up	TTAGCTGCTAGGGGATGCGGGATTG	CACCGGGGGTGGTAGGGGGACTGGG	124	203068	14788	TUBB	5932	1563	RBBP8
DB0001R03C11N2_DN	AD0002R09C23N1_DN	Dn-Dn	GCCCTGGTACCAATCTGGGCCATCT	AAACAAATTACAACACAGCGTCATA	94	6286	2693	S100P	284076	2303	TTLL6
DB0002R14C05N2_DN	AD0002R13C10N2_DN	Dn-Dn	CCCCCCTCGTCAACCACGTTTTTGC	GGTAGGCCGTAAAAACCTGCGGTAA	35	5711	7647	PSMD5	5701	7961	PSMC2
DB0001R06C08N2_DN	AD0001R07C15N2_DN	Dn-Dn	CTTATGATACGGCGCGTTCACAGTG	TATAGTGCAGTTCCTGTCGTCTTCG	292	79003	3288	MIS12	55233	925	MOBKL1B
DB0001R16C19N2_DN	AD0002R06C11N2_DN	Dn-Dn	CATACTAAATAAAATCAAAACGGTA	TAACCTGCCTGATAAACTGCGAATC	97	7341	4586	SUMO1	147841	71933	SPC24
DB0001R08C08N2_DN	AD0002R13C10N2_DN	Dn-Dn	TCTGCGGATCACAGCCCGCTGATCC	GGTAGGCCGTAAAAACCTGCGGTAA	22	8636	2717	SSNA1	5701	7961	PSMC2
DB0001R08C05N2_UP	AD0002R08C04N2_UP	Up-Up	AGCGCCCTCTCGTGAAGGACGATGC	ATAGCAGGTTCTGTTGAGCGTTGGC	120	203068	14788	TUBB	79600	71186	TCTN1
DB0001R04C03N2_DN	AD0003R01C02N1_DN	Dn-Dn	CCTCCACTCCCCTCTGACATCCCGT	TGCAGTTGTATCGAGAACGCATCAA	8	132320	12277	SCLT1	10013	2397	HDAC6
DB0001R04C11N2_UP	AD0001R16C18N2_UP	Up-Up	AGCCTGTTCGCGTGTGCTGGGAGTG	GCGTAACATGTTGTGGTCCGATACT	44	57405	13089	SPC25	54801	8819	HAUS6
DB0001R05C20N2_DN	AD0002R01C01N2_DN	Dn-Dn	GACAGAACGAATCTTAATTCGTCCA	ACCTTGCCTTACCTAGATGCGGGCA	52	10733	2057	PLK4	84902	9655	CCDC123
DB0001R01C02N2_UP	AD0001R16C10N2_UP	Up-Up	AGTTGAGTTCTGCAGGGACGTCGGA	CCGATAAACGGCGGCCAGCATGAGA	238	9814	9688	SFI1	27229	907	TUBGCP4
DB0003R04C05N1_DN	AD0003R04C15N1_DN	Dn-Dn	CTGTTTCAATATCTGCCTAGACACT	CCGAGTCTATCCTTCGGGTCTACTG	174	25855	6651	BRMS1	54585	10414	LZTFL1
DB0001R02C18N2_UP	AD0001R02C11N2_UP	Up-Up	GGTAGTGAGTCAGCTAGACTGGTAA	GGAGGTTGGCGGCCATTCTCGTGCG	379	10376	229	TUBA1B	10376	1072	TUBA1B
DB0002R04C11N2_DN	AD0001R05C11N2_DN	Dn-Dn	TAAACATGCATATTACTCGAATACG	AATAAAAAAGTAGTGTAGTTGG	233	51143	56626	DYNC1LI1	115106	13260	HAUS1
DB0001R08C16N1_DN	AD0001R12C06N2_DN	Dn-Dn	GCTGCTGATTCGCCAGCTTCCTACC	CGGACGTTCAACCATACCGGGCAGA	207	9738	1945	CP110	201255	7299	LRRC45
DB0002R10C17N2_UP	AD0001R08C20N2_UP	Up-Up	CAAGAGTCTCACTACACAATATATC	GGCGGAGCAAACGGGAGATTGAAGG	82	79959	1190	CEP76	4739	14735	NEDD9
DB0001R04C03N2_UP	AD0002R05C08N2_UP	Up-Up	TGTGTGCCGCGTATGAACGACACGC	TCATGTGGATGCCCTTCGTCAGGGC	115	132320	12277	SCLT1	10426	8943	TUBGCP3
DB0001R08C16N1_UP	AD0001R16C23N1_UP	Up-Up	GCCTTGTTTCGTCCGTGTGCGGATG	TCCTAGTTTTCTCATATATATTCGT	143	9738	1945	CP110	84902	9655	CCDC123
DB0003R03C13N2_UP	AD0002R02C07N2_UP	Up-Up	CAGTGGAAAATTAGGGTCTACGGAT	TAGAGTTTTTTGATATATGTCTTTT	57	6810	8013	STX4	29883	10940	CNOT7
DB0003R06C15N2_UP	AD0002R03C01N2_UP	Up-Up	GAGGCGGAGTCTCGCTTCTGCCTCA	CGCGTGTGCATCCGATTGCGATGTG	90	129880	10732	BBS5	51143	56626	DYNC1LI1
DB0002R10C21N1_UP	AD0003R03C15N2_UP	Up-Up	TGAAGACAAATTGTGAGGGTGGACA	GTCTTTGTGCTATGCATCATACAAA	659	10013	8810	HDAC6	26140	9089	TTLL3
DB0002R15C12N2_UP	AD0001R05C15N1_UP	Up-Up	TTATGCGGATCTTTTTTCTTAAGCT	TTTAAAAGACCGATAATGAAATGGG	98	84100	1857	ARL6	27229	5836	TUBGCP4
DB0002R11C22N2_DN	AD0002R05C16N2_DN	Dn-Dn	ATAATAAGGATATGGAGGTTTACAC	TACCCTTCTCACCCCTCGTCTCCGA	1	51053	5591	GMNN	10383	2550	TUBB2C
DB0001R15C24N1_DN	AD0003R05C11N2_DN	Dn-Dn	AAACAATATAGATTCTTCACGACCC	GTGATTCGATATGATACAAATGTCC	5	7531	34	YWHAE	93323	7014	HAUS8
DB0002R06C05N1_DN	AD0001R09C21N1_DN	Dn-Dn	CACCTCCGTCGTCGGGCACCTGCCT	AGATGTATAATCCTTTATAGCTTCA	66	10426	8943	TUBGCP3	10320	2940	IKZF1
DB0001R06C18N2_DN	AD0002R08C04N2_DN	Dn-Dn	CTGGATTCATAGGCTTTCGAAAAGT	GGCAACGACCCTCGTGCTTAGAACT	245	10142	14138	AKAP9	79600	71186	TCTN1
DB0003R02C24N2_UP	AD0001R09C08N2_UP	Up-Up	AGGGGCGATATGGAAGTAATGTGAC	CAGGGTCTTCGTAGATATCATCTCG	24	5928	3366	RBBP4	23568	3431	ARL2BP
DB0002R06C23N2_UP	AD0001R10C01N2_UP	Up-Up	TCTAGAGCGATGGGTGCTGGAGGAT	GTATAAACGATGGTTCCTCACCGAC	143	7846	4595	TUBA1A	90410	10243	IFT20
DB0002R06C03N2_DN	AD0002R01C04N2_DN	Dn-Dn	CTAACCCTGCGCTCGATTGGAGCCA	CCCTCCCTAACTCACGGCAGTCGCG	75	1454	4815	CSNK1E	84902	9655	CCDC123
DB0002R04C11N2_DN	AD0001R04C22N2_DN	Dn-Dn	TAAACATGCATATTACTCGAATACG	CGCCAAAAGCAAGGTACATCCCGTG	78	51143	56626	DYNC1LI1	1778	12239	DYNC1H1
DB0001R16C13N2_DN	AD0001R13C17N1_DN	Dn-Dn	AGCTCAACTCCACTGAATACCCCGA	CCTCTATGCGCCACTACCGTCCACG	19	983	5873	CDK1	8655	56155	DYNLL1
DB0001R11C18N2_DN	AD0002R13C24N2_DN	Dn-Dn	CGCCCCAGGGGGCCCGTAAGTCATT	TCCCTTGAAATGGGAATCGAAGATT	166	5518	5861	PPP2R1A	6285	3757	S100B
DB0002R02C17N2_DN	AD0003R03C21N2_DN	Dn-Dn	CAATGACAACAATTGGGGACCTGCA	CAAGCCAACCAATGGTATTAAACTG	56	26119	9194	LDLRAP1	1781	291	DYNC1I2
DB0002R06C15N2_UP	AD0002R14C24N1_UP	Up-Up	TCCGCTGGTGAAGGCTAGGTCGGGC	TCTTGAGACCAATTACTGAGTTTAG	117	203068	3825	TUBB	1069	5663	CETN2
DB0001R14C04N2_UP	AD0001R06C02N2_UP	Up-Up	TGGTTATAACAGTGGGGTGTGCTGG	AGGACTCTTTTAGGATACGGTTTAC	99	26140	52663	TTLL3	51259	6396	TMEM216
DB0003R05C06N2_UP	AD0003R02C05N1_UP	Up-Up	TACCTAGGTTCTATGACAATATGGT	CACCGGGGGTGGTAGGGGGACTGGG	127	5347	2963	PLK1	5932	1563	RBBP8
DB0002R05C10N2_DN	AD0001R11C11N2_DN	Dn-Dn	GCCCGTCCTACCCGCGCGACCTGTC	CTCCTAGGCGCTACATCCAACAACA	103	25886	4487	POC1A	5518	5861	PPP2R1A
DB0003R09C07N2_UP	AD0002R11C20N2_UP	Up-Up	GTCACTTGCGCGGTGCAAACCCGTG	GATGGAATCAGCAATGTATATGCTA	462	22852	70210	ANKRD26	5708	5171	PSMD2
DB0001R08C13N2_UP	AD0001R07C21N2_UP	Up-Up	GAACGAACAAGCGGAGCGTCGGCGG	CTGAGCCTTTTCTCAACCAATACGT	63	9738	1945	CP110	10142	14138	AKAP9
DB0003R01C03N2_UP	AD0003R04C03N2_UP	Up-Up	GTCAATGTAGGTCACCGGGGGCAGG	TGCGTCTTAGAATACGTGGGACGAT	1	10426	2984	TUBGCP3	1781	291	DYNC1I2
DB0002R15C12N2_UP	AD0002R10C16N2_UP	Up-Up	TTATGCGGATCTTTTTTCTTAAGCT	AACACGGGGCGCGTAAGGGGGCGGG	1	84100	1857	ARL6	10013	8810	HDAC6
DB0002R12C11N2_UP	AD0001R08C11N2_UP	Up-Up	AGGTGGGGGTGGCCGGGCTAGGGGG	TCGGTCTAGTGGCATTTAGCTAAT	249	1019	4019	CDK4	4751	14238	NEK2
DB0002R08C03N2_DN	AD0003R06C09N2_DN	Dn-Dn	TAATTGGCATTGTCCATGCTTAGC	TTCACTAACTGCTAGGGCGTTGTAT	168	5048	12270	PAFAH1B1	83540	5774	NUF2
DB0001R03C13N2_DN	AD0003R05C02N2_DN	Dn-Dn	TCCAGTTAATAGGTAAGTAACGTTG	GTTACACAGAACAAAAAACGCCCCC	77	6286	2693	S100P	4957	3043	ODF2
DB0001R12C06N2_UP	AD0001R01C03N2_UP	Up-Up	TGGACATTGCGTGACGTTAATAACT	CCGGGGGTGGGGAGACGGCCCTGGA	42	121441	1509	NEDD1	9814	9688	SFI1
DB0002R06C23N2_DN	AD0001R10C04N2_DN	Dn-Dn	AAATATGCAATTTACCAGGGGGACT	ACGGGGCACTGCGCTGACACAACCG	223	7846	4595	TUBA1A	23332	10089	CLASP1
DB0002R15C14N2_DN	AD0001R08C11N2_DN	Dn-Dn	CCGCCCCTACTAATGTCCCTCCAT	GCCCTGATAGAATTCGGAGAGTAAC	113	1639	8953	DCTN1	4751	14238	NEK2
DB0002R10C15N1_DN	AD0002R10C15N2_DN	Dn-Dn	GTTTCTTCCTGCACCCTCGCCAATT	GTACTTAACGCGGGTTGAGACTTAC	103	79959	1190	CEP76	10013	8810	HDAC6
DB0003R08C01N2_DN	AD0001R02C18N1_DN	Dn-Dn	CTCTATCCACGTAAGCTGATCCAGC	CTGATAGCTAGGGCCATGTCCTCAT	87	282809	1515	POC1B	10376	6115	TUBA1B
DB0001R06C20N2_UP	AD0001R12C12N2_UP	Up-Up	TGACTTAGGAGGTTCTATCAGGCGG	GCAATAAAGTTTGCAGCTTCGAGAC	35	10142	14138	AKAP9	284086	53456	NEK8
DB0001R06C13N2_DN	AD0001R13C24N2_DN	Dn-Dn	AGAGGCATCGAAAACATGGTAGGCG	CAAAATATAGTGTCAAGTAAAAGTG	4	55233	925	MOBKL1B	25886	56591	POC1A
DB0003R04C23N2_DN	AD0001R07C06N2_DN	Dn-Dn	GACGAACCCATCATGGCCAAATTAC	CACCGCGCAACATTTCGGACACCCT	328	22974	3600	TPX2	11258	3972	DCTN3
DB0001R04C02N2_DN	AD0001R15C19N2_DN	Dn-Dn	GATCATCAATACCTCAATTGCGTCA	ACAATTTCTCTGCTCAACATAAACT	113	132320	12277	SCLT1	983	5873	CDK1
DB0002R07C06N2_UP	AD0001R06C17N2_UP	Up-Up	GCCATTTATTGAGGGTTTAATGGAA	TGGTTTGCGGGCGGAAGCTGAACGC	55	83540	5774	NUF2	80184	2699	CEP290
DB0003R01C03N2_UP	AD0003R04C14N2_UP	Up-Up	GTCAATGTAGGTCACCGGGGGCAGG	AACCAGGTAGCTAGCTCTAAAACAT	196	10426	2984	TUBGCP3	54585	10414	LZTFL1
DB0001R12C06N2_UP	AD0003R05C02N2_UP	Up-Up	TGGACATTGCGTGACGTTAATAACT	AGATCGGCTCATGCGTCGGTGTGA	164	121441	1509	NEDD1	4957	3043	ODF2
DB0001R12C13N2_DN	AD0002R01C09N2_DN	Dn-Dn	CTGCCTCTTCGCCGCCTATAAATTC	ATTACTCAAAACAGTTAAACACGAC	175	54820	7928	NDE1	10460	56175	TACC3
DB0002R11C12N2_DN	AD0002R03C22N2_DN	Dn-Dn	CAGTCCGCGCTCTCAGACGAAAGAG	CTCGGAGATTGTTCATCCACGTATG	29	90410	4088	IFT20	54930	3863	HAUS4
DB0002R01C22N2_UP	AD0001R05C11N2_UP	Up-Up	TCGGGTGAGATTTGATTGGTTGTTT	CGATAATACGGTAAAGTGCTAGGAG	14	84902	9655	CCDC123	115106	13260	HAUS1
DB0001R03C18N2_DN	AD0001R07C08N2_DN	Dn-Dn	AGTCCTACCGGGGCATTTTCAAGCA	ATCAACCTATGGAACAATGATTTAC	1	11104	11609	KATNA1	79003	3288	MIS12
DB0003R07C01N2_DN	AD0002R01C09N2_DN	Dn-Dn	CCACCGACTGGCGACATCACTCGAC	ATTACTCAAAACAGTTAAACACGAC	18	29911	573	HOOK2	10460	56175	TACC3
DB0001R07C17N2_UP	AD0003R06C08N2_UP	Up-Up	CGTTCTGGTTGTCAGATCGCACAGC	CGGAAACCGGCATGAGCGGTGAGTA	72	5577	14506	PRKAR2B	83540	5774	NUF2
DB0001R16C19N2_UP	AD0002R05C16N2_UP	Up-Up	TGGGTACGCGCGGGTCAGTCAGTTT	CAATCATCAATATTAGCCTTTGGAT	213	7341	4586	SUMO1	10383	2550	TUBB2C
DB0001R16C03N2_DN	AD0001R16C16N1_DN	Dn-Dn	AGAGCGATCCCCACCGTCATCTTTT	ATTACCAGACAAGACGTTACACGGC	108	51274	15026	KLF3	54801	8819	HAUS6
DB0001R11C14N2_DN	AD0001R10C03N2_DN	Dn-Dn	GGCCCAGCTCACCCCACCACTTCAC	CAAAACAATCCGTCTCACCTGTGCC	449	5518	5861	PPP2R1A	23332	10089	CLASP1
DB0001R03C16N1_DN	AD0003R01C24N2_DN	Dn-Dn	CAAACTCGACTCCTCCCTCATGATC	GCACGGCCTGACGCAACTTCCGGGA	1	11104	11609	KATNA1	9112	8956	MTA1
DB0001R16C03N2_DN	AD0003R04C20N2_DN	Dn-Dn	AGAGCGATCCCCACCGTCATCTTTT	CGACGACACATTCAAGGTTTAGCAC	124	51274	15026	KLF3	153241	10401	CEP120
DB0002R05C02N2_DN	AD0002R11C03N2_DN	Dn-Dn	GCCGAACTAAACACGGAACCCAGGA	GTGAAGTCGCTATTTAAAAATATTC	118	25886	4487	POC1A	90410	4088	IFT20
DB0002R10C22N2_UP	AD0002R12C04N1_UP	Up-Up	GAACGGTACAGAGAGGCTGCGTGTA	ACATCGGCACCGAAGCCCGCCGTA	138	10013	8810	HDAC6	1032	3933	CDKN2D
DB0001R14C04N2_UP	AD0003R04C06N2_UP	Up-Up	TGGTTATAACAGTGGGGTGTGCTGG	ATGGGGTACGGCACAGCTGTTACAC	269	26140	52663	TTLL3	585	1740	BBS4
DB0002R14C13N2_DN	AD0002R01C21N2_DN	Dn-Dn	TCCACGCAGCTACAACTTACCTCCC	AGATGAAAATAACATGTCAACCTTA	186	51100	4480	SH3GLB1	55165	4717	CEP55
DB0002R12C02N2_UP	AD0003R04C14N2_UP	Up-Up	ACTAGACATCCAATTTATTGGTGCA	AACCAGGTAGCTAGCTCTAAAACAT	141	5700	4018	PSMC1	54585	10414	LZTFL1
DB0002R10C11N2_UP	AD0003R03C19N2_UP	Up-Up	GAATTTACGGTGTGACTCACTGTTG	AAACAAGGCGTTGTTCGCCGGTTTA	114	284076	2303	TTLL6	5347	2963	PLK1
DB0003R07C14N2_UP	AD0002R14C14N2_UP	Up-Up	GCATGGTAGTTAACCGGGCCTTAGG	CGGTTGGGAGGAAGTGAGGAGGGTT	118	93594	8737	WDR67	1639	8953	DCTN1
DB0002R04C10N1_UP	AD0001R09C10N2_UP	Up-Up	TATTCTTCTCTGGTCAAGGTAATTA	GCTGGGTCCATGATAGCGACGGTGG	323	51143	56626	DYNC1LI1	8636	2717	SSNA1
DB0002R14C21N1_UP	AD0002R11C05N2_UP	Up-Up	TGTTGCGAGGGGGCGTAGGGAGGGG	ATTTTTGTGGTGGAGATAAGGTCGG	26	6271	5964	S100A1	27077	4426	B9D1
DB0002R15C08N2_UP	AD0002R03C13N2_UP	Up-Up	TTATCGCTCTGAGACTCGAATTCGG	ATGGCGACCGGGGCTCTCGGGGGGG	69	84100	1857	ARL6	164045	53147	HFM1
DB0002R15C13N2_DN	AD0001R12C02N2_DN	Dn-Dn	GGCGCCCCGTGCTGACAGTAGAAGC	TAGAAGGCGAGAAACAACTTTCTAT	7	1639	8953	DCTN1	121441	1509	NEDD1
DB0002R06C24N2_DN	AD0001R10C20N2_DN	Dn-Dn	CCCCAGCCACCCTGTCGGCCTGTAG	AACGCAACTAAGCACTATTAGTAAC	1	55012	2389	PPP2R3C	10540	3453	DCTN2
DB0001R01C02N2_UP	AD0002R01C21N2_UP	Up-Up	AGTTGAGTTCTGCAGGGACGTCGGA	TTGGGCCCGGAGGGCTATAGGGGGG	170	9814	9688	SFI1	55165	4717	CEP55
DB0001R15C24N1_DN	AD0001R11C06N2_DN	Dn-Dn	AAACAATATAGATTCTTCACGACCC	CCGCAAAGCTCGAATCAACACGACC	1	7531	34	YWHAE	7283	8018	TUBG1
DB0001R03C13N2_UP	AD0001R07C08N2_UP	Up-Up	GCTTTCTTAACTTGCTGTTATGCAG	TCGACCGTCGAGGGCCTCTGGGCAG	296	6286	2693	S100P	79003	3288	MIS12
DB0002R05C21N2_UP	AD0003R01C23N2_UP	Up-Up	CGCATCGCATTTTTGTCATCATGGA	AGCTCATTCGTGTGATTCCGTGTAT	271	1453	3787	CSNK1D	6810	8013	STX4
DB0002R16C05N2_UP	AD0001R10C24N1_UP	Up-Up	CCGTTTTCGACTTTTTTCTAAAACC	TCAGTGCTATAGTTTGGAGGTACG	465	80321	1596	CEP70	49856	7939	WDR8
DB0001R02C07N2_DN	AD0001R04C22N2_DN	Dn-Dn	TCATTAGCTAAATATAGAGTGTGTT	CGCCAAAAGCAAGGTACATCCCGTG	75	55559	347	HAUS7	1778	12239	DYNC1H1
DB0003R08C15N2_UP	AD0001R02C01N1_UP	Up-Up	CGTTGTGTAAGACCTGGATGGGGCG	GAGTACTTCTGTTCTAGGTCATTGA	51	114791	71235	TUBGCP5	29922	5633	NME7
DB0001R12C16N2_DN	AD0002R12C04N1_DN	Dn-Dn	AGGTTTGAAAATTAAGCCATCAAAC	CTTAAGGTGAGTTATCCATATCTAT	13	284086	53456	NEK8	1032	3933	CDKN2D
DB0002R13C14N2_DN	AD0001R13C21N1_DN	Dn-Dn	CCCCCGCCCGTATCAAGGCCAAGAC	CCAGTCTGTCCCCTATCGCGGCAC	414	1026	3192	CDKN1A	22919	56115	MAPRE1
DB0002R09C18N2_DN	AD0001R01C14N2_DN	Dn-Dn	GCCCCCGAACGCAAATCGCCATCAG	TCAGTACTAGATACGGAACAAATTA	1	51175	2163	TUBE1	1020	3701	CDK5
DB0001R16C04N2_UP	AD0001R07C04N2_UP	Up-Up	ACATTCTGTATCCTCTGGCGGCTGC	AGGTTAGCGCGCAAGTTTCTATCGG	592	51274	15026	KLF3	11258	3972	DCTN3
DB0001R06C01N2_DN	AD0001R09C09N2_DN	Dn-Dn	GCACCCACGCCCGTGGATCCGACAG	TGTAACTAGACGTTTTAGTCCCACG	213	10733	2057	PLK4	8636	2717	SSNA1
DB0002R06C03N2_DN	AD0001R06C10N2_DN	Dn-Dn	CTAACCCTGCGCTCGATTGGAGCCA	TAACTTTGTGGATACCATGCCGGTA	341	1454	4815	CSNK1E	5108	8878	PCM1
DB0002R14C06N1_UP	AD0003R01C12N2_UP	Up-Up	GCCCACATTGGGAGAGGAGGGGAGC	GGTTTCGTCATCGACTCCTAGAGGG	76	894	6359	CCND2	7329	3129	UBE2I
DB0003R05C06N2_DN	AD0002R02C22N2_DN	Dn-Dn	ACTGCGAACCGCGATAAACAGAATC	TCTACGGAATTCTGCATCTCAACCC	26	5347	2963	PLK1	49856	55298	WDR8
DB0002R02C20N1_DN	AD0001R07C06N2_DN	Dn-Dn	TGCCCTGCCGCACGAGACAGAATTC	CACCGCGCAACATTTCGGACACCCT	32	26119	9194	LDLRAP1	11258	3972	DCTN3
DB0003R02C17N2_DN	AD0001R13C11N2_DN	Dn-Dn	CTCGCAAGCACGGCTCCCGCAACCA	GATGTCCGTTTAATAAGTTAACACG	297	9341	5658	VAMP3	164045	55072	HFM1
DB0003R06C08N2_DN	AD0002R14C06N1_DN	Dn-Dn	CCACGGCGACACACAGAAGTACCCT	AGGTATTATAGGAAAATATATCGAG	120	54585	10414	LZTFL1	638	3740	BIK
DB0003R03C07N2_DN	AD0002R15C12N2_DN	Dn-Dn	CTAACTCCCATGGGCCCCCCCCCTG	CATACGGCCAACCAGTACATACCAG	17	1487	13646	CTBP1	80321	1596	CEP70
DB0002R02C17N2_DN	AD0003R03C14N2_DN	Dn-Dn	CAATGACAACAATTGGGGACCTGCA	CGCAGACGCTCTGCTCATTGTCGTA	40	26119	9194	LDLRAP1	22974	3600	TPX2
DB0001R07C23N2_UP	AD0001R02C23N1_UP	Up-Up	TTCCGGGCTCTGATAGTTAGTCTTA	CAAAAACCGTGCACTAATCTGTTAT	127	4739	14735	NEDD9	55722	4	CEP72
DB0002R08C01N2_UP	AD0001R01C05N2_UP	Up-Up	ATGTTTGCCGACGAGATTATGTGGT	TTCGTCGGCTGCTTGTCAAGCACTT	139	5566	71136	PRKACA	2275	5359	FHL3
DB0001R07C02N2_UP	AD0003R01C24N2_UP	Up-Up	TGTAAGACTAGCATGTATCCGGCGC	TTTTTGGATATTATGAGCTCTCTGC	17	4751	14238	NEK2	9112	8956	MTA1
DB0003R07C12N2_DN	AD0002R07C20N2_DN	Dn-Dn	ACCGCCCGCCGAAAATACAGATCTA	TGCAGGTTAGACACGGAATCTGGAT	28	93594	8737	WDR67	5048	12270	PAFAH1B1
DB0002R10C22N2_DN	AD0003R06C12N2_DN	Dn-Dn	GGCTCTCCCGATGTGTACTAACTCC	TTACAAATACCTATATATGGTCTGC	111	10013	8810	HDAC6	60509	4496	AGBL5
DB0001R10C10N2_DN	AD0001R08C06N2_DN	Dn-Dn	CCTGGAGCAGACCCTAGGGCAGGTT	TACACCTTCCACCCCCACACGGCTA	287	49856	7939	WDR8	4751	14238	NEK2
DB0002R02C22N1_DN	AD0001R12C06N2_DN	Dn-Dn	ACCGGTACTCATGTGTGGGCGCACC	CGGACGTTCAACCATACCGGGCAGA	198	694	5844	BTG1	201255	7299	LRRC45
DB0002R14C07N2_DN	AD0001R11C16N2_DN	Dn-Dn	GCCACGCGTGCCATATACGTCCGAA	GAGCTCACGCTCGAGAGGGAGTCGA	257	894	6359	CCND2	3320	8199	HSP90AA1
DB0001R16C18N2_UP	AD0002R05C20N2_UP	Up-Up	GAATGAGTGATGCCGAGGGATGTTC	TTATCAGATTATAGGGAATGTATCG	67	402	7933	ARL2	7846	4595	TUBA1A
DB0001R04C15N2_DN	AD0002R01C21N2_DN	Dn-Dn	CGCACTCTGAGCGGTTTACCGCCAT	AGATGAAAATAACATGTCAACCTTA	232	57405	13089	SPC25	55165	4717	CEP55
DB0001R16C13N2_DN	AD0001R03C02N2_DN	Dn-Dn	AGCTCAACTCCACTGAATACCCCGA	GTCACATAACTGCGCTCACACTACA	1	983	5873	CDK1	55722	4	CEP72
DB0002R08C09N2_DN	AD0002R06C23N2_DN	Dn-Dn	TAATTCACGATACTGCGAATTCTGT	GCACTACAGCACTTCGAAGGACCGA	5	81620	6142	CDT1	55142	6429	HAUS2
DB0002R02C03N2_DN	AD0001R09C15N2_DN	Dn-Dn	GGAGAAACTACAATAACTTTATGAT	TCGTGTGGAAGGATGACGTCACACT	1	64376	1154	IKZF5	10769	6177	PLK2
DB0002R08C01N2_UP	AD0002R08C08N2_UP	Up-Up	ATGTTTGCCGACGAGATTATGTGGT	GAATCCTTCAGTACGGGCGGGGGGC	206	5566	71136	PRKACA	79600	71186	TCTN1
DB0001R16C24N1_UP	AD0003R04C20N2_UP	Up-Up	CTTCGGCTATCATCATGAATGTAGA	AATGAAGGAAAACGGGTGAGGCGCG	139	27229	907	TUBGCP4	153241	10401	CEP120
DB0003R06C08N2_UP	AD0002R02C07N2_UP	Up-Up	CGGTTTGGGCCTTTGCCAGCCTGAG	TAGAGTTTTTTGATATATGTCTTTT	51	54585	10414	LZTFL1	29883	10940	CNOT7
DB0001R02C07N2_DN	AD0002R14C23N2_DN	Dn-Dn	TCATTAGCTAAATATAGAGTGTGTT	AGGTTGTCACGTTGACTTATTCTCT	158	55559	347	HAUS7	79441	4024	HAUS3
DB0003R02C21N1_UP	AD0002R10C06N2_UP	Up-Up	CGTGTCTCTTCTAGGCGTAGTCTTA	AATAGAAAGTCCGGTCTCGCTTCAT	144	9341	5658	VAMP3	79959	1190	CEP76
DB0002R10C11N2_DN	AD0002R09C20N2_DN	Dn-Dn	TACGGGAACCCTACCGTTACCCTCC	TAACACCCTAAACTTACTCTGAAAT	253	284076	2303	TTLL6	80254	7011	CEP63
DB0001R02C20N1_DN	AD0001R01C19N2_DN	Dn-Dn	CCCGCCTGCTCCTCCGGCAATCCCC	ACTGAATTTGGGGTTTGCGAGTCTG	191	10376	229	TUBA1B	10121	3250	ACTR1A
DB0001R14C19N2_UP	AD0002R14C15N2_UP	Up-Up	TAGTCCTTAATCGTTTGCTGGCGTA	GAAGCGACTAAACGGTGCGTGACGC	1	582	56157	BBS1	1639	8953	DCTN1
DB0001R01C10N2_UP	AD0001R01C04N2_UP	Up-Up	CAACATGTTTCTGTAATGCTCACGA	GGAGACGAACCGATAGGGGACAGGA	412	9814	9688	SFI1	2275	5359	FHL3
DB0001R10C15N2_DN	AD0001R06C02N2_DN	Dn-Dn	CACCCTCCCACGGCTGCAGCCTTGG	ATCGATTAACCCCCCAACGGTGACT	11	7283	8018	TUBG1	51259	6396	TMEM216
DB0003R04C22N2_UP	AD0001R05C16N2_UP	Up-Up	CCCGCGGGGGCGGTTAGCGGGTGAA	TCGGCGACACCGTTCGTTGTAGGGA	6	22974	3600	TPX2	27229	5836	TUBGCP4
DB0003R05C15N2_DN	AD0002R14C11N2_DN	Dn-Dn	CCGGGTGACACAATAAGCGCCTTAC	TTTTCGCAGTGAGCACTTGTTATCC	77	1781	291	DYNC1I2	84100	1857	ARL6
DB0001R02C12N2_DN	AD0003R05C02N2_DN	Dn-Dn	GAACCTGTCCCGCCCTTGATCAATA	GTTACACAGAACAAAAAACGCCCCC	244	29922	5633	NME7	4957	3043	ODF2
DB0003R04C04N2_DN	AD0001R09C07N2_DN	Dn-Dn	GTCCCACCTTACCACCTCTTCGAAA	TCCTCTCCTCTCACAGTTAGACACT	1	25855	6651	BRMS1	23568	3431	ARL2BP
DB0002R12C07N2_UP	AD0001R11C15N2_UP	Up-Up	AGCGTCTACTGCCCAGCGGAGCGGG	TGTCTATACGAAGATAGCATTACCG	41	51013	1684	EXOSC1	3320	8199	HSP90AA1
DB0002R03C21N2_DN	AD0002R01C04N2_DN	Dn-Dn	AGAGCCAACAGGTACCCTTGCACGA	CCCTCCCTAACTCACGGCAGTCGCG	24	3320	53186	HSP90AA1	84902	9655	CCDC123
DB0001R04C11N2_UP	AD0002R09C15N2_UP	Up-Up	AGCCTGTTCGCGTGTGCTGGGAGTG	ATGGTGACCTATCGAATATCGTTTG	42	57405	13089	SPC25	51175	2163	TUBE1
DB0002R09C18N2_DN	AD0001R06C17N2_DN	Dn-Dn	GCCCCCGAACGCAAATCGCCATCAG	GCTAGGGAGTTTTAAGATAAGAGTT	157	51175	2163	TUBE1	80184	2699	CEP290
DB0002R10C15N1_DN	AD0002R02C15N2_DN	Dn-Dn	GTTTCTTCCTGCACCCTCGCCAATT	GCTTCTTGAACAGTCTGAATGTACG	244	79959	1190	CEP76	3320	53186	HSP90AA1
DB0001R16C13N2_UP	AD0003R03C18N2_UP	Up-Up	AATCATGAAGACGTTGGCGCGGGGG	AAGACGATGGGGGGTAGGACGGGGG	97	983	5873	CDK1	26140	9089	TTLL3
DB0002R16C19N2_DN	AD0001R08C18N2_DN	Dn-Dn	CAAAGACATCCCCCACCATTTATCC	ACCTCAGAGTCTGGACGATTTCATA	99	10426	2984	TUBGCP3	5577	14506	PRKAR2B
DB0001R01C10N2_DN	AD0001R01C04N2_DN	Dn-Dn	CCCCACCCTGCGGTATGCGGGGAAA	AATAATGACAAACACCTTTACACGG	7	9814	9688	SFI1	2275	5359	FHL3
DB0001R12C06N2_DN	AD0001R08C06N2_DN	Dn-Dn	CAATACAAAAGAGCAGGATGGCTGC	TACACCTTCCACCCCCACACGGCTA	317	121441	1509	NEDD1	4751	14238	NEK2
DB0002R08C11N2_UP	AD0002R15C10N2_UP	Up-Up	TATTGTTGCCGAGGTAACGGGGCCG	TCTTTCCATATAAATGCGGAACGTC	181	79600	71186	TCTN1	80321	1596	CEP70
DB0002R02C22N1_DN	AD0001R10C16N2_DN	Dn-Dn	ACCGGTACTCATGTGTGGGCGCACC	CCCTAGGTCATAGGAACTTTCAATT	152	694	5844	BTG1	11116	7071	FGFR1OP
DB0002R15C14N2_DN	AD0002R16C13N2_DN	Dn-Dn	CCGCCCCTACTAATGTCCCTCCAT	CGCCGTTTCATGCCCAGGGGCGAAT	389	1639	8953	DCTN1	9793	9657	CKAP5
DB0002R05C02N2_UP	AD0002R02C22N2_UP	Up-Up	TGCACTGTCATTATTACATGCCAGT	TAGACTACGTTGGGCGCTTGAAGCG	220	25886	4487	POC1A	49856	55298	WDR8
DB0001R16C22N2_DN	AD0001R07C08N2_DN	Dn-Dn	CGCCCGATATCCCTACCTCTAAGGC	ATCAACCTATGGAACAATGATTTAC	124	27229	907	TUBGCP4	79003	3288	MIS12
DB0001R14C16N2_DN	AD0003R04C16N2_DN	Dn-Dn	GCCGCGGTGCGGACGACCGCCTAAC	CCAAAAGCGACAACTATTCGTATTA	534	25886	56591	POC1A	129880	10732	BBS5
DB0001R11C20N1_DN	AD0003R04C14N2_DN	Dn-Dn	CCCCCCCGTTCCCGCCAGAAGCCCT	CAGAGAGCCACCTGGTCTCACACGG	176	3320	8199	HSP90AA1	54585	10414	LZTFL1
DB0001R02C12N2_UP	AD0003R02C22N2_UP	Up-Up	GAAACTGGCTCCGGGTTCTGTGTAT	CTGTGTTGTGTCATTTATGTTTGAT	74	29922	5633	NME7	114932	2777	MRFAP1L1
DB0002R10C21N1_DN	AD0003R01C12N2_DN	Dn-Dn	TGGCATAATCCCACTTGTCCTGAAC	CAAACGCCAGCTCCTTGGAGTGTAT	433	10013	8810	HDAC6	7329	3129	UBE2I
DB0003R09C10N1_DN	AD0003R04C03N2_DN	Dn-Dn	CCCTACTCAGTTACACCCACTACTT	TCTTACTAGAAGAACGCGCCAATCA	286	9662	70249	CEP135	1781	291	DYNC1I2
DB0003R02C15N2_DN	AD0002R06C12N1_DN	Dn-Dn	TTCTTTCGGGCTGGACGCTCGAGTG	CAATAACTGAAAGAACTGTAGTGCT	379	3093	11772	UBE2K	147841	71933	SPC24
DB0001R07C17N2_DN	AD0001R07C01N2_DN	Dn-Dn	ATATCAGCTAGGGGGCCCGCTTAGT	ACTTCACTCAAATTCACATCTAAAC	144	5577	14506	PRKAR2B	80184	2699	CEP290
DB0003R02C15N2_DN	AD0002R01C06N2_DN	Dn-Dn	TTCTTTCGGGCTGGACGCTCGAGTG	TCAAAAGGTAATGAAAAGCGATTGA	167	3093	11772	UBE2K	3320	56677	HSP90AA1
DB0001R16C04N2_DN	AD0003R05C01N2_DN	Dn-Dn	ATTTACGCTCTCGGAGACCTGTAAT	ATCAAATGGTCTGAATTGACATTTG	367	51274	15026	KLF3	4957	3043	ODF2
DB0002R03C21N2_DN	AD0003R04C20N2_DN	Dn-Dn	AGAGCCAACAGGTACCCTTGCACGA	CGACGACACATTCAAGGTTTAGCAC	124	3320	53186	HSP90AA1	153241	10401	CEP120
DB0001R07C02N2_UP	AD0001R14C18N1_UP	Up-Up	TGTAAGACTAGCATGTATCCGGCGC	AACATGGAGCTTGCAGGGTCCGCAG	2	4751	14238	NEK2	3796	8070	KIF2A
DB0002R12C08N1_UP	AD0001R08C17N2_UP	Up-Up	CCACATGAGAGTAGGTGGTCCGGTG	AGTAACTTTTCTGGACCGCAGGGGC	30	51013	1684	EXOSC1	5577	14506	PRKAR2B
DB0002R10C10N2_DN	AD0001R07C06N2_DN	Dn-Dn	GCCCCTTTCGATAATGAGTCATACA	CACCGCGCAACATTTCGGACACCCT	8	284076	2303	TTLL6	11258	3972	DCTN3
DB0002R04C06N2_UP	AD0001R11C11N2_UP	Up-Up	GTCTGCTGTGGGGACGAGTAGGGGG	GCCCAGGCTTTCTCTGTTGGGGAAGT	149	49856	55298	WDR8	5518	5861	PPP2R1A
DB0001R06C04N2_DN	AD0001R07C23N2_DN	Dn-Dn	GGACAATACAGGGTCGACGAGCATA	TACACAGGCAGGAGGCATTATATTT	143	80184	2699	CEP290	57695	14162	USP37
DB0001R16C13N2_UP	AD0002R04C17N2_UP	Up-Up	AATCATGAAGACGTTGGCGCGGGGG	AGTAGGTTTACCACCTTAATCAATT	406	983	5873	CDK1	25886	4487	POC1A
DB0001R06C04N2_UP	AD0001R05C02N2_UP	Up-Up	AGGAGTCGTGGGTGCGTGGGGGCGA	AAATTTTTCCGCTAAGCCTGTTCGT	88	80184	2699	CEP290	55012	12126	PPP2R3C
DB0001R01C15N2_DN	AD0002R14C01N2_DN	Dn-Dn	CACTTTCCTGAAACCGAGGTCAAT	CATGAGGCCCCATCCTCGTCCCGGT	30	9094	2588	UNC119	6285	3757	S100B
DB0002R11C24N2_UP	AD0001R04C07N2_UP	Up-Up	TGGTAGTGACGCAATCAGCGTAGTT	TGTCACTCGGATAACCACTCATGCC	1	51053	5591	GMNN	6102	11374	RP2
DB0002R14C08N2_UP	AD0002R01C07N2_UP	Up-Up	GAATCTGTTGTTGCTTGTATGAGGT	GACTGAGTGTGAGTGTCAGAGTCAG	155	664	7547	BNIP3	3320	56677	HSP90AA1
DB0002R02C05N1_UP	AD0001R01C12N2_UP	Up-Up	GTTGGGTCGAAGGTGTTGCGCGTGA	CACATATAAAATCTTCATGTGCAAT	1	3320	56677	HSP90AA1	1020	3701	CDK5
DB0002R15C13N2_UP	AD0002R09C12N2_UP	Up-Up	AGTACGGTCACCAAAGGGTGTTTGG	TGAAACCCTGGTGCACATAGTTCTA	325	1639	8953	DCTN1	51175	1716	TUBE1
DB0001R07C23N2_UP	AD0001R06C02N2_UP	Up-Up	TTCCGGGCTCTGATAGTTAGTCTTA	AGGACTCTTTTAGGATACGGTTTAC	52	4739	14735	NEDD9	51259	6396	TMEM216
DB0002R15C06N2_UP	AD0002R12C04N1_UP	Up-Up	TATTTTTGAGTTCGTGCATGGGTTG	ACATCGGCACCGAAGCCCGCCGTA	57	599	53726	BCL2L2	1032	3933	CDKN2D
DB0001R02C18N2_DN	AD0002R13C22N2_DN	Dn-Dn	TAAAGAAGCACCACTCCTTGAGTAC	ATGTTCAGCTCCTGCTATCAGAACA	121	10376	229	TUBA1B	56904	6148	SH3GLB2
DB0001R04C15N2_UP	AD0001R02C23N1_UP	Up-Up	TTTCAGTGGGGTGGACCGTGTGTGG	CAAAAACCGTGCACTAATCTGTTAT	182	57405	13089	SPC25	55722	4	CEP72
DB0001R05C20N2_DN	AD0002R10C19N2_DN	Dn-Dn	GACAGAACGAATCTTAATTCGTCCA	CGATCGTCGCAGAGGAATAAGCATG	1	10733	2057	PLK4	90410	4088	IFT20
DB0001R10C01N2_DN	AD0001R06C09N2_DN	Dn-Dn	CATGCCCCCTGCTTACGCACGCGCC	CGCATTTGGCAGTGACCATTAACTA	79	10540	3453	DCTN2	5108	8878	PCM1
DB0001R10C19N2_UP	AD0003R05C18N2_UP	Up-Up	CCCCTTTTTGAAGCTCTGAATGGTC	ATGTAGTGTTGCGACAAAATAAAAC	327	7283	8018	TUBG1	9094	2588	UNC119
DB0002R12C05N2_DN	AD0002R03C22N2_DN	Dn-Dn	AGCGTGCTGCCATTGCAACACAAAT	CTCGGAGATTGTTCATCCACGTATG	94	5700	4018	PSMC1	54930	3863	HAUS4
DB0002R02C06N1_UP	AD0001R13C20N1_UP	Up-Up	TTGCTTGCGTGTGGCGTGGCAATAT	GGCGACGGCTGCGGTGGTTTCGGAC	436	3320	56677	HSP90AA1	22919	56115	MAPRE1
DB0002R14C08N2_DN	AD0001R10C20N2_DN	Dn-Dn	CCTCCCGGCCTACCCCCCCGGTTCC	AACGCAACTAAGCACTATTAGTAAC	447	664	7547	BNIP3	10540	3453	DCTN2
DB0002R11C18N2_DN	AD0001R03C24N2_DN	Dn-Dn	TGGCCCGCCCCTGACCGCCCTAACT	TTAACCACGTTGATGCTCCGTCGAA	31	27077	4426	B9D1	11104	11609	KATNA1
DB0003R04C23N2_DN	AD0001R09C21N1_DN	Dn-Dn	GACGAACCCATCATGGCCAAATTAC	AGATGTATAATCCTTTATAGCTTCA	7	22974	3600	TPX2	10320	2940	IKZF1
DB0002R14C08N2_UP	AD0001R16C12N2_UP	Up-Up	GAATCTGTTGTTGCTTGTATGAGGT	CCGCATGCACGCGTTGGTTCTTTGG	18	664	7547	BNIP3	27229	907	TUBGCP4
DB0003R02C16N2_DN	AD0001R10C01N2_DN	Dn-Dn	GTCTTATCGGACCGTCCCCGCTCTC	GTCGCTTATTGCTCATGCAATCTGT	93	3093	11772	UBE2K	90410	10243	IFT20
DB0001R15C04N2_DN	AD0003R06C17N2_DN	Dn-Dn	CCCAGCTTGCCGTCCCAAACATCGT	AAACCGCGCAAACCCCGTGGACCCA	1	1070	5538	CETN3	60509	4496	AGBL5
DB0002R15C02N2_DN	AD0003R02C14N2_DN	Dn-Dn	GAGAGTTTATCGAAATCATGCTGGA	GGACAGCGCAACCGCAATTAACTAT	5	599	53726	BCL2L2	9111	7519	NMI
DB0001R16C08N2_UP	AD0003R04C10N2_UP	Up-Up	GTGCGCGTTAGAGTTTCATTAGGGA	CTGTGATCACAGGCAATCGAATTTA	1	22924	7187	MAPRE3	9702	10302	CEP57
DB0002R08C02N2_UP	AD0001R06C01N2_UP	Up-Up	TACTGCTTACTGGTTGTGTGCGTCG	TGGTACGCTGCTATGGGGGGGGACG	276	5566	71136	PRKACA	56890	9176	MDM1
DB0003R07C11N2_UP	AD0001R01C19N2_UP	Up-Up	CTTCAAATTTGGATCTTAGCGCCAT	CCCAATGCTTCAGTTGGGGTTAGGC	167	54585	1540	LZTFL1	10121	3250	ACTR1A
DB0003R05C17N2_DN	AD0003R05C02N2_DN	Dn-Dn	CTAAGCTACTAGACACCGGGCGCAC	GTTACACAGAACAAAAAACGCCCCC	376	1781	291	DYNC1I2	4957	3043	ODF2
DB0002R15C18N2_DN	AD0003R03C18N2_DN	Dn-Dn	CTCCCCTTCCCCACACACTCCCGCA	CTAAACGAATCTTCACCACTGTTCC	343	79441	4024	HAUS3	26140	9089	TTLL3
DB0003R07C24N2_DN	AD0003R03C20N2_DN	Dn-Dn	TCACAAGAAGCGGAAATCTGCAAGG	TTGGAAGTTTTCCCATCAACGATAG	48	282809	1515	POC1B	5347	2963	PLK1
DB0002R10C18N2_UP	AD0002R06C18N2_UP	Up-Up	CAGCTCGCTCAGGTCAGTTGTGGGT	GTTCCCACAAGGTCTGGCGTGCGGC	52	4957	3043	ODF2	55142	6429	HAUS2
DB0002R01C23N2_DN	AD0001R09C21N1_DN	Dn-Dn	CCGGCCATGTCGACTAATATTGAGC	AGATGTATAATCCTTTATAGCTTCA	1	84902	9655	CCDC123	10320	2940	IKZF1
DB0001R16C24N1_DN	AD0001R14C21N1_DN	Dn-Dn	TTGCGATACATGGTAGTATTCCGAA	ATTATTCAAGGAGACAAGTTCACGA	1	27229	907	TUBGCP4	1070	5538	CETN3
DB0001R03C18N2_DN	AD0002R14C15N2_DN	Dn-Dn	AGTCCTACCGGGGCATTTTCAAGCA	GTACTACCAAATGAAATCTCAACTC	533	11104	11609	KATNA1	1639	8953	DCTN1
DB0001R02C02N2_UP	AD0001R09C21N1_UP	Up-Up	ATTTTAAAGTAACACAATACCACTT	GGTGAGGGGGTTAGCATCGCGAGTA	152	1020	3701	CDK5	10320	2940	IKZF1
DB0002R11C18N2_DN	AD0001R12C04N2_DN	Dn-Dn	TGGCCCGCCCCTGACCGCCCTAACT	CGGTCCGCCATGTGACAGAGCGAGG	126	27077	4426	B9D1	201255	7299	LRRC45
DB0001R13C08N2_UP	AD0001R05C21N2_UP	Up-Up	GCCCCTGCAGATTGTGTGTCTGGGC	TGCAATCGGGGTTAGCCGGACCTTG	64	134359	52781	POC5	29911	573	HOOK2
DB0003R06C05N1_DN	AD0002R16C19N1_DN	Dn-Dn	GCCAACACAGGAATAGTGTTGCCAT	AGTGCCCCTAGTCGCCACCACTATT	110	9702	10302	CEP57	9793	9657	CKAP5
DB0003R07C10N2_DN	AD0003R01C13N2_DN	Dn-Dn	GCACCGGACCAAGTGTTTATCTAAT	GACACTAAACTGGCTAGCGTCACCT	186	54585	1540	LZTFL1	7329	3129	UBE2I
DB0003R04C04N2_UP	AD0003R02C15N1_UP	Up-Up	ACTGTTTAGGTCGGAGCACACGAGA	AGAGTTTTTAATAACAGATGGTATTTAGT	26	25855	6651	BRMS1	27258	5664	LSM3
DB0001R03C07N2_DN	AD0003R02C17N2_DN	Dn-Dn	ACTATCTCGTACGGCGCGCCGTAGA	AATCACGATCAGTTCAAACCCTGTT	58	10933	4430	MORF4L1	27258	5664	LSM3
DB0002R09C14N2_UP	AD0003R05C02N2_UP	Up-Up	TTTCCCAGACTTCTGGTATACGGTC	AGATCGGCTCATGCGTCGGTGTGA	286	51175	2163	TUBE1	4957	3043	ODF2
DB0003R03C24N2_UP	AD0003R04C20N2_UP	Up-Up	GCCCAAGGGCCTTGTACTTCAATCG	AATGAAGGAAAACGGGTGAGGCGCG	554	84324	434	SARNP	153241	10401	CEP120
DB0002R08C11N2_DN	AD0001R11C11N2_DN	Dn-Dn	CCCCCCTGCCCCGCTTGTGTCCTGA	CTCCTAGGCGCTACATCCAACAACA	141	79600	71186	TCTN1	5518	5861	PPP2R1A
DB0001R16C04N2_UP	AD0001R05C20N2_UP	Up-Up	ACATTCTGTATCCTCTGGCGGCTGC	CACGACCCTGCAGTGCGAGGGACGC	45	51274	15026	KLF3	29911	573	HOOK2
DB0002R06C05N1_DN	AD0001R04C22N2_DN	Dn-Dn	CACCTCCGTCGTCGGGCACCTGCCT	CGCCAAAAGCAAGGTACATCCCGTG	216	10426	8943	TUBGCP3	1778	12239	DYNC1H1
DB0001R05C02N2_DN	AD0002R11C22N2_DN	Dn-Dn	CCCCCGCCCTTGCATCCGCCACTGC	GAAACTGCAAATTCGAATAGATTAT	189	56890	9176	MDM1	5708	5171	PSMD2
DB0002R15C12N2_UP	AD0003R01C19N2_UP	Up-Up	TTATGCGGATCTTTTTTCTTAAGCT	TGCGTCTCATCAGCCTTTACTTATA	1	84100	1857	ARL6	6810	8013	STX4
DB0001R14C16N2_DN	AD0001R02C14N2_DN	Dn-Dn	GCCGCGGTGCGGACGACCGCCTAAC	TTGCCGCATCTTCCCCCACAATCTC	249	25886	56591	POC1A	10376	229	TUBA1B
DB0001R02C18N2_DN	AD0001R16C21N2_DN	Dn-Dn	TAAAGAAGCACCACTCCTTGAGTAC	GAGAGATATACGAAACATACTCAAC	63	10376	229	TUBA1B	84902	9655	CCDC123
DB0001R06C13N2_UP	AD0001R11C22N2_UP	Up-Up	TCTAGAGGGGAGAGGCAGAGTGGTG	GGTCATTGTAATGGTTCATGAACAT	93	55233	925	MOBKL1B	121441	1509	NEDD1
DB0001R03C19N1_UP	AD0003R01C12N2_UP	Up-Up	TGTGTGTATAACCGTGAGGGGGAGG	GGTTTCGTCATCGACTCCTAGAGGG	296	6102	11374	RP2	7329	3129	UBE2I
DB0003R03C15N2_DN	AD0002R07C18N2_DN	Dn-Dn	CTGTCCTCCCGGCTTTCGCAGAGGC	TTTACAATCCCCATCACCTTAAAAT	30	6810	8013	STX4	5566	71136	PRKACA
DB0003R06C10N2_DN	AD0003R04C13N2_DN	Dn-Dn	CCACCATACCCCATGATTGTTTGGA	TTCGTCCCGACTCGCCGAAGTTGCC	118	54585	10414	LZTFL1	9702	10302	CEP57
DB0001R01C22N2_DN	AD0001R04C22N2_DN	Dn-Dn	CCCCCAAACGATCCCCTCCATATCG	CGCCAAAAGCAAGGTACATCCCGTG	1	7532	801	YWHAG	1778	12239	DYNC1H1
DB0002R10C21N1_DN	AD0001R02C07N2_DN	Dn-Dn	TGGCATAATCCCACTTGTCCTGAAC	TCTCGCCCCTAGCAGGGAACCTAGT	190	10013	8810	HDAC6	10376	1072	TUBA1B
DB0001R07C01N1_DN	AD0002R12C15N2_DN	Dn-Dn	GTCCCGCCTGCAGTCCCCATCTAGT	CAAGGTCAATAAATAAGCCCGTCCT	56	57695	14162	USP37	6015	4435	RING1
DB0001R02C09N1_UP	AD0001R16C23N1_UP	Up-Up	AGGATGATGGGATCGCCAGGCGGTT	TCCTAGTTTTCTCATATATATTCGT	251	10121	3250	ACTR1A	84902	9655	CCDC123
DB0001R11C18N2_UP	AD0002R01C09N2_UP	Up-Up	TGTGCCAAATAGCGTGGTTACTCGT	CAGATTTCAGGACTCTGCGTGCGTC	102	5518	5861	PPP2R1A	10460	56175	TACC3
DB0001R04C15N2_UP	AD0001R05C15N1_UP	Up-Up	TTTCAGTGGGGTGGACCGTGTGTGG	TTTAAAAGACCGATAATGAAATGGG	58	57405	13089	SPC25	27229	5836	TUBGCP4
DB0003R06C08N2_DN	AD0002R01C06N2_DN	Dn-Dn	CCACGGCGACACACAGAAGTACCCT	TCAAAAGGTAATGAAAAGCGATTGA	195	54585	10414	LZTFL1	3320	56677	HSP90AA1
DB0001R03C10N2_DN	AD0001R02C18N1_DN	Dn-Dn	GTCGTCCACTAAAGTGTACTCTTTA	CTGATAGCTAGGGCCATGTCCTCAT	311	10933	4430	MORF4L1	10376	6115	TUBA1B
DB0001R09C14N2_UP	AD0002R13C22N2_UP	Up-Up	CGATGAATAATATGATTAGCTCGCG	GACCCCGGAGCTTAGCTCCCCTGGG	160	23332	10089	CLASP1	56904	6148	SH3GLB2
DB0001R14C20N1_DN	AD0002R14C15N2_DN	Dn-Dn	CTACGGCATGAAATTAACAGTTCCA	GTACTACCAAATGAAATCTCAACTC	74	582	56157	BBS1	1639	8953	DCTN1
DB0002R03C04N2_UP	AD0002R05C08N2_UP	Up-Up	CGACAAAAACGCAGCAGCCGATAAA	TCATGTGGATGCCCTTCGTCAGGGC	200	1021	13668	CDK6	10426	8943	TUBGCP3
DB0002R06C15N2_DN	AD0003R05C02N2_DN	Dn-Dn	CGCCCTAAAGACCTCCGAGACAGAC	GTTACACAGAACAAAAAACGCCCCC	93	203068	3825	TUBB	4957	3043	ODF2
DB0002R10C05N2_UP	AD0003R03C19N2_UP	Up-Up	TGCCCAGTTACGCGACGAAGGGAGC	AAACAAGGCGTTGTTCGCCGGTTTA	82	80254	7011	CEP63	5347	2963	PLK1
DB0003R04C05N1_UP	AD0003R03C13N2_UP	Up-Up	AGTTCAGACTGTTTTGCTATTAGGG	AAAAGATAGTACCAGGAGACGTGGG	253	25855	6651	BRMS1	22974	3600	TPX2
DB0002R15C13N2_DN	AD0002R03C22N2_DN	Dn-Dn	GGCGCCCCGTGCTGACAGTAGAAGC	CTCGGAGATTGTTCATCCACGTATG	125	1639	8953	DCTN1	54930	3863	HAUS4
DB0002R08C22N2_DN	AD0001R13C02N2_DN	Dn-Dn	TAGAGACAGGACCCCCCATCGCGGC	TCTTGGATGCGACGGAAGCTTGATG	183	6683	72169	SPAST	200894	52802	ARL13B
DB0003R08C01N2_DN	AD0001R15C19N2_DN	Dn-Dn	CTCTATCCACGTAAGCTGATCCAGC	ACAATTTCTCTGCTCAACATAAACT	26	282809	1515	POC1B	983	5873	CDK1
DB0003R07C05N1_DN	AD0001R08C11N2_DN	Dn-Dn	CCCCCCGGCCGCCCACCCACATTCC	GCCCTGATAGAATTCGGAGAGTAAC	116	201255	7299	LRRC45	4751	14238	NEK2
DB0002R08C11N2_DN	AD0003R05C20N2_DN	Dn-Dn	CCCCCCTGCCCCGCTTGTGTCCTGA	CCATGACTTACCGACAGAGAAAATA	118	79600	71186	TCTN1	9094	2588	UNC119
DB0001R14C20N1_DN	AD0001R01C16N2_DN	Dn-Dn	CTACGGCATGAAATTAACAGTTCCA	CCCTTGTCAGTTCTACTTCCTCGGG	149	582	56157	BBS1	55559	347	HAUS7
DB0002R04C11N2_DN	AD0002R09C23N1_DN	Dn-Dn	TAAACATGCATATTACTCGAATACG	AAACAAATTACAACACAGCGTCATA	139	51143	56626	DYNC1LI1	284076	2303	TTLL6
DB0001R14C23N2_DN	AD0001R13C05N2_DN	Dn-Dn	CACGTCTGACCGGGCACGGTGCTAC	CAGGCTCTCTTCGGAGTCCGCATGG	181	3796	8070	KIF2A	200894	52802	ARL13B
DB0001R12C06N2_UP	AD0003R02C24N1_UP	Up-Up	TGGACATTGCGTGACGTTAATAACT	GCACGTTGCTCTTCCTGTTGTACTT	128	121441	1509	NEDD1	6271	5964	S100A1
DB0002R06C19N2_DN	AD0002R11C19N1_DN	Dn-Dn	TTGAGCGCCTACCGCCCCCCGACTA	TTGTATACTAGTAAACATCAGAATA	270	10383	2550	TUBB2C	51053	5591	GMNN
DB0002R10C21N1_UP	AD0002R04C23N2_UP	Up-Up	TGAAGACAAATTGTGAGGGTGGACA	CACTTGTAGTATAGTCCTAGAATTG	46	10013	8810	HDAC6	1453	3787	CSNK1D
DB0001R06C07N2_DN	AD0002R08C22N1_DN	Dn-Dn	CGGAGACTACCAACCAGAACCAAAC	TAGATTGCAGGCACAAGGATACCAC	1	11258	3972	DCTN3	6683	72169	SPAST
DB0001R04C15N2_DN	AD0002R12C14N2_DN	Dn-Dn	CGCACTCTGAGCGGTTTACCGCCAT	CATCCAGCACCGCCCAAAACAACAG	585	57405	13089	SPC25	10933	4430	MORF4L1
DB0003R06C15N2_UP	AD0002R15C08N2_UP	Up-Up	GAGGCGGAGTCTCGCTTCTGCCTCA	TCGCAGTCGTTCGGTTGGGTGACTG	7	129880	10732	BBS5	1069	5663	CETN2
DB0002R07C06N2_UP	AD0002R09C03N2_UP	Up-Up	GCCATTTATTGAGGGTTTAATGGAA	GACGCATGTGAAACGGCTAGTAGGA	145	83540	5774	NUF2	10460	71455	TACC3
DB0001R06C20N2_UP	AD0003R02C02N1_UP	Up-Up	TGACTTAGGAGGTTCTATCAGGCGG	CGTATCGGTCAAAGCTTAGCTAATT	5	10142	14138	AKAP9	9112	8956	MTA1
DB0002R15C06N2_UP	AD0001R09C08N2_UP	Up-Up	TATTTTTGAGTTCGTGCATGGGTTG	CAGGGTCTTCGTAGATATCATCTCG	61	599	53726	BCL2L2	23568	3431	ARL2BP
DB0001R14C23N2_UP	AD0002R05C08N2_UP	Up-Up	TGGGAAGATAGTCGGCGATCTGGGG	TCATGTGGATGCCCTTCGTCAGGGC	387	3796	8070	KIF2A	10426	8943	TUBGCP3
DB0001R16C24N1_UP	AD0002R05C16N2_UP	Up-Up	CTTCGGCTATCATCATGAATGTAGA	CAATCATCAATATTAGCCTTTGGAT	209	27229	907	TUBGCP4	10383	2550	TUBB2C
DB0001R08C13N2_UP	AD0002R09C12N2_UP	Up-Up	GAACGAACAAGCGGAGCGTCGGCGG	TGAAACCCTGGTGCACATAGTTCTA	1	9738	1945	CP110	51175	1716	TUBE1
DB0002R14C06N1_DN	AD0002R09C04N2_DN	Dn-Dn	TTACGCAATCGGATACTGTACAAAT	CGCCGACAGTTACCCCCAAGCCTTG	37	894	6359	CCND2	10460	71455	TACC3
DB0001R08C08N2_UP	AD0002R08C08N2_UP	Up-Up	TTGCTGTATCGTTGGGGGCTTGCCG	GAATCCTTCAGTACGGGCGGGGGGC	1046	8636	2717	SSNA1	79600	71186	TCTN1
DB0003R05C17N2_DN	AD0003R01C02N1_DN	Dn-Dn	CTAAGCTACTAGACACCGGGCGCAC	TGCAGTTGTATCGAGAACGCATCAA	236	1781	291	DYNC1I2	10013	2397	HDAC6
DB0001R09C10N1_UP	AD0002R07C08N2_UP	Up-Up	TAAGGTTGAACGGTACCGGCGGCCG	CGATAATTGTGCCTGGGTCATGGTG	365	23332	10089	CLASP1	95681	71181	TSGA14
DB0001R14C19N2_UP	AD0003R02C14N2_UP	Up-Up	TAGTCCTTAATCGTTTGCTGGCGTA	TCGAGGCCAAGGTACGATCGTTACT	17	582	56157	BBS1	9111	7519	NMI
DB0001R09C14N2_UP	AD0002R05C20N2_UP	Up-Up	CGATGAATAATATGATTAGCTCGCG	TTATCAGATTATAGGGAATGTATCG	103	23332	10089	CLASP1	7846	4595	TUBA1A
DB0001R15C06N2_UP	AD0001R06C01N2_UP	Up-Up	CGGGATGCCGAGGGGGCCGTTGGGG	TGGTACGCTGCTATGGGGGGGGACG	80	1070	5538	CETN3	56890	9176	MDM1
DB0001R05C05N2_DN	AD0001R04C13N2_DN	Dn-Dn	CATGAATTAGGGTAAATAAGCCAAG	AATCAAGCAACGCACAGGATCCTGA	1	56890	9176	MDM1	26146	11570	TRAF3IP1
DB0002R06C03N2_UP	AD0002R15C10N2_UP	Up-Up	TATCGGGCAAGAGTGCGTGCGTCGG	TCTTTCCATATAAATGCGGAACGTC	45	1454	4815	CSNK1E	80321	1596	CEP70
DB0001R16C15N2_UP	AD0001R08C17N2_UP	Up-Up	GTAACTGCGCATATGTTTGTGATGT	AGTAACTTTTCTGGACCGCAGGGGC	145	402	7933	ARL2	5577	14506	PRKAR2B
DB0001R03C21N2_UP	AD0001R05C05N2_UP	Up-Up	TAGTTCTCCATGGTGAAGGCAAGAT	ATAACGCCAGATTCATTGGTGATTC	9	6102	11374	RP2	116840	12626	CNTROB
DB0002R15C02N2_DN	AD0001R11C04N2_DN	Dn-Dn	GAGAGTTTATCGAAATCATGCTGGA	TAATCCCGTATTGCCAATTCAAGAC	380	599	53726	BCL2L2	7283	8018	TUBG1
DB0002R05C02N2_UP	AD0002R11C05N2_UP	Up-Up	TGCACTGTCATTATTACATGCCAGT	ATTTTTGTGGTGGAGATAAGGTCGG	6	25886	4487	POC1A	27077	4426	B9D1
DB0001R16C18N2_DN	AD0001R04C22N2_DN	Dn-Dn	CCCCCCCTCCCTTACGTCCTCCGGC	CGCCAAAAGCAAGGTACATCCCGTG	110	402	7933	ARL2	1778	12239	DYNC1H1
DB0001R05C05N2_UP	AD0002R16C19N1_UP	Up-Up	GGGGGTGGGGTACCGGTAGATGGGT	GCCGCGGGATGCCCTGGGAGCTGCG	73	56890	9176	MDM1	9793	9657	CKAP5
DB0001R16C15N2_UP	AD0002R04C23N2_UP	Up-Up	GTAACTGCGCATATGTTTGTGATGT	CACTTGTAGTATAGTCCTAGAATTG	393	402	7933	ARL2	1453	3787	CSNK1D
DB0001R02C02N2_UP	AD0003R02C19N2_UP	Up-Up	ATTTTAAAGTAACACAATACCACTT	AATGTTTCATCCTACGTGTATGAAG	403	1020	3701	CDK5	114932	2777	MRFAP1L1
DB0002R13C14N2_DN	AD0002R01C09N2_DN	Dn-Dn	CCCCCGCCCGTATCAAGGCCAAGAC	ATTACTCAAAACAGTTAAACACGAC	102	1026	3192	CDKN1A	10460	56175	TACC3
DB0002R16C19N2_DN	AD0001R08C22N2_DN	Dn-Dn	CAAAGACATCCCCCACCATTTATCC	CCAAATATCCACTCCCTCCCGACCG	109	10426	2984	TUBGCP3	4739	14735	NEDD9
DB0001R06C04N2_DN	AD0002R03C22N2_DN	Dn-Dn	GGACAATACAGGGTCGACGAGCATA	CTCGGAGATTGTTCATCCACGTATG	42	80184	2699	CEP290	54930	3863	HAUS4
DB0001R14C23N2_UP	AD0001R03C23N2_UP	Up-Up	TGGGAAGATAGTCGGCGATCTGGGG	CACCGGCATGTGTGGTATACGCGAG	90	3796	8070	KIF2A	11104	11609	KATNA1
DB0002R05C02N2_DN	AD0001R04C17N2_DN	Dn-Dn	GCCGAACTAAACACGGAACCCAGGA	CGTGCGCGAGGCTCCAACCGGTGGG	151	25886	4487	POC1A	132320	12277	SCLT1
DB0001R04C17N2_DN	AD0001R14C14N1_DN	Dn-Dn	TCGCCCTGCCGCTGGGCCCCCCCAC	TAAATTTAAAATAAGTATCAATCGG	104	115106	13260	HAUS1	582	56157	BBS1
DB0003R07C07N2_DN	AD0002R12C02N2_DN	Dn-Dn	CACCTTACCTGCCTCCGTACCCCGA	CAGAATGCCTCAAGCTTGTAATGCG	185	115106	7083	HAUS1	56915	4997	EXOSC5
DB0001R14C01N2_UP	AD0002R09C15N2_UP	Up-Up	ATAAACATTCTCTTCCTAGGTCTTG	ATGGTGACCTATCGAATATCGTTTG	201	164045	55072	HFM1	51175	2163	TUBE1
DB0002R10C10N2_UP	AD0002R13C18N2_UP	Up-Up	ATACTACATATGTGATTCACTATTT	ACGGTCGTATACAGCAGGGGTAGTG	159	284076	2303	TTLL6	665	2427	BNIP3L
DB0001R08C07N2_UP	AD0002R14C15N2_UP	Up-Up	AGGGAAAGTGGACACTGATGTGTAA	GAAGCGACTAAACGGTGCGTGACGC	215	1453	7634	CSNK1D	1639	8953	DCTN1
DB0001R05C12N2_DN	AD0002R01C16N2_DN	Dn-Dn	CTCCAGGTCGCCGCCTGCCGCCTTC	AGGGGAGCGATTAGGGAATAGTCAC	52	80321	9161	CEP70	11030	3504	RBPMS
DB0002R04C06N2_UP	AD0001R01C16N2_UP	Up-Up	GTCTGCTGTGGGGACGAGTAGGGGG	GGAAGATACTTGCATCCTCGGGAAG	53	49856	55298	WDR8	55559	347	HAUS7
DB0001R06C11N2_UP	AD0001R09C22N2_UP	Up-Up	TATAGCCGAACGGAGTTTAAAGGGG	GGTGTGTTAGTATGGTGTGTAGAGC	5	79003	3288	MIS12	10320	2940	IKZF1
DB0003R02C16N2_UP	AD0002R07C12N2_UP	Up-Up	TGTGTCTGCGGGGGTGAGGGGGCGA	CACTTAGACTAACCTGTCGCGGGTC	66	3093	11772	UBE2K	5566	71136	PRKACA
DB0001R06C20N2_DN	AD0002R05C08N2_DN	Dn-Dn	TCACGGCCGACCTCAACAACGCGTC	GTGTTAACTCTGACTACAATGGGAC	1	10142	14138	AKAP9	10426	8943	TUBGCP3
DB0003R07C07N2_DN	AD0001R13C24N2_DN	Dn-Dn	CACCTTACCTGCCTCCGTACCCCGA	CAAAATATAGTGTCAAGTAAAAGTG	206	115106	7083	HAUS1	25886	56591	POC1A
DB0003R02C24N2_UP	AD0003R04C10N2_UP	Up-Up	AGGGGCGATATGGAAGTAATGTGAC	CTGTGATCACAGGCAATCGAATTTA	82	5928	3366	RBBP4	9702	10302	CEP57
DB0002R02C03N2_UP	AD0001R14C18N1_UP	Up-Up	CGTTCCGAGAAGGTCATAGTTTGTG	AACATGGAGCTTGCAGGGTCCGCAG	23	64376	1154	IKZF5	3796	8070	KIF2A
DB0001R12C14N1_UP	AD0001R10C16N2_UP	Up-Up	TTCCCTAACATGGCGTCCTGGGGTG	TTTACCTAAGCCCTGTGGGGCGCGA	54	54820	7928	NDE1	11116	7071	FGFR1OP
DB0002R11C18N2_DN	AD0002R14C10N2_DN	Dn-Dn	TGGCCCGCCCCTGACCGCCCTAACT	TACCCCTCTCCTCCGGTCAGATTAC	1	27077	4426	B9D1	84100	1857	ARL6
DB0001R14C20N1_UP	AD0001R12C04N2_UP	Up-Up	CTGTTGATCACGTATATTTATCTTC	AAGGGTCGGGGGGTCCTGAGCGGGT	179	582	56157	BBS1	201255	7299	LRRC45
DB0001R05C02N2_DN	AD0001R01C12N2_DN	Dn-Dn	CCCCCGCCCTTGCATCCGCCACTGC	CTGCTGCCCCCATTCCATCCTTGAC	199	56890	9176	MDM1	1020	3701	CDK5
DB0001R02C10N1_DN	AD0003R05C11N2_DN	Dn-Dn	CCGAATAAGAATCTCCCCCTATTGG	GTGATTCGATATGATACAAATGTCC	161	10121	3250	ACTR1A	93323	7014	HAUS8
DB0001R16C24N1_DN	AD0003R01C24N2_DN	Dn-Dn	TTGCGATACATGGTAGTATTCCGAA	GCACGGCCTGACGCAACTTCCGGGA	248	27229	907	TUBGCP4	9112	8956	MTA1
DB0001R11C18N2_UP	AD0002R05C14N2_UP	Up-Up	TGTGCCAAATAGCGTGGTTACTCGT	CCGTACGTTACACCGTGTGCAATCG	510	5518	5861	PPP2R1A	10383	2550	TUBB2C
DB0003R02C21N1_DN	AD0002R07C21N2_DN	Dn-Dn	CTACACCGCCATGCGACCAGTACTG	TCGCTGGCCTCAACGCTAATATCCC	294	9341	5658	VAMP3	5048	12270	PAFAH1B1
DB0001R05C05N2_DN	AD0001R02C07N2_DN	Dn-Dn	CATGAATTAGGGTAAATAAGCCAAG	TCTCGCCCCTAGCAGGGAACCTAGT	1	56890	9176	MDM1	10376	1072	TUBA1B
DB0001R02C12N2_DN	AD0002R01C21N2_DN	Dn-Dn	GAACCTGTCCCGCCCTTGATCAATA	AGATGAAAATAACATGTCAACCTTA	130	29922	5633	NME7	55165	4717	CEP55
DB0003R03C07N2_DN	AD0001R16C16N1_DN	Dn-Dn	CTAACTCCCATGGGCCCCCCCCCTG	ATTACCAGACAAGACGTTACACGGC	58	1487	13646	CTBP1	54801	8819	HAUS6
DB0002R06C11N2_DN	AD0001R07C16N2_DN	Dn-Dn	CGACCGTTCAGCGTACGTGACCCGA	TGTATTATTCGGCCGCCAGTAGTAC	67	203068	3825	TUBB	5111	3156	PCNA
DB0003R08C15N2_UP	AD0001R06C05N2_UP	Up-Up	CGTTGTGTAAGACCTGGATGGGGCG	TCCCAGTGCAAGGGGGGGTAGGCGG	1	114791	71235	TUBGCP5	51259	6396	TMEM216
DB0002R02C16N2_DN	AD0002R09C15N2_DN	Dn-Dn	ATTTACAAAGAGTTGGTGAACAGAA	GGCCTAGGAGATATTCTGATCAGAA	641	7251	3267	TSG101	51175	2163	TUBE1
DB0002R08C04N2_UP	AD0003R02C11N1_UP	Up-Up	TTGTTGAACGGGCGTGTAAACGGAT	ACAGCAATATAATGCATGTGGGATT	2	5048	12270	PAFAH1B1	10212	3179	DDX39
DB0001R15C16N2_DN	AD0001R06C01N2_DN	Dn-Dn	GCTTATCGTAGTGCAATCGTTTGATT	CAATACAGCATTCACGAGAATTGTC	3	7531	34	YWHAE	56890	9176	MDM1
DB0003R05C06N2_UP	AD0002R05C14N2_UP	Up-Up	TACCTAGGTTCTATGACAATATGGT	CCGTACGTTACACCGTGTGCAATCG	183	5347	2963	PLK1	10383	2550	TUBB2C
DB0001R06C13N2_DN	AD0002R14C24N1_DN	Dn-Dn	AGAGGCATCGAAAACATGGTAGGCG	GGAGTTCCGCGGGCATCCAGCCTCG	7	55233	925	MOBKL1B	1069	5663	CETN2
DB0002R13C16N2_UP	AD0003R04C06N2_UP	Up-Up	CGCGGTGAAGAGTTACTTACTGGGA	ATGGGGTACGGCACAGCTGTTACAC	121	1026	3192	CDKN1A	585	1740	BBS4
DB0001R05C12N2_DN	AD0001R05C07N2_DN	Dn-Dn	CTCCAGGTCGCCGCCTGCCGCCTTC	ACTACTCACCTAAATTATCTGACTA	99	80321	9161	CEP70	57405	13089	SPC25
DB0002R11C18N2_UP	AD0003R06C04N2_UP	Up-Up	ATTGCTCAGTTGATAACCTTGGGTT	GACTAAGCGCTGCGGGGATGCGGGG	94	27077	4426	B9D1	54585	1540	LZTFL1
DB0002R13C16N2_DN	AD0002R04C06N2_DN	Dn-Dn	CAGCCGACGGCGCTGCCCGTATACC	CCCACTATACGCACATATACTAAGG	141	1026	3192	CDKN1A	54930	3863	HAUS4
DB0003R09C07N2_UP	AD0002R08C16N1_UP	Up-Up	GTCACTTGCGCGGTGCAAACCCGTG	TACTTTTGTTCTTTCATATTTCTAA	1	22852	70210	ANKRD26	10464	71402	PIBF1
DB0001R03C11N2_DN	AD0003R06C12N2_DN	Dn-Dn	GCCCTGGTACCAATCTGGGCCATCT	TTACAAATACCTATATATGGTCTGC	3	6286	2693	S100P	60509	4496	AGBL5
DB0001R09C14N2_UP	AD0002R13C16N2_UP	Up-Up	CGATGAATAATATGATTAGCTCGCG	ATTCTGTAATCGCTGCCTCCACGTC	214	23332	10089	CLASP1	1019	4019	CDK4
DB0002R16C02N2_DN	AD0001R11C11N2_DN	Dn-Dn	CTCGGCCCCCGAATTTGATACTCCA	CTCCTAGGCGCTACATCCAACAACA	118	80321	1596	CEP70	5518	5861	PPP2R1A
DB0001R14C01N2_UP	AD0003R04C16N2_UP	Up-Up	ATAAACATTCTCTTCCTAGGTCTTG	AAGTGTTTATGAGTAGCTGGCATGA	370	164045	55072	HFM1	129880	10732	BBS5
DB0002R10C08N2_UP	AD0001R07C04N2_UP	Up-Up	GATCGGGCGCGATGGCAGCGCAGTC	AGGTTAGCGCGCAAGTTTCTATCGG	172	80254	7011	CEP63	11258	3972	DCTN3
DB0003R07C07N2_UP	AD0001R03C23N2_UP	Up-Up	ACCGATGCCGCAGAGCGCGCGAGGG	CACCGGCATGTGTGGTATACGCGAG	1	115106	7083	HAUS1	11104	11609	KATNA1
DB0002R14C06N1_UP	AD0001R16C16N1_UP	Up-Up	GCCCACATTGGGAGAGGAGGGGAGC	AGATATAATATCCCAGGAATCGTTA	8	894	6359	CCND2	54801	8819	HAUS6
DB0001R12C02N2_UP	AD0002R12C05N1_UP	Up-Up	GTCGTTGTCCGTTCTTTTGTCAGAT	GCTCAGTGGGCTAGATGGGTGGATG	599	3320	8199	HSP90AA1	1032	3933	CDKN2D
DB0001R06C08N2_DN	AD0002R12C02N2_DN	Dn-Dn	CTTATGATACGGCGCGTTCACAGTG	CAGAATGCCTCAAGCTTGTAATGCG	21	79003	3288	MIS12	56915	4997	EXOSC5
DB0002R10C18N2_DN	AD0001R08C22N2_DN	Dn-Dn	TCAGGCCTGCAATGTGCAGATAGTA	CCAAATATCCACTCCCTCCCGACCG	127	4957	3043	ODF2	4739	14735	NEDD9
DB0003R02C15N2_DN	AD0001R01C03N2_DN	Dn-Dn	TTCTTTCGGGCTGGACGCTCGAGTG	GTGGACGTTTAAAATTTAAGGAACG	99	3093	11772	UBE2K	9814	9688	SFI1
DB0001R04C17N2_UP	AD0002R11C22N2_UP	Up-Up	AAGTGCAATGCGCCATTAGATTTTT	CAAGTACCTTATCGTACAAATTCTG	271	115106	13260	HAUS1	5708	5171	PSMD2
DB0002R05C21N2_DN	AD0002R16C13N2_DN	Dn-Dn	CTTTACAGTCAGAACTGCGGACGAC	CGCCGTTTCATGCCCAGGGGCGAAT	141	1453	3787	CSNK1D	9793	9657	CKAP5
DB0002R11C16N2_UP	AD0001R14C14N1_UP	Up-Up	TGTATTGTATTGGTATTGGCAGATT	TGCGTCCTTGGCGCCAGCAGGGGTT	95	27077	4426	B9D1	582	56157	BBS1
DB0001R16C04N2_DN	AD0001R06C02N2_DN	Dn-Dn	ATTTACGCTCTCGGAGACCTGTAAT	ATCGATTAACCCCCCAACGGTGACT	388	51274	15026	KLF3	51259	6396	TMEM216
DB0001R03C07N2_DN	AD0003R01C02N1_DN	Dn-Dn	ACTATCTCGTACGGCGCGCCGTAGA	TGCAGTTGTATCGAGAACGCATCAA	641	10933	4430	MORF4L1	10013	2397	HDAC6
DB0001R06C05N2_UP	AD0002R11C07N1_UP	Up-Up	TCGGTTAATCTACCTTAACGTGTTA	CAGGAGCAAGCTCCATCGGTCTAGG	418	11258	3972	DCTN3	27077	4426	B9D1
DB0001R01C11N2_UP	AD0001R06C17N2_UP	Up-Up	CCCGAAACATCTGCGATGTCCAGTA	TGGTTTGCGGGCGGAAGCTGAACGC	284	9094	2588	UNC119	80184	2699	CEP290
DB0003R07C06N1_UP	AD0002R08C04N2_UP	Up-Up	CTATGGGACGGGTGGCATGGGGTGA	ATAGCAGGTTCTGTTGAGCGTTGGC	262	201255	7299	LRRC45	79600	71186	TCTN1
DB0002R04C14N2_UP	AD0003R02C15N1_UP	Up-Up	CATGAAGCGGATCAATCAGGGCGAG	AGAGTTTTTAATAACAGATGGTATTTAGT	91	164045	53147	HFM1	27258	5664	LSM3
DB0002R11C12N2_UP	AD0003R04C08N2_UP	Up-Up	GCCGTATCGGGAGTGCCGTCTGGAG	ATCATTGTAAGGCTATCGCGAGAGG	292	90410	4088	IFT20	585	1740	BBS4
DB0001R16C18N2_UP	AD0002R04C23N2_UP	Up-Up	GAATGAGTGATGCCGAGGGATGTTC	CACTTGTAGTATAGTCCTAGAATTG	305	402	7933	ARL2	1453	3787	CSNK1D
DB0001R04C11N2_UP	AD0001R07C06N2_UP	Up-Up	AGCCTGTTCGCGTGTGCTGGGAGTG	TCCCTGGGTAGAGGACGGGAAGGGG	345	57405	13089	SPC25	11258	3972	DCTN3
DB0002R08C12N2_DN	AD0002R05C12N2_DN	Dn-Dn	CCAGCAAAGCCTTTCGTGGGCAGTT	AAGTTACTCCCGTGCATTCGCTAAG	335	10464	71402	PIBF1	203068	3825	TUBB
DB0001R03C18N2_UP	AD0002R08C08N2_UP	Up-Up	GTGGGCATGCCTCATGCAGGGGGCA	GAATCCTTCAGTACGGGCGGGGGGC	185	11104	11609	KATNA1	79600	71186	TCTN1
DB0003R09C09N2_UP	AD0002R13C18N2_UP	Up-Up	ACTACCGCCTATAACAGGTGTAGG	ACGGTCGTATACAGCAGGGGTAGTG	72	9662	70249	CEP135	665	2427	BNIP3L
DB0001R06C14N1_UP	AD0002R05C12N2_UP	Up-Up	TTAGCGGGGGCGCCGTGTCGGCATT	TCTTAGGGATTCAAACCGTTTTAAA	43	5111	3156	PCNA	203068	3825	TUBB
DB0001R03C21N2_DN	AD0001R07C21N2_DN	Dn-Dn	GTGGCCCTGTAACGCGAATCAACAA	AAACTTAGCAAGAAGCCGGTTTAAA	142	6102	11374	RP2	10142	14138	AKAP9
DB0001R08C16N1_UP	AD0002R11C22N2_UP	Up-Up	GCCTTGTTTCGTCCGTGTGCGGATG	CAAGTACCTTATCGTACAAATTCTG	72	9738	1945	CP110	5708	5171	PSMD2
DB0002R03C02N2_DN	AD0001R10C18N2_DN	Dn-Dn	AAGCACTCGCATCGAAAATCACAGA	CACAACGCACCGCCGCCAACGCGGC	132	1021	13668	CDK6	11116	7071	FGFR1OP
DB0001R14C23N2_UP	AD0003R01C12N2_UP	Up-Up	TGGGAAGATAGTCGGCGATCTGGGG	GGTTTCGTCATCGACTCCTAGAGGG	222	3796	8070	KIF2A	7329	3129	UBE2I
DB0002R13C14N2_UP	AD0001R02C15N1_UP	Up-Up	GAAGGACCACTGGCCTTGATTGTAG	TGGGCGAGCTGAACATGCGGAGGAC	239	1026	3192	CDKN1A	10376	229	TUBA1B
DB0001R07C01N1_UP	AD0001R13C12N2_UP	Up-Up	ATCACGCGTGGTGTGTTGGTTGGCA	GCGGCGCCGAGGAAGAGGGACCGTG	281	57695	14162	USP37	26140	52663	TTLL3
DB0001R08C20N1_DN	AD0002R06C02N2_DN	Dn-Dn	TTCGTGGGGTCATGATGATTTACCCTCCTT	CACCTACAGCTATGACGAAGGACTA	293	10769	6177	PLK2	55012	2389	PPP2R3C
DB0003R06C13N2_UP	AD0001R06C17N2_UP	Up-Up	GCGCTAGCCAGCATGCGATCGTGAG	TGGTTTGCGGGCGGAAGCTGAACGC	46	129880	10732	BBS5	80184	2699	CEP290
DB0003R04C04N2_DN	AD0002R05C08N2_DN	Dn-Dn	GTCCCACCTTACCACCTCTTCGAAA	GTGTTAACTCTGACTACAATGGGAC	88	25855	6651	BRMS1	10426	8943	TUBGCP3
DB0003R06C13N2_DN	AD0003R03C13N2_DN	Dn-Dn	TACCATACGTTGTGACTACCATATA	AACTGTTTAGATTCTCGTGACTTGA	99	129880	10732	BBS5	22974	3600	TPX2
DB0002R06C06N2_DN	AD0002R02C15N2_DN	Dn-Dn	GCCCGAATGGACGGTGGAACGTAAA	GCTTCTTGAACAGTCTGAATGTACG	158	10426	8943	TUBGCP3	3320	53186	HSP90AA1
DB0002R10C10N2_UP	AD0001R12C04N2_UP	Up-Up	ATACTACATATGTGATTCACTATTT	AAGGGTCGGGGGGTCCTGAGCGGGT	39	284076	2303	TTLL6	201255	7299	LRRC45
DB0001R08C02N2_UP	AD0002R14C14N2_UP	Up-Up	TTAGCTGCTAGGGGATGCGGGATTG	CGGTTGGGAGGAAGTGAGGAGGGTT	206	203068	14788	TUBB	1639	8953	DCTN1
DB0001R04C18N1_DN	AD0003R06C01N2_DN	Dn-Dn	CCAGTATACACCATATTTCTTGCTA	AATGGTCACAAAGATTTTCGTTAGG	264	115106	13260	HAUS1	55722	3636	CEP72
DB0002R12C13N2_UP	AD0002R14C01N2_UP	Up-Up	GGCAAAACTGATAATGAAGAGTACT	CGGATACGGGATATGCACAGTGATC	8	1019	4019	CDK4	6285	3757	S100B
DB0002R08C02N2_UP	AD0002R10C16N2_UP	Up-Up	TACTGCTTACTGGTTGTGTGCGTCG	AACACGGGGCGCGTAAGGGGGCGGG	3	5566	71136	PRKACA	10013	8810	HDAC6
DB0002R13C16N2_UP	AD0002R14C01N2_UP	Up-Up	CGCGGTGAAGAGTTACTTACTGGGA	CGGATACGGGATATGCACAGTGATC	251	1026	3192	CDKN1A	6285	3757	S100B
DB0002R14C10N2_DN	AD0001R10C22N2_DN	Dn-Dn	AGGGCCGCTCCCCGGCTTGTGACAATGTACT	CGCGGGCTGCCCGGATCACTACAC	195	51100	4480	SH3GLB1	49856	7939	WDR8
DB0001R02C02N2_UP	AD0001R01C03N2_UP	Up-Up	ATTTTAAAGTAACACAATACCACTT	CCGGGGGTGGGGAGACGGCCCTGGA	1	1020	3701	CDK5	9814	9688	SFI1
DB0002R02C13N2_UP	AD0003R01C13N2_UP	Up-Up	ATAAAGATTGAGAAGAGATTGTACA	GGACGCGTGCTGCAAACGGGGGATG	76	9444	8168	QKI	7329	3129	UBE2I
DB0001R16C22N2_DN	AD0002R01C08N2_DN	Dn-Dn	CGCCCGATATCCCTACCTCTAAGGC	ACACCCCGCCCCCCAGCCGCCGGGT	4	27229	907	TUBGCP4	10460	56175	TACC3
DB0001R06C01N2_UP	AD0003R04C16N2_UP	Up-Up	CGCCTGTGGGCGGGGAGTGGTATCG	AAGTGTTTATGAGTAGCTGGCATGA	422	10733	2057	PLK4	129880	10732	BBS5
DB0003R06C10N2_DN	AD0002R05C16N2_DN	Dn-Dn	CCACCATACCCCATGATTGTTTGGA	TACCCTTCTCACCCCTCGTCTCCGA	2	54585	10414	LZTFL1	10383	2550	TUBB2C
DB0001R06C05N2_DN	AD0002R05C24N2_DN	Dn-Dn	ACGAAAAGAGGCCAGAATAAAGACC	GTGACGAATAATAAGCGCAATGTTT	35	11258	3972	DCTN3	55012	2389	PPP2R3C
DB0002R12C24N2_UP	AD0002R13C16N2_UP	Up-Up	AGTGCAAATATTATTGCAGATTATG	ATTCTGTAATCGCTGCCTCCACGTC	274	23429	1644	RYBP	1019	4019	CDK4
DB0002R02C05N1_DN	AD0002R10C10N2_DN	Dn-Dn	ATTGCGCACATTGGGCCACAACGGA	TGCGATACGTTTAATCGATCAAGAT	167	3320	56677	HSP90AA1	79959	1190	CEP76
DB0001R06C16N2_UP	AD0002R04C23N2_UP	Up-Up	GGACCAGTAGTCACGTTTATGGTGG	CACTTGTAGTATAGTCCTAGAATTG	77	5111	3156	PCNA	1453	3787	CSNK1D
DB0002R03C18N2_UP	AD0003R04C20N2_UP	Up-Up	TATGTTTCTATACGTCTTTTCTGCC	AATGAAGGAAAACGGGTGAGGCGCG	54	3320	53186	HSP90AA1	153241	10401	CEP120
DB0001R02C09N1_DN	AD0003R02C07N2_DN	Dn-Dn	TCTTTGGACATGCTGAGGCGTCGGT	CACTCCTACATTACATTCTTCTATC	175	10121	3250	ACTR1A	6844	4137	VAMP2
DB0001R14C19N2_UP	AD0002R10C15N2_UP	Up-Up	TAGTCCTTAATCGTTTGCTGGCGTA	GGTGGAGTCCATCATTTTATCGGGA	85	582	56157	BBS1	10013	8810	HDAC6
DB0001R07C04N2_UP	AD0002R13C22N2_UP	Up-Up	GCAATACCACCTTCGGCTTCACTCA	GACCCCGGAGCTTAGCTCCCCTGGG	96	4751	14238	NEK2	56904	6148	SH3GLB2
DB0002R15C18N2_UP	AD0002R01C21N2_UP	Up-Up	ATCTGCGCTGTGCACCGTCGGTGCT	TTGGGCCCGGAGGGCTATAGGGGGG	34	79441	4024	HAUS3	55165	4717	CEP55
DB0001R16C06N2_UP	AD0001R03C02N2_UP	Up-Up	GGGAGGTGTCTTCGTGAGTCATCGC	TGTACTTTAGCATTATACATATGTC	590	22924	7187	MAPRE3	55722	4	CEP72
DB0001R05C02N2_DN	AD0002R15C19N2_DN	Dn-Dn	CCCCCGCCCTTGCATCCGCCACTGC	CATCAGGTGTCACAACTGCTGTGAA	462	56890	9176	MDM1	22852	70210	ANKRD26
DB0001R16C20N2_DN	AD0003R04C17N2_DN	Dn-Dn	GGAGTTAGACTATACTACGGCCTAA	CCCTACCCGATCCGACGCACGCCCT	178	7341	4586	SUMO1	129880	10732	BBS5
DB0003R07C12N2_DN	AD0001R16C16N1_DN	Dn-Dn	ACCGCCCGCCGAAAATACAGATCTA	ATTACCAGACAAGACGTTACACGGC	2	93594	8737	WDR67	54801	8819	HAUS6
DB0001R16C24N1_DN	AD0002R04C21N2_DN	Dn-Dn	TTGCGATACATGGTAGTATTCCGAA	CCTCCCATCTTCCACGCTACGGCTC	153	27229	907	TUBGCP4	5576	4132	PRKAR2A
DB0001R06C03N2_UP	AD0002R12C03N2_UP	Up-Up	GCCCGGTTGGATTGGGTCTGTTTGG	AACAGTATGGGTTCGTGTAGGGCTT	67	80184	2699	CEP290	56915	4997	EXOSC5
DB0001R01C11N2_DN	AD0003R04C06N2_DN	Dn-Dn	ATGCAACCCCGTGATGTGCTTACAT	CCCACCCCACGTCCCTCCATGCTCC	19	9094	2588	UNC119	585	1740	BBS4
DB0002R06C04N2_UP	AD0002R09C18N2_UP	Up-Up	TGAGTCCTTGCGGGACTCTGTGCT	GCGTCTAAGAGCCTGCGTCATAGCG	1	1454	4815	CSNK1E	282809	1515	POC1B
DB0002R11C16N2_UP	AD0002R14C10N2_UP	Up-Up	TGTATTGTATTGGTATTGGCAGATT	GTGTTGAACGTTCTTATACTTACGT	204	27077	4426	B9D1	84100	1857	ARL6
DB0001R02C13N2_DN	AD0002R04C07N2_DN	Dn-Dn	CCGCCCTCTGATTAGTTCCGCGTCT	GGCACCAACAGAAAGGACGCAAGTG	72	29922	5633	NME7	25886	4487	POC1A
DB0001R02C07N2_DN	AD0002R11C20N2_DN	Dn-Dn	TCATTAGCTAAATATAGAGTGTGTT	CTTTTCGGGGAGTTTGTGAGCAATA	496	55559	347	HAUS7	5708	5171	PSMD2
DB0002R05C16N2_DN	AD0002R04C06N2_DN	Dn-Dn	GGCAAAGAAAGAAGGGACGCACGTAC	CCCACTATACGCACATATACTAAGG	215	5576	4132	PRKAR2A	54930	3863	HAUS4
DB0002R11C16N2_UP	AD0001R16C10N2_UP	Up-Up	TGTATTGTATTGGTATTGGCAGATT	CCGATAAACGGCGGCCAGCATGAGA	250	27077	4426	B9D1	27229	907	TUBGCP4
DB0002R02C22N1_DN	AD0002R09C01N2_DN	Dn-Dn	ACCGGTACTCATGTGTGGGCGCACC	CTGCGGACATGTTCAAGACATACAC	103	694	5844	BTG1	6683	72169	SPAST
DB0001R03C01N2_DN	AD0002R04C07N2_DN	Dn-Dn	GATGACCGGCGCGGTACTCGCCGCC	GGCACCAACAGAAAGGACGCAAGTG	61	57819	6601	LSM2	25886	4487	POC1A
DB0001R15C24N1_DN	AD0001R01C19N2_DN	Dn-Dn	AAACAATATAGATTCTTCACGACCC	ACTGAATTTGGGGTTTGCGAGTCTG	3	7531	34	YWHAE	10121	3250	ACTR1A
DB0003R08C10N2_DN	AD0003R04C03N2_DN	Dn-Dn	TGCCCCGCACCCTCCTTACAAGCTA	TCTTACTAGAAGAACGCGCCAATCA	269	22919	56115	MAPRE1	1781	291	DYNC1I2
DB0001R08C21N2_UP	AD0003R03C21N2_UP	Up-Up	TTGCTTTAAGCGGAACACAAAGGCT	TGGCGAAGAGGCGCGAAATCCTTAT	15	10769	6177	PLK2	1781	291	DYNC1I2
DB0002R05C21N2_UP	AD0002R15C08N2_UP	Up-Up	CGCATCGCATTTTTGTCATCATGGA	TCGCAGTCGTTCGGTTGGGTGACTG	3	1453	3787	CSNK1D	1069	5663	CETN2
DB0001R10C01N2_UP	AD0001R04C24N2_UP	Up-Up	ATTGCCCAGGCCGAGAGAATTTTTG	TTCAGCTAGCGACGGGTGACATGGG	392	10540	3453	DCTN2	1778	12239	DYNC1H1
DB0001R16C13N2_UP	AD0003R01C24N2_UP	Up-Up	AATCATGAAGACGTTGGCGCGGGGG	TTTTTGGATATTATGAGCTCTCTGC	131	983	5873	CDK1	9112	8956	MTA1
DB0001R05C20N2_UP	AD0003R02C17N2_UP	Up-Up	CCCCATGATTTCAAAAGAAAATATT	TCTGTAAACAGTACAGGAGGCGTTA	109	10733	2057	PLK4	27258	5664	LSM3
DB0001R07C02N2_UP	AD0001R09C13N2_UP	Up-Up	TGTAAGACTAGCATGTATCCGGCGC	CCATGTAATAGGGAGGTGGCTCCTG	131	4751	14238	NEK2	6672	7188	SP100
DB0002R01C23N2_UP	AD0003R04C17N2_UP	Up-Up	AGTCATGTGGGGGGTTCAGCGGGAT	ATGCTCTGGTACTAATTTAGCCTTC	78	84902	9655	CCDC123	129880	10732	BBS5
DB0001R03C11N2_UP	AD0002R07C12N2_UP	Up-Up	TAACGTAAGGGGAGGACACTAATGA	CACTTAGACTAACCTGTCGCGGGTC	180	6286	2693	S100P	5566	71136	PRKACA
DB0002R03C18N2_UP	AD0002R01C09N2_UP	Up-Up	TATGTTTCTATACGTCTTTTCTGCC	CAGATTTCAGGACTCTGCGTGCGTC	33	3320	53186	HSP90AA1	10460	56175	TACC3
DB0001R06C05N2_UP	AD0003R04C13N2_UP	Up-Up	TCGGTTAATCTACCTTAACGTGTTA	GCTGTTTGTATAATCGTTACCTCTG	102	11258	3972	DCTN3	9702	10302	CEP57
DB0003R07C24N2_DN	AD0001R09C15N2_DN	Dn-Dn	TCACAAGAAGCGGAAATCTGCAAGG	TCGTGTGGAAGGATGACGTCACACT	103	282809	1515	POC1B	10769	6177	PLK2
DB0002R10C19N2_UP	AD0002R16C04N1_UP	Up-Up	CTTGCCTAATTGACGCCTGACATGG	TGGATAACTTCAAATTACTTCCTGG	22	4957	3043	ODF2	10426	2984	TUBGCP3
DB0001R02C13N2_UP	AD0003R04C16N2_UP	Up-Up	AGTCCGGTCTAGAAAGGTCCTGGGG	AAGTGTTTATGAGTAGCTGGCATGA	64	29922	5633	NME7	129880	10732	BBS5
DB0002R14C09N2_DN	AD0001R11C22N2_DN	Dn-Dn	AGCGCCGCCCACTTACCCCGAGCCC	CCGACCCGCTTTGTCATTCTTTGGG	326	664	7547	BNIP3	121441	1509	NEDD1
DB0001R02C13N2_DN	AD0002R12C05N1_DN	Dn-Dn	CCGCCCTCTGATTAGTTCCGCGTCT	TATTCTCTAATTAAGATACTTCGCC	48	29922	5633	NME7	1032	3933	CDKN2D
DB0001R14C16N2_UP	AD0003R02C17N2_UP	Up-Up	TCTGGCTCACTCTATGTTGCTACTA	TCTGTAAACAGTACAGGAGGCGTTA	240	25886	56591	POC1A	27258	5664	LSM3
DB0002R13C19N2_UP	AD0001R09C10N2_UP	Up-Up	TCAACTGAGGTAGACCGGGCCAGAG	GCTGGGTCCATGATAGCGACGGTGG	1	5711	7647	PSMD5	8636	2717	SSNA1
DB0001R02C02N2_DN	AD0003R04C14N2_DN	Dn-Dn	ACTAGTCCACTAAGACGCTCCGCTG	CAGAGAGCCACCTGGTCTCACACGG	2	1020	3701	CDK5	54585	10414	LZTFL1
DB0002R08C10N2_UP	AD0002R09C01N2_UP	Up-Up	TCAGACTGTCACGCATGTGGCCCGA	TCTCGAGTCGATATACTTCCTGTCC	353	79600	71186	TCTN1	6683	72169	SPAST
DB0002R08C13N2_DN	AD0001R05C11N2_DN	Dn-Dn	TTGGGTGCCGCCCTACAGCTGCCTT	AATAAAAAAGTAGTGTAGTTGG	46	10464	71402	PIBF1	115106	13260	HAUS1
DB0002R02C21N1_UP	AD0002R04C23N2_UP	Up-Up	CGGGCCTAGCGGTGTGTGCGCCCGG	CACTTGTAGTATAGTCCTAGAATTG	12	694	5844	BTG1	1453	3787	CSNK1D
DB0002R14C06N1_DN	AD0003R02C02N1_DN	Dn-Dn	TTACGCAATCGGATACTGTACAAAT	AGACAAACACACATTTCAGATAGCA	39	894	6359	CCND2	9112	8956	MTA1
DB0002R12C19N2_UP	AD0003R01C24N2_UP	Up-Up	TGTTGGGCGCTGACGGAAGCCTTCG	TTTTTGGATATTATGAGCTCTCTGC	169	93621	12736	MRFAP1	9112	8956	MTA1
DB0001R10C19N2_DN	AD0002R14C05N2_DN	Dn-Dn	CCACCGGCCTCAAATCCATTCATCA	CTCCAGAGCGTCCCGTGCCACGCAC	1	7283	8018	TUBG1	638	3740	BIK
DB0002R14C13N2_UP	AD0001R02C14N2_UP	Up-Up	TCGGGTCCCGTGTATGGGGTGTTAC	CTTGGGTCGGGAGGGCGTTTGGGGG	133	51100	4480	SH3GLB1	10376	229	TUBA1B
DB0002R10C17N2_DN	AD0002R15C19N2_DN	Dn-Dn	AATAAGATAATAGTTGGATCTGCAA	CATCAGGTGTCACAACTGCTGTGAA	146	79959	1190	CEP76	22852	70210	ANKRD26
DB0002R09C02N2_UP	AD0001R10C20N2_UP	Up-Up	CTGAGGTGATCATCATAAGTCGAGG	GACCCGGAATTTGTTTGATAGCGGG	50	10460	71455	TACC3	10540	3453	DCTN2
DB0002R11C18N2_UP	AD0002R10C15N2_UP	Up-Up	ATTGCTCAGTTGATAACCTTGGGTT	GGTGGAGTCCATCATTTTATCGGGA	1	27077	4426	B9D1	10013	8810	HDAC6
DB0002R10C15N1_UP	AD0002R08C16N1_UP	Up-Up	GGCCTTGCGGCGGCGGGGGGGGGAG	TACTTTTGTTCTTTCATATTTCTAA	118	79959	1190	CEP76	10464	71402	PIBF1
DB0003R06C08N2_UP	AD0001R14C14N1_UP	Up-Up	CGGTTTGGGCCTTTGCCAGCCTGAG	TGCGTCCTTGGCGCCAGCAGGGGTT	684	54585	10414	LZTFL1	582	56157	BBS1
DB0001R08C02N2_UP	AD0003R04C06N2_UP	Up-Up	TTAGCTGCTAGGGGATGCGGGATTG	ATGGGGTACGGCACAGCTGTTACAC	43	203068	14788	TUBB	585	1740	BBS4
DB0001R07C20N2_DN	AD0002R15C10N2_DN	Dn-Dn	AACGCCGCAAATTTGGGGCAGCGGT	GTGCATTCTCTCTAACCCAAATGGC	109	4739	14735	NEDD9	80321	1596	CEP70
DB0002R04C09N2_DN	AD0001R03C04N2_DN	Dn-Dn	GTCCCCGCACAGATCTGCCGAGTAC	GGCGCTCGAATCCTTACTCTCATAA	123	49856	55298	WDR8	261734	10399	NPHP4
DB0001R16C03N2_DN	AD0002R09C23N1_DN	Dn-Dn	AGAGCGATCCCCACCGTCATCTTTT	AAACAAATTACAACACAGCGTCATA	6	51274	15026	KLF3	284076	2303	TTLL6
DB0002R08C01N2_DN	AD0003R06C09N2_DN	Dn-Dn	TATGGAGAGCCAGAGAGACACAACC	TTCACTAACTGCTAGGGCGTTGTAT	125	5566	71136	PRKACA	83540	5774	NUF2
DB0003R07C08N2_DN	AD0002R12C04N1_DN	Dn-Dn	ACCTGTATTACGCCTGACGTGAAGA	CTTAAGGTGAGTTATCCATATCTAT	36	115106	7083	HAUS1	1032	3933	CDKN2D
DB0003R02C21N1_DN	AD0001R08C20N2_DN	Dn-Dn	CTACACCGCCATGCGACCAGTACTG	CCTCCGCATCGGGGGCTAAGTTTTA	22	9341	5658	VAMP3	4739	14735	NEDD9
DB0002R10C21N1_UP	AD0003R04C13N2_UP	Up-Up	TGAAGACAAATTGTGAGGGTGGACA	GCTGTTTGTATAATCGTTACCTCTG	179	10013	8810	HDAC6	9702	10302	CEP57
DB0002R08C11N2_DN	AD0002R16C03N2_DN	Dn-Dn	CCCCCCTGCCCCGCTTGTGTCCTGA	GACAGAGATAGCATACTACCTAATA	212	79600	71186	TCTN1	22852	70210	ANKRD26
DB0002R04C12N2_UP	AD0002R14C05N2_UP	Up-Up	ATGGTGTGAAGACCGGATGGAGGAG	CTTAATGTAATTAACAAACCTTAAC	459	164045	53147	HFM1	638	3740	BIK
DB0002R02C17N2_DN	AD0002R10C15N2_DN	Dn-Dn	CAATGACAACAATTGGGGACCTGCA	GTACTTAACGCGGGTTGAGACTTAC	282	26119	9194	LDLRAP1	10013	8810	HDAC6
DB0002R02C21N1_UP	AD0001R14C18N1_UP	Up-Up	CGGGCCTAGCGGTGTGTGCGCCCGG	AACATGGAGCTTGCAGGGTCCGCAG	62	694	5844	BTG1	3796	8070	KIF2A
DB0001R08C23N2_DN	AD0002R10C15N2_DN	Dn-Dn	GAGGCGAGACCTCACTGATCAAAGA	GTACTTAACGCGGGTTGAGACTTAC	1	93323	7014	HAUS8	10013	8810	HDAC6
DB0002R12C07N2_UP	AD0003R02C13N2_UP	Up-Up	AGCGTCTACTGCCCAGCGGAGCGGG	CACGGGCCGCACGGACGGCGAGCAT	353	51013	1684	EXOSC1	9111	7519	NMI
DB0001R02C13N2_UP	AD0003R02C05N1_UP	Up-Up	AGTCCGGTCTAGAAAGGTCCTGGGG	CACCGGGGGTGGTAGGGGGACTGGG	189	29922	5633	NME7	5932	1563	RBBP8
DB0003R04C05N1_UP	AD0003R03C18N2_UP	Up-Up	AGTTCAGACTGTTTTGCTATTAGGG	AAGACGATGGGGGGTAGGACGGGGG	517	25855	6651	BRMS1	26140	9089	TTLL3
DB0001R12C13N2_DN	AD0003R03C21N2_DN	Dn-Dn	CTGCCTCTTCGCCGCCTATAAATTC	CAAGCCAACCAATGGTATTAAACTG	158	54820	7928	NDE1	1781	291	DYNC1I2
DB0001R06C07N2_UP	AD0001R16C16N1_UP	Up-Up	TAGTCAATCATGGCTTAGGTTAATA	AGATATAATATCCCAGGAATCGTTA	184	11258	3972	DCTN3	54801	8819	HAUS6
DB0002R10C11N2_DN	AD0001R04C19N2_DN	Dn-Dn	TACGGGAACCCTACCGTTACCCTCC	CGGGCTAGGTGATATGAGGAGACGC	116	284076	2303	TTLL6	132320	12277	SCLT1
DB0002R12C23N1_DN	AD0001R07C01N2_DN	Dn-Dn	CCCATTCCTACCGGCACACACACCG	ACTTCACTCAAATTCACATCTAAAC	241	93621	12736	MRFAP1	80184	2699	CEP290
DB0002R04C11N2_DN	AD0003R06C12N2_DN	Dn-Dn	TAAACATGCATATTACTCGAATACG	TTACAAATACCTATATATGGTCTGC	115	51143	56626	DYNC1LI1	60509	4496	AGBL5
DB0003R01C03N2_UP	AD0001R02C15N1_UP	Up-Up	GTCAATGTAGGTCACCGGGGGCAGG	TGGGCGAGCTGAACATGCGGAGGAC	390	10426	2984	TUBGCP3	10376	229	TUBA1B
DB0002R08C11N2_UP	AD0001R06C05N2_UP	Up-Up	TATTGTTGCCGAGGTAACGGGGCCG	TCCCAGTGCAAGGGGGGGTAGGCGG	114	79600	71186	TCTN1	51259	6396	TMEM216
DB0002R06C15N2_DN	AD0002R05C03N2_DN	Dn-Dn	CGCCCTAAAGACCTCCGAGACAGAC	AGGGCTGACATATAAACTCTCTCTA	535	203068	3825	TUBB	1453	3787	CSNK1D
DB0002R12C07N2_DN	AD0001R10C22N2_DN	Dn-Dn	CTTTCCAGGGAATATGATGTGCGTC	CGCGGGCTGCCCGGATCACTACAC	77	51013	1684	EXOSC1	49856	7939	WDR8
DB0001R12C18N2_UP	AD0002R08C15N2_UP	Up-Up	CCTTCTGCTACCGGAATTGTGTACG	TATCGGCTTATATTAGCCTTGGTAA	1	284086	53456	NEK8	10464	71402	PIBF1
DB0002R02C09N2_DN	AD0001R12C06N2_DN	Dn-Dn	ACAACTAGATTCCCTCAGCTTTTTG	CGGACGTTCAACCATACCGGGCAGA	2	10460	56175	TACC3	201255	7299	LRRC45
DB0001R16C15N2_DN	AD0002R15C18N2_DN	Dn-Dn	CTATCTTCCACATTTGGCCTACGAG	GCATTCTTCCACAACTCCCGCCATC	215	402	7933	ARL2	22852	70210	ANKRD26
DB0002R15C08N2_UP	AD0002R02C15N2_UP	Up-Up	TTATCGCTCTGAGACTCGAATTCGG	TAAAAACGATAGTCTATCGATTAGT	417	84100	1857	ARL6	3320	53186	HSP90AA1
DB0001R03C16N1_UP	AD0002R01C09N2_UP	Up-Up	GTATGGCCAGGGTGAAAGGGAGTCG	CAGATTTCAGGACTCTGCGTGCGTC	19	11104	11609	KATNA1	10460	56175	TACC3
DB0003R07C01N2_UP	AD0002R07C03N2_UP	Up-Up	GGTTTTCGAGCGGCTATAATTAACA	CGTGGGAGTGGACAGGTGAGGGCGT	258	29911	573	HOOK2	95681	71181	TSGA14
DB0001R16C20N2_DN	AD0001R13C01N2_DN	Dn-Dn	GGAGTTAGACTATACTACGGCCTAA	GTAAGCATGATCGGCCAACCTACTT	21	7341	4586	SUMO1	134359	52781	POC5
DB0002R05C14N2_DN	AD0001R03C02N2_DN	Dn-Dn	CTAAAATGTACGATCGGGTCGTTAC	GTCACATAACTGCGCTCACACTACA	68	5576	4132	PRKAR2A	55722	4	CEP72
DB0002R07C04N2_DN	AD0001R13C23N2_DN	Dn-Dn	TTCCCCCAATACGGCTCCGCCTGTC	ACCAGATGCGAAGAAATATGTAAAC	125	83540	5774	NUF2	25886	56591	POC1A
DB0002R14C10N2_DN	AD0002R07C08N2_DN	Dn-Dn	AGGGCCGCTCCCCGGCTTGTGACAATGTACT	TAACCCTCTAAAATACACTTACAGA	316	51100	4480	SH3GLB1	95681	71181	TSGA14
DB0002R06C19N2_UP	AD0001R07C17N2_UP	Up-Up	GATTCGGATCAACGTGGTCCGGGCC	TAGTCGCGGTCGGGGATAAGCTTTA	1	10383	2550	TUBB2C	5111	3156	PCNA
DB0002R06C19N2_DN	AD0003R03C13N2_DN	Dn-Dn	TTGAGCGCCTACCGCCCCCCGACTA	AACTGTTTAGATTCTCGTGACTTGA	210	10383	2550	TUBB2C	22974	3600	TPX2
DB0002R06C11N2_UP	AD0001R07C23N2_UP	Up-Up	GTATGGTTAGAATTTAGTGTGGAT	TTGGGGCGTTTTGCTACGACCCAGA	119	203068	3825	TUBB	57695	14162	USP37
DB0001R08C08N2_DN	AD0001R04C24N2_DN	Dn-Dn	TCTGCGGATCACAGCCCGCTGATCC	CTCTAAAGCAAGCCGAATGTAATGA	4	8636	2717	SSNA1	1778	12239	DYNC1H1
DB0002R06C05N1_DN	AD0002R16C19N1_DN	Dn-Dn	CACCTCCGTCGTCGGGCACCTGCCT	AGTGCCCCTAGTCGCCACCACTATT	137	10426	8943	TUBGCP3	9793	9657	CKAP5
DB0001R03C19N1_DN	AD0003R03C13N2_DN	Dn-Dn	GTCCGAACCTGCGGAACTCCTTATT	AACTGTTTAGATTCTCGTGACTTGA	104	6102	11374	RP2	22974	3600	TPX2
DB0003R03C05N2_UP	AD0003R06C01N2_UP	Up-Up	GCCCTGGTAGGTGTTTATCTGGGAT	GAGGCTTAAAATATTAGTCACAGAT	229	1487	13646	CTBP1	55722	3636	CEP72
DB0001R04C11N2_DN	AD0002R15C08N2_DN	Dn-Dn	CCTGACTCCCGCCAGCCTGCACCCT	CCTGTGCGCGGTCCACCGTGGTACA	455	57405	13089	SPC25	1069	5663	CETN2
DB0002R10C18N2_UP	AD0001R16C12N2_UP	Up-Up	CAGCTCGCTCAGGTCAGTTGTGGGT	CCGCATGCACGCGTTGGTTCTTTGG	26	4957	3043	ODF2	27229	907	TUBGCP4
DB0002R03C18N2_UP	AD0002R11C19N1_UP	Up-Up	TATGTTTCTATACGTCTTTTCTGCC	CAAAATCTGCCCAAGTATAGCTGC	55	3320	53186	HSP90AA1	51053	5591	GMNN
DB0003R07C18N2_UP	AD0002R08C08N2_UP	Up-Up	GTCTGGGAACTGGAGACGGAGGAGG	GAATCCTTCAGTACGGGCGGGGGGC	210	51175	1716	TUBE1	79600	71186	TCTN1
DB0003R06C05N1_UP	AD0003R04C13N2_UP	Up-Up	CGTGTATATGGGGGAGACTGGGGGG	GCTGTTTGTATAATCGTTACCTCTG	25	9702	10302	CEP57	9702	10302	CEP57
DB0001R16C18N2_UP	AD0002R13C21N2_UP	Up-Up	GAATGAGTGATGCCGAGGGATGTTC	GATTCAGGACGACGTGCAAGGAGGG	479	402	7933	ARL2	56904	6148	SH3GLB2
DB0003R03C07N2_DN	AD0001R02C18N1_DN	Dn-Dn	CTAACTCCCATGGGCCCCCCCCCTG	CTGATAGCTAGGGCCATGTCCTCAT	109	1487	13646	CTBP1	10376	6115	TUBA1B
DB0002R08C11N2_DN	AD0003R04C13N2_DN	Dn-Dn	CCCCCCTGCCCCGCTTGTGTCCTGA	TTCGTCCCGACTCGCCGAAGTTGCC	171	79600	71186	TCTN1	9702	10302	CEP57
DB0002R06C23N2_UP	AD0001R01C15N2_UP	Up-Up	TCTAGAGCGATGGGTGCTGGAGGAT	TTGATCGTGGGCTAGAGTTATGGAT	59	7846	4595	TUBA1A	55559	347	HAUS7
DB0002R04C12N2_UP	AD0002R07C18N2_UP	Up-Up	ATGGTGTGAAGACCGGATGGAGGAG	CACTTCGTTGAGGTCGTAACTCTTT	157	164045	53147	HFM1	5566	71136	PRKACA
DB0001R10C19N2_UP	AD0002R01C16N2_UP	Up-Up	CCCCTTTTTGAAGCTCTGAATGGTC	TCCGTAGTATGCGTCCCGCGGGGGA	1	7283	8018	TUBG1	11030	3504	RBPMS
DB0002R11C02N2_UP	AD0002R16C13N2_UP	Up-Up	GCGTGGCTCCGGCATTTGACGAGGT	TCTCCATTCATTGGTTAAGCGCAAT	129	90410	4088	IFT20	9793	9657	CKAP5
DB0001R16C20N2_UP	AD0003R04C18N2_UP	Up-Up	GGGCGTATCTAATCACGAGTGCTTA	CCGTGAATACGCAGACTCTGCCCGG	28	7341	4586	SUMO1	153241	10401	CEP120
DB0003R08C15N2_DN	AD0001R04C07N2_DN	Dn-Dn	CCGAATGCCATTCTACTGGTCCGCC	TTTAATTTCCGACTTCTGTAGCTCC	43	114791	71235	TUBGCP5	6102	11374	RP2
DB0003R06C13N2_UP	AD0002R09C20N2_UP	Up-Up	GCGCTAGCCAGCATGCGATCGTGAG	TTTTTGTTTCTGAGATTGAAGTTGT	1	129880	10732	BBS5	80254	7011	CEP63
DB0002R04C06N2_UP	AD0001R13C23N2_UP	Up-Up	GTCTGCTGTGGGGACGAGTAGGGGG	AAACGTTAACAGCGCCGTGTGTACG	114	49856	55298	WDR8	25886	56591	POC1A
DB0001R01C02N2_DN	AD0002R12C02N2_DN	Dn-Dn	CCCCCCCTCCCTCGTAATCGCTGCC	CAGAATGCCTCAAGCTTGTAATGCG	602	9814	9688	SFI1	56915	4997	EXOSC5
DB0003R06C08N2_DN	AD0001R10C01N2_DN	Dn-Dn	CCACGGCGACACACAGAAGTACCCT	GTCGCTTATTGCTCATGCAATCTGT	21	54585	10414	LZTFL1	90410	10243	IFT20
DB0002R15C16N2_DN	AD0003R05C11N2_DN	Dn-Dn	AAATTGTACTTAAAAAGTATGATTG	GTGATTCGATATGATACAAATGTCC	472	79441	4024	HAUS3	93323	7014	HAUS8
DB0002R02C01N2_DN	AD0003R02C09N2_DN	Dn-Dn	AAGCGCTACCGCTTACCTTGAGCAA	ACCCTATTTGGGCATAACCGGTTC	195	64376	1154	IKZF5	10212	3179	DDX39
DB0001R07C17N2_UP	AD0002R09C01N2_UP	Up-Up	CGTTCTGGTTGTCAGATCGCACAGC	TCTCGAGTCGATATACTTCCTGTCC	287	5577	14506	PRKAR2B	6683	72169	SPAST
DB0002R14C21N1_UP	AD0001R16C18N2_UP	Up-Up	TGTTGCGAGGGGGCGTAGGGAGGGG	GCGTAACATGTTGTGGTCCGATACT	186	6271	5964	S100A1	54801	8819	HAUS6
DB0002R08C10N2_DN	AD0001R05C21N2_DN	Dn-Dn	GACAGTGACTCTCTCACACAGTGAG	CGGTCGGTGAACTTGGCTAATGGAG	324	79600	71186	TCTN1	29911	573	HOOK2
DB0001R14C16N2_DN	AD0002R12C17N2_DN	Dn-Dn	GCCGCGGTGCGGACGACCGCCTAAC	CACGCCTACTACCAAGAGTTAGCGT	47	25886	56591	POC1A	6015	4435	RING1
DB0001R03C11N2_DN	AD0002R15C10N2_DN	Dn-Dn	GCCCTGGTACCAATCTGGGCCATCT	GTGCATTCTCTCTAACCCAAATGGC	1	6286	2693	S100P	80321	1596	CEP70
DB0001R03C07N2_DN	AD0001R14C21N1_DN	Dn-Dn	ACTATCTCGTACGGCGCGCCGTAGA	ATTATTCAAGGAGACAAGTTCACGA	443	10933	4430	MORF4L1	1070	5538	CETN3
DB0001R06C04N2_UP	AD0001R08C03N2_UP	Up-Up	AGGAGTCGTGGGTGCGTGGGGGCGA	ATTCTTTTCGTTGTGTGGCCTCGCC	1	80184	2699	CEP290	57695	14162	USP37
DB0001R12C18N2_UP	AD0002R12C21N2_UP	Up-Up	CCTTCTGCTACCGGAATTGTGTACG	CGTAGGGTGTGGGGGTGGTGGGGTC	1	284086	53456	NEK8	5111	3156	PCNA
DB0002R12C07N2_DN	AD0001R09C03N1_DN	Dn-Dn	CTTTCCAGGGAATATGATGTGCGTC	CAGTTGTTTGAGGTGGGTACAGCTC	116	51013	1684	EXOSC1	203068	14788	TUBB
DB0002R15C16N2_UP	AD0002R07C12N2_UP	Up-Up	TATGGCCTGTTGGGAGAGCGCCGGG	CACTTAGACTAACCTGTCGCGGGTC	125	79441	4024	HAUS3	5566	71136	PRKACA
DB0003R06C04N1_UP	AD0002R09C01N2_UP	Up-Up	GTTGTAGATTATTAGCGGTTACGCG	TCTCGAGTCGATATACTTCCTGTCC	117	9702	10302	CEP57	6683	72169	SPAST
DB0002R15C02N2_UP	AD0003R04C08N2_UP	Up-Up	CGGCGCGTAGATGCAAACCTTTGAT	ATCATTGTAAGGCTATCGCGAGAGG	117	599	53726	BCL2L2	585	1740	BBS4
DB0003R02C16N2_DN	AD0001R03C05N2_DN	Dn-Dn	GTCTTATCGGACCGTCCCCGCTCTC	AGACTGGCCGTAGTACGAAGCACCC	53	3093	11772	UBE2K	261734	10399	NPHP4
DB0003R06C13N2_UP	AD0001R09C24N2_UP	Up-Up	GCGCTAGCCAGCATGCGATCGTGAG	TACATTCTTGGGAAGTTCGCTAGCG	245	129880	10732	BBS5	90410	10243	IFT20
DB0001R12C02N2_DN	AD0002R11C05N2_DN	Dn-Dn	TAGAACCCGACGTTTTTGACGTTTG	CTACAACGTACGCAGTGCATATATG	81	3320	8199	HSP90AA1	27077	4426	B9D1
DB0001R06C16N2_DN	AD0001R02C15N1_DN	Dn-Dn	TCCGCCGCATTAAGTCCGCCGCTAG	TGCATCCGTATTCAATCAGCCACGA	11	5111	3156	PCNA	10376	229	TUBA1B
DB0002R05C21N2_DN	AD0002R07C08N2_DN	Dn-Dn	CTTTACAGTCAGAACTGCGGACGAC	TAACCCTCTAAAATACACTTACAGA	5	1453	3787	CSNK1D	95681	71181	TSGA14
DB0002R14C09N2_UP	AD0002R14C10N2_UP	Up-Up	GTGGCGCTTGAGCCATTATGGTAGT	GTGTTGAACGTTCTTATACTTACGT	139	664	7547	BNIP3	84100	1857	ARL6
DB0002R07C06N2_DN	AD0001R08C06N2_DN	Dn-Dn	GAACTCTTTCTGACGATTTAAGTAG	TACACCTTCCACCCCCACACGGCTA	2	83540	5774	NUF2	4751	14238	NEK2
DB0001R16C24N1_DN	AD0001R03C04N2_DN	Dn-Dn	TTGCGATACATGGTAGTATTCCGAA	GGCGCTCGAATCCTTACTCTCATAA	462	27229	907	TUBGCP4	261734	10399	NPHP4
DB0003R06C13N2_UP	AD0001R16C12N2_UP	Up-Up	GCGCTAGCCAGCATGCGATCGTGAG	CCGCATGCACGCGTTGGTTCTTTGG	230	129880	10732	BBS5	27229	907	TUBGCP4
DB0003R05C17N2_DN	AD0003R06C04N2_DN	Dn-Dn	CTAAGCTACTAGACACCGGGCGCAC	GGAGATAAAAAATTGGATAGCTCTT	55	1781	291	DYNC1I2	54585	1540	LZTFL1
DB0003R08C01N2_UP	AD0002R05C14N2_UP	Up-Up	CTGATCTGAAGGTGGTGTAGTCCCT	CCGTACGTTACACCGTGTGCAATCG	84	282809	1515	POC1B	10383	2550	TUBB2C
DB0003R01C03N2_DN	AD0001R01C10N2_DN	Dn-Dn	GTTACCCTTCTCCCGCGTGCCCGTT	CATCACCGCCACTTGTTACATGAAA	435	10426	2984	TUBGCP3	7532	801	YWHAG
DB0001R02C22N2_UP	AD0001R09C24N2_UP	Up-Up	TCGTGGAGGGGTAACTTTTGCTCTA	TACATTCTTGGGAAGTTCGCTAGCG	62	10376	6115	TUBA1B	90410	10243	IFT20
DB0001R15C24N1_DN	AD0002R07C18N2_DN	Dn-Dn	AAACAATATAGATTCTTCACGACCC	TTTACAATCCCCATCACCTTAAAAT	1	7531	34	YWHAE	5566	71136	PRKACA
DB0003R04C04N2_DN	AD0002R13C18N2_DN	Dn-Dn	GTCCCACCTTACCACCTCTTCGAAA	GGAACTTAGGGGGGCGCTCCAAGCG	138	25855	6651	BRMS1	665	2427	BNIP3L
DB0002R10C22N2_UP	AD0003R05C18N2_UP	Up-Up	GAACGGTACAGAGAGGCTGCGTGTA	ATGTAGTGTTGCGACAAAATAAAAC	8	10013	8810	HDAC6	9094	2588	UNC119
DB0001R12C14N1_DN	AD0002R15C19N2_DN	Dn-Dn	TATACATCCCCGTCGGACCGCATGG	CATCAGGTGTCACAACTGCTGTGAA	212	54820	7928	NDE1	22852	70210	ANKRD26
DB0001R01C02N2_DN	AD0001R12C13N2_DN	Dn-Dn	CCCCCCCTCCCTCGTAATCGCTGCC	TAAATACCATTAAGCATATAAACAC	61	9814	9688	SFI1	284086	53456	NEK8
DB0001R07C23N2_UP	AD0001R02C06N2_UP	Up-Up	TTCCGGGCTCTGATAGTTAGTCTTA	TCTAATTCTTAGCTCATCAGCCGAC	177	4739	14735	NEDD9	10382	6055	TUBB4
DB0002R08C08N2_UP	AD0003R03C19N2_UP	Up-Up	CATATTGTAAGACGTGGTACGTGTA	AAACAAGGCGTTGTTCGCCGGTTTA	54	81620	6142	CDT1	5347	2963	PLK1
DB0002R14C07N2_DN	AD0002R05C08N2_DN	Dn-Dn	GCCACGCGTGCCATATACGTCCGAA	GTGTTAACTCTGACTACAATGGGAC	118	894	6359	CCND2	10426	8943	TUBGCP3
DB0002R10C10N2_UP	AD0001R09C24N2_UP	Up-Up	ATACTACATATGTGATTCACTATTT	TACATTCTTGGGAAGTTCGCTAGCG	199	284076	2303	TTLL6	90410	10243	IFT20
DB0001R06C01N2_UP	AD0002R03C01N2_UP	Up-Up	CGCCTGTGGGCGGGGAGTGGTATCG	CGCGTGTGCATCCGATTGCGATGTG	77	10733	2057	PLK4	51143	56626	DYNC1LI1
DB0002R10C05N2_DN	AD0002R13C17N2_DN	Dn-Dn	ATTAATGTTCAATTCATAAGAATAC	GCCCTCTTCCCAGGCGCACACCCAT	219	80254	7011	CEP63	665	2427	BNIP3L
DB0002R15C18N2_UP	AD0002R16C04N1_UP	Up-Up	ATCTGCGCTGTGCACCGTCGGTGCT	TGGATAACTTCAAATTACTTCCTGG	56	79441	4024	HAUS3	10426	2984	TUBGCP3
DB0002R13C12N2_DN	AD0001R03C04N2_DN	Dn-Dn	TACCCACGACCCCTCCAATATAGGT	GGCGCTCGAATCCTTACTCTCATAA	44	23429	1644	RYBP	261734	10399	NPHP4
DB0002R08C03N2_UP	AD0002R12C17N2_UP	Up-Up	TCGCTAGACTCTACCAATGTGTTCA	CCGTGCAGGGGTAGTACTGGAAGGG	102	5048	12270	PAFAH1B1	6015	4435	RING1
DB0001R03C11N2_DN	AD0002R14C01N2_DN	Dn-Dn	GCCCTGGTACCAATCTGGGCCATCT	CATGAGGCCCCATCCTCGTCCCGGT	173	6286	2693	S100P	6285	3757	S100B
DB0002R12C24N2_DN	AD0003R06C17N2_DN	Dn-Dn	GCTTCCAAAATGAAGGTATGATACA	AAACCGCGCAAACCCCGTGGACCCA	145	23429	1644	RYBP	60509	4496	AGBL5
DB0001R10C15N2_DN	AD0002R04C17N2_DN	Dn-Dn	CACCCTCCCACGGCTGCAGCCTTGG	ACTCTCCCCCCGCAGCTATCATCTA	91	7283	8018	TUBG1	25886	4487	POC1A
DB0002R14C07N2_UP	AD0002R15C13N2_UP	Up-Up	GGCTTTTAGTCCTCTACTGCATTCG	GAGGTCAATTGGCGTTTTTAGACGC	426	894	6359	CCND2	23177	3746	CEP68
DB0002R08C08N2_UP	AD0001R07C07N2_UP	Up-Up	CATATTGTAAGACGTGGTACGTGTA	AAGGCATGTCTGGTGGGCAAGGCGG	97	81620	6142	CDT1	79003	3288	MIS12
DB0002R05C10N2_UP	AD0001R03C23N2_UP	Up-Up	TAGCGAGTAGAGCCCTCGGCGGCGG	CACCGGCATGTGTGGTATACGCGAG	142	25886	4487	POC1A	11104	11609	KATNA1
DB0002R09C14N2_UP	AD0001R11C06N2_UP	Up-Up	TTTCCCAGACTTCTGGTATACGGTC	CGGGGGAAACTCGGTGGGTAGCAGG	1	51175	2163	TUBE1	7283	8018	TUBG1
DB0003R07C01N2_DN	AD0001R02C11N2_DN	Dn-Dn	CCACCGACTGGCGACATCACTCGAC	AAAATATACATGCGGACATCAAGTT	86	29911	573	HOOK2	10376	1072	TUBA1B
DB0001R08C06N2_UP	AD0002R02C04N2_UP	Up-Up	TTCGACGGCGAGGTAAGTGTCTGGG	GGGGACTGGGTTTCTTGGGTGCCCT	281	1453	7634	CSNK1D	29883	10940	CNOT7
DB0002R15C02N2_DN	AD0002R01C01N2_DN	Dn-Dn	GAGAGTTTATCGAAATCATGCTGGA	ACCTTGCCTTACCTAGATGCGGGCA	125	599	53726	BCL2L2	84902	9655	CCDC123
DB0003R07C10N2_UP	AD0001R07C08N2_UP	Up-Up	ACCATCGTTTTGGAATGTGGGGCTA	TCGACCGTCGAGGGCCTCTGGGCAG	351	54585	1540	LZTFL1	79003	3288	MIS12
DB0002R10C05N2_UP	AD0002R05C18N2_UP	Up-Up	TGCCCAGTTACGCGACGAAGGGAGC	AGCGGTTCTTGATCTTTTGTTATGG	104	80254	7011	CEP63	7846	4595	TUBA1A
DB0001R06C08N2_UP	AD0001R10C24N1_UP	Up-Up	TTCGTTTCCACTGGTTAGTGCTGCC	TCAGTGCTATAGTTTGGAGGTACG	407	79003	3288	MIS12	49856	7939	WDR8
DB0002R15C13N2_UP	AD0002R10C06N2_UP	Up-Up	AGTACGGTCACCAAAGGGTGTTTGG	AATAGAAAGTCCGGTCTCGCTTCAT	123	1639	8953	DCTN1	79959	1190	CEP76
DB0002R08C01N2_DN	AD0002R07C18N2_DN	Dn-Dn	TATGGAGAGCCAGAGAGACACAACC	TTTACAATCCCCATCACCTTAAAAT	61	5566	71136	PRKACA	5566	71136	PRKACA
DB0001R06C20N2_UP	AD0001R07C06N2_UP	Up-Up	TGACTTAGGAGGTTCTATCAGGCGG	TCCCTGGGTAGAGGACGGGAAGGGG	708	10142	14138	AKAP9	11258	3972	DCTN3
DB0002R02C05N1_DN	AD0003R03C19N2_DN	Dn-Dn	ATTGCGCACATTGGGCCACAACGGA	GTATTTAATAATGTGGTGTCGTCAT	415	3320	56677	HSP90AA1	5347	2963	PLK1
DB0003R03C05N2_DN	AD0002R05C08N2_DN	Dn-Dn	CCTTCCGGACCCCGCACGCTGCGGC	GTGTTAACTCTGACTACAATGGGAC	423	1487	13646	CTBP1	10426	8943	TUBGCP3
DB0001R08C08N2_UP	AD0001R07C20N1_UP	Up-Up	TTGCTGTATCGTTGGGGGCTTGCCG	GACATTGGAGACAGGTTAAGCACAC	300	8636	2717	SSNA1	10142	14138	AKAP9
DB0001R01C10N2_UP	AD0002R12C08N1_UP	Up-Up	CAACATGTTTCTGTAATGCTCACGA	GTCTGTCTTTTCGCCTTGTTGAAAG	605	9814	9688	SFI1	10933	4430	MORF4L1
DB0001R11C20N1_UP	AD0002R02C07N2_UP	Up-Up	TCCTTTAAGATCCAGCAAGGGCGCA	TAGAGTTTTTTGATATATGTCTTTT	112	3320	8199	HSP90AA1	29883	10940	CNOT7
DB0002R12C24N2_UP	AD0002R13C09N2_UP	Up-Up	AGTGCAAATATTATTGCAGATTATG	AGTTCAAAATCTTGCTTTTTAGTAT	54	23429	1644	RYBP	5701	7961	PSMC2
DB0001R06C20N2_DN	AD0001R10C01N2_DN	Dn-Dn	TCACGGCCGACCTCAACAACGCGTC	GTCGCTTATTGCTCATGCAATCTGT	193	10142	14138	AKAP9	90410	10243	IFT20
DB0001R03C21N2_DN	AD0002R14C19N1_DN	Dn-Dn	GTGGCCCTGTAACGCGAATCAACAA	TATCACAGATTGAGTCGCAACGCGT	134	6102	11374	RP2	79441	4024	HAUS3
DB0001R14C20N1_DN	AD0003R03C18N2_DN	Dn-Dn	CTACGGCATGAAATTAACAGTTCCA	CTAAACGAATCTTCACCACTGTTCC	468	582	56157	BBS1	26140	9089	TTLL3
DB0001R06C18N2_UP	AD0001R09C20N2_UP	Up-Up	AATCCAAAGGCGGCGACGCATGCTG	CACGACACGTTACGTCTTAACGTGA	223	10142	14138	AKAP9	10769	6177	PLK2
DB0003R08C10N2_UP	AD0003R06C12N2_UP	Up-Up	TTGGTCCCTTGAGTTGTACCAATCT	TAAGACATCGGTCAAATCCCCAGCT	105	22919	56115	MAPRE1	60509	4496	AGBL5
DB0002R06C06N2_DN	AD0003R06C12N2_DN	Dn-Dn	GCCCGAATGGACGGTGGAACGTAAA	TTACAAATACCTATATATGGTCTGC	262	10426	8943	TUBGCP3	60509	4496	AGBL5
DB0001R13C21N2_DN	AD0001R01C16N2_DN	Dn-Dn	CAGTCAGAGAGACTGAGTCTCAGAC	CCCTTGTCAGTTCTACTTCCTCGGG	73	200894	52802	ARL13B	55559	347	HAUS7
DB0003R03C15N2_DN	AD0002R12C17N2_DN	Dn-Dn	CTGTCCTCCCGGCTTTCGCAGAGGC	CACGCCTACTACCAAGAGTTAGCGT	23	6810	8013	STX4	6015	4435	RING1
DB0002R02C09N2_UP	AD0002R02C16N2_UP	Up-Up	CATATACACCAGGGTAAGCGGCGCG	TAATGTCGACGCCCACATGGCAATT	109	10460	56175	TACC3	3320	53186	HSP90AA1
DB0001R10C01N2_DN	AD0001R07C16N2_DN	Dn-Dn	CATGCCCCCTGCTTACGCACGCGCC	TGTATTATTCGGCCGCCAGTAGTAC	320	10540	3453	DCTN2	5111	3156	PCNA
DB0002R08C04N2_UP	AD0001R13C01N2_UP	Up-Up	TTGTTGAACGGGCGTGTAAACGGAT	GTGTGGGAGAGTGGTTAGGGGGGCG	205	5048	12270	PAFAH1B1	134359	52781	POC5
DB0002R14C13N2_DN	AD0001R12C13N2_DN	Dn-Dn	TCCACGCAGCTACAACTTACCTCCC	TAAATACCATTAAGCATATAAACAC	431	51100	4480	SH3GLB1	284086	53456	NEK8
DB0002R03C18N2_DN	AD0001R07C17N2_DN	Dn-Dn	TCATCCCATCGTATCGCACCCTCGC	ACGTCTTCCTCTGACTCGCCGTCCT	148	3320	53186	HSP90AA1	5111	3156	PCNA
DB0002R02C03N2_UP	AD0001R16C21N2_UP	Up-Up	CGTTCCGAGAAGGTCATAGTTTGTG	TGAGCGGCCGCCGCCGCGGGAGGGG	60	64376	1154	IKZF5	84902	9655	CCDC123
DB0003R08C15N2_UP	AD0002R09C10N2_UP	Up-Up	CGTTGTGTAAGACCTGGATGGGGCG	TTGTCATCCTGTCACGTATGCGATC	157	114791	71235	TUBGCP5	51175	1716	TUBE1
DB0003R01C03N2_DN	AD0001R01C03N2_DN	Dn-Dn	GTTACCCTTCTCCCGCGTGCCCGTT	GTGGACGTTTAAAATTTAAGGAACG	1	10426	2984	TUBGCP3	9814	9688	SFI1
DB0002R15C13N2_UP	AD0001R12C12N2_UP	Up-Up	AGTACGGTCACCAAAGGGTGTTTGG	GCAATAAAGTTTGCAGCTTCGAGAC	100	1639	8953	DCTN1	284086	53456	NEK8
DB0002R05C10N2_DN	AD0001R04C13N2_DN	Dn-Dn	GCCCGTCCTACCCGCGCGACCTGTC	AATCAAGCAACGCACAGGATCCTGA	116	25886	4487	POC1A	26146	11570	TRAF3IP1
DB0002R04C22N2_UP	AD0001R01C10N2_UP	Up-Up	GCCCAGTGTGTTAGTTCGGTCTCGG	ATCGTACATTCAATCTATGCGACCG	90	54930	3863	HAUS4	7532	801	YWHAG
DB0002R14C10N2_DN	AD0002R13C22N2_DN	Dn-Dn	AGGGCCGCTCCCCGGCTTGTGACAATGTACT	ATGTTCAGCTCCTGCTATCAGAACA	194	51100	4480	SH3GLB1	56904	6148	SH3GLB2
DB0002R02C22N1_DN	AD0002R12C14N2_DN	Dn-Dn	ACCGGTACTCATGTGTGGGCGCACC	CATCCAGCACCGCCCAAAACAACAG	42	694	5844	BTG1	10933	4430	MORF4L1
DB0002R12C24N2_UP	AD0001R11C16N2_UP	Up-Up	AGTGCAAATATTATTGCAGATTATG	GATGAAAGTTAAGGTGCTTAGTAAG	189	23429	1644	RYBP	3320	8199	HSP90AA1
DB0002R14C13N2_DN	AD0001R13C17N1_DN	Dn-Dn	TCCACGCAGCTACAACTTACCTCCC	CCTCTATGCGCCACTACCGTCCACG	1	51100	4480	SH3GLB1	8655	56155	DYNLL1
DB0002R08C19N2_UP	AD0001R07C21N2_UP	Up-Up	TCTATAATTGTTAGCGGCCGGATG	CTGAGCCTTTTCTCAACCAATACGT	93	6683	72169	SPAST	10142	14138	AKAP9
DB0002R16C05N2_DN	AD0002R14C06N1_DN	Dn-Dn	GCTGTGCTTCGCTATAAGCCACGGC	AGGTATTATAGGAAAATATATCGAG	59	80321	1596	CEP70	638	3740	BIK
DB0003R09C09N2_UP	AD0003R02C24N1_UP	Up-Up	ACTACCGCCTATAACAGGTGTAGG	GCACGTTGCTCTTCCTGTTGTACTT	1	9662	70249	CEP135	6271	5964	S100A1
DB0001R14C21N2_DN	AD0001R02C03N1_DN	Dn-Dn	ATTAGGACTTACACAAACAACACTA	TCTCAAAAATGTGAAAAGAAAGGTA	260	3796	8070	KIF2A	10382	6055	TUBB4
DB0002R08C13N2_DN	AD0001R10C01N2_DN	Dn-Dn	TTGGGTGCCGCCCTACAGCTGCCTT	GTCGCTTATTGCTCATGCAATCTGT	111	10464	71402	PIBF1	90410	10243	IFT20
DB0002R07C06N2_DN	AD0002R01C06N2_DN	Dn-Dn	GAACTCTTTCTGACGATTTAAGTAG	TCAAAAGGTAATGAAAAGCGATTGA	87	83540	5774	NUF2	3320	56677	HSP90AA1
DB0001R02C10N1_UP	AD0001R02C01N1_UP	Up-Up	CGTGGCGCGTGGCGTCAACTATCAG	GAGTACTTCTGTTCTAGGTCATTGA	124	10121	3250	ACTR1A	29922	5633	NME7
DB0002R03C02N2_UP	AD0002R12C15N2_UP	Up-Up	GTATGAGCCGACAAGTGGACGACGA	GCTTGTTGCTATGCCATGTGTTGTT	2	1021	13668	CDK6	6015	4435	RING1
DB0002R14C05N2_UP	AD0001R12C02N2_UP	Up-Up	CCTAAAAGACGAAGAGCCACGTGTG	GTAACAAGGTTATAATGGTTTAGAT	167	5711	7647	PSMD5	121441	1509	NEDD1
DB0001R16C22N2_UP	AD0003R03C20N2_UP	Up-Up	ATAGTATTCTGGATTCTAGGCTGGG	GCATTAGACAGGTTAGTCATACCGC	215	27229	907	TUBGCP4	5347	2963	PLK1
DB0001R02C09N1_DN	AD0002R16C04N1_DN	Dn-Dn	TCTTTGGACATGCTGAGGCGTCGGT	TTGGGGATCTACTGCTATTTTAAGG	3	10121	3250	ACTR1A	10426	2984	TUBGCP3
DB0001R08C12N1_DN	AD0003R05C18N2_DN	Dn-Dn	TCAGCCCGACATCCCACAGCTTCAA	CTCTAGCCCTCTACCAAATCATCT	1	8636	2717	SSNA1	9094	2588	UNC119
DB0002R15C13N2_UP	AD0002R05C08N2_UP	Up-Up	AGTACGGTCACCAAAGGGTGTTTGG	TCATGTGGATGCCCTTCGTCAGGGC	96	1639	8953	DCTN1	10426	8943	TUBGCP3
DB0002R02C22N1_UP	AD0001R02C07N2_UP	Up-Up	TCTTGGATTATATATTATCCGCGAA	GGGCCCGCTGCAGGCAATGGTGGGG	42	694	5844	BTG1	10376	1072	TUBA1B
DB0002R10C10N2_DN	AD0001R06C09N2_DN	Dn-Dn	GCCCCTTTCGATAATGAGTCATACA	CGCATTTGGCAGTGACCATTAACTA	125	284076	2303	TTLL6	5108	8878	PCM1
DB0001R05C11N2_DN	AD0002R05C16N2_DN	Dn-Dn	CCCGCCATCCTGCTCGCTCCCCCTA	TACCCTTCTCACCCCTCGTCTCCGA	49	80321	9161	CEP70	10383	2550	TUBB2C
DB0003R09C09N2_DN	AD0001R04C17N2_DN	Dn-Dn	ACCGAATAACCGAAATCAGCATACG	CGTGCGCGAGGCTCCAACCGGTGGG	495	9662	70249	CEP135	132320	12277	SCLT1
DB0002R10C21N1_UP	AD0002R14C06N1_UP	Up-Up	TGAAGACAAATTGTGAGGGTGGACA	CTGCCCGGAAGTATTCGGGAGGTGG	652	10013	8810	HDAC6	638	3740	BIK
DB0002R05C02N2_DN	AD0001R11C11N2_DN	Dn-Dn	GCCGAACTAAACACGGAACCCAGGA	CTCCTAGGCGCTACATCCAACAACA	216	25886	4487	POC1A	5518	5861	PPP2R1A
DB0001R08C07N2_UP	AD0003R02C09N2_UP	Up-Up	AGGGAAAGTGGACACTGATGTGTAA	CTGCTAAGCATATACGTCAACAGTT	101	1453	7634	CSNK1D	10212	3179	DDX39
DB0001R01C11N2_DN	AD0002R05C11N2_DN	Dn-Dn	ATGCAACCCCGTGATGTGCTTACAT	TCCCCACCCCTTCACCTTCGCCCAT	135	9094	2588	UNC119	203068	3825	TUBB
DB0003R09C10N1_UP	AD0001R16C10N2_UP	Up-Up	GTTTTTGTTTCCAACGCTTGAGATG	CCGATAAACGGCGGCCAGCATGAGA	38	9662	70249	CEP135	27229	907	TUBGCP4
DB0002R08C03N2_UP	AD0001R06C01N2_UP	Up-Up	TCGCTAGACTCTACCAATGTGTTCA	TGGTACGCTGCTATGGGGGGGGACG	160	5048	12270	PAFAH1B1	56890	9176	MDM1
DB0001R06C24N2_UP	AD0002R14C10N2_UP	Up-Up	CTTTGGTCAATGTCGCGGGCCCACA	GTGTTGAACGTTCTTATACTTACGT	139	57695	14162	USP37	84100	1857	ARL6
DB0001R14C23N2_DN	AD0003R01C23N2_DN	Dn-Dn	CACGTCTGACCGGGCACGGTGCTAC	AGCCGGCTTGAACACCCTCTCTAAC	300	3796	8070	KIF2A	6810	8013	STX4
DB0002R04C09N2_UP	AD0001R08C11N2_UP	Up-Up	TAGTTTGCTCGGCGGCGTTACTTAG	TCGGTCTAGTGGCATTTAGCTAAT	184	49856	55298	WDR8	4751	14238	NEK2
DB0003R05C17N2_DN	AD0002R07C12N2_DN	Dn-Dn	CTAAGCTACTAGACACCGGGCGCAC	AGCGAGAACACATACGAACGGAACA	363	1781	291	DYNC1I2	5566	71136	PRKACA
DB0001R02C13N2_UP	AD0001R10C08N2_UP	Up-Up	AGTCCGGTCTAGAAAGGTCCTGGGG	GAGTGTTCTTACCACTAAAGGAATT	5	29922	5633	NME7	10376	7910	TUBA1B
DB0001R06C07N2_DN	AD0002R08C15N2_DN	Dn-Dn	CGGAGACTACCAACCAGAACCAAAC	CCGGCGGCCTGTCCATACGTGGGCA	8	11258	3972	DCTN3	10464	71402	PIBF1
DB0002R08C08N2_UP	AD0002R12C17N2_UP	Up-Up	CATATTGTAAGACGTGGTACGTGTA	CCGTGCAGGGGTAGTACTGGAAGGG	840	81620	6142	CDT1	6015	4435	RING1
DB0002R10C21N1_DN	AD0002R01C21N2_DN	Dn-Dn	TGGCATAATCCCACTTGTCCTGAAC	AGATGAAAATAACATGTCAACCTTA	339	10013	8810	HDAC6	55165	4717	CEP55
DB0002R07C04N2_UP	AD0002R02C01N2_UP	Up-Up	TGCTAATGGGTAGAACAGGCTACTG	TGCTGGGGGAACCCGCATCGAACCC	45	83540	5774	NUF2	55165	4717	CEP55
DB0001R10C15N2_UP	AD0001R09C22N2_UP	Up-Up	GGGCCCTTGGTGGAGCACAGAGGAG	GGTGTGTTAGTATGGTGTGTAGAGC	398	7283	8018	TUBG1	10320	2940	IKZF1
DB0002R15C08N2_UP	AD0002R07C12N2_UP	Up-Up	TTATCGCTCTGAGACTCGAATTCGG	CACTTAGACTAACCTGTCGCGGGTC	108	84100	1857	ARL6	5566	71136	PRKACA
DB0003R03C15N2_UP	AD0002R15C13N2_UP	Up-Up	GTCACTACTCCAGCGCGTGAGGGTT	GAGGTCAATTGGCGTTTTTAGACGC	57	6810	8013	STX4	23177	3746	CEP68
DB0001R03C07N2_UP	AD0001R16C16N1_UP	Up-Up	ATCCAACCTAGTATACTGTTTGACG	AGATATAATATCCCAGGAATCGTTA	35	10933	4430	MORF4L1	54801	8819	HAUS6
DB0001R16C18N2_UP	AD0001R07C06N2_UP	Up-Up	GAATGAGTGATGCCGAGGGATGTTC	TCCCTGGGTAGAGGACGGGAAGGGG	1	402	7933	ARL2	11258	3972	DCTN3
DB0003R06C10N2_DN	AD0003R06C08N2_DN	Dn-Dn	CCACCATACCCCATGATTGTTTGGA	GTAGAAGATATACGAAACGGACCTT	71	54585	10414	LZTFL1	83540	5774	NUF2
DB0001R04C18N1_DN	AD0001R07C23N2_DN	Dn-Dn	CCAGTATACACCATATTTCTTGCTA	TACACAGGCAGGAGGCATTATATTT	561	115106	13260	HAUS1	57695	14162	USP37
DB0001R16C06N2_UP	AD0002R09C15N2_UP	Up-Up	GGGAGGTGTCTTCGTGAGTCATCGC	ATGGTGACCTATCGAATATCGTTTG	79	22924	7187	MAPRE3	51175	2163	TUBE1
DB0002R02C22N1_UP	AD0001R08C22N2_UP	Up-Up	TCTTGGATTATATATTATCCGCGAA	TTGATCGGCGACAATGCATTGTTGGA	506	694	5844	BTG1	4739	14735	NEDD9
DB0002R02C05N1_UP	AD0001R06C05N2_UP	Up-Up	GTTGGGTCGAAGGTGTTGCGCGTGA	TCCCAGTGCAAGGGGGGGTAGGCGG	277	3320	56677	HSP90AA1	51259	6396	TMEM216
DB0003R07C10N2_DN	AD0001R01C09N2_DN	Dn-Dn	GCACCGGACCAAGTGTTTATCTAAT	ATCATGCCGCGCTAGTTGGAGCTCT	85	54585	1540	LZTFL1	7532	801	YWHAG
DB0001R08C13N2_DN	AD0001R03C23N2_DN	Dn-Dn	CCCACCGTCCTGCCACCCTACTTCG	AATGCCCGAGCGACTATCATTCTTA	53	9738	1945	CP110	11104	11609	KATNA1
DB0003R07C05N1_DN	AD0003R02C07N2_DN	Dn-Dn	CCCCCCGGCCGCCCACCCACATTCC	CACTCCTACATTACATTCTTCTATC	198	201255	7299	LRRC45	6844	4137	VAMP2
DB0002R12C24N2_DN	AD0002R12C21N2_DN	Dn-Dn	GCTTCCAAAATGAAGGTATGATACA	CCCCGCCGTCCAAGCGGAACTTACT	173	23429	1644	RYBP	5111	3156	PCNA
DB0001R14C05N2_DN	AD0001R13C12N2_DN	Dn-Dn	CCTTGTGACTCGCCAACCCCCCGAG	ATGGAACTTAAGACCTCCGTAAATC	389	26140	52663	TTLL3	26140	52663	TTLL3
DB0003R03C05N2_UP	AD0003R01C23N2_UP	Up-Up	GCCCTGGTAGGTGTTTATCTGGGAT	AGCTCATTCGTGTGATTCCGTGTAT	139	1487	13646	CTBP1	6810	8013	STX4
DB0003R03C16N2_DN	AD0002R14C10N2_DN	Dn-Dn	CAGACACACTCAGAGACAGAGTCAG	TACCCCTCTCCTCCGGTCAGATTAC	90	84324	434	SARNP	84100	1857	ARL6
DB0003R03C13N2_DN	AD0002R05C24N2_DN	Dn-Dn	ACTATAGTCGTGTACATAGATATTA	GTGACGAATAATAAGCGCAATGTTT	868	6810	8013	STX4	55012	2389	PPP2R3C
DB0002R02C20N1_UP	AD0001R07C07N2_UP	Up-Up	ACGAGTTATGTGATGGGCTGCGTGC	AAGGCATGTCTGGTGGGCAAGGCGG	220	26119	9194	LDLRAP1	79003	3288	MIS12
DB0001R06C08N2_UP	AD0002R11C12N2_UP	Up-Up	TTCGTTTCCACTGGTTAGTGCTGCC	TGGTGATTTTAGGGGATTGACTAAT	118	79003	3288	MIS12	51053	5591	GMNN
DB0002R10C18N2_DN	AD0003R02C03N2_DN	Dn-Dn	TCAGGCCTGCAATGTGCAGATAGTA	CATACGCTTAGCAGAACACGTTGAT	202	4957	3043	ODF2	5932	1563	RBBP8
DB0003R07C07N2_UP	AD0001R05C24N2_UP	Up-Up	ACCGATGCCGCAGAGCGCGCGAGGG	AGCTGGACACGACGCCGTGGTATTG	28	115106	7083	HAUS1	56890	9176	MDM1
DB0002R10C08N2_UP	AD0001R13C12N2_UP	Up-Up	GATCGGGCGCGATGGCAGCGCAGTC	GCGGCGCCGAGGAAGAGGGACCGTG	209	80254	7011	CEP63	26140	52663	TTLL3
DB0001R11C20N1_UP	AD0002R06C18N2_UP	Up-Up	TCCTTTAAGATCCAGCAAGGGCGCA	GTTCCCACAAGGTCTGGCGTGCGGC	356	3320	8199	HSP90AA1	55142	6429	HAUS2
DB0003R09C10N1_UP	AD0001R04C09N2_UP	Up-Up	GTTTTTGTTTCCAACGCTTGAGATG	GTTGAAGACGAACCGAATTGGGCCA	63	9662	70249	CEP135	26146	11570	TRAF3IP1
DB0003R08C18N2_UP	AD0001R13C02N2_UP	Up-Up	TCTCCTGGTTTCATATGGGCTTATC	AGGCAGCGGTCCTGGCGACCACGCG	1	51199	70446	NIN	200894	52802	ARL13B
DB0001R01C02N2_DN	AD0002R14C24N1_DN	Dn-Dn	CCCCCCCTCCCTCGTAATCGCTGCC	GGAGTTCCGCGGGCATCCAGCCTCG	41	9814	9688	SFI1	1069	5663	CETN2
DB0002R11C12N2_UP	AD0001R16C18N2_UP	Up-Up	GCCGTATCGGGAGTGCCGTCTGGAG	GCGTAACATGTTGTGGTCCGATACT	460	90410	4088	IFT20	54801	8819	HAUS6
DB0001R08C02N2_DN	AD0001R11C22N2_DN	Dn-Dn	CCGCAATAGACACGGCGCCTACATT	CCGACCCGCTTTGTCATTCTTTGGG	4	203068	14788	TUBB	121441	1509	NEDD1
DB0003R07C18N2_UP	AD0001R11C09N2_UP	Up-Up	GTCTGGGAACTGGAGACGGAGGAGG	AACATGAGCGTCATCTCATGCAAGT	48	51175	1716	TUBE1	5518	5861	PPP2R1A
DB0002R06C04N2_DN	AD0002R06C11N2_DN	Dn-Dn	ACACTCGCCCGGTCGTCCCTCACAT	TAACCTGCCTGATAAACTGCGAATC	43	1454	4815	CSNK1E	147841	71933	SPC24
DB0002R06C23N2_DN	AD0001R06C06N2_DN	Dn-Dn	AAATATGCAATTTACCAGGGGGACT	TGGAAGCTGCCTTCTAAGGCTGCAG	148	7846	4595	TUBA1A	80321	9161	CEP70
DB0001R07C02N2_UP	AD0002R05C16N2_UP	Up-Up	TGTAAGACTAGCATGTATCCGGCGC	CAATCATCAATATTAGCCTTTGGAT	372	4751	14238	NEK2	10383	2550	TUBB2C
DB0001R05C02N2_UP	AD0003R05C02N2_UP	Up-Up	CACCTGTGAATGGGGTCGGGGACGG	AGATCGGCTCATGCGTCGGTGTGA	654	56890	9176	MDM1	4957	3043	ODF2
DB0003R08C11N2_DN	AD0003R01C19N2_DN	Dn-Dn	TGCCCCCGGCGGGGAATCCCCTCTC	TACCCCACAGTTTCGACAAAGATAT	135	114791	71235	TUBGCP5	6810	8013	STX4
DB0001R02C10N1_DN	AD0001R11C16N2_DN	Dn-Dn	CCGAATAAGAATCTCCCCCTATTGG	GAGCTCACGCTCGAGAGGGAGTCGA	96	10121	3250	ACTR1A	3320	8199	HSP90AA1
DB0001R04C15N2_UP	AD0002R07C18N2_UP	Up-Up	TTTCAGTGGGGTGGACCGTGTGTGG	CACTTCGTTGAGGTCGTAACTCTTT	62	57405	13089	SPC25	5566	71136	PRKACA
DB0002R02C09N2_DN	AD0002R08C22N1_DN	Dn-Dn	ACAACTAGATTCCCTCAGCTTTTTG	TAGATTGCAGGCACAAGGATACCAC	1	10460	56175	TACC3	6683	72169	SPAST
DB0002R09C14N2_UP	AD0002R09C17N2_UP	Up-Up	TTTCCCAGACTTCTGGTATACGGTC	GTGATCGCTCCTCGATCAGGACACT	39	51175	2163	TUBE1	282809	1515	POC1B
DB0002R10C21N1_DN	AD0001R10C20N2_DN	Dn-Dn	TGGCATAATCCCACTTGTCCTGAAC	AACGCAACTAAGCACTATTAGTAAC	996	10013	8810	HDAC6	10540	3453	DCTN2
DB0002R04C10N1_DN	AD0001R12C06N2_DN	Dn-Dn	GCCAATACCCTGTCACCAACTTTGT	CGGACGTTCAACCATACCGGGCAGA	51	51143	56626	DYNC1LI1	201255	7299	LRRC45
DB0002R09C02N2_UP	AD0002R15C08N2_UP	Up-Up	CTGAGGTGATCATCATAAGTCGAGG	TCGCAGTCGTTCGGTTGGGTGACTG	57	10460	71455	TACC3	1069	5663	CETN2
DB0002R12C02N2_UP	AD0001R16C16N1_UP	Up-Up	ACTAGACATCCAATTTATTGGTGCA	AGATATAATATCCCAGGAATCGTTA	1	5700	4018	PSMC1	54801	8819	HAUS6
DB0002R02C03N2_DN	AD0003R03C18N2_DN	Dn-Dn	GGAGAAACTACAATAACTTTATGAT	CTAAACGAATCTTCACCACTGTTCC	493	64376	1154	IKZF5	26140	9089	TTLL3
DB0001R06C08N2_DN	AD0002R01C08N2_DN	Dn-Dn	CTTATGATACGGCGCGTTCACAGTG	ACACCCCGCCCCCCAGCCGCCGGGT	3	79003	3288	MIS12	10460	56175	TACC3
DB0002R10C18N2_DN	AD0002R14C05N2_DN	Dn-Dn	TCAGGCCTGCAATGTGCAGATAGTA	CTCCAGAGCGTCCCGTGCCACGCAC	121	4957	3043	ODF2	638	3740	BIK
DB0001R14C05N2_UP	AD0001R11C11N2_UP	Up-Up	CATAGTGGTTACTAGTAATCGTTAA	GCCCAGGCTTTCTCTGTTGGGGAAGT	179	26140	52663	TTLL3	5518	5861	PPP2R1A
DB0001R02C13N2_DN	AD0002R04C17N2_DN	Dn-Dn	CCGCCCTCTGATTAGTTCCGCGTCT	ACTCTCCCCCCGCAGCTATCATCTA	266	29922	5633	NME7	25886	4487	POC1A
DB0003R02C23N2_DN	AD0002R13C09N2_DN	Dn-Dn	AACTGTGTTCTAGTCACTACCACCG	CCCCCATGCCATGCGACTATCTGTT	209	5928	3366	RBBP4	5701	7961	PSMC2
DB0002R04C12N2_DN	AD0002R11C22N2_DN	Dn-Dn	GACTGTCCCCGCGTACCCCTCTCCC	GAAACTGCAAATTCGAATAGATTAT	23	164045	53147	HFM1	5708	5171	PSMD2
DB0001R10C13N2_UP	AD0001R08C20N2_UP	Up-Up	AAACGATCGAGTGAGGGTTGTGATG	GGCGGAGCAAACGGGAGATTGAAGG	284	49856	7939	WDR8	4739	14735	NEDD9
DB0001R03C02N2_DN	AD0001R06C02N2_DN	Dn-Dn	CCAGACGTATGCCTAGTCGCGGGCG	ATCGATTAACCCCCCAACGGTGACT	58	57819	6601	LSM2	51259	6396	TMEM216
DB0002R02C09N2_DN	AD0001R03C24N2_DN	Dn-Dn	ACAACTAGATTCCCTCAGCTTTTTG	TTAACCACGTTGATGCTCCGTCGAA	2	10460	56175	TACC3	11104	11609	KATNA1
DB0003R05C06N2_UP	AD0002R01C08N2_UP	Up-Up	TACCTAGGTTCTATGACAATATGGT	GGGTATTAGACTAGATCGAACAGGG	36	5347	2963	PLK1	10460	56175	TACC3
DB0002R16C05N2_UP	AD0002R15C13N2_UP	Up-Up	CCGTTTTCGACTTTTTTCTAAAACC	GAGGTCAATTGGCGTTTTTAGACGC	1	80321	1596	CEP70	23177	3746	CEP68
DB0001R06C18N2_DN	AD0002R05C08N2_DN	Dn-Dn	CTGGATTCATAGGCTTTCGAAAAGT	GTGTTAACTCTGACTACAATGGGAC	159	10142	14138	AKAP9	10426	8943	TUBGCP3
DB0001R04C02N2_DN	AD0002R14C01N2_DN	Dn-Dn	GATCATCAATACCTCAATTGCGTCA	CATGAGGCCCCATCCTCGTCCCGGT	126	132320	12277	SCLT1	6285	3757	S100B
DB0003R05C17N2_DN	AD0001R05C11N2_DN	Dn-Dn	CTAAGCTACTAGACACCGGGCGCAC	AATAAAAAAGTAGTGTAGTTGG	42	1781	291	DYNC1I2	115106	13260	HAUS1
DB0003R06C15N2_DN	AD0001R05C09N1_DN	Dn-Dn	CTCCAGCCCAACTGGCTCGCTTCCC	CCCGGGCGAGCTGCCGTCAACTAGC	222	129880	10732	BBS5	57405	13089	SPC25
DB0001R09C10N1_DN	AD0001R09C03N1_DN	Dn-Dn	GCCGCCCCGACGTACCCCCATTGAA	CAGTTGTTTGAGGTGGGTACAGCTC	28	23332	10089	CLASP1	203068	14788	TUBB
DB0002R06C15N2_UP	AD0003R02C02N1_UP	Up-Up	TCCGCTGGTGAAGGCTAGGTCGGGC	CGTATCGGTCAAAGCTTAGCTAATT	1	203068	3825	TUBB	9112	8956	MTA1
DB0001R08C05N2_DN	AD0002R16C02N2_DN	Dn-Dn	GTATGGGCTCAACAAGGCCGAATGT	CACGTTCAAAGATGCCGACAAGGGC	27	203068	14788	TUBB	22852	70210	ANKRD26
DB0003R09C07N2_UP	AD0002R05C08N2_UP	Up-Up	GTCACTTGCGCGGTGCAAACCCGTG	TCATGTGGATGCCCTTCGTCAGGGC	81	22852	70210	ANKRD26	10426	8943	TUBGCP3
DB0001R02C22N2_DN	AD0001R10C04N2_DN	Dn-Dn	TAAGCCTTGTTCCCTGACAAAGATG	ACGGGGCACTGCGCTGACACAACCG	509	10376	6115	TUBA1B	23332	10089	CLASP1
DB0003R02C16N2_UP	AD0003R04C06N2_UP	Up-Up	TGTGTCTGCGGGGGTGAGGGGGCGA	ATGGGGTACGGCACAGCTGTTACAC	70	3093	11772	UBE2K	585	1740	BBS4
DB0001R10C10N2_UP	AD0001R04C13N2_UP	Up-Up	TTTTGGGTGTGGGGGCTGGTTCGTA	TGGGCTCCCGCGGGGGAGATTGATG	111	49856	7939	WDR8	26146	11570	TRAF3IP1
DB0003R08C11N2_DN	AD0002R05C11N2_DN	Dn-Dn	TGCCCCCGGCGGGGAATCCCCTCTC	TCCCCACCCCTTCACCTTCGCCCAT	105	114791	71235	TUBGCP5	203068	3825	TUBB
DB0002R03C18N2_UP	AD0002R16C02N2_UP	Up-Up	TATGTTTCTATACGTCTTTTCTGCC	GATATTGTCGGAATTGCCAATTCGC	17	3320	53186	HSP90AA1	22852	70210	ANKRD26
DB0002R16C05N2_DN	AD0001R05C06N2_DN	Dn-Dn	GCTGTGCTTCGCTATAAGCCACGGC	CCAATGCTATAAATCTTAATGCTC	58	80321	1596	CEP70	116840	12626	CNTROB
DB0001R16C19N2_UP	AD0001R01C01N2_UP	Up-Up	TGGGTACGCGCGGGTCAGTCAGTTT	CTTTCTTATGTACCGGATAGTGTGG	1	7341	4586	SUMO1	9814	9688	SFI1
DB0003R01C03N2_UP	AD0001R05C15N1_UP	Up-Up	GTCAATGTAGGTCACCGGGGGCAGG	TTTAAAAGACCGATAATGAAATGGG	65	10426	2984	TUBGCP3	27229	5836	TUBGCP4
DB0002R10C05N2_DN	AD0001R04C17N2_DN	Dn-Dn	ATTAATGTTCAATTCATAAGAATAC	CGTGCGCGAGGCTCCAACCGGTGGG	101	80254	7011	CEP63	132320	12277	SCLT1
DB0002R05C23N2_UP	AD0001R05C13N2_UP	Up-Up	CAGTTAGGCATAAACTGACATCTGT	TATGTTTCTTTATCGATACTTGCAC	67	1453	3787	CSNK1D	115106	13260	HAUS1
DB0003R02C17N2_UP	AD0002R11C20N2_UP	Up-Up	TTCAGGTGGGTGCGTGGCGCGTAGC	GATGGAATCAGCAATGTATATGCTA	98	9341	5658	VAMP3	5708	5171	PSMD2
DB0001R10C01N2_DN	AD0003R01C13N2_DN	Dn-Dn	CATGCCCCCTGCTTACGCACGCGCC	GACACTAAACTGGCTAGCGTCACCT	714	10540	3453	DCTN2	7329	3129	UBE2I
DB0002R08C04N2_UP	AD0002R06C02N2_UP	Up-Up	TTGTTGAACGGGCGTGTAAACGGAT	ACGCTCTGCCGTTCTCGGCCACTGG	1	5048	12270	PAFAH1B1	55012	2389	PPP2R3C
DB0002R04C14N2_DN	AD0002R09C20N2_DN	Dn-Dn	CACATCTCCGATTGCTCTCGTCCCT	TAACACCCTAAACTTACTCTGAAAT	48	164045	53147	HFM1	80254	7011	CEP63
DB0001R06C07N2_UP	AD0002R09C23N1_UP	Up-Up	TAGTCAATCATGGCTTAGGTTAATA	GTCCTAAATGTGATCAGTTTGGGTT	66	11258	3972	DCTN3	284076	2303	TTLL6
DB0002R16C02N2_UP	AD0003R06C09N2_UP	Up-Up	TAAAGTTTAGTATTGGAAGTTGTTG	TATGCGCTTTGCCCGTTGTCTGTGG	688	80321	1596	CEP70	83540	5774	NUF2
DB0001R08C13N2_DN	AD0002R14C15N2_DN	Dn-Dn	CCCACCGTCCTGCCACCCTACTTCG	GTACTACCAAATGAAATCTCAACTC	6	9738	1945	CP110	1639	8953	DCTN1
DB0002R02C16N2_DN	AD0001R05C06N2_DN	Dn-Dn	ATTTACAAAGAGTTGGTGAACAGAA	CCAATGCTATAAATCTTAATGCTC	252	7251	3267	TSG101	116840	12626	CNTROB
DB0002R02C05N1_DN	AD0001R13C17N1_DN	Dn-Dn	ATTGCGCACATTGGGCCACAACGGA	CCTCTATGCGCCACTACCGTCCACG	360	3320	56677	HSP90AA1	8655	56155	DYNLL1
DB0001R05C02N2_UP	AD0001R13C13N2_UP	Up-Up	CACCTGTGAATGGGGTCGGGGACGG	TAATACGGGTCGAGTATGATGTTTG	237	56890	9176	MDM1	26140	52663	TTLL3
DB0001R01C02N2_DN	AD0001R10C08N2_DN	Dn-Dn	CCCCCCCTCCCTCGTAATCGCTGCC	GCAAATAGAGTTGACGCAGAGATC	652	9814	9688	SFI1	10376	7910	TUBA1B
DB0003R06C15N2_DN	AD0002R09C04N2_DN	Dn-Dn	CTCCAGCCCAACTGGCTCGCTTCCC	CGCCGACAGTTACCCCCAAGCCTTG	172	129880	10732	BBS5	10460	71455	TACC3
DB0001R09C10N1_UP	AD0001R09C24N2_UP	Up-Up	TAAGGTTGAACGGTACCGGCGGCCG	TACATTCTTGGGAAGTTCGCTAGCG	118	23332	10089	CLASP1	90410	10243	IFT20
DB0001R02C07N2_UP	AD0002R12C04N1_UP	Up-Up	ACGATGTTGTTGAGCTGTTTGTGGC	ACATCGGCACCGAAGCCCGCCGTA	451	55559	347	HAUS7	1032	3933	CDKN2D
DB0001R02C20N1_DN	AD0001R12C13N2_DN	Dn-Dn	CCCGCCTGCTCCTCCGGCAATCCCC	TAAATACCATTAAGCATATAAACAC	277	10376	229	TUBA1B	284086	53456	NEK8
DB0001R15C04N2_UP	AD0001R09C15N2_UP	Up-Up	CGTTGGAGGTCTGGTCATACGACGA	CTGTTCTGGCACTGGGCCCACTGGG	108	1070	5538	CETN3	10769	6177	PLK2
DB0001R13C21N2_UP	AD0003R02C24N1_UP	Up-Up	GTCTCATATAGGGTGTTATGACGTA	GCACGTTGCTCTTCCTGTTGTACTT	18	200894	52802	ARL13B	6271	5964	S100A1
DB0003R03C24N2_UP	AD0003R04C16N2_UP	Up-Up	GCCCAAGGGCCTTGTACTTCAATCG	AAGTGTTTATGAGTAGCTGGCATGA	40	84324	434	SARNP	129880	10732	BBS5
DB0001R14C01N2_UP	AD0001R12C02N2_UP	Up-Up	ATAAACATTCTCTTCCTAGGTCTTG	GTAACAAGGTTATAATGGTTTAGAT	3	164045	55072	HFM1	121441	1509	NEDD1
DB0001R02C12N2_DN	AD0001R07C04N2_DN	Dn-Dn	GAACCTGTCCCGCCCTTGATCAATA	TCCTTGGCCACCTAAACATTTCTGC	332	29922	5633	NME7	11258	3972	DCTN3
DB0001R12C06N2_DN	AD0001R10C22N2_DN	Dn-Dn	CAATACAAAAGAGCAGGATGGCTGC	CGCGGGCTGCCCGGATCACTACAC	46	121441	1509	NEDD1	49856	7939	WDR8
DB0002R06C06N2_DN	AD0003R04C10N2_DN	Dn-Dn	GCCCGAATGGACGGTGGAACGTAAA	TCTTCTATCTTTCCTCATATATCAA	11	10426	8943	TUBGCP3	9702	10302	CEP57
DB0002R11C22N2_UP	AD0002R08C15N2_UP	Up-Up	GGATGCAGTAATTAAAGATCACGGT	TATCGGCTTATATTAGCCTTGGTAA	1	51053	5591	GMNN	10464	71402	PIBF1
DB0002R11C16N2_UP	AD0001R13C02N2_UP	Up-Up	TGTATTGTATTGGTATTGGCAGATT	AGGCAGCGGTCCTGGCGACCACGCG	104	27077	4426	B9D1	200894	52802	ARL13B
DB0001R16C04N2_DN	AD0001R13C05N2_DN	Dn-Dn	ATTTACGCTCTCGGAGACCTGTAAT	CAGGCTCTCTTCGGAGTCCGCATGG	146	51274	15026	KLF3	200894	52802	ARL13B
DB0001R03C13N2_DN	AD0002R02C01N2_DN	Dn-Dn	TCCAGTTAATAGGTAAGTAACGTTG	GCCTGACTGAATACCCAACAAGATC	124	6286	2693	S100P	55165	4717	CEP55
DB0002R11C16N2_DN	AD0001R04C17N2_DN	Dn-Dn	CTCCAGGCCGCCGTCGGACGATCGC	CGTGCGCGAGGCTCCAACCGGTGGG	259	27077	4426	B9D1	132320	12277	SCLT1
DB0002R08C10N2_DN	AD0001R05C24N2_DN	Dn-Dn	GACAGTGACTCTCTCACACAGTGAG	GTCTATATGTGTGATAAACTGTAAA	136	79600	71186	TCTN1	56890	9176	MDM1
DB0001R10C13N2_UP	AD0003R02C08N1_UP	Up-Up	AAACGATCGAGTGAGGGTTGTGATG	TGCGGTGAGGGGTGGTGGCGGGGGG	287	49856	7939	WDR8	6844	4137	VAMP2
DB0002R05C14N2_UP	AD0003R01C02N1_UP	Up-Up	ATCCGTACGCTGTAGCTATGGTTCG	AAGTCCGTGGGTACGGCTGGGGGGG	218	5576	4132	PRKAR2A	10013	2397	HDAC6
DB0001R10C15N2_DN	AD0001R01C16N2_DN	Dn-Dn	CACCCTCCCACGGCTGCAGCCTTGG	CCCTTGTCAGTTCTACTTCCTCGGG	6	7283	8018	TUBG1	55559	347	HAUS7
DB0001R08C05N2_DN	AD0001R06C06N2_DN	Dn-Dn	GTATGGGCTCAACAAGGCCGAATGT	TGGAAGCTGCCTTCTAAGGCTGCAG	224	203068	14788	TUBB	80321	9161	CEP70
DB0002R10C05N2_UP	AD0003R04C18N2_UP	Up-Up	TGCCCAGTTACGCGACGAAGGGAGC	CCGTGAATACGCAGACTCTGCCCGG	7	80254	7011	CEP63	153241	10401	CEP120
DB0002R06C23N2_DN	AD0002R01C16N2_DN	Dn-Dn	AAATATGCAATTTACCAGGGGGACT	AGGGGAGCGATTAGGGAATAGTCAC	50	7846	4595	TUBA1A	11030	3504	RBPMS
DB0001R13C18N2_UP	AD0001R16C23N1_UP	Up-Up	TTGGAAGTACGGGTGTAGATCTCGG	TCCTAGTTTTCTCATATATATTCGT	28	200894	52802	ARL13B	84902	9655	CCDC123
DB0002R10C22N2_UP	AD0003R02C07N2_UP	Up-Up	GAACGGTACAGAGAGGCTGCGTGTA	GCACGGTGGGGGAAGGGTGGAAGTT	165	10013	8810	HDAC6	6844	4137	VAMP2
DB0001R01C15N2_DN	AD0001R10C10N2_DN	Dn-Dn	CACTTTCCTGAAACCGAGGTCAAT	GCTCACTAGACTAGGAATTCGTAAA	71	9094	2588	UNC119	10376	7910	TUBA1B
DB0002R10C15N1_UP	AD0001R10C16N2_UP	Up-Up	GGCCTTGCGGCGGCGGGGGGGGGAG	TTTACCTAAGCCCTGTGGGGCGCGA	216	79959	1190	CEP76	11116	7071	FGFR1OP
DB0001R08C13N2_UP	AD0001R01C01N2_UP	Up-Up	GAACGAACAAGCGGAGCGTCGGCGG	CTTTCTTATGTACCGGATAGTGTGG	113	9738	1945	CP110	9814	9688	SFI1
DB0002R12C07N2_UP	AD0001R12C12N2_UP	Up-Up	AGCGTCTACTGCCCAGCGGAGCGGG	GCAATAAAGTTTGCAGCTTCGAGAC	4	51013	1684	EXOSC1	284086	53456	NEK8
DB0002R14C06N1_UP	AD0001R01C22N2_UP	Up-Up	GCCCACATTGGGAGAGGAGGGGAGC	GTTGGGTTAGAACTTTTCATGGAGG	327	894	6359	CCND2	29922	5633	NME7
DB0001R16C04N2_DN	AD0002R13C22N2_DN	Dn-Dn	ATTTACGCTCTCGGAGACCTGTAAT	ATGTTCAGCTCCTGCTATCAGAACA	445	51274	15026	KLF3	56904	6148	SH3GLB2
DB0002R12C23N1_UP	AD0001R01C21N2_UP	Up-Up	GGATTGCCTGCCAAAACGGGGCAGT	ACGGCTTCCTCTGGATTTTACTCTC	27	93621	12736	MRFAP1	10121	3250	ACTR1A
DB0001R16C20N2_DN	AD0002R09C23N1_DN	Dn-Dn	GGAGTTAGACTATACTACGGCCTAA	AAACAAATTACAACACAGCGTCATA	161	7341	4586	SUMO1	284076	2303	TTLL6
DB0001R12C13N2_DN	AD0002R07C21N2_DN	Dn-Dn	CTGCCTCTTCGCCGCCTATAAATTC	TCGCTGGCCTCAACGCTAATATCCC	99	54820	7928	NDE1	5048	12270	PAFAH1B1
DB0001R06C24N2_DN	AD0001R16C21N2_DN	Dn-Dn	AGGCTCTCTACAGCCCCAACCTACG	GAGAGATATACGAAACATACTCAAC	183	57695	14162	USP37	84902	9655	CCDC123
DB0002R02C22N1_DN	AD0002R11C07N1_DN	Dn-Dn	ACCGGTACTCATGTGTGGGCGCACC	AACTGAACACCTAGGTTTAATCCCA	46	694	5844	BTG1	27077	4426	B9D1
DB0001R14C05N2_DN	AD0003R06C04N2_DN	Dn-Dn	CCTTGTGACTCGCCAACCCCCCGAG	GGAGATAAAAAATTGGATAGCTCTT	31	26140	52663	TTLL3	54585	1540	LZTFL1
DB0001R16C03N2_UP	AD0002R08C15N2_UP	Up-Up	GTACGTAGGGGCTCTTGGCTTTACA	TATCGGCTTATATTAGCCTTGGTAA	24	51274	15026	KLF3	10464	71402	PIBF1
DB0003R08C01N2_DN	AD0002R06C12N1_DN	Dn-Dn	CTCTATCCACGTAAGCTGATCCAGC	CAATAACTGAAAGAACTGTAGTGCT	32	282809	1515	POC1B	147841	71933	SPC24
DB0001R08C08N2_DN	AD0002R11C12N2_DN	Dn-Dn	TCTGCGGATCACAGCCCGCTGATCC	GGCTACAACGATATCAACCCTTACG	387	8636	2717	SSNA1	51053	5591	GMNN
DB0001R16C04N2_UP	AD0002R02C13N2_UP	Up-Up	ACATTCTGTATCCTCTGGCGGCTGC	AAACAATGGCACGCAGATGGGCCTC	83	51274	15026	KLF3	896	6197	CCND3
DB0002R03C02N2_UP	AD0002R14C10N2_UP	Up-Up	GTATGAGCCGACAAGTGGACGACGA	GTGTTGAACGTTCTTATACTTACGT	168	1021	13668	CDK6	84100	1857	ARL6
DB0002R05C23N2_UP	AD0003R06C04N2_UP	Up-Up	CAGTTAGGCATAAACTGACATCTGT	GACTAAGCGCTGCGGGGATGCGGGG	432	1453	3787	CSNK1D	54585	1540	LZTFL1
DB0002R06C05N1_DN	AD0002R09C15N2_DN	Dn-Dn	CACCTCCGTCGTCGGGCACCTGCCT	GGCCTAGGAGATATTCTGATCAGAA	165	10426	8943	TUBGCP3	51175	2163	TUBE1
DB0002R08C01N2_DN	AD0001R05C24N2_DN	Dn-Dn	TATGGAGAGCCAGAGAGACACAACC	GTCTATATGTGTGATAAACTGTAAA	1	5566	71136	PRKACA	56890	9176	MDM1
DB0003R09C09N2_DN	AD0002R02C10N1_DN	Dn-Dn	ACCGAATAACCGAAATCAGCATACG	CACTAAGGACGTCAGAAAACCAGCG	122	9662	70249	CEP135	896	6197	CCND3
DB0003R02C23N2_UP	AD0001R13C24N2_UP	Up-Up	ATCGTGCTCCCCGGACGGCTTGGTC	CCATGGAAGGCAGAGGTTCGCGCTG	106	5928	3366	RBBP4	25886	56591	POC1A
DB0001R04C18N1_DN	AD0003R04C03N2_DN	Dn-Dn	CCAGTATACACCATATTTCTTGCTA	TCTTACTAGAAGAACGCGCCAATCA	37	115106	13260	HAUS1	1781	291	DYNC1I2
DB0001R08C05N2_UP	AD0001R05C07N2_UP	Up-Up	AGCGCCCTCTCGTGAAGGACGATGC	ATCGGCTTCTTTACCCATCAGAAGC	184	203068	14788	TUBB	57405	13089	SPC25
DB0002R06C23N2_DN	AD0002R03C13N2_DN	Dn-Dn	AAATATGCAATTTACCAGGGGGACT	GCCCCTCCTAGCACAGTCTTTTGAC	207	7846	4595	TUBA1A	164045	53147	HFM1
DB0003R02C15N2_DN	AD0001R04C19N2_DN	Dn-Dn	TTCTTTCGGGCTGGACGCTCGAGTG	CGGGCTAGGTGATATGAGGAGACGC	85	3093	11772	UBE2K	132320	12277	SCLT1
DB0001R09C10N1_UP	AD0002R09C21N2_UP	Up-Up	TAAGGTTGAACGGTACCGGCGGCCG	AAACGTATGCATCATGGGTACAATT	179	23332	10089	CLASP1	80254	7011	CEP63
DB0003R02C17N2_DN	AD0003R02C17N2_DN	Dn-Dn	CTCGCAAGCACGGCTCCCGCAACCA	AATCACGATCAGTTCAAACCCTGTT	252	9341	5658	VAMP3	27258	5664	LSM3
DB0002R06C06N2_DN	AD0002R09C10N2_DN	Dn-Dn	GCCCGAATGGACGGTGGAACGTAAA	CAAACCTATACCTGTGACCATAGTT	162	10426	8943	TUBGCP3	51175	1716	TUBE1
DB0001R14C05N2_DN	AD0002R05C18N2_DN	Dn-Dn	CCTTGTGACTCGCCAACCCCCCGAG	TGCTATAACCTCAAAGTACCGTTCC	190	26140	52663	TTLL3	7846	4595	TUBA1A
DB0001R03C13N2_DN	AD0001R02C23N1_DN	Dn-Dn	TCCAGTTAATAGGTAAGTAACGTTG	GGAAGCACTGCCACTAATACCCGCA	323	6286	2693	S100P	55722	4	CEP72
DB0002R16C05N2_DN	AD0003R02C11N1_DN	Dn-Dn	GCTGTGCTTCGCTATAAGCCACGGC	CAGTAAGGAAGCTGTACGGCACATA	106	80321	1596	CEP70	10212	3179	DDX39
DB0002R13C12N2_UP	AD0002R08C15N2_UP	Up-Up	ACGGGTATGTTGAGGGCCGGGGTG	TATCGGCTTATATTAGCCTTGGTAA	30	23429	1644	RYBP	10464	71402	PIBF1
DB0002R16C19N2_UP	AD0003R03C14N2_UP	Up-Up	CAAAGGTCAAGTGGAACGGTGAGAG	CTATTTTCAGGACCTCCATTTAAAT	1	10426	2984	TUBGCP3	22974	3600	TPX2
DB0001R10C13N2_UP	AD0001R07C17N2_UP	Up-Up	AAACGATCGAGTGAGGGTTGTGATG	TAGTCGCGGTCGGGGATAAGCTTTA	1	49856	7939	WDR8	5111	3156	PCNA
DB0001R01C10N2_UP	AD0003R01C12N2_UP	Up-Up	CAACATGTTTCTGTAATGCTCACGA	GGTTTCGTCATCGACTCCTAGAGGG	461	9814	9688	SFI1	7329	3129	UBE2I
DB0002R16C02N2_UP	AD0001R05C21N2_UP	Up-Up	TAAAGTTTAGTATTGGAAGTTGTTG	TGCAATCGGGGTTAGCCGGACCTTG	542	80321	1596	CEP70	29911	573	HOOK2
DB0002R10C18N2_DN	AD0002R10C02N1_DN	Dn-Dn	TCAGGCCTGCAATGTGCAGATAGTA	CGAGTTCCCGGGTACCGCCGGATTT	206	4957	3043	ODF2	284076	2303	TTLL6
DB0001R02C07N2_UP	AD0003R03C14N2_UP	Up-Up	ACGATGTTGTTGAGCTGTTTGTGGC	CTATTTTCAGGACCTCCATTTAAAT	151	55559	347	HAUS7	22974	3600	TPX2
DB0001R07C17N2_DN	AD0002R09C16N2_DN	Dn-Dn	ATATCAGCTAGGGGGCCCGCTTAGT	GCCTCGGCCAACGCTATCGACTAAT	90	5577	14506	PRKAR2B	51175	2163	TUBE1
DB0001R12C13N2_DN	AD0003R02C02N1_DN	Dn-Dn	CTGCCTCTTCGCCGCCTATAAATTC	AGACAAACACACATTTCAGATAGCA	354	54820	7928	NDE1	9112	8956	MTA1
DB0001R07C15N1_UP	AD0001R05C20N2_UP	Up-Up	TATTAGGTGTTAGGGTAGCGACTGA	CACGACCCTGCAGTGCGAGGGACGC	238	5577	14506	PRKAR2B	29911	573	HOOK2
DB0001R05C02N2_UP	AD0002R11C22N2_UP	Up-Up	CACCTGTGAATGGGGTCGGGGACGG	CAAGTACCTTATCGTACAAATTCTG	196	56890	9176	MDM1	5708	5171	PSMD2
DB0002R10C15N1_UP	AD0003R01C24N2_UP	Up-Up	GGCCTTGCGGCGGCGGGGGGGGGAG	TTTTTGGATATTATGAGCTCTCTGC	240	79959	1190	CEP76	9112	8956	MTA1
DB0002R11C16N2_UP	AD0003R05C07N2_UP	Up-Up	TGTATTGTATTGGTATTGGCAGATT	TGACTATTTTGATCTGTGGGTCGGA	457	27077	4426	B9D1	93323	7014	HAUS8
DB0001R07C20N2_DN	AD0001R08C17N2_DN	Dn-Dn	AACGCCGCAAATTTGGGGCAGCGGT	TGGCTCTTCGTTGGCACAAGAAAAT	22	4739	14735	NEDD9	5577	14506	PRKAR2B
DB0002R15C08N2_UP	AD0001R04C09N2_UP	Up-Up	TTATCGCTCTGAGACTCGAATTCGG	GTTGAAGACGAACCGAATTGGGCCA	91	84100	1857	ARL6	26146	11570	TRAF3IP1
DB0002R14C13N2_DN	AD0001R06C10N2_DN	Dn-Dn	TCCACGCAGCTACAACTTACCTCCC	TAACTTTGTGGATACCATGCCGGTA	111	51100	4480	SH3GLB1	5108	8878	PCM1
DB0002R04C06N2_UP	AD0002R13C18N2_UP	Up-Up	GTCTGCTGTGGGGACGAGTAGGGGG	ACGGTCGTATACAGCAGGGGTAGTG	19	49856	55298	WDR8	665	2427	BNIP3L
DB0001R14C05N2_UP	AD0002R05C08N2_UP	Up-Up	CATAGTGGTTACTAGTAATCGTTAA	TCATGTGGATGCCCTTCGTCAGGGC	1	26140	52663	TTLL3	10426	8943	TUBGCP3
DB0001R07C23N2_DN	AD0002R07C18N2_DN	Dn-Dn	AATGGCGCCACAGTGGAACCCGAAC	TTTACAATCCCCATCACCTTAAAAT	85	4739	14735	NEDD9	5566	71136	PRKACA
DB0002R01C17N2_DN	AD0002R07C03N2_DN	Dn-Dn	CGCGCTGTTTCGCCCCGCTTCGAGC	CGGGATACACACAACCTCAAAGGGA	1	54801	8819	HAUS6	95681	71181	TSGA14
DB0003R04C22N2_DN	AD0001R08C20N2_DN	Dn-Dn	CCCCGACTGGGAGGATCGCCAACCC	CCTCCGCATCGGGGGCTAAGTTTTA	253	22974	3600	TPX2	4739	14735	NEDD9
DB0001R10C13N2_UP	AD0001R08C18N2_UP	Up-Up	AAACGATCGAGTGAGGGTTGTGATG	TATCTATTTATGCGGGTTCCGCGCG	389	49856	7939	WDR8	5577	14506	PRKAR2B
DB0001R14C19N2_UP	AD0002R15C13N2_UP	Up-Up	TAGTCCTTAATCGTTTGCTGGCGTA	GAGGTCAATTGGCGTTTTTAGACGC	149	582	56157	BBS1	23177	3746	CEP68
DB0002R13C19N2_UP	AD0002R15C08N2_UP	Up-Up	TCAACTGAGGTAGACCGGGCCAGAG	TCGCAGTCGTTCGGTTGGGTGACTG	4	5711	7647	PSMD5	1069	5663	CETN2
DB0003R07C24N2_UP	AD0001R06C02N2_UP	Up-Up	ATGACCACGTCATATCGTATGGGAA	AGGACTCTTTTAGGATACGGTTTAC	103	282809	1515	POC1B	51259	6396	TMEM216
DB0001R07C01N1_DN	AD0002R15C18N2_DN	Dn-Dn	GTCCCGCCTGCAGTCCCCATCTAGT	GCATTCTTCCACAACTCCCGCCATC	148	57695	14162	USP37	22852	70210	ANKRD26
DB0001R03C18N2_DN	AD0003R04C08N2_DN	Dn-Dn	AGTCCTACCGGGGCATTTTCAAGCA	TTTCTATGCCATACAAGAGGCGAAT	50	11104	11609	KATNA1	585	1740	BBS4
DB0002R14C07N2_UP	AD0002R15C12N2_UP	Up-Up	GGCTTTTAGTCCTCTACTGCATTCG	CTGAATATATGTGATGGTATTGAGG	122	894	6359	CCND2	80321	1596	CEP70
DB0002R15C06N2_DN	AD0001R05C13N2_DN	Dn-Dn	GATCAAACTGCCGTTACTGTCAGCC	AGTTGTACATTAGTAAGAATTTTTA	67	599	53726	BCL2L2	115106	13260	HAUS1
DB0002R04C12N2_UP	AD0002R05C24N2_UP	Up-Up	ATGGTGTGAAGACCGGATGGAGGAG	TGTCTATATGGGCGAGGCGTCGCTC	300	164045	53147	HFM1	55012	2389	PPP2R3C
DB0001R12C13N2_UP	AD0001R02C23N1_UP	Up-Up	GTGGGTTCGACGTCTCTGACTCTTT	CAAAAACCGTGCACTAATCTGTTAT	103	54820	7928	NDE1	55722	4	CEP72
DB0002R14C10N2_DN	AD0002R05C16N2_DN	Dn-Dn	AGGGCCGCTCCCCGGCTTGTGACAATGTACT	TACCCTTCTCACCCCTCGTCTCCGA	310	51100	4480	SH3GLB1	10383	2550	TUBB2C
DB0001R08C12N1_UP	AD0001R09C10N2_UP	Up-Up	GGTATCTGTATAGGGTCGAAGTTTA	GCTGGGTCCATGATAGCGACGGTGG	336	8636	2717	SSNA1	8636	2717	SSNA1
DB0002R07C04N2_DN	AD0002R07C18N2_DN	Dn-Dn	TTCCCCCAATACGGCTCCGCCTGTC	TTTACAATCCCCATCACCTTAAAAT	152	83540	5774	NUF2	5566	71136	PRKACA
DB0002R15C08N2_DN	AD0002R12C21N2_DN	Dn-Dn	CAGGAGGGAGATGTTCCCGTATCCG	CCCCGCCGTCCAAGCGGAACTTACT	64	84100	1857	ARL6	5111	3156	PCNA
DB0003R03C13N2_DN	AD0001R06C10N2_DN	Dn-Dn	ACTATAGTCGTGTACATAGATATTA	TAACTTTGTGGATACCATGCCGGTA	194	6810	8013	STX4	5108	8878	PCM1
DB0001R15C24N1_DN	AD0002R08C22N1_DN	Dn-Dn	AAACAATATAGATTCTTCACGACCC	TAGATTGCAGGCACAAGGATACCAC	1	7531	34	YWHAE	6683	72169	SPAST
DB0002R02C09N2_UP	AD0002R01C09N2_UP	Up-Up	CATATACACCAGGGTAAGCGGCGCG	CAGATTTCAGGACTCTGCGTGCGTC	237	10460	56175	TACC3	10460	56175	TACC3
DB0001R04C18N1_UP	AD0002R05C07N2_UP	Up-Up	TTGGTGGGTGCGGTACCGGCTGTGT	GAGTCTGTAACGTATTCGCACAGTT	99	115106	13260	HAUS1	1454	4815	CSNK1E
DB0001R06C04N2_DN	AD0003R06C09N2_DN	Dn-Dn	GGACAATACAGGGTCGACGAGCATA	TTCACTAACTGCTAGGGCGTTGTAT	944	80184	2699	CEP290	83540	5774	NUF2
DB0001R06C03N2_DN	AD0003R02C13N2_DN	Dn-Dn	ATTCTAACTCACTGTGCCGGTAATG	TGCCATGCTCCCTGCCGAGGGTTTA	86	80184	2699	CEP290	9111	7519	NMI
DB0001R14C01N2_UP	AD0001R16C23N1_UP	Up-Up	ATAAACATTCTCTTCCTAGGTCTTG	TCCTAGTTTTCTCATATATATTCGT	138	164045	55072	HFM1	84902	9655	CCDC123
DB0002R15C14N2_UP	AD0001R05C01N2_UP	Up-Up	CTGTCTGTTGCTAGCGAGCTTCTAT	TCTCGTGGGTTACCCTGACGGCTTC	7	1639	8953	DCTN1	55012	12126	PPP2R3C
DB0001R04C17N2_DN	AD0001R02C14N2_DN	Dn-Dn	TCGCCCTGCCGCTGGGCCCCCCCAC	TTGCCGCATCTTCCCCCACAATCTC	249	115106	13260	HAUS1	10376	229	TUBA1B
DB0003R02C15N2_DN	AD0001R05C05N2_DN	Dn-Dn	TTCTTTCGGGCTGGACGCTCGAGTG	GGGTGCCCAGGAATCCCCTGAACAA	84	3093	11772	UBE2K	116840	12626	CNTROB
DB0003R08C22N2_UP	AD0001R10C18N2_UP	Up-Up	TGCAAGCCAGGGAACGGCGCGTGGC	CAACGGGGGTAGGGGTGATTATGAG	44	22852	70210	ANKRD26	11116	7071	FGFR1OP
DB0001R08C12N1_UP	AD0001R07C01N2_UP	Up-Up	GGTATCTGTATAGGGTCGAAGTTTA	AATTTTCTTGGGAGTTCTTGGAGG	101	8636	2717	SSNA1	80184	2699	CEP290
DB0001R14C20N1_DN	AD0002R13C18N2_DN	Dn-Dn	CTACGGCATGAAATTAACAGTTCCA	GGAACTTAGGGGGGCGCTCCAAGCG	1	582	56157	BBS1	665	2427	BNIP3L
DB0002R03C21N2_UP	AD0001R13C17N1_UP	Up-Up	GCAGTGTTAGACTGGTATAAAGAAG	TAAGCTTATTGGCTCTCAATGGCTG	301	3320	53186	HSP90AA1	8655	56155	DYNLL1
DB0002R15C16N2_UP	AD0001R12C24N2_UP	Up-Up	TATGGCCTGTTGGGAGAGCGCCGGG	CAACCTTGTTGACCTAATGTGTGGT	1	79441	4024	HAUS3	134359	52781	POC5
DB0002R01C23N2_DN	AD0001R05C24N2_DN	Dn-Dn	CCGGCCATGTCGACTAATATTGAGC	GTCTATATGTGTGATAAACTGTAAA	19	84902	9655	CCDC123	56890	9176	MDM1
DB0003R06C13N2_UP	AD0001R04C22N2_UP	Up-Up	GCGCTAGCCAGCATGCGATCGTGAG	ATGTCACGAGTTCAAGCGTTCGGGG	440	129880	10732	BBS5	1778	12239	DYNC1H1
DB0001R16C03N2_UP	AD0001R05C13N2_UP	Up-Up	GTACGTAGGGGCTCTTGGCTTTACA	TATGTTTCTTTATCGATACTTGCAC	1	51274	15026	KLF3	115106	13260	HAUS1
DB0001R10C15N2_UP	AD0003R03C18N2_UP	Up-Up	GGGCCCTTGGTGGAGCACAGAGGAG	AAGACGATGGGGGGTAGGACGGGGG	120	7283	8018	TUBG1	26140	9089	TTLL3
DB0003R06C15N2_UP	AD0003R04C06N2_UP	Up-Up	GAGGCGGAGTCTCGCTTCTGCCTCA	ATGGGGTACGGCACAGCTGTTACAC	262	129880	10732	BBS5	585	1740	BBS4
DB0001R14C21N2_DN	AD0001R01C14N2_DN	Dn-Dn	ATTAGGACTTACACAAACAACACTA	TCAGTACTAGATACGGAACAAATTA	170	3796	8070	KIF2A	1020	3701	CDK5
DB0003R06C04N1_DN	AD0003R02C24N1_DN	Dn-Dn	CCCTCCTGACCGACCTGGGTCGGA	TAGGTATGTTAATGCCCAAAAGACA	315	9702	10302	CEP57	6271	5964	S100A1
DB0002R10C22N2_UP	AD0003R02C08N1_UP	Up-Up	GAACGGTACAGAGAGGCTGCGTGTA	TGCGGTGAGGGGTGGTGGCGGGGGG	4	10013	8810	HDAC6	6844	4137	VAMP2
DB0001R02C21N2_DN	AD0002R06C23N2_DN	Dn-Dn	TGATCCGCAGAACAACATAGAATAA	GCACTACAGCACTTCGAAGGACCGA	415	10376	6115	TUBA1B	55142	6429	HAUS2
DB0002R11C12N2_UP	AD0002R05C03N2_UP	Up-Up	GCCGTATCGGGAGTGCCGTCTGGAG	AAGGGGCGCAACTGGAGGGGTAGGG	4	90410	4088	IFT20	1453	3787	CSNK1D
DB0002R10C18N2_DN	AD0001R02C01N1_DN	Dn-Dn	TCAGGCCTGCAATGTGCAGATAGTA	ACCAGGCCAGACCCATTATAGGCGT	195	4957	3043	ODF2	29922	5633	NME7
DB0002R08C01N2_DN	AD0001R04C07N2_DN	Dn-Dn	TATGGAGAGCCAGAGAGACACAACC	TTTAATTTCCGACTTCTGTAGCTCC	267	5566	71136	PRKACA	6102	11374	RP2
DB0002R06C04N2_DN	AD0001R03C23N2_DN	Dn-Dn	ACACTCGCCCGGTCGTCCCTCACAT	AATGCCCGAGCGACTATCATTCTTA	40	1454	4815	CSNK1E	11104	11609	KATNA1
DB0003R05C17N2_DN	AD0001R12C24N2_DN	Dn-Dn	CTAAGCTACTAGACACCGGGCGCAC	AGGCCAGCCTTTCTTTCCAGAATAC	53	1781	291	DYNC1I2	134359	52781	POC5
DB0002R11C18N2_DN	AD0001R08C17N2_DN	Dn-Dn	TGGCCCGCCCCTGACCGCCCTAACT	TGGCTCTTCGTTGGCACAAGAAAAT	526	27077	4426	B9D1	5577	14506	PRKAR2B
DB0001R02C12N2_UP	AD0002R13C18N2_UP	Up-Up	GAAACTGGCTCCGGGTTCTGTGTAT	ACGGTCGTATACAGCAGGGGTAGTG	243	29922	5633	NME7	665	2427	BNIP3L
DB0001R08C06N2_DN	AD0002R15C18N2_DN	Dn-Dn	GATAAGTGAACATTTCTGCGTAAAA	GCATTCTTCCACAACTCCCGCCATC	128	1453	7634	CSNK1D	22852	70210	ANKRD26
DB0002R06C21N2_DN	AD0001R05C09N1_DN	Dn-Dn	CCCTCCTGGCACACCTAAGTAGAAC	CCCGGGCGAGCTGCCGTCAACTAGC	48	7846	4595	TUBA1A	57405	13089	SPC25
DB0002R10C22N2_DN	AD0001R13C05N2_DN	Dn-Dn	GGCTCTCCCGATGTGTACTAACTCC	CAGGCTCTCTTCGGAGTCCGCATGG	63	10013	8810	HDAC6	200894	52802	ARL13B
DB0003R03C07N2_DN	AD0001R15C02N2_DN	Dn-Dn	CTAACTCCCATGGGCCCCCCCCCTG	TGGAGACTGCCTCGCAAACTCGTGT	69	1487	13646	CTBP1	1070	5538	CETN3
DB0002R08C04N2_DN	AD0003R02C07N2_DN	Dn-Dn	CGCAACTACACGAGACCCCAACGAA	CACTCCTACATTACATTCTTCTATC	496	5048	12270	PAFAH1B1	6844	4137	VAMP2
DB0001R06C18N2_UP	AD0002R02C22N2_UP	Up-Up	AATCCAAAGGCGGCGACGCATGCTG	TAGACTACGTTGGGCGCTTGAAGCG	66	10142	14138	AKAP9	49856	55298	WDR8
DB0001R08C06N2_DN	AD0002R07C03N2_DN	Dn-Dn	GATAAGTGAACATTTCTGCGTAAAA	CGGGATACACACAACCTCAAAGGGA	61	1453	7634	CSNK1D	95681	71181	TSGA14
DB0001R11C18N2_DN	AD0003R02C15N1_DN	Dn-Dn	CGCCCCAGGGGGCCCGTAAGTCATT	ACGGCCAACCCTCAGATCTGCGCCA	347	5518	5861	PPP2R1A	27258	5664	LSM3
DB0001R10C13N2_DN	AD0001R02C23N1_DN	Dn-Dn	GCGACGCGTACGACGGTATGATCGC	GGAAGCACTGCCACTAATACCCGCA	158	49856	7939	WDR8	55722	4	CEP72
DB0002R12C02N2_UP	AD0002R09C16N2_UP	Up-Up	ACTAGACATCCAATTTATTGGTGCA	GCCGGCATAGCCGGGTTGTCCGGCG	1	5700	4018	PSMC1	51175	2163	TUBE1
DB0003R07C07N2_DN	AD0002R16C22N1_DN	Dn-Dn	CACCTTACCTGCCTCCGTACCCCGA	TACTATTGTAATTATTAACCGTTGT	23	115106	7083	HAUS1	10013	2397	HDAC6
DB0002R15C13N2_UP	AD0002R06C02N2_UP	Up-Up	AGTACGGTCACCAAAGGGTGTTTGG	ACGCTCTGCCGTTCTCGGCCACTGG	139	1639	8953	DCTN1	55012	2389	PPP2R3C
DB0003R09C09N2_DN	AD0001R09C24N2_DN	Dn-Dn	ACCGAATAACCGAAATCAGCATACG	GTCCCTGTCTGTTTCGCTGTCGAAT	92	9662	70249	CEP135	90410	10243	IFT20
DB0002R14C21N1_UP	AD0002R16C06N1_UP	Up-Up	TGTTGCGAGGGGGCGTAGGGAGGGG	AGCATGAAGGTTTTAGTGTAAAGGT	71	6271	5964	S100A1	10426	2984	TUBGCP3
DB0002R02C05N1_DN	AD0001R12C24N2_DN	Dn-Dn	ATTGCGCACATTGGGCCACAACGGA	AGGCCAGCCTTTCTTTCCAGAATAC	105	3320	56677	HSP90AA1	134359	52781	POC5
DB0001R14C01N2_UP	AD0001R03C02N2_UP	Up-Up	ATAAACATTCTCTTCCTAGGTCTTG	TGTACTTTAGCATTATACATATGTC	164	164045	55072	HFM1	55722	4	CEP72
DB0002R12C24N2_DN	AD0002R01C09N2_DN	Dn-Dn	GCTTCCAAAATGAAGGTATGATACA	ATTACTCAAAACAGTTAAACACGAC	98	23429	1644	RYBP	10460	56175	TACC3
DB0001R08C21N2_DN	AD0001R01C22N2_DN	Dn-Dn	AGGCATGTTTAATAGTAGATTTGCT	TCGCGCAGCTAGGCGTAGAGAGCCC	11	10769	6177	PLK2	29922	5633	NME7
DB0002R06C15N2_DN	AD0002R13C14N2_DN	Dn-Dn	CGCCCTAAAGACCTCCGAGACAGAC	AGGCACTGAAGTCATCATGAGATCG	46	203068	3825	TUBB	1019	4019	CDK4
DB0001R07C20N2_DN	AD0001R07C09N2_DN	Dn-Dn	AACGCCGCAAATTTGGGGCAGCGGT	CATACTTTCCGCATGTGCCCGTAGT	73	4739	14735	NEDD9	55233	925	MOBKL1B
DB0001R06C03N2_UP	AD0001R04C07N2_UP	Up-Up	GCCCGGTTGGATTGGGTCTGTTTGG	TGTCACTCGGATAACCACTCATGCC	166	80184	2699	CEP290	6102	11374	RP2
DB0001R14C04N2_DN	AD0002R15C15N2_DN	Dn-Dn	ACCCTGCGAGGAGGGGTTTTTAGAG	TAGGCCGAAAATGAGACCTCATAGA	104	26140	52663	TTLL3	23177	3746	CEP68
DB0002R02C15N2_DN	AD0002R10C16N2_DN	Dn-Dn	ACGCCAAAGGTGGACCCAGTCGGCC	ATAGTACTCTAAGAATTTCCCTTCA	11	7251	3267	TSG101	10013	8810	HDAC6
DB0001R07C23N2_UP	AD0002R02C01N2_UP	Up-Up	TTCCGGGCTCTGATAGTTAGTCTTA	TGCTGGGGGAACCCGCATCGAACCC	304	4739	14735	NEDD9	55165	4717	CEP55
DB0002R04C09N2_UP	AD0001R13C20N1_UP	Up-Up	TAGTTTGCTCGGCGGCGTTACTTAG	GGCGACGGCTGCGGTGGTTTCGGAC	104	49856	55298	WDR8	22919	56115	MAPRE1
DB0001R03C07N2_DN	AD0002R02C01N2_DN	Dn-Dn	ACTATCTCGTACGGCGCGCCGTAGA	GCCTGACTGAATACCCAACAAGATC	491	10933	4430	MORF4L1	55165	4717	CEP55
DB0003R02C15N2_UP	AD0002R02C04N2_UP	Up-Up	TGAGCGTATAAAGGAATAGATGGAC	GGGGACTGGGTTTCTTGGGTGCCCT	290	3093	11772	UBE2K	29883	10940	CNOT7
DB0002R05C23N2_DN	AD0002R09C16N2_DN	Dn-Dn	ACTGCGGGCGGTTTGGCGGTCCTTC	GCCTCGGCCAACGCTATCGACTAAT	110	1453	3787	CSNK1D	51175	2163	TUBE1
DB0002R10C17N2_DN	AD0001R08C11N2_DN	Dn-Dn	AATAAGATAATAGTTGGATCTGCAA	GCCCTGATAGAATTCGGAGAGTAAC	1	79959	1190	CEP76	4751	14238	NEK2
DB0001R06C04N2_DN	AD0001R10C16N2_DN	Dn-Dn	GGACAATACAGGGTCGACGAGCATA	CCCTAGGTCATAGGAACTTTCAATT	3	80184	2699	CEP290	11116	7071	FGFR1OP
DB0002R08C08N2_UP	AD0002R07C21N2_UP	Up-Up	CATATTGTAAGACGTGGTACGTGTA	GTTGCACCAGGGGGGTATTGGCTGA	3	81620	6142	CDT1	5048	12270	PAFAH1B1
DB0001R04C17N2_DN	AD0002R09C18N2_DN	Dn-Dn	TCGCCCTGCCGCTGGGCCCCCCCAC	TTCGTGTATACTCTCACATACGTGA	1	115106	13260	HAUS1	282809	1515	POC1B
DB0003R05C15N2_UP	AD0003R02C14N2_UP	Up-Up	TACCTGTTTTCTTAAGCTGAAGTGT	TCGAGGCCAAGGTACGATCGTTACT	198	1781	291	DYNC1I2	9111	7519	NMI
DB0002R05C23N2_DN	AD0001R01C05N2_DN	Dn-Dn	ACTGCGGGCGGTTTGGCGGTCCTTC	TCACTCGCAACTCAACTGTTTGTAG	259	1453	3787	CSNK1D	2275	5359	FHL3
DB0002R01C23N2_DN	AD0003R03C15N2_DN	Dn-Dn	CCGGCCATGTCGACTAATATTGAGC	TTTGCTGCGCCATCTACGCCAGACA	181	84902	9655	CCDC123	26140	9089	TTLL3
DB0001R03C13N2_UP	AD0002R06C23N2_UP	Up-Up	GCTTTCTTAACTTGCTGTTATGCAG	TAGACCGCATAGGCAATCATGTGTT	162	6286	2693	S100P	55142	6429	HAUS2
DB0001R05C12N2_UP	AD0002R09C15N2_UP	Up-Up	TTAACATTATACTCTGCTTCGGCGG	ATGGTGACCTATCGAATATCGTTTG	85	80321	9161	CEP70	51175	2163	TUBE1
DB0003R07C11N2_DN	AD0001R04C09N2_DN	Dn-Dn	CGGCCGCAGATAACCCCGCGGCACC	TACAAAGACCCTTTCTAGGTTTGCC	17	54585	1540	LZTFL1	26146	11570	TRAF3IP1
DB0001R05C11N2_DN	AD0001R06C05N2_DN	Dn-Dn	CCCGCCATCCTGCTCGCTCCCCCTA	GTTCCAAAGATGACCGAATTAAAAA	118	80321	9161	CEP70	51259	6396	TMEM216
DB0003R06C04N1_DN	AD0001R07C09N2_DN	Dn-Dn	CCCTCCTGACCGACCTGGGTCGGA	CATACTTTCCGCATGTGCCCGTAGT	1	9702	10302	CEP57	55233	925	MOBKL1B
DB0001R06C08N2_UP	AD0002R05C11N2_UP	Up-Up	TTCGTTTCCACTGGTTAGTGCTGCC	TGCATGGACGTGCGGGACGTAGGGG	2	79003	3288	MIS12	203068	3825	TUBB
DB0003R04C04N2_UP	AD0001R02C07N2_UP	Up-Up	ACTGTTTAGGTCGGAGCACACGAGA	GGGCCCGCTGCAGGCAATGGTGGGG	159	25855	6651	BRMS1	10376	1072	TUBA1B
DB0002R06C04N2_DN	AD0001R16C10N2_DN	Dn-Dn	ACACTCGCCCGGTCGTCCCTCACAT	GTTTCAAGGCTAAAGGTTAGATGAT	122	1454	4815	CSNK1E	27229	907	TUBGCP4
DB0002R05C21N2_UP	AD0002R04C21N2_UP	Up-Up	CGCATCGCATTTTTGTCATCATGGA	CCCAGGGGGGTGTACCGGGAGTGTG	436	1453	3787	CSNK1D	5576	4132	PRKAR2A
DB0001R07C23N2_DN	AD0002R09C10N2_DN	Dn-Dn	AATGGCGCCACAGTGGAACCCGAAC	CAAACCTATACCTGTGACCATAGTT	242	4739	14735	NEDD9	51175	1716	TUBE1
DB0003R02C15N2_UP	AD0003R03C21N2_UP	Up-Up	TGAGCGTATAAAGGAATAGATGGAC	TGGCGAAGAGGCGCGAAATCCTTAT	87	3093	11772	UBE2K	1781	291	DYNC1I2
DB0002R04C10N1_UP	AD0002R04C07N2_UP	Up-Up	TATTCTTCTCTGGTCAAGGTAATTA	GAGGACCCAACTGCGATGTATGAGG	7	51143	56626	DYNC1LI1	25886	4487	POC1A
DB0001R16C20N2_DN	AD0002R15C15N2_DN	Dn-Dn	GGAGTTAGACTATACTACGGCCTAA	TAGGCCGAAAATGAGACCTCATAGA	169	7341	4586	SUMO1	23177	3746	CEP68
DB0001R16C06N2_UP	AD0003R01C19N2_UP	Up-Up	GGGAGGTGTCTTCGTGAGTCATCGC	TGCGTCTCATCAGCCTTTACTTATA	202	22924	7187	MAPRE3	6810	8013	STX4
DB0001R04C18N1_DN	AD0003R05C07N2_DN	Dn-Dn	CCAGTATACACCATATTTCTTGCTA	GCGTTCACAATAAACAAGGTAAATG	32	115106	13260	HAUS1	93323	7014	HAUS8
DB0001R16C03N2_UP	AD0002R14C01N2_UP	Up-Up	GTACGTAGGGGCTCTTGGCTTTACA	CGGATACGGGATATGCACAGTGATC	76	51274	15026	KLF3	6285	3757	S100B
DB0002R03C21N2_DN	AD0002R10C02N1_DN	Dn-Dn	AGAGCCAACAGGTACCCTTGCACGA	CGAGTTCCCGGGTACCGCCGGATTT	296	3320	53186	HSP90AA1	284076	2303	TTLL6
DB0001R15C06N2_UP	AD0001R02C03N1_UP	Up-Up	CGGGATGCCGAGGGGGCCGTTGGGG	CTTTAGCGACTTGAGCGCCCCGGGT	205	1070	5538	CETN3	10382	6055	TUBB4
DB0001R08C12N1_DN	AD0001R06C02N2_DN	Dn-Dn	TCAGCCCGACATCCCACAGCTTCAA	ATCGATTAACCCCCCAACGGTGACT	213	8636	2717	SSNA1	51259	6396	TMEM216
DB0001R07C20N2_DN	AD0001R16C12N2_DN	Dn-Dn	AACGCCGCAAATTTGGGGCAGCGGT	GCGATAAGTCGTAGCGAGCAACGAA	280	4739	14735	NEDD9	27229	907	TUBGCP4
DB0001R06C04N2_DN	AD0002R14C11N2_DN	Dn-Dn	GGACAATACAGGGTCGACGAGCATA	TTTTCGCAGTGAGCACTTGTTATCC	567	80184	2699	CEP290	84100	1857	ARL6
DB0002R03C21N2_DN	AD0001R03C02N2_DN	Dn-Dn	AGAGCCAACAGGTACCCTTGCACGA	GTCACATAACTGCGCTCACACTACA	108	3320	53186	HSP90AA1	55722	4	CEP72
DB0001R13C21N2_UP	AD0002R01C16N2_UP	Up-Up	GTCTCATATAGGGTGTTATGACGTA	TCCGTAGTATGCGTCCCGCGGGGGA	199	200894	52802	ARL13B	11030	3504	RBPMS
DB0001R12C18N2_UP	AD0001R07C20N1_UP	Up-Up	CCTTCTGCTACCGGAATTGTGTACG	GACATTGGAGACAGGTTAAGCACAC	284	284086	53456	NEK8	10142	14138	AKAP9
DB0002R16C05N2_UP	AD0002R02C04N2_UP	Up-Up	CCGTTTTCGACTTTTTTCTAAAACC	GGGGACTGGGTTTCTTGGGTGCCCT	206	80321	1596	CEP70	29883	10940	CNOT7
DB0002R08C13N2_DN	AD0001R04C09N2_DN	Dn-Dn	TTGGGTGCCGCCCTACAGCTGCCTT	TACAAAGACCCTTTCTAGGTTTGCC	73	10464	71402	PIBF1	26146	11570	TRAF3IP1
DB0001R01C10N2_DN	AD0001R10C18N2_DN	Dn-Dn	CCCCACCCTGCGGTATGCGGGGAAA	CACAACGCACCGCCGCCAACGCGGC	251	9814	9688	SFI1	11116	7071	FGFR1OP
DB0002R09C02N2_DN	AD0003R04C15N1_DN	Dn-Dn	ACGCGGCCCATATCCCACAGCTACC	CCGAGTCTATCCTTCGGGTCTACTG	126	10460	71455	TACC3	54585	10414	LZTFL1
DB0001R10C13N2_UP	AD0001R02C03N1_UP	Up-Up	AAACGATCGAGTGAGGGTTGTGATG	CTTTAGCGACTTGAGCGCCCCGGGT	257	49856	7939	WDR8	10382	6055	TUBB4
DB0002R09C18N2_UP	AD0002R10C16N2_UP	Up-Up	GGGCTATCTATCGTTAACTGGTGTG	AACACGGGGCGCGTAAGGGGGCGGG	99	51175	2163	TUBE1	10013	8810	HDAC6
DB0002R12C08N1_DN	AD0002R04C19N2_DN	Dn-Dn	TGCCCATTGCTCACCTGATCACTTT	CAAAGACCATAAGAGGCTTATTATT	108	51013	1684	EXOSC1	5576	4132	PRKAR2A
DB0003R06C04N1_DN	AD0002R12C05N1_DN	Dn-Dn	CCCTCCTGACCGACCTGGGTCGGA	TATTCTCTAATTAAGATACTTCGCC	351	9702	10302	CEP57	1032	3933	CDKN2D
DB0001R02C03N2_UP	AD0002R02C24N2_UP	Up-Up	TATTAATGTTCGGGCCGTTGTCGTT	AGGTTGTTGTTTCCTCTAGCGGGTT	39	1020	3701	CDK5	51143	56626	DYNC1LI1
DB0002R05C02N2_UP	AD0001R05C07N2_UP	Up-Up	TGCACTGTCATTATTACATGCCAGT	ATCGGCTTCTTTACCCATCAGAAGC	153	25886	4487	POC1A	57405	13089	SPC25
DB0001R16C10N2_DN	AD0003R03C21N2_DN	Dn-Dn	GGTTTTACTTCCACATGACAGAAGT	CAAGCCAACCAATGGTATTAAACTG	102	983	5873	CDK1	1781	291	DYNC1I2
DB0002R14C13N2_UP	AD0001R01C15N2_UP	Up-Up	TCGGGTCCCGTGTATGGGGTGTTAC	TTGATCGTGGGCTAGAGTTATGGAT	119	51100	4480	SH3GLB1	55559	347	HAUS7
DB0002R08C03N2_DN	AD0002R12C05N1_DN	Dn-Dn	TAATTGGCATTGTCCATGCTTAGC	TATTCTCTAATTAAGATACTTCGCC	11	5048	12270	PAFAH1B1	1032	3933	CDKN2D
DB0001R11C14N2_DN	AD0001R05C11N2_DN	Dn-Dn	GGCCCAGCTCACCCCACCACTTCAC	AATAAAAAAGTAGTGTAGTTGG	308	5518	5861	PPP2R1A	115106	13260	HAUS1
DB0003R04C23N2_UP	AD0002R05C03N2_UP	Up-Up	TTCGGAACTCCGGATGCTGGACTTA	AAGGGGCGCAACTGGAGGGGTAGGG	42	22974	3600	TPX2	1453	3787	CSNK1D
DB0002R08C12N2_DN	AD0001R12C06N2_DN	Dn-Dn	CCAGCAAAGCCTTTCGTGGGCAGTT	CGGACGTTCAACCATACCGGGCAGA	56	10464	71402	PIBF1	201255	7299	LRRC45
DB0002R10C11N2_DN	AD0001R07C23N2_DN	Dn-Dn	TACGGGAACCCTACCGTTACCCTCC	TACACAGGCAGGAGGCATTATATTT	244	284076	2303	TTLL6	57695	14162	USP37
DB0003R06C15N2_DN	AD0002R07C21N2_DN	Dn-Dn	CTCCAGCCCAACTGGCTCGCTTCCC	TCGCTGGCCTCAACGCTAATATCCC	47	129880	10732	BBS5	5048	12270	PAFAH1B1
DB0002R08C19N2_DN	AD0001R13C11N2_DN	Dn-Dn	CTTCTCACAATCTTGAGGCCCATCC	GATGTCCGTTTAATAAGTTAACACG	169	6683	72169	SPAST	164045	55072	HFM1
DB0001R07C15N1_DN	AD0002R05C07N2_DN	Dn-Dn	CCACCCACGACCCAATCACAAGAAG	CGACCCAGGTCCAATTTAAAAGATT	16	5577	14506	PRKAR2B	1454	4815	CSNK1E
DB0001R07C04N2_UP	AD0002R14C06N1_UP	Up-Up	GCAATACCACCTTCGGCTTCACTCA	CTGCCCGGAAGTATTCGGGAGGTGG	53	4751	14238	NEK2	638	3740	BIK
DB0002R09C14N2_DN	AD0001R11C15N2_DN	Dn-Dn	CTGACCGTAAATGAATAATCACAGT	CCGGTCAAGACACTCAGCAAACGCA	1	51175	2163	TUBE1	3320	8199	HSP90AA1
DB0002R09C02N2_UP	AD0002R07C21N2_UP	Up-Up	CTGAGGTGATCATCATAAGTCGAGG	GTTGCACCAGGGGGGTATTGGCTGA	624	10460	71455	TACC3	5048	12270	PAFAH1B1
DB0002R02C12N2_UP	AD0001R05C20N2_UP	Up-Up	TACTGATTGATCCTCAGCCAGGTCT	CACGACCCTGCAGTGCGAGGGACGC	154	9444	8168	QKI	29911	573	HOOK2
DB0001R15C06N2_UP	AD0001R02C15N1_UP	Up-Up	CGGGATGCCGAGGGGGCCGTTGGGG	TGGGCGAGCTGAACATGCGGAGGAC	526	1070	5538	CETN3	10376	229	TUBA1B
DB0002R05C16N2_DN	AD0002R16C03N2_DN	Dn-Dn	GGCAAAGAAAGAAGGGACGCACGTAC	GACAGAGATAGCATACTACCTAATA	84	5576	4132	PRKAR2A	22852	70210	ANKRD26
DB0002R15C16N2_DN	AD0002R12C15N2_DN	Dn-Dn	AAATTGTACTTAAAAAGTATGATTG	CAAGGTCAATAAATAAGCCCGTCCT	39	79441	4024	HAUS3	6015	4435	RING1
DB0001R06C04N2_UP	AD0001R01C14N2_UP	Up-Up	AGGAGTCGTGGGTGCGTGGGGGCGA	ATATCTTAGGCTGTGTGAACGGTAG	387	80184	2699	CEP290	1020	3701	CDK5
DB0001R11C18N2_UP	AD0002R09C21N2_UP	Up-Up	TGTGCCAAATAGCGTGGTTACTCGT	AAACGTATGCATCATGGGTACAATT	124	5518	5861	PPP2R1A	80254	7011	CEP63
DB0003R04C23N2_UP	AD0002R14C10N2_UP	Up-Up	TTCGGAACTCCGGATGCTGGACTTA	GTGTTGAACGTTCTTATACTTACGT	344	22974	3600	TPX2	84100	1857	ARL6
DB0001R04C18N1_DN	AD0003R04C10N2_DN	Dn-Dn	CCAGTATACACCATATTTCTTGCTA	TCTTCTATCTTTCCTCATATATCAA	123	115106	13260	HAUS1	9702	10302	CEP57
DB0001R16C13N2_UP	AD0002R12C04N1_UP	Up-Up	AATCATGAAGACGTTGGCGCGGGGG	ACATCGGCACCGAAGCCCGCCGTA	18	983	5873	CDK1	1032	3933	CDKN2D
DB0001R07C20N2_DN	AD0001R08C03N2_DN	Dn-Dn	AACGCCGCAAATTTGGGGCAGCGGT	GGTTGTTCCGGTTCTCCGGAGACAG	38	4739	14735	NEDD9	57695	14162	USP37
DB0001R08C16N1_DN	AD0001R03C02N2_DN	Dn-Dn	GCTGCTGATTCGCCAGCTTCCTACC	GTCACATAACTGCGCTCACACTACA	140	9738	1945	CP110	55722	4	CEP72
DB0002R14C23N2_DN	AD0002R04C17N2_DN	Dn-Dn	TAAGATCATAAATAATGTAATTTGA	ACTCTCCCCCCGCAGCTATCATCTA	158	6271	5964	S100A1	25886	4487	POC1A
DB0002R02C05N1_DN	AD0002R05C08N2_DN	Dn-Dn	ATTGCGCACATTGGGCCACAACGGA	GTGTTAACTCTGACTACAATGGGAC	10	3320	56677	HSP90AA1	10426	8943	TUBGCP3
DB0002R15C18N2_DN	AD0001R08C22N2_DN	Dn-Dn	CTCCCCTTCCCCACACACTCCCGCA	CCAAATATCCACTCCCTCCCGACCG	66	79441	4024	HAUS3	4739	14735	NEDD9
DB0001R16C24N1_DN	AD0002R13C24N2_DN	Dn-Dn	TTGCGATACATGGTAGTATTCCGAA	TCCCTTGAAATGGGAATCGAAGATT	67	27229	907	TUBGCP4	6285	3757	S100B
DB0003R07C07N2_UP	AD0001R01C05N2_UP	Up-Up	ACCGATGCCGCAGAGCGCGCGAGGG	TTCGTCGGCTGCTTGTCAAGCACTT	3	115106	7083	HAUS1	2275	5359	FHL3
DB0001R10C19N2_DN	AD0001R16C10N2_DN	Dn-Dn	CCACCGGCCTCAAATCCATTCATCA	GTTTCAAGGCTAAAGGTTAGATGAT	295	7283	8018	TUBG1	27229	907	TUBGCP4
DB0002R13C12N2_UP	AD0001R04C07N2_UP	Up-Up	ACGGGTATGTTGAGGGCCGGGGTG	TGTCACTCGGATAACCACTCATGCC	2	23429	1644	RYBP	6102	11374	RP2
DB0002R09C18N2_UP	AD0001R10C22N2_UP	Up-Up	GGGCTATCTATCGTTAACTGGTGTG	AAGTGTTTTACTACTGGGCATGTTG	15	51175	2163	TUBE1	49856	7939	WDR8
DB0002R10C18N2_UP	AD0003R03C18N2_UP	Up-Up	CAGCTCGCTCAGGTCAGTTGTGGGT	AAGACGATGGGGGGTAGGACGGGGG	178	4957	3043	ODF2	26140	9089	TTLL3
DB0002R06C20N2_DN	AD0001R05C20N2_DN	Dn-Dn	CGGAGAAGCACCGTCCGGTTTGTTC	CGGGTACACGCTCAGACTAAGACTA	73	10383	2550	TUBB2C	29911	573	HOOK2
DB0001R02C08N2_DN	AD0003R03C14N2_DN	Dn-Dn	AGGTGGCAATGACTAAACCAATCAA	CGCAGACGCTCTGCTCATTGTCGTA	89	55559	347	HAUS7	22974	3600	TPX2
DB0002R06C05N1_UP	AD0002R06C18N2_UP	Up-Up	GATAGATGACTCAGATCGGTACATA	GTTCCCACAAGGTCTGGCGTGCGGC	82	10426	8943	TUBGCP3	55142	6429	HAUS2
DB0003R03C07N2_DN	AD0001R12C06N2_DN	Dn-Dn	CTAACTCCCATGGGCCCCCCCCCTG	CGGACGTTCAACCATACCGGGCAGA	80	1487	13646	CTBP1	201255	7299	LRRC45
DB0002R06C04N2_DN	AD0001R11C04N2_DN	Dn-Dn	ACACTCGCCCGGTCGTCCCTCACAT	TAATCCCGTATTGCCAATTCAAGAC	85	1454	4815	CSNK1E	7283	8018	TUBG1
DB0002R02C05N1_UP	AD0003R04C18N2_UP	Up-Up	GTTGGGTCGAAGGTGTTGCGCGTGA	CCGTGAATACGCAGACTCTGCCCGG	82	3320	56677	HSP90AA1	153241	10401	CEP120
DB0002R02C22N1_UP	AD0002R05C20N2_UP	Up-Up	TCTTGGATTATATATTATCCGCGAA	TTATCAGATTATAGGGAATGTATCG	137	694	5844	BTG1	7846	4595	TUBA1A
DB0002R08C12N2_DN	AD0001R14C14N1_DN	Dn-Dn	CCAGCAAAGCCTTTCGTGGGCAGTT	TAAATTTAAAATAAGTATCAATCGG	40	10464	71402	PIBF1	582	56157	BBS1
DB0001R05C12N2_DN	AD0003R02C11N1_DN	Dn-Dn	CTCCAGGTCGCCGCCTGCCGCCTTC	CAGTAAGGAAGCTGTACGGCACATA	49	80321	9161	CEP70	10212	3179	DDX39
DB0001R16C18N2_UP	AD0001R06C02N2_UP	Up-Up	GAATGAGTGATGCCGAGGGATGTTC	AGGACTCTTTTAGGATACGGTTTAC	76	402	7933	ARL2	51259	6396	TMEM216
DB0001R14C01N2_UP	AD0003R06C17N2_UP	Up-Up	ATAAACATTCTCTTCCTAGGTCTTG	GTTATAATGTCGGCCACGACGTGGT	484	164045	55072	HFM1	60509	4496	AGBL5
DB0002R06C23N2_UP	AD0003R02C11N1_UP	Up-Up	TCTAGAGCGATGGGTGCTGGAGGAT	ACAGCAATATAATGCATGTGGGATT	136	7846	4595	TUBA1A	10212	3179	DDX39
DB0001R12C08N2_UP	AD0001R10C10N2_UP	Up-Up	CGCGTGGGTGACCCGTGCGGCGGAG	GCTGTTGTGCTCATGATGCATGCGG	77	121441	1509	NEDD1	10376	7910	TUBA1B
DB0003R08C15N2_DN	AD0001R03C02N2_DN	Dn-Dn	CCGAATGCCATTCTACTGGTCCGCC	GTCACATAACTGCGCTCACACTACA	387	114791	71235	TUBGCP5	55722	4	CEP72
DB0001R12C02N2_DN	AD0001R06C02N2_DN	Dn-Dn	TAGAACCCGACGTTTTTGACGTTTG	ATCGATTAACCCCCCAACGGTGACT	111	3320	8199	HSP90AA1	51259	6396	TMEM216
DB0002R14C21N1_DN	AD0001R08C17N2_DN	Dn-Dn	CAAGGCAGGTTTTGCACTGGGTTGA	TGGCTCTTCGTTGGCACAAGAAAAT	81	6271	5964	S100A1	5577	14506	PRKAR2B
DB0001R02C03N2_DN	AD0001R07C23N2_DN	Dn-Dn	CCTCATGGCTCTCCCTCCTGCTAGC	TACACAGGCAGGAGGCATTATATTT	88	1020	3701	CDK5	57695	14162	USP37
DB0003R06C15N2_DN	AD0003R02C05N1_DN	Dn-Dn	CTCCAGCCCAACTGGCTCGCTTCCC	TCTAGCTATGAAGTCATTATCTGTC	66	129880	10732	BBS5	5932	1563	RBBP8
DB0001R06C01N2_DN	AD0001R05C06N2_DN	Dn-Dn	GCACCCACGCCCGTGGATCCGACAG	CCAATGCTATAAATCTTAATGCTC	136	10733	2057	PLK4	116840	12626	CNTROB
DB0001R05C12N2_DN	AD0002R12C05N1_DN	Dn-Dn	CTCCAGGTCGCCGCCTGCCGCCTTC	TATTCTCTAATTAAGATACTTCGCC	154	80321	9161	CEP70	1032	3933	CDKN2D
DB0001R03C11N2_UP	AD0001R16C16N1_UP	Up-Up	TAACGTAAGGGGAGGACACTAATGA	AGATATAATATCCCAGGAATCGTTA	67	6286	2693	S100P	54801	8819	HAUS6
DB0001R12C06N2_DN	AD0002R02C20N1_DN	Dn-Dn	CAATACAAAAGAGCAGGATGGCTGC	ATTAGAACCGAGCAAACCACAATAC	12	121441	1509	NEDD1	49856	55298	WDR8
DB0002R04C14N2_DN	AD0001R06C10N2_DN	Dn-Dn	CACATCTCCGATTGCTCTCGTCCCT	TAACTTTGTGGATACCATGCCGGTA	201	164045	53147	HFM1	5108	8878	PCM1
DB0002R14C08N2_UP	AD0002R09C16N2_UP	Up-Up	GAATCTGTTGTTGCTTGTATGAGGT	GCCGGCATAGCCGGGTTGTCCGGCG	31	664	7547	BNIP3	51175	2163	TUBE1
DB0001R14C23N2_DN	AD0001R03C05N2_DN	Dn-Dn	CACGTCTGACCGGGCACGGTGCTAC	AGACTGGCCGTAGTACGAAGCACCC	293	3796	8070	KIF2A	261734	10399	NPHP4
DB0001R16C24N1_UP	AD0003R04C08N2_UP	Up-Up	CTTCGGCTATCATCATGAATGTAGA	ATCATTGTAAGGCTATCGCGAGAGG	12	27229	907	TUBGCP4	585	1740	BBS4
DB0002R06C23N2_DN	AD0001R04C13N2_DN	Dn-Dn	AAATATGCAATTTACCAGGGGGACT	AATCAAGCAACGCACAGGATCCTGA	400	7846	4595	TUBA1A	26146	11570	TRAF3IP1
DB0001R01C22N2_DN	AD0001R09C24N2_DN	Dn-Dn	CCCCCAAACGATCCCCTCCATATCG	GTCCCTGTCTGTTTCGCTGTCGAAT	1	7532	801	YWHAG	90410	10243	IFT20
DB0001R14C16N2_DN	AD0002R05C12N2_DN	Dn-Dn	GCCGCGGTGCGGACGACCGCCTAAC	AAGTTACTCCCGTGCATTCGCTAAG	93	25886	56591	POC1A	203068	3825	TUBB
DB0002R06C05N1_UP	AD0002R13C17N2_UP	Up-Up	GATAGATGACTCAGATCGGTACATA	ACATACTTAGCCGGTTTTCCTCCGT	286	10426	8943	TUBGCP3	665	2427	BNIP3L
DB0001R02C18N2_UP	AD0001R11C16N2_UP	Up-Up	GGTAGTGAGTCAGCTAGACTGGTAA	GATGAAAGTTAAGGTGCTTAGTAAG	21	10376	229	TUBA1B	3320	8199	HSP90AA1
DB0001R16C22N2_DN	AD0001R13C11N2_DN	Dn-Dn	CGCCCGATATCCCTACCTCTAAGGC	GATGTCCGTTTAATAAGTTAACACG	99	27229	907	TUBGCP4	164045	55072	HFM1
DB0001R07C04N2_UP	AD0002R16C19N1_UP	Up-Up	GCAATACCACCTTCGGCTTCACTCA	GCCGCGGGATGCCCTGGGAGCTGCG	296	4751	14238	NEK2	9793	9657	CKAP5
DB0002R06C05N1_UP	AD0001R03C24N2_UP	Up-Up	GATAGATGACTCAGATCGGTACATA	CCTGCAGGGTATACACCCATCGGCG	160	10426	8943	TUBGCP3	11104	11609	KATNA1
DB0002R02C22N1_UP	AD0003R04C14N2_UP	Up-Up	TCTTGGATTATATATTATCCGCGAA	AACCAGGTAGCTAGCTCTAAAACAT	213	694	5844	BTG1	54585	10414	LZTFL1
DB0001R07C23N2_DN	AD0003R04C08N2_DN	Dn-Dn	AATGGCGCCACAGTGGAACCCGAAC	TTTCTATGCCATACAAGAGGCGAAT	1	4739	14735	NEDD9	585	1740	BBS4
DB0003R08C15N2_DN	AD0001R02C15N1_DN	Dn-Dn	CCGAATGCCATTCTACTGGTCCGCC	TGCATCCGTATTCAATCAGCCACGA	1094	114791	71235	TUBGCP5	10376	229	TUBA1B
DB0001R02C12N2_UP	AD0003R02C24N1_UP	Up-Up	GAAACTGGCTCCGGGTTCTGTGTAT	GCACGTTGCTCTTCCTGTTGTACTT	262	29922	5633	NME7	6271	5964	S100A1
DB0002R10C05N2_UP	AD0002R10C16N2_UP	Up-Up	TGCCCAGTTACGCGACGAAGGGAGC	AACACGGGGCGCGTAAGGGGGCGGG	232	80254	7011	CEP63	10013	8810	HDAC6
DB0002R05C14N2_UP	AD0001R13C02N2_UP	Up-Up	ATCCGTACGCTGTAGCTATGGTTCG	AGGCAGCGGTCCTGGCGACCACGCG	76	5576	4132	PRKAR2A	200894	52802	ARL13B
DB0001R04C02N2_DN	AD0001R01C21N2_DN	Dn-Dn	GATCATCAATACCTCAATTGCGTCA	CTCTATGTAGTAAAGACAGCCAAAA	263	132320	12277	SCLT1	10121	3250	ACTR1A
DB0001R10C10N2_DN	AD0002R15C15N2_DN	Dn-Dn	CCTGGAGCAGACCCTAGGGCAGGTT	TAGGCCGAAAATGAGACCTCATAGA	2	49856	7939	WDR8	23177	3746	CEP68
DB0002R14C06N1_UP	AD0001R14C07N2_UP	Up-Up	GCCCACATTGGGAGAGGAGGGGAGC	GGATAGATTAAGTCGCGAAAGCCTT	47	894	6359	CCND2	582	56157	BBS1
DB0002R09C14N2_UP	AD0002R04C23N2_UP	Up-Up	TTTCCCAGACTTCTGGTATACGGTC	CACTTGTAGTATAGTCCTAGAATTG	141	51175	2163	TUBE1	1453	3787	CSNK1D
DB0001R08C06N2_DN	AD0002R11C03N2_DN	Dn-Dn	GATAAGTGAACATTTCTGCGTAAAA	GTGAAGTCGCTATTTAAAAATATTC	108	1453	7634	CSNK1D	90410	4088	IFT20
DB0002R16C05N2_UP	AD0003R05C11N2_UP	Up-Up	CCGTTTTCGACTTTTTTCTAAAACC	AAACCGCAGGTTTGTGTTAGTTCTA	140	80321	1596	CEP70	93323	7014	HAUS8
DB0003R06C05N1_UP	AD0002R05C20N2_UP	Up-Up	CGTGTATATGGGGGAGACTGGGGGG	TTATCAGATTATAGGGAATGTATCG	95	9702	10302	CEP57	7846	4595	TUBA1A
DB0001R14C04N2_UP	AD0001R07C21N2_UP	Up-Up	TGGTTATAACAGTGGGGTGTGCTGG	CTGAGCCTTTTCTCAACCAATACGT	150	26140	52663	TTLL3	10142	14138	AKAP9
DB0003R07C05N1_DN	AD0002R06C23N2_DN	Dn-Dn	CCCCCCGGCCGCCCACCCACATTCC	GCACTACAGCACTTCGAAGGACCGA	313	201255	7299	LRRC45	55142	6429	HAUS2
DB0001R06C05N2_UP	AD0003R06C12N2_UP	Up-Up	TCGGTTAATCTACCTTAACGTGTTA	TAAGACATCGGTCAAATCCCCAGCT	83	11258	3972	DCTN3	60509	4496	AGBL5
DB0001R02C03N2_UP	AD0002R09C10N2_UP	Up-Up	TATTAATGTTCGGGCCGTTGTCGTT	TTGTCATCCTGTCACGTATGCGATC	84	1020	3701	CDK5	51175	1716	TUBE1
DB0002R11C02N2_DN	AD0001R16C10N2_DN	Dn-Dn	TCAATGCACTCAGCTTTGAACCGGT	GTTTCAAGGCTAAAGGTTAGATGAT	293	90410	4088	IFT20	27229	907	TUBGCP4
DB0001R15C24N1_DN	AD0003R05C20N2_DN	Dn-Dn	AAACAATATAGATTCTTCACGACCC	CCATGACTTACCGACAGAGAAAATA	2	7531	34	YWHAE	9094	2588	UNC119
DB0001R06C07N2_UP	AD0002R14C15N2_UP	Up-Up	TAGTCAATCATGGCTTAGGTTAATA	GAAGCGACTAAACGGTGCGTGACGC	425	11258	3972	DCTN3	1639	8953	DCTN1
DB0001R16C06N2_UP	AD0001R11C22N2_UP	Up-Up	GGGAGGTGTCTTCGTGAGTCATCGC	GGTCATTGTAATGGTTCATGAACAT	131	22924	7187	MAPRE3	121441	1509	NEDD1
DB0001R16C10N2_UP	AD0002R14C24N1_UP	Up-Up	ACAGAGTCTTCGACTGGGGTGGTCG	TCTTGAGACCAATTACTGAGTTTAG	28	983	5873	CDK1	1069	5663	CETN2
DB0003R03C07N2_DN	AD0001R07C07N2_DN	Dn-Dn	CTAACTCCCATGGGCCCCCCCCCTG	CGAATGCCTAATATAGGACCATTAG	229	1487	13646	CTBP1	79003	3288	MIS12
DB0001R02C12N2_DN	AD0002R11C05N2_DN	Dn-Dn	GAACCTGTCCCGCCCTTGATCAATA	CTACAACGTACGCAGTGCATATATG	108	29922	5633	NME7	27077	4426	B9D1
DB0002R04C11N2_UP	AD0002R14C01N2_UP	Up-Up	TTACCTACTCCAAATGGATTTTTTC	CGGATACGGGATATGCACAGTGATC	52	51143	56626	DYNC1LI1	6285	3757	S100B
DB0001R02C18N2_DN	AD0003R04C16N2_DN	Dn-Dn	TAAAGAAGCACCACTCCTTGAGTAC	CCAAAAGCGACAACTATTCGTATTA	53	10376	229	TUBA1B	129880	10732	BBS5
DB0001R05C20N2_UP	AD0003R02C08N1_UP	Up-Up	CCCCATGATTTCAAAAGAAAATATT	TGCGGTGAGGGGTGGTGGCGGGGGG	114	10733	2057	PLK4	6844	4137	VAMP2
DB0001R14C15N2_UP	AD0002R14C01N2_UP	Up-Up	GTGTAATATCGGGGCGACTCACCGA	CGGATACGGGATATGCACAGTGATC	243	25886	56591	POC1A	6285	3757	S100B
DB0002R05C14N2_DN	AD0002R06C02N2_DN	Dn-Dn	CTAAAATGTACGATCGGGTCGTTAC	CACCTACAGCTATGACGAAGGACTA	71	5576	4132	PRKAR2A	55012	2389	PPP2R3C
DB0001R08C16N1_DN	AD0002R15C10N2_DN	Dn-Dn	GCTGCTGATTCGCCAGCTTCCTACC	GTGCATTCTCTCTAACCCAAATGGC	1	9738	1945	CP110	80321	1596	CEP70
DB0001R12C02N2_UP	AD0002R14C24N1_UP	Up-Up	GTCGTTGTCCGTTCTTTTGTCAGAT	TCTTGAGACCAATTACTGAGTTTAG	1	3320	8199	HSP90AA1	1069	5663	CETN2
DB0002R05C02N2_UP	AD0001R01C01N2_UP	Up-Up	TGCACTGTCATTATTACATGCCAGT	CTTTCTTATGTACCGGATAGTGTGG	239	25886	4487	POC1A	9814	9688	SFI1
DB0002R13C16N2_UP	AD0003R02C23N1_UP	Up-Up	CGCGGTGAAGAGTTACTTACTGGGA	ATGGGAGGGAGGGGGTGGTGTGGAG	266	1026	3192	CDKN1A	6271	5964	S100A1
DB0002R05C16N2_UP	AD0001R04C08N2_UP	Up-Up	CGCGGCCTTGAGTAAGAAGCGGTGC	AATGTAGGGTCTTGTGTGCCGTAGG	15	5576	4132	PRKAR2A	6102	11374	RP2
DB0002R08C11N2_UP	AD0002R16C04N1_UP	Up-Up	TATTGTTGCCGAGGTAACGGGGCCG	TGGATAACTTCAAATTACTTCCTGG	193	79600	71186	TCTN1	10426	2984	TUBGCP3
DB0003R02C15N2_UP	AD0002R11C05N2_UP	Up-Up	TGAGCGTATAAAGGAATAGATGGAC	ATTTTTGTGGTGGAGATAAGGTCGG	146	3093	11772	UBE2K	27077	4426	B9D1
DB0002R15C16N2_UP	AD0002R02C24N2_UP	Up-Up	TATGGCCTGTTGGGAGAGCGCCGGG	AGGTTGTTGTTTCCTCTAGCGGGTT	204	79441	4024	HAUS3	51143	56626	DYNC1LI1
DB0002R11C16N2_DN	AD0002R08C22N1_DN	Dn-Dn	CTCCAGGCCGCCGTCGGACGATCGC	TAGATTGCAGGCACAAGGATACCAC	190	27077	4426	B9D1	6683	72169	SPAST
DB0001R16C03N2_DN	AD0003R06C04N2_DN	Dn-Dn	AGAGCGATCCCCACCGTCATCTTTT	GGAGATAAAAAATTGGATAGCTCTT	4	51274	15026	KLF3	54585	1540	LZTFL1
DB0002R11C12N2_UP	AD0001R07C06N2_UP	Up-Up	GCCGTATCGGGAGTGCCGTCTGGAG	TCCCTGGGTAGAGGACGGGAAGGGG	241	90410	4088	IFT20	11258	3972	DCTN3
DB0001R11C18N2_DN	AD0002R01C08N2_DN	Dn-Dn	CGCCCCAGGGGGCCCGTAAGTCATT	ACACCCCGCCCCCCAGCCGCCGGGT	64	5518	5861	PPP2R1A	10460	56175	TACC3
DB0001R06C01N2_UP	AD0002R09C12N2_UP	Up-Up	CGCCTGTGGGCGGGGAGTGGTATCG	TGAAACCCTGGTGCACATAGTTCTA	107	10733	2057	PLK4	51175	1716	TUBE1
DB0002R10C17N2_UP	AD0001R14C20N1_UP	Up-Up	CAAGAGTCTCACTACACAATATATC	ATGTGGTAGTAGGCGTGTTTAACCA	47	79959	1190	CEP76	3796	8070	KIF2A
DB0001R08C05N2_UP	AD0003R03C21N2_UP	Up-Up	AGCGCCCTCTCGTGAAGGACGATGC	TGGCGAAGAGGCGCGAAATCCTTAT	128	203068	14788	TUBB	1781	291	DYNC1I2
DB0001R04C03N2_UP	AD0001R02C01N1_UP	Up-Up	TGTGTGCCGCGTATGAACGACACGC	GAGTACTTCTGTTCTAGGTCATTGA	308	132320	12277	SCLT1	29922	5633	NME7
DB0002R02C20N1_DN	AD0002R16C22N1_DN	Dn-Dn	TGCCCTGCCGCACGAGACAGAATTC	TACTATTGTAATTATTAACCGTTGT	9	26119	9194	LDLRAP1	10013	2397	HDAC6
DB0001R02C07N2_DN	AD0001R02C19N1_DN	Dn-Dn	TCATTAGCTAAATATAGAGTGTGTT	CGGCCTTCCACCGCTAGGTCATCGA	137	55559	347	HAUS7	10376	6115	TUBA1B
DB0001R08C05N2_DN	AD0002R06C12N1_DN	Dn-Dn	GTATGGGCTCAACAAGGCCGAATGT	CAATAACTGAAAGAACTGTAGTGCT	839	203068	14788	TUBB	147841	71933	SPC24
DB0003R06C05N1_DN	AD0002R11C03N2_DN	Dn-Dn	GCCAACACAGGAATAGTGTTGCCAT	GTGAAGTCGCTATTTAAAAATATTC	1064	9702	10302	CEP57	90410	4088	IFT20
DB0001R16C03N2_DN	AD0003R03C18N2_DN	Dn-Dn	AGAGCGATCCCCACCGTCATCTTTT	CTAAACGAATCTTCACCACTGTTCC	343	51274	15026	KLF3	26140	9089	TTLL3
DB0001R04C02N2_UP	AD0001R14C21N1_UP	Up-Up	CATAGAATTTGGGTGTTCGACGCGG	CCAGGAGGGAGCGTGGATAGAGGGC	31	132320	12277	SCLT1	1070	5538	CETN3
DB0001R16C19N2_UP	AD0002R10C10N2_UP	Up-Up	TGGGTACGCGCGGGTCAGTCAGTTT	GGGGTGAAGGCCAAACTGAGCTGGC	1	7341	4586	SUMO1	79959	1190	CEP76
DB0002R02C16N2_DN	AD0002R14C15N2_DN	Dn-Dn	ATTTACAAAGAGTTGGTGAACAGAA	GTACTACCAAATGAAATCTCAACTC	1	7251	3267	TSG101	1639	8953	DCTN1
DB0001R16C24N1_UP	AD0002R07C21N2_UP	Up-Up	CTTCGGCTATCATCATGAATGTAGA	GTTGCACCAGGGGGGTATTGGCTGA	130	27229	907	TUBGCP4	5048	12270	PAFAH1B1
DB0001R13C14N2_UP	AD0002R02C07N2_UP	Up-Up	GTGTCTCTCTGTCACACAGTGACAG	TAGAGTTTTTTGATATATGTCTTTT	10	134359	52781	POC5	29883	10940	CNOT7
DB0002R08C22N2_DN	AD0002R09C15N2_DN	Dn-Dn	TAGAGACAGGACCCCCCATCGCGGC	GGCCTAGGAGATATTCTGATCAGAA	780	6683	72169	SPAST	51175	2163	TUBE1
DB0002R15C02N2_DN	AD0001R09C21N1_DN	Dn-Dn	GAGAGTTTATCGAAATCATGCTGGA	AGATGTATAATCCTTTATAGCTTCA	40	599	53726	BCL2L2	10320	2940	IKZF1
DB0002R05C10N2_DN	AD0002R14C10N2_DN	Dn-Dn	GCCCGTCCTACCCGCGCGACCTGTC	TACCCCTCTCCTCCGGTCAGATTAC	203	25886	4487	POC1A	84100	1857	ARL6
DB0002R02C12N2_UP	AD0002R08C16N1_UP	Up-Up	TACTGATTGATCCTCAGCCAGGTCT	TACTTTTGTTCTTTCATATTTCTAA	84	9444	8168	QKI	10464	71402	PIBF1
DB0002R16C02N2_UP	AD0003R02C15N1_UP	Up-Up	TAAAGTTTAGTATTGGAAGTTGTTG	AGAGTTTTTAATAACAGATGGTATTTAGT	69	80321	1596	CEP70	27258	5664	LSM3
DB0002R06C15N2_UP	AD0001R05C24N2_UP	Up-Up	TCCGCTGGTGAAGGCTAGGTCGGGC	AGCTGGACACGACGCCGTGGTATTG	63	203068	3825	TUBB	56890	9176	MDM1
DB0001R04C03N2_DN	AD0001R01C22N2_DN	Dn-Dn	CCTCCACTCCCCTCTGACATCCCGT	TCGCGCAGCTAGGCGTAGAGAGCCC	111	132320	12277	SCLT1	29922	5633	NME7
DB0003R04C05N1_DN	AD0001R15C06N2_DN	Dn-Dn	CTGTTTCAATATCTGCCTAGACACT	CTGTGTGAGCGACGCACGAGCGCCT	91	25855	6651	BRMS1	7531	34	YWHAE
DB0001R16C06N2_DN	AD0003R05C02N2_DN	Dn-Dn	CACAATGGAGTGCAATACGCAATCC	GTTACACAGAACAAAAAACGCCCCC	277	22924	7187	MAPRE3	4957	3043	ODF2
DB0001R03C02N2_UP	AD0001R11C11N2_UP	Up-Up	TTGACTAGTGATCGACTCGCGTGGC	GCCCAGGCTTTCTCTGTTGGGGAAGT	372	57819	6601	LSM2	5518	5861	PPP2R1A
DB0003R09C07N2_UP	AD0002R11C07N1_UP	Up-Up	GTCACTTGCGCGGTGCAAACCCGTG	CAGGAGCAAGCTCCATCGGTCTAGG	150	22852	70210	ANKRD26	27077	4426	B9D1
DB0002R08C24N2_DN	AD0001R08C17N2_DN	Dn-Dn	CGGCCGCCCGTCTAACCTAGATATA	TGGCTCTTCGTTGGCACAAGAAAAT	33	10460	71455	TACC3	5577	14506	PRKAR2B
DB0002R04C09N2_DN	AD0001R13C12N2_DN	Dn-Dn	GTCCCCGCACAGATCTGCCGAGTAC	ATGGAACTTAAGACCTCCGTAAATC	209	49856	55298	WDR8	26140	52663	TTLL3
DB0001R08C21N2_DN	AD0001R14C20N1_DN	Dn-Dn	AGGCATGTTTAATAGTAGATTTGCT	GTACAACAGGTCCCAAAGATCATAC	167	10769	6177	PLK2	3796	8070	KIF2A
DB0002R05C10N2_UP	AD0002R14C10N2_UP	Up-Up	TAGCGAGTAGAGCCCTCGGCGGCGG	GTGTTGAACGTTCTTATACTTACGT	126	25886	4487	POC1A	84100	1857	ARL6
DB0003R03C05N2_UP	AD0003R03C21N2_UP	Up-Up	GCCCTGGTAGGTGTTTATCTGGGAT	TGGCGAAGAGGCGCGAAATCCTTAT	31	1487	13646	CTBP1	1781	291	DYNC1I2
DB0001R04C11N2_UP	AD0002R14C11N2_UP	Up-Up	AGCCTGTTCGCGTGTGCTGGGAGTG	GACCTATCTCGAAGATACATGCCC	251	57405	13089	SPC25	84100	1857	ARL6
DB0002R15C13N2_UP	AD0001R02C15N1_UP	Up-Up	AGTACGGTCACCAAAGGGTGTTTGG	TGGGCGAGCTGAACATGCGGAGGAC	87	1639	8953	DCTN1	10376	229	TUBA1B
DB0002R05C10N2_UP	AD0002R16C06N1_UP	Up-Up	TAGCGAGTAGAGCCCTCGGCGGCGG	AGCATGAAGGTTTTAGTGTAAAGGT	144	25886	4487	POC1A	10426	2984	TUBGCP3
DB0003R06C04N1_DN	AD0001R15C05N2_DN	Dn-Dn	CCCTCCTGACCGACCTGGGTCGGA	ATAAGTCCGGCAACTTGACCGAGGT	110	9702	10302	CEP57	7531	34	YWHAE
DB0002R13C14N2_DN	AD0001R10C01N2_DN	Dn-Dn	CCCCCGCCCGTATCAAGGCCAAGAC	GTCGCTTATTGCTCATGCAATCTGT	49	1026	3192	CDKN1A	90410	10243	IFT20
DB0001R03C11N2_DN	AD0003R06C02N2_DN	Dn-Dn	GCCCTGGTACCAATCTGGGCCATCT	CATAAAGATACTGTTCTACTCACAG	45	6286	2693	S100P	54585	1540	LZTFL1
DB0001R16C15N2_UP	AD0003R06C09N2_UP	Up-Up	GTAACTGCGCATATGTTTGTGATGT	TATGCGCTTTGCCCGTTGTCTGTGG	36	402	7933	ARL2	83540	5774	NUF2
DB0002R11C16N2_DN	AD0001R13C12N2_DN	Dn-Dn	CTCCAGGCCGCCGTCGGACGATCGC	ATGGAACTTAAGACCTCCGTAAATC	480	27077	4426	B9D1	26140	52663	TTLL3
DB0002R14C23N2_UP	AD0002R16C03N2_UP	Up-Up	GTGAGGGCGGGAGTCAAGTGTGAGA	GGGAATGGGAACCTATGATAGCTGTT	242	6271	5964	S100A1	22852	70210	ANKRD26
DB0001R14C01N2_UP	AD0001R14C14N1_UP	Up-Up	ATAAACATTCTCTTCCTAGGTCTTG	TGCGTCCTTGGCGCCAGCAGGGGTT	527	164045	55072	HFM1	582	56157	BBS1
DB0003R09C10N1_UP	AD0001R06C02N2_UP	Up-Up	GTTTTTGTTTCCAACGCTTGAGATG	AGGACTCTTTTAGGATACGGTTTAC	10	9662	70249	CEP135	51259	6396	TMEM216
DB0001R06C11N2_DN	AD0002R09C21N2_DN	Dn-Dn	AGGCCTGCCTGATTCCAGCTTCCAA	TCCCGACGGCCTCAAATCACCATAA	185	79003	3288	MIS12	80254	7011	CEP63
DB0003R09C10N1_DN	AD0001R04C09N2_DN	Dn-Dn	CCCTACTCAGTTACACCCACTACTT	TACAAAGACCCTTTCTAGGTTTGCC	382	9662	70249	CEP135	26146	11570	TRAF3IP1
DB0002R15C18N2_UP	AD0002R05C24N2_UP	Up-Up	ATCTGCGCTGTGCACCGTCGGTGCT	TGTCTATATGGGCGAGGCGTCGCTC	139	79441	4024	HAUS3	55012	2389	PPP2R3C
DB0003R02C17N2_UP	AD0001R08C20N2_UP	Up-Up	TTCAGGTGGGTGCGTGGCGCGTAGC	GGCGGAGCAAACGGGAGATTGAAGG	189	9341	5658	VAMP3	4739	14735	NEDD9
DB0003R06C05N1_UP	AD0002R14C10N2_UP	Up-Up	CGTGTATATGGGGGAGACTGGGGGG	GTGTTGAACGTTCTTATACTTACGT	19	9702	10302	CEP57	84100	1857	ARL6
DB0001R02C03N2_DN	AD0001R05C11N2_DN	Dn-Dn	CCTCATGGCTCTCCCTCCTGCTAGC	AATAAAAAAGTAGTGTAGTTGG	96	1020	3701	CDK5	115106	13260	HAUS1
DB0002R02C20N1_DN	AD0003R01C13N2_DN	Dn-Dn	TGCCCTGCCGCACGAGACAGAATTC	GACACTAAACTGGCTAGCGTCACCT	2	26119	9194	LDLRAP1	7329	3129	UBE2I
DB0001R06C03N2_UP	AD0001R15C06N2_UP	Up-Up	GCCCGGTTGGATTGGGTCTGTTTGG	ATCGATCTATAATTGCAGTTTTGGT	117	80184	2699	CEP290	7531	34	YWHAE
DB0002R08C24N2_DN	AD0001R15C21N1_DN	Dn-Dn	CGGCCGCCCGTCTAACCTAGATATA	TAGTCGCAAATATCACGACAAACCA	343	10460	71455	TACC3	983	5873	CDK1
DB0001R07C17N2_UP	AD0003R04C15N1_UP	Up-Up	CGTTCTGGTTGTCAGATCGCACAGC	GGGATCTGAGTTAGGTGGGCTTGGC	211	5577	14506	PRKAR2B	54585	10414	LZTFL1
DB0002R13C16N2_DN	AD0001R10C03N2_DN	Dn-Dn	CAGCCGACGGCGCTGCCCGTATACC	CAAAACAATCCGTCTCACCTGTGCC	1	1026	3192	CDKN1A	23332	10089	CLASP1
DB0002R03C21N2_UP	AD0001R14C18N1_UP	Up-Up	GCAGTGTTAGACTGGTATAAAGAAG	AACATGGAGCTTGCAGGGTCCGCAG	1	3320	53186	HSP90AA1	3796	8070	KIF2A
DB0003R05C17N2_DN	AD0003R06C02N2_DN	Dn-Dn	CTAAGCTACTAGACACCGGGCGCAC	CATAAAGATACTGTTCTACTCACAG	241	1781	291	DYNC1I2	54585	1540	LZTFL1
DB0001R02C10N1_UP	AD0002R01C06N2_UP	Up-Up	CGTGGCGCGTGGCGTCAACTATCAG	TAGTTTACTTCCCCAGCACAGCGCG	31	10121	3250	ACTR1A	3320	56677	HSP90AA1
DB0002R04C10N1_DN	AD0002R13C21N2_DN	Dn-Dn	GCCAATACCCTGTCACCAACTTTGT	CCGGCAAGCGTCAGATTCGACCGGC	86	51143	56626	DYNC1LI1	56904	6148	SH3GLB2
DB0003R09C09N2_DN	AD0002R16C03N2_DN	Dn-Dn	ACCGAATAACCGAAATCAGCATACG	GACAGAGATAGCATACTACCTAATA	44	9662	70249	CEP135	22852	70210	ANKRD26
DB0002R01C22N2_UP	AD0001R14C18N1_UP	Up-Up	TCGGGTGAGATTTGATTGGTTGTTT	AACATGGAGCTTGCAGGGTCCGCAG	267	84902	9655	CCDC123	3796	8070	KIF2A
DB0003R06C04N1_UP	AD0002R05C14N2_UP	Up-Up	GTTGTAGATTATTAGCGGTTACGCG	CCGTACGTTACACCGTGTGCAATCG	31	9702	10302	CEP57	10383	2550	TUBB2C
DB0003R08C15N2_UP	AD0003R06C17N2_UP	Up-Up	CGTTGTGTAAGACCTGGATGGGGCG	GTTATAATGTCGGCCACGACGTGGT	90	114791	71235	TUBGCP5	60509	4496	AGBL5
DB0002R02C12N2_DN	AD0001R01C03N2_DN	Dn-Dn	TGTCTCATTAGATCGATAATGTAAC	GTGGACGTTTAAAATTTAAGGAACG	92	9444	8168	QKI	9814	9688	SFI1
DB0001R01C02N2_UP	AD0001R10C04N2_UP	Up-Up	AGTTGAGTTCTGCAGGGACGTCGGA	TGAGGGTGGTCGTGCGCCCTGCGGC	122	9814	9688	SFI1	23332	10089	CLASP1
DB0003R08C10N2_UP	AD0002R14C23N2_UP	Up-Up	TTGGTCCCTTGAGTTGTACCAATCT	GTGGAGGCCCGACGGGGCAGGGGGG	1	22919	56115	MAPRE1	79441	4024	HAUS3
DB0002R06C24N2_UP	AD0002R05C08N2_UP	Up-Up	GCAACACGGGTGCGACGGAGGTAGG	TCATGTGGATGCCCTTCGTCAGGGC	1	55012	2389	PPP2R3C	10426	8943	TUBGCP3
DB0001R04C11N2_UP	AD0001R03C23N2_UP	Up-Up	AGCCTGTTCGCGTGTGCTGGGAGTG	CACCGGCATGTGTGGTATACGCGAG	105	57405	13089	SPC25	11104	11609	KATNA1
DB0001R02C09N1_UP	AD0001R13C13N2_UP	Up-Up	AGGATGATGGGATCGCCAGGCGGTT	TAATACGGGTCGAGTATGATGTTTG	55	10121	3250	ACTR1A	26140	52663	TTLL3
DB0002R16C19N2_UP	AD0001R10C19N1_UP	Up-Up	CAAAGGTCAAGTGGAACGGTGAGAG	CGGTATCAGTAGGGCAGTATTTCGG	28	10426	2984	TUBGCP3	10540	3453	DCTN2
DB0001R08C08N2_DN	AD0001R15C06N2_DN	Dn-Dn	TCTGCGGATCACAGCCCGCTGATCC	CTGTGTGAGCGACGCACGAGCGCCT	123	8636	2717	SSNA1	7531	34	YWHAE
DB0001R16C15N2_UP	AD0003R02C14N2_UP	Up-Up	GTAACTGCGCATATGTTTGTGATGT	TCGAGGCCAAGGTACGATCGTTACT	227	402	7933	ARL2	9111	7519	NMI
DB0001R16C06N2_UP	AD0001R02C11N2_UP	Up-Up	GGGAGGTGTCTTCGTGAGTCATCGC	GGAGGTTGGCGGCCATTCTCGTGCG	268	22924	7187	MAPRE3	10376	1072	TUBA1B
DB0001R16C06N2_DN	AD0002R14C24N1_DN	Dn-Dn	CACAATGGAGTGCAATACGCAATCC	GGAGTTCCGCGGGCATCCAGCCTCG	197	22924	7187	MAPRE3	1069	5663	CETN2
DB0002R05C10N2_DN	AD0002R02C03N2_DN	Dn-Dn	GCCCGTCCTACCCGCGCGACCTGTC	GCGCTTTGACACTGATGACTCACCC	223	25886	4487	POC1A	163	4761	AP2B1
DB0003R01C03N2_UP	AD0002R02C07N2_UP	Up-Up	GTCAATGTAGGTCACCGGGGGCAGG	TAGAGTTTTTTGATATATGTCTTTT	23	10426	2984	TUBGCP3	29883	10940	CNOT7
DB0001R02C18N2_UP	AD0001R13C17N1_UP	Up-Up	GGTAGTGAGTCAGCTAGACTGGTAA	TAAGCTTATTGGCTCTCAATGGCTG	107	10376	229	TUBA1B	8655	56155	DYNLL1
DB0001R03C10N2_DN	AD0002R01C16N2_DN	Dn-Dn	GTCGTCCACTAAAGTGTACTCTTTA	AGGGGAGCGATTAGGGAATAGTCAC	123	10933	4430	MORF4L1	11030	3504	RBPMS
DB0003R03C13N2_UP	AD0001R10C03N2_UP	Up-Up	CAGTGGAAAATTAGGGTCTACGGAT	TTTTTAATTCCTGGTTACTCGGTCG	115	6810	8013	STX4	23332	10089	CLASP1
DB0002R12C02N2_UP	AD0003R02C19N2_UP	Up-Up	ACTAGACATCCAATTTATTGGTGCA	AATGTTTCATCCTACGTGTATGAAG	508	5700	4018	PSMC1	114932	2777	MRFAP1L1
DB0002R02C16N2_UP	AD0001R16C18N2_UP	Up-Up	ACTATGGAGGCTCTTATGTGTGTAT	GCGTAACATGTTGTGGTCCGATACT	335	7251	3267	TSG101	54801	8819	HAUS6
DB0001R12C06N2_UP	AD0002R05C20N2_UP	Up-Up	TGGACATTGCGTGACGTTAATAACT	TTATCAGATTATAGGGAATGTATCG	179	121441	1509	NEDD1	7846	4595	TUBA1A
DB0002R08C04N2_UP	AD0001R02C19N1_UP	Up-Up	TTGTTGAACGGGCGTGTAAACGGAT	TTAACTAGACTTAATTTCTTTCAAT	3	5048	12270	PAFAH1B1	10376	6115	TUBA1B
DB0002R06C06N2_UP	AD0003R02C05N1_UP	Up-Up	CCTGATCAAATGGCCTAGTTGACAG	CACCGGGGGTGGTAGGGGGACTGGG	297	10426	8943	TUBGCP3	5932	1563	RBBP8
DB0002R16C02N2_DN	AD0001R16C16N1_DN	Dn-Dn	CTCGGCCCCCGAATTTGATACTCCA	ATTACCAGACAAGACGTTACACGGC	957	80321	1596	CEP70	54801	8819	HAUS6
DB0002R05C10N2_UP	AD0003R02C22N2_UP	Up-Up	TAGCGAGTAGAGCCCTCGGCGGCGG	CTGTGTTGTGTCATTTATGTTTGAT	16	25886	4487	POC1A	114932	2777	MRFAP1L1
DB0002R04C06N2_DN	AD0001R10C10N2_DN	Dn-Dn	CCAGTGTTCGATCCGGGGTGCTAGT	GCTCACTAGACTAGGAATTCGTAAA	26	49856	55298	WDR8	10376	7910	TUBA1B
DB0002R12C05N2_UP	AD0002R06C23N2_UP	Up-Up	TACGGTGTTGCGTTCTGGATGAAAT	TAGACCGCATAGGCAATCATGTGTT	6	5700	4018	PSMC1	55142	6429	HAUS2
DB0002R10C22N2_DN	AD0001R02C06N2_DN	Dn-Dn	GGCTCTCCCGATGTGTACTAACTCC	GGTCTGTACAATCTTTAAAATTAGA	85	10013	8810	HDAC6	10382	6055	TUBB4
DB0001R15C06N2_DN	AD0001R09C12N2_DN	Dn-Dn	CCCCGCGTATGGGGCTCCCTGGATG	AGACTCATGTTCAGGAGGCCTAGAA	1	1070	5538	CETN3	6672	7188	SP100
DB0001R09C10N1_UP	AD0002R01C01N2_UP	Up-Up	TAAGGTTGAACGGTACCGGCGGCCG	ATGCCAGTCAATGTCGGAGGCGTGT	172	23332	10089	CLASP1	84902	9655	CCDC123
DB0003R06C05N1_UP	AD0001R16C21N2_UP	Up-Up	CGTGTATATGGGGGAGACTGGGGGG	TGAGCGGCCGCCGCCGCGGGAGGGG	1	9702	10302	CEP57	84902	9655	CCDC123
DB0001R11C14N2_UP	AD0001R07C23N2_UP	Up-Up	TTAATGCCCCCGCGGTAATTCGTAA	TTGGGGCGTTTTGCTACGACCCAGA	228	5518	5861	PPP2R1A	57695	14162	USP37
DB0001R16C20N2_DN	AD0001R03C04N2_DN	Dn-Dn	GGAGTTAGACTATACTACGGCCTAA	GGCGCTCGAATCCTTACTCTCATAA	110	7341	4586	SUMO1	261734	10399	NPHP4
DB0002R06C04N2_DN	AD0002R05C16N2_DN	Dn-Dn	ACACTCGCCCGGTCGTCCCTCACAT	TACCCTTCTCACCCCTCGTCTCCGA	66	1454	4815	CSNK1E	10383	2550	TUBB2C
DB0001R05C11N2_DN	AD0001R10C20N2_DN	Dn-Dn	CCCGCCATCCTGCTCGCTCCCCCTA	AACGCAACTAAGCACTATTAGTAAC	46	80321	9161	CEP70	10540	3453	DCTN2
DB0002R14C10N2_DN	AD0003R04C17N2_DN	Dn-Dn	AGGGCCGCTCCCCGGCTTGTGACAATGTACT	CCCTACCCGATCCGACGCACGCCCT	285	51100	4480	SH3GLB1	129880	10732	BBS5
DB0002R12C08N1_DN	AD0002R01C16N2_DN	Dn-Dn	TGCCCATTGCTCACCTGATCACTTT	AGGGGAGCGATTAGGGAATAGTCAC	165	51013	1684	EXOSC1	11030	3504	RBPMS
DB0002R11C02N2_DN	AD0002R04C19N2_DN	Dn-Dn	TCAATGCACTCAGCTTTGAACCGGT	CAAAGACCATAAGAGGCTTATTATT	1006	90410	4088	IFT20	5576	4132	PRKAR2A
DB0003R07C01N2_DN	AD0002R11C03N2_DN	Dn-Dn	CCACCGACTGGCGACATCACTCGAC	GTGAAGTCGCTATTTAAAAATATTC	367	29911	573	HOOK2	90410	4088	IFT20
DB0001R03C07N2_UP	AD0002R13C18N2_UP	Up-Up	ATCCAACCTAGTATACTGTTTGACG	ACGGTCGTATACAGCAGGGGTAGTG	3	10933	4430	MORF4L1	665	2427	BNIP3L
DB0003R05C15N2_DN	AD0001R03C05N2_DN	Dn-Dn	CCGGGTGACACAATAAGCGCCTTAC	AGACTGGCCGTAGTACGAAGCACCC	368	1781	291	DYNC1I2	261734	10399	NPHP4
DB0002R14C21N1_DN	AD0003R06C09N2_DN	Dn-Dn	CAAGGCAGGTTTTGCACTGGGTTGA	TTCACTAACTGCTAGGGCGTTGTAT	97	6271	5964	S100A1	83540	5774	NUF2
DB0002R08C10N2_UP	AD0001R09C24N2_UP	Up-Up	TCAGACTGTCACGCATGTGGCCCGA	TACATTCTTGGGAAGTTCGCTAGCG	158	79600	71186	TCTN1	90410	10243	IFT20
DB0002R11C02N2_UP	AD0002R15C15N2_UP	Up-Up	GCGTGGCTCCGGCATTTGACGAGGT	AAAATTGTACCTGCAAATTGATAGC	286	90410	4088	IFT20	23177	3746	CEP68
DB0001R01C02N2_UP	AD0002R11C07N1_UP	Up-Up	AGTTGAGTTCTGCAGGGACGTCGGA	CAGGAGCAAGCTCCATCGGTCTAGG	293	9814	9688	SFI1	27077	4426	B9D1
DB0002R06C21N2_UP	AD0001R10C01N2_UP	Up-Up	GGTCAGTGTGCTCGTTGGTTAGATA	GTATAAACGATGGTTCCTCACCGAC	374	7846	4595	TUBA1A	90410	10243	IFT20
DB0001R03C21N2_DN	AD0002R14C11N2_DN	Dn-Dn	GTGGCCCTGTAACGCGAATCAACAA	TTTTCGCAGTGAGCACTTGTTATCC	61	6102	11374	RP2	84100	1857	ARL6
DB0003R09C10N1_UP	AD0003R02C19N2_UP	Up-Up	GTTTTTGTTTCCAACGCTTGAGATG	AATGTTTCATCCTACGTGTATGAAG	473	9662	70249	CEP135	114932	2777	MRFAP1L1
DB0002R13C12N2_UP	AD0001R06C05N2_UP	Up-Up	ACGGGTATGTTGAGGGCCGGGGTG	TCCCAGTGCAAGGGGGGGTAGGCGG	2	23429	1644	RYBP	51259	6396	TMEM216
DB0002R14C07N2_DN	AD0002R13C09N2_DN	Dn-Dn	GCCACGCGTGCCATATACGTCCGAA	CCCCCATGCCATGCGACTATCTGTT	220	894	6359	CCND2	5701	7961	PSMC2
DB0003R07C21N2_UP	AD0003R04C20N2_UP	Up-Up	GATGATGCTGAAGAAACACAATTTG	AATGAAGGAAAACGGGTGAGGCGCG	31	51175	1716	TUBE1	153241	10401	CEP120
DB0002R10C22N2_UP	AD0002R09C01N2_UP	Up-Up	GAACGGTACAGAGAGGCTGCGTGTA	TCTCGAGTCGATATACTTCCTGTCC	139	10013	8810	HDAC6	6683	72169	SPAST
DB0002R15C13N2_DN	AD0002R07C03N2_DN	Dn-Dn	GGCGCCCCGTGCTGACAGTAGAAGC	CGGGATACACACAACCTCAAAGGGA	35	1639	8953	DCTN1	95681	71181	TSGA14
DB0001R14C01N2_DN	AD0003R01C02N1_DN	Dn-Dn	ACCTCGAAGAGTTGGCGCCGATATA	TGCAGTTGTATCGAGAACGCATCAA	105	164045	55072	HFM1	10013	2397	HDAC6
DB0001R03C07N2_DN	AD0002R12C17N2_DN	Dn-Dn	ACTATCTCGTACGGCGCGCCGTAGA	CACGCCTACTACCAAGAGTTAGCGT	119	10933	4430	MORF4L1	6015	4435	RING1
DB0003R07C12N2_UP	AD0002R04C23N2_UP	Up-Up	AAGGTAATGTGATTTGAAACGTCTT	CACTTGTAGTATAGTCCTAGAATTG	54	93594	8737	WDR67	1453	3787	CSNK1D
DB0001R05C12N2_UP	AD0002R09C01N2_UP	Up-Up	TTAACATTATACTCTGCTTCGGCGG	TCTCGAGTCGATATACTTCCTGTCC	8	80321	9161	CEP70	6683	72169	SPAST
DB0002R15C06N2_UP	AD0001R12C13N2_UP	Up-Up	TATTTTTGAGTTCGTGCATGGGTTG	TTAGGGTACATCAATTGTCAGTGCG	20	599	53726	BCL2L2	284086	53456	NEK8
DB0002R15C13N2_UP	AD0002R11C03N2_UP	Up-Up	AGTACGGTCACCAAAGGGTGTTTGG	ACCCAGGGTTCATTAAGAATTGTGG	201	1639	8953	DCTN1	90410	4088	IFT20
DB0001R06C05N2_DN	AD0001R09C15N2_DN	Dn-Dn	ACGAAAAGAGGCCAGAATAAAGACC	TCGTGTGGAAGGATGACGTCACACT	50	11258	3972	DCTN3	10769	6177	PLK2
DB0002R07C04N2_DN	AD0002R14C10N2_DN	Dn-Dn	TTCCCCCAATACGGCTCCGCCTGTC	TACCCCTCTCCTCCGGTCAGATTAC	337	83540	5774	NUF2	84100	1857	ARL6
DB0002R02C10N2_UP	AD0001R03C02N2_UP	Up-Up	AGCTGTCCGTTCGGCTGCCTGGTGC	TGTACTTTAGCATTATACATATGTC	2	10460	56175	TACC3	55722	4	CEP72
DB0003R02C16N2_UP	AD0002R02C07N2_UP	Up-Up	TGTGTCTGCGGGGGTGAGGGGGCGA	TAGAGTTTTTTGATATATGTCTTTT	208	3093	11772	UBE2K	29883	10940	CNOT7
DB0001R05C11N2_UP	AD0001R12C24N2_UP	Up-Up	CTGATGGATGGGGCCGCGTGGCTGC	CAACCTTGTTGACCTAATGTGTGGT	219	80321	9161	CEP70	134359	52781	POC5
DB0002R14C09N2_UP	AD0002R02C01N2_UP	Up-Up	GTGGCGCTTGAGCCATTATGGTAGT	TGCTGGGGGAACCCGCATCGAACCC	1	664	7547	BNIP3	55165	4717	CEP55
DB0002R02C10N2_UP	AD0001R15C19N2_UP	Up-Up	AGCTGTCCGTTCGGCTGCCTGGTGC	GGCGTTTGCGTGTATGTACGGCGGC	6	10460	56175	TACC3	983	5873	CDK1
DB0001R04C17N2_DN	AD0001R02C07N2_DN	Dn-Dn	TCGCCCTGCCGCTGGGCCCCCCCAC	TCTCGCCCCTAGCAGGGAACCTAGT	284	115106	13260	HAUS1	10376	1072	TUBA1B
DB0002R03C18N2_UP	AD0001R05C15N1_UP	Up-Up	TATGTTTCTATACGTCTTTTCTGCC	TTTAAAAGACCGATAATGAAATGGG	284	3320	53186	HSP90AA1	27229	5836	TUBGCP4
DB0003R07C12N2_UP	AD0002R14C10N2_UP	Up-Up	AAGGTAATGTGATTTGAAACGTCTT	GTGTTGAACGTTCTTATACTTACGT	247	93594	8737	WDR67	84100	1857	ARL6
DB0002R05C02N2_DN	AD0001R06C17N2_DN	Dn-Dn	GCCGAACTAAACACGGAACCCAGGA	GCTAGGGAGTTTTAAGATAAGAGTT	88	25886	4487	POC1A	80184	2699	CEP290
DB0001R01C10N2_DN	AD0001R15C05N2_DN	Dn-Dn	CCCCACCCTGCGGTATGCGGGGAAA	ATAAGTCCGGCAACTTGACCGAGGT	121	9814	9688	SFI1	7531	34	YWHAE
DB0002R02C17N2_UP	AD0002R14C10N2_UP	Up-Up	GGCAAAGGTCAGCAGGGGGGGGGCG	GTGTTGAACGTTCTTATACTTACGT	225	26119	9194	LDLRAP1	84100	1857	ARL6
DB0001R07C15N1_UP	AD0003R04C10N2_UP	Up-Up	TATTAGGTGTTAGGGTAGCGACTGA	CTGTGATCACAGGCAATCGAATTTA	277	5577	14506	PRKAR2B	9702	10302	CEP57
DB0001R12C06N2_DN	AD0001R15C15N2_DN	Dn-Dn	CAATACAAAAGAGCAGGATGGCTGC	AAGTGAAGCACAAACATGCCAAAGT	171	121441	1509	NEDD1	22924	7187	MAPRE3
DB0001R06C24N2_DN	AD0001R07C06N2_DN	Dn-Dn	AGGCTCTCTACAGCCCCAACCTACG	CACCGCGCAACATTTCGGACACCCT	70	57695	14162	USP37	11258	3972	DCTN3
DB0001R01C02N2_DN	AD0001R16C10N2_DN	Dn-Dn	CCCCCCCTCCCTCGTAATCGCTGCC	GTTTCAAGGCTAAAGGTTAGATGAT	118	9814	9688	SFI1	27229	907	TUBGCP4
DB0001R02C03N2_DN	AD0001R16C12N2_DN	Dn-Dn	CCTCATGGCTCTCCCTCCTGCTAGC	GCGATAAGTCGTAGCGAGCAACGAA	1	1020	3701	CDK5	27229	907	TUBGCP4
DB0002R06C19N2_DN	AD0003R05C11N2_DN	Dn-Dn	TTGAGCGCCTACCGCCCCCCGACTA	GTGATTCGATATGATACAAATGTCC	157	10383	2550	TUBB2C	93323	7014	HAUS8
DB0002R05C21N2_DN	AD0002R14C05N2_DN	Dn-Dn	CTTTACAGTCAGAACTGCGGACGAC	CTCCAGAGCGTCCCGTGCCACGCAC	76	1453	3787	CSNK1D	638	3740	BIK
DB0003R07C14N2_DN	AD0001R10C01N2_DN	Dn-Dn	TACAATCGATATTGTCATTGCACCT	GTCGCTTATTGCTCATGCAATCTGT	62	93594	8737	WDR67	90410	10243	IFT20
DB0002R02C20N1_DN	AD0002R02C24N2_DN	Dn-Dn	TGCCCTGCCGCACGAGACAGAATTC	CAGCGAACAATGAAAAAGTGAAAAG	3	26119	9194	LDLRAP1	51143	56626	DYNC1LI1
DB0001R06C07N2_UP	AD0002R01C04N2_UP	Up-Up	TAGTCAATCATGGCTTAGGTTAATA	ATGGATAGGTTATTCACTCTGACTC	44	11258	3972	DCTN3	84902	9655	CCDC123
DB0002R06C11N2_DN	AD0001R15C05N2_DN	Dn-Dn	CGACCGTTCAGCGTACGTGACCCGA	ATAAGTCCGGCAACTTGACCGAGGT	28	203068	3825	TUBB	7531	34	YWHAE
DB0001R12C16N2_UP	AD0002R03C01N2_UP	Up-Up	AAACTATGCATGTGCGGGGCAGCTC	CGCGTGTGCATCCGATTGCGATGTG	197	284086	53456	NEK8	51143	56626	DYNC1LI1
DB0002R06C15N2_DN	AD0003R03C13N2_DN	Dn-Dn	CGCCCTAAAGACCTCCGAGACAGAC	AACTGTTTAGATTCTCGTGACTTGA	101	203068	3825	TUBB	22974	3600	TPX2
DB0002R05C14N2_DN	AD0001R05C15N1_DN	Dn-Dn	CTAAAATGTACGATCGGGTCGTTAC	ACTGCAAATGACTTGAAGTCCGCCA	129	5576	4132	PRKAR2A	27229	5836	TUBGCP4
DB0001R14C21N2_UP	AD0001R13C13N2_UP	Up-Up	GTTTGTTGAGAGTTAGTGGGCTCTG	TAATACGGGTCGAGTATGATGTTTG	384	3796	8070	KIF2A	26140	52663	TTLL3
DB0002R04C09N2_UP	AD0002R08C04N2_UP	Up-Up	TAGTTTGCTCGGCGGCGTTACTTAG	ATAGCAGGTTCTGTTGAGCGTTGGC	189	49856	55298	WDR8	79600	71186	TCTN1
DB0002R04C06N2_DN	AD0002R16C03N2_DN	Dn-Dn	CCAGTGTTCGATCCGGGGTGCTAGT	GACAGAGATAGCATACTACCTAATA	1	49856	55298	WDR8	22852	70210	ANKRD26
DB0002R14C08N2_DN	AD0003R04C06N2_DN	Dn-Dn	CCTCCCGGCCTACCCCCCCGGTTCC	CCCACCCCACGTCCCTCCATGCTCC	51	664	7547	BNIP3	585	1740	BBS4
DB0002R11C22N2_UP	AD0002R11C12N2_UP	Up-Up	GGATGCAGTAATTAAAGATCACGGT	TGGTGATTTTAGGGGATTGACTAAT	7	51053	5591	GMNN	51053	5591	GMNN
DB0002R06C19N2_UP	AD0001R05C02N2_UP	Up-Up	GATTCGGATCAACGTGGTCCGGGCC	AAATTTTTCCGCTAAGCCTGTTCGT	12	10383	2550	TUBB2C	55012	12126	PPP2R3C
DB0001R04C18N1_UP	AD0002R04C07N2_UP	Up-Up	TTGGTGGGTGCGGTACCGGCTGTGT	GAGGACCCAACTGCGATGTATGAGG	113	115106	13260	HAUS1	25886	4487	POC1A
DB0003R06C13N2_UP	AD0001R13C14N2_UP	Up-Up	GCGCTAGCCAGCATGCGATCGTGAG	CTTATACCTTCTTAATTAATCCTTC	95	129880	10732	BBS5	8655	56155	DYNLL1
DB0002R03C04N2_UP	AD0002R02C07N2_UP	Up-Up	CGACAAAAACGCAGCAGCCGATAAA	TAGAGTTTTTTGATATATGTCTTTT	88	1021	13668	CDK6	29883	10940	CNOT7
DB0002R03C04N2_DN	AD0003R02C08N1_DN	Dn-Dn	ACCCCGCGCGCCACTACGTGTGAGC	TAGTTATCCTCGTTCAAGTGCCATA	215	1021	13668	CDK6	6844	4137	VAMP2
DB0001R04C18N1_DN	AD0003R05C20N2_DN	Dn-Dn	CCAGTATACACCATATTTCTTGCTA	CCATGACTTACCGACAGAGAAAATA	251	115106	13260	HAUS1	9094	2588	UNC119
DB0001R14C05N2_DN	AD0002R02C01N2_DN	Dn-Dn	CCTTGTGACTCGCCAACCCCCCGAG	GCCTGACTGAATACCCAACAAGATC	428	26140	52663	TTLL3	55165	4717	CEP55
DB0002R10C17N2_DN	AD0003R04C17N2_DN	Dn-Dn	AATAAGATAATAGTTGGATCTGCAA	CCCTACCCGATCCGACGCACGCCCT	69	79959	1190	CEP76	129880	10732	BBS5
DB0003R07C18N2_DN	AD0002R06C12N1_DN	Dn-Dn	ACGGTCCCGGAGCGCTCCAAACCGC	CAATAACTGAAAGAACTGTAGTGCT	234	51175	1716	TUBE1	147841	71933	SPC24
DB0001R13C23N2_DN	AD0002R09C21N2_DN	Dn-Dn	TCCCCCCACGTCACCCCCCACCACT	TCCCGACGGCCTCAAATCACCATAA	254	164045	55072	HFM1	80254	7011	CEP63
DB0001R14C20N1_UP	AD0003R04C18N2_UP	Up-Up	CTGTTGATCACGTATATTTATCTTC	CCGTGAATACGCAGACTCTGCCCGG	53	582	56157	BBS1	153241	10401	CEP120
DB0002R05C16N2_DN	AD0003R05C18N2_DN	Dn-Dn	GGCAAAGAAAGAAGGGACGCACGTAC	CTCTAGCCCTCTACCAAATCATCT	117	5576	4132	PRKAR2A	9094	2588	UNC119
DB0002R12C07N2_DN	AD0001R01C19N2_DN	Dn-Dn	CTTTCCAGGGAATATGATGTGCGTC	ACTGAATTTGGGGTTTGCGAGTCTG	120	51013	1684	EXOSC1	10121	3250	ACTR1A
DB0002R11C16N2_UP	AD0001R09C08N2_UP	Up-Up	TGTATTGTATTGGTATTGGCAGATT	CAGGGTCTTCGTAGATATCATCTCG	150	27077	4426	B9D1	23568	3431	ARL2BP
DB0001R02C07N2_UP	AD0001R09C24N2_UP	Up-Up	ACGATGTTGTTGAGCTGTTTGTGGC	TACATTCTTGGGAAGTTCGCTAGCG	124	55559	347	HAUS7	90410	10243	IFT20
DB0001R15C06N2_DN	AD0002R01C07N2_DN	Dn-Dn	CCCCGCGTATGGGGCTCCCTGGATG	ACTGCCGAGACCAACAGTCAAGAAA	211	1070	5538	CETN3	3320	56677	HSP90AA1
DB0003R05C06N2_DN	AD0002R06C12N1_DN	Dn-Dn	ACTGCGAACCGCGATAAACAGAATC	CAATAACTGAAAGAACTGTAGTGCT	103	5347	2963	PLK1	147841	71933	SPC24
DB0001R16C03N2_UP	AD0002R11C22N2_UP	Up-Up	GTACGTAGGGGCTCTTGGCTTTACA	CAAGTACCTTATCGTACAAATTCTG	64	51274	15026	KLF3	5708	5171	PSMD2
DB0002R01C17N2_UP	AD0003R06C08N2_UP	Up-Up	AATCCAGTGCAAGTGTGGGGCCTGC	CGGAAACCGGCATGAGCGGTGAGTA	1	54801	8819	HAUS6	83540	5774	NUF2
DB0002R12C05N2_DN	AD0001R07C15N2_DN	Dn-Dn	AGCGTGCTGCCATTGCAACACAAAT	TATAGTGCAGTTCCTGTCGTCTTCG	92	5700	4018	PSMC1	55233	925	MOBKL1B
DB0001R15C16N2_DN	AD0002R09C10N2_DN	Dn-Dn	GCTTATCGTAGTGCAATCGTTTGATT	CAAACCTATACCTGTGACCATAGTT	1	7531	34	YWHAE	51175	1716	TUBE1
DB0001R06C07N2_DN	AD0001R06C08N1_DN	Dn-Dn	CGGAGACTACCAACCAGAACCAAAC	CAAGAAAAATGTGTCTTTAAAACGC	1	11258	3972	DCTN3	80321	9161	CEP70
DB0003R07C21N2_UP	AD0002R10C02N1_UP	Up-Up	GATGATGCTGAAGAAACACAATTTG	ATGGGAACAGGTACCCGCTTCAGGA	153	51175	1716	TUBE1	284076	2303	TTLL6
DB0002R08C08N2_DN	AD0002R01C01N2_DN	Dn-Dn	GTCCCTCACACGCGCCCGCACATCG	ACCTTGCCTTACCTAGATGCGGGCA	91	81620	6142	CDT1	84902	9655	CCDC123
DB0001R15C16N2_UP	AD0002R13C22N2_UP	Up-Up	TCGATTATCTTAATCAAGTAATCCC	GACCCCGGAGCTTAGCTCCCCTGGG	1	7531	34	YWHAE	56904	6148	SH3GLB2
DB0002R14C08N2_DN	AD0003R05C07N2_DN	Dn-Dn	CCTCCCGGCCTACCCCCCCGGTTCC	GCGTTCACAATAAACAAGGTAAATG	22	664	7547	BNIP3	93323	7014	HAUS8
DB0001R01C15N2_UP	AD0001R13C09N2_UP	Up-Up	GCGCTATTTCAAATGCAAGCTGGTG	ACACGCCAATCACTATTTCAAAAAT	7	9094	2588	UNC119	164045	55072	HFM1
DB0003R07C24N2_UP	AD0002R12C05N1_UP	Up-Up	ATGACCACGTCATATCGTATGGGAA	GCTCAGTGGGCTAGATGGGTGGATG	10	282809	1515	POC1B	1032	3933	CDKN2D
DB0003R09C10N1_DN	AD0001R06C02N2_DN	Dn-Dn	CCCTACTCAGTTACACCCACTACTT	ATCGATTAACCCCCCAACGGTGACT	150	9662	70249	CEP135	51259	6396	TMEM216
DB0001R14C16N2_UP	AD0001R01C10N2_UP	Up-Up	TCTGGCTCACTCTATGTTGCTACTA	ATCGTACATTCAATCTATGCGACCG	274	25886	56591	POC1A	7532	801	YWHAG
DB0001R06C16N2_DN	AD0003R03C14N2_DN	Dn-Dn	TCCGCCGCATTAAGTCCGCCGCTAG	CGCAGACGCTCTGCTCATTGTCGTA	10	5111	3156	PCNA	22974	3600	TPX2
DB0001R12C13N2_UP	AD0002R05C14N2_UP	Up-Up	GTGGGTTCGACGTCTCTGACTCTTT	CCGTACGTTACACCGTGTGCAATCG	116	54820	7928	NDE1	10383	2550	TUBB2C
DB0001R11C18N2_UP	AD0001R01C12N2_UP	Up-Up	TGTGCCAAATAGCGTGGTTACTCGT	CACATATAAAATCTTCATGTGCAAT	170	5518	5861	PPP2R1A	1020	3701	CDK5
DB0003R03C24N2_UP	AD0001R14C18N1_UP	Up-Up	GCCCAAGGGCCTTGTACTTCAATCG	AACATGGAGCTTGCAGGGTCCGCAG	522	84324	434	SARNP	3796	8070	KIF2A
DB0002R02C06N1_DN	AD0002R05C14N2_DN	Dn-Dn	ATGCCGCGCGCATCGACAGGGCGTA	CTATCATCATAGCTTTTGTGATCA	26	3320	56677	HSP90AA1	10383	2550	TUBB2C
DB0002R14C10N2_UP	AD0001R15C02N2_UP	Up-Up	ACTACATTGATTGGTCCTCTGCGCT	AGGTAACCAATCCTAGAGCAATAGT	199	51100	4480	SH3GLB1	1070	5538	CETN3
DB0003R03C13N2_UP	AD0001R03C05N2_UP	Up-Up	CAGTGGAAAATTAGGGTCTACGGAT	GAGACTTAAGGTTCTTAGAGATTGG	378	6810	8013	STX4	261734	10399	NPHP4
DB0001R13C18N2_UP	AD0003R04C08N2_UP	Up-Up	TTGGAAGTACGGGTGTAGATCTCGG	ATCATTGTAAGGCTATCGCGAGAGG	1	200894	52802	ARL13B	585	1740	BBS4
DB0002R08C24N2_DN	AD0001R10C20N2_DN	Dn-Dn	CGGCCGCCCGTCTAACCTAGATATA	AACGCAACTAAGCACTATTAGTAAC	181	10460	71455	TACC3	10540	3453	DCTN2
DB0002R10C08N2_UP	AD0002R14C19N1_UP	Up-Up	GATCGGGCGCGATGGCAGCGCAGTC	GGGTGGGCAGGATCGAACGACGGAC	258	80254	7011	CEP63	79441	4024	HAUS3
DB0002R09C02N2_UP	AD0002R02C07N2_UP	Up-Up	CTGAGGTGATCATCATAAGTCGAGG	TAGAGTTTTTTGATATATGTCTTTT	149	10460	71455	TACC3	29883	10940	CNOT7
DB0001R02C13N2_UP	AD0001R03C24N2_UP	Up-Up	AGTCCGGTCTAGAAAGGTCCTGGGG	CCTGCAGGGTATACACCCATCGGCG	104	29922	5633	NME7	11104	11609	KATNA1
DB0001R02C12N2_UP	AD0002R05C07N2_UP	Up-Up	GAAACTGGCTCCGGGTTCTGTGTAT	GAGTCTGTAACGTATTCGCACAGTT	191	29922	5633	NME7	1454	4815	CSNK1E
DB0003R04C23N2_DN	AD0002R03C13N2_DN	Dn-Dn	GACGAACCCATCATGGCCAAATTAC	GCCCCTCCTAGCACAGTCTTTTGAC	2	22974	3600	TPX2	164045	53147	HFM1
DB0001R02C18N2_DN	AD0001R13C17N1_DN	Dn-Dn	TAAAGAAGCACCACTCCTTGAGTAC	CCTCTATGCGCCACTACCGTCCACG	123	10376	229	TUBA1B	8655	56155	DYNLL1
DB0002R14C08N2_UP	AD0003R06C12N2_UP	Up-Up	GAATCTGTTGTTGCTTGTATGAGGT	TAAGACATCGGTCAAATCCCCAGCT	189	664	7547	BNIP3	60509	4496	AGBL5
DB0002R10C08N2_UP	AD0001R06C05N2_UP	Up-Up	GATCGGGCGCGATGGCAGCGCAGTC	TCCCAGTGCAAGGGGGGGTAGGCGG	95	80254	7011	CEP63	51259	6396	TMEM216
DB0002R06C15N2_UP	AD0001R16C21N2_UP	Up-Up	TCCGCTGGTGAAGGCTAGGTCGGGC	TGAGCGGCCGCCGCCGCGGGAGGGG	193	203068	3825	TUBB	84902	9655	CCDC123
DB0003R06C13N2_DN	AD0003R03C20N2_DN	Dn-Dn	TACCATACGTTGTGACTACCATATA	TTGGAAGTTTTCCCATCAACGATAG	295	129880	10732	BBS5	5347	2963	PLK1
DB0001R03C10N2_DN	AD0001R07C06N2_DN	Dn-Dn	GTCGTCCACTAAAGTGTACTCTTTA	CACCGCGCAACATTTCGGACACCCT	462	10933	4430	MORF4L1	11258	3972	DCTN3
DB0002R06C03N2_UP	AD0002R02C07N2_UP	Up-Up	TATCGGGCAAGAGTGCGTGCGTCGG	TAGAGTTTTTTGATATATGTCTTTT	297	1454	4815	CSNK1E	29883	10940	CNOT7
DB0001R02C22N2_UP	AD0003R04C17N2_UP	Up-Up	TCGTGGAGGGGTAACTTTTGCTCTA	ATGCTCTGGTACTAATTTAGCCTTC	128	10376	6115	TUBA1B	129880	10732	BBS5
DB0003R07C18N2_DN	AD0003R02C15N1_DN	Dn-Dn	ACGGTCCCGGAGCGCTCCAAACCGC	ACGGCCAACCCTCAGATCTGCGCCA	74	51175	1716	TUBE1	27258	5664	LSM3
DB0001R04C11N2_DN	AD0002R04C19N2_DN	Dn-Dn	CCTGACTCCCGCCAGCCTGCACCCT	CAAAGACCATAAGAGGCTTATTATT	101	57405	13089	SPC25	5576	4132	PRKAR2A
DB0001R02C07N2_UP	AD0003R04C15N1_UP	Up-Up	ACGATGTTGTTGAGCTGTTTGTGGC	GGGATCTGAGTTAGGTGGGCTTGGC	255	55559	347	HAUS7	54585	10414	LZTFL1
DB0002R10C10N2_UP	AD0003R03C18N2_UP	Up-Up	ATACTACATATGTGATTCACTATTT	AAGACGATGGGGGGTAGGACGGGGG	213	284076	2303	TTLL6	26140	9089	TTLL3
DB0002R08C11N2_UP	AD0002R13C03N2_UP	Up-Up	TATTGTTGCCGAGGTAACGGGGCCG	TAAGGAACGTGCGGATTGGGCGTGGG	469	79600	71186	TCTN1	5111	3156	PCNA
DB0002R14C08N2_UP	AD0002R01C09N2_UP	Up-Up	GAATCTGTTGTTGCTTGTATGAGGT	CAGATTTCAGGACTCTGCGTGCGTC	158	664	7547	BNIP3	10460	56175	TACC3
DB0003R08C15N2_DN	AD0003R03C20N2_DN	Dn-Dn	CCGAATGCCATTCTACTGGTCCGCC	TTGGAAGTTTTCCCATCAACGATAG	1	114791	71235	TUBGCP5	5347	2963	PLK1
DB0003R03C16N2_UP	AD0001R08C17N2_UP	Up-Up	CAATTTGCTACCTCGCCGTACAGTT	AGTAACTTTTCTGGACCGCAGGGGC	2	84324	434	SARNP	5577	14506	PRKAR2B
DB0001R03C01N2_UP	AD0003R01C13N2_UP	Up-Up	TGGGCGAGCCGTACGCCCCAGGTGC	GGACGCGTGCTGCAAACGGGGGATG	54	57819	6601	LSM2	7329	3129	UBE2I
DB0003R06C10N2_UP	AD0003R01C23N2_UP	Up-Up	ATTTGGTTAACCGCTATAACCTGGT	AGCTCATTCGTGTGATTCCGTGTAT	17	54585	10414	LZTFL1	6810	8013	STX4
DB0003R06C13N2_DN	AD0002R09C04N2_DN	Dn-Dn	TACCATACGTTGTGACTACCATATA	CGCCGACAGTTACCCCCAAGCCTTG	471	129880	10732	BBS5	10460	71455	TACC3
DB0003R09C07N2_UP	AD0001R13C05N2_UP	Up-Up	GTCACTTGCGCGGTGCAAACCCGTG	TGGCGTCAAGATTGAGGTGTCAGT	178	22852	70210	ANKRD26	200894	52802	ARL13B
DB0003R04C23N2_DN	AD0002R10C15N2_DN	Dn-Dn	GACGAACCCATCATGGCCAAATTAC	GTACTTAACGCGGGTTGAGACTTAC	202	22974	3600	TPX2	10013	8810	HDAC6
DB0001R06C01N2_UP	AD0002R04C21N2_UP	Up-Up	CGCCTGTGGGCGGGGAGTGGTATCG	CCCAGGGGGGTGTACCGGGAGTGTG	232	10733	2057	PLK4	5576	4132	PRKAR2A
DB0001R13C21N2_UP	AD0003R05C11N2_UP	Up-Up	GTCTCATATAGGGTGTTATGACGTA	AAACCGCAGGTTTGTGTTAGTTCTA	49	200894	52802	ARL13B	93323	7014	HAUS8
DB0001R14C01N2_DN	AD0001R04C08N2_DN	Dn-Dn	ACCTCGAAGAGTTGGCGCCGATATA	ACATCTCTCCTAAATTAGCATGCAG	148	164045	55072	HFM1	6102	11374	RP2
DB0003R07C12N2_DN	AD0002R02C01N2_DN	Dn-Dn	ACCGCCCGCCGAAAATACAGATCTA	GCCTGACTGAATACCCAACAAGATC	18	93594	8737	WDR67	55165	4717	CEP55
DB0001R14C19N2_DN	AD0002R04C17N2_DN	Dn-Dn	TCCACGGAATAAGTAGCGAAAATAA	ACTCTCCCCCCGCAGCTATCATCTA	229	582	56157	BBS1	25886	4487	POC1A
DB0002R10C22N2_UP	AD0003R02C22N2_UP	Up-Up	GAACGGTACAGAGAGGCTGCGTGTA	CTGTGTTGTGTCATTTATGTTTGAT	96	10013	8810	HDAC6	114932	2777	MRFAP1L1
DB0001R05C02N2_UP	AD0001R05C05N2_UP	Up-Up	CACCTGTGAATGGGGTCGGGGACGG	ATAACGCCAGATTCATTGGTGATTC	213	56890	9176	MDM1	116840	12626	CNTROB
DB0002R03C04N2_UP	AD0002R07C12N2_UP	Up-Up	CGACAAAAACGCAGCAGCCGATAAA	CACTTAGACTAACCTGTCGCGGGTC	165	1021	13668	CDK6	5566	71136	PRKACA
DB0001R14C20N1_DN	AD0003R05C07N2_DN	Dn-Dn	CTACGGCATGAAATTAACAGTTCCA	GCGTTCACAATAAACAAGGTAAATG	507	582	56157	BBS1	93323	7014	HAUS8
DB0002R14C09N2_DN	AD0001R13C09N2_DN	Dn-Dn	AGCGCCGCCCACTTACCCCGAGCCC	CTTCTATCTAGAAAAATCTAATCTA	124	664	7547	BNIP3	164045	55072	HFM1
DB0001R07C01N1_DN	AD0002R02C02N1_DN	Dn-Dn	GTCCCGCCTGCAGTCCCCATCTAGT	TACCTGGACTCAGTCGACTGCAAAA	113	57695	14162	USP37	163	4761	AP2B1
DB0001R01C19N2_UP	AD0002R14C05N2_UP	Up-Up	GTCAATTTTTGTGTTGGTGCAACTC	CTTAATGTAATTAACAAACCTTAAC	1	7532	801	YWHAG	638	3740	BIK
DB0001R07C02N2_DN	AD0002R09C21N2_DN	Dn-Dn	TGTTGGCGTTCCCTTCTGGGTCACC	TCCCGACGGCCTCAAATCACCATAA	143	4751	14238	NEK2	80254	7011	CEP63
DB0003R08C10N2_UP	AD0001R03C02N2_UP	Up-Up	TTGGTCCCTTGAGTTGTACCAATCT	TGTACTTTAGCATTATACATATGTC	47	22919	56115	MAPRE1	55722	4	CEP72
DB0003R05C10N2_UP	AD0002R15C13N2_UP	Up-Up	AAGTGGCCGGTATGTGGTAAAGTGG	GAGGTCAATTGGCGTTTTTAGACGC	125	5347	2963	PLK1	23177	3746	CEP68
DB0003R08C15N2_UP	AD0002R05C08N2_UP	Up-Up	CGTTGTGTAAGACCTGGATGGGGCG	TCATGTGGATGCCCTTCGTCAGGGC	347	114791	71235	TUBGCP5	10426	8943	TUBGCP3
DB0002R08C03N2_UP	AD0001R11C04N2_UP	Up-Up	TCGCTAGACTCTACCAATGTGTTCA	GGGTTCGTTTGTGTGTATATTCAAT	2	5048	12270	PAFAH1B1	7283	8018	TUBG1
DB0003R06C04N1_DN	AD0001R15C19N2_DN	Dn-Dn	CCCTCCTGACCGACCTGGGTCGGA	ACAATTTCTCTGCTCAACATAAACT	305	9702	10302	CEP57	983	5873	CDK1
DB0001R14C15N2_UP	AD0003R03C14N2_UP	Up-Up	GTGTAATATCGGGGCGACTCACCGA	CTATTTTCAGGACCTCCATTTAAAT	178	25886	56591	POC1A	22974	3600	TPX2
DB0002R12C07N2_UP	AD0002R01C21N2_UP	Up-Up	AGCGTCTACTGCCCAGCGGAGCGGG	TTGGGCCCGGAGGGCTATAGGGGGG	16	51013	1684	EXOSC1	55165	4717	CEP55
DB0002R06C23N2_DN	AD0001R07C07N2_DN	Dn-Dn	AAATATGCAATTTACCAGGGGGACT	CGAATGCCTAATATAGGACCATTAG	138	7846	4595	TUBA1A	79003	3288	MIS12
DB0001R12C16N2_DN	AD0002R09C03N2_DN	Dn-Dn	AGGTTTGAAAATTAAGCCATCAAAC	CGACTCACTTTTAAAAACAACTAAG	169	284086	53456	NEK8	10460	71455	TACC3
DB0002R02C15N2_DN	AD0001R02C11N2_DN	Dn-Dn	ACGCCAAAGGTGGACCCAGTCGGCC	AAAATATACATGCGGACATCAAGTT	86	7251	3267	TSG101	10376	1072	TUBA1B
DB0001R06C08N2_UP	AD0002R04C06N2_UP	Up-Up	TTCGTTTCCACTGGTTAGTGCTGCC	TAGGGCGGTGCCTCGCGTGACTTGG	261	79003	3288	MIS12	54930	3863	HAUS4
DB0001R03C21N2_DN	AD0002R02C04N2_DN	Dn-Dn	GTGGCCCTGTAACGCGAATCAACAA	CTAAGGACCTCAATTCTAGCCAATA	1	6102	11374	RP2	29883	10940	CNOT7
DB0001R02C02N2_DN	AD0003R02C23N1_DN	Dn-Dn	ACTAGTCCACTAAGACGCTCCGCTG	ACGGGCTAATACAATAGTGTTAATG	44	1020	3701	CDK5	6271	5964	S100A1
DB0002R09C18N2_DN	AD0002R10C16N2_DN	Dn-Dn	GCCCCCGAACGCAAATCGCCATCAG	ATAGTACTCTAAGAATTTCCCTTCA	170	51175	2163	TUBE1	10013	8810	HDAC6
DB0002R02C20N1_DN	AD0001R02C19N1_DN	Dn-Dn	TGCCCTGCCGCACGAGACAGAATTC	CGGCCTTCCACCGCTAGGTCATCGA	17	26119	9194	LDLRAP1	10376	6115	TUBA1B
DB0001R06C03N2_UP	AD0003R05C07N2_UP	Up-Up	GCCCGGTTGGATTGGGTCTGTTTGG	TGACTATTTTGATCTGTGGGTCGGA	94	80184	2699	CEP290	93323	7014	HAUS8
DB0002R02C05N1_DN	AD0001R13C11N2_DN	Dn-Dn	ATTGCGCACATTGGGCCACAACGGA	GATGTCCGTTTAATAAGTTAACACG	84	3320	56677	HSP90AA1	164045	55072	HFM1
DB0002R06C05N1_DN	AD0002R07C18N2_DN	Dn-Dn	CACCTCCGTCGTCGGGCACCTGCCT	TTTACAATCCCCATCACCTTAAAAT	128	10426	8943	TUBGCP3	5566	71136	PRKACA
DB0002R11C02N2_UP	AD0002R12C08N1_UP	Up-Up	GCGTGGCTCCGGCATTTGACGAGGT	GTCTGTCTTTTCGCCTTGTTGAAAG	29	90410	4088	IFT20	10933	4430	MORF4L1
DB0002R15C18N2_UP	AD0002R05C10N2_UP	Up-Up	ATCTGCGCTGTGCACCGTCGGTGCT	CTATAATAGTTTTTAACAACAGAGA	272	79441	4024	HAUS3	10426	8943	TUBGCP3
DB0002R16C19N2_UP	AD0002R16C19N1_UP	Up-Up	CAAAGGTCAAGTGGAACGGTGAGAG	GCCGCGGGATGCCCTGGGAGCTGCG	3	10426	2984	TUBGCP3	9793	9657	CKAP5
DB0002R06C06N2_UP	AD0001R05C16N2_UP	Up-Up	CCTGATCAAATGGCCTAGTTGACAG	TCGGCGACACCGTTCGTTGTAGGGA	162	10426	8943	TUBGCP3	27229	5836	TUBGCP4
DB0001R16C18N2_DN	AD0002R15C10N2_DN	Dn-Dn	CCCCCCCTCCCTTACGTCCTCCGGC	GTGCATTCTCTCTAACCCAAATGGC	288	402	7933	ARL2	80321	1596	CEP70
DB0002R14C21N1_DN	AD0002R04C21N2_DN	Dn-Dn	CAAGGCAGGTTTTGCACTGGGTTGA	CCTCCCATCTTCCACGCTACGGCTC	110	6271	5964	S100A1	5576	4132	PRKAR2A
DB0003R06C08N2_UP	AD0001R13C20N1_UP	Up-Up	CGGTTTGGGCCTTTGCCAGCCTGAG	GGCGACGGCTGCGGTGGTTTCGGAC	307	54585	10414	LZTFL1	22919	56115	MAPRE1
DB0002R05C21N2_DN	AD0001R15C02N2_DN	Dn-Dn	CTTTACAGTCAGAACTGCGGACGAC	TGGAGACTGCCTCGCAAACTCGTGT	138	1453	3787	CSNK1D	1070	5538	CETN3
DB0002R04C24N2_DN	AD0002R12C14N2_DN	Dn-Dn	CCGTCAGAACAAAACACCACGAATA	CATCCAGCACCGCCCAAAACAACAG	160	54930	3863	HAUS4	10933	4430	MORF4L1
DB0002R02C15N2_DN	AD0001R14C07N2_DN	Dn-Dn	ACGCCAAAGGTGGACCCAGTCGGCC	ACCCACGGTGAGCTCAAGGCCACAA	159	7251	3267	TSG101	582	56157	BBS1
DB0002R02C06N1_UP	AD0001R01C15N2_UP	Up-Up	TTGCTTGCGTGTGGCGTGGCAATAT	TTGATCGTGGGCTAGAGTTATGGAT	83	3320	56677	HSP90AA1	55559	347	HAUS7
DB0003R05C17N2_UP	AD0002R14C14N2_UP	Up-Up	ACTTAGTTGAGTTTGGGCAACCTAC	CGGTTGGGAGGAAGTGAGGAGGGTT	312	1781	291	DYNC1I2	1639	8953	DCTN1
DB0001R08C02N2_DN	AD0001R09C06N2_DN	Dn-Dn	CCGCAATAGACACGGCGCCTACATT	GGTTAGCTGTTGCGGACCTGCAATA	330	203068	14788	TUBB	203068	14788	TUBB
DB0001R06C07N2_DN	AD0001R09C08N2_DN	Dn-Dn	CGGAGACTACCAACCAGAACCAAAC	GTCCCGAACTGAGAAAAGCCCTAGA	99	11258	3972	DCTN3	23568	3431	ARL2BP
DB0001R12C18N2_UP	AD0001R03C02N2_UP	Up-Up	CCTTCTGCTACCGGAATTGTGTACG	TGTACTTTAGCATTATACATATGTC	586	284086	53456	NEK8	55722	4	CEP72
DB0003R08C15N2_DN	AD0001R01C12N2_DN	Dn-Dn	CCGAATGCCATTCTACTGGTCCGCC	CTGCTGCCCCCATTCCATCCTTGAC	285	114791	71235	TUBGCP5	1020	3701	CDK5
DB0002R09C18N2_UP	AD0003R06C17N2_UP	Up-Up	GGGCTATCTATCGTTAACTGGTGTG	GTTATAATGTCGGCCACGACGTGGT	227	51175	2163	TUBE1	60509	4496	AGBL5
DB0001R12C14N1_UP	AD0002R09C21N2_UP	Up-Up	TTCCCTAACATGGCGTCCTGGGGTG	AAACGTATGCATCATGGGTACAATT	294	54820	7928	NDE1	80254	7011	CEP63
DB0001R02C22N2_DN	AD0003R02C17N2_DN	Dn-Dn	TAAGCCTTGTTCCCTGACAAAGATG	AATCACGATCAGTTCAAACCCTGTT	62	10376	6115	TUBA1B	27258	5664	LSM3
DB0002R02C15N2_UP	AD0001R10C19N1_UP	Up-Up	TTGAACGCTTATTTGGGTCAATATC	CGGTATCAGTAGGGCAGTATTTCGG	31	7251	3267	TSG101	10540	3453	DCTN2
DB0001R06C18N2_UP	AD0003R04C10N2_UP	Up-Up	AATCCAAAGGCGGCGACGCATGCTG	CTGTGATCACAGGCAATCGAATTTA	188	10142	14138	AKAP9	9702	10302	CEP57
DB0001R07C15N1_UP	AD0001R05C24N2_UP	Up-Up	TATTAGGTGTTAGGGTAGCGACTGA	AGCTGGACACGACGCCGTGGTATTG	615	5577	14506	PRKAR2B	56890	9176	MDM1
DB0002R10C19N2_UP	AD0003R06C09N2_UP	Up-Up	CTTGCCTAATTGACGCCTGACATGG	TATGCGCTTTGCCCGTTGTCTGTGG	68	4957	3043	ODF2	83540	5774	NUF2
DB0002R08C04N2_UP	AD0002R16C04N1_UP	Up-Up	TTGTTGAACGGGCGTGTAAACGGAT	TGGATAACTTCAAATTACTTCCTGG	275	5048	12270	PAFAH1B1	10426	2984	TUBGCP3
DB0001R08C13N2_UP	AD0002R07C12N2_UP	Up-Up	GAACGAACAAGCGGAGCGTCGGCGG	CACTTAGACTAACCTGTCGCGGGTC	22	9738	1945	CP110	5566	71136	PRKACA
DB0002R12C23N1_UP	AD0002R02C22N2_UP	Up-Up	GGATTGCCTGCCAAAACGGGGCAGT	TAGACTACGTTGGGCGCTTGAAGCG	192	93621	12736	MRFAP1	49856	55298	WDR8
DB0002R12C07N2_DN	AD0001R03C04N2_DN	Dn-Dn	CTTTCCAGGGAATATGATGTGCGTC	GGCGCTCGAATCCTTACTCTCATAA	39	51013	1684	EXOSC1	261734	10399	NPHP4
DB0002R03C02N2_UP	AD0001R05C01N2_UP	Up-Up	GTATGAGCCGACAAGTGGACGACGA	TCTCGTGGGTTACCCTGACGGCTTC	453	1021	13668	CDK6	55012	12126	PPP2R3C
DB0003R05C06N2_UP	AD0002R04C23N2_UP	Up-Up	TACCTAGGTTCTATGACAATATGGT	CACTTGTAGTATAGTCCTAGAATTG	1	5347	2963	PLK1	1453	3787	CSNK1D
DB0001R02C18N2_UP	AD0003R01C23N2_UP	Up-Up	GGTAGTGAGTCAGCTAGACTGGTAA	AGCTCATTCGTGTGATTCCGTGTAT	285	10376	229	TUBA1B	6810	8013	STX4
DB0001R07C01N1_UP	AD0001R01C05N2_UP	Up-Up	ATCACGCGTGGTGTGTTGGTTGGCA	TTCGTCGGCTGCTTGTCAAGCACTT	440	57695	14162	USP37	2275	5359	FHL3
DB0001R05C05N2_DN	AD0001R02C03N1_DN	Dn-Dn	CATGAATTAGGGTAAATAAGCCAAG	TCTCAAAAATGTGAAAAGAAAGGTA	434	56890	9176	MDM1	10382	6055	TUBB4
DB0001R16C04N2_DN	AD0001R15C02N2_DN	Dn-Dn	ATTTACGCTCTCGGAGACCTGTAAT	TGGAGACTGCCTCGCAAACTCGTGT	263	51274	15026	KLF3	1070	5538	CETN3
DB0002R10C21N1_UP	AD0001R05C02N2_UP	Up-Up	TGAAGACAAATTGTGAGGGTGGACA	AAATTTTTCCGCTAAGCCTGTTCGT	6	10013	8810	HDAC6	55012	12126	PPP2R3C
DB0002R10C05N2_DN	AD0002R13C10N2_DN	Dn-Dn	ATTAATGTTCAATTCATAAGAATAC	GGTAGGCCGTAAAAACCTGCGGTAA	124	80254	7011	CEP63	5701	7961	PSMC2
DB0002R01C22N2_UP	AD0001R09C24N2_UP	Up-Up	TCGGGTGAGATTTGATTGGTTGTTT	TACATTCTTGGGAAGTTCGCTAGCG	1	84902	9655	CCDC123	90410	10243	IFT20
DB0003R08C10N2_UP	AD0001R01C03N2_UP	Up-Up	TTGGTCCCTTGAGTTGTACCAATCT	CCGGGGGTGGGGAGACGGCCCTGGA	1	22919	56115	MAPRE1	9814	9688	SFI1
DB0003R04C22N2_UP	AD0001R05C13N2_UP	Up-Up	CCCGCGGGGGCGGTTAGCGGGTGAA	TATGTTTCTTTATCGATACTTGCAC	431	22974	3600	TPX2	115106	13260	HAUS1
DB0002R15C06N2_UP	AD0002R04C21N2_UP	Up-Up	TATTTTTGAGTTCGTGCATGGGTTG	CCCAGGGGGGTGTACCGGGAGTGTG	2	599	53726	BCL2L2	5576	4132	PRKAR2A
DB0003R04C04N2_DN	AD0002R10C10N2_DN	Dn-Dn	GTCCCACCTTACCACCTCTTCGAAA	TGCGATACGTTTAATCGATCAAGAT	237	25855	6651	BRMS1	79959	1190	CEP76
DB0003R07C11N2_UP	AD0003R02C14N2_UP	Up-Up	CTTCAAATTTGGATCTTAGCGCCAT	TCGAGGCCAAGGTACGATCGTTACT	59	54585	1540	LZTFL1	9111	7519	NMI
DB0001R14C05N2_UP	AD0002R09C17N2_UP	Up-Up	CATAGTGGTTACTAGTAATCGTTAA	GTGATCGCTCCTCGATCAGGACACT	21	26140	52663	TTLL3	282809	1515	POC1B
DB0003R04C04N2_UP	AD0003R03C14N2_UP	Up-Up	ACTGTTTAGGTCGGAGCACACGAGA	CTATTTTCAGGACCTCCATTTAAAT	178	25855	6651	BRMS1	22974	3600	TPX2
DB0001R10C01N2_DN	AD0001R01C09N2_DN	Dn-Dn	CATGCCCCCTGCTTACGCACGCGCC	ATCATGCCGCGCTAGTTGGAGCTCT	200	10540	3453	DCTN2	7532	801	YWHAG
DB0002R12C08N1_DN	AD0001R13C17N1_DN	Dn-Dn	TGCCCATTGCTCACCTGATCACTTT	CCTCTATGCGCCACTACCGTCCACG	265	51013	1684	EXOSC1	8655	56155	DYNLL1
DB0001R05C05N2_DN	AD0002R16C03N2_DN	Dn-Dn	CATGAATTAGGGTAAATAAGCCAAG	GACAGAGATAGCATACTACCTAATA	273	56890	9176	MDM1	22852	70210	ANKRD26
DB0002R15C14N2_UP	AD0002R01C09N2_UP	Up-Up	CTGTCTGTTGCTAGCGAGCTTCTAT	CAGATTTCAGGACTCTGCGTGCGTC	208	1639	8953	DCTN1	10460	56175	TACC3
DB0001R15C04N2_UP	AD0002R05C12N2_UP	Up-Up	CGTTGGAGGTCTGGTCATACGACGA	TCTTAGGGATTCAAACCGTTTTAAA	52	1070	5538	CETN3	203068	3825	TUBB
DB0003R06C04N1_DN	AD0002R01C11N2_DN	Dn-Dn	CCCTCCTGACCGACCTGGGTCGGA	CACCCCCCCAGACCCCGGACATTCG	1	9702	10302	CEP57	11030	3504	RBPMS
DB0003R07C01N2_DN	AD0001R06C17N2_DN	Dn-Dn	CCACCGACTGGCGACATCACTCGAC	GCTAGGGAGTTTTAAGATAAGAGTT	12	29911	573	HOOK2	80184	2699	CEP290
DB0001R14C19N2_DN	AD0002R14C15N2_DN	Dn-Dn	TCCACGGAATAAGTAGCGAAAATAA	GTACTACCAAATGAAATCTCAACTC	90	582	56157	BBS1	1639	8953	DCTN1
DB0002R08C03N2_DN	AD0002R09C01N2_DN	Dn-Dn	TAATTGGCATTGTCCATGCTTAGC	CTGCGGACATGTTCAAGACATACAC	425	5048	12270	PAFAH1B1	6683	72169	SPAST
DB0001R15C04N2_UP	AD0001R02C03N1_UP	Up-Up	CGTTGGAGGTCTGGTCATACGACGA	CTTTAGCGACTTGAGCGCCCCGGGT	160	1070	5538	CETN3	10382	6055	TUBB4
DB0003R07C11N2_UP	AD0003R02C15N1_UP	Up-Up	CTTCAAATTTGGATCTTAGCGCCAT	AGAGTTTTTAATAACAGATGGTATTTAGT	15	54585	1540	LZTFL1	27258	5664	LSM3
DB0003R03C15N2_DN	AD0002R14C19N1_DN	Dn-Dn	CTGTCCTCCCGGCTTTCGCAGAGGC	TATCACAGATTGAGTCGCAACGCGT	2	6810	8013	STX4	79441	4024	HAUS3
DB0002R09C02N2_UP	AD0002R11C22N2_UP	Up-Up	CTGAGGTGATCATCATAAGTCGAGG	CAAGTACCTTATCGTACAAATTCTG	41	10460	71455	TACC3	5708	5171	PSMD2
DB0002R08C03N2_UP	AD0002R12C04N1_UP	Up-Up	TCGCTAGACTCTACCAATGTGTTCA	ACATCGGCACCGAAGCCCGCCGTA	425	5048	12270	PAFAH1B1	1032	3933	CDKN2D
DB0001R16C18N2_DN	AD0002R16C03N2_DN	Dn-Dn	CCCCCCCTCCCTTACGTCCTCCGGC	GACAGAGATAGCATACTACCTAATA	360	402	7933	ARL2	22852	70210	ANKRD26
DB0002R06C23N2_DN	AD0001R10C22N2_DN	Dn-Dn	AAATATGCAATTTACCAGGGGGACT	CGCGGGCTGCCCGGATCACTACAC	125	7846	4595	TUBA1A	49856	7939	WDR8
DB0002R12C02N2_UP	AD0001R14C07N2_UP	Up-Up	ACTAGACATCCAATTTATTGGTGCA	GGATAGATTAAGTCGCGAAAGCCTT	89	5700	4018	PSMC1	582	56157	BBS1
DB0003R07C18N2_DN	AD0001R01C03N2_DN	Dn-Dn	ACGGTCCCGGAGCGCTCCAAACCGC	GTGGACGTTTAAAATTTAAGGAACG	16	51175	1716	TUBE1	9814	9688	SFI1
DB0002R10C11N2_DN	AD0002R11C12N2_DN	Dn-Dn	TACGGGAACCCTACCGTTACCCTCC	GGCTACAACGATATCAACCCTTACG	1	284076	2303	TTLL6	51053	5591	GMNN
DB0001R16C08N2_UP	AD0001R10C24N1_UP	Up-Up	GTGCGCGTTAGAGTTTCATTAGGGA	TCAGTGCTATAGTTTGGAGGTACG	28	22924	7187	MAPRE3	49856	7939	WDR8
DB0002R06C03N2_UP	AD0001R01C04N2_UP	Up-Up	TATCGGGCAAGAGTGCGTGCGTCGG	GGAGACGAACCGATAGGGGACAGGA	112	1454	4815	CSNK1E	2275	5359	FHL3
DB0001R03C01N2_DN	AD0002R11C22N2_DN	Dn-Dn	GATGACCGGCGCGGTACTCGCCGCC	GAAACTGCAAATTCGAATAGATTAT	169	57819	6601	LSM2	5708	5171	PSMD2
DB0001R12C08N2_DN	AD0001R01C22N2_DN	Dn-Dn	ACCGTTGTATGGAGATGCGAGTTAA	TCGCGCAGCTAGGCGTAGAGAGCCC	159	121441	1509	NEDD1	29922	5633	NME7
DB0003R06C08N2_UP	AD0002R14C11N2_UP	Up-Up	CGGTTTGGGCCTTTGCCAGCCTGAG	GACCTATCTCGAAGATACATGCCC	75	54585	10414	LZTFL1	84100	1857	ARL6
DB0002R06C15N2_DN	AD0003R03C19N2_DN	Dn-Dn	CGCCCTAAAGACCTCCGAGACAGAC	GTATTTAATAATGTGGTGTCGTCAT	125	203068	3825	TUBB	5347	2963	PLK1
DB0002R08C10N2_DN	AD0002R09C16N2_DN	Dn-Dn	GACAGTGACTCTCTCACACAGTGAG	GCCTCGGCCAACGCTATCGACTAAT	40	79600	71186	TCTN1	51175	2163	TUBE1
DB0002R06C19N2_DN	AD0002R05C20N2_DN	Dn-Dn	TTGAGCGCCTACCGCCCCCCGACTA	AAGTTTTCAAATGGTTCATATTAAC	8	10383	2550	TUBB2C	7846	4595	TUBA1A
DB0002R15C12N2_DN	AD0003R01C02N1_DN	Dn-Dn	TTGACACTGCCTGCCCACTAAACTC	TGCAGTTGTATCGAGAACGCATCAA	99	84100	1857	ARL6	10013	2397	HDAC6
DB0002R02C01N2_UP	AD0002R04C23N2_UP	Up-Up	TCAAGCGCTAGCTGTCCCATGGGGT	CACTTGTAGTATAGTCCTAGAATTG	270	64376	1154	IKZF5	1453	3787	CSNK1D
DB0003R07C14N2_DN	AD0002R05C14N2_DN	Dn-Dn	TACAATCGATATTGTCATTGCACCT	CTATCATCATAGCTTTTGTGATCA	13	93594	8737	WDR67	10383	2550	TUBB2C
DB0002R14C10N2_UP	AD0003R05C02N2_UP	Up-Up	ACTACATTGATTGGTCCTCTGCGCT	AGATCGGCTCATGCGTCGGTGTGA	258	51100	4480	SH3GLB1	4957	3043	ODF2
DB0003R06C05N1_DN	AD0002R09C16N2_DN	Dn-Dn	GCCAACACAGGAATAGTGTTGCCAT	GCCTCGGCCAACGCTATCGACTAAT	193	9702	10302	CEP57	51175	2163	TUBE1
DB0002R04C22N2_DN	AD0002R12C04N1_DN	Dn-Dn	ACCACGCTGTTCTTCACCTCTGGAC	CTTAAGGTGAGTTATCCATATCTAT	9	54930	3863	HAUS4	1032	3933	CDKN2D
DB0002R05C21N2_DN	AD0001R16C16N1_DN	Dn-Dn	CTTTACAGTCAGAACTGCGGACGAC	ATTACCAGACAAGACGTTACACGGC	155	1453	3787	CSNK1D	54801	8819	HAUS6
DB0001R12C14N1_DN	AD0001R10C10N2_DN	Dn-Dn	TATACATCCCCGTCGGACCGCATGG	GCTCACTAGACTAGGAATTCGTAAA	133	54820	7928	NDE1	10376	7910	TUBA1B
DB0001R02C02N2_UP	AD0002R02C16N2_UP	Up-Up	ATTTTAAAGTAACACAATACCACTT	TAATGTCGACGCCCACATGGCAATT	37	1020	3701	CDK5	3320	53186	HSP90AA1
DB0002R02C22N1_DN	AD0002R14C11N2_DN	Dn-Dn	ACCGGTACTCATGTGTGGGCGCACC	TTTTCGCAGTGAGCACTTGTTATCC	69	694	5844	BTG1	84100	1857	ARL6
DB0003R02C16N2_UP	AD0003R01C23N2_UP	Up-Up	TGTGTCTGCGGGGGTGAGGGGGCGA	AGCTCATTCGTGTGATTCCGTGTAT	82	3093	11772	UBE2K	6810	8013	STX4
DB0002R02C01N2_DN	AD0002R14C05N2_DN	Dn-Dn	AAGCGCTACCGCTTACCTTGAGCAA	CTCCAGAGCGTCCCGTGCCACGCAC	1	64376	1154	IKZF5	638	3740	BIK
DB0001R06C18N2_DN	AD0002R09C03N2_DN	Dn-Dn	CTGGATTCATAGGCTTTCGAAAAGT	CGACTCACTTTTAAAAACAACTAAG	77	10142	14138	AKAP9	10460	71455	TACC3
DB0001R14C16N2_DN	AD0003R06C01N2_DN	Dn-Dn	GCCGCGGTGCGGACGACCGCCTAAC	AATGGTCACAAAGATTTTCGTTAGG	10	25886	56591	POC1A	55722	3636	CEP72
DB0002R06C15N2_DN	AD0002R08C08N2_DN	Dn-Dn	CGCCCTAAAGACCTCCGAGACAGAC	CTGTGCCCAACTCTTCTGCTCCTGT	59	203068	3825	TUBB	79600	71186	TCTN1
DB0001R03C18N2_UP	AD0002R10C06N2_UP	Up-Up	GTGGGCATGCCTCATGCAGGGGGCA	AATAGAAAGTCCGGTCTCGCTTCAT	188	11104	11609	KATNA1	79959	1190	CEP76
DB0003R02C16N2_DN	AD0002R05C24N2_DN	Dn-Dn	GTCTTATCGGACCGTCCCCGCTCTC	GTGACGAATAATAAGCGCAATGTTT	128	3093	11772	UBE2K	55012	2389	PPP2R3C
DB0002R03C02N2_DN	AD0001R04C09N2_DN	Dn-Dn	AAGCACTCGCATCGAAAATCACAGA	TACAAAGACCCTTTCTAGGTTTGCC	250	1021	13668	CDK6	26146	11570	TRAF3IP1
DB0001R02C08N2_DN	AD0001R13C11N2_DN	Dn-Dn	AGGTGGCAATGACTAAACCAATCAA	GATGTCCGTTTAATAAGTTAACACG	1	55559	347	HAUS7	164045	55072	HFM1
DB0001R16C15N2_DN	AD0001R07C09N2_DN	Dn-Dn	CTATCTTCCACATTTGGCCTACGAG	CATACTTTCCGCATGTGCCCGTAGT	58	402	7933	ARL2	55233	925	MOBKL1B
DB0001R14C20N1_DN	AD0002R10C15N2_DN	Dn-Dn	CTACGGCATGAAATTAACAGTTCCA	GTACTTAACGCGGGTTGAGACTTAC	120	582	56157	BBS1	10013	8810	HDAC6
DB0002R06C21N2_DN	AD0002R08C16N1_DN	Dn-Dn	CCCTCCTGGCACACCTAAGTAGAAC	AAAGAACAACAAGACGGGCAAGAAC	277	7846	4595	TUBA1A	10464	71402	PIBF1
DB0002R03C02N2_UP	AD0002R08C22N1_UP	Up-Up	GTATGAGCCGACAAGTGGACGACGA	GGATAGTCCTCTTCTCCCATGGTAC	376	1021	13668	CDK6	6683	72169	SPAST
DB0001R16C08N2_UP	AD0001R02C14N2_UP	Up-Up	GTGCGCGTTAGAGTTTCATTAGGGA	CTTGGGTCGGGAGGGCGTTTGGGGG	8	22924	7187	MAPRE3	10376	229	TUBA1B
DB0001R09C14N2_DN	AD0001R07C23N2_DN	Dn-Dn	GCCCCTCCACTCCACACCGGTCCAG	TACACAGGCAGGAGGCATTATATTT	257	23332	10089	CLASP1	57695	14162	USP37
DB0002R10C21N1_UP	AD0001R08C06N2_UP	Up-Up	TGAAGACAAATTGTGAGGGTGGACA	AAATGGGTGCCGGCTGGGTCACGCC	21	10013	8810	HDAC6	4751	14238	NEK2
DB0003R03C05N2_DN	AD0001R16C10N2_DN	Dn-Dn	CCTTCCGGACCCCGCACGCTGCGGC	GTTTCAAGGCTAAAGGTTAGATGAT	2	1487	13646	CTBP1	27229	907	TUBGCP4
DB0001R15C04N2_UP	AD0001R13C13N2_UP	Up-Up	CGTTGGAGGTCTGGTCATACGACGA	TAATACGGGTCGAGTATGATGTTTG	145	1070	5538	CETN3	26140	52663	TTLL3
DB0003R03C24N2_DN	AD0002R02C02N1_DN	Dn-Dn	GCTGCCCCGCTGGGGATGCTTAGGG	TACCTGGACTCAGTCGACTGCAAAA	172	84324	434	SARNP	163	4761	AP2B1
DB0001R05C05N2_UP	AD0001R06C17N2_UP	Up-Up	GGGGGTGGGGTACCGGTAGATGGGT	TGGTTTGCGGGCGGAAGCTGAACGC	175	56890	9176	MDM1	80184	2699	CEP290
DB0002R05C02N2_UP	AD0001R16C16N1_UP	Up-Up	TGCACTGTCATTATTACATGCCAGT	AGATATAATATCCCAGGAATCGTTA	38	25886	4487	POC1A	54801	8819	HAUS6
DB0001R16C08N2_DN	AD0003R02C23N1_DN	Dn-Dn	GCGCAGGGCCATAGCTTGTACTAGC	ACGGGCTAATACAATAGTGTTAATG	194	22924	7187	MAPRE3	6271	5964	S100A1
DB0001R10C08N2_UP	AD0001R14C18N1_UP	Up-Up	TAGTCCTGCTTAACCATTGGTCTCA	AACATGGAGCTTGCAGGGTCCGCAG	294	10540	3453	DCTN2	3796	8070	KIF2A
DB0001R10C10N2_DN	AD0001R10C19N1_DN	Dn-Dn	CCTGGAGCAGACCCTAGGGCAGGTT	GCGCAGAGACGCTATCCAGAGAGTA	123	49856	7939	WDR8	10540	3453	DCTN2
DB0002R08C03N2_DN	AD0003R03C20N2_DN	Dn-Dn	TAATTGGCATTGTCCATGCTTAGC	TTGGAAGTTTTCCCATCAACGATAG	18	5048	12270	PAFAH1B1	5347	2963	PLK1
DB0002R13C19N2_DN	AD0002R12C14N2_DN	Dn-Dn	GATCCTGGCTCGCACTAAAGCTCGC	CATCCAGCACCGCCCAAAACAACAG	68	5711	7647	PSMD5	10933	4430	MORF4L1
DB0002R13C19N2_UP	AD0001R01C01N2_UP	Up-Up	TCAACTGAGGTAGACCGGGCCAGAG	CTTTCTTATGTACCGGATAGTGTGG	125	5711	7647	PSMD5	9814	9688	SFI1
DB0001R14C20N1_DN	AD0002R14C06N1_DN	Dn-Dn	CTACGGCATGAAATTAACAGTTCCA	AGGTATTATAGGAAAATATATCGAG	295	582	56157	BBS1	638	3740	BIK
DB0001R02C13N2_DN	AD0002R13C16N2_DN	Dn-Dn	CCGCCCTCTGATTAGTTCCGCGTCT	AATAACTAGCCTACAATAGTATTGA	180	29922	5633	NME7	1019	4019	CDK4
DB0002R12C07N2_DN	AD0003R04C10N2_DN	Dn-Dn	CTTTCCAGGGAATATGATGTGCGTC	TCTTCTATCTTTCCTCATATATCAA	47	51013	1684	EXOSC1	9702	10302	CEP57
DB0002R15C08N2_UP	AD0001R07C17N2_UP	Up-Up	TTATCGCTCTGAGACTCGAATTCGG	TAGTCGCGGTCGGGGATAAGCTTTA	272	84100	1857	ARL6	5111	3156	PCNA
DB0002R04C24N2_DN	AD0002R04C23N2_DN	Dn-Dn	CCGTCAGAACAAAACACCACGAATA	CCTCAAGCTCAGAGCGTCCCGATTA	148	54930	3863	HAUS4	1453	3787	CSNK1D
DB0001R16C03N2_UP	AD0001R07C04N2_UP	Up-Up	GTACGTAGGGGCTCTTGGCTTTACA	AGGTTAGCGCGCAAGTTTCTATCGG	438	51274	15026	KLF3	11258	3972	DCTN3
DB0001R02C13N2_DN	AD0003R06C09N2_DN	Dn-Dn	CCGCCCTCTGATTAGTTCCGCGTCT	TTCACTAACTGCTAGGGCGTTGTAT	49	29922	5633	NME7	83540	5774	NUF2
DB0001R10C01N2_DN	AD0001R10C18N2_DN	Dn-Dn	CATGCCCCCTGCTTACGCACGCGCC	CACAACGCACCGCCGCCAACGCGGC	82	10540	3453	DCTN2	11116	7071	FGFR1OP
DB0002R02C21N1_UP	AD0002R15C19N2_UP	Up-Up	CGGGCCTAGCGGTGTGTGCGCCCGG	AGAACATGTGTACATGGCCAGGAAT	255	694	5844	BTG1	22852	70210	ANKRD26
DB0001R01C10N2_DN	AD0001R16C16N1_DN	Dn-Dn	CCCCACCCTGCGGTATGCGGGGAAA	ATTACCAGACAAGACGTTACACGGC	93	9814	9688	SFI1	54801	8819	HAUS6
DB0002R12C07N2_UP	AD0002R08C22N1_UP	Up-Up	AGCGTCTACTGCCCAGCGGAGCGGG	GGATAGTCCTCTTCTCCCATGGTAC	22	51013	1684	EXOSC1	6683	72169	SPAST
DB0002R15C18N2_UP	AD0003R02C19N2_UP	Up-Up	ATCTGCGCTGTGCACCGTCGGTGCT	AATGTTTCATCCTACGTGTATGAAG	1	79441	4024	HAUS3	114932	2777	MRFAP1L1
DB0001R02C21N2_DN	AD0003R04C14N2_DN	Dn-Dn	TGATCCGCAGAACAACATAGAATAA	CAGAGAGCCACCTGGTCTCACACGG	171	10376	6115	TUBA1B	54585	10414	LZTFL1
DB0003R05C06N2_DN	AD0001R07C16N2_DN	Dn-Dn	ACTGCGAACCGCGATAAACAGAATC	TGTATTATTCGGCCGCCAGTAGTAC	124	5347	2963	PLK1	5111	3156	PCNA
DB0003R07C24N2_UP	AD0001R06C01N2_UP	Up-Up	ATGACCACGTCATATCGTATGGGAA	TGGTACGCTGCTATGGGGGGGGACG	271	282809	1515	POC1B	56890	9176	MDM1
DB0001R03C13N2_UP	AD0001R06C02N2_UP	Up-Up	GCTTTCTTAACTTGCTGTTATGCAG	AGGACTCTTTTAGGATACGGTTTAC	135	6286	2693	S100P	51259	6396	TMEM216
DB0003R07C08N2_UP	AD0001R05C21N2_UP	Up-Up	CAGTGACGGAGGTTATGAGTGTCAC	TGCAATCGGGGTTAGCCGGACCTTG	275	115106	7083	HAUS1	29911	573	HOOK2
DB0002R10C15N1_DN	AD0001R02C15N1_DN	Dn-Dn	GTTTCTTCCTGCACCCTCGCCAATT	TGCATCCGTATTCAATCAGCCACGA	202	79959	1190	CEP76	10376	229	TUBA1B
DB0003R05C17N2_UP	AD0002R15C12N2_UP	Up-Up	ACTTAGTTGAGTTTGGGCAACCTAC	CTGAATATATGTGATGGTATTGAGG	328	1781	291	DYNC1I2	80321	1596	CEP70
DB0003R03C07N2_UP	AD0002R14C23N2_UP	Up-Up	TGCGCTATTCCTGCGTATCGCGGTG	GTGGAGGCCCGACGGGGCAGGGGGG	5	1487	13646	CTBP1	79441	4024	HAUS3
DB0002R05C16N2_UP	AD0003R05C11N2_UP	Up-Up	CGCGGCCTTGAGTAAGAAGCGGTGC	AAACCGCAGGTTTGTGTTAGTTCTA	243	5576	4132	PRKAR2A	93323	7014	HAUS8
DB0002R07C04N2_UP	AD0001R04C24N2_UP	Up-Up	TGCTAATGGGTAGAACAGGCTACTG	TTCAGCTAGCGACGGGTGACATGGG	159	83540	5774	NUF2	1778	12239	DYNC1H1
DB0001R07C15N1_UP	AD0002R12C02N2_UP	Up-Up	TATTAGGTGTTAGGGTAGCGACTGA	CTTTACGGATCTATCTTCTCTTGAC	2	5577	14506	PRKAR2B	56915	4997	EXOSC5
DB0002R10C18N2_DN	AD0002R13C18N2_DN	Dn-Dn	TCAGGCCTGCAATGTGCAGATAGTA	GGAACTTAGGGGGGCGCTCCAAGCG	182	4957	3043	ODF2	665	2427	BNIP3L
DB0002R05C21N2_DN	AD0001R10C24N1_DN	Dn-Dn	CTTTACAGTCAGAACTGCGGACGAC	TGTCCGGGACCCTACTGAGCACATG	1	1453	3787	CSNK1D	49856	7939	WDR8
DB0002R06C04N2_UP	AD0002R11C12N2_UP	Up-Up	TGAGTCCTTGCGGGACTCTGTGCT	TGGTGATTTTAGGGGATTGACTAAT	194	1454	4815	CSNK1E	51053	5591	GMNN
DB0001R01C02N2_UP	AD0003R02C11N1_UP	Up-Up	AGTTGAGTTCTGCAGGGACGTCGGA	ACAGCAATATAATGCATGTGGGATT	144	9814	9688	SFI1	10212	3179	DDX39
DB0001R03C13N2_DN	AD0001R06C17N2_DN	Dn-Dn	TCCAGTTAATAGGTAAGTAACGTTG	GCTAGGGAGTTTTAAGATAAGAGTT	214	6286	2693	S100P	80184	2699	CEP290
DB0002R08C19N2_UP	AD0002R16C03N2_UP	Up-Up	TCTATAATTGTTAGCGGCCGGATG	GGGAATGGGAACCTATGATAGCTGTT	89	6683	72169	SPAST	22852	70210	ANKRD26
DB0003R07C10N2_UP	AD0003R05C23N2_UP	Up-Up	ACCATCGTTTTGGAATGTGGGGCTA	TACTACGCAAGGATGGAAGGGTTAC	141	54585	1540	LZTFL1	55722	3636	CEP72
DB0002R04C14N2_UP	AD0002R11C20N2_UP	Up-Up	CATGAAGCGGATCAATCAGGGCGAG	GATGGAATCAGCAATGTATATGCTA	47	164045	53147	HFM1	5708	5171	PSMD2
DB0002R14C09N2_UP	AD0001R05C24N2_UP	Up-Up	GTGGCGCTTGAGCCATTATGGTAGT	AGCTGGACACGACGCCGTGGTATTG	7	664	7547	BNIP3	56890	9176	MDM1
DB0002R08C10N2_UP	AD0002R07C21N2_UP	Up-Up	TCAGACTGTCACGCATGTGGCCCGA	GTTGCACCAGGGGGGTATTGGCTGA	300	79600	71186	TCTN1	5048	12270	PAFAH1B1
DB0002R12C19N2_DN	AD0002R02C16N2_DN	Dn-Dn	TCGCGAGTCTGACTTCCAATAGTTA	GTCTAATACCTCATACACTCACTCA	341	93621	12736	MRFAP1	3320	53186	HSP90AA1
DB0003R04C22N2_UP	AD0002R04C06N2_UP	Up-Up	CCCGCGGGGGCGGTTAGCGGGTGAA	TAGGGCGGTGCCTCGCGTGACTTGG	36	22974	3600	TPX2	54930	3863	HAUS4
DB0001R10C15N2_DN	AD0002R09C18N2_DN	Dn-Dn	CACCCTCCCACGGCTGCAGCCTTGG	TTCGTGTATACTCTCACATACGTGA	86	7283	8018	TUBG1	282809	1515	POC1B
DB0002R04C06N2_UP	AD0003R02C14N2_UP	Up-Up	GTCTGCTGTGGGGACGAGTAGGGGG	TCGAGGCCAAGGTACGATCGTTACT	6	49856	55298	WDR8	9111	7519	NMI
DB0002R11C12N2_UP	AD0001R06C17N2_UP	Up-Up	GCCGTATCGGGAGTGCCGTCTGGAG	TGGTTTGCGGGCGGAAGCTGAACGC	313	90410	4088	IFT20	80184	2699	CEP290
DB0003R02C16N2_UP	AD0001R12C24N2_UP	Up-Up	TGTGTCTGCGGGGGTGAGGGGGCGA	CAACCTTGTTGACCTAATGTGTGGT	187	3093	11772	UBE2K	134359	52781	POC5
DB0003R06C15N2_DN	AD0002R10C16N2_DN	Dn-Dn	CTCCAGCCCAACTGGCTCGCTTCCC	ATAGTACTCTAAGAATTTCCCTTCA	148	129880	10732	BBS5	10013	8810	HDAC6
DB0003R04C04N2_DN	AD0001R10C04N2_DN	Dn-Dn	GTCCCACCTTACCACCTCTTCGAAA	ACGGGGCACTGCGCTGACACAACCG	533	25855	6651	BRMS1	23332	10089	CLASP1
DB0003R07C14N2_UP	AD0001R13C09N2_UP	Up-Up	GCATGGTAGTTAACCGGGCCTTAGG	ACACGCCAATCACTATTTCAAAAAT	130	93594	8737	WDR67	164045	55072	HFM1
DB0002R14C08N2_UP	AD0002R08C08N2_UP	Up-Up	GAATCTGTTGTTGCTTGTATGAGGT	GAATCCTTCAGTACGGGCGGGGGGC	10	664	7547	BNIP3	79600	71186	TCTN1
DB0002R11C02N2_UP	AD0002R01C11N2_UP	Up-Up	GCGTGGCTCCGGCATTTGACGAGGT	CGTGGGCGTAGGAGACCGGGGGTGC	80	90410	4088	IFT20	11030	3504	RBPMS
DB0001R14C04N2_DN	AD0003R06C08N2_DN	Dn-Dn	ACCCTGCGAGGAGGGGTTTTTAGAG	GTAGAAGATATACGAAACGGACCTT	57	26140	52663	TTLL3	83540	5774	NUF2
DB0001R06C13N2_UP	AD0002R10C16N2_UP	Up-Up	TCTAGAGGGGAGAGGCAGAGTGGTG	AACACGGGGCGCGTAAGGGGGCGGG	100	55233	925	MOBKL1B	10013	8810	HDAC6
DB0001R02C09N1_UP	AD0002R10C16N2_UP	Up-Up	AGGATGATGGGATCGCCAGGCGGTT	AACACGGGGCGCGTAAGGGGGCGGG	74	10121	3250	ACTR1A	10013	8810	HDAC6
DB0003R03C24N2_UP	AD0001R02C11N2_UP	Up-Up	GCCCAAGGGCCTTGTACTTCAATCG	GGAGGTTGGCGGCCATTCTCGTGCG	350	84324	434	SARNP	10376	1072	TUBA1B
DB0003R03C05N2_DN	AD0003R01C24N2_DN	Dn-Dn	CCTTCCGGACCCCGCACGCTGCGGC	GCACGGCCTGACGCAACTTCCGGGA	244	1487	13646	CTBP1	9112	8956	MTA1
DB0002R08C04N2_DN	AD0003R04C08N2_DN	Dn-Dn	CGCAACTACACGAGACCCCAACGAA	TTTCTATGCCATACAAGAGGCGAAT	48	5048	12270	PAFAH1B1	585	1740	BBS4
DB0001R07C02N2_UP	AD0001R01C01N2_UP	Up-Up	TGTAAGACTAGCATGTATCCGGCGC	CTTTCTTATGTACCGGATAGTGTGG	188	4751	14238	NEK2	9814	9688	SFI1
DB0001R09C10N1_DN	AD0001R07C16N2_DN	Dn-Dn	GCCGCCCCGACGTACCCCCATTGAA	TGTATTATTCGGCCGCCAGTAGTAC	6	23332	10089	CLASP1	5111	3156	PCNA
DB0001R14C19N2_UP	AD0002R10C02N1_UP	Up-Up	TAGTCCTTAATCGTTTGCTGGCGTA	ATGGGAACAGGTACCCGCTTCAGGA	529	582	56157	BBS1	284076	2303	TTLL6
DB0001R05C20N2_DN	AD0002R10C06N2_DN	Dn-Dn	GACAGAACGAATCTTAATTCGTCCA	GTGATACCAAAGGCGACAGCCGGGA	230	10733	2057	PLK4	79959	1190	CEP76
DB0003R03C07N2_UP	AD0002R15C15N2_UP	Up-Up	TGCGCTATTCCTGCGTATCGCGGTG	AAAATTGTACCTGCAAATTGATAGC	272	1487	13646	CTBP1	23177	3746	CEP68
DB0002R14C06N1_UP	AD0002R12C08N1_UP	Up-Up	GCCCACATTGGGAGAGGAGGGGAGC	GTCTGTCTTTTCGCCTTGTTGAAAG	461	894	6359	CCND2	10933	4430	MORF4L1
DB0002R07C04N2_DN	AD0001R01C05N2_DN	Dn-Dn	TTCCCCCAATACGGCTCCGCCTGTC	TCACTCGCAACTCAACTGTTTGTAG	101	83540	5774	NUF2	2275	5359	FHL3
DB0001R16C18N2_UP	AD0002R14C05N2_UP	Up-Up	GAATGAGTGATGCCGAGGGATGTTC	CTTAATGTAATTAACAAACCTTAAC	161	402	7933	ARL2	638	3740	BIK
DB0001R05C02N2_DN	AD0003R01C12N2_DN	Dn-Dn	CCCCCGCCCTTGCATCCGCCACTGC	CAAACGCCAGCTCCTTGGAGTGTAT	256	56890	9176	MDM1	7329	3129	UBE2I
DB0001R08C12N1_UP	AD0001R07C23N2_UP	Up-Up	GGTATCTGTATAGGGTCGAAGTTTA	TTGGGGCGTTTTGCTACGACCCAGA	21	8636	2717	SSNA1	57695	14162	USP37
DB0001R04C02N2_DN	AD0002R09C23N1_DN	Dn-Dn	GATCATCAATACCTCAATTGCGTCA	AAACAAATTACAACACAGCGTCATA	56	132320	12277	SCLT1	284076	2303	TTLL6
DB0002R14C23N2_DN	AD0002R15C08N2_DN	Dn-Dn	TAAGATCATAAATAATGTAATTTGA	CCTGTGCGCGGTCCACCGTGGTACA	307	6271	5964	S100A1	1069	5663	CETN2
DB0001R07C23N2_UP	AD0001R04C19N2_UP	Up-Up	TTCCGGGCTCTGATAGTTAGTCTTA	TAGATGAGGTCTCACCTCATTTCGG	215	4739	14735	NEDD9	132320	12277	SCLT1
DB0002R15C18N2_UP	AD0001R09C10N2_UP	Up-Up	ATCTGCGCTGTGCACCGTCGGTGCT	GCTGGGTCCATGATAGCGACGGTGG	114	79441	4024	HAUS3	8636	2717	SSNA1
DB0001R16C13N2_UP	AD0001R01C09N2_UP	Up-Up	AATCATGAAGACGTTGGCGCGGGGG	AATTGAACGGTCAGTGGCATTCCCG	5	983	5873	CDK1	7532	801	YWHAG
DB0002R05C21N2_UP	AD0001R03C05N2_UP	Up-Up	CGCATCGCATTTTTGTCATCATGGA	GAGACTTAAGGTTCTTAGAGATTGG	1	1453	3787	CSNK1D	261734	10399	NPHP4
DB0002R16C19N2_UP	AD0002R05C16N2_UP	Up-Up	CAAAGGTCAAGTGGAACGGTGAGAG	CAATCATCAATATTAGCCTTTGGAT	130	10426	2984	TUBGCP3	10383	2550	TUBB2C
DB0003R07C24N2_DN	AD0002R14C10N2_DN	Dn-Dn	TCACAAGAAGCGGAAATCTGCAAGG	TACCCCTCTCCTCCGGTCAGATTAC	659	282809	1515	POC1B	84100	1857	ARL6
DB0002R08C04N2_DN	AD0001R07C23N2_DN	Dn-Dn	CGCAACTACACGAGACCCCAACGAA	TACACAGGCAGGAGGCATTATATTT	159	5048	12270	PAFAH1B1	57695	14162	USP37
DB0001R16C15N2_UP	AD0002R07C08N2_UP	Up-Up	GTAACTGCGCATATGTTTGTGATGT	CGATAATTGTGCCTGGGTCATGGTG	432	402	7933	ARL2	95681	71181	TSGA14
DB0003R02C23N2_DN	AD0002R09C10N2_DN	Dn-Dn	AACTGTGTTCTAGTCACTACCACCG	CAAACCTATACCTGTGACCATAGTT	12	5928	3366	RBBP4	51175	1716	TUBE1
DB0002R10C19N2_UP	AD0001R16C23N1_UP	Up-Up	CTTGCCTAATTGACGCCTGACATGG	TCCTAGTTTTCTCATATATATTCGT	140	4957	3043	ODF2	84902	9655	CCDC123
DB0001R16C18N2_DN	AD0001R15C19N2_DN	Dn-Dn	CCCCCCCTCCCTTACGTCCTCCGGC	ACAATTTCTCTGCTCAACATAAACT	170	402	7933	ARL2	983	5873	CDK1
DB0002R10C18N2_DN	AD0003R05C07N2_DN	Dn-Dn	TCAGGCCTGCAATGTGCAGATAGTA	GCGTTCACAATAAACAAGGTAAATG	12	4957	3043	ODF2	93323	7014	HAUS8
DB0003R02C24N2_DN	AD0002R07C21N2_DN	Dn-Dn	CGTCGACCCGTTTCCATCCGGCCGG	TCGCTGGCCTCAACGCTAATATCCC	164	5928	3366	RBBP4	5048	12270	PAFAH1B1
DB0001R04C11N2_UP	AD0002R15C08N2_UP	Up-Up	AGCCTGTTCGCGTGTGCTGGGAGTG	TCGCAGTCGTTCGGTTGGGTGACTG	198	57405	13089	SPC25	1069	5663	CETN2
DB0001R05C11N2_DN	AD0003R02C22N2_DN	Dn-Dn	CCCGCCATCCTGCTCGCTCCCCCTA	TTAAACTAGGAATAGCCTACATTTA	188	80321	9161	CEP70	114932	2777	MRFAP1L1
DB0002R07C06N2_DN	AD0002R04C19N2_DN	Dn-Dn	GAACTCTTTCTGACGATTTAAGTAG	CAAAGACCATAAGAGGCTTATTATT	129	83540	5774	NUF2	5576	4132	PRKAR2A
DB0002R12C19N2_UP	AD0001R01C14N2_UP	Up-Up	TGTTGGGCGCTGACGGAAGCCTTCG	ATATCTTAGGCTGTGTGAACGGTAG	72	93621	12736	MRFAP1	1020	3701	CDK5
DB0003R08C18N2_DN	AD0001R02C23N1_DN	Dn-Dn	CGCATACTTAACCGCCAAGGTCATC	GGAAGCACTGCCACTAATACCCGCA	1	51199	70446	NIN	55722	4	CEP72
DB0002R06C15N2_UP	AD0001R02C19N1_UP	Up-Up	TCCGCTGGTGAAGGCTAGGTCGGGC	TTAACTAGACTTAATTTCTTTCAAT	119	203068	3825	TUBB	10376	6115	TUBA1B
DB0002R05C02N2_UP	AD0001R05C02N2_UP	Up-Up	TGCACTGTCATTATTACATGCCAGT	AAATTTTTCCGCTAAGCCTGTTCGT	69	25886	4487	POC1A	55012	12126	PPP2R3C
DB0002R15C02N2_UP	AD0002R06C11N2_UP	Up-Up	CGGCGCGTAGATGCAAACCTTTGAT	GAGAAGCGGTAGGGTGAGTAGGTAA	42	599	53726	BCL2L2	147841	71933	SPC24
DB0002R09C14N2_DN	AD0001R04C17N2_DN	Dn-Dn	CTGACCGTAAATGAATAATCACAGT	CGTGCGCGAGGCTCCAACCGGTGGG	447	51175	2163	TUBE1	132320	12277	SCLT1
DB0002R08C19N2_DN	AD0001R09C13N2_DN	Dn-Dn	CTTCTCACAATCTTGAGGCCCATCC	AGGCGATGAGCCTTACCAAATAAAT	5	6683	72169	SPAST	6672	7188	SP100
DB0002R02C05N1_UP	AD0002R05C10N2_UP	Up-Up	GTTGGGTCGAAGGTGTTGCGCGTGA	CTATAATAGTTTTTAACAACAGAGA	80	3320	56677	HSP90AA1	10426	8943	TUBGCP3
DB0002R12C19N2_DN	AD0001R05C11N2_DN	Dn-Dn	TCGCGAGTCTGACTTCCAATAGTTA	AATAAAAAAGTAGTGTAGTTGG	782	93621	12736	MRFAP1	115106	13260	HAUS1
DB0002R02C21N1_UP	AD0002R07C03N2_UP	Up-Up	CGGGCCTAGCGGTGTGTGCGCCCGG	CGTGGGAGTGGACAGGTGAGGGCGT	44	694	5844	BTG1	95681	71181	TSGA14
DB0001R02C10N1_DN	AD0001R10C16N2_DN	Dn-Dn	CCGAATAAGAATCTCCCCCTATTGG	CCCTAGGTCATAGGAACTTTCAATT	53	10121	3250	ACTR1A	11116	7071	FGFR1OP
DB0003R02C23N2_DN	AD0001R02C06N2_DN	Dn-Dn	AACTGTGTTCTAGTCACTACCACCG	GGTCTGTACAATCTTTAAAATTAGA	1	5928	3366	RBBP4	10382	6055	TUBB4
DB0001R14C20N1_DN	AD0002R11C07N1_DN	Dn-Dn	CTACGGCATGAAATTAACAGTTCCA	AACTGAACACCTAGGTTTAATCCCA	1	582	56157	BBS1	27077	4426	B9D1
DB0002R16C05N2_UP	AD0002R04C17N2_UP	Up-Up	CCGTTTTCGACTTTTTTCTAAAACC	AGTAGGTTTACCACCTTAATCAATT	1	80321	1596	CEP70	25886	4487	POC1A
DB0001R16C20N2_DN	AD0001R02C03N1_DN	Dn-Dn	GGAGTTAGACTATACTACGGCCTAA	TCTCAAAAATGTGAAAAGAAAGGTA	247	7341	4586	SUMO1	10382	6055	TUBB4
DB0001R12C02N2_DN	AD0001R08C17N2_DN	Dn-Dn	TAGAACCCGACGTTTTTGACGTTTG	TGGCTCTTCGTTGGCACAAGAAAAT	126	3320	8199	HSP90AA1	5577	14506	PRKAR2B
DB0002R10C17N2_UP	AD0001R04C13N2_UP	Up-Up	CAAGAGTCTCACTACACAATATATC	TGGGCTCCCGCGGGGGAGATTGATG	537	79959	1190	CEP76	26146	11570	TRAF3IP1
DB0001R14C21N2_DN	AD0002R12C17N2_DN	Dn-Dn	ATTAGGACTTACACAAACAACACTA	CACGCCTACTACCAAGAGTTAGCGT	317	3796	8070	KIF2A	6015	4435	RING1
DB0002R06C06N2_DN	AD0001R13C01N2_DN	Dn-Dn	GCCCGAATGGACGGTGGAACGTAAA	GTAAGCATGATCGGCCAACCTACTT	169	10426	8943	TUBGCP3	134359	52781	POC5
DB0001R05C12N2_UP	AD0001R13C12N2_UP	Up-Up	TTAACATTATACTCTGCTTCGGCGG	GCGGCGCCGAGGAAGAGGGACCGTG	1	80321	9161	CEP70	26140	52663	TTLL3
DB0001R08C16N1_DN	AD0001R07C06N2_DN	Dn-Dn	GCTGCTGATTCGCCAGCTTCCTACC	CACCGCGCAACATTTCGGACACCCT	874	9738	1945	CP110	11258	3972	DCTN3
DB0001R04C03N2_DN	AD0003R04C17N2_DN	Dn-Dn	CCTCCACTCCCCTCTGACATCCCGT	CCCTACCCGATCCGACGCACGCCCT	225	132320	12277	SCLT1	129880	10732	BBS5
DB0002R02C20N1_DN	AD0003R03C21N2_DN	Dn-Dn	TGCCCTGCCGCACGAGACAGAATTC	CAAGCCAACCAATGGTATTAAACTG	2	26119	9194	LDLRAP1	1781	291	DYNC1I2
DB0002R08C24N2_DN	AD0002R13C09N2_DN	Dn-Dn	CGGCCGCCCGTCTAACCTAGATATA	CCCCCATGCCATGCGACTATCTGTT	547	10460	71455	TACC3	5701	7961	PSMC2
DB0001R10C19N2_UP	AD0001R09C10N2_UP	Up-Up	CCCCTTTTTGAAGCTCTGAATGGTC	GCTGGGTCCATGATAGCGACGGTGG	63	7283	8018	TUBG1	8636	2717	SSNA1
DB0001R06C01N2_UP	AD0002R06C12N1_UP	Up-Up	CGCCTGTGGGCGGGGAGTGGTATCG	CACGAGGACGTCGTGGGACCGGTGC	223	10733	2057	PLK4	147841	71933	SPC24
DB0001R10C19N2_UP	AD0002R15C19N2_UP	Up-Up	CCCCTTTTTGAAGCTCTGAATGGTC	AGAACATGTGTACATGGCCAGGAAT	54	7283	8018	TUBG1	22852	70210	ANKRD26
DB0002R02C17N2_DN	AD0001R13C13N2_DN	Dn-Dn	CAATGACAACAATTGGGGACCTGCA	GCGACCAACCCCTCTTCTATGCTCC	1	26119	9194	LDLRAP1	26140	52663	TTLL3
DB0002R08C13N2_UP	AD0003R02C05N1_UP	Up-Up	TGTCCATAGTGTCATGAGTGGGCCG	CACCGGGGGTGGTAGGGGGACTGGG	1	10464	71402	PIBF1	5932	1563	RBBP8
DB0002R07C04N2_UP	AD0001R02C14N2_UP	Up-Up	TGCTAATGGGTAGAACAGGCTACTG	CTTGGGTCGGGAGGGCGTTTGGGGG	14	83540	5774	NUF2	10376	229	TUBA1B
DB0002R02C15N2_UP	AD0003R04C06N2_UP	Up-Up	TTGAACGCTTATTTGGGTCAATATC	ATGGGGTACGGCACAGCTGTTACAC	1	7251	3267	TSG101	585	1740	BBS4
DB0002R05C21N2_UP	AD0003R02C23N1_UP	Up-Up	CGCATCGCATTTTTGTCATCATGGA	ATGGGAGGGAGGGGGTGGTGTGGAG	7	1453	3787	CSNK1D	6271	5964	S100A1
DB0002R09C02N2_DN	AD0001R09C10N2_DN	Dn-Dn	ACGCGGCCCATATCCCACAGCTACC	CAATGCGTACTATCTTAAGTTTGTC	122	10460	71455	TACC3	8636	2717	SSNA1
DB0001R06C16N2_DN	AD0002R11C07N1_DN	Dn-Dn	TCCGCCGCATTAAGTCCGCCGCTAG	AACTGAACACCTAGGTTTAATCCCA	1	5111	3156	PCNA	27077	4426	B9D1
DB0002R08C11N2_UP	AD0002R02C10N1_UP	Up-Up	TATTGTTGCCGAGGTAACGGGGCCG	CAAGCGGCATCATGCGCGTTACCAG	19	79600	71186	TCTN1	896	6197	CCND3
DB0002R08C24N2_DN	AD0002R16C03N2_DN	Dn-Dn	CGGCCGCCCGTCTAACCTAGATATA	GACAGAGATAGCATACTACCTAATA	65	10460	71455	TACC3	22852	70210	ANKRD26
DB0002R14C07N2_DN	AD0002R01C01N2_DN	Dn-Dn	GCCACGCGTGCCATATACGTCCGAA	ACCTTGCCTTACCTAGATGCGGGCA	212	894	6359	CCND2	84902	9655	CCDC123
DB0002R02C15N2_UP	AD0001R01C12N2_UP	Up-Up	TTGAACGCTTATTTGGGTCAATATC	CACATATAAAATCTTCATGTGCAAT	88	7251	3267	TSG101	1020	3701	CDK5
DB0002R12C07N2_UP	AD0001R08C17N2_UP	Up-Up	AGCGTCTACTGCCCAGCGGAGCGGG	AGTAACTTTTCTGGACCGCAGGGGC	122	51013	1684	EXOSC1	5577	14506	PRKAR2B
DB0001R08C12N1_DN	AD0001R11C09N2_DN	Dn-Dn	TCAGCCCGACATCCCACAGCTTCAA	GCCGTTGAGTCCAGGTCGGGAACGC	336	8636	2717	SSNA1	5518	5861	PPP2R1A
DB0001R16C15N2_UP	AD0001R15C15N2_UP	Up-Up	GTAACTGCGCATATGTTTGTGATGT	GTAATTAAAACGAAAGAGTATTGGG	163	402	7933	ARL2	22924	7187	MAPRE3
DB0002R02C01N2_UP	AD0003R05C18N2_UP	Up-Up	TCAAGCGCTAGCTGTCCCATGGGGT	ATGTAGTGTTGCGACAAAATAAAAC	45	64376	1154	IKZF5	9094	2588	UNC119
DB0002R15C06N2_DN	AD0002R11C22N2_DN	Dn-Dn	GATCAAACTGCCGTTACTGTCAGCC	GAAACTGCAAATTCGAATAGATTAT	228	599	53726	BCL2L2	5708	5171	PSMD2
DB0001R15C06N2_UP	AD0003R05C11N2_UP	Up-Up	CGGGATGCCGAGGGGGCCGTTGGGG	AAACCGCAGGTTTGTGTTAGTTCTA	105	1070	5538	CETN3	93323	7014	HAUS8
DB0003R09C07N2_DN	AD0003R02C13N2_DN	Dn-Dn	CACACTTTGTACTCGCTCACATACT	TGCCATGCTCCCTGCCGAGGGTTTA	343	22852	70210	ANKRD26	9111	7519	NMI
DB0001R05C20N2_UP	AD0002R14C11N2_UP	Up-Up	CCCCATGATTTCAAAAGAAAATATT	GACCTATCTCGAAGATACATGCCC	27	10733	2057	PLK4	84100	1857	ARL6
DB0002R06C03N2_DN	AD0001R09C08N2_DN	Dn-Dn	CTAACCCTGCGCTCGATTGGAGCCA	GTCCCGAACTGAGAAAAGCCCTAGA	2	1454	4815	CSNK1E	23568	3431	ARL2BP
DB0001R08C13N2_UP	AD0001R04C13N2_UP	Up-Up	GAACGAACAAGCGGAGCGTCGGCGG	TGGGCTCCCGCGGGGGAGATTGATG	488	9738	1945	CP110	26146	11570	TRAF3IP1
DB0002R14C10N2_DN	AD0002R14C24N1_DN	Dn-Dn	AGGGCCGCTCCCCGGCTTGTGACAATGTACT	GGAGTTCCGCGGGCATCCAGCCTCG	266	51100	4480	SH3GLB1	1069	5663	CETN2
DB0001R16C18N2_DN	AD0001R09C21N1_DN	Dn-Dn	CCCCCCCTCCCTTACGTCCTCCGGC	AGATGTATAATCCTTTATAGCTTCA	17	402	7933	ARL2	10320	2940	IKZF1
DB0001R02C07N2_DN	AD0001R02C18N1_DN	Dn-Dn	TCATTAGCTAAATATAGAGTGTGTT	CTGATAGCTAGGGCCATGTCCTCAT	170	55559	347	HAUS7	10376	6115	TUBA1B
DB0001R13C08N2_DN	AD0002R06C23N2_DN	Dn-Dn	TACGCTTCAATGAATACCCCGGCTG	GCACTACAGCACTTCGAAGGACCGA	99	134359	52781	POC5	55142	6429	HAUS2
DB0002R12C24N2_UP	AD0001R01C15N2_UP	Up-Up	AGTGCAAATATTATTGCAGATTATG	TTGATCGTGGGCTAGAGTTATGGAT	294	23429	1644	RYBP	55559	347	HAUS7
DB0001R08C06N2_UP	AD0001R08C03N2_UP	Up-Up	TTCGACGGCGAGGTAAGTGTCTGGG	ATTCTTTTCGTTGTGTGGCCTCGCC	38	1453	7634	CSNK1D	57695	14162	USP37
DB0002R01C22N2_UP	AD0002R14C06N1_UP	Up-Up	TCGGGTGAGATTTGATTGGTTGTTT	CTGCCCGGAAGTATTCGGGAGGTGG	17	84902	9655	CCDC123	638	3740	BIK
DB0001R03C07N2_DN	AD0001R14C14N1_DN	Dn-Dn	ACTATCTCGTACGGCGCGCCGTAGA	TAAATTTAAAATAAGTATCAATCGG	139	10933	4430	MORF4L1	582	56157	BBS1
DB0001R08C08N2_UP	AD0002R03C01N2_UP	Up-Up	TTGCTGTATCGTTGGGGGCTTGCCG	CGCGTGTGCATCCGATTGCGATGTG	234	8636	2717	SSNA1	51143	56626	DYNC1LI1
DB0001R10C01N2_UP	AD0002R12C02N2_UP	Up-Up	ATTGCCCAGGCCGAGAGAATTTTTG	CTTTACGGATCTATCTTCTCTTGAC	1	10540	3453	DCTN2	56915	4997	EXOSC5
DB0002R04C06N2_UP	AD0001R08C11N2_UP	Up-Up	GTCTGCTGTGGGGACGAGTAGGGGG	TCGGTCTAGTGGCATTTAGCTAAT	383	49856	55298	WDR8	4751	14238	NEK2
DB0003R07C01N2_UP	AD0001R02C19N1_UP	Up-Up	GGTTTTCGAGCGGCTATAATTAACA	TTAACTAGACTTAATTTCTTTCAAT	101	29911	573	HOOK2	10376	6115	TUBA1B
DB0002R12C02N2_UP	AD0002R07C08N2_UP	Up-Up	ACTAGACATCCAATTTATTGGTGCA	CGATAATTGTGCCTGGGTCATGGTG	111	5700	4018	PSMC1	95681	71181	TSGA14
DB0001R15C06N2_UP	AD0003R04C03N2_UP	Up-Up	CGGGATGCCGAGGGGGCCGTTGGGG	TGCGTCTTAGAATACGTGGGACGAT	121	1070	5538	CETN3	1781	291	DYNC1I2
DB0001R14C01N2_UP	AD0003R05C01N2_UP	Up-Up	ATAAACATTCTCTTCCTAGGTCTTG	AAATGTCATGGTAATTGGGACGAAG	1	164045	55072	HFM1	4957	3043	ODF2
DB0001R16C10N2_UP	AD0001R16C21N2_UP	Up-Up	ACAGAGTCTTCGACTGGGGTGGTCG	TGAGCGGCCGCCGCCGCGGGAGGGG	1	983	5873	CDK1	84902	9655	CCDC123
DB0002R02C16N2_DN	AD0002R15C08N2_DN	Dn-Dn	ATTTACAAAGAGTTGGTGAACAGAA	CCTGTGCGCGGTCCACCGTGGTACA	7	7251	3267	TSG101	1069	5663	CETN2
DB0003R06C10N2_DN	AD0001R05C07N2_DN	Dn-Dn	CCACCATACCCCATGATTGTTTGGA	ACTACTCACCTAAATTATCTGACTA	22	54585	10414	LZTFL1	57405	13089	SPC25
DB0001R05C20N2_DN	AD0002R02C07N2_DN	Dn-Dn	GACAGAACGAATCTTAATTCGTCCA	AGGCTCTTCCAATACCGGCTCAATT	85	10733	2057	PLK4	29883	10940	CNOT7
DB0002R02C10N2_UP	AD0001R05C11N2_UP	Up-Up	AGCTGTCCGTTCGGCTGCCTGGTGC	CGATAATACGGTAAAGTGCTAGGAG	128	10460	56175	TACC3	115106	13260	HAUS1
DB0001R03C07N2_UP	AD0003R01C19N2_UP	Up-Up	ATCCAACCTAGTATACTGTTTGACG	TGCGTCTCATCAGCCTTTACTTATA	117	10933	4430	MORF4L1	6810	8013	STX4
DB0002R11C02N2_UP	AD0001R07C07N2_UP	Up-Up	GCGTGGCTCCGGCATTTGACGAGGT	AAGGCATGTCTGGTGGGCAAGGCGG	103	90410	4088	IFT20	79003	3288	MIS12
DB0002R06C05N1_UP	AD0002R05C08N2_UP	Up-Up	GATAGATGACTCAGATCGGTACATA	TCATGTGGATGCCCTTCGTCAGGGC	137	10426	8943	TUBGCP3	10426	8943	TUBGCP3
DB0003R06C04N1_DN	AD0001R05C01N2_DN	Dn-Dn	CCCTCCTGACCGACCTGGGTCGGA	TAAACAGGAAAAAGAATCTAATAAC	429	9702	10302	CEP57	55012	12126	PPP2R3C
DB0001R03C02N2_UP	AD0003R06C01N2_UP	Up-Up	TTGACTAGTGATCGACTCGCGTGGC	GAGGCTTAAAATATTAGTCACAGAT	1	57819	6601	LSM2	55722	3636	CEP72
DB0002R06C15N2_DN	AD0001R02C11N2_DN	Dn-Dn	CGCCCTAAAGACCTCCGAGACAGAC	AAAATATACATGCGGACATCAAGTT	74	203068	3825	TUBB	10376	1072	TUBA1B
DB0002R06C21N2_UP	AD0002R05C20N2_UP	Up-Up	GGTCAGTGTGCTCGTTGGTTAGATA	TTATCAGATTATAGGGAATGTATCG	1	7846	4595	TUBA1A	7846	4595	TUBA1A
DB0002R14C08N2_DN	AD0003R05C23N2_DN	Dn-Dn	CCTCCCGGCCTACCCCCCCGGTTCC	AGTGCTAGGCCAAACATATCTAATC	105	664	7547	BNIP3	55722	3636	CEP72
DB0001R08C08N2_DN	AD0003R02C05N1_DN	Dn-Dn	TCTGCGGATCACAGCCCGCTGATCC	TCTAGCTATGAAGTCATTATCTGTC	1	8636	2717	SSNA1	5932	1563	RBBP8
DB0001R03C11N2_DN	AD0002R13C24N2_DN	Dn-Dn	GCCCTGGTACCAATCTGGGCCATCT	TCCCTTGAAATGGGAATCGAAGATT	42	6286	2693	S100P	6285	3757	S100B
DB0003R07C08N2_DN	AD0001R07C17N2_DN	Dn-Dn	ACCTGTATTACGCCTGACGTGAAGA	ACGTCTTCCTCTGACTCGCCGTCCT	183	115106	7083	HAUS1	5111	3156	PCNA
DB0003R05C06N2_DN	AD0001R05C01N2_DN	Dn-Dn	ACTGCGAACCGCGATAAACAGAATC	TAAACAGGAAAAAGAATCTAATAAC	58	5347	2963	PLK1	55012	12126	PPP2R3C
DB0001R03C02N2_UP	AD0001R14C18N1_UP	Up-Up	TTGACTAGTGATCGACTCGCGTGGC	AACATGGAGCTTGCAGGGTCCGCAG	28	57819	6601	LSM2	3796	8070	KIF2A
DB0001R02C22N2_UP	AD0001R11C15N2_UP	Up-Up	TCGTGGAGGGGTAACTTTTGCTCTA	TGTCTATACGAAGATAGCATTACCG	3	10376	6115	TUBA1B	3320	8199	HSP90AA1
DB0002R05C23N2_DN	AD0001R16C18N2_DN	Dn-Dn	ACTGCGGGCGGTTTGGCGGTCCTTC	GGCCAAACCTAAGCCCCGGAGCTTA	81	1453	3787	CSNK1D	54801	8819	HAUS6
DB0001R01C02N2_DN	AD0001R14C07N2_DN	Dn-Dn	CCCCCCCTCCCTCGTAATCGCTGCC	ACCCACGGTGAGCTCAAGGCCACAA	70	9814	9688	SFI1	582	56157	BBS1
DB0001R11C20N1_DN	AD0001R05C05N2_DN	Dn-Dn	CCCCCCCGTTCCCGCCAGAAGCCCT	GGGTGCCCAGGAATCCCCTGAACAA	26	3320	8199	HSP90AA1	116840	12626	CNTROB
DB0001R16C22N2_UP	AD0002R05C10N2_UP	Up-Up	ATAGTATTCTGGATTCTAGGCTGGG	CTATAATAGTTTTTAACAACAGAGA	30	27229	907	TUBGCP4	10426	8943	TUBGCP3
DB0003R09C09N2_UP	AD0003R03C20N2_UP	Up-Up	ACTACCGCCTATAACAGGTGTAGG	GCATTAGACAGGTTAGTCATACCGC	47	9662	70249	CEP135	5347	2963	PLK1
DB0002R03C18N2_UP	AD0002R05C18N2_UP	Up-Up	TATGTTTCTATACGTCTTTTCTGCC	AGCGGTTCTTGATCTTTTGTTATGG	52	3320	53186	HSP90AA1	7846	4595	TUBA1A
DB0001R11C20N1_UP	AD0003R02C14N2_UP	Up-Up	TCCTTTAAGATCCAGCAAGGGCGCA	TCGAGGCCAAGGTACGATCGTTACT	203	3320	8199	HSP90AA1	9111	7519	NMI
DB0002R10C19N2_DN	AD0001R08C20N2_DN	Dn-Dn	CTAATACTATACCGCAACCCCCCAA	CCTCCGCATCGGGGGCTAAGTTTTA	27	4957	3043	ODF2	4739	14735	NEDD9
DB0002R08C01N2_DN	AD0002R08C16N1_DN	Dn-Dn	TATGGAGAGCCAGAGAGACACAACC	AAAGAACAACAAGACGGGCAAGAAC	217	5566	71136	PRKACA	10464	71402	PIBF1
DB0002R15C06N2_UP	AD0001R06C09N2_UP	Up-Up	TATTTTTGAGTTCGTGCATGGGTTG	ATTGTGTATCTGTCACGCGTTCAGA	6	599	53726	BCL2L2	5108	8878	PCM1
DB0002R10C22N2_DN	AD0003R04C18N2_DN	Dn-Dn	GGCTCTCCCGATGTGTACTAACTCC	CTCAAAGCATTTAGATACTGAAAAA	31	10013	8810	HDAC6	153241	10401	CEP120
DB0001R13C08N2_UP	AD0002R03C22N2_UP	Up-Up	GCCCCTGCAGATTGTGTGTCTGGGC	GGCGGTGGTGGGGTAGGCTAGGCCG	135	134359	52781	POC5	54930	3863	HAUS4
DB0001R04C17N2_DN	AD0002R02C07N2_DN	Dn-Dn	TCGCCCTGCCGCTGGGCCCCCCCAC	AGGCTCTTCCAATACCGGCTCAATT	61	115106	13260	HAUS1	29883	10940	CNOT7
DB0001R07C04N2_DN	AD0001R10C03N2_DN	Dn-Dn	TCATTCTAGAATTCTTGACGGACC	CAAAACAATCCGTCTCACCTGTGCC	252	4751	14238	NEK2	23332	10089	CLASP1
DB0001R02C22N2_UP	AD0001R16C12N2_UP	Up-Up	TCGTGGAGGGGTAACTTTTGCTCTA	CCGCATGCACGCGTTGGTTCTTTGG	272	10376	6115	TUBA1B	27229	907	TUBGCP4
DB0001R05C12N2_DN	AD0003R04C20N2_DN	Dn-Dn	CTCCAGGTCGCCGCCTGCCGCCTTC	CGACGACACATTCAAGGTTTAGCAC	220	80321	9161	CEP70	153241	10401	CEP120
DB0001R02C12N2_UP	AD0003R01C24N2_UP	Up-Up	GAAACTGGCTCCGGGTTCTGTGTAT	TTTTTGGATATTATGAGCTCTCTGC	130	29922	5633	NME7	9112	8956	MTA1
DB0001R02C13N2_UP	AD0001R02C07N2_UP	Up-Up	AGTCCGGTCTAGAAAGGTCCTGGGG	GGGCCCGCTGCAGGCAATGGTGGGG	187	29922	5633	NME7	10376	1072	TUBA1B
DB0001R06C08N2_UP	AD0002R07C03N2_UP	Up-Up	TTCGTTTCCACTGGTTAGTGCTGCC	CGTGGGAGTGGACAGGTGAGGGCGT	49	79003	3288	MIS12	95681	71181	TSGA14
DB0001R08C21N2_UP	AD0003R04C17N2_UP	Up-Up	TTGCTTTAAGCGGAACACAAAGGCT	ATGCTCTGGTACTAATTTAGCCTTC	62	10769	6177	PLK2	129880	10732	BBS5
DB0001R05C20N2_DN	AD0002R02C03N2_DN	Dn-Dn	GACAGAACGAATCTTAATTCGTCCA	GCGCTTTGACACTGATGACTCACCC	157	10733	2057	PLK4	163	4761	AP2B1
DB0002R15C02N2_UP	AD0003R01C02N1_UP	Up-Up	CGGCGCGTAGATGCAAACCTTTGAT	AAGTCCGTGGGTACGGCTGGGGGGG	15	599	53726	BCL2L2	10013	2397	HDAC6
DB0001R02C20N1_UP	AD0002R09C15N2_UP	Up-Up	TGCCGCCGCCATAAGTTAGGATCTT	ATGGTGACCTATCGAATATCGTTTG	1	10376	229	TUBA1B	51175	2163	TUBE1
DB0001R07C17N2_DN	AD0002R01C16N2_DN	Dn-Dn	ATATCAGCTAGGGGGCCCGCTTAGT	AGGGGAGCGATTAGGGAATAGTCAC	153	5577	14506	PRKAR2B	11030	3504	RBPMS
DB0001R11C18N2_UP	AD0002R04C23N2_UP	Up-Up	TGTGCCAAATAGCGTGGTTACTCGT	CACTTGTAGTATAGTCCTAGAATTG	46	5518	5861	PPP2R1A	1453	3787	CSNK1D
DB0001R11C18N2_DN	AD0001R14C21N1_DN	Dn-Dn	CGCCCCAGGGGGCCCGTAAGTCATT	ATTATTCAAGGAGACAAGTTCACGA	177	5518	5861	PPP2R1A	1070	5538	CETN3
DB0002R14C06N1_DN	AD0002R14C15N2_DN	Dn-Dn	TTACGCAATCGGATACTGTACAAAT	GTACTACCAAATGAAATCTCAACTC	145	894	6359	CCND2	1639	8953	DCTN1
DB0003R07C14N2_UP	AD0001R13C23N2_UP	Up-Up	GCATGGTAGTTAACCGGGCCTTAGG	AAACGTTAACAGCGCCGTGTGTACG	52	93594	8737	WDR67	25886	56591	POC1A
DB0003R06C04N1_DN	AD0002R08C16N1_DN	Dn-Dn	CCCTCCTGACCGACCTGGGTCGGA	AAAGAACAACAAGACGGGCAAGAAC	152	9702	10302	CEP57	10464	71402	PIBF1
DB0003R08C03N1_UP	AD0003R02C09N2_UP	Up-Up	AGGCAGCATAATGGTCTAATGCAGG	CTGCTAAGCATATACGTCAACAGTT	439	22919	56115	MAPRE1	10212	3179	DDX39
DB0001R10C13N2_DN	AD0001R10C10N2_DN	Dn-Dn	GCGACGCGTACGACGGTATGATCGC	GCTCACTAGACTAGGAATTCGTAAA	133	49856	7939	WDR8	10376	7910	TUBA1B
DB0002R10C15N1_DN	AD0002R11C05N2_DN	Dn-Dn	GTTTCTTCCTGCACCCTCGCCAATT	CTACAACGTACGCAGTGCATATATG	105	79959	1190	CEP76	27077	4426	B9D1
DB0003R08C11N2_DN	AD0001R01C22N2_DN	Dn-Dn	TGCCCCCGGCGGGGAATCCCCTCTC	TCGCGCAGCTAGGCGTAGAGAGCCC	132	114791	71235	TUBGCP5	29922	5633	NME7
DB0002R11C12N2_DN	AD0001R09C06N2_DN	Dn-Dn	CAGTCCGCGCTCTCAGACGAAAGAG	GGTTAGCTGTTGCGGACCTGCAATA	22	90410	4088	IFT20	203068	14788	TUBB
DB0001R10C01N2_DN	AD0003R04C13N2_DN	Dn-Dn	CATGCCCCCTGCTTACGCACGCGCC	TTCGTCCCGACTCGCCGAAGTTGCC	139	10540	3453	DCTN2	9702	10302	CEP57
DB0001R05C12N2_DN	AD0003R02C17N2_DN	Dn-Dn	CTCCAGGTCGCCGCCTGCCGCCTTC	AATCACGATCAGTTCAAACCCTGTT	29	80321	9161	CEP70	27258	5664	LSM3
DB0003R03C05N2_DN	AD0002R12C05N1_DN	Dn-Dn	CCTTCCGGACCCCGCACGCTGCGGC	TATTCTCTAATTAAGATACTTCGCC	4	1487	13646	CTBP1	1032	3933	CDKN2D
DB0001R08C02N2_UP	AD0001R11C06N2_UP	Up-Up	TTAGCTGCTAGGGGATGCGGGATTG	CGGGGGAAACTCGGTGGGTAGCAGG	167	203068	14788	TUBB	7283	8018	TUBG1
DB0003R09C09N2_UP	AD0002R16C02N2_UP	Up-Up	ACTACCGCCTATAACAGGTGTAGG	GATATTGTCGGAATTGCCAATTCGC	86	9662	70249	CEP135	22852	70210	ANKRD26
DB0002R09C14N2_UP	AD0002R10C06N2_UP	Up-Up	TTTCCCAGACTTCTGGTATACGGTC	AATAGAAAGTCCGGTCTCGCTTCAT	145	51175	2163	TUBE1	79959	1190	CEP76
DB0002R14C10N2_DN	AD0002R03C01N2_DN	Dn-Dn	AGGGCCGCTCCCCGGCTTGTGACAATGTACT	AAAGCGCAAAGACACCCCGATTAGC	327	51100	4480	SH3GLB1	51143	56626	DYNC1LI1
DB0003R02C15N2_UP	AD0002R11C20N2_UP	Up-Up	TGAGCGTATAAAGGAATAGATGGAC	GATGGAATCAGCAATGTATATGCTA	1	3093	11772	UBE2K	5708	5171	PSMD2
DB0002R02C05N1_UP	AD0003R01C23N2_UP	Up-Up	GTTGGGTCGAAGGTGTTGCGCGTGA	AGCTCATTCGTGTGATTCCGTGTAT	157	3320	56677	HSP90AA1	6810	8013	STX4
DB0003R07C18N2_UP	AD0002R13C03N2_UP	Up-Up	GTCTGGGAACTGGAGACGGAGGAGG	TAAGGAACGTGCGGATTGGGCGTGGG	159	51175	1716	TUBE1	5111	3156	PCNA
DB0002R04C12N2_DN	AD0003R06C17N2_DN	Dn-Dn	GACTGTCCCCGCGTACCCCTCTCCC	AAACCGCGCAAACCCCGTGGACCCA	128	164045	53147	HFM1	60509	4496	AGBL5
DB0001R08C16N1_DN	AD0003R02C13N2_DN	Dn-Dn	GCTGCTGATTCGCCAGCTTCCTACC	TGCCATGCTCCCTGCCGAGGGTTTA	6	9738	1945	CP110	9111	7519	NMI
DB0001R06C20N2_UP	AD0001R01C14N2_UP	Up-Up	TGACTTAGGAGGTTCTATCAGGCGG	ATATCTTAGGCTGTGTGAACGGTAG	111	10142	14138	AKAP9	1020	3701	CDK5
DB0001R14C21N2_DN	AD0002R01C08N2_DN	Dn-Dn	ATTAGGACTTACACAAACAACACTA	ACACCCCGCCCCCCAGCCGCCGGGT	1	3796	8070	KIF2A	10460	56175	TACC3
DB0002R09C02N2_UP	AD0001R11C22N2_UP	Up-Up	CTGAGGTGATCATCATAAGTCGAGG	GGTCATTGTAATGGTTCATGAACAT	61	10460	71455	TACC3	121441	1509	NEDD1
DB0002R09C02N2_DN	AD0002R09C20N2_DN	Dn-Dn	ACGCGGCCCATATCCCACAGCTACC	TAACACCCTAAACTTACTCTGAAAT	428	10460	71455	TACC3	80254	7011	CEP63
DB0001R07C04N2_UP	AD0001R01C09N2_UP	Up-Up	GCAATACCACCTTCGGCTTCACTCA	AATTGAACGGTCAGTGGCATTCCCG	1	4751	14238	NEK2	7532	801	YWHAG
DB0002R15C16N2_UP	AD0001R06C05N2_UP	Up-Up	TATGGCCTGTTGGGAGAGCGCCGGG	TCCCAGTGCAAGGGGGGGTAGGCGG	41	79441	4024	HAUS3	51259	6396	TMEM216
DB0003R07C14N2_DN	AD0001R03C24N2_DN	Dn-Dn	TACAATCGATATTGTCATTGCACCT	TTAACCACGTTGATGCTCCGTCGAA	139	93594	8737	WDR67	11104	11609	KATNA1
DB0001R16C18N2_UP	AD0001R02C19N1_UP	Up-Up	GAATGAGTGATGCCGAGGGATGTTC	TTAACTAGACTTAATTTCTTTCAAT	1	402	7933	ARL2	10376	6115	TUBA1B
DB0003R05C06N2_UP	AD0002R16C19N1_UP	Up-Up	TACCTAGGTTCTATGACAATATGGT	GCCGCGGGATGCCCTGGGAGCTGCG	287	5347	2963	PLK1	9793	9657	CKAP5
DB0003R02C24N2_UP	AD0002R08C16N1_UP	Up-Up	AGGGGCGATATGGAAGTAATGTGAC	TACTTTTGTTCTTTCATATTTCTAA	11	5928	3366	RBBP4	10464	71402	PIBF1
DB0003R05C15N2_DN	AD0003R02C14N2_DN	Dn-Dn	CCGGGTGACACAATAAGCGCCTTAC	GGACAGCGCAACCGCAATTAACTAT	1	1781	291	DYNC1I2	9111	7519	NMI
DB0001R01C02N2_DN	AD0001R01C01N2_DN	Dn-Dn	CCCCCCCTCCCTCGTAATCGCTGCC	TTACTCTTCTAGCGAAACAACGCTC	388	9814	9688	SFI1	9814	9688	SFI1
DB0002R02C01N2_UP	AD0003R03C15N2_UP	Up-Up	TCAAGCGCTAGCTGTCCCATGGGGT	GTCTTTGTGCTATGCATCATACAAA	1442	64376	1154	IKZF5	26140	9089	TTLL3
DB0003R05C17N2_DN	AD0001R01C05N2_DN	Dn-Dn	CTAAGCTACTAGACACCGGGCGCAC	TCACTCGCAACTCAACTGTTTGTAG	190	1781	291	DYNC1I2	2275	5359	FHL3
DB0001R09C14N2_UP	AD0002R07C08N2_UP	Up-Up	CGATGAATAATATGATTAGCTCGCG	CGATAATTGTGCCTGGGTCATGGTG	8	23332	10089	CLASP1	95681	71181	TSGA14
DB0001R12C13N2_UP	AD0001R15C21N1_UP	Up-Up	GTGGGTTCGACGTCTCTGACTCTTT	TTAACACAATAGCTACCAGTCAACG	431	54820	7928	NDE1	983	5873	CDK1
DB0002R08C04N2_DN	AD0002R09C04N2_DN	Dn-Dn	CGCAACTACACGAGACCCCAACGAA	CGCCGACAGTTACCCCCAAGCCTTG	240	5048	12270	PAFAH1B1	10460	71455	TACC3
DB0001R12C08N2_DN	AD0001R11C06N2_DN	Dn-Dn	ACCGTTGTATGGAGATGCGAGTTAA	CCGCAAAGCTCGAATCAACACGACC	532	121441	1509	NEDD1	7283	8018	TUBG1
DB0002R06C20N2_UP	AD0003R02C19N2_UP	Up-Up	TGCGAATAAGATAAGATAGGCTCAG	AATGTTTCATCCTACGTGTATGAAG	91	10383	2550	TUBB2C	114932	2777	MRFAP1L1
DB0001R02C08N2_DN	AD0001R09C07N2_DN	Dn-Dn	AGGTGGCAATGACTAAACCAATCAA	TCCTCTCCTCTCACAGTTAGACACT	27	55559	347	HAUS7	23568	3431	ARL2BP
DB0003R08C01N2_UP	AD0002R16C06N1_UP	Up-Up	CTGATCTGAAGGTGGTGTAGTCCCT	AGCATGAAGGTTTTAGTGTAAAGGT	95	282809	1515	POC1B	10426	2984	TUBGCP3
DB0002R04C12N2_DN	AD0003R05C02N2_DN	Dn-Dn	GACTGTCCCCGCGTACCCCTCTCCC	GTTACACAGAACAAAAAACGCCCCC	22	164045	53147	HFM1	4957	3043	ODF2
DB0002R10C22N2_UP	AD0001R13C02N2_UP	Up-Up	GAACGGTACAGAGAGGCTGCGTGTA	AGGCAGCGGTCCTGGCGACCACGCG	83	10013	8810	HDAC6	200894	52802	ARL13B
DB0003R09C10N1_DN	AD0002R02C22N2_DN	Dn-Dn	CCCTACTCAGTTACACCCACTACTT	TCTACGGAATTCTGCATCTCAACCC	112	9662	70249	CEP135	49856	55298	WDR8
DB0002R16C02N2_DN	AD0003R06C08N2_DN	Dn-Dn	CTCGGCCCCCGAATTTGATACTCCA	GTAGAAGATATACGAAACGGACCTT	315	80321	1596	CEP70	83540	5774	NUF2
DB0001R08C08N2_UP	AD0002R07C08N2_UP	Up-Up	TTGCTGTATCGTTGGGGGCTTGCCG	CGATAATTGTGCCTGGGTCATGGTG	213	8636	2717	SSNA1	95681	71181	TSGA14
DB0001R08C05N2_DN	AD0002R02C04N2_DN	Dn-Dn	GTATGGGCTCAACAAGGCCGAATGT	CTAAGGACCTCAATTCTAGCCAATA	14	203068	14788	TUBB	29883	10940	CNOT7
DB0002R13C12N2_UP	AD0001R10C04N2_UP	Up-Up	ACGGGTATGTTGAGGGCCGGGGTG	TGAGGGTGGTCGTGCGCCCTGCGGC	51	23429	1644	RYBP	23332	10089	CLASP1
DB0003R03C16N2_DN	AD0002R06C23N2_DN	Dn-Dn	CAGACACACTCAGAGACAGAGTCAG	GCACTACAGCACTTCGAAGGACCGA	225	84324	434	SARNP	55142	6429	HAUS2
DB0003R07C05N1_DN	AD0001R09C15N2_DN	Dn-Dn	CCCCCCGGCCGCCCACCCACATTCC	TCGTGTGGAAGGATGACGTCACACT	120	201255	7299	LRRC45	10769	6177	PLK2
DB0001R14C19N2_UP	AD0001R02C07N2_UP	Up-Up	TAGTCCTTAATCGTTTGCTGGCGTA	GGGCCCGCTGCAGGCAATGGTGGGG	63	582	56157	BBS1	10376	1072	TUBA1B
DB0001R06C05N2_UP	AD0003R03C21N2_UP	Up-Up	TCGGTTAATCTACCTTAACGTGTTA	TGGCGAAGAGGCGCGAAATCCTTAT	241	11258	3972	DCTN3	1781	291	DYNC1I2
DB0002R01C23N2_DN	AD0003R04C08N2_DN	Dn-Dn	CCGGCCATGTCGACTAATATTGAGC	TTTCTATGCCATACAAGAGGCGAAT	105	84902	9655	CCDC123	585	1740	BBS4
DB0003R07C12N2_UP	AD0001R06C08N1_UP	Up-Up	AAGGTAATGTGATTTGAAACGTCTT	CAAAGCTTCTCTTTCAGTGAGATAC	12	93594	8737	WDR67	80321	9161	CEP70
DB0003R09C10N1_UP	AD0002R05C08N2_UP	Up-Up	GTTTTTGTTTCCAACGCTTGAGATG	TCATGTGGATGCCCTTCGTCAGGGC	74	9662	70249	CEP135	10426	8943	TUBGCP3
DB0002R03C02N2_UP	AD0002R11C03N2_UP	Up-Up	GTATGAGCCGACAAGTGGACGACGA	ACCCAGGGTTCATTAAGAATTGTGG	266	1021	13668	CDK6	90410	4088	IFT20
DB0001R01C15N2_UP	AD0002R14C19N1_UP	Up-Up	GCGCTATTTCAAATGCAAGCTGGTG	GGGTGGGCAGGATCGAACGACGGAC	383	9094	2588	UNC119	79441	4024	HAUS3
DB0001R10C13N2_DN	AD0002R02C07N2_DN	Dn-Dn	GCGACGCGTACGACGGTATGATCGC	AGGCTCTTCCAATACCGGCTCAATT	273	49856	7939	WDR8	29883	10940	CNOT7
DB0001R12C06N2_DN	AD0001R13C09N2_DN	Dn-Dn	CAATACAAAAGAGCAGGATGGCTGC	CTTCTATCTAGAAAAATCTAATCTA	46	121441	1509	NEDD1	164045	55072	HFM1
DB0001R08C13N2_DN	AD0001R03C24N2_DN	Dn-Dn	CCCACCGTCCTGCCACCCTACTTCG	TTAACCACGTTGATGCTCCGTCGAA	259	9738	1945	CP110	11104	11609	KATNA1
DB0002R02C10N2_DN	AD0002R09C03N2_DN	Dn-Dn	TGACCAAATGAGCGACCAATGACT	CGACTCACTTTTAAAAACAACTAAG	112	10460	56175	TACC3	10460	71455	TACC3
DB0003R07C10N2_UP	AD0002R09C23N1_UP	Up-Up	ACCATCGTTTTGGAATGTGGGGCTA	GTCCTAAATGTGATCAGTTTGGGTT	1	54585	1540	LZTFL1	284076	2303	TTLL6
DB0001R14C05N2_UP	AD0002R01C07N2_UP	Up-Up	CATAGTGGTTACTAGTAATCGTTAA	GACTGAGTGTGAGTGTCAGAGTCAG	91	26140	52663	TTLL3	3320	56677	HSP90AA1
DB0003R08C11N2_UP	AD0003R02C02N1_UP	Up-Up	GATGTGTGTGAGTGACTGGCTTAGA	CGTATCGGTCAAAGCTTAGCTAATT	64	114791	71235	TUBGCP5	9112	8956	MTA1
DB0002R13C12N2_UP	AD0003R04C10N2_UP	Up-Up	ACGGGTATGTTGAGGGCCGGGGTG	CTGTGATCACAGGCAATCGAATTTA	279	23429	1644	RYBP	9702	10302	CEP57
DB0001R15C16N2_DN	AD0001R06C09N2_DN	Dn-Dn	GCTTATCGTAGTGCAATCGTTTGATT	CGCATTTGGCAGTGACCATTAACTA	1	7531	34	YWHAE	5108	8878	PCM1
DB0001R16C15N2_UP	AD0002R12C14N2_UP	Up-Up	GTAACTGCGCATATGTTTGTGATGT	CCATGTTACGCGCTAAGGCCTCAAC	205	402	7933	ARL2	10933	4430	MORF4L1
DB0002R02C01N2_UP	AD0001R06C09N2_UP	Up-Up	TCAAGCGCTAGCTGTCCCATGGGGT	ATTGTGTATCTGTCACGCGTTCAGA	65	64376	1154	IKZF5	5108	8878	PCM1
DB0002R06C03N2_DN	AD0001R01C21N2_DN	Dn-Dn	CTAACCCTGCGCTCGATTGGAGCCA	CTCTATGTAGTAAAGACAGCCAAAA	305	1454	4815	CSNK1E	10121	3250	ACTR1A
DB0002R12C23N1_UP	AD0002R05C08N2_UP	Up-Up	GGATTGCCTGCCAAAACGGGGCAGT	TCATGTGGATGCCCTTCGTCAGGGC	301	93621	12736	MRFAP1	10426	8943	TUBGCP3
DB0003R06C13N2_UP	AD0001R12C12N2_UP	Up-Up	GCGCTAGCCAGCATGCGATCGTGAG	GCAATAAAGTTTGCAGCTTCGAGAC	268	129880	10732	BBS5	284086	53456	NEK8
DB0002R01C17N2_UP	AD0001R07C08N2_UP	Up-Up	AATCCAGTGCAAGTGTGGGGCCTGC	TCGACCGTCGAGGGCCTCTGGGCAG	1	54801	8819	HAUS6	79003	3288	MIS12
DB0001R16C18N2_UP	AD0002R16C02N2_UP	Up-Up	GAATGAGTGATGCCGAGGGATGTTC	GATATTGTCGGAATTGCCAATTCGC	68	402	7933	ARL2	22852	70210	ANKRD26
DB0001R02C13N2_UP	AD0001R08C03N2_UP	Up-Up	AGTCCGGTCTAGAAAGGTCCTGGGG	ATTCTTTTCGTTGTGTGGCCTCGCC	71	29922	5633	NME7	57695	14162	USP37
DB0002R07C06N2_DN	AD0001R03C04N2_DN	Dn-Dn	GAACTCTTTCTGACGATTTAAGTAG	GGCGCTCGAATCCTTACTCTCATAA	182	83540	5774	NUF2	261734	10399	NPHP4
DB0002R11C16N2_UP	AD0001R11C04N2_UP	Up-Up	TGTATTGTATTGGTATTGGCAGATT	GGGTTCGTTTGTGTGTATATTCAAT	109	27077	4426	B9D1	7283	8018	TUBG1
DB0002R02C17N2_DN	AD0002R16C13N2_DN	Dn-Dn	CAATGACAACAATTGGGGACCTGCA	CGCCGTTTCATGCCCAGGGGCGAAT	218	26119	9194	LDLRAP1	9793	9657	CKAP5
DB0002R08C13N2_UP	AD0001R10C01N2_UP	Up-Up	TGTCCATAGTGTCATGAGTGGGCCG	GTATAAACGATGGTTCCTCACCGAC	1	10464	71402	PIBF1	90410	10243	IFT20
DB0001R02C13N2_UP	AD0002R02C15N2_UP	Up-Up	AGTCCGGTCTAGAAAGGTCCTGGGG	TAAAAACGATAGTCTATCGATTAGT	200	29922	5633	NME7	3320	53186	HSP90AA1
DB0003R03C13N2_DN	AD0002R09C21N2_DN	Dn-Dn	ACTATAGTCGTGTACATAGATATTA	TCCCGACGGCCTCAAATCACCATAA	147	6810	8013	STX4	80254	7011	CEP63
DB0001R14C20N1_UP	AD0001R05C11N2_UP	Up-Up	CTGTTGATCACGTATATTTATCTTC	CGATAATACGGTAAAGTGCTAGGAG	1	582	56157	BBS1	115106	13260	HAUS1
DB0003R07C04N1_UP	AD0002R02C13N2_UP	Up-Up	TTATGGATTTAGCATGGTATTTTGG	AAACAATGGCACGCAGATGGGCCTC	286	29911	573	HOOK2	896	6197	CCND3
DB0001R16C24N1_DN	AD0001R08C06N2_DN	Dn-Dn	TTGCGATACATGGTAGTATTCCGAA	TACACCTTCCACCCCCACACGGCTA	253	27229	907	TUBGCP4	4751	14238	NEK2
DB0002R14C07N2_DN	AD0001R07C16N2_DN	Dn-Dn	GCCACGCGTGCCATATACGTCCGAA	TGTATTATTCGGCCGCCAGTAGTAC	171	894	6359	CCND2	5111	3156	PCNA
DB0001R02C21N2_UP	AD0002R04C06N2_UP	Up-Up	ACTATGATGTGGGAAAGGACTCAGA	TAGGGCGGTGCCTCGCGTGACTTGG	65	10376	6115	TUBA1B	54930	3863	HAUS4
DB0002R12C05N2_DN	AD0001R13C17N1_DN	Dn-Dn	AGCGTGCTGCCATTGCAACACAAAT	CCTCTATGCGCCACTACCGTCCACG	85	5700	4018	PSMC1	8655	56155	DYNLL1
DB0001R03C18N2_DN	AD0002R01C04N2_DN	Dn-Dn	AGTCCTACCGGGGCATTTTCAAGCA	CCCTCCCTAACTCACGGCAGTCGCG	23	11104	11609	KATNA1	84902	9655	CCDC123
DB0001R14C15N2_DN	AD0001R04C24N2_DN	Dn-Dn	ACATCATTACCTATTGAATAAAGAC	CTCTAAAGCAAGCCGAATGTAATGA	117	25886	56591	POC1A	1778	12239	DYNC1H1
DB0001R16C03N2_DN	AD0002R08C15N2_DN	Dn-Dn	AGAGCGATCCCCACCGTCATCTTTT	CCGGCGGCCTGTCCATACGTGGGCA	117	51274	15026	KLF3	10464	71402	PIBF1
DB0002R14C09N2_DN	AD0001R02C14N2_DN	Dn-Dn	AGCGCCGCCCACTTACCCCGAGCCC	TTGCCGCATCTTCCCCCACAATCTC	71	664	7547	BNIP3	10376	229	TUBA1B
DB0003R07C01N2_UP	AD0001R04C08N2_UP	Up-Up	GGTTTTCGAGCGGCTATAATTAACA	AATGTAGGGTCTTGTGTGCCGTAGG	141	29911	573	HOOK2	6102	11374	RP2
DB0001R01C11N2_DN	AD0002R13C21N2_DN	Dn-Dn	ATGCAACCCCGTGATGTGCTTACAT	CCGGCAAGCGTCAGATTCGACCGGC	106	9094	2588	UNC119	56904	6148	SH3GLB2
DB0003R08C15N2_DN	AD0002R02C02N1_DN	Dn-Dn	CCGAATGCCATTCTACTGGTCCGCC	TACCTGGACTCAGTCGACTGCAAAA	243	114791	71235	TUBGCP5	163	4761	AP2B1
DB0001R16C06N2_DN	AD0002R11C19N1_DN	Dn-Dn	CACAATGGAGTGCAATACGCAATCC	TTGTATACTAGTAAACATCAGAATA	82	22924	7187	MAPRE3	51053	5591	GMNN
DB0002R12C11N2_UP	AD0001R02C15N1_UP	Up-Up	AGGTGGGGGTGGCCGGGCTAGGGGG	TGGGCGAGCTGAACATGCGGAGGAC	472	1019	4019	CDK4	10376	229	TUBA1B
DB0003R02C15N2_UP	AD0002R02C22N2_UP	Up-Up	TGAGCGTATAAAGGAATAGATGGAC	TAGACTACGTTGGGCGCTTGAAGCG	196	3093	11772	UBE2K	49856	55298	WDR8
DB0002R01C22N2_DN	AD0003R03C20N2_DN	Dn-Dn	TACCCACCCCCCCGTGGGCCCCTGC	TTGGAAGTTTTCCCATCAACGATAG	65	84902	9655	CCDC123	5347	2963	PLK1
DB0002R06C24N2_DN	AD0002R08C15N2_DN	Dn-Dn	CCCCAGCCACCCTGTCGGCCTGTAG	CCGGCGGCCTGTCCATACGTGGGCA	1	55012	2389	PPP2R3C	10464	71402	PIBF1
DB0001R08C16N1_DN	AD0002R09C18N2_DN	Dn-Dn	GCTGCTGATTCGCCAGCTTCCTACC	TTCGTGTATACTCTCACATACGTGA	99	9738	1945	CP110	282809	1515	POC1B
DB0001R09C10N1_UP	AD0001R04C13N2_UP	Up-Up	TAAGGTTGAACGGTACCGGCGGCCG	TGGGCTCCCGCGGGGGAGATTGATG	417	23332	10089	CLASP1	26146	11570	TRAF3IP1
DB0002R14C10N2_UP	AD0002R10C06N2_UP	Up-Up	ACTACATTGATTGGTCCTCTGCGCT	AATAGAAAGTCCGGTCTCGCTTCAT	397	51100	4480	SH3GLB1	79959	1190	CEP76
DB0001R02C03N2_UP	AD0002R16C22N1_UP	Up-Up	TATTAATGTTCGGGCCGTTGTCGTT	GCAAGAGGAGAAAAAAGAGTTATAG	6	1020	3701	CDK5	10013	2397	HDAC6
DB0001R16C20N2_UP	AD0002R05C06N2_UP	Up-Up	GGGCGTATCTAATCACGAGTGCTTA	CCTTTTATTCCCAGTGCGTCTCCTA	126	7341	4586	SUMO1	1454	4815	CSNK1E
DB0003R06C05N1_DN	AD0002R14C23N2_DN	Dn-Dn	GCCAACACAGGAATAGTGTTGCCAT	AGGTTGTCACGTTGACTTATTCTCT	193	9702	10302	CEP57	79441	4024	HAUS3
DB0002R04C06N2_UP	AD0001R12C02N2_UP	Up-Up	GTCTGCTGTGGGGACGAGTAGGGGG	GTAACAAGGTTATAATGGTTTAGAT	1	49856	55298	WDR8	121441	1509	NEDD1
DB0003R02C21N1_DN	AD0001R11C09N2_DN	Dn-Dn	CTACACCGCCATGCGACCAGTACTG	GCCGTTGAGTCCAGGTCGGGAACGC	316	9341	5658	VAMP3	5518	5861	PPP2R1A
DB0002R14C08N2_UP	AD0003R01C13N2_UP	Up-Up	GAATCTGTTGTTGCTTGTATGAGGT	GGACGCGTGCTGCAAACGGGGGATG	364	664	7547	BNIP3	7329	3129	UBE2I
DB0001R13C23N2_UP	AD0002R10C06N2_UP	Up-Up	GATTGAAGCACGGGGGTTTGGCCTC	AATAGAAAGTCCGGTCTCGCTTCAT	120	164045	55072	HFM1	79959	1190	CEP76
DB0003R09C09N2_UP	AD0001R11C06N2_UP	Up-Up	ACTACCGCCTATAACAGGTGTAGG	CGGGGGAAACTCGGTGGGTAGCAGG	1	9662	70249	CEP135	7283	8018	TUBG1
DB0001R14C21N2_DN	AD0001R05C24N2_DN	Dn-Dn	ATTAGGACTTACACAAACAACACTA	GTCTATATGTGTGATAAACTGTAAA	22	3796	8070	KIF2A	56890	9176	MDM1
DB0002R15C02N2_DN	AD0001R14C14N1_DN	Dn-Dn	GAGAGTTTATCGAAATCATGCTGGA	TAAATTTAAAATAAGTATCAATCGG	266	599	53726	BCL2L2	582	56157	BBS1
DB0003R04C23N2_UP	AD0002R12C17N2_UP	Up-Up	TTCGGAACTCCGGATGCTGGACTTA	CCGTGCAGGGGTAGTACTGGAAGGG	61	22974	3600	TPX2	6015	4435	RING1
DB0003R07C10N2_UP	AD0001R05C11N2_UP	Up-Up	ACCATCGTTTTGGAATGTGGGGCTA	CGATAATACGGTAAAGTGCTAGGAG	182	54585	1540	LZTFL1	115106	13260	HAUS1
DB0001R16C10N2_DN	AD0001R10C08N2_DN	Dn-Dn	GGTTTTACTTCCACATGACAGAAGT	GCAAATAGAGTTGACGCAGAGATC	1	983	5873	CDK1	10376	7910	TUBA1B
DB0002R10C10N2_UP	AD0002R10C15N2_UP	Up-Up	ATACTACATATGTGATTCACTATTT	GGTGGAGTCCATCATTTTATCGGGA	49	284076	2303	TTLL6	10013	8810	HDAC6
DB0003R04C23N2_DN	AD0001R13C11N2_DN	Dn-Dn	GACGAACCCATCATGGCCAAATTAC	GATGTCCGTTTAATAAGTTAACACG	144	22974	3600	TPX2	164045	55072	HFM1
DB0002R07C04N2_DN	AD0003R06C08N2_DN	Dn-Dn	TTCCCCCAATACGGCTCCGCCTGTC	GTAGAAGATATACGAAACGGACCTT	94	83540	5774	NUF2	83540	5774	NUF2
DB0002R14C06N1_DN	AD0002R09C12N2_DN	Dn-Dn	TTACGCAATCGGATACTGTACAAAT	CTTACTTATGTTGCACGGGAGGTCT	158	894	6359	CCND2	51175	1716	TUBE1
DB0001R06C07N2_DN	AD0003R01C23N2_DN	Dn-Dn	CGGAGACTACCAACCAGAACCAAAC	AGCCGGCTTGAACACCCTCTCTAAC	98	11258	3972	DCTN3	6810	8013	STX4
DB0001R08C23N2_UP	AD0001R12C12N2_UP	Up-Up	GCTGGAGACAGAAGCAGGGATCTTG	GCAATAAAGTTTGCAGCTTCGAGAC	1	93323	7014	HAUS8	284086	53456	NEK8
DB0003R08C18N2_DN	AD0001R08C03N2_DN	Dn-Dn	CGCATACTTAACCGCCAAGGTCATC	GGTTGTTCCGGTTCTCCGGAGACAG	2	51199	70446	NIN	57695	14162	USP37
DB0003R02C23N2_DN	AD0002R10C02N1_DN	Dn-Dn	AACTGTGTTCTAGTCACTACCACCG	CGAGTTCCCGGGTACCGCCGGATTT	33	5928	3366	RBBP4	284076	2303	TTLL6
DB0002R12C07N2_UP	AD0002R11C05N2_UP	Up-Up	AGCGTCTACTGCCCAGCGGAGCGGG	ATTTTTGTGGTGGAGATAAGGTCGG	4	51013	1684	EXOSC1	27077	4426	B9D1
DB0002R09C18N2_UP	AD0003R02C07N2_UP	Up-Up	GGGCTATCTATCGTTAACTGGTGTG	GCACGGTGGGGGAAGGGTGGAAGTT	3	51175	2163	TUBE1	6844	4137	VAMP2
DB0001R01C10N2_UP	AD0001R04C22N2_UP	Up-Up	CAACATGTTTCTGTAATGCTCACGA	ATGTCACGAGTTCAAGCGTTCGGGG	2	9814	9688	SFI1	1778	12239	DYNC1H1
DB0002R06C20N2_UP	AD0002R10C02N1_UP	Up-Up	TGCGAATAAGATAAGATAGGCTCAG	ATGGGAACAGGTACCCGCTTCAGGA	8	10383	2550	TUBB2C	284076	2303	TTLL6
DB0002R14C07N2_UP	AD0002R08C22N1_UP	Up-Up	GGCTTTTAGTCCTCTACTGCATTCG	GGATAGTCCTCTTCTCCCATGGTAC	346	894	6359	CCND2	6683	72169	SPAST
DB0002R04C10N1_UP	AD0003R01C02N1_UP	Up-Up	TATTCTTCTCTGGTCAAGGTAATTA	AAGTCCGTGGGTACGGCTGGGGGGG	47	51143	56626	DYNC1LI1	10013	2397	HDAC6
DB0001R09C10N1_DN	AD0002R05C12N2_DN	Dn-Dn	GCCGCCCCGACGTACCCCCATTGAA	AAGTTACTCCCGTGCATTCGCTAAG	35	23332	10089	CLASP1	203068	3825	TUBB
DB0003R03C13N2_DN	AD0002R01C21N2_DN	Dn-Dn	ACTATAGTCGTGTACATAGATATTA	AGATGAAAATAACATGTCAACCTTA	242	6810	8013	STX4	55165	4717	CEP55
DB0001R12C02N2_UP	AD0001R05C24N2_UP	Up-Up	GTCGTTGTCCGTTCTTTTGTCAGAT	AGCTGGACACGACGCCGTGGTATTG	103	3320	8199	HSP90AA1	56890	9176	MDM1
DB0002R06C06N2_DN	AD0002R14C14N2_DN	Dn-Dn	GCCCGAATGGACGGTGGAACGTAAA	TCCCGCACCTAGCCTTCACGACAAA	263	10426	8943	TUBGCP3	1639	8953	DCTN1
DB0003R05C06N2_DN	AD0002R09C23N1_DN	Dn-Dn	ACTGCGAACCGCGATAAACAGAATC	AAACAAATTACAACACAGCGTCATA	650	5347	2963	PLK1	284076	2303	TTLL6
DB0002R06C04N2_DN	AD0001R07C08N2_DN	Dn-Dn	ACACTCGCCCGGTCGTCCCTCACAT	ATCAACCTATGGAACAATGATTTAC	72	1454	4815	CSNK1E	79003	3288	MIS12
DB0001R08C23N2_UP	AD0001R04C07N2_UP	Up-Up	GCTGGAGACAGAAGCAGGGATCTTG	TGTCACTCGGATAACCACTCATGCC	1	93323	7014	HAUS8	6102	11374	RP2
DB0003R08C18N2_DN	AD0001R07C09N2_DN	Dn-Dn	CGCATACTTAACCGCCAAGGTCATC	CATACTTTCCGCATGTGCCCGTAGT	1	51199	70446	NIN	55233	925	MOBKL1B
DB0003R02C23N2_DN	AD0002R05C16N2_DN	Dn-Dn	AACTGTGTTCTAGTCACTACCACCG	TACCCTTCTCACCCCTCGTCTCCGA	49	5928	3366	RBBP4	10383	2550	TUBB2C
DB0002R01C22N2_DN	AD0001R02C19N1_DN	Dn-Dn	TACCCACCCCCCCGTGGGCCCCTGC	CGGCCTTCCACCGCTAGGTCATCGA	28	84902	9655	CCDC123	10376	6115	TUBA1B
DB0002R15C06N2_DN	AD0003R02C23N1_DN	Dn-Dn	GATCAAACTGCCGTTACTGTCAGCC	ACGGGCTAATACAATAGTGTTAATG	60	599	53726	BCL2L2	6271	5964	S100A1
DB0003R09C09N2_UP	AD0001R14C18N1_UP	Up-Up	ACTACCGCCTATAACAGGTGTAGG	AACATGGAGCTTGCAGGGTCCGCAG	13	9662	70249	CEP135	3796	8070	KIF2A
DB0002R06C06N2_UP	AD0002R05C07N2_UP	Up-Up	CCTGATCAAATGGCCTAGTTGACAG	GAGTCTGTAACGTATTCGCACAGTT	102	10426	8943	TUBGCP3	1454	4815	CSNK1E
DB0002R04C14N2_DN	AD0003R02C23N1_DN	Dn-Dn	CACATCTCCGATTGCTCTCGTCCCT	ACGGGCTAATACAATAGTGTTAATG	683	164045	53147	HFM1	6271	5964	S100A1
DB0001R06C24N2_UP	AD0002R01C04N2_UP	Up-Up	CTTTGGTCAATGTCGCGGGCCCACA	ATGGATAGGTTATTCACTCTGACTC	51	57695	14162	USP37	84902	9655	CCDC123
DB0002R05C23N2_UP	AD0001R09C09N2_UP	Up-Up	CAGTTAGGCATAAACTGACATCTGT	CTTGATTCACATATCTAGGTGTGCG	151	1453	3787	CSNK1D	8636	2717	SSNA1
DB0001R14C20N1_UP	AD0003R02C13N2_UP	Up-Up	CTGTTGATCACGTATATTTATCTTC	CACGGGCCGCACGGACGGCGAGCAT	147	582	56157	BBS1	9111	7519	NMI
DB0001R14C19N2_DN	AD0001R14C20N1_DN	Dn-Dn	TCCACGGAATAAGTAGCGAAAATAA	GTACAACAGGTCCCAAAGATCATAC	391	582	56157	BBS1	3796	8070	KIF2A
DB0002R05C02N2_DN	AD0001R12C06N2_DN	Dn-Dn	GCCGAACTAAACACGGAACCCAGGA	CGGACGTTCAACCATACCGGGCAGA	139	25886	4487	POC1A	201255	7299	LRRC45
DB0001R11C18N2_UP	AD0001R11C16N2_UP	Up-Up	TGTGCCAAATAGCGTGGTTACTCGT	GATGAAAGTTAAGGTGCTTAGTAAG	18	5518	5861	PPP2R1A	3320	8199	HSP90AA1
DB0001R12C18N2_UP	AD0003R06C17N2_UP	Up-Up	CCTTCTGCTACCGGAATTGTGTACG	GTTATAATGTCGGCCACGACGTGGT	433	284086	53456	NEK8	60509	4496	AGBL5
DB0001R13C21N2_DN	AD0001R04C08N2_DN	Dn-Dn	CAGTCAGAGAGACTGAGTCTCAGAC	ACATCTCTCCTAAATTAGCATGCAG	195	200894	52802	ARL13B	6102	11374	RP2
DB0003R08C10N2_UP	AD0001R15C05N2_UP	Up-Up	TTGGTCCCTTGAGTTGTACCAATCT	CTTAGCAGCACAGTGACAACAGATC	55	22919	56115	MAPRE1	7531	34	YWHAE
DB0001R05C12N2_DN	AD0002R12C15N2_DN	Dn-Dn	CTCCAGGTCGCCGCCTGCCGCCTTC	CAAGGTCAATAAATAAGCCCGTCCT	179	80321	9161	CEP70	6015	4435	RING1
DB0001R04C17N2_DN	AD0002R07C18N2_DN	Dn-Dn	TCGCCCTGCCGCTGGGCCCCCCCAC	TTTACAATCCCCATCACCTTAAAAT	370	115106	13260	HAUS1	5566	71136	PRKACA
DB0002R06C19N2_UP	AD0001R16C23N1_UP	Up-Up	GATTCGGATCAACGTGGTCCGGGCC	TCCTAGTTTTCTCATATATATTCGT	237	10383	2550	TUBB2C	84902	9655	CCDC123
DB0001R16C19N2_UP	AD0003R04C06N2_UP	Up-Up	TGGGTACGCGCGGGTCAGTCAGTTT	ATGGGGTACGGCACAGCTGTTACAC	1	7341	4586	SUMO1	585	1740	BBS4
DB0002R08C01N2_DN	AD0002R07C08N2_DN	Dn-Dn	TATGGAGAGCCAGAGAGACACAACC	TAACCCTCTAAAATACACTTACAGA	56	5566	71136	PRKACA	95681	71181	TSGA14
DB0003R07C18N2_UP	AD0002R16C06N1_UP	Up-Up	GTCTGGGAACTGGAGACGGAGGAGG	AGCATGAAGGTTTTAGTGTAAAGGT	254	51175	1716	TUBE1	10426	2984	TUBGCP3
DB0002R08C12N2_UP	AD0002R12C04N1_UP	Up-Up	GATTTTCTAGATAATTTTAAAGTGT	ACATCGGCACCGAAGCCCGCCGTA	63	10464	71402	PIBF1	1032	3933	CDKN2D
DB0001R06C04N2_DN	AD0002R03C01N2_DN	Dn-Dn	GGACAATACAGGGTCGACGAGCATA	AAAGCGCAAAGACACCCCGATTAGC	143	80184	2699	CEP290	51143	56626	DYNC1LI1
DB0001R10C08N2_DN	AD0001R09C12N2_DN	Dn-Dn	ACTTCAGCCTCATAAACAATACA	AGACTCATGTTCAGGAGGCCTAGAA	131	10540	3453	DCTN2	6672	7188	SP100
DB0001R10C15N2_DN	AD0001R06C06N2_DN	Dn-Dn	CACCCTCCCACGGCTGCAGCCTTGG	TGGAAGCTGCCTTCTAAGGCTGCAG	90	7283	8018	TUBG1	80321	9161	CEP70
DB0002R16C19N2_UP	AD0003R01C13N2_UP	Up-Up	CAAAGGTCAAGTGGAACGGTGAGAG	GGACGCGTGCTGCAAACGGGGGATG	1	10426	2984	TUBGCP3	7329	3129	UBE2I
DB0002R02C03N2_UP	AD0001R15C02N2_UP	Up-Up	CGTTCCGAGAAGGTCATAGTTTGTG	AGGTAACCAATCCTAGAGCAATAGT	136	64376	1154	IKZF5	1070	5538	CETN3
DB0001R10C01N2_UP	AD0001R14C20N1_UP	Up-Up	ATTGCCCAGGCCGAGAGAATTTTTG	ATGTGGTAGTAGGCGTGTTTAACCA	33	10540	3453	DCTN2	3796	8070	KIF2A
DB0001R07C20N2_DN	AD0002R01C01N2_DN	Dn-Dn	AACGCCGCAAATTTGGGGCAGCGGT	ACCTTGCCTTACCTAGATGCGGGCA	22	4739	14735	NEDD9	84902	9655	CCDC123
DB0002R08C09N2_UP	AD0001R13C24N2_UP	Up-Up	AGTGCGTAACGTAGCGTGCCAGGTC	CCATGGAAGGCAGAGGTTCGCGCTG	389	81620	6142	CDT1	25886	56591	POC1A
DB0003R06C15N2_UP	AD0001R08C17N2_UP	Up-Up	GAGGCGGAGTCTCGCTTCTGCCTCA	AGTAACTTTTCTGGACCGCAGGGGC	6	129880	10732	BBS5	5577	14506	PRKAR2B
DB0001R16C13N2_UP	AD0001R13C12N2_UP	Up-Up	AATCATGAAGACGTTGGCGCGGGGG	GCGGCGCCGAGGAAGAGGGACCGTG	118	983	5873	CDK1	26140	52663	TTLL3
DB0001R03C10N2_UP	AD0002R04C17N2_UP	Up-Up	AAGTTAATTAGGAGGTCTCGGAAAG	AGTAGGTTTACCACCTTAATCAATT	2	10933	4430	MORF4L1	25886	4487	POC1A
DB0002R01C22N2_UP	AD0002R03C22N2_UP	Up-Up	TCGGGTGAGATTTGATTGGTTGTTT	GGCGGTGGTGGGGTAGGCTAGGCCG	390	84902	9655	CCDC123	54930	3863	HAUS4
DB0002R09C02N2_DN	AD0003R01C02N1_DN	Dn-Dn	ACGCGGCCCATATCCCACAGCTACC	TGCAGTTGTATCGAGAACGCATCAA	271	10460	71455	TACC3	10013	2397	HDAC6
DB0003R07C10N2_UP	AD0001R08C17N2_UP	Up-Up	ACCATCGTTTTGGAATGTGGGGCTA	AGTAACTTTTCTGGACCGCAGGGGC	1	54585	1540	LZTFL1	5577	14506	PRKAR2B
DB0003R05C15N2_DN	AD0003R04C18N2_DN	Dn-Dn	CCGGGTGACACAATAAGCGCCTTAC	CTCAAAGCATTTAGATACTGAAAAA	63	1781	291	DYNC1I2	153241	10401	CEP120
DB0001R08C05N2_DN	AD0003R06C09N2_DN	Dn-Dn	GTATGGGCTCAACAAGGCCGAATGT	TTCACTAACTGCTAGGGCGTTGTAT	470	203068	14788	TUBB	83540	5774	NUF2
DB0003R04C04N2_DN	AD0002R10C19N2_DN	Dn-Dn	GTCCCACCTTACCACCTCTTCGAAA	CGATCGTCGCAGAGGAATAAGCATG	73	25855	6651	BRMS1	90410	4088	IFT20
DB0001R14C15N2_DN	AD0001R07C08N2_DN	Dn-Dn	ACATCATTACCTATTGAATAAAGAC	ATCAACCTATGGAACAATGATTTAC	183	25886	56591	POC1A	79003	3288	MIS12
DB0003R05C15N2_DN	AD0002R05C10N2_DN	Dn-Dn	CCGGGTGACACAATAAGCGCCTTAC	CCAAGGTTAGATTTACTCGGGTTTA	115	1781	291	DYNC1I2	10426	8943	TUBGCP3
DB0001R06C08N2_DN	AD0001R13C21N1_DN	Dn-Dn	CTTATGATACGGCGCGTTCACAGTG	CCAGTCTGTCCCCTATCGCGGCAC	156	79003	3288	MIS12	22919	56115	MAPRE1
DB0002R10C10N2_UP	AD0002R05C08N2_UP	Up-Up	ATACTACATATGTGATTCACTATTT	TCATGTGGATGCCCTTCGTCAGGGC	20	284076	2303	TTLL6	10426	8943	TUBGCP3
DB0001R12C14N1_UP	AD0002R01C11N2_UP	Up-Up	TTCCCTAACATGGCGTCCTGGGGTG	CGTGGGCGTAGGAGACCGGGGGTGC	399	54820	7928	NDE1	11030	3504	RBPMS
DB0001R02C20N1_DN	AD0002R12C08N1_DN	Dn-Dn	CCCGCCTGCTCCTCCGGCAATCCCC	AGCCCCACACGGGTATTACACTTCA	77	10376	229	TUBA1B	10933	4430	MORF4L1
DB0002R12C24N2_UP	AD0001R06C01N2_UP	Up-Up	AGTGCAAATATTATTGCAGATTATG	TGGTACGCTGCTATGGGGGGGGACG	275	23429	1644	RYBP	56890	9176	MDM1
DB0002R02C01N2_UP	AD0001R04C09N2_UP	Up-Up	TCAAGCGCTAGCTGTCCCATGGGGT	GTTGAAGACGAACCGAATTGGGCCA	488	64376	1154	IKZF5	26146	11570	TRAF3IP1
DB0003R07C04N1_UP	AD0001R13C11N2_UP	Up-Up	TTATGGATTTAGCATGGTATTTTGG	CAGCGGTGTCTAGGGCAGGAGGGGG	56	29911	573	HOOK2	164045	55072	HFM1
DB0002R07C06N2_UP	AD0003R05C02N2_UP	Up-Up	GCCATTTATTGAGGGTTTAATGGAA	AGATCGGCTCATGCGTCGGTGTGA	401	83540	5774	NUF2	4957	3043	ODF2
DB0003R06C15N2_UP	AD0001R01C21N2_UP	Up-Up	GAGGCGGAGTCTCGCTTCTGCCTCA	ACGGCTTCCTCTGGATTTTACTCTC	432	129880	10732	BBS5	10121	3250	ACTR1A
DB0001R03C02N2_UP	AD0003R02C11N1_UP	Up-Up	TTGACTAGTGATCGACTCGCGTGGC	ACAGCAATATAATGCATGTGGGATT	319	57819	6601	LSM2	10212	3179	DDX39
DB0001R13C14N2_UP	AD0003R01C23N2_UP	Up-Up	GTGTCTCTCTGTCACACAGTGACAG	AGCTCATTCGTGTGATTCCGTGTAT	16	134359	52781	POC5	6810	8013	STX4
DB0002R08C24N2_DN	AD0002R15C18N2_DN	Dn-Dn	CGGCCGCCCGTCTAACCTAGATATA	GCATTCTTCCACAACTCCCGCCATC	80	10460	71455	TACC3	22852	70210	ANKRD26
DB0002R06C23N2_UP	AD0002R06C12N1_UP	Up-Up	TCTAGAGCGATGGGTGCTGGAGGAT	CACGAGGACGTCGTGGGACCGGTGC	142	7846	4595	TUBA1A	147841	71933	SPC24
DB0001R16C19N2_UP	AD0001R05C16N2_UP	Up-Up	TGGGTACGCGCGGGTCAGTCAGTTT	TCGGCGACACCGTTCGTTGTAGGGA	464	7341	4586	SUMO1	27229	5836	TUBGCP4
DB0002R14C13N2_DN	AD0003R04C15N1_DN	Dn-Dn	TCCACGCAGCTACAACTTACCTCCC	CCGAGTCTATCCTTCGGGTCTACTG	33	51100	4480	SH3GLB1	54585	10414	LZTFL1
DB0002R10C10N2_DN	AD0002R11C22N2_DN	Dn-Dn	GCCCCTTTCGATAATGAGTCATACA	GAAACTGCAAATTCGAATAGATTAT	336	284076	2303	TTLL6	5708	5171	PSMD2
DB0003R08C15N2_UP	AD0001R01C03N2_UP	Up-Up	CGTTGTGTAAGACCTGGATGGGGCG	CCGGGGGTGGGGAGACGGCCCTGGA	182	114791	71235	TUBGCP5	9814	9688	SFI1
DB0002R11C12N2_UP	AD0001R07C23N2_UP	Up-Up	GCCGTATCGGGAGTGCCGTCTGGAG	TTGGGGCGTTTTGCTACGACCCAGA	78	90410	4088	IFT20	57695	14162	USP37
DB0002R08C12N2_UP	AD0001R10C08N2_UP	Up-Up	GATTTTCTAGATAATTTTAAAGTGT	GAGTGTTCTTACCACTAAAGGAATT	25	10464	71402	PIBF1	10376	7910	TUBA1B
DB0002R06C15N2_UP	AD0002R13C21N2_UP	Up-Up	TCCGCTGGTGAAGGCTAGGTCGGGC	GATTCAGGACGACGTGCAAGGAGGG	265	203068	3825	TUBB	56904	6148	SH3GLB2
DB0002R07C06N2_DN	AD0001R08C17N2_DN	Dn-Dn	GAACTCTTTCTGACGATTTAAGTAG	TGGCTCTTCGTTGGCACAAGAAAAT	1	83540	5774	NUF2	5577	14506	PRKAR2B
DB0002R11C24N2_DN	AD0001R11C22N2_DN	Dn-Dn	CGCGGTAAAAGCCTTTATACAGGAA	CCGACCCGCTTTGTCATTCTTTGGG	1	51053	5591	GMNN	121441	1509	NEDD1
DB0001R16C15N2_UP	AD0003R02C08N1_UP	Up-Up	GTAACTGCGCATATGTTTGTGATGT	TGCGGTGAGGGGTGGTGGCGGGGGG	4	402	7933	ARL2	6844	4137	VAMP2
DB0001R16C04N2_DN	AD0003R04C10N2_DN	Dn-Dn	ATTTACGCTCTCGGAGACCTGTAAT	TCTTCTATCTTTCCTCATATATCAA	117	51274	15026	KLF3	9702	10302	CEP57
DB0003R06C04N1_UP	AD0001R10C16N2_UP	Up-Up	GTTGTAGATTATTAGCGGTTACGCG	TTTACCTAAGCCCTGTGGGGCGCGA	205	9702	10302	CEP57	11116	7071	FGFR1OP
DB0002R06C04N2_DN	AD0001R09C22N2_DN	Dn-Dn	ACACTCGCCCGGTCGTCCCTCACAT	CCCAGTCTTTACCGGCTCAAAGATT	13	1454	4815	CSNK1E	10320	2940	IKZF1
DB0002R07C04N2_UP	AD0001R09C08N2_UP	Up-Up	TGCTAATGGGTAGAACAGGCTACTG	CAGGGTCTTCGTAGATATCATCTCG	137	83540	5774	NUF2	23568	3431	ARL2BP
DB0001R03C07N2_UP	AD0001R15C06N2_UP	Up-Up	ATCCAACCTAGTATACTGTTTGACG	ATCGATCTATAATTGCAGTTTTGGT	201	10933	4430	MORF4L1	7531	34	YWHAE
DB0003R07C01N2_DN	AD0002R09C03N2_DN	Dn-Dn	CCACCGACTGGCGACATCACTCGAC	CGACTCACTTTTAAAAACAACTAAG	185	29911	573	HOOK2	10460	71455	TACC3
DB0002R16C05N2_UP	AD0001R16C21N2_UP	Up-Up	CCGTTTTCGACTTTTTTCTAAAACC	TGAGCGGCCGCCGCCGCGGGAGGGG	8	80321	1596	CEP70	84902	9655	CCDC123
DB0002R05C14N2_DN	AD0002R06C23N2_DN	Dn-Dn	CTAAAATGTACGATCGGGTCGTTAC	GCACTACAGCACTTCGAAGGACCGA	99	5576	4132	PRKAR2A	55142	6429	HAUS2
DB0003R01C03N2_UP	AD0002R13C09N2_UP	Up-Up	GTCAATGTAGGTCACCGGGGGCAGG	AGTTCAAAATCTTGCTTTTTAGTAT	140	10426	2984	TUBGCP3	5701	7961	PSMC2
DB0002R08C19N2_UP	AD0002R01C07N2_UP	Up-Up	TCTATAATTGTTAGCGGCCGGATG	GACTGAGTGTGAGTGTCAGAGTCAG	469	6683	72169	SPAST	3320	56677	HSP90AA1
DB0001R02C08N2_DN	AD0003R06C08N2_DN	Dn-Dn	AGGTGGCAATGACTAAACCAATCAA	GTAGAAGATATACGAAACGGACCTT	154	55559	347	HAUS7	83540	5774	NUF2
DB0002R11C02N2_UP	AD0002R14C05N2_UP	Up-Up	GCGTGGCTCCGGCATTTGACGAGGT	CTTAATGTAATTAACAAACCTTAAC	195	90410	4088	IFT20	638	3740	BIK
DB0001R12C06N2_DN	AD0001R08C22N2_DN	Dn-Dn	CAATACAAAAGAGCAGGATGGCTGC	CCAAATATCCACTCCCTCCCGACCG	549	121441	1509	NEDD1	4739	14735	NEDD9
DB0001R14C05N2_UP	AD0001R09C20N2_UP	Up-Up	CATAGTGGTTACTAGTAATCGTTAA	CACGACACGTTACGTCTTAACGTGA	106	26140	52663	TTLL3	10769	6177	PLK2
DB0003R06C15N2_DN	AD0002R01C21N2_DN	Dn-Dn	CTCCAGCCCAACTGGCTCGCTTCCC	AGATGAAAATAACATGTCAACCTTA	120	129880	10732	BBS5	55165	4717	CEP55
DB0001R10C13N2_DN	AD0002R05C14N2_DN	Dn-Dn	GCGACGCGTACGACGGTATGATCGC	CTATCATCATAGCTTTTGTGATCA	89	49856	7939	WDR8	10383	2550	TUBB2C
DB0002R14C10N2_UP	AD0001R01C14N2_UP	Up-Up	ACTACATTGATTGGTCCTCTGCGCT	ATATCTTAGGCTGTGTGAACGGTAG	182	51100	4480	SH3GLB1	1020	3701	CDK5
DB0002R08C01N2_DN	AD0002R11C12N2_DN	Dn-Dn	TATGGAGAGCCAGAGAGACACAACC	GGCTACAACGATATCAACCCTTACG	205	5566	71136	PRKACA	51053	5591	GMNN
DB0001R10C08N2_UP	AD0002R10C16N2_UP	Up-Up	TAGTCCTGCTTAACCATTGGTCTCA	AACACGGGGCGCGTAAGGGGGCGGG	459	10540	3453	DCTN2	10013	8810	HDAC6
DB0002R02C01N2_UP	AD0001R13C23N2_UP	Up-Up	TCAAGCGCTAGCTGTCCCATGGGGT	AAACGTTAACAGCGCCGTGTGTACG	144	64376	1154	IKZF5	25886	56591	POC1A
DB0001R10C13N2_UP	AD0001R12C12N2_UP	Up-Up	AAACGATCGAGTGAGGGTTGTGATG	GCAATAAAGTTTGCAGCTTCGAGAC	69	49856	7939	WDR8	284086	53456	NEK8
DB0001R03C07N2_UP	AD0001R13C11N2_UP	Up-Up	ATCCAACCTAGTATACTGTTTGACG	CAGCGGTGTCTAGGGCAGGAGGGGG	1	10933	4430	MORF4L1	164045	55072	HFM1
DB0001R16C08N2_DN	AD0001R04C13N2_DN	Dn-Dn	GCGCAGGGCCATAGCTTGTACTAGC	AATCAAGCAACGCACAGGATCCTGA	135	22924	7187	MAPRE3	26146	11570	TRAF3IP1
DB0002R06C24N2_DN	AD0003R04C08N2_DN	Dn-Dn	CCCCAGCCACCCTGTCGGCCTGTAG	TTTCTATGCCATACAAGAGGCGAAT	1	55012	2389	PPP2R3C	585	1740	BBS4
DB0001R11C20N1_UP	AD0002R03C13N2_UP	Up-Up	TCCTTTAAGATCCAGCAAGGGCGCA	ATGGCGACCGGGGCTCTCGGGGGGG	2	3320	8199	HSP90AA1	164045	53147	HFM1
DB0002R13C16N2_UP	AD0002R04C19N2_UP	Up-Up	CGCGGTGAAGAGTTACTTACTGGGA	CGACCTTGGTTATAGCTTAATTTTG	14	1026	3192	CDKN1A	5576	4132	PRKAR2A
DB0001R02C12N2_UP	AD0001R10C03N2_UP	Up-Up	GAAACTGGCTCCGGGTTCTGTGTAT	TTTTTAATTCCTGGTTACTCGGTCG	2	29922	5633	NME7	23332	10089	CLASP1
DB0002R14C05N2_UP	AD0001R14C20N1_UP	Up-Up	CCTAAAAGACGAAGAGCCACGTGTG	ATGTGGTAGTAGGCGTGTTTAACCA	1	5711	7647	PSMD5	3796	8070	KIF2A
DB0003R03C05N2_UP	AD0002R13C10N2_UP	Up-Up	GCCCTGGTAGGTGTTTATCTGGGAT	AAAAATGTCTTCCATGTCAGCTGAG	149	1487	13646	CTBP1	5701	7961	PSMC2
DB0003R03C24N2_UP	AD0002R12C14N2_UP	Up-Up	GCCCAAGGGCCTTGTACTTCAATCG	CCATGTTACGCGCTAAGGCCTCAAC	175	84324	434	SARNP	10933	4430	MORF4L1
DB0003R07C05N1_DN	AD0001R02C14N2_DN	Dn-Dn	CCCCCCGGCCGCCCACCCACATTCC	TTGCCGCATCTTCCCCCACAATCTC	148	201255	7299	LRRC45	10376	229	TUBA1B
DB0001R13C14N2_DN	AD0001R02C14N2_DN	Dn-Dn	AGTCAAACCGAGTAAGATCAAATGC	TTGCCGCATCTTCCCCCACAATCTC	1	134359	52781	POC5	10376	229	TUBA1B
DB0002R03C02N2_UP	AD0002R09C21N2_UP	Up-Up	GTATGAGCCGACAAGTGGACGACGA	AAACGTATGCATCATGGGTACAATT	159	1021	13668	CDK6	80254	7011	CEP63
DB0001R06C11N2_UP	AD0003R02C05N1_UP	Up-Up	TATAGCCGAACGGAGTTTAAAGGGG	CACCGGGGGTGGTAGGGGGACTGGG	202	79003	3288	MIS12	5932	1563	RBBP8
DB0001R12C13N2_DN	AD0002R14C01N2_DN	Dn-Dn	CTGCCTCTTCGCCGCCTATAAATTC	CATGAGGCCCCATCCTCGTCCCGGT	155	54820	7928	NDE1	6285	3757	S100B
DB0003R06C15N2_UP	AD0001R11C09N2_UP	Up-Up	GAGGCGGAGTCTCGCTTCTGCCTCA	AACATGAGCGTCATCTCATGCAAGT	38	129880	10732	BBS5	5518	5861	PPP2R1A
DB0001R12C06N2_UP	AD0001R10C20N2_UP	Up-Up	TGGACATTGCGTGACGTTAATAACT	GACCCGGAATTTGTTTGATAGCGGG	327	121441	1509	NEDD1	10540	3453	DCTN2
DB0002R03C02N2_DN	AD0002R13C17N2_DN	Dn-Dn	AAGCACTCGCATCGAAAATCACAGA	GCCCTCTTCCCAGGCGCACACCCAT	8	1021	13668	CDK6	665	2427	BNIP3L
DB0001R02C09N1_DN	AD0002R11C12N2_DN	Dn-Dn	TCTTTGGACATGCTGAGGCGTCGGT	GGCTACAACGATATCAACCCTTACG	265	10121	3250	ACTR1A	51053	5591	GMNN
DB0001R02C21N2_UP	AD0001R13C13N2_UP	Up-Up	ACTATGATGTGGGAAAGGACTCAGA	TAATACGGGTCGAGTATGATGTTTG	30	10376	6115	TUBA1B	26140	52663	TTLL3
DB0003R07C10N2_DN	AD0002R09C10N2_DN	Dn-Dn	GCACCGGACCAAGTGTTTATCTAAT	CAAACCTATACCTGTGACCATAGTT	39	54585	1540	LZTFL1	51175	1716	TUBE1
DB0003R03C05N2_DN	AD0002R09C21N2_DN	Dn-Dn	CCTTCCGGACCCCGCACGCTGCGGC	TCCCGACGGCCTCAAATCACCATAA	263	1487	13646	CTBP1	80254	7011	CEP63
DB0002R10C21N1_UP	AD0001R13C02N2_UP	Up-Up	TGAAGACAAATTGTGAGGGTGGACA	AGGCAGCGGTCCTGGCGACCACGCG	85	10013	8810	HDAC6	200894	52802	ARL13B
DB0002R05C02N2_UP	AD0002R15C12N2_UP	Up-Up	TGCACTGTCATTATTACATGCCAGT	CTGAATATATGTGATGGTATTGAGG	90	25886	4487	POC1A	80321	1596	CEP70
DB0002R04C09N2_UP	AD0002R05C03N2_UP	Up-Up	TAGTTTGCTCGGCGGCGTTACTTAG	AAGGGGCGCAACTGGAGGGGTAGGG	547	49856	55298	WDR8	1453	3787	CSNK1D
DB0003R02C24N2_DN	AD0001R08C11N2_DN	Dn-Dn	CGTCGACCCGTTTCCATCCGGCCGG	GCCCTGATAGAATTCGGAGAGTAAC	1	5928	3366	RBBP4	4751	14238	NEK2
DB0002R08C11N2_UP	AD0003R04C16N2_UP	Up-Up	TATTGTTGCCGAGGTAACGGGGCCG	AAGTGTTTATGAGTAGCTGGCATGA	156	79600	71186	TCTN1	129880	10732	BBS5
DB0002R04C14N2_UP	AD0001R03C23N2_UP	Up-Up	CATGAAGCGGATCAATCAGGGCGAG	CACCGGCATGTGTGGTATACGCGAG	63	164045	53147	HFM1	11104	11609	KATNA1
DB0003R02C21N1_UP	AD0001R13C13N2_UP	Up-Up	CGTGTCTCTTCTAGGCGTAGTCTTA	TAATACGGGTCGAGTATGATGTTTG	52	9341	5658	VAMP3	26140	52663	TTLL3
DB0003R02C15N2_UP	AD0001R07C09N2_UP	Up-Up	TGAGCGTATAAAGGAATAGATGGAC	AAGAACTTCGTTGCTTTGAGACTTA	1	3093	11772	UBE2K	55233	925	MOBKL1B
DB0002R10C19N2_UP	AD0002R15C12N2_UP	Up-Up	CTTGCCTAATTGACGCCTGACATGG	CTGAATATATGTGATGGTATTGAGG	100	4957	3043	ODF2	80321	1596	CEP70
DB0001R02C18N2_UP	AD0003R02C22N2_UP	Up-Up	GGTAGTGAGTCAGCTAGACTGGTAA	CTGTGTTGTGTCATTTATGTTTGAT	48	10376	229	TUBA1B	114932	2777	MRFAP1L1
DB0003R07C12N2_UP	AD0001R01C10N2_UP	Up-Up	AAGGTAATGTGATTTGAAACGTCTT	ATCGTACATTCAATCTATGCGACCG	138	93594	8737	WDR67	7532	801	YWHAG
DB0003R07C08N2_UP	AD0003R02C24N1_UP	Up-Up	CAGTGACGGAGGTTATGAGTGTCAC	GCACGTTGCTCTTCCTGTTGTACTT	164	115106	7083	HAUS1	6271	5964	S100A1
DB0001R12C14N1_UP	AD0001R06C01N2_UP	Up-Up	TTCCCTAACATGGCGTCCTGGGGTG	TGGTACGCTGCTATGGGGGGGGACG	121	54820	7928	NDE1	56890	9176	MDM1
DB0001R13C23N2_UP	AD0001R10C16N2_UP	Up-Up	GATTGAAGCACGGGGGTTTGGCCTC	TTTACCTAAGCCCTGTGGGGCGCGA	1	164045	55072	HFM1	11116	7071	FGFR1OP
DB0001R07C15N1_DN	AD0002R10C02N1_DN	Dn-Dn	CCACCCACGACCCAATCACAAGAAG	CGAGTTCCCGGGTACCGCCGGATTT	33	5577	14506	PRKAR2B	284076	2303	TTLL6
DB0002R10C18N2_UP	AD0002R15C19N2_UP	Up-Up	CAGCTCGCTCAGGTCAGTTGTGGGT	AGAACATGTGTACATGGCCAGGAAT	146	4957	3043	ODF2	22852	70210	ANKRD26
DB0001R06C01N2_DN	AD0003R04C06N2_DN	Dn-Dn	GCACCCACGCCCGTGGATCCGACAG	CCCACCCCACGTCCCTCCATGCTCC	84	10733	2057	PLK4	585	1740	BBS4
DB0003R08C03N1_UP	AD0002R10C06N2_UP	Up-Up	AGGCAGCATAATGGTCTAATGCAGG	AATAGAAAGTCCGGTCTCGCTTCAT	83	22919	56115	MAPRE1	79959	1190	CEP76
DB0001R02C18N2_UP	AD0002R12C03N2_UP	Up-Up	GGTAGTGAGTCAGCTAGACTGGTAA	AACAGTATGGGTTCGTGTAGGGCTT	1	10376	229	TUBA1B	56915	4997	EXOSC5
DB0001R06C13N2_UP	AD0001R03C02N2_UP	Up-Up	TCTAGAGGGGAGAGGCAGAGTGGTG	TGTACTTTAGCATTATACATATGTC	76	55233	925	MOBKL1B	55722	4	CEP72
DB0001R15C06N2_UP	AD0002R04C17N2_UP	Up-Up	CGGGATGCCGAGGGGGCCGTTGGGG	AGTAGGTTTACCACCTTAATCAATT	254	1070	5538	CETN3	25886	4487	POC1A
DB0003R07C04N1_UP	AD0001R09C22N2_UP	Up-Up	TTATGGATTTAGCATGGTATTTTGG	GGTGTGTTAGTATGGTGTGTAGAGC	178	29911	573	HOOK2	10320	2940	IKZF1
DB0002R14C09N2_DN	AD0003R06C08N2_DN	Dn-Dn	AGCGCCGCCCACTTACCCCGAGCCC	GTAGAAGATATACGAAACGGACCTT	107	664	7547	BNIP3	83540	5774	NUF2
DB0001R03C10N2_DN	AD0002R10C19N2_DN	Dn-Dn	GTCGTCCACTAAAGTGTACTCTTTA	CGATCGTCGCAGAGGAATAAGCATG	107	10933	4430	MORF4L1	90410	4088	IFT20
DB0003R01C03N2_DN	AD0003R05C01N2_DN	Dn-Dn	GTTACCCTTCTCCCGCGTGCCCGTT	ATCAAATGGTCTGAATTGACATTTG	81	10426	2984	TUBGCP3	4957	3043	ODF2
DB0002R05C21N2_UP	AD0002R02C13N2_UP	Up-Up	CGCATCGCATTTTTGTCATCATGGA	AAACAATGGCACGCAGATGGGCCTC	76	1453	3787	CSNK1D	896	6197	CCND3
DB0001R12C14N1_DN	AD0002R09C16N2_DN	Dn-Dn	TATACATCCCCGTCGGACCGCATGG	GCCTCGGCCAACGCTATCGACTAAT	142	54820	7928	NDE1	51175	2163	TUBE1
DB0002R16C19N2_DN	AD0002R14C15N2_DN	Dn-Dn	CAAAGACATCCCCCACCATTTATCC	GTACTACCAAATGAAATCTCAACTC	65	10426	2984	TUBGCP3	1639	8953	DCTN1
DB0003R07C05N1_UP	AD0001R04C24N2_UP	Up-Up	ATTTTGGATTGTTGTCTTTTATCAG	TTCAGCTAGCGACGGGTGACATGGG	150	201255	7299	LRRC45	1778	12239	DYNC1H1
DB0002R02C01N2_DN	AD0001R10C08N2_DN	Dn-Dn	AAGCGCTACCGCTTACCTTGAGCAA	GCAAATAGAGTTGACGCAGAGATC	2	64376	1154	IKZF5	10376	7910	TUBA1B
DB0003R04C23N2_UP	AD0001R07C01N2_UP	Up-Up	TTCGGAACTCCGGATGCTGGACTTA	AATTTTCTTGGGAGTTCTTGGAGG	4	22974	3600	TPX2	80184	2699	CEP290
DB0002R04C22N2_DN	AD0001R10C01N2_DN	Dn-Dn	ACCACGCTGTTCTTCACCTCTGGAC	GTCGCTTATTGCTCATGCAATCTGT	92	54930	3863	HAUS4	90410	10243	IFT20
DB0003R07C12N2_DN	AD0001R15C05N2_DN	Dn-Dn	ACCGCCCGCCGAAAATACAGATCTA	ATAAGTCCGGCAACTTGACCGAGGT	44	93594	8737	WDR67	7531	34	YWHAE
DB0002R14C23N2_UP	AD0003R03C18N2_UP	Up-Up	GTGAGGGCGGGAGTCAAGTGTGAGA	AAGACGATGGGGGGTAGGACGGGGG	145	6271	5964	S100A1	26140	9089	TTLL3
DB0001R14C04N2_DN	AD0001R08C03N2_DN	Dn-Dn	ACCCTGCGAGGAGGGGTTTTTAGAG	GGTTGTTCCGGTTCTCCGGAGACAG	349	26140	52663	TTLL3	57695	14162	USP37
DB0002R14C23N2_DN	AD0003R01C19N2_DN	Dn-Dn	TAAGATCATAAATAATGTAATTTGA	TACCCCACAGTTTCGACAAAGATAT	57	6271	5964	S100A1	6810	8013	STX4
DB0001R13C08N2_UP	AD0003R01C02N1_UP	Up-Up	GCCCCTGCAGATTGTGTGTCTGGGC	AAGTCCGTGGGTACGGCTGGGGGGG	344	134359	52781	POC5	10013	2397	HDAC6
DB0002R06C20N2_UP	AD0001R03C02N2_UP	Up-Up	TGCGAATAAGATAAGATAGGCTCAG	TGTACTTTAGCATTATACATATGTC	199	10383	2550	TUBB2C	55722	4	CEP72
DB0001R13C08N2_DN	AD0003R04C06N2_DN	Dn-Dn	TACGCTTCAATGAATACCCCGGCTG	CCCACCCCACGTCCCTCCATGCTCC	129	134359	52781	POC5	585	1740	BBS4
DB0001R08C06N2_DN	AD0001R11C04N2_DN	Dn-Dn	GATAAGTGAACATTTCTGCGTAAAA	TAATCCCGTATTGCCAATTCAAGAC	646	1453	7634	CSNK1D	7283	8018	TUBG1
DB0001R02C08N2_UP	AD0002R01C07N2_UP	Up-Up	GTAGAACCTCTGTGTAGTTTAGGGC	GACTGAGTGTGAGTGTCAGAGTCAG	123	55559	347	HAUS7	3320	56677	HSP90AA1
DB0002R06C23N2_DN	AD0002R16C02N2_DN	Dn-Dn	AAATATGCAATTTACCAGGGGGACT	CACGTTCAAAGATGCCGACAAGGGC	167	7846	4595	TUBA1A	22852	70210	ANKRD26
DB0001R01C22N2_UP	AD0002R13C09N2_UP	Up-Up	TTTAAACATATCGCAAGCGTAAGCG	AGTTCAAAATCTTGCTTTTTAGTAT	1	7532	801	YWHAG	5701	7961	PSMC2
DB0001R16C04N2_DN	AD0001R01C01N2_DN	Dn-Dn	ATTTACGCTCTCGGAGACCTGTAAT	TTACTCTTCTAGCGAAACAACGCTC	374	51274	15026	KLF3	9814	9688	SFI1
DB0002R03C02N2_UP	AD0002R10C06N2_UP	Up-Up	GTATGAGCCGACAAGTGGACGACGA	AATAGAAAGTCCGGTCTCGCTTCAT	15	1021	13668	CDK6	79959	1190	CEP76
DB0001R06C07N2_UP	AD0001R02C15N1_UP	Up-Up	TAGTCAATCATGGCTTAGGTTAATA	TGGGCGAGCTGAACATGCGGAGGAC	275	11258	3972	DCTN3	10376	229	TUBA1B
DB0001R07C23N2_UP	AD0001R05C16N2_UP	Up-Up	TTCCGGGCTCTGATAGTTAGTCTTA	TCGGCGACACCGTTCGTTGTAGGGA	1	4739	14735	NEDD9	27229	5836	TUBGCP4
DB0003R04C04N2_UP	AD0003R02C02N1_UP	Up-Up	ACTGTTTAGGTCGGAGCACACGAGA	CGTATCGGTCAAAGCTTAGCTAATT	51	25855	6651	BRMS1	9112	8956	MTA1
DB0002R11C22N2_UP	AD0001R11C04N2_UP	Up-Up	GGATGCAGTAATTAAAGATCACGGT	GGGTTCGTTTGTGTGTATATTCAAT	1	51053	5591	GMNN	7283	8018	TUBG1
DB0001R10C15N2_DN	AD0002R01C01N2_DN	Dn-Dn	CACCCTCCCACGGCTGCAGCCTTGG	ACCTTGCCTTACCTAGATGCGGGCA	287	7283	8018	TUBG1	84902	9655	CCDC123
DB0002R03C18N2_UP	AD0001R07C06N2_UP	Up-Up	TATGTTTCTATACGTCTTTTCTGCC	TCCCTGGGTAGAGGACGGGAAGGGG	255	3320	53186	HSP90AA1	11258	3972	DCTN3
DB0003R09C09N2_UP	AD0001R05C13N2_UP	Up-Up	ACTACCGCCTATAACAGGTGTAGG	TATGTTTCTTTATCGATACTTGCAC	76	9662	70249	CEP135	115106	13260	HAUS1
[truncated: 95,039 more rows]
