# Supplementary material for: Pooled‐matrix protein interaction screens using Barcode Fusion Genetics
Source: Mol Syst Biol. 2016 Apr 23;12(4):863. doi: 10.15252/msb.20156660 (PMC4848762; doi:10.15252/msb.20156660)
Supplement: Supplementary file 10 — Data EV3 [file MSB-12-863-s010.zip › Yachie_Petsalaki_Data_S3/CENT_-AA_-His.tsv]

DBTAG_ID	ADTAG_ID	FUSION_TYPE	DBTAG_SEQ	ADTAG_SEQ	COUNT	DB_GENE_ID	DB_ORF_ID	DB_SYMB	AD_GENE_ID	AD_ORF_ID	AD_SYMB
DB0001R01C02N2_UP	AD0001R01C01N2_UP	Up-Up	AGTTGAGTTCTGCAGGGACGTCGGA	CTTTCTTATGTACCGGATAGTGTGG	76	9814	9688	SFI1	9814	9688	SFI1
DB0001R01C02N2_DN	AD0001R01C01N2_DN	Dn-Dn	CCCCCCCTCCCTCGTAATCGCTGCC	TTACTCTTCTAGCGAAACAACGCTC	167	9814	9688	SFI1	9814	9688	SFI1
DB0001R01C02N2_UP	AD0001R01C03N2_UP	Up-Up	AGTTGAGTTCTGCAGGGACGTCGGA	CCGGGGGTGGGGAGACGGCCCTGGA	476	9814	9688	SFI1	9814	9688	SFI1
DB0001R01C02N2_DN	AD0001R01C03N2_DN	Dn-Dn	CCCCCCCTCCCTCGTAATCGCTGCC	GTGGACGTTTAAAATTTAAGGAACG	530	9814	9688	SFI1	9814	9688	SFI1
DB0001R01C02N2_UP	AD0001R05C15N1_UP	Up-Up	AGTTGAGTTCTGCAGGGACGTCGGA	TTTAAAAGACCGATAATGAAATGGG	1	9814	9688	SFI1	27229	5836	TUBGCP4
DB0001R01C02N2_UP	AD0001R13C05N2_UP	Up-Up	AGTTGAGTTCTGCAGGGACGTCGGA	TGGCGTCAAGATTGAGGTGTCAGT	10	9814	9688	SFI1	200894	52802	ARL13B
DB0001R01C02N2_UP	AD0002R01C01N2_UP	Up-Up	AGTTGAGTTCTGCAGGGACGTCGGA	ATGCCAGTCAATGTCGGAGGCGTGT	59	9814	9688	SFI1	84902	9655	CCDC123
DB0001R01C02N2_DN	AD0002R01C01N2_DN	Dn-Dn	CCCCCCCTCCCTCGTAATCGCTGCC	ACCTTGCCTTACCTAGATGCGGGCA	39	9814	9688	SFI1	84902	9655	CCDC123
DB0001R01C02N2_UP	AD0002R01C11N2_UP	Up-Up	AGTTGAGTTCTGCAGGGACGTCGGA	CGTGGGCGTAGGAGACCGGGGGTGC	2023	9814	9688	SFI1	11030	3504	RBPMS
DB0001R01C02N2_DN	AD0002R01C11N2_DN	Dn-Dn	CCCCCCCTCCCTCGTAATCGCTGCC	CACCCCCCCAGACCCCGGACATTCG	936	9814	9688	SFI1	11030	3504	RBPMS
DB0001R01C02N2_UP	AD0002R01C16N2_UP	Up-Up	AGTTGAGTTCTGCAGGGACGTCGGA	TCCGTAGTATGCGTCCCGCGGGGGA	4328	9814	9688	SFI1	11030	3504	RBPMS
DB0001R01C02N2_DN	AD0002R01C16N2_DN	Dn-Dn	CCCCCCCTCCCTCGTAATCGCTGCC	AGGGGAGCGATTAGGGAATAGTCAC	2233	9814	9688	SFI1	11030	3504	RBPMS
DB0001R01C02N2_UP	AD0002R02C03N2_UP	Up-Up	AGTTGAGTTCTGCAGGGACGTCGGA	CCGGTATTGCACGTGATAGTGGTTA	29	9814	9688	SFI1	163	4761	AP2B1
DB0001R01C02N2_UP	AD0002R02C16N2_UP	Up-Up	AGTTGAGTTCTGCAGGGACGTCGGA	TAATGTCGACGCCCACATGGCAATT	1	9814	9688	SFI1	3320	53186	HSP90AA1
DB0001R01C02N2_UP	AD0002R05C16N2_UP	Up-Up	AGTTGAGTTCTGCAGGGACGTCGGA	CAATCATCAATATTAGCCTTTGGAT	38	9814	9688	SFI1	10383	2550	TUBB2C
DB0001R01C02N2_UP	AD0002R06C02N2_UP	Up-Up	AGTTGAGTTCTGCAGGGACGTCGGA	ACGCTCTGCCGTTCTCGGCCACTGG	42	9814	9688	SFI1	55012	2389	PPP2R3C
DB0001R01C02N2_DN	AD0002R06C02N2_DN	Dn-Dn	CCCCCCCTCCCTCGTAATCGCTGCC	CACCTACAGCTATGACGAAGGACTA	63	9814	9688	SFI1	55012	2389	PPP2R3C
DB0001R01C02N2_UP	AD0002R09C01N2_UP	Up-Up	AGTTGAGTTCTGCAGGGACGTCGGA	TCTCGAGTCGATATACTTCCTGTCC	53	9814	9688	SFI1	6683	72169	SPAST
DB0001R01C02N2_DN	AD0002R09C10N2_DN	Dn-Dn	CCCCCCCTCCCTCGTAATCGCTGCC	CAAACCTATACCTGTGACCATAGTT	1	9814	9688	SFI1	51175	1716	TUBE1
DB0001R01C02N2_UP	AD0002R10C10N2_UP	Up-Up	AGTTGAGTTCTGCAGGGACGTCGGA	GGGGTGAAGGCCAAACTGAGCTGGC	1	9814	9688	SFI1	79959	1190	CEP76
DB0001R01C02N2_UP	AD0002R11C19N1_UP	Up-Up	AGTTGAGTTCTGCAGGGACGTCGGA	CAAAATCTGCCCAAGTATAGCTGC	1	9814	9688	SFI1	51053	5591	GMNN
DB0001R01C02N2_UP	AD0002R12C14N2_UP	Up-Up	AGTTGAGTTCTGCAGGGACGTCGGA	CCATGTTACGCGCTAAGGCCTCAAC	1	9814	9688	SFI1	10933	4430	MORF4L1
DB0001R01C02N2_UP	AD0002R13C10N2_UP	Up-Up	AGTTGAGTTCTGCAGGGACGTCGGA	AAAAATGTCTTCCATGTCAGCTGAG	55	9814	9688	SFI1	5701	7961	PSMC2
DB0001R01C02N2_UP	AD0002R13C18N2_UP	Up-Up	AGTTGAGTTCTGCAGGGACGTCGGA	ACGGTCGTATACAGCAGGGGTAGTG	1	9814	9688	SFI1	665	2427	BNIP3L
DB0001R01C02N2_UP	AD0002R15C12N2_UP	Up-Up	AGTTGAGTTCTGCAGGGACGTCGGA	CTGAATATATGTGATGGTATTGAGG	298	9814	9688	SFI1	80321	1596	CEP70
DB0001R01C02N2_DN	AD0002R15C12N2_DN	Dn-Dn	CCCCCCCTCCCTCGTAATCGCTGCC	CATACGGCCAACCAGTACATACCAG	1	9814	9688	SFI1	80321	1596	CEP70
DB0001R01C02N2_UP	AD0003R02C07N2_UP	Up-Up	AGTTGAGTTCTGCAGGGACGTCGGA	GCACGGTGGGGGAAGGGTGGAAGTT	1	9814	9688	SFI1	6844	4137	VAMP2
DB0001R01C02N2_UP	AD0003R02C08N1_UP	Up-Up	AGTTGAGTTCTGCAGGGACGTCGGA	TGCGGTGAGGGGTGGTGGCGGGGGG	1	9814	9688	SFI1	6844	4137	VAMP2
DB0001R01C10N2_UP	AD0001R01C01N2_UP	Up-Up	CAACATGTTTCTGTAATGCTCACGA	CTTTCTTATGTACCGGATAGTGTGG	240	9814	9688	SFI1	9814	9688	SFI1
DB0001R01C10N2_UP	AD0001R01C03N2_UP	Up-Up	CAACATGTTTCTGTAATGCTCACGA	CCGGGGGTGGGGAGACGGCCCTGGA	776	9814	9688	SFI1	9814	9688	SFI1
DB0001R01C10N2_DN	AD0001R01C03N2_DN	Dn-Dn	CCCCACCCTGCGGTATGCGGGGAAA	GTGGACGTTTAAAATTTAAGGAACG	486	9814	9688	SFI1	9814	9688	SFI1
DB0001R01C10N2_UP	AD0001R01C04N2_UP	Up-Up	CAACATGTTTCTGTAATGCTCACGA	GGAGACGAACCGATAGGGGACAGGA	376	9814	9688	SFI1	2275	5359	FHL3
DB0001R01C10N2_UP	AD0001R01C16N2_UP	Up-Up	CAACATGTTTCTGTAATGCTCACGA	GGAAGATACTTGCATCCTCGGGAAG	1	9814	9688	SFI1	55559	347	HAUS7
DB0001R01C10N2_UP	AD0001R02C14N2_UP	Up-Up	CAACATGTTTCTGTAATGCTCACGA	CTTGGGTCGGGAGGGCGTTTGGGGG	1	9814	9688	SFI1	10376	229	TUBA1B
DB0001R01C10N2_UP	AD0002R01C11N2_UP	Up-Up	CAACATGTTTCTGTAATGCTCACGA	CGTGGGCGTAGGAGACCGGGGGTGC	4185	9814	9688	SFI1	11030	3504	RBPMS
DB0001R01C10N2_DN	AD0002R01C11N2_DN	Dn-Dn	CCCCACCCTGCGGTATGCGGGGAAA	CACCCCCCCAGACCCCGGACATTCG	2890	9814	9688	SFI1	11030	3504	RBPMS
DB0001R01C10N2_UP	AD0002R01C16N2_UP	Up-Up	CAACATGTTTCTGTAATGCTCACGA	TCCGTAGTATGCGTCCCGCGGGGGA	5801	9814	9688	SFI1	11030	3504	RBPMS
DB0001R01C10N2_DN	AD0002R01C16N2_DN	Dn-Dn	CCCCACCCTGCGGTATGCGGGGAAA	AGGGGAGCGATTAGGGAATAGTCAC	4091	9814	9688	SFI1	11030	3504	RBPMS
DB0001R01C10N2_UP	AD0002R02C03N2_UP	Up-Up	CAACATGTTTCTGTAATGCTCACGA	CCGGTATTGCACGTGATAGTGGTTA	1	9814	9688	SFI1	163	4761	AP2B1
DB0001R01C10N2_UP	AD0002R07C20N2_UP	Up-Up	CAACATGTTTCTGTAATGCTCACGA	CTGTGTTGAGCTTCGGTTTATACCA	16	9814	9688	SFI1	5048	12270	PAFAH1B1
DB0001R01C10N2_UP	AD0002R09C16N2_UP	Up-Up	CAACATGTTTCTGTAATGCTCACGA	GCCGGCATAGCCGGGTTGTCCGGCG	14	9814	9688	SFI1	51175	2163	TUBE1
DB0001R01C10N2_DN	AD0002R10C10N2_DN	Dn-Dn	CCCCACCCTGCGGTATGCGGGGAAA	TGCGATACGTTTAATCGATCAAGAT	1	9814	9688	SFI1	79959	1190	CEP76
DB0001R01C10N2_UP	AD0002R11C03N2_UP	Up-Up	CAACATGTTTCTGTAATGCTCACGA	ACCCAGGGTTCATTAAGAATTGTGG	1	9814	9688	SFI1	90410	4088	IFT20
DB0001R01C10N2_UP	AD0002R12C05N1_UP	Up-Up	CAACATGTTTCTGTAATGCTCACGA	GCTCAGTGGGCTAGATGGGTGGATG	1	9814	9688	SFI1	1032	3933	CDKN2D
DB0001R01C10N2_UP	AD0002R13C09N2_UP	Up-Up	CAACATGTTTCTGTAATGCTCACGA	AGTTCAAAATCTTGCTTTTTAGTAT	4	9814	9688	SFI1	5701	7961	PSMC2
DB0001R01C10N2_DN	AD0002R16C19N1_DN	Dn-Dn	CCCCACCCTGCGGTATGCGGGGAAA	AGTGCCCCTAGTCGCCACCACTATT	25	9814	9688	SFI1	9793	9657	CKAP5
DB0001R01C10N2_DN	AD0003R02C03N2_DN	Dn-Dn	CCCCACCCTGCGGTATGCGGGGAAA	CATACGCTTAGCAGAACACGTTGAT	6	9814	9688	SFI1	5932	1563	RBBP8
DB0001R01C11N2_UP	AD0002R08C22N1_UP	Up-Up	CCCGAAACATCTGCGATGTCCAGTA	GGATAGTCCTCTTCTCCCATGGTAC	36	9094	2588	UNC119	6683	72169	SPAST
DB0001R01C11N2_DN	AD0003R01C02N1_DN	Dn-Dn	ATGCAACCCCGTGATGTGCTTACAT	TGCAGTTGTATCGAGAACGCATCAA	18	9094	2588	UNC119	10013	2397	HDAC6
DB0001R01C11N2_UP	AD0003R03C14N2_UP	Up-Up	CCCGAAACATCTGCGATGTCCAGTA	CTATTTTCAGGACCTCCATTTAAAT	7	9094	2588	UNC119	22974	3600	TPX2
DB0001R01C11N2_UP	AD0003R06C09N2_UP	Up-Up	CCCGAAACATCTGCGATGTCCAGTA	TATGCGCTTTGCCCGTTGTCTGTGG	1	9094	2588	UNC119	83540	5774	NUF2
DB0001R01C15N2_DN	AD0001R05C06N2_DN	Dn-Dn	CACTTTCCTGAAACCGAGGTCAAT	CCAATGCTATAAATCTTAATGCTC	1	9094	2588	UNC119	116840	12626	CNTROB
DB0001R01C19N2_UP	AD0001R01C03N2_UP	Up-Up	GTCAATTTTTGTGTTGGTGCAACTC	CCGGGGGTGGGGAGACGGCCCTGGA	1	7532	801	YWHAG	9814	9688	SFI1
DB0001R01C19N2_UP	AD0001R01C10N2_UP	Up-Up	GTCAATTTTTGTGTTGGTGCAACTC	ATCGTACATTCAATCTATGCGACCG	1	7532	801	YWHAG	7532	801	YWHAG
DB0001R01C19N2_UP	AD0001R01C12N2_UP	Up-Up	GTCAATTTTTGTGTTGGTGCAACTC	CACATATAAAATCTTCATGTGCAAT	4	7532	801	YWHAG	1020	3701	CDK5
DB0001R01C19N2_UP	AD0001R01C14N2_UP	Up-Up	GTCAATTTTTGTGTTGGTGCAACTC	ATATCTTAGGCTGTGTGAACGGTAG	2	7532	801	YWHAG	1020	3701	CDK5
DB0001R01C19N2_UP	AD0001R01C21N2_UP	Up-Up	GTCAATTTTTGTGTTGGTGCAACTC	ACGGCTTCCTCTGGATTTTACTCTC	2	7532	801	YWHAG	10121	3250	ACTR1A
DB0001R01C19N2_UP	AD0001R02C01N1_UP	Up-Up	GTCAATTTTTGTGTTGGTGCAACTC	GAGTACTTCTGTTCTAGGTCATTGA	1	7532	801	YWHAG	29922	5633	NME7
DB0001R01C19N2_UP	AD0001R03C02N2_UP	Up-Up	GTCAATTTTTGTGTTGGTGCAACTC	TGTACTTTAGCATTATACATATGTC	1	7532	801	YWHAG	55722	4	CEP72
DB0001R01C19N2_UP	AD0001R04C09N2_UP	Up-Up	GTCAATTTTTGTGTTGGTGCAACTC	GTTGAAGACGAACCGAATTGGGCCA	1	7532	801	YWHAG	26146	11570	TRAF3IP1
DB0001R01C19N2_UP	AD0001R04C13N2_UP	Up-Up	GTCAATTTTTGTGTTGGTGCAACTC	TGGGCTCCCGCGGGGGAGATTGATG	1	7532	801	YWHAG	26146	11570	TRAF3IP1
DB0001R01C19N2_UP	AD0001R04C24N2_UP	Up-Up	GTCAATTTTTGTGTTGGTGCAACTC	TTCAGCTAGCGACGGGTGACATGGG	1	7532	801	YWHAG	1778	12239	DYNC1H1
DB0001R01C19N2_UP	AD0001R05C11N2_UP	Up-Up	GTCAATTTTTGTGTTGGTGCAACTC	CGATAATACGGTAAAGTGCTAGGAG	2	7532	801	YWHAG	115106	13260	HAUS1
DB0001R01C19N2_UP	AD0001R05C13N2_UP	Up-Up	GTCAATTTTTGTGTTGGTGCAACTC	TATGTTTCTTTATCGATACTTGCAC	1	7532	801	YWHAG	115106	13260	HAUS1
DB0001R01C19N2_UP	AD0001R05C24N2_UP	Up-Up	GTCAATTTTTGTGTTGGTGCAACTC	AGCTGGACACGACGCCGTGGTATTG	1	7532	801	YWHAG	56890	9176	MDM1
DB0001R01C19N2_UP	AD0001R06C17N2_UP	Up-Up	GTCAATTTTTGTGTTGGTGCAACTC	TGGTTTGCGGGCGGAAGCTGAACGC	1	7532	801	YWHAG	80184	2699	CEP290
DB0001R01C19N2_UP	AD0001R08C17N2_UP	Up-Up	GTCAATTTTTGTGTTGGTGCAACTC	AGTAACTTTTCTGGACCGCAGGGGC	2	7532	801	YWHAG	5577	14506	PRKAR2B
DB0001R01C19N2_UP	AD0001R08C18N2_UP	Up-Up	GTCAATTTTTGTGTTGGTGCAACTC	TATCTATTTATGCGGGTTCCGCGCG	2	7532	801	YWHAG	5577	14506	PRKAR2B
DB0001R01C19N2_UP	AD0001R08C20N2_UP	Up-Up	GTCAATTTTTGTGTTGGTGCAACTC	GGCGGAGCAAACGGGAGATTGAAGG	1	7532	801	YWHAG	4739	14735	NEDD9
DB0001R01C19N2_DN	AD0001R08C22N2_DN	Dn-Dn	CCTCTCCTCCCCGAAGGACCAGCTC	CCAAATATCCACTCCCTCCCGACCG	1	7532	801	YWHAG	4739	14735	NEDD9
DB0001R01C19N2_UP	AD0001R09C08N2_UP	Up-Up	GTCAATTTTTGTGTTGGTGCAACTC	CAGGGTCTTCGTAGATATCATCTCG	2	7532	801	YWHAG	23568	3431	ARL2BP
DB0001R01C19N2_UP	AD0001R09C12N2_UP	Up-Up	GTCAATTTTTGTGTTGGTGCAACTC	GCAAGAACAGTGTTTCGTCTGAAGC	2	7532	801	YWHAG	6672	7188	SP100
DB0001R01C19N2_UP	AD0001R10C10N2_UP	Up-Up	GTCAATTTTTGTGTTGGTGCAACTC	GCTGTTGTGCTCATGATGCATGCGG	1	7532	801	YWHAG	10376	7910	TUBA1B
DB0001R01C19N2_UP	AD0001R10C16N2_UP	Up-Up	GTCAATTTTTGTGTTGGTGCAACTC	TTTACCTAAGCCCTGTGGGGCGCGA	1	7532	801	YWHAG	11116	7071	FGFR1OP
DB0001R01C19N2_UP	AD0001R11C09N2_UP	Up-Up	GTCAATTTTTGTGTTGGTGCAACTC	AACATGAGCGTCATCTCATGCAAGT	1	7532	801	YWHAG	5518	5861	PPP2R1A
DB0001R01C19N2_UP	AD0001R12C02N2_UP	Up-Up	GTCAATTTTTGTGTTGGTGCAACTC	GTAACAAGGTTATAATGGTTTAGAT	1	7532	801	YWHAG	121441	1509	NEDD1
DB0001R01C19N2_UP	AD0001R13C05N2_UP	Up-Up	GTCAATTTTTGTGTTGGTGCAACTC	TGGCGTCAAGATTGAGGTGTCAGT	2	7532	801	YWHAG	200894	52802	ARL13B
DB0001R01C19N2_UP	AD0001R13C11N2_UP	Up-Up	GTCAATTTTTGTGTTGGTGCAACTC	CAGCGGTGTCTAGGGCAGGAGGGGG	5	7532	801	YWHAG	164045	55072	HFM1
DB0001R01C19N2_UP	AD0001R13C17N1_UP	Up-Up	GTCAATTTTTGTGTTGGTGCAACTC	TAAGCTTATTGGCTCTCAATGGCTG	1	7532	801	YWHAG	8655	56155	DYNLL1
DB0001R01C19N2_UP	AD0001R14C21N1_UP	Up-Up	GTCAATTTTTGTGTTGGTGCAACTC	CCAGGAGGGAGCGTGGATAGAGGGC	1	7532	801	YWHAG	1070	5538	CETN3
DB0001R01C19N2_UP	AD0001R15C02N2_UP	Up-Up	GTCAATTTTTGTGTTGGTGCAACTC	AGGTAACCAATCCTAGAGCAATAGT	1	7532	801	YWHAG	1070	5538	CETN3
DB0001R01C19N2_UP	AD0002R02C22N2_UP	Up-Up	GTCAATTTTTGTGTTGGTGCAACTC	TAGACTACGTTGGGCGCTTGAAGCG	1	7532	801	YWHAG	49856	55298	WDR8
DB0001R01C19N2_UP	AD0002R03C13N2_UP	Up-Up	GTCAATTTTTGTGTTGGTGCAACTC	ATGGCGACCGGGGCTCTCGGGGGGG	3	7532	801	YWHAG	164045	53147	HFM1
DB0001R01C19N2_UP	AD0002R04C06N2_UP	Up-Up	GTCAATTTTTGTGTTGGTGCAACTC	TAGGGCGGTGCCTCGCGTGACTTGG	1	7532	801	YWHAG	54930	3863	HAUS4
DB0001R01C19N2_UP	AD0002R04C07N2_UP	Up-Up	GTCAATTTTTGTGTTGGTGCAACTC	GAGGACCCAACTGCGATGTATGAGG	4	7532	801	YWHAG	25886	4487	POC1A
DB0001R01C19N2_UP	AD0002R05C06N2_UP	Up-Up	GTCAATTTTTGTGTTGGTGCAACTC	CCTTTTATTCCCAGTGCGTCTCCTA	1	7532	801	YWHAG	1454	4815	CSNK1E
DB0001R01C19N2_UP	AD0002R05C16N2_UP	Up-Up	GTCAATTTTTGTGTTGGTGCAACTC	CAATCATCAATATTAGCCTTTGGAT	1	7532	801	YWHAG	10383	2550	TUBB2C
DB0001R01C19N2_UP	AD0002R06C12N1_UP	Up-Up	GTCAATTTTTGTGTTGGTGCAACTC	CACGAGGACGTCGTGGGACCGGTGC	2	7532	801	YWHAG	147841	71933	SPC24
DB0001R01C19N2_UP	AD0002R07C03N2_UP	Up-Up	GTCAATTTTTGTGTTGGTGCAACTC	CGTGGGAGTGGACAGGTGAGGGCGT	1	7532	801	YWHAG	95681	71181	TSGA14
DB0001R01C19N2_UP	AD0002R07C08N2_UP	Up-Up	GTCAATTTTTGTGTTGGTGCAACTC	CGATAATTGTGCCTGGGTCATGGTG	1	7532	801	YWHAG	95681	71181	TSGA14
DB0001R01C19N2_UP	AD0002R07C12N2_UP	Up-Up	GTCAATTTTTGTGTTGGTGCAACTC	CACTTAGACTAACCTGTCGCGGGTC	1	7532	801	YWHAG	5566	71136	PRKACA
DB0001R01C19N2_UP	AD0002R08C04N2_UP	Up-Up	GTCAATTTTTGTGTTGGTGCAACTC	ATAGCAGGTTCTGTTGAGCGTTGGC	1	7532	801	YWHAG	79600	71186	TCTN1
DB0001R01C19N2_UP	AD0002R09C12N2_UP	Up-Up	GTCAATTTTTGTGTTGGTGCAACTC	TGAAACCCTGGTGCACATAGTTCTA	5	7532	801	YWHAG	51175	1716	TUBE1
DB0001R01C19N2_UP	AD0002R09C23N1_UP	Up-Up	GTCAATTTTTGTGTTGGTGCAACTC	GTCCTAAATGTGATCAGTTTGGGTT	1	7532	801	YWHAG	284076	2303	TTLL6
DB0001R01C19N2_UP	AD0002R10C19N2_UP	Up-Up	GTCAATTTTTGTGTTGGTGCAACTC	CTATAATTACTTAAACAATGTACAG	1	7532	801	YWHAG	90410	4088	IFT20
DB0001R01C19N2_UP	AD0002R11C07N1_UP	Up-Up	GTCAATTTTTGTGTTGGTGCAACTC	CAGGAGCAAGCTCCATCGGTCTAGG	1	7532	801	YWHAG	27077	4426	B9D1
DB0001R01C19N2_UP	AD0002R11C22N2_UP	Up-Up	GTCAATTTTTGTGTTGGTGCAACTC	CAAGTACCTTATCGTACAAATTCTG	3	7532	801	YWHAG	5708	5171	PSMD2
DB0001R01C19N2_UP	AD0002R12C05N1_UP	Up-Up	GTCAATTTTTGTGTTGGTGCAACTC	GCTCAGTGGGCTAGATGGGTGGATG	1	7532	801	YWHAG	1032	3933	CDKN2D
DB0001R01C19N2_DN	AD0002R12C05N1_DN	Dn-Dn	CCTCTCCTCCCCGAAGGACCAGCTC	TATTCTCTAATTAAGATACTTCGCC	1	7532	801	YWHAG	1032	3933	CDKN2D
DB0001R01C19N2_DN	AD0002R12C14N2_DN	Dn-Dn	CCTCTCCTCCCCGAAGGACCAGCTC	CATCCAGCACCGCCCAAAACAACAG	1	7532	801	YWHAG	10933	4430	MORF4L1
DB0001R01C19N2_UP	AD0002R13C16N2_UP	Up-Up	GTCAATTTTTGTGTTGGTGCAACTC	ATTCTGTAATCGCTGCCTCCACGTC	3	7532	801	YWHAG	1019	4019	CDK4
DB0001R01C19N2_UP	AD0002R13C21N2_UP	Up-Up	GTCAATTTTTGTGTTGGTGCAACTC	GATTCAGGACGACGTGCAAGGAGGG	1	7532	801	YWHAG	56904	6148	SH3GLB2
DB0001R01C19N2_UP	AD0002R14C05N2_UP	Up-Up	GTCAATTTTTGTGTTGGTGCAACTC	CTTAATGTAATTAACAAACCTTAAC	1	7532	801	YWHAG	638	3740	BIK
DB0001R01C19N2_UP	AD0002R14C19N1_UP	Up-Up	GTCAATTTTTGTGTTGGTGCAACTC	GGGTGGGCAGGATCGAACGACGGAC	5	7532	801	YWHAG	79441	4024	HAUS3
DB0001R01C19N2_UP	AD0002R14C24N1_UP	Up-Up	GTCAATTTTTGTGTTGGTGCAACTC	TCTTGAGACCAATTACTGAGTTTAG	2	7532	801	YWHAG	1069	5663	CETN2
DB0001R01C19N2_UP	AD0002R15C08N2_UP	Up-Up	GTCAATTTTTGTGTTGGTGCAACTC	TCGCAGTCGTTCGGTTGGGTGACTG	1	7532	801	YWHAG	1069	5663	CETN2
DB0001R01C19N2_UP	AD0002R15C10N2_UP	Up-Up	GTCAATTTTTGTGTTGGTGCAACTC	TCTTTCCATATAAATGCGGAACGTC	3	7532	801	YWHAG	80321	1596	CEP70
DB0001R01C19N2_UP	AD0002R16C02N2_UP	Up-Up	GTCAATTTTTGTGTTGGTGCAACTC	GATATTGTCGGAATTGCCAATTCGC	1	7532	801	YWHAG	22852	70210	ANKRD26
DB0001R01C19N2_DN	AD0002R16C02N2_DN	Dn-Dn	CCTCTCCTCCCCGAAGGACCAGCTC	CACGTTCAAAGATGCCGACAAGGGC	1	7532	801	YWHAG	22852	70210	ANKRD26
DB0001R01C19N2_UP	AD0002R16C13N2_UP	Up-Up	GTCAATTTTTGTGTTGGTGCAACTC	TCTCCATTCATTGGTTAAGCGCAAT	3	7532	801	YWHAG	9793	9657	CKAP5
DB0001R01C19N2_UP	AD0002R16C19N1_UP	Up-Up	GTCAATTTTTGTGTTGGTGCAACTC	GCCGCGGGATGCCCTGGGAGCTGCG	3	7532	801	YWHAG	9793	9657	CKAP5
DB0001R01C19N2_UP	AD0003R01C23N2_UP	Up-Up	GTCAATTTTTGTGTTGGTGCAACTC	AGCTCATTCGTGTGATTCCGTGTAT	4	7532	801	YWHAG	6810	8013	STX4
DB0001R01C19N2_UP	AD0003R03C14N2_UP	Up-Up	GTCAATTTTTGTGTTGGTGCAACTC	CTATTTTCAGGACCTCCATTTAAAT	1	7532	801	YWHAG	22974	3600	TPX2
DB0001R01C19N2_UP	AD0003R03C18N2_UP	Up-Up	GTCAATTTTTGTGTTGGTGCAACTC	AAGACGATGGGGGGTAGGACGGGGG	1	7532	801	YWHAG	26140	9089	TTLL3
DB0001R01C19N2_UP	AD0003R03C20N2_UP	Up-Up	GTCAATTTTTGTGTTGGTGCAACTC	GCATTAGACAGGTTAGTCATACCGC	3	7532	801	YWHAG	5347	2963	PLK1
DB0001R01C19N2_UP	AD0003R04C16N2_UP	Up-Up	GTCAATTTTTGTGTTGGTGCAACTC	AAGTGTTTATGAGTAGCTGGCATGA	2	7532	801	YWHAG	129880	10732	BBS5
DB0001R01C19N2_UP	AD0003R04C18N2_UP	Up-Up	GTCAATTTTTGTGTTGGTGCAACTC	CCGTGAATACGCAGACTCTGCCCGG	2	7532	801	YWHAG	153241	10401	CEP120
DB0001R01C19N2_UP	AD0003R05C11N2_UP	Up-Up	GTCAATTTTTGTGTTGGTGCAACTC	AAACCGCAGGTTTGTGTTAGTTCTA	1	7532	801	YWHAG	93323	7014	HAUS8
DB0001R01C19N2_UP	AD0003R06C02N2_UP	Up-Up	GTCAATTTTTGTGTTGGTGCAACTC	GGAGTGTATTTAATACTAGACGTTA	2	7532	801	YWHAG	54585	1540	LZTFL1
DB0001R01C19N2_UP	AD0003R06C08N2_UP	Up-Up	GTCAATTTTTGTGTTGGTGCAACTC	CGGAAACCGGCATGAGCGGTGAGTA	1	7532	801	YWHAG	83540	5774	NUF2
DB0001R01C22N2_UP	AD0001R01C01N2_UP	Up-Up	TTTAAACATATCGCAAGCGTAAGCG	CTTTCTTATGTACCGGATAGTGTGG	2	7532	801	YWHAG	9814	9688	SFI1
DB0001R01C22N2_UP	AD0001R01C03N2_UP	Up-Up	TTTAAACATATCGCAAGCGTAAGCG	CCGGGGGTGGGGAGACGGCCCTGGA	2	7532	801	YWHAG	9814	9688	SFI1
DB0001R01C22N2_UP	AD0001R01C04N2_UP	Up-Up	TTTAAACATATCGCAAGCGTAAGCG	GGAGACGAACCGATAGGGGACAGGA	1	7532	801	YWHAG	2275	5359	FHL3
DB0001R01C22N2_UP	AD0001R01C10N2_UP	Up-Up	TTTAAACATATCGCAAGCGTAAGCG	ATCGTACATTCAATCTATGCGACCG	1	7532	801	YWHAG	7532	801	YWHAG
DB0001R01C22N2_UP	AD0001R01C12N2_UP	Up-Up	TTTAAACATATCGCAAGCGTAAGCG	CACATATAAAATCTTCATGTGCAAT	1	7532	801	YWHAG	1020	3701	CDK5
DB0001R01C22N2_UP	AD0001R01C14N2_UP	Up-Up	TTTAAACATATCGCAAGCGTAAGCG	ATATCTTAGGCTGTGTGAACGGTAG	2	7532	801	YWHAG	1020	3701	CDK5
DB0001R01C22N2_UP	AD0001R01C15N2_UP	Up-Up	TTTAAACATATCGCAAGCGTAAGCG	TTGATCGTGGGCTAGAGTTATGGAT	7	7532	801	YWHAG	55559	347	HAUS7
DB0001R01C22N2_UP	AD0001R02C06N2_UP	Up-Up	TTTAAACATATCGCAAGCGTAAGCG	TCTAATTCTTAGCTCATCAGCCGAC	2	7532	801	YWHAG	10382	6055	TUBB4
DB0001R01C22N2_UP	AD0001R02C07N2_UP	Up-Up	TTTAAACATATCGCAAGCGTAAGCG	GGGCCCGCTGCAGGCAATGGTGGGG	1	7532	801	YWHAG	10376	1072	TUBA1B
DB0001R01C22N2_UP	AD0001R02C11N2_UP	Up-Up	TTTAAACATATCGCAAGCGTAAGCG	GGAGGTTGGCGGCCATTCTCGTGCG	4	7532	801	YWHAG	10376	1072	TUBA1B
DB0001R01C22N2_UP	AD0001R02C15N1_UP	Up-Up	TTTAAACATATCGCAAGCGTAAGCG	TGGGCGAGCTGAACATGCGGAGGAC	2	7532	801	YWHAG	10376	229	TUBA1B
DB0001R01C22N2_UP	AD0001R02C18N1_UP	Up-Up	TTTAAACATATCGCAAGCGTAAGCG	AAATAATTGGCCCGTCAGAAGTACG	1	7532	801	YWHAG	10376	6115	TUBA1B
DB0001R01C22N2_UP	AD0001R02C23N1_UP	Up-Up	TTTAAACATATCGCAAGCGTAAGCG	CAAAAACCGTGCACTAATCTGTTAT	2	7532	801	YWHAG	55722	4	CEP72
DB0001R01C22N2_UP	AD0001R04C13N2_UP	Up-Up	TTTAAACATATCGCAAGCGTAAGCG	TGGGCTCCCGCGGGGGAGATTGATG	1	7532	801	YWHAG	26146	11570	TRAF3IP1
DB0001R01C22N2_UP	AD0001R05C13N2_UP	Up-Up	TTTAAACATATCGCAAGCGTAAGCG	TATGTTTCTTTATCGATACTTGCAC	1	7532	801	YWHAG	115106	13260	HAUS1
DB0001R01C22N2_UP	AD0001R05C15N1_UP	Up-Up	TTTAAACATATCGCAAGCGTAAGCG	TTTAAAAGACCGATAATGAAATGGG	1	7532	801	YWHAG	27229	5836	TUBGCP4
DB0001R01C22N2_UP	AD0001R05C16N2_UP	Up-Up	TTTAAACATATCGCAAGCGTAAGCG	TCGGCGACACCGTTCGTTGTAGGGA	3	7532	801	YWHAG	27229	5836	TUBGCP4
DB0001R01C22N2_UP	AD0001R05C21N2_UP	Up-Up	TTTAAACATATCGCAAGCGTAAGCG	TGCAATCGGGGTTAGCCGGACCTTG	1	7532	801	YWHAG	29911	573	HOOK2
DB0001R01C22N2_UP	AD0001R06C09N2_UP	Up-Up	TTTAAACATATCGCAAGCGTAAGCG	ATTGTGTATCTGTCACGCGTTCAGA	1	7532	801	YWHAG	5108	8878	PCM1
DB0001R01C22N2_UP	AD0001R07C06N2_UP	Up-Up	TTTAAACATATCGCAAGCGTAAGCG	TCCCTGGGTAGAGGACGGGAAGGGG	1	7532	801	YWHAG	11258	3972	DCTN3
DB0001R01C22N2_UP	AD0001R07C08N2_UP	Up-Up	TTTAAACATATCGCAAGCGTAAGCG	TCGACCGTCGAGGGCCTCTGGGCAG	1	7532	801	YWHAG	79003	3288	MIS12
DB0001R01C22N2_UP	AD0001R07C17N2_UP	Up-Up	TTTAAACATATCGCAAGCGTAAGCG	TAGTCGCGGTCGGGGATAAGCTTTA	1	7532	801	YWHAG	5111	3156	PCNA
DB0001R01C22N2_UP	AD0001R07C21N2_UP	Up-Up	TTTAAACATATCGCAAGCGTAAGCG	CTGAGCCTTTTCTCAACCAATACGT	1	7532	801	YWHAG	10142	14138	AKAP9
DB0001R01C22N2_UP	AD0001R08C03N2_UP	Up-Up	TTTAAACATATCGCAAGCGTAAGCG	ATTCTTTTCGTTGTGTGGCCTCGCC	3	7532	801	YWHAG	57695	14162	USP37
DB0001R01C22N2_UP	AD0001R09C07N2_UP	Up-Up	TTTAAACATATCGCAAGCGTAAGCG	GGGGCTACGGTGGACGACGGGCAAC	2	7532	801	YWHAG	23568	3431	ARL2BP
DB0001R01C22N2_UP	AD0001R09C21N1_UP	Up-Up	TTTAAACATATCGCAAGCGTAAGCG	GGTGAGGGGGTTAGCATCGCGAGTA	1	7532	801	YWHAG	10320	2940	IKZF1
DB0001R01C22N2_UP	AD0001R10C04N2_UP	Up-Up	TTTAAACATATCGCAAGCGTAAGCG	TGAGGGTGGTCGTGCGCCCTGCGGC	1	7532	801	YWHAG	23332	10089	CLASP1
DB0001R01C22N2_UP	AD0001R11C09N2_UP	Up-Up	TTTAAACATATCGCAAGCGTAAGCG	AACATGAGCGTCATCTCATGCAAGT	1	7532	801	YWHAG	5518	5861	PPP2R1A
DB0001R01C22N2_UP	AD0001R11C15N2_UP	Up-Up	TTTAAACATATCGCAAGCGTAAGCG	TGTCTATACGAAGATAGCATTACCG	3	7532	801	YWHAG	3320	8199	HSP90AA1
DB0001R01C22N2_UP	AD0001R12C04N2_UP	Up-Up	TTTAAACATATCGCAAGCGTAAGCG	AAGGGTCGGGGGGTCCTGAGCGGGT	1	7532	801	YWHAG	201255	7299	LRRC45
DB0001R01C22N2_UP	AD0001R13C13N2_UP	Up-Up	TTTAAACATATCGCAAGCGTAAGCG	TAATACGGGTCGAGTATGATGTTTG	1	7532	801	YWHAG	26140	52663	TTLL3
DB0001R01C22N2_UP	AD0001R14C18N1_UP	Up-Up	TTTAAACATATCGCAAGCGTAAGCG	AACATGGAGCTTGCAGGGTCCGCAG	1	7532	801	YWHAG	3796	8070	KIF2A
DB0001R01C22N2_UP	AD0001R16C12N2_UP	Up-Up	TTTAAACATATCGCAAGCGTAAGCG	CCGCATGCACGCGTTGGTTCTTTGG	1	7532	801	YWHAG	27229	907	TUBGCP4
DB0001R01C22N2_UP	AD0001R16C21N2_UP	Up-Up	TTTAAACATATCGCAAGCGTAAGCG	TGAGCGGCCGCCGCCGCGGGAGGGG	3	7532	801	YWHAG	84902	9655	CCDC123
DB0001R01C22N2_UP	AD0001R16C23N1_UP	Up-Up	TTTAAACATATCGCAAGCGTAAGCG	TCCTAGTTTTCTCATATATATTCGT	2	7532	801	YWHAG	84902	9655	CCDC123
DB0001R01C22N2_UP	AD0002R01C07N2_UP	Up-Up	TTTAAACATATCGCAAGCGTAAGCG	GACTGAGTGTGAGTGTCAGAGTCAG	2	7532	801	YWHAG	3320	56677	HSP90AA1
DB0001R01C22N2_UP	AD0002R02C02N1_UP	Up-Up	TTTAAACATATCGCAAGCGTAAGCG	TGGAATGAGTAGGAGGTGACTGTGC	2	7532	801	YWHAG	163	4761	AP2B1
DB0001R01C22N2_UP	AD0002R02C13N2_UP	Up-Up	TTTAAACATATCGCAAGCGTAAGCG	AAACAATGGCACGCAGATGGGCCTC	1	7532	801	YWHAG	896	6197	CCND3
DB0001R01C22N2_UP	AD0002R02C15N2_UP	Up-Up	TTTAAACATATCGCAAGCGTAAGCG	TAAAAACGATAGTCTATCGATTAGT	3	7532	801	YWHAG	3320	53186	HSP90AA1
DB0001R01C22N2_UP	AD0002R02C16N2_UP	Up-Up	TTTAAACATATCGCAAGCGTAAGCG	TAATGTCGACGCCCACATGGCAATT	3	7532	801	YWHAG	3320	53186	HSP90AA1
DB0001R01C22N2_UP	AD0002R02C20N1_UP	Up-Up	TTTAAACATATCGCAAGCGTAAGCG	CAGAGATGATGAAAATCTCTAATTT	1	7532	801	YWHAG	49856	55298	WDR8
DB0001R01C22N2_UP	AD0002R03C13N2_UP	Up-Up	TTTAAACATATCGCAAGCGTAAGCG	ATGGCGACCGGGGCTCTCGGGGGGG	1	7532	801	YWHAG	164045	53147	HFM1
DB0001R01C22N2_UP	AD0002R03C22N2_UP	Up-Up	TTTAAACATATCGCAAGCGTAAGCG	GGCGGTGGTGGGGTAGGCTAGGCCG	5	7532	801	YWHAG	54930	3863	HAUS4
DB0001R01C22N2_UP	AD0002R04C06N2_UP	Up-Up	TTTAAACATATCGCAAGCGTAAGCG	TAGGGCGGTGCCTCGCGTGACTTGG	1	7532	801	YWHAG	54930	3863	HAUS4
DB0001R01C22N2_DN	AD0002R04C19N2_DN	Dn-Dn	CCCCCAAACGATCCCCTCCATATCG	CAAAGACCATAAGAGGCTTATTATT	1	7532	801	YWHAG	5576	4132	PRKAR2A
DB0001R01C22N2_UP	AD0002R04C21N2_UP	Up-Up	TTTAAACATATCGCAAGCGTAAGCG	CCCAGGGGGGTGTACCGGGAGTGTG	1	7532	801	YWHAG	5576	4132	PRKAR2A
DB0001R01C22N2_UP	AD0002R05C16N2_UP	Up-Up	TTTAAACATATCGCAAGCGTAAGCG	CAATCATCAATATTAGCCTTTGGAT	2	7532	801	YWHAG	10383	2550	TUBB2C
DB0001R01C22N2_UP	AD0002R05C24N2_UP	Up-Up	TTTAAACATATCGCAAGCGTAAGCG	TGTCTATATGGGCGAGGCGTCGCTC	2	7532	801	YWHAG	55012	2389	PPP2R3C
DB0001R01C22N2_UP	AD0002R06C12N1_UP	Up-Up	TTTAAACATATCGCAAGCGTAAGCG	CACGAGGACGTCGTGGGACCGGTGC	4	7532	801	YWHAG	147841	71933	SPC24
DB0001R01C22N2_UP	AD0002R06C18N2_UP	Up-Up	TTTAAACATATCGCAAGCGTAAGCG	GTTCCCACAAGGTCTGGCGTGCGGC	1	7532	801	YWHAG	55142	6429	HAUS2
DB0001R01C22N2_UP	AD0002R06C23N2_UP	Up-Up	TTTAAACATATCGCAAGCGTAAGCG	TAGACCGCATAGGCAATCATGTGTT	1	7532	801	YWHAG	55142	6429	HAUS2
DB0001R01C22N2_UP	AD0002R07C08N2_UP	Up-Up	TTTAAACATATCGCAAGCGTAAGCG	CGATAATTGTGCCTGGGTCATGGTG	1	7532	801	YWHAG	95681	71181	TSGA14
DB0001R01C22N2_UP	AD0002R07C12N2_UP	Up-Up	TTTAAACATATCGCAAGCGTAAGCG	CACTTAGACTAACCTGTCGCGGGTC	1	7532	801	YWHAG	5566	71136	PRKACA
DB0001R01C22N2_UP	AD0002R07C18N2_UP	Up-Up	TTTAAACATATCGCAAGCGTAAGCG	CACTTCGTTGAGGTCGTAACTCTTT	1	7532	801	YWHAG	5566	71136	PRKACA
DB0001R01C22N2_UP	AD0002R09C03N2_UP	Up-Up	TTTAAACATATCGCAAGCGTAAGCG	GACGCATGTGAAACGGCTAGTAGGA	1	7532	801	YWHAG	10460	71455	TACC3
DB0001R01C22N2_UP	AD0002R09C12N2_UP	Up-Up	TTTAAACATATCGCAAGCGTAAGCG	TGAAACCCTGGTGCACATAGTTCTA	2	7532	801	YWHAG	51175	1716	TUBE1
DB0001R01C22N2_UP	AD0002R09C21N2_UP	Up-Up	TTTAAACATATCGCAAGCGTAAGCG	AAACGTATGCATCATGGGTACAATT	1	7532	801	YWHAG	80254	7011	CEP63
DB0001R01C22N2_UP	AD0002R10C19N2_UP	Up-Up	TTTAAACATATCGCAAGCGTAAGCG	CTATAATTACTTAAACAATGTACAG	1	7532	801	YWHAG	90410	4088	IFT20
DB0001R01C22N2_UP	AD0002R11C03N2_UP	Up-Up	TTTAAACATATCGCAAGCGTAAGCG	ACCCAGGGTTCATTAAGAATTGTGG	2	7532	801	YWHAG	90410	4088	IFT20
DB0001R01C22N2_UP	AD0002R11C05N2_UP	Up-Up	TTTAAACATATCGCAAGCGTAAGCG	ATTTTTGTGGTGGAGATAAGGTCGG	1	7532	801	YWHAG	27077	4426	B9D1
DB0001R01C22N2_UP	AD0002R11C07N1_UP	Up-Up	TTTAAACATATCGCAAGCGTAAGCG	CAGGAGCAAGCTCCATCGGTCTAGG	1	7532	801	YWHAG	27077	4426	B9D1
DB0001R01C22N2_UP	AD0002R12C05N1_UP	Up-Up	TTTAAACATATCGCAAGCGTAAGCG	GCTCAGTGGGCTAGATGGGTGGATG	3	7532	801	YWHAG	1032	3933	CDKN2D
DB0001R01C22N2_UP	AD0002R12C14N2_UP	Up-Up	TTTAAACATATCGCAAGCGTAAGCG	CCATGTTACGCGCTAAGGCCTCAAC	2	7532	801	YWHAG	10933	4430	MORF4L1
DB0001R01C22N2_UP	AD0002R13C09N2_UP	Up-Up	TTTAAACATATCGCAAGCGTAAGCG	AGTTCAAAATCTTGCTTTTTAGTAT	2	7532	801	YWHAG	5701	7961	PSMC2
DB0001R01C22N2_UP	AD0002R13C14N2_UP	Up-Up	TTTAAACATATCGCAAGCGTAAGCG	TGGTAGTACAGTCAGGGTTGGGTGC	5	7532	801	YWHAG	1019	4019	CDK4
DB0001R01C22N2_UP	AD0002R13C16N2_UP	Up-Up	TTTAAACATATCGCAAGCGTAAGCG	ATTCTGTAATCGCTGCCTCCACGTC	1	7532	801	YWHAG	1019	4019	CDK4
DB0001R01C22N2_UP	AD0002R13C18N2_UP	Up-Up	TTTAAACATATCGCAAGCGTAAGCG	ACGGTCGTATACAGCAGGGGTAGTG	1	7532	801	YWHAG	665	2427	BNIP3L
DB0001R01C22N2_UP	AD0002R13C24N2_UP	Up-Up	TTTAAACATATCGCAAGCGTAAGCG	TGCTAATATAAACCTGGAGGTTGTG	2	7532	801	YWHAG	6285	3757	S100B
DB0001R01C22N2_UP	AD0002R14C01N2_UP	Up-Up	TTTAAACATATCGCAAGCGTAAGCG	CGGATACGGGATATGCACAGTGATC	1	7532	801	YWHAG	6285	3757	S100B
DB0001R01C22N2_UP	AD0002R14C05N2_UP	Up-Up	TTTAAACATATCGCAAGCGTAAGCG	CTTAATGTAATTAACAAACCTTAAC	2	7532	801	YWHAG	638	3740	BIK
DB0001R01C22N2_UP	AD0002R14C06N1_UP	Up-Up	TTTAAACATATCGCAAGCGTAAGCG	CTGCCCGGAAGTATTCGGGAGGTGG	2	7532	801	YWHAG	638	3740	BIK
DB0001R01C22N2_UP	AD0002R14C11N2_UP	Up-Up	TTTAAACATATCGCAAGCGTAAGCG	GACCTATCTCGAAGATACATGCCC	2	7532	801	YWHAG	84100	1857	ARL6
DB0001R01C22N2_UP	AD0002R14C14N2_UP	Up-Up	TTTAAACATATCGCAAGCGTAAGCG	CGGTTGGGAGGAAGTGAGGAGGGTT	1	7532	801	YWHAG	1639	8953	DCTN1
DB0001R01C22N2_UP	AD0002R14C23N2_UP	Up-Up	TTTAAACATATCGCAAGCGTAAGCG	GTGGAGGCCCGACGGGGCAGGGGGG	1	7532	801	YWHAG	79441	4024	HAUS3
DB0001R01C22N2_UP	AD0002R15C10N2_UP	Up-Up	TTTAAACATATCGCAAGCGTAAGCG	TCTTTCCATATAAATGCGGAACGTC	1	7532	801	YWHAG	80321	1596	CEP70
DB0001R01C22N2_UP	AD0002R15C12N2_UP	Up-Up	TTTAAACATATCGCAAGCGTAAGCG	CTGAATATATGTGATGGTATTGAGG	1	7532	801	YWHAG	80321	1596	CEP70
DB0001R01C22N2_UP	AD0002R16C13N2_UP	Up-Up	TTTAAACATATCGCAAGCGTAAGCG	TCTCCATTCATTGGTTAAGCGCAAT	1	7532	801	YWHAG	9793	9657	CKAP5
DB0001R01C22N2_UP	AD0002R16C19N1_UP	Up-Up	TTTAAACATATCGCAAGCGTAAGCG	GCCGCGGGATGCCCTGGGAGCTGCG	1	7532	801	YWHAG	9793	9657	CKAP5
DB0001R01C22N2_UP	AD0003R01C02N1_UP	Up-Up	TTTAAACATATCGCAAGCGTAAGCG	AAGTCCGTGGGTACGGCTGGGGGGG	1	7532	801	YWHAG	10013	2397	HDAC6
DB0001R01C22N2_UP	AD0003R01C19N2_UP	Up-Up	TTTAAACATATCGCAAGCGTAAGCG	TGCGTCTCATCAGCCTTTACTTATA	3	7532	801	YWHAG	6810	8013	STX4
DB0001R01C22N2_UP	AD0003R01C23N2_UP	Up-Up	TTTAAACATATCGCAAGCGTAAGCG	AGCTCATTCGTGTGATTCCGTGTAT	1	7532	801	YWHAG	6810	8013	STX4
DB0001R01C22N2_UP	AD0003R02C05N1_UP	Up-Up	TTTAAACATATCGCAAGCGTAAGCG	CACCGGGGGTGGTAGGGGGACTGGG	2	7532	801	YWHAG	5932	1563	RBBP8
DB0001R01C22N2_UP	AD0003R02C07N2_UP	Up-Up	TTTAAACATATCGCAAGCGTAAGCG	GCACGGTGGGGGAAGGGTGGAAGTT	1	7532	801	YWHAG	6844	4137	VAMP2
DB0001R01C22N2_UP	AD0003R02C08N1_UP	Up-Up	TTTAAACATATCGCAAGCGTAAGCG	TGCGGTGAGGGGTGGTGGCGGGGGG	2	7532	801	YWHAG	6844	4137	VAMP2
DB0001R01C22N2_UP	AD0003R02C11N1_UP	Up-Up	TTTAAACATATCGCAAGCGTAAGCG	ACAGCAATATAATGCATGTGGGATT	2	7532	801	YWHAG	10212	3179	DDX39
DB0001R01C22N2_UP	AD0003R03C14N2_UP	Up-Up	TTTAAACATATCGCAAGCGTAAGCG	CTATTTTCAGGACCTCCATTTAAAT	1	7532	801	YWHAG	22974	3600	TPX2
DB0001R01C22N2_UP	AD0003R03C20N2_UP	Up-Up	TTTAAACATATCGCAAGCGTAAGCG	GCATTAGACAGGTTAGTCATACCGC	1	7532	801	YWHAG	5347	2963	PLK1
DB0001R01C22N2_UP	AD0003R04C08N2_UP	Up-Up	TTTAAACATATCGCAAGCGTAAGCG	ATCATTGTAAGGCTATCGCGAGAGG	2	7532	801	YWHAG	585	1740	BBS4
DB0001R01C22N2_UP	AD0003R04C20N2_UP	Up-Up	TTTAAACATATCGCAAGCGTAAGCG	AATGAAGGAAAACGGGTGAGGCGCG	1	7532	801	YWHAG	153241	10401	CEP120
DB0001R01C22N2_UP	AD0003R06C09N2_UP	Up-Up	TTTAAACATATCGCAAGCGTAAGCG	TATGCGCTTTGCCCGTTGTCTGTGG	4	7532	801	YWHAG	83540	5774	NUF2
DB0001R01C22N2_UP	AD0003R06C12N2_UP	Up-Up	TTTAAACATATCGCAAGCGTAAGCG	TAAGACATCGGTCAAATCCCCAGCT	2	7532	801	YWHAG	60509	4496	AGBL5
DB0001R02C02N2_UP	AD0001R01C12N2_UP	Up-Up	ATTTTAAAGTAACACAATACCACTT	CACATATAAAATCTTCATGTGCAAT	5	1020	3701	CDK5	1020	3701	CDK5
DB0001R02C02N2_UP	AD0001R10C24N1_UP	Up-Up	ATTTTAAAGTAACACAATACCACTT	TCAGTGCTATAGTTTGGAGGTACG	1	1020	3701	CDK5	49856	7939	WDR8
DB0001R02C02N2_DN	AD0001R16C10N2_DN	Dn-Dn	ACTAGTCCACTAAGACGCTCCGCTG	GTTTCAAGGCTAAAGGTTAGATGAT	25	1020	3701	CDK5	27229	907	TUBGCP4
DB0001R02C02N2_UP	AD0002R02C03N2_UP	Up-Up	ATTTTAAAGTAACACAATACCACTT	CCGGTATTGCACGTGATAGTGGTTA	8	1020	3701	CDK5	163	4761	AP2B1
DB0001R02C02N2_UP	AD0002R02C10N1_UP	Up-Up	ATTTTAAAGTAACACAATACCACTT	CAAGCGGCATCATGCGCGTTACCAG	621	1020	3701	CDK5	896	6197	CCND3
DB0001R02C02N2_DN	AD0002R02C10N1_DN	Dn-Dn	ACTAGTCCACTAAGACGCTCCGCTG	CACTAAGGACGTCAGAAAACCAGCG	1144	1020	3701	CDK5	896	6197	CCND3
DB0001R02C02N2_UP	AD0002R02C13N2_UP	Up-Up	ATTTTAAAGTAACACAATACCACTT	AAACAATGGCACGCAGATGGGCCTC	185	1020	3701	CDK5	896	6197	CCND3
DB0001R02C02N2_DN	AD0002R02C13N2_DN	Dn-Dn	ACTAGTCCACTAAGACGCTCCGCTG	GCCAGGCAGGTCTCCATTACAACCC	85	1020	3701	CDK5	896	6197	CCND3
DB0001R02C02N2_UP	AD0002R06C18N2_UP	Up-Up	ATTTTAAAGTAACACAATACCACTT	GTTCCCACAAGGTCTGGCGTGCGGC	23	1020	3701	CDK5	55142	6429	HAUS2
DB0001R02C02N2_DN	AD0002R07C08N2_DN	Dn-Dn	ACTAGTCCACTAAGACGCTCCGCTG	TAACCCTCTAAAATACACTTACAGA	94	1020	3701	CDK5	95681	71181	TSGA14
DB0001R02C02N2_UP	AD0002R10C16N2_UP	Up-Up	ATTTTAAAGTAACACAATACCACTT	AACACGGGGCGCGTAAGGGGGCGGG	1	1020	3701	CDK5	10013	8810	HDAC6
DB0001R02C02N2_UP	AD0002R14C06N1_UP	Up-Up	ATTTTAAAGTAACACAATACCACTT	CTGCCCGGAAGTATTCGGGAGGTGG	1	1020	3701	CDK5	638	3740	BIK
DB0001R02C02N2_UP	AD0002R16C03N2_UP	Up-Up	ATTTTAAAGTAACACAATACCACTT	GGGAATGGGAACCTATGATAGCTGTT	10	1020	3701	CDK5	22852	70210	ANKRD26
DB0001R02C02N2_UP	AD0002R16C06N1_UP	Up-Up	ATTTTAAAGTAACACAATACCACTT	AGCATGAAGGTTTTAGTGTAAAGGT	1	1020	3701	CDK5	10426	2984	TUBGCP3
DB0001R02C02N2_UP	AD0003R02C02N1_UP	Up-Up	ATTTTAAAGTAACACAATACCACTT	CGTATCGGTCAAAGCTTAGCTAATT	1	1020	3701	CDK5	9112	8956	MTA1
DB0001R02C02N2_UP	AD0003R04C13N2_UP	Up-Up	ATTTTAAAGTAACACAATACCACTT	GCTGTTTGTATAATCGTTACCTCTG	19	1020	3701	CDK5	9702	10302	CEP57
DB0001R02C03N2_UP	AD0001R04C09N2_UP	Up-Up	TATTAATGTTCGGGCCGTTGTCGTT	GTTGAAGACGAACCGAATTGGGCCA	1	1020	3701	CDK5	26146	11570	TRAF3IP1
DB0001R02C03N2_UP	AD0001R07C08N2_UP	Up-Up	TATTAATGTTCGGGCCGTTGTCGTT	TCGACCGTCGAGGGCCTCTGGGCAG	2320	1020	3701	CDK5	79003	3288	MIS12
DB0001R02C03N2_DN	AD0001R07C08N2_DN	Dn-Dn	CCTCATGGCTCTCCCTCCTGCTAGC	ATCAACCTATGGAACAATGATTTAC	3991	1020	3701	CDK5	79003	3288	MIS12
DB0001R02C03N2_UP	AD0001R07C17N2_UP	Up-Up	TATTAATGTTCGGGCCGTTGTCGTT	TAGTCGCGGTCGGGGATAAGCTTTA	24	1020	3701	CDK5	5111	3156	PCNA
DB0001R02C03N2_DN	AD0002R15C12N2_DN	Dn-Dn	CCTCATGGCTCTCCCTCCTGCTAGC	CATACGGCCAACCAGTACATACCAG	12	1020	3701	CDK5	80321	1596	CEP70
DB0001R02C03N2_DN	AD0003R01C24N2_DN	Dn-Dn	CCTCATGGCTCTCCCTCCTGCTAGC	GCACGGCCTGACGCAACTTCCGGGA	1	1020	3701	CDK5	9112	8956	MTA1
DB0001R02C03N2_DN	AD0003R06C08N2_DN	Dn-Dn	CCTCATGGCTCTCCCTCCTGCTAGC	GTAGAAGATATACGAAACGGACCTT	17	1020	3701	CDK5	83540	5774	NUF2
DB0001R02C07N2_UP	AD0001R01C03N2_UP	Up-Up	ACGATGTTGTTGAGCTGTTTGTGGC	CCGGGGGTGGGGAGACGGCCCTGGA	1	55559	347	HAUS7	9814	9688	SFI1
DB0001R02C07N2_DN	AD0001R01C14N2_DN	Dn-Dn	TCATTAGCTAAATATAGAGTGTGTT	TCAGTACTAGATACGGAACAAATTA	1	55559	347	HAUS7	1020	3701	CDK5
DB0001R02C07N2_UP	AD0001R02C19N1_UP	Up-Up	ACGATGTTGTTGAGCTGTTTGTGGC	TTAACTAGACTTAATTTCTTTCAAT	1	55559	347	HAUS7	10376	6115	TUBA1B
DB0001R02C07N2_DN	AD0001R03C04N2_DN	Dn-Dn	TCATTAGCTAAATATAGAGTGTGTT	GGCGCTCGAATCCTTACTCTCATAA	1	55559	347	HAUS7	261734	10399	NPHP4
DB0001R02C07N2_UP	AD0001R06C01N2_UP	Up-Up	ACGATGTTGTTGAGCTGTTTGTGGC	TGGTACGCTGCTATGGGGGGGGACG	1	55559	347	HAUS7	56890	9176	MDM1
DB0001R02C07N2_UP	AD0001R06C02N2_UP	Up-Up	ACGATGTTGTTGAGCTGTTTGTGGC	AGGACTCTTTTAGGATACGGTTTAC	3446	55559	347	HAUS7	51259	6396	TMEM216
DB0001R02C07N2_DN	AD0001R06C02N2_DN	Dn-Dn	TCATTAGCTAAATATAGAGTGTGTT	ATCGATTAACCCCCCAACGGTGACT	4351	55559	347	HAUS7	51259	6396	TMEM216
DB0001R02C07N2_UP	AD0001R06C05N2_UP	Up-Up	ACGATGTTGTTGAGCTGTTTGTGGC	TCCCAGTGCAAGGGGGGGTAGGCGG	2282	55559	347	HAUS7	51259	6396	TMEM216
DB0001R02C07N2_DN	AD0001R06C05N2_DN	Dn-Dn	TCATTAGCTAAATATAGAGTGTGTT	GTTCCAAAGATGACCGAATTAAAAA	1340	55559	347	HAUS7	51259	6396	TMEM216
DB0001R02C07N2_DN	AD0001R06C17N2_DN	Dn-Dn	TCATTAGCTAAATATAGAGTGTGTT	GCTAGGGAGTTTTAAGATAAGAGTT	2	55559	347	HAUS7	80184	2699	CEP290
DB0001R02C07N2_UP	AD0001R07C01N2_UP	Up-Up	ACGATGTTGTTGAGCTGTTTGTGGC	AATTTTCTTGGGAGTTCTTGGAGG	1	55559	347	HAUS7	80184	2699	CEP290
DB0001R02C07N2_UP	AD0001R07C20N1_UP	Up-Up	ACGATGTTGTTGAGCTGTTTGTGGC	GACATTGGAGACAGGTTAAGCACAC	979	55559	347	HAUS7	10142	14138	AKAP9
DB0001R02C07N2_DN	AD0001R07C20N1_DN	Dn-Dn	TCATTAGCTAAATATAGAGTGTGTT	GACCATGCAAATTTCTTTGTTCCGT	631	55559	347	HAUS7	10142	14138	AKAP9
DB0001R02C07N2_UP	AD0001R07C23N2_UP	Up-Up	ACGATGTTGTTGAGCTGTTTGTGGC	TTGGGGCGTTTTGCTACGACCCAGA	97	55559	347	HAUS7	57695	14162	USP37
DB0001R02C07N2_DN	AD0001R07C23N2_DN	Dn-Dn	TCATTAGCTAAATATAGAGTGTGTT	TACACAGGCAGGAGGCATTATATTT	154	55559	347	HAUS7	57695	14162	USP37
DB0001R02C07N2_DN	AD0001R08C18N2_DN	Dn-Dn	TCATTAGCTAAATATAGAGTGTGTT	ACCTCAGAGTCTGGACGATTTCATA	1	55559	347	HAUS7	5577	14506	PRKAR2B
DB0001R02C07N2_UP	AD0001R09C21N1_UP	Up-Up	ACGATGTTGTTGAGCTGTTTGTGGC	GGTGAGGGGGTTAGCATCGCGAGTA	115	55559	347	HAUS7	10320	2940	IKZF1
DB0001R02C07N2_DN	AD0001R09C21N1_DN	Dn-Dn	TCATTAGCTAAATATAGAGTGTGTT	AGATGTATAATCCTTTATAGCTTCA	75	55559	347	HAUS7	10320	2940	IKZF1
DB0001R02C07N2_DN	AD0001R10C01N2_DN	Dn-Dn	TCATTAGCTAAATATAGAGTGTGTT	GTCGCTTATTGCTCATGCAATCTGT	1	55559	347	HAUS7	90410	10243	IFT20
DB0001R02C07N2_UP	AD0001R10C08N2_UP	Up-Up	ACGATGTTGTTGAGCTGTTTGTGGC	GAGTGTTCTTACCACTAAAGGAATT	34	55559	347	HAUS7	10376	7910	TUBA1B
DB0001R02C07N2_UP	AD0001R10C10N2_UP	Up-Up	ACGATGTTGTTGAGCTGTTTGTGGC	GCTGTTGTGCTCATGATGCATGCGG	1	55559	347	HAUS7	10376	7910	TUBA1B
DB0001R02C07N2_UP	AD0001R10C16N2_UP	Up-Up	ACGATGTTGTTGAGCTGTTTGTGGC	TTTACCTAAGCCCTGTGGGGCGCGA	104	55559	347	HAUS7	11116	7071	FGFR1OP
DB0001R02C07N2_DN	AD0001R10C16N2_DN	Dn-Dn	TCATTAGCTAAATATAGAGTGTGTT	CCCTAGGTCATAGGAACTTTCAATT	309	55559	347	HAUS7	11116	7071	FGFR1OP
DB0001R02C07N2_UP	AD0001R10C24N1_UP	Up-Up	ACGATGTTGTTGAGCTGTTTGTGGC	TCAGTGCTATAGTTTGGAGGTACG	37	55559	347	HAUS7	49856	7939	WDR8
DB0001R02C07N2_DN	AD0001R10C24N1_DN	Dn-Dn	TCATTAGCTAAATATAGAGTGTGTT	TGTCCGGGACCCTACTGAGCACATG	40	55559	347	HAUS7	49856	7939	WDR8
DB0001R02C07N2_UP	AD0001R13C09N2_UP	Up-Up	ACGATGTTGTTGAGCTGTTTGTGGC	ACACGCCAATCACTATTTCAAAAAT	1	55559	347	HAUS7	164045	55072	HFM1
DB0001R02C07N2_DN	AD0001R13C11N2_DN	Dn-Dn	TCATTAGCTAAATATAGAGTGTGTT	GATGTCCGTTTAATAAGTTAACACG	1	55559	347	HAUS7	164045	55072	HFM1
DB0001R02C07N2_UP	AD0001R13C17N1_UP	Up-Up	ACGATGTTGTTGAGCTGTTTGTGGC	TAAGCTTATTGGCTCTCAATGGCTG	1	55559	347	HAUS7	8655	56155	DYNLL1
DB0001R02C07N2_DN	AD0001R13C24N2_DN	Dn-Dn	TCATTAGCTAAATATAGAGTGTGTT	CAAAATATAGTGTCAAGTAAAAGTG	1	55559	347	HAUS7	25886	56591	POC1A
DB0001R02C07N2_UP	AD0001R14C20N1_UP	Up-Up	ACGATGTTGTTGAGCTGTTTGTGGC	ATGTGGTAGTAGGCGTGTTTAACCA	20	55559	347	HAUS7	3796	8070	KIF2A
DB0001R02C07N2_DN	AD0001R14C20N1_DN	Dn-Dn	TCATTAGCTAAATATAGAGTGTGTT	GTACAACAGGTCCCAAAGATCATAC	5	55559	347	HAUS7	3796	8070	KIF2A
DB0001R02C07N2_DN	AD0001R15C21N1_DN	Dn-Dn	TCATTAGCTAAATATAGAGTGTGTT	TAGTCGCAAATATCACGACAAACCA	120	55559	347	HAUS7	983	5873	CDK1
DB0001R02C07N2_DN	AD0002R01C09N2_DN	Dn-Dn	TCATTAGCTAAATATAGAGTGTGTT	ATTACTCAAAACAGTTAAACACGAC	1	55559	347	HAUS7	10460	56175	TACC3
DB0001R02C07N2_DN	AD0002R01C11N2_DN	Dn-Dn	TCATTAGCTAAATATAGAGTGTGTT	CACCCCCCCAGACCCCGGACATTCG	20	55559	347	HAUS7	11030	3504	RBPMS
DB0001R02C07N2_UP	AD0002R01C16N2_UP	Up-Up	ACGATGTTGTTGAGCTGTTTGTGGC	TCCGTAGTATGCGTCCCGCGGGGGA	52	55559	347	HAUS7	11030	3504	RBPMS
DB0001R02C07N2_DN	AD0002R01C16N2_DN	Dn-Dn	TCATTAGCTAAATATAGAGTGTGTT	AGGGGAGCGATTAGGGAATAGTCAC	48	55559	347	HAUS7	11030	3504	RBPMS
DB0001R02C07N2_UP	AD0002R02C04N2_UP	Up-Up	ACGATGTTGTTGAGCTGTTTGTGGC	GGGGACTGGGTTTCTTGGGTGCCCT	1194	55559	347	HAUS7	29883	10940	CNOT7
DB0001R02C07N2_DN	AD0002R02C04N2_DN	Dn-Dn	TCATTAGCTAAATATAGAGTGTGTT	CTAAGGACCTCAATTCTAGCCAATA	466	55559	347	HAUS7	29883	10940	CNOT7
DB0001R02C07N2_UP	AD0002R02C13N2_UP	Up-Up	ACGATGTTGTTGAGCTGTTTGTGGC	AAACAATGGCACGCAGATGGGCCTC	166	55559	347	HAUS7	896	6197	CCND3
DB0001R02C07N2_DN	AD0002R02C13N2_DN	Dn-Dn	TCATTAGCTAAATATAGAGTGTGTT	GCCAGGCAGGTCTCCATTACAACCC	192	55559	347	HAUS7	896	6197	CCND3
DB0001R02C07N2_DN	AD0002R02C16N2_DN	Dn-Dn	TCATTAGCTAAATATAGAGTGTGTT	GTCTAATACCTCATACACTCACTCA	40	55559	347	HAUS7	3320	53186	HSP90AA1
DB0001R02C07N2_UP	AD0002R04C07N2_UP	Up-Up	ACGATGTTGTTGAGCTGTTTGTGGC	GAGGACCCAACTGCGATGTATGAGG	1	55559	347	HAUS7	25886	4487	POC1A
DB0001R02C07N2_UP	AD0002R04C21N2_UP	Up-Up	ACGATGTTGTTGAGCTGTTTGTGGC	CCCAGGGGGGTGTACCGGGAGTGTG	1	55559	347	HAUS7	5576	4132	PRKAR2A
DB0001R02C07N2_DN	AD0002R05C03N2_DN	Dn-Dn	TCATTAGCTAAATATAGAGTGTGTT	AGGGCTGACATATAAACTCTCTCTA	1	55559	347	HAUS7	1453	3787	CSNK1D
DB0001R02C07N2_UP	AD0002R05C20N2_UP	Up-Up	ACGATGTTGTTGAGCTGTTTGTGGC	TTATCAGATTATAGGGAATGTATCG	1	55559	347	HAUS7	7846	4595	TUBA1A
DB0001R02C07N2_UP	AD0002R07C03N2_UP	Up-Up	ACGATGTTGTTGAGCTGTTTGTGGC	CGTGGGAGTGGACAGGTGAGGGCGT	257	55559	347	HAUS7	95681	71181	TSGA14
DB0001R02C07N2_UP	AD0002R07C20N2_UP	Up-Up	ACGATGTTGTTGAGCTGTTTGTGGC	CTGTGTTGAGCTTCGGTTTATACCA	26	55559	347	HAUS7	5048	12270	PAFAH1B1
DB0001R02C07N2_DN	AD0002R07C20N2_DN	Dn-Dn	TCATTAGCTAAATATAGAGTGTGTT	TGCAGGTTAGACACGGAATCTGGAT	71	55559	347	HAUS7	5048	12270	PAFAH1B1
DB0001R02C07N2_UP	AD0002R07C21N2_UP	Up-Up	ACGATGTTGTTGAGCTGTTTGTGGC	GTTGCACCAGGGGGGTATTGGCTGA	1	55559	347	HAUS7	5048	12270	PAFAH1B1
DB0001R02C07N2_DN	AD0002R08C15N2_DN	Dn-Dn	TCATTAGCTAAATATAGAGTGTGTT	CCGGCGGCCTGTCCATACGTGGGCA	1	55559	347	HAUS7	10464	71402	PIBF1
DB0001R02C07N2_UP	AD0002R09C12N2_UP	Up-Up	ACGATGTTGTTGAGCTGTTTGTGGC	TGAAACCCTGGTGCACATAGTTCTA	277	55559	347	HAUS7	51175	1716	TUBE1
DB0001R02C07N2_DN	AD0002R09C12N2_DN	Dn-Dn	TCATTAGCTAAATATAGAGTGTGTT	CTTACTTATGTTGCACGGGAGGTCT	295	55559	347	HAUS7	51175	1716	TUBE1
DB0001R02C07N2_UP	AD0002R10C06N2_UP	Up-Up	ACGATGTTGTTGAGCTGTTTGTGGC	AATAGAAAGTCCGGTCTCGCTTCAT	1	55559	347	HAUS7	79959	1190	CEP76
DB0001R02C07N2_UP	AD0002R10C10N2_UP	Up-Up	ACGATGTTGTTGAGCTGTTTGTGGC	GGGGTGAAGGCCAAACTGAGCTGGC	1	55559	347	HAUS7	79959	1190	CEP76
DB0001R02C07N2_UP	AD0002R10C16N2_UP	Up-Up	ACGATGTTGTTGAGCTGTTTGTGGC	AACACGGGGCGCGTAAGGGGGCGGG	818	55559	347	HAUS7	10013	8810	HDAC6
DB0001R02C07N2_DN	AD0002R10C16N2_DN	Dn-Dn	TCATTAGCTAAATATAGAGTGTGTT	ATAGTACTCTAAGAATTTCCCTTCA	312	55559	347	HAUS7	10013	8810	HDAC6
DB0001R02C07N2_UP	AD0002R11C20N2_UP	Up-Up	ACGATGTTGTTGAGCTGTTTGTGGC	GATGGAATCAGCAATGTATATGCTA	366	55559	347	HAUS7	5708	5171	PSMD2
DB0001R02C07N2_UP	AD0002R12C02N2_UP	Up-Up	ACGATGTTGTTGAGCTGTTTGTGGC	CTTTACGGATCTATCTTCTCTTGAC	10	55559	347	HAUS7	56915	4997	EXOSC5
DB0001R02C07N2_DN	AD0002R12C04N1_DN	Dn-Dn	TCATTAGCTAAATATAGAGTGTGTT	CTTAAGGTGAGTTATCCATATCTAT	1	55559	347	HAUS7	1032	3933	CDKN2D
DB0001R02C07N2_UP	AD0002R12C15N2_UP	Up-Up	ACGATGTTGTTGAGCTGTTTGTGGC	GCTTGTTGCTATGCCATGTGTTGTT	273	55559	347	HAUS7	6015	4435	RING1
DB0001R02C07N2_UP	AD0002R13C03N2_UP	Up-Up	ACGATGTTGTTGAGCTGTTTGTGGC	TAAGGAACGTGCGGATTGGGCGTGGG	257	55559	347	HAUS7	5111	3156	PCNA
DB0001R02C07N2_DN	AD0002R13C03N2_DN	Dn-Dn	TCATTAGCTAAATATAGAGTGTGTT	ACCACACTTACTATAACGTTTATCA	229	55559	347	HAUS7	5111	3156	PCNA
DB0001R02C07N2_DN	AD0002R13C09N2_DN	Dn-Dn	TCATTAGCTAAATATAGAGTGTGTT	CCCCCATGCCATGCGACTATCTGTT	1	55559	347	HAUS7	5701	7961	PSMC2
DB0001R02C07N2_DN	AD0002R13C10N2_DN	Dn-Dn	TCATTAGCTAAATATAGAGTGTGTT	GGTAGGCCGTAAAAACCTGCGGTAA	3	55559	347	HAUS7	5701	7961	PSMC2
DB0001R02C07N2_DN	AD0002R13C14N2_DN	Dn-Dn	TCATTAGCTAAATATAGAGTGTGTT	AGGCACTGAAGTCATCATGAGATCG	1	55559	347	HAUS7	1019	4019	CDK4
DB0001R02C07N2_DN	AD0002R13C22N2_DN	Dn-Dn	TCATTAGCTAAATATAGAGTGTGTT	ATGTTCAGCTCCTGCTATCAGAACA	1	55559	347	HAUS7	56904	6148	SH3GLB2
DB0001R02C07N2_DN	AD0002R13C24N2_DN	Dn-Dn	TCATTAGCTAAATATAGAGTGTGTT	TCCCTTGAAATGGGAATCGAAGATT	1	55559	347	HAUS7	6285	3757	S100B
DB0001R02C07N2_UP	AD0002R14C10N2_UP	Up-Up	ACGATGTTGTTGAGCTGTTTGTGGC	GTGTTGAACGTTCTTATACTTACGT	82	55559	347	HAUS7	84100	1857	ARL6
DB0001R02C07N2_UP	AD0002R14C23N2_UP	Up-Up	ACGATGTTGTTGAGCTGTTTGTGGC	GTGGAGGCCCGACGGGGCAGGGGGG	1	55559	347	HAUS7	79441	4024	HAUS3
DB0001R02C07N2_UP	AD0002R16C04N1_UP	Up-Up	ACGATGTTGTTGAGCTGTTTGTGGC	TGGATAACTTCAAATTACTTCCTGG	76	55559	347	HAUS7	10426	2984	TUBGCP3
DB0001R02C07N2_UP	AD0002R16C13N2_UP	Up-Up	ACGATGTTGTTGAGCTGTTTGTGGC	TCTCCATTCATTGGTTAAGCGCAAT	1	55559	347	HAUS7	9793	9657	CKAP5
DB0001R02C07N2_UP	AD0003R02C14N2_UP	Up-Up	ACGATGTTGTTGAGCTGTTTGTGGC	TCGAGGCCAAGGTACGATCGTTACT	80	55559	347	HAUS7	9111	7519	NMI
DB0001R02C07N2_DN	AD0003R02C14N2_DN	Dn-Dn	TCATTAGCTAAATATAGAGTGTGTT	GGACAGCGCAACCGCAATTAACTAT	108	55559	347	HAUS7	9111	7519	NMI
DB0001R02C07N2_DN	AD0003R02C17N2_DN	Dn-Dn	TCATTAGCTAAATATAGAGTGTGTT	AATCACGATCAGTTCAAACCCTGTT	1	55559	347	HAUS7	27258	5664	LSM3
DB0001R02C07N2_UP	AD0003R03C15N2_UP	Up-Up	ACGATGTTGTTGAGCTGTTTGTGGC	GTCTTTGTGCTATGCATCATACAAA	178	55559	347	HAUS7	26140	9089	TTLL3
DB0001R02C07N2_DN	AD0003R03C15N2_DN	Dn-Dn	TCATTAGCTAAATATAGAGTGTGTT	TTTGCTGCGCCATCTACGCCAGACA	267	55559	347	HAUS7	26140	9089	TTLL3
DB0001R02C07N2_UP	AD0003R03C20N2_UP	Up-Up	ACGATGTTGTTGAGCTGTTTGTGGC	GCATTAGACAGGTTAGTCATACCGC	250	55559	347	HAUS7	5347	2963	PLK1
DB0001R02C07N2_DN	AD0003R03C20N2_DN	Dn-Dn	TCATTAGCTAAATATAGAGTGTGTT	TTGGAAGTTTTCCCATCAACGATAG	97	55559	347	HAUS7	5347	2963	PLK1
DB0001R02C07N2_UP	AD0003R05C02N2_UP	Up-Up	ACGATGTTGTTGAGCTGTTTGTGGC	AGATCGGCTCATGCGTCGGTGTGA	1	55559	347	HAUS7	4957	3043	ODF2
DB0001R02C07N2_UP	AD0003R05C23N2_UP	Up-Up	ACGATGTTGTTGAGCTGTTTGTGGC	TACTACGCAAGGATGGAAGGGTTAC	1	55559	347	HAUS7	55722	3636	CEP72
DB0001R02C07N2_DN	AD0003R06C01N2_DN	Dn-Dn	TCATTAGCTAAATATAGAGTGTGTT	AATGGTCACAAAGATTTTCGTTAGG	10	55559	347	HAUS7	55722	3636	CEP72
DB0001R02C07N2_UP	AD0003R06C08N2_UP	Up-Up	ACGATGTTGTTGAGCTGTTTGTGGC	CGGAAACCGGCATGAGCGGTGAGTA	2	55559	347	HAUS7	83540	5774	NUF2
DB0001R02C07N2_UP	AD0003R06C17N2_UP	Up-Up	ACGATGTTGTTGAGCTGTTTGTGGC	GTTATAATGTCGGCCACGACGTGGT	1	55559	347	HAUS7	60509	4496	AGBL5
DB0001R02C08N2_UP	AD0001R01C03N2_UP	Up-Up	GTAGAACCTCTGTGTAGTTTAGGGC	CCGGGGGTGGGGAGACGGCCCTGGA	1	55559	347	HAUS7	9814	9688	SFI1
DB0001R02C08N2_DN	AD0001R01C04N2_DN	Dn-Dn	AGGTGGCAATGACTAAACCAATCAA	AATAATGACAAACACCTTTACACGG	543	55559	347	HAUS7	2275	5359	FHL3
DB0001R02C08N2_UP	AD0001R01C05N2_UP	Up-Up	GTAGAACCTCTGTGTAGTTTAGGGC	TTCGTCGGCTGCTTGTCAAGCACTT	1644	55559	347	HAUS7	2275	5359	FHL3
DB0001R02C08N2_DN	AD0001R01C05N2_DN	Dn-Dn	AGGTGGCAATGACTAAACCAATCAA	TCACTCGCAACTCAACTGTTTGTAG	1397	55559	347	HAUS7	2275	5359	FHL3
DB0001R02C08N2_UP	AD0001R01C09N2_UP	Up-Up	GTAGAACCTCTGTGTAGTTTAGGGC	AATTGAACGGTCAGTGGCATTCCCG	375	55559	347	HAUS7	7532	801	YWHAG
DB0001R02C08N2_DN	AD0001R01C09N2_DN	Dn-Dn	AGGTGGCAATGACTAAACCAATCAA	ATCATGCCGCGCTAGTTGGAGCTCT	549	55559	347	HAUS7	7532	801	YWHAG
DB0001R02C08N2_DN	AD0001R01C10N2_DN	Dn-Dn	AGGTGGCAATGACTAAACCAATCAA	CATCACCGCCACTTGTTACATGAAA	1	55559	347	HAUS7	7532	801	YWHAG
DB0001R02C08N2_UP	AD0001R01C12N2_UP	Up-Up	GTAGAACCTCTGTGTAGTTTAGGGC	CACATATAAAATCTTCATGTGCAAT	543	55559	347	HAUS7	1020	3701	CDK5
DB0001R02C08N2_DN	AD0001R01C12N2_DN	Dn-Dn	AGGTGGCAATGACTAAACCAATCAA	CTGCTGCCCCCATTCCATCCTTGAC	344	55559	347	HAUS7	1020	3701	CDK5
DB0001R02C08N2_UP	AD0001R01C15N2_UP	Up-Up	GTAGAACCTCTGTGTAGTTTAGGGC	TTGATCGTGGGCTAGAGTTATGGAT	996	55559	347	HAUS7	55559	347	HAUS7
DB0001R02C08N2_DN	AD0001R01C15N2_DN	Dn-Dn	AGGTGGCAATGACTAAACCAATCAA	TGTAAGGTTGTCTCAGAAGCCTTGG	536	55559	347	HAUS7	55559	347	HAUS7
DB0001R02C08N2_UP	AD0001R01C21N2_UP	Up-Up	GTAGAACCTCTGTGTAGTTTAGGGC	ACGGCTTCCTCTGGATTTTACTCTC	591	55559	347	HAUS7	10121	3250	ACTR1A
DB0001R02C08N2_DN	AD0001R01C21N2_DN	Dn-Dn	AGGTGGCAATGACTAAACCAATCAA	CTCTATGTAGTAAAGACAGCCAAAA	609	55559	347	HAUS7	10121	3250	ACTR1A
DB0001R02C08N2_UP	AD0001R02C01N1_UP	Up-Up	GTAGAACCTCTGTGTAGTTTAGGGC	GAGTACTTCTGTTCTAGGTCATTGA	797	55559	347	HAUS7	29922	5633	NME7
DB0001R02C08N2_DN	AD0001R02C01N1_DN	Dn-Dn	AGGTGGCAATGACTAAACCAATCAA	ACCAGGCCAGACCCATTATAGGCGT	389	55559	347	HAUS7	29922	5633	NME7
DB0001R02C08N2_UP	AD0001R02C03N1_UP	Up-Up	GTAGAACCTCTGTGTAGTTTAGGGC	CTTTAGCGACTTGAGCGCCCCGGGT	591	55559	347	HAUS7	10382	6055	TUBB4
DB0001R02C08N2_DN	AD0001R02C03N1_DN	Dn-Dn	AGGTGGCAATGACTAAACCAATCAA	TCTCAAAAATGTGAAAAGAAAGGTA	113	55559	347	HAUS7	10382	6055	TUBB4
DB0001R02C08N2_UP	AD0001R02C06N2_UP	Up-Up	GTAGAACCTCTGTGTAGTTTAGGGC	TCTAATTCTTAGCTCATCAGCCGAC	1215	55559	347	HAUS7	10382	6055	TUBB4
DB0001R02C08N2_DN	AD0001R02C06N2_DN	Dn-Dn	AGGTGGCAATGACTAAACCAATCAA	GGTCTGTACAATCTTTAAAATTAGA	569	55559	347	HAUS7	10382	6055	TUBB4
DB0001R02C08N2_UP	AD0001R02C07N2_UP	Up-Up	GTAGAACCTCTGTGTAGTTTAGGGC	GGGCCCGCTGCAGGCAATGGTGGGG	42	55559	347	HAUS7	10376	1072	TUBA1B
DB0001R02C08N2_DN	AD0001R02C07N2_DN	Dn-Dn	AGGTGGCAATGACTAAACCAATCAA	TCTCGCCCCTAGCAGGGAACCTAGT	94	55559	347	HAUS7	10376	1072	TUBA1B
DB0001R02C08N2_DN	AD0001R02C18N1_DN	Dn-Dn	AGGTGGCAATGACTAAACCAATCAA	CTGATAGCTAGGGCCATGTCCTCAT	61	55559	347	HAUS7	10376	6115	TUBA1B
DB0001R02C08N2_UP	AD0001R02C19N1_UP	Up-Up	GTAGAACCTCTGTGTAGTTTAGGGC	TTAACTAGACTTAATTTCTTTCAAT	128	55559	347	HAUS7	10376	6115	TUBA1B
DB0001R02C08N2_DN	AD0001R02C19N1_DN	Dn-Dn	AGGTGGCAATGACTAAACCAATCAA	CGGCCTTCCACCGCTAGGTCATCGA	254	55559	347	HAUS7	10376	6115	TUBA1B
DB0001R02C08N2_UP	AD0001R02C23N1_UP	Up-Up	GTAGAACCTCTGTGTAGTTTAGGGC	CAAAAACCGTGCACTAATCTGTTAT	1195	55559	347	HAUS7	55722	4	CEP72
DB0001R02C08N2_DN	AD0001R02C23N1_DN	Dn-Dn	AGGTGGCAATGACTAAACCAATCAA	GGAAGCACTGCCACTAATACCCGCA	535	55559	347	HAUS7	55722	4	CEP72
DB0001R02C08N2_UP	AD0001R03C24N2_UP	Up-Up	GTAGAACCTCTGTGTAGTTTAGGGC	CCTGCAGGGTATACACCCATCGGCG	27	55559	347	HAUS7	11104	11609	KATNA1
DB0001R02C08N2_DN	AD0001R03C24N2_DN	Dn-Dn	AGGTGGCAATGACTAAACCAATCAA	TTAACCACGTTGATGCTCCGTCGAA	190	55559	347	HAUS7	11104	11609	KATNA1
DB0001R02C08N2_UP	AD0001R04C07N2_UP	Up-Up	GTAGAACCTCTGTGTAGTTTAGGGC	TGTCACTCGGATAACCACTCATGCC	1019	55559	347	HAUS7	6102	11374	RP2
DB0001R02C08N2_DN	AD0001R04C07N2_DN	Dn-Dn	AGGTGGCAATGACTAAACCAATCAA	TTTAATTTCCGACTTCTGTAGCTCC	479	55559	347	HAUS7	6102	11374	RP2
DB0001R02C08N2_UP	AD0001R04C09N2_UP	Up-Up	GTAGAACCTCTGTGTAGTTTAGGGC	GTTGAAGACGAACCGAATTGGGCCA	994	55559	347	HAUS7	26146	11570	TRAF3IP1
DB0001R02C08N2_DN	AD0001R04C09N2_DN	Dn-Dn	AGGTGGCAATGACTAAACCAATCAA	TACAAAGACCCTTTCTAGGTTTGCC	640	55559	347	HAUS7	26146	11570	TRAF3IP1
DB0001R02C08N2_UP	AD0001R04C13N2_UP	Up-Up	GTAGAACCTCTGTGTAGTTTAGGGC	TGGGCTCCCGCGGGGGAGATTGATG	1302	55559	347	HAUS7	26146	11570	TRAF3IP1
DB0001R02C08N2_DN	AD0001R04C13N2_DN	Dn-Dn	AGGTGGCAATGACTAAACCAATCAA	AATCAAGCAACGCACAGGATCCTGA	2844	55559	347	HAUS7	26146	11570	TRAF3IP1
DB0001R02C08N2_UP	AD0001R04C22N2_UP	Up-Up	GTAGAACCTCTGTGTAGTTTAGGGC	ATGTCACGAGTTCAAGCGTTCGGGG	128	55559	347	HAUS7	1778	12239	DYNC1H1
DB0001R02C08N2_DN	AD0001R04C22N2_DN	Dn-Dn	AGGTGGCAATGACTAAACCAATCAA	CGCCAAAAGCAAGGTACATCCCGTG	174	55559	347	HAUS7	1778	12239	DYNC1H1
DB0001R02C08N2_UP	AD0001R04C24N2_UP	Up-Up	GTAGAACCTCTGTGTAGTTTAGGGC	TTCAGCTAGCGACGGGTGACATGGG	740	55559	347	HAUS7	1778	12239	DYNC1H1
DB0001R02C08N2_DN	AD0001R04C24N2_DN	Dn-Dn	AGGTGGCAATGACTAAACCAATCAA	CTCTAAAGCAAGCCGAATGTAATGA	224	55559	347	HAUS7	1778	12239	DYNC1H1
DB0001R02C08N2_UP	AD0001R05C01N2_UP	Up-Up	GTAGAACCTCTGTGTAGTTTAGGGC	TCTCGTGGGTTACCCTGACGGCTTC	1189	55559	347	HAUS7	55012	12126	PPP2R3C
DB0001R02C08N2_DN	AD0001R05C01N2_DN	Dn-Dn	AGGTGGCAATGACTAAACCAATCAA	TAAACAGGAAAAAGAATCTAATAAC	541	55559	347	HAUS7	55012	12126	PPP2R3C
DB0001R02C08N2_UP	AD0001R05C05N2_UP	Up-Up	GTAGAACCTCTGTGTAGTTTAGGGC	ATAACGCCAGATTCATTGGTGATTC	2480	55559	347	HAUS7	116840	12626	CNTROB
DB0001R02C08N2_DN	AD0001R05C05N2_DN	Dn-Dn	AGGTGGCAATGACTAAACCAATCAA	GGGTGCCCAGGAATCCCCTGAACAA	1498	55559	347	HAUS7	116840	12626	CNTROB
DB0001R02C08N2_UP	AD0001R05C09N1_UP	Up-Up	GTAGAACCTCTGTGTAGTTTAGGGC	TAGGCGAGGGCTTACGGCGTGGCTA	4	55559	347	HAUS7	57405	13089	SPC25
DB0001R02C08N2_UP	AD0001R05C11N2_UP	Up-Up	GTAGAACCTCTGTGTAGTTTAGGGC	CGATAATACGGTAAAGTGCTAGGAG	2439	55559	347	HAUS7	115106	13260	HAUS1
DB0001R02C08N2_DN	AD0001R05C11N2_DN	Dn-Dn	AGGTGGCAATGACTAAACCAATCAA	AATAAAAAAGTAGTGTAGTTGG	1643	55559	347	HAUS7	115106	13260	HAUS1
DB0001R02C08N2_UP	AD0001R05C13N2_UP	Up-Up	GTAGAACCTCTGTGTAGTTTAGGGC	TATGTTTCTTTATCGATACTTGCAC	2177	55559	347	HAUS7	115106	13260	HAUS1
DB0001R02C08N2_DN	AD0001R05C13N2_DN	Dn-Dn	AGGTGGCAATGACTAAACCAATCAA	AGTTGTACATTAGTAAGAATTTTTA	1574	55559	347	HAUS7	115106	13260	HAUS1
DB0001R02C08N2_DN	AD0001R05C15N1_DN	Dn-Dn	AGGTGGCAATGACTAAACCAATCAA	ACTGCAAATGACTTGAAGTCCGCCA	1	55559	347	HAUS7	27229	5836	TUBGCP4
DB0001R02C08N2_UP	AD0001R05C16N2_UP	Up-Up	GTAGAACCTCTGTGTAGTTTAGGGC	TCGGCGACACCGTTCGTTGTAGGGA	386	55559	347	HAUS7	27229	5836	TUBGCP4
DB0001R02C08N2_DN	AD0001R05C16N2_DN	Dn-Dn	AGGTGGCAATGACTAAACCAATCAA	TACGAACTTCACTAGTTGCTATGTG	424	55559	347	HAUS7	27229	5836	TUBGCP4
DB0001R02C08N2_DN	AD0001R05C20N2_DN	Dn-Dn	AGGTGGCAATGACTAAACCAATCAA	CGGGTACACGCTCAGACTAAGACTA	1	55559	347	HAUS7	29911	573	HOOK2
DB0001R02C08N2_UP	AD0001R05C21N2_UP	Up-Up	GTAGAACCTCTGTGTAGTTTAGGGC	TGCAATCGGGGTTAGCCGGACCTTG	1	55559	347	HAUS7	29911	573	HOOK2
DB0001R02C08N2_UP	AD0001R05C24N2_UP	Up-Up	GTAGAACCTCTGTGTAGTTTAGGGC	AGCTGGACACGACGCCGTGGTATTG	3468	55559	347	HAUS7	56890	9176	MDM1
DB0001R02C08N2_DN	AD0001R05C24N2_DN	Dn-Dn	AGGTGGCAATGACTAAACCAATCAA	GTCTATATGTGTGATAAACTGTAAA	3726	55559	347	HAUS7	56890	9176	MDM1
DB0001R02C08N2_UP	AD0001R06C01N2_UP	Up-Up	GTAGAACCTCTGTGTAGTTTAGGGC	TGGTACGCTGCTATGGGGGGGGACG	71	55559	347	HAUS7	56890	9176	MDM1
DB0001R02C08N2_DN	AD0001R06C02N2_DN	Dn-Dn	AGGTGGCAATGACTAAACCAATCAA	ATCGATTAACCCCCCAACGGTGACT	1	55559	347	HAUS7	51259	6396	TMEM216
DB0001R02C08N2_UP	AD0001R06C05N2_UP	Up-Up	GTAGAACCTCTGTGTAGTTTAGGGC	TCCCAGTGCAAGGGGGGGTAGGCGG	3556	55559	347	HAUS7	51259	6396	TMEM216
DB0001R02C08N2_DN	AD0001R06C05N2_DN	Dn-Dn	AGGTGGCAATGACTAAACCAATCAA	GTTCCAAAGATGACCGAATTAAAAA	2947	55559	347	HAUS7	51259	6396	TMEM216
DB0001R02C08N2_UP	AD0001R06C08N1_UP	Up-Up	GTAGAACCTCTGTGTAGTTTAGGGC	CAAAGCTTCTCTTTCAGTGAGATAC	1116	55559	347	HAUS7	80321	9161	CEP70
DB0001R02C08N2_DN	AD0001R06C08N1_DN	Dn-Dn	AGGTGGCAATGACTAAACCAATCAA	CAAGAAAAATGTGTCTTTAAAACGC	547	55559	347	HAUS7	80321	9161	CEP70
DB0001R02C08N2_UP	AD0001R06C17N2_UP	Up-Up	GTAGAACCTCTGTGTAGTTTAGGGC	TGGTTTGCGGGCGGAAGCTGAACGC	1095	55559	347	HAUS7	80184	2699	CEP290
DB0001R02C08N2_DN	AD0001R06C17N2_DN	Dn-Dn	AGGTGGCAATGACTAAACCAATCAA	GCTAGGGAGTTTTAAGATAAGAGTT	2399	55559	347	HAUS7	80184	2699	CEP290
DB0001R02C08N2_UP	AD0001R07C04N2_UP	Up-Up	GTAGAACCTCTGTGTAGTTTAGGGC	AGGTTAGCGCGCAAGTTTCTATCGG	6019	55559	347	HAUS7	11258	3972	DCTN3
DB0001R02C08N2_DN	AD0001R07C04N2_DN	Dn-Dn	AGGTGGCAATGACTAAACCAATCAA	TCCTTGGCCACCTAAACATTTCTGC	2400	55559	347	HAUS7	11258	3972	DCTN3
DB0001R02C08N2_UP	AD0001R07C06N2_UP	Up-Up	GTAGAACCTCTGTGTAGTTTAGGGC	TCCCTGGGTAGAGGACGGGAAGGGG	1341	55559	347	HAUS7	11258	3972	DCTN3
DB0001R02C08N2_DN	AD0001R07C06N2_DN	Dn-Dn	AGGTGGCAATGACTAAACCAATCAA	CACCGCGCAACATTTCGGACACCCT	1038	55559	347	HAUS7	11258	3972	DCTN3
DB0001R02C08N2_UP	AD0001R07C07N2_UP	Up-Up	GTAGAACCTCTGTGTAGTTTAGGGC	AAGGCATGTCTGGTGGGCAAGGCGG	676	55559	347	HAUS7	79003	3288	MIS12
DB0001R02C08N2_DN	AD0001R07C07N2_DN	Dn-Dn	AGGTGGCAATGACTAAACCAATCAA	CGAATGCCTAATATAGGACCATTAG	255	55559	347	HAUS7	79003	3288	MIS12
DB0001R02C08N2_UP	AD0001R07C08N2_UP	Up-Up	GTAGAACCTCTGTGTAGTTTAGGGC	TCGACCGTCGAGGGCCTCTGGGCAG	1	55559	347	HAUS7	79003	3288	MIS12
DB0001R02C08N2_UP	AD0001R07C16N2_UP	Up-Up	GTAGAACCTCTGTGTAGTTTAGGGC	TTTGTCTTGGACCTCCTTTACATCC	277	55559	347	HAUS7	5111	3156	PCNA
DB0001R02C08N2_DN	AD0001R07C16N2_DN	Dn-Dn	AGGTGGCAATGACTAAACCAATCAA	TGTATTATTCGGCCGCCAGTAGTAC	235	55559	347	HAUS7	5111	3156	PCNA
DB0001R02C08N2_UP	AD0001R07C20N1_UP	Up-Up	GTAGAACCTCTGTGTAGTTTAGGGC	GACATTGGAGACAGGTTAAGCACAC	1709	55559	347	HAUS7	10142	14138	AKAP9
DB0001R02C08N2_DN	AD0001R07C20N1_DN	Dn-Dn	AGGTGGCAATGACTAAACCAATCAA	GACCATGCAAATTTCTTTGTTCCGT	2507	55559	347	HAUS7	10142	14138	AKAP9
DB0001R02C08N2_UP	AD0001R07C21N2_UP	Up-Up	GTAGAACCTCTGTGTAGTTTAGGGC	CTGAGCCTTTTCTCAACCAATACGT	1915	55559	347	HAUS7	10142	14138	AKAP9
DB0001R02C08N2_DN	AD0001R07C21N2_DN	Dn-Dn	AGGTGGCAATGACTAAACCAATCAA	AAACTTAGCAAGAAGCCGGTTTAAA	1348	55559	347	HAUS7	10142	14138	AKAP9
DB0001R02C08N2_UP	AD0001R07C23N2_UP	Up-Up	GTAGAACCTCTGTGTAGTTTAGGGC	TTGGGGCGTTTTGCTACGACCCAGA	1048	55559	347	HAUS7	57695	14162	USP37
DB0001R02C08N2_DN	AD0001R07C23N2_DN	Dn-Dn	AGGTGGCAATGACTAAACCAATCAA	TACACAGGCAGGAGGCATTATATTT	610	55559	347	HAUS7	57695	14162	USP37
DB0001R02C08N2_UP	AD0001R08C03N2_UP	Up-Up	GTAGAACCTCTGTGTAGTTTAGGGC	ATTCTTTTCGTTGTGTGGCCTCGCC	1	55559	347	HAUS7	57695	14162	USP37
DB0001R02C08N2_UP	AD0001R08C11N2_UP	Up-Up	GTAGAACCTCTGTGTAGTTTAGGGC	TCGGTCTAGTGGCATTTAGCTAAT	5141	55559	347	HAUS7	4751	14238	NEK2
DB0001R02C08N2_DN	AD0001R08C11N2_DN	Dn-Dn	AGGTGGCAATGACTAAACCAATCAA	GCCCTGATAGAATTCGGAGAGTAAC	6254	55559	347	HAUS7	4751	14238	NEK2
DB0001R02C08N2_UP	AD0001R08C18N2_UP	Up-Up	GTAGAACCTCTGTGTAGTTTAGGGC	TATCTATTTATGCGGGTTCCGCGCG	51	55559	347	HAUS7	5577	14506	PRKAR2B
DB0001R02C08N2_UP	AD0001R08C20N2_UP	Up-Up	GTAGAACCTCTGTGTAGTTTAGGGC	GGCGGAGCAAACGGGAGATTGAAGG	1	55559	347	HAUS7	4739	14735	NEDD9
DB0001R02C08N2_UP	AD0001R08C22N2_UP	Up-Up	GTAGAACCTCTGTGTAGTTTAGGGC	TTGATCGGCGACAATGCATTGTTGGA	148	55559	347	HAUS7	4739	14735	NEDD9
DB0001R02C08N2_DN	AD0001R08C22N2_DN	Dn-Dn	AGGTGGCAATGACTAAACCAATCAA	CCAAATATCCACTCCCTCCCGACCG	1207	55559	347	HAUS7	4739	14735	NEDD9
DB0001R02C08N2_DN	AD0001R09C03N1_DN	Dn-Dn	AGGTGGCAATGACTAAACCAATCAA	CAGTTGTTTGAGGTGGGTACAGCTC	420	55559	347	HAUS7	203068	14788	TUBB
DB0001R02C08N2_UP	AD0001R09C06N2_UP	Up-Up	GTAGAACCTCTGTGTAGTTTAGGGC	AGGGGTAGAGGCATGGAGCTTCCGA	330	55559	347	HAUS7	203068	14788	TUBB
DB0001R02C08N2_UP	AD0001R09C07N2_UP	Up-Up	GTAGAACCTCTGTGTAGTTTAGGGC	GGGGCTACGGTGGACGACGGGCAAC	696	55559	347	HAUS7	23568	3431	ARL2BP
DB0001R02C08N2_DN	AD0001R09C07N2_DN	Dn-Dn	AGGTGGCAATGACTAAACCAATCAA	TCCTCTCCTCTCACAGTTAGACACT	807	55559	347	HAUS7	23568	3431	ARL2BP
DB0001R02C08N2_UP	AD0001R09C09N2_UP	Up-Up	GTAGAACCTCTGTGTAGTTTAGGGC	CTTGATTCACATATCTAGGTGTGCG	1146	55559	347	HAUS7	8636	2717	SSNA1
DB0001R02C08N2_DN	AD0001R09C09N2_DN	Dn-Dn	AGGTGGCAATGACTAAACCAATCAA	TGTAACTAGACGTTTTAGTCCCACG	201	55559	347	HAUS7	8636	2717	SSNA1
DB0001R02C08N2_UP	AD0001R09C10N2_UP	Up-Up	GTAGAACCTCTGTGTAGTTTAGGGC	GCTGGGTCCATGATAGCGACGGTGG	1610	55559	347	HAUS7	8636	2717	SSNA1
DB0001R02C08N2_DN	AD0001R09C10N2_DN	Dn-Dn	AGGTGGCAATGACTAAACCAATCAA	CAATGCGTACTATCTTAAGTTTGTC	2123	55559	347	HAUS7	8636	2717	SSNA1
DB0001R02C08N2_UP	AD0001R09C21N1_UP	Up-Up	GTAGAACCTCTGTGTAGTTTAGGGC	GGTGAGGGGGTTAGCATCGCGAGTA	1602	55559	347	HAUS7	10320	2940	IKZF1
DB0001R02C08N2_DN	AD0001R09C21N1_DN	Dn-Dn	AGGTGGCAATGACTAAACCAATCAA	AGATGTATAATCCTTTATAGCTTCA	1	55559	347	HAUS7	10320	2940	IKZF1
DB0001R02C08N2_UP	AD0001R09C22N2_UP	Up-Up	GTAGAACCTCTGTGTAGTTTAGGGC	GGTGTGTTAGTATGGTGTGTAGAGC	1	55559	347	HAUS7	10320	2940	IKZF1
DB0001R02C08N2_UP	AD0001R09C24N2_UP	Up-Up	GTAGAACCTCTGTGTAGTTTAGGGC	TACATTCTTGGGAAGTTCGCTAGCG	4003	55559	347	HAUS7	90410	10243	IFT20
DB0001R02C08N2_DN	AD0001R09C24N2_DN	Dn-Dn	AGGTGGCAATGACTAAACCAATCAA	GTCCCTGTCTGTTTCGCTGTCGAAT	4281	55559	347	HAUS7	90410	10243	IFT20
DB0001R02C08N2_UP	AD0001R10C01N2_UP	Up-Up	GTAGAACCTCTGTGTAGTTTAGGGC	GTATAAACGATGGTTCCTCACCGAC	2	55559	347	HAUS7	90410	10243	IFT20
DB0001R02C08N2_DN	AD0001R10C01N2_DN	Dn-Dn	AGGTGGCAATGACTAAACCAATCAA	GTCGCTTATTGCTCATGCAATCTGT	1	55559	347	HAUS7	90410	10243	IFT20
DB0001R02C08N2_UP	AD0001R10C03N2_UP	Up-Up	GTAGAACCTCTGTGTAGTTTAGGGC	TTTTTAATTCCTGGTTACTCGGTCG	1190	55559	347	HAUS7	23332	10089	CLASP1
DB0001R02C08N2_DN	AD0001R10C03N2_DN	Dn-Dn	AGGTGGCAATGACTAAACCAATCAA	CAAAACAATCCGTCTCACCTGTGCC	571	55559	347	HAUS7	23332	10089	CLASP1
DB0001R02C08N2_DN	AD0001R10C04N2_DN	Dn-Dn	AGGTGGCAATGACTAAACCAATCAA	ACGGGGCACTGCGCTGACACAACCG	1	55559	347	HAUS7	23332	10089	CLASP1
DB0001R02C08N2_UP	AD0001R10C08N2_UP	Up-Up	GTAGAACCTCTGTGTAGTTTAGGGC	GAGTGTTCTTACCACTAAAGGAATT	1392	55559	347	HAUS7	10376	7910	TUBA1B
DB0001R02C08N2_DN	AD0001R10C08N2_DN	Dn-Dn	AGGTGGCAATGACTAAACCAATCAA	GCAAATAGAGTTGACGCAGAGATC	594	55559	347	HAUS7	10376	7910	TUBA1B
DB0001R02C08N2_UP	AD0001R10C16N2_UP	Up-Up	GTAGAACCTCTGTGTAGTTTAGGGC	TTTACCTAAGCCCTGTGGGGCGCGA	9	55559	347	HAUS7	11116	7071	FGFR1OP
DB0001R02C08N2_UP	AD0001R10C18N2_UP	Up-Up	GTAGAACCTCTGTGTAGTTTAGGGC	CAACGGGGGTAGGGGTGATTATGAG	2	55559	347	HAUS7	11116	7071	FGFR1OP
DB0001R02C08N2_UP	AD0001R10C19N1_UP	Up-Up	GTAGAACCTCTGTGTAGTTTAGGGC	CGGTATCAGTAGGGCAGTATTTCGG	2	55559	347	HAUS7	10540	3453	DCTN2
DB0001R02C08N2_UP	AD0001R10C20N2_UP	Up-Up	GTAGAACCTCTGTGTAGTTTAGGGC	GACCCGGAATTTGTTTGATAGCGGG	1381	55559	347	HAUS7	10540	3453	DCTN2
DB0001R02C08N2_DN	AD0001R10C20N2_DN	Dn-Dn	AGGTGGCAATGACTAAACCAATCAA	AACGCAACTAAGCACTATTAGTAAC	1231	55559	347	HAUS7	10540	3453	DCTN2
DB0001R02C08N2_UP	AD0001R10C24N1_UP	Up-Up	GTAGAACCTCTGTGTAGTTTAGGGC	TCAGTGCTATAGTTTGGAGGTACG	6	55559	347	HAUS7	49856	7939	WDR8
DB0001R02C08N2_DN	AD0001R10C24N1_DN	Dn-Dn	AGGTGGCAATGACTAAACCAATCAA	TGTCCGGGACCCTACTGAGCACATG	29	55559	347	HAUS7	49856	7939	WDR8
DB0001R02C08N2_UP	AD0001R11C04N2_UP	Up-Up	GTAGAACCTCTGTGTAGTTTAGGGC	GGGTTCGTTTGTGTGTATATTCAAT	1241	55559	347	HAUS7	7283	8018	TUBG1
DB0001R02C08N2_DN	AD0001R11C04N2_DN	Dn-Dn	AGGTGGCAATGACTAAACCAATCAA	TAATCCCGTATTGCCAATTCAAGAC	3386	55559	347	HAUS7	7283	8018	TUBG1
DB0001R02C08N2_UP	AD0001R11C06N2_UP	Up-Up	GTAGAACCTCTGTGTAGTTTAGGGC	CGGGGGAAACTCGGTGGGTAGCAGG	472	55559	347	HAUS7	7283	8018	TUBG1
DB0001R02C08N2_DN	AD0001R11C06N2_DN	Dn-Dn	AGGTGGCAATGACTAAACCAATCAA	CCGCAAAGCTCGAATCAACACGACC	454	55559	347	HAUS7	7283	8018	TUBG1
DB0001R02C08N2_UP	AD0001R11C11N2_UP	Up-Up	GTAGAACCTCTGTGTAGTTTAGGGC	GCCCAGGCTTTCTCTGTTGGGGAAGT	440	55559	347	HAUS7	5518	5861	PPP2R1A
DB0001R02C08N2_DN	AD0001R11C11N2_DN	Dn-Dn	AGGTGGCAATGACTAAACCAATCAA	CTCCTAGGCGCTACATCCAACAACA	233	55559	347	HAUS7	5518	5861	PPP2R1A
DB0001R02C08N2_DN	AD0001R11C15N2_DN	Dn-Dn	AGGTGGCAATGACTAAACCAATCAA	CCGGTCAAGACACTCAGCAAACGCA	1	55559	347	HAUS7	3320	8199	HSP90AA1
DB0001R02C08N2_UP	AD0001R11C16N2_UP	Up-Up	GTAGAACCTCTGTGTAGTTTAGGGC	GATGAAAGTTAAGGTGCTTAGTAAG	212	55559	347	HAUS7	3320	8199	HSP90AA1
DB0001R02C08N2_DN	AD0001R11C16N2_DN	Dn-Dn	AGGTGGCAATGACTAAACCAATCAA	GAGCTCACGCTCGAGAGGGAGTCGA	100	55559	347	HAUS7	3320	8199	HSP90AA1
DB0001R02C08N2_UP	AD0001R11C22N2_UP	Up-Up	GTAGAACCTCTGTGTAGTTTAGGGC	GGTCATTGTAATGGTTCATGAACAT	143	55559	347	HAUS7	121441	1509	NEDD1
DB0001R02C08N2_UP	AD0001R12C13N2_UP	Up-Up	GTAGAACCTCTGTGTAGTTTAGGGC	TTAGGGTACATCAATTGTCAGTGCG	1584	55559	347	HAUS7	284086	53456	NEK8
DB0001R02C08N2_DN	AD0001R12C13N2_DN	Dn-Dn	AGGTGGCAATGACTAAACCAATCAA	TAAATACCATTAAGCATATAAACAC	1044	55559	347	HAUS7	284086	53456	NEK8
DB0001R02C08N2_UP	AD0001R12C24N2_UP	Up-Up	GTAGAACCTCTGTGTAGTTTAGGGC	CAACCTTGTTGACCTAATGTGTGGT	25	55559	347	HAUS7	134359	52781	POC5
DB0001R02C08N2_DN	AD0001R12C24N2_DN	Dn-Dn	AGGTGGCAATGACTAAACCAATCAA	AGGCCAGCCTTTCTTTCCAGAATAC	96	55559	347	HAUS7	134359	52781	POC5
DB0001R02C08N2_UP	AD0001R13C01N2_UP	Up-Up	GTAGAACCTCTGTGTAGTTTAGGGC	GTGTGGGAGAGTGGTTAGGGGGGCG	1430	55559	347	HAUS7	134359	52781	POC5
DB0001R02C08N2_DN	AD0001R13C01N2_DN	Dn-Dn	AGGTGGCAATGACTAAACCAATCAA	GTAAGCATGATCGGCCAACCTACTT	402	55559	347	HAUS7	134359	52781	POC5
DB0001R02C08N2_UP	AD0001R13C02N2_UP	Up-Up	GTAGAACCTCTGTGTAGTTTAGGGC	AGGCAGCGGTCCTGGCGACCACGCG	1048	55559	347	HAUS7	200894	52802	ARL13B
DB0001R02C08N2_DN	AD0001R13C02N2_DN	Dn-Dn	AGGTGGCAATGACTAAACCAATCAA	TCTTGGATGCGACGGAAGCTTGATG	1198	55559	347	HAUS7	200894	52802	ARL13B
DB0001R02C08N2_UP	AD0001R13C05N2_UP	Up-Up	GTAGAACCTCTGTGTAGTTTAGGGC	TGGCGTCAAGATTGAGGTGTCAGT	93	55559	347	HAUS7	200894	52802	ARL13B
DB0001R02C08N2_DN	AD0001R13C05N2_DN	Dn-Dn	AGGTGGCAATGACTAAACCAATCAA	CAGGCTCTCTTCGGAGTCCGCATGG	129	55559	347	HAUS7	200894	52802	ARL13B
DB0001R02C08N2_UP	AD0001R13C13N2_UP	Up-Up	GTAGAACCTCTGTGTAGTTTAGGGC	TAATACGGGTCGAGTATGATGTTTG	2238	55559	347	HAUS7	26140	52663	TTLL3
DB0001R02C08N2_DN	AD0001R13C13N2_DN	Dn-Dn	AGGTGGCAATGACTAAACCAATCAA	GCGACCAACCCCTCTTCTATGCTCC	2317	55559	347	HAUS7	26140	52663	TTLL3
DB0001R02C08N2_UP	AD0001R13C14N2_UP	Up-Up	GTAGAACCTCTGTGTAGTTTAGGGC	CTTATACCTTCTTAATTAATCCTTC	1297	55559	347	HAUS7	8655	56155	DYNLL1
DB0001R02C08N2_DN	AD0001R13C14N2_DN	Dn-Dn	AGGTGGCAATGACTAAACCAATCAA	AGCGCTAGGTTGGCCTTTCCAGTGG	1055	55559	347	HAUS7	8655	56155	DYNLL1
DB0001R02C08N2_DN	AD0001R13C21N1_DN	Dn-Dn	AGGTGGCAATGACTAAACCAATCAA	CCAGTCTGTCCCCTATCGCGGCAC	291	55559	347	HAUS7	22919	56115	MAPRE1
DB0001R02C08N2_UP	AD0001R14C14N1_UP	Up-Up	GTAGAACCTCTGTGTAGTTTAGGGC	TGCGTCCTTGGCGCCAGCAGGGGTT	1	55559	347	HAUS7	582	56157	BBS1
DB0001R02C08N2_UP	AD0001R14C18N1_UP	Up-Up	GTAGAACCTCTGTGTAGTTTAGGGC	AACATGGAGCTTGCAGGGTCCGCAG	1	55559	347	HAUS7	3796	8070	KIF2A
DB0001R02C08N2_UP	AD0001R14C20N1_UP	Up-Up	GTAGAACCTCTGTGTAGTTTAGGGC	ATGTGGTAGTAGGCGTGTTTAACCA	2	55559	347	HAUS7	3796	8070	KIF2A
DB0001R02C08N2_UP	AD0001R14C21N1_UP	Up-Up	GTAGAACCTCTGTGTAGTTTAGGGC	CCAGGAGGGAGCGTGGATAGAGGGC	1359	55559	347	HAUS7	1070	5538	CETN3
DB0001R02C08N2_DN	AD0001R14C21N1_DN	Dn-Dn	AGGTGGCAATGACTAAACCAATCAA	ATTATTCAAGGAGACAAGTTCACGA	1068	55559	347	HAUS7	1070	5538	CETN3
DB0001R02C08N2_UP	AD0001R15C02N2_UP	Up-Up	GTAGAACCTCTGTGTAGTTTAGGGC	AGGTAACCAATCCTAGAGCAATAGT	747	55559	347	HAUS7	1070	5538	CETN3
DB0001R02C08N2_DN	AD0001R15C02N2_DN	Dn-Dn	AGGTGGCAATGACTAAACCAATCAA	TGGAGACTGCCTCGCAAACTCGTGT	718	55559	347	HAUS7	1070	5538	CETN3
DB0001R02C08N2_UP	AD0001R15C05N2_UP	Up-Up	GTAGAACCTCTGTGTAGTTTAGGGC	CTTAGCAGCACAGTGACAACAGATC	1487	55559	347	HAUS7	7531	34	YWHAE
DB0001R02C08N2_DN	AD0001R15C05N2_DN	Dn-Dn	AGGTGGCAATGACTAAACCAATCAA	ATAAGTCCGGCAACTTGACCGAGGT	599	55559	347	HAUS7	7531	34	YWHAE
DB0001R02C08N2_DN	AD0001R15C21N1_DN	Dn-Dn	AGGTGGCAATGACTAAACCAATCAA	TAGTCGCAAATATCACGACAAACCA	1220	55559	347	HAUS7	983	5873	CDK1
DB0001R02C08N2_UP	AD0001R16C10N2_UP	Up-Up	GTAGAACCTCTGTGTAGTTTAGGGC	CCGATAAACGGCGGCCAGCATGAGA	3321	55559	347	HAUS7	27229	907	TUBGCP4
DB0001R02C08N2_DN	AD0001R16C10N2_DN	Dn-Dn	AGGTGGCAATGACTAAACCAATCAA	GTTTCAAGGCTAAAGGTTAGATGAT	3945	55559	347	HAUS7	27229	907	TUBGCP4
DB0001R02C08N2_UP	AD0001R16C18N2_UP	Up-Up	GTAGAACCTCTGTGTAGTTTAGGGC	GCGTAACATGTTGTGGTCCGATACT	1761	55559	347	HAUS7	54801	8819	HAUS6
DB0001R02C08N2_DN	AD0001R16C18N2_DN	Dn-Dn	AGGTGGCAATGACTAAACCAATCAA	GGCCAAACCTAAGCCCCGGAGCTTA	1456	55559	347	HAUS7	54801	8819	HAUS6
DB0001R02C08N2_UP	AD0001R16C21N2_UP	Up-Up	GTAGAACCTCTGTGTAGTTTAGGGC	TGAGCGGCCGCCGCCGCGGGAGGGG	1938	55559	347	HAUS7	84902	9655	CCDC123
DB0001R02C08N2_DN	AD0001R16C21N2_DN	Dn-Dn	AGGTGGCAATGACTAAACCAATCAA	GAGAGATATACGAAACATACTCAAC	585	55559	347	HAUS7	84902	9655	CCDC123
DB0001R02C08N2_UP	AD0001R16C23N1_UP	Up-Up	GTAGAACCTCTGTGTAGTTTAGGGC	TCCTAGTTTTCTCATATATATTCGT	2546	55559	347	HAUS7	84902	9655	CCDC123
DB0001R02C08N2_DN	AD0001R16C23N1_DN	Dn-Dn	AGGTGGCAATGACTAAACCAATCAA	GCCCCCAACGATATAACGAAAAACA	2320	55559	347	HAUS7	84902	9655	CCDC123
DB0001R02C08N2_UP	AD0002R01C01N2_UP	Up-Up	GTAGAACCTCTGTGTAGTTTAGGGC	ATGCCAGTCAATGTCGGAGGCGTGT	3605	55559	347	HAUS7	84902	9655	CCDC123
DB0001R02C08N2_DN	AD0002R01C01N2_DN	Dn-Dn	AGGTGGCAATGACTAAACCAATCAA	ACCTTGCCTTACCTAGATGCGGGCA	2130	55559	347	HAUS7	84902	9655	CCDC123
DB0001R02C08N2_UP	AD0002R01C04N2_UP	Up-Up	GTAGAACCTCTGTGTAGTTTAGGGC	ATGGATAGGTTATTCACTCTGACTC	292	55559	347	HAUS7	84902	9655	CCDC123
DB0001R02C08N2_DN	AD0002R01C04N2_DN	Dn-Dn	AGGTGGCAATGACTAAACCAATCAA	CCCTCCCTAACTCACGGCAGTCGCG	415	55559	347	HAUS7	84902	9655	CCDC123
DB0001R02C08N2_UP	AD0002R01C06N2_UP	Up-Up	GTAGAACCTCTGTGTAGTTTAGGGC	TAGTTTACTTCCCCAGCACAGCGCG	346	55559	347	HAUS7	3320	56677	HSP90AA1
DB0001R02C08N2_DN	AD0002R01C06N2_DN	Dn-Dn	AGGTGGCAATGACTAAACCAATCAA	TCAAAAGGTAATGAAAAGCGATTGA	288	55559	347	HAUS7	3320	56677	HSP90AA1
DB0001R02C08N2_DN	AD0002R01C08N2_DN	Dn-Dn	AGGTGGCAATGACTAAACCAATCAA	ACACCCCGCCCCCCAGCCGCCGGGT	1	55559	347	HAUS7	10460	56175	TACC3
DB0001R02C08N2_UP	AD0002R01C11N2_UP	Up-Up	GTAGAACCTCTGTGTAGTTTAGGGC	CGTGGGCGTAGGAGACCGGGGGTGC	2	55559	347	HAUS7	11030	3504	RBPMS
DB0001R02C08N2_UP	AD0002R01C21N2_UP	Up-Up	GTAGAACCTCTGTGTAGTTTAGGGC	TTGGGCCCGGAGGGCTATAGGGGGG	3	55559	347	HAUS7	55165	4717	CEP55
DB0001R02C08N2_UP	AD0002R02C01N2_UP	Up-Up	GTAGAACCTCTGTGTAGTTTAGGGC	TGCTGGGGGAACCCGCATCGAACCC	1386	55559	347	HAUS7	55165	4717	CEP55
DB0001R02C08N2_DN	AD0002R02C01N2_DN	Dn-Dn	AGGTGGCAATGACTAAACCAATCAA	GCCTGACTGAATACCCAACAAGATC	1080	55559	347	HAUS7	55165	4717	CEP55
DB0001R02C08N2_UP	AD0002R02C02N1_UP	Up-Up	GTAGAACCTCTGTGTAGTTTAGGGC	TGGAATGAGTAGGAGGTGACTGTGC	1802	55559	347	HAUS7	163	4761	AP2B1
DB0001R02C08N2_DN	AD0002R02C02N1_DN	Dn-Dn	AGGTGGCAATGACTAAACCAATCAA	TACCTGGACTCAGTCGACTGCAAAA	522	55559	347	HAUS7	163	4761	AP2B1
DB0001R02C08N2_UP	AD0002R02C04N2_UP	Up-Up	GTAGAACCTCTGTGTAGTTTAGGGC	GGGGACTGGGTTTCTTGGGTGCCCT	1184	55559	347	HAUS7	29883	10940	CNOT7
DB0001R02C08N2_DN	AD0002R02C04N2_DN	Dn-Dn	AGGTGGCAATGACTAAACCAATCAA	CTAAGGACCTCAATTCTAGCCAATA	1104	55559	347	HAUS7	29883	10940	CNOT7
DB0001R02C08N2_UP	AD0002R02C13N2_UP	Up-Up	GTAGAACCTCTGTGTAGTTTAGGGC	AAACAATGGCACGCAGATGGGCCTC	1	55559	347	HAUS7	896	6197	CCND3
DB0001R02C08N2_UP	AD0002R02C15N2_UP	Up-Up	GTAGAACCTCTGTGTAGTTTAGGGC	TAAAAACGATAGTCTATCGATTAGT	1	55559	347	HAUS7	3320	53186	HSP90AA1
DB0001R02C08N2_UP	AD0002R02C16N2_UP	Up-Up	GTAGAACCTCTGTGTAGTTTAGGGC	TAATGTCGACGCCCACATGGCAATT	753	55559	347	HAUS7	3320	53186	HSP90AA1
DB0001R02C08N2_DN	AD0002R02C16N2_DN	Dn-Dn	AGGTGGCAATGACTAAACCAATCAA	GTCTAATACCTCATACACTCACTCA	226	55559	347	HAUS7	3320	53186	HSP90AA1
DB0001R02C08N2_UP	AD0002R02C22N2_UP	Up-Up	GTAGAACCTCTGTGTAGTTTAGGGC	TAGACTACGTTGGGCGCTTGAAGCG	6012	55559	347	HAUS7	49856	55298	WDR8
DB0001R02C08N2_DN	AD0002R02C22N2_DN	Dn-Dn	AGGTGGCAATGACTAAACCAATCAA	TCTACGGAATTCTGCATCTCAACCC	1767	55559	347	HAUS7	49856	55298	WDR8
DB0001R02C08N2_UP	AD0002R02C24N2_UP	Up-Up	GTAGAACCTCTGTGTAGTTTAGGGC	AGGTTGTTGTTTCCTCTAGCGGGTT	48	55559	347	HAUS7	51143	56626	DYNC1LI1
DB0001R02C08N2_DN	AD0002R02C24N2_DN	Dn-Dn	AGGTGGCAATGACTAAACCAATCAA	CAGCGAACAATGAAAAAGTGAAAAG	322	55559	347	HAUS7	51143	56626	DYNC1LI1
DB0001R02C08N2_UP	AD0002R03C01N2_UP	Up-Up	GTAGAACCTCTGTGTAGTTTAGGGC	CGCGTGTGCATCCGATTGCGATGTG	4076	55559	347	HAUS7	51143	56626	DYNC1LI1
DB0001R02C08N2_DN	AD0002R03C01N2_DN	Dn-Dn	AGGTGGCAATGACTAAACCAATCAA	AAAGCGCAAAGACACCCCGATTAGC	5118	55559	347	HAUS7	51143	56626	DYNC1LI1
DB0001R02C08N2_UP	AD0002R03C13N2_UP	Up-Up	GTAGAACCTCTGTGTAGTTTAGGGC	ATGGCGACCGGGGCTCTCGGGGGGG	1995	55559	347	HAUS7	164045	53147	HFM1
DB0001R02C08N2_DN	AD0002R03C13N2_DN	Dn-Dn	AGGTGGCAATGACTAAACCAATCAA	GCCCCTCCTAGCACAGTCTTTTGAC	3445	55559	347	HAUS7	164045	53147	HFM1
DB0001R02C08N2_UP	AD0002R04C17N2_UP	Up-Up	GTAGAACCTCTGTGTAGTTTAGGGC	AGTAGGTTTACCACCTTAATCAATT	130	55559	347	HAUS7	25886	4487	POC1A
DB0001R02C08N2_UP	AD0002R04C19N2_UP	Up-Up	GTAGAACCTCTGTGTAGTTTAGGGC	CGACCTTGGTTATAGCTTAATTTTG	89	55559	347	HAUS7	5576	4132	PRKAR2A
DB0001R02C08N2_DN	AD0002R04C19N2_DN	Dn-Dn	AGGTGGCAATGACTAAACCAATCAA	CAAAGACCATAAGAGGCTTATTATT	1462	55559	347	HAUS7	5576	4132	PRKAR2A
DB0001R02C08N2_UP	AD0002R05C03N2_UP	Up-Up	GTAGAACCTCTGTGTAGTTTAGGGC	AAGGGGCGCAACTGGAGGGGTAGGG	433	55559	347	HAUS7	1453	3787	CSNK1D
DB0001R02C08N2_DN	AD0002R05C03N2_DN	Dn-Dn	AGGTGGCAATGACTAAACCAATCAA	AGGGCTGACATATAAACTCTCTCTA	96	55559	347	HAUS7	1453	3787	CSNK1D
DB0001R02C08N2_UP	AD0002R05C06N2_UP	Up-Up	GTAGAACCTCTGTGTAGTTTAGGGC	CCTTTTATTCCCAGTGCGTCTCCTA	2	55559	347	HAUS7	1454	4815	CSNK1E
DB0001R02C08N2_DN	AD0002R05C06N2_DN	Dn-Dn	AGGTGGCAATGACTAAACCAATCAA	GCATTGAAGCAACGACTAATGTTCT	132	55559	347	HAUS7	1454	4815	CSNK1E
DB0001R02C08N2_UP	AD0002R05C07N2_UP	Up-Up	GTAGAACCTCTGTGTAGTTTAGGGC	GAGTCTGTAACGTATTCGCACAGTT	457	55559	347	HAUS7	1454	4815	CSNK1E
DB0001R02C08N2_DN	AD0002R05C07N2_DN	Dn-Dn	AGGTGGCAATGACTAAACCAATCAA	CGACCCAGGTCCAATTTAAAAGATT	431	55559	347	HAUS7	1454	4815	CSNK1E
DB0001R02C08N2_UP	AD0002R05C08N2_UP	Up-Up	GTAGAACCTCTGTGTAGTTTAGGGC	TCATGTGGATGCCCTTCGTCAGGGC	396	55559	347	HAUS7	10426	8943	TUBGCP3
DB0001R02C08N2_DN	AD0002R05C08N2_DN	Dn-Dn	AGGTGGCAATGACTAAACCAATCAA	GTGTTAACTCTGACTACAATGGGAC	2	55559	347	HAUS7	10426	8943	TUBGCP3
DB0001R02C08N2_UP	AD0002R05C10N2_UP	Up-Up	GTAGAACCTCTGTGTAGTTTAGGGC	CTATAATAGTTTTTAACAACAGAGA	892	55559	347	HAUS7	10426	8943	TUBGCP3
DB0001R02C08N2_DN	AD0002R05C10N2_DN	Dn-Dn	AGGTGGCAATGACTAAACCAATCAA	CCAAGGTTAGATTTACTCGGGTTTA	32	55559	347	HAUS7	10426	8943	TUBGCP3
DB0001R02C08N2_UP	AD0002R05C12N2_UP	Up-Up	GTAGAACCTCTGTGTAGTTTAGGGC	TCTTAGGGATTCAAACCGTTTTAAA	2092	55559	347	HAUS7	203068	3825	TUBB
DB0001R02C08N2_DN	AD0002R05C12N2_DN	Dn-Dn	AGGTGGCAATGACTAAACCAATCAA	AAGTTACTCCCGTGCATTCGCTAAG	2079	55559	347	HAUS7	203068	3825	TUBB
DB0001R02C08N2_UP	AD0002R05C14N2_UP	Up-Up	GTAGAACCTCTGTGTAGTTTAGGGC	CCGTACGTTACACCGTGTGCAATCG	22	55559	347	HAUS7	10383	2550	TUBB2C
DB0001R02C08N2_UP	AD0002R05C16N2_UP	Up-Up	GTAGAACCTCTGTGTAGTTTAGGGC	CAATCATCAATATTAGCCTTTGGAT	2111	55559	347	HAUS7	10383	2550	TUBB2C
DB0001R02C08N2_UP	AD0002R05C18N2_UP	Up-Up	GTAGAACCTCTGTGTAGTTTAGGGC	AGCGGTTCTTGATCTTTTGTTATGG	379	55559	347	HAUS7	7846	4595	TUBA1A
DB0001R02C08N2_DN	AD0002R05C18N2_DN	Dn-Dn	AGGTGGCAATGACTAAACCAATCAA	TGCTATAACCTCAAAGTACCGTTCC	460	55559	347	HAUS7	7846	4595	TUBA1A
DB0001R02C08N2_UP	AD0002R05C20N2_UP	Up-Up	GTAGAACCTCTGTGTAGTTTAGGGC	TTATCAGATTATAGGGAATGTATCG	1	55559	347	HAUS7	7846	4595	TUBA1A
DB0001R02C08N2_UP	AD0002R06C02N2_UP	Up-Up	GTAGAACCTCTGTGTAGTTTAGGGC	ACGCTCTGCCGTTCTCGGCCACTGG	57	55559	347	HAUS7	55012	2389	PPP2R3C
DB0001R02C08N2_UP	AD0002R06C11N2_UP	Up-Up	GTAGAACCTCTGTGTAGTTTAGGGC	GAGAAGCGGTAGGGTGAGTAGGTAA	2538	55559	347	HAUS7	147841	71933	SPC24
DB0001R02C08N2_DN	AD0002R06C11N2_DN	Dn-Dn	AGGTGGCAATGACTAAACCAATCAA	TAACCTGCCTGATAAACTGCGAATC	1082	55559	347	HAUS7	147841	71933	SPC24
DB0001R02C08N2_UP	AD0002R06C18N2_UP	Up-Up	GTAGAACCTCTGTGTAGTTTAGGGC	GTTCCCACAAGGTCTGGCGTGCGGC	532	55559	347	HAUS7	55142	6429	HAUS2
DB0001R02C08N2_DN	AD0002R06C18N2_DN	Dn-Dn	AGGTGGCAATGACTAAACCAATCAA	CGTAACACCCGTGCGCCCATGCCTC	599	55559	347	HAUS7	55142	6429	HAUS2
DB0001R02C08N2_UP	AD0002R06C23N2_UP	Up-Up	GTAGAACCTCTGTGTAGTTTAGGGC	TAGACCGCATAGGCAATCATGTGTT	488	55559	347	HAUS7	55142	6429	HAUS2
DB0001R02C08N2_DN	AD0002R06C23N2_DN	Dn-Dn	AGGTGGCAATGACTAAACCAATCAA	GCACTACAGCACTTCGAAGGACCGA	1079	55559	347	HAUS7	55142	6429	HAUS2
DB0001R02C08N2_UP	AD0002R07C08N2_UP	Up-Up	GTAGAACCTCTGTGTAGTTTAGGGC	CGATAATTGTGCCTGGGTCATGGTG	1	55559	347	HAUS7	95681	71181	TSGA14
DB0001R02C08N2_UP	AD0002R07C12N2_UP	Up-Up	GTAGAACCTCTGTGTAGTTTAGGGC	CACTTAGACTAACCTGTCGCGGGTC	789	55559	347	HAUS7	5566	71136	PRKACA
DB0001R02C08N2_DN	AD0002R07C12N2_DN	Dn-Dn	AGGTGGCAATGACTAAACCAATCAA	AGCGAGAACACATACGAACGGAACA	775	55559	347	HAUS7	5566	71136	PRKACA
DB0001R02C08N2_UP	AD0002R07C18N2_UP	Up-Up	GTAGAACCTCTGTGTAGTTTAGGGC	CACTTCGTTGAGGTCGTAACTCTTT	3	55559	347	HAUS7	5566	71136	PRKACA
DB0001R02C08N2_UP	AD0002R07C20N2_UP	Up-Up	GTAGAACCTCTGTGTAGTTTAGGGC	CTGTGTTGAGCTTCGGTTTATACCA	1781	55559	347	HAUS7	5048	12270	PAFAH1B1
DB0001R02C08N2_DN	AD0002R07C20N2_DN	Dn-Dn	AGGTGGCAATGACTAAACCAATCAA	TGCAGGTTAGACACGGAATCTGGAT	851	55559	347	HAUS7	5048	12270	PAFAH1B1
DB0001R02C08N2_UP	AD0002R08C15N2_UP	Up-Up	GTAGAACCTCTGTGTAGTTTAGGGC	TATCGGCTTATATTAGCCTTGGTAA	1076	55559	347	HAUS7	10464	71402	PIBF1
DB0001R02C08N2_DN	AD0002R08C15N2_DN	Dn-Dn	AGGTGGCAATGACTAAACCAATCAA	CCGGCGGCCTGTCCATACGTGGGCA	510	55559	347	HAUS7	10464	71402	PIBF1
DB0001R02C08N2_UP	AD0002R08C16N1_UP	Up-Up	GTAGAACCTCTGTGTAGTTTAGGGC	TACTTTTGTTCTTTCATATTTCTAA	1	55559	347	HAUS7	10464	71402	PIBF1
DB0001R02C08N2_DN	AD0002R08C16N1_DN	Dn-Dn	AGGTGGCAATGACTAAACCAATCAA	AAAGAACAACAAGACGGGCAAGAAC	82	55559	347	HAUS7	10464	71402	PIBF1
DB0001R02C08N2_UP	AD0002R09C04N2_UP	Up-Up	GTAGAACCTCTGTGTAGTTTAGGGC	TGTGGCGACATTCACAACTCTTGTT	2363	55559	347	HAUS7	10460	71455	TACC3
DB0001R02C08N2_DN	AD0002R09C04N2_DN	Dn-Dn	AGGTGGCAATGACTAAACCAATCAA	CGCCGACAGTTACCCCCAAGCCTTG	1702	55559	347	HAUS7	10460	71455	TACC3
DB0001R02C08N2_UP	AD0002R09C10N2_UP	Up-Up	GTAGAACCTCTGTGTAGTTTAGGGC	TTGTCATCCTGTCACGTATGCGATC	11736	55559	347	HAUS7	51175	1716	TUBE1
DB0001R02C08N2_DN	AD0002R09C10N2_DN	Dn-Dn	AGGTGGCAATGACTAAACCAATCAA	CAAACCTATACCTGTGACCATAGTT	10562	55559	347	HAUS7	51175	1716	TUBE1
DB0001R02C08N2_UP	AD0002R09C12N2_UP	Up-Up	GTAGAACCTCTGTGTAGTTTAGGGC	TGAAACCCTGGTGCACATAGTTCTA	413	55559	347	HAUS7	51175	1716	TUBE1
DB0001R02C08N2_DN	AD0002R09C12N2_DN	Dn-Dn	AGGTGGCAATGACTAAACCAATCAA	CTTACTTATGTTGCACGGGAGGTCT	512	55559	347	HAUS7	51175	1716	TUBE1
DB0001R02C08N2_UP	AD0002R09C15N2_UP	Up-Up	GTAGAACCTCTGTGTAGTTTAGGGC	ATGGTGACCTATCGAATATCGTTTG	488	55559	347	HAUS7	51175	2163	TUBE1
DB0001R02C08N2_DN	AD0002R09C15N2_DN	Dn-Dn	AGGTGGCAATGACTAAACCAATCAA	GGCCTAGGAGATATTCTGATCAGAA	461	55559	347	HAUS7	51175	2163	TUBE1
DB0001R02C08N2_UP	AD0002R09C16N2_UP	Up-Up	GTAGAACCTCTGTGTAGTTTAGGGC	GCCGGCATAGCCGGGTTGTCCGGCG	1	55559	347	HAUS7	51175	2163	TUBE1
DB0001R02C08N2_UP	AD0002R09C20N2_UP	Up-Up	GTAGAACCTCTGTGTAGTTTAGGGC	TTTTTGTTTCTGAGATTGAAGTTGT	784	55559	347	HAUS7	80254	7011	CEP63
DB0001R02C08N2_DN	AD0002R09C20N2_DN	Dn-Dn	AGGTGGCAATGACTAAACCAATCAA	TAACACCCTAAACTTACTCTGAAAT	704	55559	347	HAUS7	80254	7011	CEP63
DB0001R02C08N2_UP	AD0002R09C21N2_UP	Up-Up	GTAGAACCTCTGTGTAGTTTAGGGC	AAACGTATGCATCATGGGTACAATT	2109	55559	347	HAUS7	80254	7011	CEP63
DB0001R02C08N2_DN	AD0002R09C21N2_DN	Dn-Dn	AGGTGGCAATGACTAAACCAATCAA	TCCCGACGGCCTCAAATCACCATAA	1995	55559	347	HAUS7	80254	7011	CEP63
DB0001R02C08N2_UP	AD0002R10C10N2_UP	Up-Up	GTAGAACCTCTGTGTAGTTTAGGGC	GGGGTGAAGGCCAAACTGAGCTGGC	2	55559	347	HAUS7	79959	1190	CEP76
DB0001R02C08N2_DN	AD0002R10C10N2_DN	Dn-Dn	AGGTGGCAATGACTAAACCAATCAA	TGCGATACGTTTAATCGATCAAGAT	1	55559	347	HAUS7	79959	1190	CEP76
DB0001R02C08N2_UP	AD0002R10C16N2_UP	Up-Up	GTAGAACCTCTGTGTAGTTTAGGGC	AACACGGGGCGCGTAAGGGGGCGGG	917	55559	347	HAUS7	10013	8810	HDAC6
DB0001R02C08N2_DN	AD0002R10C16N2_DN	Dn-Dn	AGGTGGCAATGACTAAACCAATCAA	ATAGTACTCTAAGAATTTCCCTTCA	1395	55559	347	HAUS7	10013	8810	HDAC6
DB0001R02C08N2_UP	AD0002R11C03N2_UP	Up-Up	GTAGAACCTCTGTGTAGTTTAGGGC	ACCCAGGGTTCATTAAGAATTGTGG	7376	55559	347	HAUS7	90410	4088	IFT20
DB0001R02C08N2_DN	AD0002R11C03N2_DN	Dn-Dn	AGGTGGCAATGACTAAACCAATCAA	GTGAAGTCGCTATTTAAAAATATTC	7136	55559	347	HAUS7	90410	4088	IFT20
DB0001R02C08N2_UP	AD0002R11C05N2_UP	Up-Up	GTAGAACCTCTGTGTAGTTTAGGGC	ATTTTTGTGGTGGAGATAAGGTCGG	1856	55559	347	HAUS7	27077	4426	B9D1
DB0001R02C08N2_DN	AD0002R11C05N2_DN	Dn-Dn	AGGTGGCAATGACTAAACCAATCAA	CTACAACGTACGCAGTGCATATATG	1369	55559	347	HAUS7	27077	4426	B9D1
DB0001R02C08N2_UP	AD0002R11C07N1_UP	Up-Up	GTAGAACCTCTGTGTAGTTTAGGGC	CAGGAGCAAGCTCCATCGGTCTAGG	207	55559	347	HAUS7	27077	4426	B9D1
DB0001R02C08N2_DN	AD0002R11C07N1_DN	Dn-Dn	AGGTGGCAATGACTAAACCAATCAA	AACTGAACACCTAGGTTTAATCCCA	30	55559	347	HAUS7	27077	4426	B9D1
DB0001R02C08N2_UP	AD0002R11C12N2_UP	Up-Up	GTAGAACCTCTGTGTAGTTTAGGGC	TGGTGATTTTAGGGGATTGACTAAT	1373	55559	347	HAUS7	51053	5591	GMNN
DB0001R02C08N2_DN	AD0002R11C12N2_DN	Dn-Dn	AGGTGGCAATGACTAAACCAATCAA	GGCTACAACGATATCAACCCTTACG	1513	55559	347	HAUS7	51053	5591	GMNN
DB0001R02C08N2_UP	AD0002R11C19N1_UP	Up-Up	GTAGAACCTCTGTGTAGTTTAGGGC	CAAAATCTGCCCAAGTATAGCTGC	880	55559	347	HAUS7	51053	5591	GMNN
DB0001R02C08N2_DN	AD0002R11C19N1_DN	Dn-Dn	AGGTGGCAATGACTAAACCAATCAA	TTGTATACTAGTAAACATCAGAATA	510	55559	347	HAUS7	51053	5591	GMNN
DB0001R02C08N2_UP	AD0002R11C20N2_UP	Up-Up	GTAGAACCTCTGTGTAGTTTAGGGC	GATGGAATCAGCAATGTATATGCTA	2265	55559	347	HAUS7	5708	5171	PSMD2
DB0001R02C08N2_DN	AD0002R11C20N2_DN	Dn-Dn	AGGTGGCAATGACTAAACCAATCAA	CTTTTCGGGGAGTTTGTGAGCAATA	805	55559	347	HAUS7	5708	5171	PSMD2
DB0001R02C08N2_UP	AD0002R12C03N2_UP	Up-Up	GTAGAACCTCTGTGTAGTTTAGGGC	AACAGTATGGGTTCGTGTAGGGCTT	289	55559	347	HAUS7	56915	4997	EXOSC5
DB0001R02C08N2_DN	AD0002R12C03N2_DN	Dn-Dn	AGGTGGCAATGACTAAACCAATCAA	CCCGCTGCCATATAATACCGTTCAT	475	55559	347	HAUS7	56915	4997	EXOSC5
DB0001R02C08N2_UP	AD0002R12C04N1_UP	Up-Up	GTAGAACCTCTGTGTAGTTTAGGGC	ACATCGGCACCGAAGCCCGCCGTA	206	55559	347	HAUS7	1032	3933	CDKN2D
DB0001R02C08N2_DN	AD0002R12C04N1_DN	Dn-Dn	AGGTGGCAATGACTAAACCAATCAA	CTTAAGGTGAGTTATCCATATCTAT	191	55559	347	HAUS7	1032	3933	CDKN2D
DB0001R02C08N2_UP	AD0002R12C05N1_UP	Up-Up	GTAGAACCTCTGTGTAGTTTAGGGC	GCTCAGTGGGCTAGATGGGTGGATG	2393	55559	347	HAUS7	1032	3933	CDKN2D
DB0001R02C08N2_DN	AD0002R12C05N1_DN	Dn-Dn	AGGTGGCAATGACTAAACCAATCAA	TATTCTCTAATTAAGATACTTCGCC	2801	55559	347	HAUS7	1032	3933	CDKN2D
DB0001R02C08N2_UP	AD0002R12C08N1_UP	Up-Up	GTAGAACCTCTGTGTAGTTTAGGGC	GTCTGTCTTTTCGCCTTGTTGAAAG	174	55559	347	HAUS7	10933	4430	MORF4L1
DB0001R02C08N2_DN	AD0002R12C08N1_DN	Dn-Dn	AGGTGGCAATGACTAAACCAATCAA	AGCCCCACACGGGTATTACACTTCA	172	55559	347	HAUS7	10933	4430	MORF4L1
DB0001R02C08N2_UP	AD0002R12C14N2_UP	Up-Up	GTAGAACCTCTGTGTAGTTTAGGGC	CCATGTTACGCGCTAAGGCCTCAAC	512	55559	347	HAUS7	10933	4430	MORF4L1
DB0001R02C08N2_DN	AD0002R12C14N2_DN	Dn-Dn	AGGTGGCAATGACTAAACCAATCAA	CATCCAGCACCGCCCAAAACAACAG	722	55559	347	HAUS7	10933	4430	MORF4L1
DB0001R02C08N2_UP	AD0002R12C15N2_UP	Up-Up	GTAGAACCTCTGTGTAGTTTAGGGC	GCTTGTTGCTATGCCATGTGTTGTT	1240	55559	347	HAUS7	6015	4435	RING1
DB0001R02C08N2_DN	AD0002R12C15N2_DN	Dn-Dn	AGGTGGCAATGACTAAACCAATCAA	CAAGGTCAATAAATAAGCCCGTCCT	2162	55559	347	HAUS7	6015	4435	RING1
DB0001R02C08N2_UP	AD0002R12C21N2_UP	Up-Up	GTAGAACCTCTGTGTAGTTTAGGGC	CGTAGGGTGTGGGGGTGGTGGGGTC	393	55559	347	HAUS7	5111	3156	PCNA
DB0001R02C08N2_DN	AD0002R12C21N2_DN	Dn-Dn	AGGTGGCAATGACTAAACCAATCAA	CCCCGCCGTCCAAGCGGAACTTACT	160	55559	347	HAUS7	5111	3156	PCNA
DB0001R02C08N2_DN	AD0002R13C03N2_DN	Dn-Dn	AGGTGGCAATGACTAAACCAATCAA	ACCACACTTACTATAACGTTTATCA	2	55559	347	HAUS7	5111	3156	PCNA
DB0001R02C08N2_UP	AD0002R13C09N2_UP	Up-Up	GTAGAACCTCTGTGTAGTTTAGGGC	AGTTCAAAATCTTGCTTTTTAGTAT	1	55559	347	HAUS7	5701	7961	PSMC2
DB0001R02C08N2_DN	AD0002R13C09N2_DN	Dn-Dn	AGGTGGCAATGACTAAACCAATCAA	CCCCCATGCCATGCGACTATCTGTT	131	55559	347	HAUS7	5701	7961	PSMC2
DB0001R02C08N2_UP	AD0002R13C10N2_UP	Up-Up	GTAGAACCTCTGTGTAGTTTAGGGC	AAAAATGTCTTCCATGTCAGCTGAG	1	55559	347	HAUS7	5701	7961	PSMC2
DB0001R02C08N2_DN	AD0002R13C14N2_DN	Dn-Dn	AGGTGGCAATGACTAAACCAATCAA	AGGCACTGAAGTCATCATGAGATCG	1923	55559	347	HAUS7	1019	4019	CDK4
DB0001R02C08N2_UP	AD0002R13C16N2_UP	Up-Up	GTAGAACCTCTGTGTAGTTTAGGGC	ATTCTGTAATCGCTGCCTCCACGTC	636	55559	347	HAUS7	1019	4019	CDK4
DB0001R02C08N2_DN	AD0002R13C16N2_DN	Dn-Dn	AGGTGGCAATGACTAAACCAATCAA	AATAACTAGCCTACAATAGTATTGA	406	55559	347	HAUS7	1019	4019	CDK4
DB0001R02C08N2_UP	AD0002R13C21N2_UP	Up-Up	GTAGAACCTCTGTGTAGTTTAGGGC	GATTCAGGACGACGTGCAAGGAGGG	662	55559	347	HAUS7	56904	6148	SH3GLB2
DB0001R02C08N2_DN	AD0002R13C21N2_DN	Dn-Dn	AGGTGGCAATGACTAAACCAATCAA	CCGGCAAGCGTCAGATTCGACCGGC	313	55559	347	HAUS7	56904	6148	SH3GLB2
DB0001R02C08N2_UP	AD0002R13C22N2_UP	Up-Up	GTAGAACCTCTGTGTAGTTTAGGGC	GACCCCGGAGCTTAGCTCCCCTGGG	29	55559	347	HAUS7	56904	6148	SH3GLB2
DB0001R02C08N2_DN	AD0002R13C22N2_DN	Dn-Dn	AGGTGGCAATGACTAAACCAATCAA	ATGTTCAGCTCCTGCTATCAGAACA	2	55559	347	HAUS7	56904	6148	SH3GLB2
DB0001R02C08N2_UP	AD0002R13C24N2_UP	Up-Up	GTAGAACCTCTGTGTAGTTTAGGGC	TGCTAATATAAACCTGGAGGTTGTG	404	55559	347	HAUS7	6285	3757	S100B
DB0001R02C08N2_DN	AD0002R13C24N2_DN	Dn-Dn	AGGTGGCAATGACTAAACCAATCAA	TCCCTTGAAATGGGAATCGAAGATT	802	55559	347	HAUS7	6285	3757	S100B
DB0001R02C08N2_DN	AD0002R14C01N2_DN	Dn-Dn	AGGTGGCAATGACTAAACCAATCAA	CATGAGGCCCCATCCTCGTCCCGGT	702	55559	347	HAUS7	6285	3757	S100B
DB0001R02C08N2_UP	AD0002R14C05N2_UP	Up-Up	GTAGAACCTCTGTGTAGTTTAGGGC	CTTAATGTAATTAACAAACCTTAAC	2	55559	347	HAUS7	638	3740	BIK
DB0001R02C08N2_UP	AD0002R14C06N1_UP	Up-Up	GTAGAACCTCTGTGTAGTTTAGGGC	CTGCCCGGAAGTATTCGGGAGGTGG	1	55559	347	HAUS7	638	3740	BIK
DB0001R02C08N2_DN	AD0002R14C06N1_DN	Dn-Dn	AGGTGGCAATGACTAAACCAATCAA	AGGTATTATAGGAAAATATATCGAG	1	55559	347	HAUS7	638	3740	BIK
DB0001R02C08N2_DN	AD0002R14C11N2_DN	Dn-Dn	AGGTGGCAATGACTAAACCAATCAA	TTTTCGCAGTGAGCACTTGTTATCC	1	55559	347	HAUS7	84100	1857	ARL6
DB0001R02C08N2_UP	AD0002R14C14N2_UP	Up-Up	GTAGAACCTCTGTGTAGTTTAGGGC	CGGTTGGGAGGAAGTGAGGAGGGTT	1994	55559	347	HAUS7	1639	8953	DCTN1
DB0001R02C08N2_DN	AD0002R14C14N2_DN	Dn-Dn	AGGTGGCAATGACTAAACCAATCAA	TCCCGCACCTAGCCTTCACGACAAA	1820	55559	347	HAUS7	1639	8953	DCTN1
DB0001R02C08N2_UP	AD0002R14C23N2_UP	Up-Up	GTAGAACCTCTGTGTAGTTTAGGGC	GTGGAGGCCCGACGGGGCAGGGGGG	3119	55559	347	HAUS7	79441	4024	HAUS3
DB0001R02C08N2_DN	AD0002R14C23N2_DN	Dn-Dn	AGGTGGCAATGACTAAACCAATCAA	AGGTTGTCACGTTGACTTATTCTCT	2944	55559	347	HAUS7	79441	4024	HAUS3
DB0001R02C08N2_UP	AD0002R15C08N2_UP	Up-Up	GTAGAACCTCTGTGTAGTTTAGGGC	TCGCAGTCGTTCGGTTGGGTGACTG	1	55559	347	HAUS7	1069	5663	CETN2
DB0001R02C08N2_UP	AD0002R15C10N2_UP	Up-Up	GTAGAACCTCTGTGTAGTTTAGGGC	TCTTTCCATATAAATGCGGAACGTC	761	55559	347	HAUS7	80321	1596	CEP70
DB0001R02C08N2_DN	AD0002R15C10N2_DN	Dn-Dn	AGGTGGCAATGACTAAACCAATCAA	GTGCATTCTCTCTAACCCAAATGGC	555	55559	347	HAUS7	80321	1596	CEP70
DB0001R02C08N2_UP	AD0002R15C12N2_UP	Up-Up	GTAGAACCTCTGTGTAGTTTAGGGC	CTGAATATATGTGATGGTATTGAGG	314	55559	347	HAUS7	80321	1596	CEP70
DB0001R02C08N2_DN	AD0002R15C12N2_DN	Dn-Dn	AGGTGGCAATGACTAAACCAATCAA	CATACGGCCAACCAGTACATACCAG	281	55559	347	HAUS7	80321	1596	CEP70
DB0001R02C08N2_DN	AD0002R15C15N2_DN	Dn-Dn	AGGTGGCAATGACTAAACCAATCAA	TAGGCCGAAAATGAGACCTCATAGA	1	55559	347	HAUS7	23177	3746	CEP68
DB0001R02C08N2_DN	AD0002R15C19N2_DN	Dn-Dn	AGGTGGCAATGACTAAACCAATCAA	CATCAGGTGTCACAACTGCTGTGAA	1	55559	347	HAUS7	22852	70210	ANKRD26
DB0001R02C08N2_UP	AD0002R16C03N2_UP	Up-Up	GTAGAACCTCTGTGTAGTTTAGGGC	GGGAATGGGAACCTATGATAGCTGTT	5	55559	347	HAUS7	22852	70210	ANKRD26
DB0001R02C08N2_UP	AD0002R16C06N1_UP	Up-Up	GTAGAACCTCTGTGTAGTTTAGGGC	AGCATGAAGGTTTTAGTGTAAAGGT	169	55559	347	HAUS7	10426	2984	TUBGCP3
DB0001R02C08N2_DN	AD0002R16C06N1_DN	Dn-Dn	AGGTGGCAATGACTAAACCAATCAA	CGGAGAAATGGACACGGCCGTAAGA	195	55559	347	HAUS7	10426	2984	TUBGCP3
DB0001R02C08N2_UP	AD0002R16C13N2_UP	Up-Up	GTAGAACCTCTGTGTAGTTTAGGGC	TCTCCATTCATTGGTTAAGCGCAAT	914	55559	347	HAUS7	9793	9657	CKAP5
DB0001R02C08N2_DN	AD0002R16C13N2_DN	Dn-Dn	AGGTGGCAATGACTAAACCAATCAA	CGCCGTTTCATGCCCAGGGGCGAAT	734	55559	347	HAUS7	9793	9657	CKAP5
DB0001R02C08N2_UP	AD0003R01C02N1_UP	Up-Up	GTAGAACCTCTGTGTAGTTTAGGGC	AAGTCCGTGGGTACGGCTGGGGGGG	5556	55559	347	HAUS7	10013	2397	HDAC6
DB0001R02C08N2_DN	AD0003R01C02N1_DN	Dn-Dn	AGGTGGCAATGACTAAACCAATCAA	TGCAGTTGTATCGAGAACGCATCAA	4504	55559	347	HAUS7	10013	2397	HDAC6
DB0001R02C08N2_UP	AD0003R01C12N2_UP	Up-Up	GTAGAACCTCTGTGTAGTTTAGGGC	GGTTTCGTCATCGACTCCTAGAGGG	6140	55559	347	HAUS7	7329	3129	UBE2I
DB0001R02C08N2_DN	AD0003R01C12N2_DN	Dn-Dn	AGGTGGCAATGACTAAACCAATCAA	CAAACGCCAGCTCCTTGGAGTGTAT	4051	55559	347	HAUS7	7329	3129	UBE2I
DB0001R02C08N2_UP	AD0003R01C13N2_UP	Up-Up	GTAGAACCTCTGTGTAGTTTAGGGC	GGACGCGTGCTGCAAACGGGGGATG	542	55559	347	HAUS7	7329	3129	UBE2I
DB0001R02C08N2_DN	AD0003R01C13N2_DN	Dn-Dn	AGGTGGCAATGACTAAACCAATCAA	GACACTAAACTGGCTAGCGTCACCT	633	55559	347	HAUS7	7329	3129	UBE2I
DB0001R02C08N2_UP	AD0003R01C19N2_UP	Up-Up	GTAGAACCTCTGTGTAGTTTAGGGC	TGCGTCTCATCAGCCTTTACTTATA	1369	55559	347	HAUS7	6810	8013	STX4
DB0001R02C08N2_DN	AD0003R01C19N2_DN	Dn-Dn	AGGTGGCAATGACTAAACCAATCAA	TACCCCACAGTTTCGACAAAGATAT	83	55559	347	HAUS7	6810	8013	STX4
DB0001R02C08N2_UP	AD0003R01C23N2_UP	Up-Up	GTAGAACCTCTGTGTAGTTTAGGGC	AGCTCATTCGTGTGATTCCGTGTAT	1	55559	347	HAUS7	6810	8013	STX4
DB0001R02C08N2_DN	AD0003R01C23N2_DN	Dn-Dn	AGGTGGCAATGACTAAACCAATCAA	AGCCGGCTTGAACACCCTCTCTAAC	1	55559	347	HAUS7	6810	8013	STX4
DB0001R02C08N2_UP	AD0003R01C24N2_UP	Up-Up	GTAGAACCTCTGTGTAGTTTAGGGC	TTTTTGGATATTATGAGCTCTCTGC	1389	55559	347	HAUS7	9112	8956	MTA1
DB0001R02C08N2_DN	AD0003R01C24N2_DN	Dn-Dn	AGGTGGCAATGACTAAACCAATCAA	GCACGGCCTGACGCAACTTCCGGGA	2055	55559	347	HAUS7	9112	8956	MTA1
DB0001R02C08N2_UP	AD0003R02C02N1_UP	Up-Up	GTAGAACCTCTGTGTAGTTTAGGGC	CGTATCGGTCAAAGCTTAGCTAATT	865	55559	347	HAUS7	9112	8956	MTA1
DB0001R02C08N2_DN	AD0003R02C02N1_DN	Dn-Dn	AGGTGGCAATGACTAAACCAATCAA	AGACAAACACACATTTCAGATAGCA	2012	55559	347	HAUS7	9112	8956	MTA1
DB0001R02C08N2_UP	AD0003R02C03N2_UP	Up-Up	GTAGAACCTCTGTGTAGTTTAGGGC	ATTAGAGGATCCTTACACTAAGCAG	3	55559	347	HAUS7	5932	1563	RBBP8
DB0001R02C08N2_DN	AD0003R02C03N2_DN	Dn-Dn	AGGTGGCAATGACTAAACCAATCAA	CATACGCTTAGCAGAACACGTTGAT	1	55559	347	HAUS7	5932	1563	RBBP8
DB0001R02C08N2_UP	AD0003R02C05N1_UP	Up-Up	GTAGAACCTCTGTGTAGTTTAGGGC	CACCGGGGGTGGTAGGGGGACTGGG	2302	55559	347	HAUS7	5932	1563	RBBP8
DB0001R02C08N2_DN	AD0003R02C05N1_DN	Dn-Dn	AGGTGGCAATGACTAAACCAATCAA	TCTAGCTATGAAGTCATTATCTGTC	1870	55559	347	HAUS7	5932	1563	RBBP8
DB0001R02C08N2_UP	AD0003R02C07N2_UP	Up-Up	GTAGAACCTCTGTGTAGTTTAGGGC	GCACGGTGGGGGAAGGGTGGAAGTT	2	55559	347	HAUS7	6844	4137	VAMP2
DB0001R02C08N2_DN	AD0003R02C07N2_DN	Dn-Dn	AGGTGGCAATGACTAAACCAATCAA	CACTCCTACATTACATTCTTCTATC	1	55559	347	HAUS7	6844	4137	VAMP2
DB0001R02C08N2_UP	AD0003R02C08N1_UP	Up-Up	GTAGAACCTCTGTGTAGTTTAGGGC	TGCGGTGAGGGGTGGTGGCGGGGGG	1238	55559	347	HAUS7	6844	4137	VAMP2
DB0001R02C08N2_DN	AD0003R02C08N1_DN	Dn-Dn	AGGTGGCAATGACTAAACCAATCAA	TAGTTATCCTCGTTCAAGTGCCATA	400	55559	347	HAUS7	6844	4137	VAMP2
DB0001R02C08N2_UP	AD0003R02C09N2_UP	Up-Up	GTAGAACCTCTGTGTAGTTTAGGGC	CTGCTAAGCATATACGTCAACAGTT	1	55559	347	HAUS7	10212	3179	DDX39
DB0001R02C08N2_UP	AD0003R02C13N2_UP	Up-Up	GTAGAACCTCTGTGTAGTTTAGGGC	CACGGGCCGCACGGACGGCGAGCAT	3154	55559	347	HAUS7	9111	7519	NMI
DB0001R02C08N2_DN	AD0003R02C13N2_DN	Dn-Dn	AGGTGGCAATGACTAAACCAATCAA	TGCCATGCTCCCTGCCGAGGGTTTA	3174	55559	347	HAUS7	9111	7519	NMI
DB0001R02C08N2_UP	AD0003R02C14N2_UP	Up-Up	GTAGAACCTCTGTGTAGTTTAGGGC	TCGAGGCCAAGGTACGATCGTTACT	1519	55559	347	HAUS7	9111	7519	NMI
DB0001R02C08N2_DN	AD0003R02C14N2_DN	Dn-Dn	AGGTGGCAATGACTAAACCAATCAA	GGACAGCGCAACCGCAATTAACTAT	585	55559	347	HAUS7	9111	7519	NMI
DB0001R02C08N2_UP	AD0003R02C15N1_UP	Up-Up	GTAGAACCTCTGTGTAGTTTAGGGC	AGAGTTTTTAATAACAGATGGTATTTAGT	82	55559	347	HAUS7	27258	5664	LSM3
DB0001R02C08N2_DN	AD0003R02C15N1_DN	Dn-Dn	AGGTGGCAATGACTAAACCAATCAA	ACGGCCAACCCTCAGATCTGCGCCA	314	55559	347	HAUS7	27258	5664	LSM3
DB0001R02C08N2_DN	AD0003R02C17N2_DN	Dn-Dn	AGGTGGCAATGACTAAACCAATCAA	AATCACGATCAGTTCAAACCCTGTT	38	55559	347	HAUS7	27258	5664	LSM3
DB0001R02C08N2_UP	AD0003R02C19N2_UP	Up-Up	GTAGAACCTCTGTGTAGTTTAGGGC	AATGTTTCATCCTACGTGTATGAAG	2	55559	347	HAUS7	114932	2777	MRFAP1L1
DB0001R02C08N2_DN	AD0003R02C19N2_DN	Dn-Dn	AGGTGGCAATGACTAAACCAATCAA	GTAATAGAGTAAGACCCGATTATGT	1	55559	347	HAUS7	114932	2777	MRFAP1L1
DB0001R02C08N2_UP	AD0003R02C22N2_UP	Up-Up	GTAGAACCTCTGTGTAGTTTAGGGC	CTGTGTTGTGTCATTTATGTTTGAT	22	55559	347	HAUS7	114932	2777	MRFAP1L1
DB0001R02C08N2_DN	AD0003R02C22N2_DN	Dn-Dn	AGGTGGCAATGACTAAACCAATCAA	TTAAACTAGGAATAGCCTACATTTA	298	55559	347	HAUS7	114932	2777	MRFAP1L1
DB0001R02C08N2_UP	AD0003R03C13N2_UP	Up-Up	GTAGAACCTCTGTGTAGTTTAGGGC	AAAAGATAGTACCAGGAGACGTGGG	1870	55559	347	HAUS7	22974	3600	TPX2
DB0001R02C08N2_UP	AD0003R03C14N2_UP	Up-Up	GTAGAACCTCTGTGTAGTTTAGGGC	CTATTTTCAGGACCTCCATTTAAAT	1756	55559	347	HAUS7	22974	3600	TPX2
DB0001R02C08N2_DN	AD0003R03C14N2_DN	Dn-Dn	AGGTGGCAATGACTAAACCAATCAA	CGCAGACGCTCTGCTCATTGTCGTA	664	55559	347	HAUS7	22974	3600	TPX2
DB0001R02C08N2_UP	AD0003R03C18N2_UP	Up-Up	GTAGAACCTCTGTGTAGTTTAGGGC	AAGACGATGGGGGGTAGGACGGGGG	89	55559	347	HAUS7	26140	9089	TTLL3
DB0001R02C08N2_DN	AD0003R03C18N2_DN	Dn-Dn	AGGTGGCAATGACTAAACCAATCAA	CTAAACGAATCTTCACCACTGTTCC	15	55559	347	HAUS7	26140	9089	TTLL3
DB0001R02C08N2_UP	AD0003R03C19N2_UP	Up-Up	GTAGAACCTCTGTGTAGTTTAGGGC	AAACAAGGCGTTGTTCGCCGGTTTA	797	55559	347	HAUS7	5347	2963	PLK1
DB0001R02C08N2_DN	AD0003R03C19N2_DN	Dn-Dn	AGGTGGCAATGACTAAACCAATCAA	GTATTTAATAATGTGGTGTCGTCAT	361	55559	347	HAUS7	5347	2963	PLK1
DB0001R02C08N2_UP	AD0003R03C20N2_UP	Up-Up	GTAGAACCTCTGTGTAGTTTAGGGC	GCATTAGACAGGTTAGTCATACCGC	5107	55559	347	HAUS7	5347	2963	PLK1
DB0001R02C08N2_DN	AD0003R03C20N2_DN	Dn-Dn	AGGTGGCAATGACTAAACCAATCAA	TTGGAAGTTTTCCCATCAACGATAG	4493	55559	347	HAUS7	5347	2963	PLK1
DB0001R02C08N2_UP	AD0003R03C21N2_UP	Up-Up	GTAGAACCTCTGTGTAGTTTAGGGC	TGGCGAAGAGGCGCGAAATCCTTAT	2	55559	347	HAUS7	1781	291	DYNC1I2
DB0001R02C08N2_UP	AD0003R04C06N2_UP	Up-Up	GTAGAACCTCTGTGTAGTTTAGGGC	ATGGGGTACGGCACAGCTGTTACAC	187	55559	347	HAUS7	585	1740	BBS4
DB0001R02C08N2_DN	AD0003R04C06N2_DN	Dn-Dn	AGGTGGCAATGACTAAACCAATCAA	CCCACCCCACGTCCCTCCATGCTCC	123	55559	347	HAUS7	585	1740	BBS4
DB0001R02C08N2_UP	AD0003R04C08N2_UP	Up-Up	GTAGAACCTCTGTGTAGTTTAGGGC	ATCATTGTAAGGCTATCGCGAGAGG	54	55559	347	HAUS7	585	1740	BBS4
DB0001R02C08N2_DN	AD0003R04C08N2_DN	Dn-Dn	AGGTGGCAATGACTAAACCAATCAA	TTTCTATGCCATACAAGAGGCGAAT	132	55559	347	HAUS7	585	1740	BBS4
DB0001R02C08N2_UP	AD0003R04C10N2_UP	Up-Up	GTAGAACCTCTGTGTAGTTTAGGGC	CTGTGATCACAGGCAATCGAATTTA	254	55559	347	HAUS7	9702	10302	CEP57
DB0001R02C08N2_DN	AD0003R04C10N2_DN	Dn-Dn	AGGTGGCAATGACTAAACCAATCAA	TCTTCTATCTTTCCTCATATATCAA	326	55559	347	HAUS7	9702	10302	CEP57
DB0001R02C08N2_UP	AD0003R04C13N2_UP	Up-Up	GTAGAACCTCTGTGTAGTTTAGGGC	GCTGTTTGTATAATCGTTACCTCTG	1	55559	347	HAUS7	9702	10302	CEP57
DB0001R02C08N2_UP	AD0003R04C15N1_UP	Up-Up	GTAGAACCTCTGTGTAGTTTAGGGC	GGGATCTGAGTTAGGTGGGCTTGGC	1487	55559	347	HAUS7	54585	10414	LZTFL1
DB0001R02C08N2_DN	AD0003R04C15N1_DN	Dn-Dn	AGGTGGCAATGACTAAACCAATCAA	CCGAGTCTATCCTTCGGGTCTACTG	597	55559	347	HAUS7	54585	10414	LZTFL1
DB0001R02C08N2_UP	AD0003R04C16N2_UP	Up-Up	GTAGAACCTCTGTGTAGTTTAGGGC	AAGTGTTTATGAGTAGCTGGCATGA	177	55559	347	HAUS7	129880	10732	BBS5
DB0001R02C08N2_DN	AD0003R04C16N2_DN	Dn-Dn	AGGTGGCAATGACTAAACCAATCAA	CCAAAAGCGACAACTATTCGTATTA	384	55559	347	HAUS7	129880	10732	BBS5
DB0001R02C08N2_UP	AD0003R04C17N2_UP	Up-Up	GTAGAACCTCTGTGTAGTTTAGGGC	ATGCTCTGGTACTAATTTAGCCTTC	372	55559	347	HAUS7	129880	10732	BBS5
DB0001R02C08N2_DN	AD0003R04C17N2_DN	Dn-Dn	AGGTGGCAATGACTAAACCAATCAA	CCCTACCCGATCCGACGCACGCCCT	136	55559	347	HAUS7	129880	10732	BBS5
DB0001R02C08N2_UP	AD0003R04C20N2_UP	Up-Up	GTAGAACCTCTGTGTAGTTTAGGGC	AATGAAGGAAAACGGGTGAGGCGCG	581	55559	347	HAUS7	153241	10401	CEP120
DB0001R02C08N2_DN	AD0003R04C20N2_DN	Dn-Dn	AGGTGGCAATGACTAAACCAATCAA	CGACGACACATTCAAGGTTTAGCAC	1282	55559	347	HAUS7	153241	10401	CEP120
DB0001R02C08N2_UP	AD0003R05C01N2_UP	Up-Up	GTAGAACCTCTGTGTAGTTTAGGGC	AAATGTCATGGTAATTGGGACGAAG	827	55559	347	HAUS7	4957	3043	ODF2
DB0001R02C08N2_DN	AD0003R05C01N2_DN	Dn-Dn	AGGTGGCAATGACTAAACCAATCAA	ATCAAATGGTCTGAATTGACATTTG	546	55559	347	HAUS7	4957	3043	ODF2
DB0001R02C08N2_UP	AD0003R05C07N2_UP	Up-Up	GTAGAACCTCTGTGTAGTTTAGGGC	TGACTATTTTGATCTGTGGGTCGGA	2418	55559	347	HAUS7	93323	7014	HAUS8
DB0001R02C08N2_DN	AD0003R05C07N2_DN	Dn-Dn	AGGTGGCAATGACTAAACCAATCAA	GCGTTCACAATAAACAAGGTAAATG	2424	55559	347	HAUS7	93323	7014	HAUS8
DB0001R02C08N2_UP	AD0003R05C11N2_UP	Up-Up	GTAGAACCTCTGTGTAGTTTAGGGC	AAACCGCAGGTTTGTGTTAGTTCTA	1258	55559	347	HAUS7	93323	7014	HAUS8
DB0001R02C08N2_DN	AD0003R05C11N2_DN	Dn-Dn	AGGTGGCAATGACTAAACCAATCAA	GTGATTCGATATGATACAAATGTCC	1183	55559	347	HAUS7	93323	7014	HAUS8
DB0001R02C08N2_UP	AD0003R05C20N2_UP	Up-Up	GTAGAACCTCTGTGTAGTTTAGGGC	ATTGATAGAAGTAGAATTTCAGTGC	33	55559	347	HAUS7	9094	2588	UNC119
DB0001R02C08N2_DN	AD0003R05C20N2_DN	Dn-Dn	AGGTGGCAATGACTAAACCAATCAA	CCATGACTTACCGACAGAGAAAATA	218	55559	347	HAUS7	9094	2588	UNC119
DB0001R02C08N2_DN	AD0003R06C02N2_DN	Dn-Dn	AGGTGGCAATGACTAAACCAATCAA	CATAAAGATACTGTTCTACTCACAG	1	55559	347	HAUS7	54585	1540	LZTFL1
DB0001R02C08N2_UP	AD0003R06C04N2_UP	Up-Up	GTAGAACCTCTGTGTAGTTTAGGGC	GACTAAGCGCTGCGGGGATGCGGGG	1	55559	347	HAUS7	54585	1540	LZTFL1
DB0001R02C08N2_UP	AD0003R06C09N2_UP	Up-Up	GTAGAACCTCTGTGTAGTTTAGGGC	TATGCGCTTTGCCCGTTGTCTGTGG	1	55559	347	HAUS7	83540	5774	NUF2
DB0001R02C08N2_DN	AD0003R06C09N2_DN	Dn-Dn	AGGTGGCAATGACTAAACCAATCAA	TTCACTAACTGCTAGGGCGTTGTAT	23	55559	347	HAUS7	83540	5774	NUF2
DB0001R02C08N2_UP	AD0003R06C17N2_UP	Up-Up	GTAGAACCTCTGTGTAGTTTAGGGC	GTTATAATGTCGGCCACGACGTGGT	935	55559	347	HAUS7	60509	4496	AGBL5
DB0001R02C08N2_DN	AD0003R06C17N2_DN	Dn-Dn	AGGTGGCAATGACTAAACCAATCAA	AAACCGCGCAAACCCCGTGGACCCA	725	55559	347	HAUS7	60509	4496	AGBL5
DB0001R02C09N1_UP	AD0001R02C15N1_UP	Up-Up	AGGATGATGGGATCGCCAGGCGGTT	TGGGCGAGCTGAACATGCGGAGGAC	1	10121	3250	ACTR1A	10376	229	TUBA1B
DB0001R02C09N1_UP	AD0001R11C15N2_UP	Up-Up	AGGATGATGGGATCGCCAGGCGGTT	TGTCTATACGAAGATAGCATTACCG	80	10121	3250	ACTR1A	3320	8199	HSP90AA1
DB0001R02C09N1_UP	AD0001R13C24N2_UP	Up-Up	AGGATGATGGGATCGCCAGGCGGTT	CCATGGAAGGCAGAGGTTCGCGCTG	32	10121	3250	ACTR1A	25886	56591	POC1A
DB0001R02C09N1_UP	AD0002R05C18N2_UP	Up-Up	AGGATGATGGGATCGCCAGGCGGTT	AGCGGTTCTTGATCTTTTGTTATGG	20	10121	3250	ACTR1A	7846	4595	TUBA1A
DB0001R02C09N1_DN	AD0002R12C15N2_DN	Dn-Dn	TCTTTGGACATGCTGAGGCGTCGGT	CAAGGTCAATAAATAAGCCCGTCCT	45	10121	3250	ACTR1A	6015	4435	RING1
DB0001R02C09N1_UP	AD0003R04C14N2_UP	Up-Up	AGGATGATGGGATCGCCAGGCGGTT	AACCAGGTAGCTAGCTCTAAAACAT	1	10121	3250	ACTR1A	54585	10414	LZTFL1
DB0001R02C10N1_UP	AD0001R02C06N2_UP	Up-Up	CGTGGCGCGTGGCGTCAACTATCAG	TCTAATTCTTAGCTCATCAGCCGAC	20	10121	3250	ACTR1A	10382	6055	TUBB4
DB0001R02C10N1_DN	AD0001R07C15N2_DN	Dn-Dn	CCGAATAAGAATCTCCCCCTATTGG	TATAGTGCAGTTCCTGTCGTCTTCG	124	10121	3250	ACTR1A	55233	925	MOBKL1B
DB0001R02C10N1_DN	AD0001R07C20N1_DN	Dn-Dn	CCGAATAAGAATCTCCCCCTATTGG	GACCATGCAAATTTCTTTGTTCCGT	1	10121	3250	ACTR1A	10142	14138	AKAP9
DB0001R02C10N1_DN	AD0001R09C06N2_DN	Dn-Dn	CCGAATAAGAATCTCCCCCTATTGG	GGTTAGCTGTTGCGGACCTGCAATA	7	10121	3250	ACTR1A	203068	14788	TUBB
DB0001R02C10N1_UP	AD0001R13C24N2_UP	Up-Up	CGTGGCGCGTGGCGTCAACTATCAG	CCATGGAAGGCAGAGGTTCGCGCTG	25	10121	3250	ACTR1A	25886	56591	POC1A
DB0001R02C10N1_DN	AD0002R01C09N2_DN	Dn-Dn	CCGAATAAGAATCTCCCCCTATTGG	ATTACTCAAAACAGTTAAACACGAC	12	10121	3250	ACTR1A	10460	56175	TACC3
DB0001R02C10N1_DN	AD0002R05C06N2_DN	Dn-Dn	CCGAATAAGAATCTCCCCCTATTGG	GCATTGAAGCAACGACTAATGTTCT	39	10121	3250	ACTR1A	1454	4815	CSNK1E
DB0001R02C10N1_UP	AD0002R09C01N2_UP	Up-Up	CGTGGCGCGTGGCGTCAACTATCAG	TCTCGAGTCGATATACTTCCTGTCC	29	10121	3250	ACTR1A	6683	72169	SPAST
DB0001R02C10N1_UP	AD0002R12C05N1_UP	Up-Up	CGTGGCGCGTGGCGTCAACTATCAG	GCTCAGTGGGCTAGATGGGTGGATG	29	10121	3250	ACTR1A	1032	3933	CDKN2D
DB0001R02C10N1_DN	AD0002R12C05N1_DN	Dn-Dn	CCGAATAAGAATCTCCCCCTATTGG	TATTCTCTAATTAAGATACTTCGCC	1	10121	3250	ACTR1A	1032	3933	CDKN2D
DB0001R02C10N1_DN	AD0002R14C10N2_DN	Dn-Dn	CCGAATAAGAATCTCCCCCTATTGG	TACCCCTCTCCTCCGGTCAGATTAC	1	10121	3250	ACTR1A	84100	1857	ARL6
DB0001R02C10N1_DN	AD0003R02C05N1_DN	Dn-Dn	CCGAATAAGAATCTCCCCCTATTGG	TCTAGCTATGAAGTCATTATCTGTC	25	10121	3250	ACTR1A	5932	1563	RBBP8
DB0001R02C10N1_UP	AD0003R04C15N1_UP	Up-Up	CGTGGCGCGTGGCGTCAACTATCAG	GGGATCTGAGTTAGGTGGGCTTGGC	12	10121	3250	ACTR1A	54585	10414	LZTFL1
DB0001R02C12N2_UP	AD0001R01C16N2_UP	Up-Up	GAAACTGGCTCCGGGTTCTGTGTAT	GGAAGATACTTGCATCCTCGGGAAG	9	29922	5633	NME7	55559	347	HAUS7
DB0001R02C12N2_UP	AD0001R02C23N1_UP	Up-Up	GAAACTGGCTCCGGGTTCTGTGTAT	CAAAAACCGTGCACTAATCTGTTAT	1144	29922	5633	NME7	55722	4	CEP72
DB0001R02C12N2_DN	AD0001R02C23N1_DN	Dn-Dn	GAACCTGTCCCGCCCTTGATCAATA	GGAAGCACTGCCACTAATACCCGCA	2077	29922	5633	NME7	55722	4	CEP72
DB0001R02C12N2_UP	AD0001R03C02N2_UP	Up-Up	GAAACTGGCTCCGGGTTCTGTGTAT	TGTACTTTAGCATTATACATATGTC	641	29922	5633	NME7	55722	4	CEP72
DB0001R02C12N2_DN	AD0001R03C02N2_DN	Dn-Dn	GAACCTGTCCCGCCCTTGATCAATA	GTCACATAACTGCGCTCACACTACA	447	29922	5633	NME7	55722	4	CEP72
DB0001R02C12N2_UP	AD0001R04C24N2_UP	Up-Up	GAAACTGGCTCCGGGTTCTGTGTAT	TTCAGCTAGCGACGGGTGACATGGG	32	29922	5633	NME7	1778	12239	DYNC1H1
DB0001R02C12N2_UP	AD0001R05C07N2_UP	Up-Up	GAAACTGGCTCCGGGTTCTGTGTAT	ATCGGCTTCTTTACCCATCAGAAGC	41	29922	5633	NME7	57405	13089	SPC25
DB0001R02C12N2_DN	AD0001R05C07N2_DN	Dn-Dn	GAACCTGTCCCGCCCTTGATCAATA	ACTACTCACCTAAATTATCTGACTA	72	29922	5633	NME7	57405	13089	SPC25
DB0001R02C12N2_DN	AD0001R08C17N2_DN	Dn-Dn	GAACCTGTCCCGCCCTTGATCAATA	TGGCTCTTCGTTGGCACAAGAAAAT	65	29922	5633	NME7	5577	14506	PRKAR2B
DB0001R02C12N2_DN	AD0001R08C22N2_DN	Dn-Dn	GAACCTGTCCCGCCCTTGATCAATA	CCAAATATCCACTCCCTCCCGACCG	3	29922	5633	NME7	4739	14735	NEDD9
DB0001R02C12N2_DN	AD0001R09C08N2_DN	Dn-Dn	GAACCTGTCCCGCCCTTGATCAATA	GTCCCGAACTGAGAAAAGCCCTAGA	1	29922	5633	NME7	23568	3431	ARL2BP
DB0001R02C12N2_UP	AD0001R09C21N1_UP	Up-Up	GAAACTGGCTCCGGGTTCTGTGTAT	GGTGAGGGGGTTAGCATCGCGAGTA	1762	29922	5633	NME7	10320	2940	IKZF1
DB0001R02C12N2_DN	AD0001R09C21N1_DN	Dn-Dn	GAACCTGTCCCGCCCTTGATCAATA	AGATGTATAATCCTTTATAGCTTCA	1793	29922	5633	NME7	10320	2940	IKZF1
DB0001R02C12N2_UP	AD0001R09C22N2_UP	Up-Up	GAAACTGGCTCCGGGTTCTGTGTAT	GGTGTGTTAGTATGGTGTGTAGAGC	4829	29922	5633	NME7	10320	2940	IKZF1
DB0001R02C12N2_DN	AD0001R09C22N2_DN	Dn-Dn	GAACCTGTCCCGCCCTTGATCAATA	CCCAGTCTTTACCGGCTCAAAGATT	3030	29922	5633	NME7	10320	2940	IKZF1
DB0001R02C12N2_UP	AD0001R10C24N1_UP	Up-Up	GAAACTGGCTCCGGGTTCTGTGTAT	TCAGTGCTATAGTTTGGAGGTACG	14	29922	5633	NME7	49856	7939	WDR8
DB0001R02C12N2_DN	AD0002R02C22N2_DN	Dn-Dn	GAACCTGTCCCGCCCTTGATCAATA	TCTACGGAATTCTGCATCTCAACCC	1	29922	5633	NME7	49856	55298	WDR8
DB0001R02C12N2_DN	AD0002R04C06N2_DN	Dn-Dn	GAACCTGTCCCGCCCTTGATCAATA	CCCACTATACGCACATATACTAAGG	40	29922	5633	NME7	54930	3863	HAUS4
DB0001R02C12N2_DN	AD0002R04C19N2_DN	Dn-Dn	GAACCTGTCCCGCCCTTGATCAATA	CAAAGACCATAAGAGGCTTATTATT	17	29922	5633	NME7	5576	4132	PRKAR2A
DB0001R02C12N2_UP	AD0002R07C03N2_UP	Up-Up	GAAACTGGCTCCGGGTTCTGTGTAT	CGTGGGAGTGGACAGGTGAGGGCGT	194	29922	5633	NME7	95681	71181	TSGA14
DB0001R02C12N2_DN	AD0002R07C03N2_DN	Dn-Dn	GAACCTGTCCCGCCCTTGATCAATA	CGGGATACACACAACCTCAAAGGGA	50	29922	5633	NME7	95681	71181	TSGA14
DB0001R02C12N2_UP	AD0002R07C21N2_UP	Up-Up	GAAACTGGCTCCGGGTTCTGTGTAT	GTTGCACCAGGGGGGTATTGGCTGA	1	29922	5633	NME7	5048	12270	PAFAH1B1
DB0001R02C12N2_DN	AD0002R08C15N2_DN	Dn-Dn	GAACCTGTCCCGCCCTTGATCAATA	CCGGCGGCCTGTCCATACGTGGGCA	1	29922	5633	NME7	10464	71402	PIBF1
DB0001R02C12N2_UP	AD0002R08C16N1_UP	Up-Up	GAAACTGGCTCCGGGTTCTGTGTAT	TACTTTTGTTCTTTCATATTTCTAA	185	29922	5633	NME7	10464	71402	PIBF1
DB0001R02C12N2_DN	AD0002R08C16N1_DN	Dn-Dn	GAACCTGTCCCGCCCTTGATCAATA	AAAGAACAACAAGACGGGCAAGAAC	574	29922	5633	NME7	10464	71402	PIBF1
DB0001R02C12N2_DN	AD0002R12C05N1_DN	Dn-Dn	GAACCTGTCCCGCCCTTGATCAATA	TATTCTCTAATTAAGATACTTCGCC	1	29922	5633	NME7	1032	3933	CDKN2D
DB0001R02C12N2_UP	AD0002R12C17N2_UP	Up-Up	GAAACTGGCTCCGGGTTCTGTGTAT	CCGTGCAGGGGTAGTACTGGAAGGG	1	29922	5633	NME7	6015	4435	RING1
DB0001R02C12N2_UP	AD0002R13C03N2_UP	Up-Up	GAAACTGGCTCCGGGTTCTGTGTAT	TAAGGAACGTGCGGATTGGGCGTGGG	6	29922	5633	NME7	5111	3156	PCNA
DB0001R02C12N2_DN	AD0003R02C05N1_DN	Dn-Dn	GAACCTGTCCCGCCCTTGATCAATA	TCTAGCTATGAAGTCATTATCTGTC	70	29922	5633	NME7	5932	1563	RBBP8
DB0001R02C12N2_DN	AD0003R02C17N2_DN	Dn-Dn	GAACCTGTCCCGCCCTTGATCAATA	AATCACGATCAGTTCAAACCCTGTT	5	29922	5633	NME7	27258	5664	LSM3
DB0001R02C12N2_UP	AD0003R02C22N2_UP	Up-Up	GAAACTGGCTCCGGGTTCTGTGTAT	CTGTGTTGTGTCATTTATGTTTGAT	2	29922	5633	NME7	114932	2777	MRFAP1L1
DB0001R02C12N2_UP	AD0003R04C15N1_UP	Up-Up	GAAACTGGCTCCGGGTTCTGTGTAT	GGGATCTGAGTTAGGTGGGCTTGGC	1	29922	5633	NME7	54585	10414	LZTFL1
DB0001R02C12N2_UP	AD0003R05C07N2_UP	Up-Up	GAAACTGGCTCCGGGTTCTGTGTAT	TGACTATTTTGATCTGTGGGTCGGA	17	29922	5633	NME7	93323	7014	HAUS8
DB0001R02C13N2_DN	AD0001R01C14N2_DN	Dn-Dn	CCGCCCTCTGATTAGTTCCGCGTCT	TCAGTACTAGATACGGAACAAATTA	24	29922	5633	NME7	1020	3701	CDK5
DB0001R02C13N2_DN	AD0001R01C16N2_DN	Dn-Dn	CCGCCCTCTGATTAGTTCCGCGTCT	CCCTTGTCAGTTCTACTTCCTCGGG	9	29922	5633	NME7	55559	347	HAUS7
DB0001R02C13N2_UP	AD0001R02C23N1_UP	Up-Up	AGTCCGGTCTAGAAAGGTCCTGGGG	CAAAAACCGTGCACTAATCTGTTAT	2709	29922	5633	NME7	55722	4	CEP72
DB0001R02C13N2_DN	AD0001R02C23N1_DN	Dn-Dn	CCGCCCTCTGATTAGTTCCGCGTCT	GGAAGCACTGCCACTAATACCCGCA	2017	29922	5633	NME7	55722	4	CEP72
DB0001R02C13N2_UP	AD0001R03C02N2_UP	Up-Up	AGTCCGGTCTAGAAAGGTCCTGGGG	TGTACTTTAGCATTATACATATGTC	2127	29922	5633	NME7	55722	4	CEP72
DB0001R02C13N2_DN	AD0001R03C02N2_DN	Dn-Dn	CCGCCCTCTGATTAGTTCCGCGTCT	GTCACATAACTGCGCTCACACTACA	1012	29922	5633	NME7	55722	4	CEP72
DB0001R02C13N2_DN	AD0001R05C09N1_DN	Dn-Dn	CCGCCCTCTGATTAGTTCCGCGTCT	CCCGGGCGAGCTGCCGTCAACTAGC	11	29922	5633	NME7	57405	13089	SPC25
DB0001R02C13N2_DN	AD0001R05C11N2_DN	Dn-Dn	CCGCCCTCTGATTAGTTCCGCGTCT	AATAAAAAAGTAGTGTAGTTGG	9	29922	5633	NME7	115106	13260	HAUS1
DB0001R02C13N2_DN	AD0001R07C04N2_DN	Dn-Dn	CCGCCCTCTGATTAGTTCCGCGTCT	TCCTTGGCCACCTAAACATTTCTGC	105	29922	5633	NME7	11258	3972	DCTN3
DB0001R02C13N2_DN	AD0001R07C06N2_DN	Dn-Dn	CCGCCCTCTGATTAGTTCCGCGTCT	CACCGCGCAACATTTCGGACACCCT	6	29922	5633	NME7	11258	3972	DCTN3
DB0001R02C13N2_DN	AD0001R07C07N2_DN	Dn-Dn	CCGCCCTCTGATTAGTTCCGCGTCT	CGAATGCCTAATATAGGACCATTAG	1	29922	5633	NME7	79003	3288	MIS12
DB0001R02C13N2_DN	AD0001R07C20N1_DN	Dn-Dn	CCGCCCTCTGATTAGTTCCGCGTCT	GACCATGCAAATTTCTTTGTTCCGT	1	29922	5633	NME7	10142	14138	AKAP9
DB0001R02C13N2_UP	AD0001R09C21N1_UP	Up-Up	AGTCCGGTCTAGAAAGGTCCTGGGG	GGTGAGGGGGTTAGCATCGCGAGTA	2204	29922	5633	NME7	10320	2940	IKZF1
DB0001R02C13N2_DN	AD0001R09C21N1_DN	Dn-Dn	CCGCCCTCTGATTAGTTCCGCGTCT	AGATGTATAATCCTTTATAGCTTCA	1721	29922	5633	NME7	10320	2940	IKZF1
DB0001R02C13N2_UP	AD0001R09C22N2_UP	Up-Up	AGTCCGGTCTAGAAAGGTCCTGGGG	GGTGTGTTAGTATGGTGTGTAGAGC	6508	29922	5633	NME7	10320	2940	IKZF1
DB0001R02C13N2_DN	AD0001R09C22N2_DN	Dn-Dn	CCGCCCTCTGATTAGTTCCGCGTCT	CCCAGTCTTTACCGGCTCAAAGATT	4453	29922	5633	NME7	10320	2940	IKZF1
DB0001R02C13N2_DN	AD0001R09C24N2_DN	Dn-Dn	CCGCCCTCTGATTAGTTCCGCGTCT	GTCCCTGTCTGTTTCGCTGTCGAAT	1	29922	5633	NME7	90410	10243	IFT20
DB0001R02C13N2_DN	AD0001R11C11N2_DN	Dn-Dn	CCGCCCTCTGATTAGTTCCGCGTCT	CTCCTAGGCGCTACATCCAACAACA	31	29922	5633	NME7	5518	5861	PPP2R1A
DB0001R02C13N2_UP	AD0001R13C09N2_UP	Up-Up	AGTCCGGTCTAGAAAGGTCCTGGGG	ACACGCCAATCACTATTTCAAAAAT	1	29922	5633	NME7	164045	55072	HFM1
DB0001R02C13N2_UP	AD0001R16C12N2_UP	Up-Up	AGTCCGGTCTAGAAAGGTCCTGGGG	CCGCATGCACGCGTTGGTTCTTTGG	15	29922	5633	NME7	27229	907	TUBGCP4
DB0001R02C13N2_UP	AD0002R01C01N2_UP	Up-Up	AGTCCGGTCTAGAAAGGTCCTGGGG	ATGCCAGTCAATGTCGGAGGCGTGT	24	29922	5633	NME7	84902	9655	CCDC123
DB0001R02C13N2_DN	AD0002R01C16N2_DN	Dn-Dn	CCGCCCTCTGATTAGTTCCGCGTCT	AGGGGAGCGATTAGGGAATAGTCAC	86	29922	5633	NME7	11030	3504	RBPMS
DB0001R02C13N2_DN	AD0002R01C21N2_DN	Dn-Dn	CCGCCCTCTGATTAGTTCCGCGTCT	AGATGAAAATAACATGTCAACCTTA	1	29922	5633	NME7	55165	4717	CEP55
DB0001R02C13N2_UP	AD0002R02C03N2_UP	Up-Up	AGTCCGGTCTAGAAAGGTCCTGGGG	CCGGTATTGCACGTGATAGTGGTTA	4	29922	5633	NME7	163	4761	AP2B1
DB0001R02C13N2_DN	AD0002R02C03N2_DN	Dn-Dn	CCGCCCTCTGATTAGTTCCGCGTCT	GCGCTTTGACACTGATGACTCACCC	4	29922	5633	NME7	163	4761	AP2B1
DB0001R02C13N2_UP	AD0002R02C10N1_UP	Up-Up	AGTCCGGTCTAGAAAGGTCCTGGGG	CAAGCGGCATCATGCGCGTTACCAG	25	29922	5633	NME7	896	6197	CCND3
DB0001R02C13N2_UP	AD0002R05C20N2_UP	Up-Up	AGTCCGGTCTAGAAAGGTCCTGGGG	TTATCAGATTATAGGGAATGTATCG	58	29922	5633	NME7	7846	4595	TUBA1A
DB0001R02C13N2_DN	AD0002R07C03N2_DN	Dn-Dn	CCGCCCTCTGATTAGTTCCGCGTCT	CGGGATACACACAACCTCAAAGGGA	15	29922	5633	NME7	95681	71181	TSGA14
DB0001R02C13N2_UP	AD0002R07C18N2_UP	Up-Up	AGTCCGGTCTAGAAAGGTCCTGGGG	CACTTCGTTGAGGTCGTAACTCTTT	24	29922	5633	NME7	5566	71136	PRKACA
DB0001R02C13N2_DN	AD0002R07C18N2_DN	Dn-Dn	CCGCCCTCTGATTAGTTCCGCGTCT	TTTACAATCCCCATCACCTTAAAAT	48	29922	5633	NME7	5566	71136	PRKACA
DB0001R02C13N2_DN	AD0002R08C08N2_DN	Dn-Dn	CCGCCCTCTGATTAGTTCCGCGTCT	CTGTGCCCAACTCTTCTGCTCCTGT	100	29922	5633	NME7	79600	71186	TCTN1
DB0001R02C13N2_UP	AD0002R08C15N2_UP	Up-Up	AGTCCGGTCTAGAAAGGTCCTGGGG	TATCGGCTTATATTAGCCTTGGTAA	136	29922	5633	NME7	10464	71402	PIBF1
DB0001R02C13N2_DN	AD0002R08C15N2_DN	Dn-Dn	CCGCCCTCTGATTAGTTCCGCGTCT	CCGGCGGCCTGTCCATACGTGGGCA	85	29922	5633	NME7	10464	71402	PIBF1
DB0001R02C13N2_UP	AD0002R08C16N1_UP	Up-Up	AGTCCGGTCTAGAAAGGTCCTGGGG	TACTTTTGTTCTTTCATATTTCTAA	97	29922	5633	NME7	10464	71402	PIBF1
DB0001R02C13N2_DN	AD0002R08C16N1_DN	Dn-Dn	CCGCCCTCTGATTAGTTCCGCGTCT	AAAGAACAACAAGACGGGCAAGAAC	776	29922	5633	NME7	10464	71402	PIBF1
DB0001R02C13N2_DN	AD0002R09C01N2_DN	Dn-Dn	CCGCCCTCTGATTAGTTCCGCGTCT	CTGCGGACATGTTCAAGACATACAC	40	29922	5633	NME7	6683	72169	SPAST
DB0001R02C13N2_DN	AD0002R10C10N2_DN	Dn-Dn	CCGCCCTCTGATTAGTTCCGCGTCT	TGCGATACGTTTAATCGATCAAGAT	1	29922	5633	NME7	79959	1190	CEP76
DB0001R02C13N2_DN	AD0002R11C05N2_DN	Dn-Dn	CCGCCCTCTGATTAGTTCCGCGTCT	CTACAACGTACGCAGTGCATATATG	59	29922	5633	NME7	27077	4426	B9D1
DB0001R02C13N2_DN	AD0002R12C05N1_DN	Dn-Dn	CCGCCCTCTGATTAGTTCCGCGTCT	TATTCTCTAATTAAGATACTTCGCC	1	29922	5633	NME7	1032	3933	CDKN2D
DB0001R02C13N2_DN	AD0002R13C14N2_DN	Dn-Dn	CCGCCCTCTGATTAGTTCCGCGTCT	AGGCACTGAAGTCATCATGAGATCG	9	29922	5633	NME7	1019	4019	CDK4
DB0001R02C13N2_DN	AD0002R13C17N2_DN	Dn-Dn	CCGCCCTCTGATTAGTTCCGCGTCT	GCCCTCTTCCCAGGCGCACACCCAT	1	29922	5633	NME7	665	2427	BNIP3L
DB0001R02C13N2_UP	AD0002R15C19N2_UP	Up-Up	AGTCCGGTCTAGAAAGGTCCTGGGG	AGAACATGTGTACATGGCCAGGAAT	1	29922	5633	NME7	22852	70210	ANKRD26
DB0001R02C13N2_UP	AD0002R16C03N2_UP	Up-Up	AGTCCGGTCTAGAAAGGTCCTGGGG	GGGAATGGGAACCTATGATAGCTGTT	1	29922	5633	NME7	22852	70210	ANKRD26
DB0001R02C13N2_DN	AD0002R16C19N1_DN	Dn-Dn	CCGCCCTCTGATTAGTTCCGCGTCT	AGTGCCCCTAGTCGCCACCACTATT	148	29922	5633	NME7	9793	9657	CKAP5
DB0001R02C13N2_UP	AD0003R02C11N1_UP	Up-Up	AGTCCGGTCTAGAAAGGTCCTGGGG	ACAGCAATATAATGCATGTGGGATT	60	29922	5633	NME7	10212	3179	DDX39
DB0001R02C13N2_UP	AD0003R02C22N2_UP	Up-Up	AGTCCGGTCTAGAAAGGTCCTGGGG	CTGTGTTGTGTCATTTATGTTTGAT	1	29922	5633	NME7	114932	2777	MRFAP1L1
DB0001R02C13N2_UP	AD0003R04C14N2_UP	Up-Up	AGTCCGGTCTAGAAAGGTCCTGGGG	AACCAGGTAGCTAGCTCTAAAACAT	59	29922	5633	NME7	54585	10414	LZTFL1
DB0001R02C13N2_DN	AD0003R06C17N2_DN	Dn-Dn	CCGCCCTCTGATTAGTTCCGCGTCT	AAACCGCGCAAACCCCGTGGACCCA	3	29922	5633	NME7	60509	4496	AGBL5
DB0001R02C18N2_DN	AD0001R02C11N2_DN	Dn-Dn	TAAAGAAGCACCACTCCTTGAGTAC	AAAATATACATGCGGACATCAAGTT	1	10376	229	TUBA1B	10376	1072	TUBA1B
DB0001R02C18N2_UP	AD0001R05C13N2_UP	Up-Up	GGTAGTGAGTCAGCTAGACTGGTAA	TATGTTTCTTTATCGATACTTGCAC	48	10376	229	TUBA1B	115106	13260	HAUS1
DB0001R02C18N2_UP	AD0001R15C02N2_UP	Up-Up	GGTAGTGAGTCAGCTAGACTGGTAA	AGGTAACCAATCCTAGAGCAATAGT	15	10376	229	TUBA1B	1070	5538	CETN3
DB0001R02C18N2_UP	AD0003R01C13N2_UP	Up-Up	GGTAGTGAGTCAGCTAGACTGGTAA	GGACGCGTGCTGCAAACGGGGGATG	17	10376	229	TUBA1B	7329	3129	UBE2I
DB0001R02C18N2_UP	AD0003R04C16N2_UP	Up-Up	GGTAGTGAGTCAGCTAGACTGGTAA	AAGTGTTTATGAGTAGCTGGCATGA	1	10376	229	TUBA1B	129880	10732	BBS5
DB0001R02C18N2_DN	AD0003R04C17N2_DN	Dn-Dn	TAAAGAAGCACCACTCCTTGAGTAC	CCCTACCCGATCCGACGCACGCCCT	80	10376	229	TUBA1B	129880	10732	BBS5
DB0001R02C20N1_UP	AD0001R01C01N2_UP	Up-Up	TGCCGCCGCCATAAGTTAGGATCTT	CTTTCTTATGTACCGGATAGTGTGG	73	10376	229	TUBA1B	9814	9688	SFI1
DB0001R02C20N1_DN	AD0001R01C01N2_DN	Dn-Dn	CCCGCCTGCTCCTCCGGCAATCCCC	TTACTCTTCTAGCGAAACAACGCTC	71	10376	229	TUBA1B	9814	9688	SFI1
DB0001R02C20N1_DN	AD0001R02C14N2_DN	Dn-Dn	CCCGCCTGCTCCTCCGGCAATCCCC	TTGCCGCATCTTCCCCCACAATCTC	2	10376	229	TUBA1B	10376	229	TUBA1B
DB0001R02C20N1_UP	AD0001R02C23N1_UP	Up-Up	TGCCGCCGCCATAAGTTAGGATCTT	CAAAAACCGTGCACTAATCTGTTAT	67	10376	229	TUBA1B	55722	4	CEP72
DB0001R02C20N1_UP	AD0001R08C17N2_UP	Up-Up	TGCCGCCGCCATAAGTTAGGATCTT	AGTAACTTTTCTGGACCGCAGGGGC	29	10376	229	TUBA1B	5577	14506	PRKAR2B
DB0001R02C20N1_DN	AD0001R08C17N2_DN	Dn-Dn	CCCGCCTGCTCCTCCGGCAATCCCC	TGGCTCTTCGTTGGCACAAGAAAAT	9	10376	229	TUBA1B	5577	14506	PRKAR2B
DB0001R02C20N1_UP	AD0001R08C18N2_UP	Up-Up	TGCCGCCGCCATAAGTTAGGATCTT	TATCTATTTATGCGGGTTCCGCGCG	266	10376	229	TUBA1B	5577	14506	PRKAR2B
DB0001R02C20N1_DN	AD0001R08C18N2_DN	Dn-Dn	CCCGCCTGCTCCTCCGGCAATCCCC	ACCTCAGAGTCTGGACGATTTCATA	143	10376	229	TUBA1B	5577	14506	PRKAR2B
DB0001R02C20N1_DN	AD0001R11C15N2_DN	Dn-Dn	CCCGCCTGCTCCTCCGGCAATCCCC	CCGGTCAAGACACTCAGCAAACGCA	43	10376	229	TUBA1B	3320	8199	HSP90AA1
DB0001R02C20N1_UP	AD0001R13C12N2_UP	Up-Up	TGCCGCCGCCATAAGTTAGGATCTT	GCGGCGCCGAGGAAGAGGGACCGTG	15	10376	229	TUBA1B	26140	52663	TTLL3
DB0001R02C20N1_DN	AD0001R13C12N2_DN	Dn-Dn	CCCGCCTGCTCCTCCGGCAATCCCC	ATGGAACTTAAGACCTCCGTAAATC	57	10376	229	TUBA1B	26140	52663	TTLL3
DB0001R02C20N1_DN	AD0002R01C04N2_DN	Dn-Dn	CCCGCCTGCTCCTCCGGCAATCCCC	CCCTCCCTAACTCACGGCAGTCGCG	47	10376	229	TUBA1B	84902	9655	CCDC123
DB0001R02C20N1_UP	AD0002R02C01N2_UP	Up-Up	TGCCGCCGCCATAAGTTAGGATCTT	TGCTGGGGGAACCCGCATCGAACCC	55	10376	229	TUBA1B	55165	4717	CEP55
DB0001R02C20N1_DN	AD0002R02C01N2_DN	Dn-Dn	CCCGCCTGCTCCTCCGGCAATCCCC	GCCTGACTGAATACCCAACAAGATC	574	10376	229	TUBA1B	55165	4717	CEP55
DB0001R02C20N1_UP	AD0002R02C07N2_UP	Up-Up	TGCCGCCGCCATAAGTTAGGATCTT	TAGAGTTTTTTGATATATGTCTTTT	477	10376	229	TUBA1B	29883	10940	CNOT7
DB0001R02C20N1_DN	AD0002R02C07N2_DN	Dn-Dn	CCCGCCTGCTCCTCCGGCAATCCCC	AGGCTCTTCCAATACCGGCTCAATT	552	10376	229	TUBA1B	29883	10940	CNOT7
DB0001R02C20N1_DN	AD0002R02C20N1_DN	Dn-Dn	CCCGCCTGCTCCTCCGGCAATCCCC	ATTAGAACCGAGCAAACCACAATAC	48	10376	229	TUBA1B	49856	55298	WDR8
DB0001R02C20N1_DN	AD0002R04C07N2_DN	Dn-Dn	CCCGCCTGCTCCTCCGGCAATCCCC	GGCACCAACAGAAAGGACGCAAGTG	145	10376	229	TUBA1B	25886	4487	POC1A
DB0001R02C20N1_UP	AD0002R05C14N2_UP	Up-Up	TGCCGCCGCCATAAGTTAGGATCTT	CCGTACGTTACACCGTGTGCAATCG	358	10376	229	TUBA1B	10383	2550	TUBB2C
DB0001R02C20N1_DN	AD0002R05C14N2_DN	Dn-Dn	CCCGCCTGCTCCTCCGGCAATCCCC	CTATCATCATAGCTTTTGTGATCA	166	10376	229	TUBA1B	10383	2550	TUBB2C
DB0001R02C20N1_DN	AD0002R08C16N1_DN	Dn-Dn	CCCGCCTGCTCCTCCGGCAATCCCC	AAAGAACAACAAGACGGGCAAGAAC	287	10376	229	TUBA1B	10464	71402	PIBF1
DB0001R02C20N1_UP	AD0002R10C06N2_UP	Up-Up	TGCCGCCGCCATAAGTTAGGATCTT	AATAGAAAGTCCGGTCTCGCTTCAT	1	10376	229	TUBA1B	79959	1190	CEP76
DB0001R02C20N1_DN	AD0002R11C05N2_DN	Dn-Dn	CCCGCCTGCTCCTCCGGCAATCCCC	CTACAACGTACGCAGTGCATATATG	122	10376	229	TUBA1B	27077	4426	B9D1
DB0001R02C20N1_UP	AD0002R11C12N2_UP	Up-Up	TGCCGCCGCCATAAGTTAGGATCTT	TGGTGATTTTAGGGGATTGACTAAT	27	10376	229	TUBA1B	51053	5591	GMNN
DB0001R02C20N1_DN	AD0002R11C12N2_DN	Dn-Dn	CCCGCCTGCTCCTCCGGCAATCCCC	GGCTACAACGATATCAACCCTTACG	172	10376	229	TUBA1B	51053	5591	GMNN
DB0001R02C20N1_UP	AD0002R12C14N2_UP	Up-Up	TGCCGCCGCCATAAGTTAGGATCTT	CCATGTTACGCGCTAAGGCCTCAAC	963	10376	229	TUBA1B	10933	4430	MORF4L1
DB0001R02C20N1_DN	AD0002R12C14N2_DN	Dn-Dn	CCCGCCTGCTCCTCCGGCAATCCCC	CATCCAGCACCGCCCAAAACAACAG	780	10376	229	TUBA1B	10933	4430	MORF4L1
DB0001R02C20N1_DN	AD0002R13C14N2_DN	Dn-Dn	CCCGCCTGCTCCTCCGGCAATCCCC	AGGCACTGAAGTCATCATGAGATCG	1	10376	229	TUBA1B	1019	4019	CDK4
DB0001R02C20N1_UP	AD0002R13C18N2_UP	Up-Up	TGCCGCCGCCATAAGTTAGGATCTT	ACGGTCGTATACAGCAGGGGTAGTG	155	10376	229	TUBA1B	665	2427	BNIP3L
DB0001R02C20N1_DN	AD0002R13C18N2_DN	Dn-Dn	CCCGCCTGCTCCTCCGGCAATCCCC	GGAACTTAGGGGGGCGCTCCAAGCG	457	10376	229	TUBA1B	665	2427	BNIP3L
DB0001R02C20N1_UP	AD0002R14C05N2_UP	Up-Up	TGCCGCCGCCATAAGTTAGGATCTT	CTTAATGTAATTAACAAACCTTAAC	1	10376	229	TUBA1B	638	3740	BIK
DB0001R02C20N1_UP	AD0002R14C23N2_UP	Up-Up	TGCCGCCGCCATAAGTTAGGATCTT	GTGGAGGCCCGACGGGGCAGGGGGG	15	10376	229	TUBA1B	79441	4024	HAUS3
DB0001R02C20N1_DN	AD0002R14C24N1_DN	Dn-Dn	CCCGCCTGCTCCTCCGGCAATCCCC	GGAGTTCCGCGGGCATCCAGCCTCG	59	10376	229	TUBA1B	1069	5663	CETN2
DB0001R02C20N1_UP	AD0002R15C08N2_UP	Up-Up	TGCCGCCGCCATAAGTTAGGATCTT	TCGCAGTCGTTCGGTTGGGTGACTG	751	10376	229	TUBA1B	1069	5663	CETN2
DB0001R02C20N1_DN	AD0002R15C08N2_DN	Dn-Dn	CCCGCCTGCTCCTCCGGCAATCCCC	CCTGTGCGCGGTCCACCGTGGTACA	76	10376	229	TUBA1B	1069	5663	CETN2
DB0001R02C20N1_UP	AD0003R02C14N2_UP	Up-Up	TGCCGCCGCCATAAGTTAGGATCTT	TCGAGGCCAAGGTACGATCGTTACT	80	10376	229	TUBA1B	9111	7519	NMI
DB0001R02C20N1_UP	AD0003R06C01N2_UP	Up-Up	TGCCGCCGCCATAAGTTAGGATCTT	GAGGCTTAAAATATTAGTCACAGAT	283	10376	229	TUBA1B	55722	3636	CEP72
DB0001R02C20N1_DN	AD0003R06C01N2_DN	Dn-Dn	CCCGCCTGCTCCTCCGGCAATCCCC	AATGGTCACAAAGATTTTCGTTAGG	27	10376	229	TUBA1B	55722	3636	CEP72
DB0001R02C20N1_DN	AD0003R06C02N2_DN	Dn-Dn	CCCGCCTGCTCCTCCGGCAATCCCC	CATAAAGATACTGTTCTACTCACAG	23	10376	229	TUBA1B	54585	1540	LZTFL1
DB0001R02C21N2_DN	AD0001R03C04N2_DN	Dn-Dn	TGATCCGCAGAACAACATAGAATAA	GGCGCTCGAATCCTTACTCTCATAA	4	10376	6115	TUBA1B	261734	10399	NPHP4
DB0001R02C21N2_DN	AD0001R13C17N1_DN	Dn-Dn	TGATCCGCAGAACAACATAGAATAA	CCTCTATGCGCCACTACCGTCCACG	3	10376	6115	TUBA1B	8655	56155	DYNLL1
DB0001R02C21N2_UP	AD0002R09C15N2_UP	Up-Up	ACTATGATGTGGGAAAGGACTCAGA	ATGGTGACCTATCGAATATCGTTTG	30	10376	6115	TUBA1B	51175	2163	TUBE1
DB0001R02C21N2_DN	AD0002R11C12N2_DN	Dn-Dn	TGATCCGCAGAACAACATAGAATAA	GGCTACAACGATATCAACCCTTACG	7	10376	6115	TUBA1B	51053	5591	GMNN
DB0001R02C21N2_UP	AD0003R02C02N1_UP	Up-Up	ACTATGATGTGGGAAAGGACTCAGA	CGTATCGGTCAAAGCTTAGCTAATT	25	10376	6115	TUBA1B	9112	8956	MTA1
DB0001R02C21N2_UP	AD0003R03C19N2_UP	Up-Up	ACTATGATGTGGGAAAGGACTCAGA	AAACAAGGCGTTGTTCGCCGGTTTA	1359	10376	6115	TUBA1B	5347	2963	PLK1
DB0001R02C21N2_DN	AD0003R03C19N2_DN	Dn-Dn	TGATCCGCAGAACAACATAGAATAA	GTATTTAATAATGTGGTGTCGTCAT	1228	10376	6115	TUBA1B	5347	2963	PLK1
DB0001R02C21N2_UP	AD0003R04C08N2_UP	Up-Up	ACTATGATGTGGGAAAGGACTCAGA	ATCATTGTAAGGCTATCGCGAGAGG	35	10376	6115	TUBA1B	585	1740	BBS4
DB0001R02C21N2_DN	AD0003R05C18N2_DN	Dn-Dn	TGATCCGCAGAACAACATAGAATAA	CTCTAGCCCTCTACCAAATCATCT	39	10376	6115	TUBA1B	9094	2588	UNC119
DB0001R02C22N2_DN	AD0001R05C02N2_DN	Dn-Dn	TAAGCCTTGTTCCCTGACAAAGATG	ATACTCAACCCCACGCTCACACGCA	3398	10376	6115	TUBA1B	55012	12126	PPP2R3C
DB0001R02C22N2_UP	AD0001R08C17N2_UP	Up-Up	TCGTGGAGGGGTAACTTTTGCTCTA	AGTAACTTTTCTGGACCGCAGGGGC	421	10376	6115	TUBA1B	5577	14506	PRKAR2B
DB0001R02C22N2_DN	AD0001R08C17N2_DN	Dn-Dn	TAAGCCTTGTTCCCTGACAAAGATG	TGGCTCTTCGTTGGCACAAGAAAAT	775	10376	6115	TUBA1B	5577	14506	PRKAR2B
DB0001R02C22N2_UP	AD0001R09C21N1_UP	Up-Up	TCGTGGAGGGGTAACTTTTGCTCTA	GGTGAGGGGGTTAGCATCGCGAGTA	3	10376	6115	TUBA1B	10320	2940	IKZF1
DB0001R02C22N2_UP	AD0002R05C12N2_UP	Up-Up	TCGTGGAGGGGTAACTTTTGCTCTA	TCTTAGGGATTCAAACCGTTTTAAA	282	10376	6115	TUBA1B	203068	3825	TUBB
DB0001R02C22N2_DN	AD0002R05C12N2_DN	Dn-Dn	TAAGCCTTGTTCCCTGACAAAGATG	AAGTTACTCCCGTGCATTCGCTAAG	420	10376	6115	TUBA1B	203068	3825	TUBB
DB0001R02C22N2_DN	AD0002R08C15N2_DN	Dn-Dn	TAAGCCTTGTTCCCTGACAAAGATG	CCGGCGGCCTGTCCATACGTGGGCA	1	10376	6115	TUBA1B	10464	71402	PIBF1
DB0001R02C22N2_DN	AD0002R12C03N2_DN	Dn-Dn	TAAGCCTTGTTCCCTGACAAAGATG	CCCGCTGCCATATAATACCGTTCAT	25	10376	6115	TUBA1B	56915	4997	EXOSC5
DB0001R02C22N2_DN	AD0002R12C04N1_DN	Dn-Dn	TAAGCCTTGTTCCCTGACAAAGATG	CTTAAGGTGAGTTATCCATATCTAT	1	10376	6115	TUBA1B	1032	3933	CDKN2D
DB0001R02C22N2_UP	AD0002R15C12N2_UP	Up-Up	TCGTGGAGGGGTAACTTTTGCTCTA	CTGAATATATGTGATGGTATTGAGG	430	10376	6115	TUBA1B	80321	1596	CEP70
DB0001R02C22N2_DN	AD0002R15C12N2_DN	Dn-Dn	TAAGCCTTGTTCCCTGACAAAGATG	CATACGGCCAACCAGTACATACCAG	277	10376	6115	TUBA1B	80321	1596	CEP70
DB0001R02C22N2_DN	AD0003R02C13N2_DN	Dn-Dn	TAAGCCTTGTTCCCTGACAAAGATG	TGCCATGCTCCCTGCCGAGGGTTTA	1	10376	6115	TUBA1B	9111	7519	NMI
DB0001R02C22N2_DN	AD0003R02C19N2_DN	Dn-Dn	TAAGCCTTGTTCCCTGACAAAGATG	GTAATAGAGTAAGACCCGATTATGT	1	10376	6115	TUBA1B	114932	2777	MRFAP1L1
DB0001R03C01N2_UP	AD0001R02C18N1_UP	Up-Up	TGGGCGAGCCGTACGCCCCAGGTGC	AAATAATTGGCCCGTCAGAAGTACG	56	57819	6601	LSM2	10376	6115	TUBA1B
DB0001R03C01N2_UP	AD0001R04C13N2_UP	Up-Up	TGGGCGAGCCGTACGCCCCAGGTGC	TGGGCTCCCGCGGGGGAGATTGATG	1	57819	6601	LSM2	26146	11570	TRAF3IP1
DB0001R03C01N2_DN	AD0001R04C22N2_DN	Dn-Dn	GATGACCGGCGCGGTACTCGCCGCC	CGCCAAAAGCAAGGTACATCCCGTG	12	57819	6601	LSM2	1778	12239	DYNC1H1
DB0001R03C01N2_UP	AD0001R06C08N1_UP	Up-Up	TGGGCGAGCCGTACGCCCCAGGTGC	CAAAGCTTCTCTTTCAGTGAGATAC	6	57819	6601	LSM2	80321	9161	CEP70
DB0001R03C01N2_UP	AD0001R07C04N2_UP	Up-Up	TGGGCGAGCCGTACGCCCCAGGTGC	AGGTTAGCGCGCAAGTTTCTATCGG	53	57819	6601	LSM2	11258	3972	DCTN3
DB0001R03C01N2_DN	AD0001R09C09N2_DN	Dn-Dn	GATGACCGGCGCGGTACTCGCCGCC	TGTAACTAGACGTTTTAGTCCCACG	1	57819	6601	LSM2	8636	2717	SSNA1
DB0001R03C01N2_DN	AD0001R11C06N2_DN	Dn-Dn	GATGACCGGCGCGGTACTCGCCGCC	CCGCAAAGCTCGAATCAACACGACC	1	57819	6601	LSM2	7283	8018	TUBG1
DB0001R03C01N2_DN	AD0001R12C06N2_DN	Dn-Dn	GATGACCGGCGCGGTACTCGCCGCC	CGGACGTTCAACCATACCGGGCAGA	1	57819	6601	LSM2	201255	7299	LRRC45
DB0001R03C01N2_UP	AD0001R15C05N2_UP	Up-Up	TGGGCGAGCCGTACGCCCCAGGTGC	CTTAGCAGCACAGTGACAACAGATC	57	57819	6601	LSM2	7531	34	YWHAE
DB0001R03C01N2_UP	AD0001R16C10N2_UP	Up-Up	TGGGCGAGCCGTACGCCCCAGGTGC	CCGATAAACGGCGGCCAGCATGAGA	1	57819	6601	LSM2	27229	907	TUBGCP4
DB0001R03C01N2_UP	AD0002R02C01N2_UP	Up-Up	TGGGCGAGCCGTACGCCCCAGGTGC	TGCTGGGGGAACCCGCATCGAACCC	1	57819	6601	LSM2	55165	4717	CEP55
DB0001R03C01N2_UP	AD0002R02C02N1_UP	Up-Up	TGGGCGAGCCGTACGCCCCAGGTGC	TGGAATGAGTAGGAGGTGACTGTGC	1	57819	6601	LSM2	163	4761	AP2B1
DB0001R03C01N2_DN	AD0002R02C13N2_DN	Dn-Dn	GATGACCGGCGCGGTACTCGCCGCC	GCCAGGCAGGTCTCCATTACAACCC	1	57819	6601	LSM2	896	6197	CCND3
DB0001R03C01N2_DN	AD0002R02C24N2_DN	Dn-Dn	GATGACCGGCGCGGTACTCGCCGCC	CAGCGAACAATGAAAAAGTGAAAAG	2	57819	6601	LSM2	51143	56626	DYNC1LI1
DB0001R03C01N2_DN	AD0002R03C22N2_DN	Dn-Dn	GATGACCGGCGCGGTACTCGCCGCC	CTCGGAGATTGTTCATCCACGTATG	1	57819	6601	LSM2	54930	3863	HAUS4
DB0001R03C01N2_DN	AD0002R05C11N2_DN	Dn-Dn	GATGACCGGCGCGGTACTCGCCGCC	TCCCCACCCCTTCACCTTCGCCCAT	1	57819	6601	LSM2	203068	3825	TUBB
DB0001R03C01N2_DN	AD0002R09C04N2_DN	Dn-Dn	GATGACCGGCGCGGTACTCGCCGCC	CGCCGACAGTTACCCCCAAGCCTTG	1	57819	6601	LSM2	10460	71455	TACC3
DB0001R03C01N2_UP	AD0002R11C03N2_UP	Up-Up	TGGGCGAGCCGTACGCCCCAGGTGC	ACCCAGGGTTCATTAAGAATTGTGG	1	57819	6601	LSM2	90410	4088	IFT20
DB0001R03C01N2_UP	AD0002R11C22N2_UP	Up-Up	TGGGCGAGCCGTACGCCCCAGGTGC	CAAGTACCTTATCGTACAAATTCTG	96	57819	6601	LSM2	5708	5171	PSMD2
DB0001R03C01N2_DN	AD0002R11C22N2_DN	Dn-Dn	GATGACCGGCGCGGTACTCGCCGCC	GAAACTGCAAATTCGAATAGATTAT	161	57819	6601	LSM2	5708	5171	PSMD2
DB0001R03C01N2_UP	AD0002R12C04N1_UP	Up-Up	TGGGCGAGCCGTACGCCCCAGGTGC	ACATCGGCACCGAAGCCCGCCGTA	158	57819	6601	LSM2	1032	3933	CDKN2D
DB0001R03C01N2_DN	AD0002R12C04N1_DN	Dn-Dn	GATGACCGGCGCGGTACTCGCCGCC	CTTAAGGTGAGTTATCCATATCTAT	26	57819	6601	LSM2	1032	3933	CDKN2D
DB0001R03C01N2_UP	AD0002R12C05N1_UP	Up-Up	TGGGCGAGCCGTACGCCCCAGGTGC	GCTCAGTGGGCTAGATGGGTGGATG	1034	57819	6601	LSM2	1032	3933	CDKN2D
DB0001R03C01N2_DN	AD0002R12C05N1_DN	Dn-Dn	GATGACCGGCGCGGTACTCGCCGCC	TATTCTCTAATTAAGATACTTCGCC	869	57819	6601	LSM2	1032	3933	CDKN2D
DB0001R03C01N2_DN	AD0002R12C14N2_DN	Dn-Dn	GATGACCGGCGCGGTACTCGCCGCC	CATCCAGCACCGCCCAAAACAACAG	2	57819	6601	LSM2	10933	4430	MORF4L1
DB0001R03C01N2_DN	AD0002R14C24N1_DN	Dn-Dn	GATGACCGGCGCGGTACTCGCCGCC	GGAGTTCCGCGGGCATCCAGCCTCG	1	57819	6601	LSM2	1069	5663	CETN2
DB0001R03C01N2_UP	AD0002R15C15N2_UP	Up-Up	TGGGCGAGCCGTACGCCCCAGGTGC	AAAATTGTACCTGCAAATTGATAGC	1	57819	6601	LSM2	23177	3746	CEP68
DB0001R03C01N2_UP	AD0003R02C15N1_UP	Up-Up	TGGGCGAGCCGTACGCCCCAGGTGC	AGAGTTTTTAATAACAGATGGTATTTAGT	3448	57819	6601	LSM2	27258	5664	LSM3
DB0001R03C01N2_DN	AD0003R02C15N1_DN	Dn-Dn	GATGACCGGCGCGGTACTCGCCGCC	ACGGCCAACCCTCAGATCTGCGCCA	9610	57819	6601	LSM2	27258	5664	LSM3
DB0001R03C01N2_UP	AD0003R02C17N2_UP	Up-Up	TGGGCGAGCCGTACGCCCCAGGTGC	TCTGTAAACAGTACAGGAGGCGTTA	19809	57819	6601	LSM2	27258	5664	LSM3
DB0001R03C01N2_DN	AD0003R02C17N2_DN	Dn-Dn	GATGACCGGCGCGGTACTCGCCGCC	AATCACGATCAGTTCAAACCCTGTT	14978	57819	6601	LSM2	27258	5664	LSM3
DB0001R03C01N2_UP	AD0003R02C19N2_UP	Up-Up	TGGGCGAGCCGTACGCCCCAGGTGC	AATGTTTCATCCTACGTGTATGAAG	1088	57819	6601	LSM2	114932	2777	MRFAP1L1
DB0001R03C01N2_DN	AD0003R02C19N2_DN	Dn-Dn	GATGACCGGCGCGGTACTCGCCGCC	GTAATAGAGTAAGACCCGATTATGT	1211	57819	6601	LSM2	114932	2777	MRFAP1L1
DB0001R03C01N2_UP	AD0003R02C22N2_UP	Up-Up	TGGGCGAGCCGTACGCCCCAGGTGC	CTGTGTTGTGTCATTTATGTTTGAT	3	57819	6601	LSM2	114932	2777	MRFAP1L1
DB0001R03C01N2_UP	AD0003R02C23N1_UP	Up-Up	TGGGCGAGCCGTACGCCCCAGGTGC	ATGGGAGGGAGGGGGTGGTGTGGAG	1	57819	6601	LSM2	6271	5964	S100A1
DB0001R03C01N2_UP	AD0003R04C06N2_UP	Up-Up	TGGGCGAGCCGTACGCCCCAGGTGC	ATGGGGTACGGCACAGCTGTTACAC	1	57819	6601	LSM2	585	1740	BBS4
DB0001R03C01N2_UP	AD0003R04C18N2_UP	Up-Up	TGGGCGAGCCGTACGCCCCAGGTGC	CCGTGAATACGCAGACTCTGCCCGG	27	57819	6601	LSM2	153241	10401	CEP120
DB0001R03C01N2_UP	AD0003R05C23N2_UP	Up-Up	TGGGCGAGCCGTACGCCCCAGGTGC	TACTACGCAAGGATGGAAGGGTTAC	12	57819	6601	LSM2	55722	3636	CEP72
DB0001R03C02N2_UP	AD0001R01C16N2_UP	Up-Up	TTGACTAGTGATCGACTCGCGTGGC	GGAAGATACTTGCATCCTCGGGAAG	1	57819	6601	LSM2	55559	347	HAUS7
DB0001R03C02N2_DN	AD0001R05C16N2_DN	Dn-Dn	CCAGACGTATGCCTAGTCGCGGGCG	TACGAACTTCACTAGTTGCTATGTG	1	57819	6601	LSM2	27229	5836	TUBGCP4
DB0001R03C02N2_DN	AD0001R05C21N2_DN	Dn-Dn	CCAGACGTATGCCTAGTCGCGGGCG	CGGTCGGTGAACTTGGCTAATGGAG	3	57819	6601	LSM2	29911	573	HOOK2
DB0001R03C02N2_DN	AD0001R06C06N2_DN	Dn-Dn	CCAGACGTATGCCTAGTCGCGGGCG	TGGAAGCTGCCTTCTAAGGCTGCAG	1	57819	6601	LSM2	80321	9161	CEP70
DB0001R03C02N2_DN	AD0001R06C08N1_DN	Dn-Dn	CCAGACGTATGCCTAGTCGCGGGCG	CAAGAAAAATGTGTCTTTAAAACGC	1	57819	6601	LSM2	80321	9161	CEP70
DB0001R03C02N2_DN	AD0001R08C03N2_DN	Dn-Dn	CCAGACGTATGCCTAGTCGCGGGCG	GGTTGTTCCGGTTCTCCGGAGACAG	19	57819	6601	LSM2	57695	14162	USP37
DB0001R03C02N2_DN	AD0001R08C22N2_DN	Dn-Dn	CCAGACGTATGCCTAGTCGCGGGCG	CCAAATATCCACTCCCTCCCGACCG	8	57819	6601	LSM2	4739	14735	NEDD9
DB0001R03C02N2_UP	AD0001R09C09N2_UP	Up-Up	TTGACTAGTGATCGACTCGCGTGGC	CTTGATTCACATATCTAGGTGTGCG	1	57819	6601	LSM2	8636	2717	SSNA1
DB0001R03C02N2_UP	AD0001R09C22N2_UP	Up-Up	TTGACTAGTGATCGACTCGCGTGGC	GGTGTGTTAGTATGGTGTGTAGAGC	219	57819	6601	LSM2	10320	2940	IKZF1
DB0001R03C02N2_DN	AD0001R09C22N2_DN	Dn-Dn	CCAGACGTATGCCTAGTCGCGGGCG	CCCAGTCTTTACCGGCTCAAAGATT	133	57819	6601	LSM2	10320	2940	IKZF1
DB0001R03C02N2_UP	AD0001R10C20N2_UP	Up-Up	TTGACTAGTGATCGACTCGCGTGGC	GACCCGGAATTTGTTTGATAGCGGG	1	57819	6601	LSM2	10540	3453	DCTN2
DB0001R03C02N2_DN	AD0001R10C20N2_DN	Dn-Dn	CCAGACGTATGCCTAGTCGCGGGCG	AACGCAACTAAGCACTATTAGTAAC	1	57819	6601	LSM2	10540	3453	DCTN2
DB0001R03C02N2_DN	AD0001R11C16N2_DN	Dn-Dn	CCAGACGTATGCCTAGTCGCGGGCG	GAGCTCACGCTCGAGAGGGAGTCGA	1	57819	6601	LSM2	3320	8199	HSP90AA1
DB0001R03C02N2_DN	AD0001R13C13N2_DN	Dn-Dn	CCAGACGTATGCCTAGTCGCGGGCG	GCGACCAACCCCTCTTCTATGCTCC	1	57819	6601	LSM2	26140	52663	TTLL3
DB0001R03C02N2_UP	AD0001R13C17N1_UP	Up-Up	TTGACTAGTGATCGACTCGCGTGGC	TAAGCTTATTGGCTCTCAATGGCTG	104	57819	6601	LSM2	8655	56155	DYNLL1
DB0001R03C02N2_DN	AD0001R15C02N2_DN	Dn-Dn	CCAGACGTATGCCTAGTCGCGGGCG	TGGAGACTGCCTCGCAAACTCGTGT	1	57819	6601	LSM2	1070	5538	CETN3
DB0001R03C02N2_UP	AD0001R15C10N2_UP	Up-Up	TTGACTAGTGATCGACTCGCGTGGC	AAACTTTTAGAGAGGGCGGGGGCGG	1	57819	6601	LSM2	22924	7187	MAPRE3
DB0001R03C02N2_UP	AD0002R01C08N2_UP	Up-Up	TTGACTAGTGATCGACTCGCGTGGC	GGGTATTAGACTAGATCGAACAGGG	1	57819	6601	LSM2	10460	56175	TACC3
DB0001R03C02N2_UP	AD0002R01C16N2_UP	Up-Up	TTGACTAGTGATCGACTCGCGTGGC	TCCGTAGTATGCGTCCCGCGGGGGA	1	57819	6601	LSM2	11030	3504	RBPMS
DB0001R03C02N2_DN	AD0002R02C01N2_DN	Dn-Dn	CCAGACGTATGCCTAGTCGCGGGCG	GCCTGACTGAATACCCAACAAGATC	1	57819	6601	LSM2	55165	4717	CEP55
DB0001R03C02N2_UP	AD0002R05C24N2_UP	Up-Up	TTGACTAGTGATCGACTCGCGTGGC	TGTCTATATGGGCGAGGCGTCGCTC	17	57819	6601	LSM2	55012	2389	PPP2R3C
DB0001R03C02N2_UP	AD0002R06C23N2_UP	Up-Up	TTGACTAGTGATCGACTCGCGTGGC	TAGACCGCATAGGCAATCATGTGTT	1	57819	6601	LSM2	55142	6429	HAUS2
DB0001R03C02N2_DN	AD0002R07C03N2_DN	Dn-Dn	CCAGACGTATGCCTAGTCGCGGGCG	CGGGATACACACAACCTCAAAGGGA	1	57819	6601	LSM2	95681	71181	TSGA14
DB0001R03C02N2_DN	AD0002R08C15N2_DN	Dn-Dn	CCAGACGTATGCCTAGTCGCGGGCG	CCGGCGGCCTGTCCATACGTGGGCA	1	57819	6601	LSM2	10464	71402	PIBF1
DB0001R03C02N2_DN	AD0002R08C16N1_DN	Dn-Dn	CCAGACGTATGCCTAGTCGCGGGCG	AAAGAACAACAAGACGGGCAAGAAC	142	57819	6601	LSM2	10464	71402	PIBF1
DB0001R03C02N2_UP	AD0002R09C01N2_UP	Up-Up	TTGACTAGTGATCGACTCGCGTGGC	TCTCGAGTCGATATACTTCCTGTCC	1	57819	6601	LSM2	6683	72169	SPAST
DB0001R03C02N2_UP	AD0002R09C03N2_UP	Up-Up	TTGACTAGTGATCGACTCGCGTGGC	GACGCATGTGAAACGGCTAGTAGGA	1	57819	6601	LSM2	10460	71455	TACC3
DB0001R03C02N2_DN	AD0002R10C10N2_DN	Dn-Dn	CCAGACGTATGCCTAGTCGCGGGCG	TGCGATACGTTTAATCGATCAAGAT	1	57819	6601	LSM2	79959	1190	CEP76
DB0001R03C02N2_UP	AD0002R11C20N2_UP	Up-Up	TTGACTAGTGATCGACTCGCGTGGC	GATGGAATCAGCAATGTATATGCTA	905	57819	6601	LSM2	5708	5171	PSMD2
DB0001R03C02N2_DN	AD0002R11C20N2_DN	Dn-Dn	CCAGACGTATGCCTAGTCGCGGGCG	CTTTTCGGGGAGTTTGTGAGCAATA	764	57819	6601	LSM2	5708	5171	PSMD2
DB0001R03C02N2_UP	AD0002R11C22N2_UP	Up-Up	TTGACTAGTGATCGACTCGCGTGGC	CAAGTACCTTATCGTACAAATTCTG	2205	57819	6601	LSM2	5708	5171	PSMD2
DB0001R03C02N2_DN	AD0002R11C22N2_DN	Dn-Dn	CCAGACGTATGCCTAGTCGCGGGCG	GAAACTGCAAATTCGAATAGATTAT	1780	57819	6601	LSM2	5708	5171	PSMD2
DB0001R03C02N2_UP	AD0002R12C02N2_UP	Up-Up	TTGACTAGTGATCGACTCGCGTGGC	CTTTACGGATCTATCTTCTCTTGAC	2	57819	6601	LSM2	56915	4997	EXOSC5
DB0001R03C02N2_UP	AD0002R12C03N2_UP	Up-Up	TTGACTAGTGATCGACTCGCGTGGC	AACAGTATGGGTTCGTGTAGGGCTT	15	57819	6601	LSM2	56915	4997	EXOSC5
DB0001R03C02N2_DN	AD0002R12C03N2_DN	Dn-Dn	CCAGACGTATGCCTAGTCGCGGGCG	CCCGCTGCCATATAATACCGTTCAT	50	57819	6601	LSM2	56915	4997	EXOSC5
DB0001R03C02N2_UP	AD0002R12C04N1_UP	Up-Up	TTGACTAGTGATCGACTCGCGTGGC	ACATCGGCACCGAAGCCCGCCGTA	34	57819	6601	LSM2	1032	3933	CDKN2D
DB0001R03C02N2_DN	AD0002R12C04N1_DN	Dn-Dn	CCAGACGTATGCCTAGTCGCGGGCG	CTTAAGGTGAGTTATCCATATCTAT	915	57819	6601	LSM2	1032	3933	CDKN2D
DB0001R03C02N2_UP	AD0002R12C05N1_UP	Up-Up	TTGACTAGTGATCGACTCGCGTGGC	GCTCAGTGGGCTAGATGGGTGGATG	587	57819	6601	LSM2	1032	3933	CDKN2D
DB0001R03C02N2_DN	AD0002R12C05N1_DN	Dn-Dn	CCAGACGTATGCCTAGTCGCGGGCG	TATTCTCTAATTAAGATACTTCGCC	460	57819	6601	LSM2	1032	3933	CDKN2D
DB0001R03C02N2_UP	AD0002R12C08N1_UP	Up-Up	TTGACTAGTGATCGACTCGCGTGGC	GTCTGTCTTTTCGCCTTGTTGAAAG	1	57819	6601	LSM2	10933	4430	MORF4L1
DB0001R03C02N2_UP	AD0002R13C10N2_UP	Up-Up	TTGACTAGTGATCGACTCGCGTGGC	AAAAATGTCTTCCATGTCAGCTGAG	1	57819	6601	LSM2	5701	7961	PSMC2
DB0001R03C02N2_DN	AD0002R13C16N2_DN	Dn-Dn	CCAGACGTATGCCTAGTCGCGGGCG	AATAACTAGCCTACAATAGTATTGA	1	57819	6601	LSM2	1019	4019	CDK4
DB0001R03C02N2_DN	AD0002R13C22N2_DN	Dn-Dn	CCAGACGTATGCCTAGTCGCGGGCG	ATGTTCAGCTCCTGCTATCAGAACA	1	57819	6601	LSM2	56904	6148	SH3GLB2
DB0001R03C02N2_DN	AD0002R14C05N2_DN	Dn-Dn	CCAGACGTATGCCTAGTCGCGGGCG	CTCCAGAGCGTCCCGTGCCACGCAC	2	57819	6601	LSM2	638	3740	BIK
DB0001R03C02N2_DN	AD0002R14C06N1_DN	Dn-Dn	CCAGACGTATGCCTAGTCGCGGGCG	AGGTATTATAGGAAAATATATCGAG	1	57819	6601	LSM2	638	3740	BIK
DB0001R03C02N2_DN	AD0002R15C10N2_DN	Dn-Dn	CCAGACGTATGCCTAGTCGCGGGCG	GTGCATTCTCTCTAACCCAAATGGC	1	57819	6601	LSM2	80321	1596	CEP70
DB0001R03C02N2_UP	AD0002R15C12N2_UP	Up-Up	TTGACTAGTGATCGACTCGCGTGGC	CTGAATATATGTGATGGTATTGAGG	1	57819	6601	LSM2	80321	1596	CEP70
DB0001R03C02N2_UP	AD0003R02C15N1_UP	Up-Up	TTGACTAGTGATCGACTCGCGTGGC	AGAGTTTTTAATAACAGATGGTATTTAGT	14709	57819	6601	LSM2	27258	5664	LSM3
DB0001R03C02N2_DN	AD0003R02C15N1_DN	Dn-Dn	CCAGACGTATGCCTAGTCGCGGGCG	ACGGCCAACCCTCAGATCTGCGCCA	18697	57819	6601	LSM2	27258	5664	LSM3
DB0001R03C02N2_UP	AD0003R02C17N2_UP	Up-Up	TTGACTAGTGATCGACTCGCGTGGC	TCTGTAAACAGTACAGGAGGCGTTA	50134	57819	6601	LSM2	27258	5664	LSM3
DB0001R03C02N2_DN	AD0003R02C17N2_DN	Dn-Dn	CCAGACGTATGCCTAGTCGCGGGCG	AATCACGATCAGTTCAAACCCTGTT	34817	57819	6601	LSM2	27258	5664	LSM3
DB0001R03C02N2_UP	AD0003R02C19N2_UP	Up-Up	TTGACTAGTGATCGACTCGCGTGGC	AATGTTTCATCCTACGTGTATGAAG	2215	57819	6601	LSM2	114932	2777	MRFAP1L1
DB0001R03C02N2_DN	AD0003R02C19N2_DN	Dn-Dn	CCAGACGTATGCCTAGTCGCGGGCG	GTAATAGAGTAAGACCCGATTATGT	2055	57819	6601	LSM2	114932	2777	MRFAP1L1
DB0001R03C02N2_UP	AD0003R02C22N2_UP	Up-Up	TTGACTAGTGATCGACTCGCGTGGC	CTGTGTTGTGTCATTTATGTTTGAT	620	57819	6601	LSM2	114932	2777	MRFAP1L1
DB0001R03C02N2_DN	AD0003R02C22N2_DN	Dn-Dn	CCAGACGTATGCCTAGTCGCGGGCG	TTAAACTAGGAATAGCCTACATTTA	3584	57819	6601	LSM2	114932	2777	MRFAP1L1
DB0001R03C02N2_UP	AD0003R03C18N2_UP	Up-Up	TTGACTAGTGATCGACTCGCGTGGC	AAGACGATGGGGGGTAGGACGGGGG	1	57819	6601	LSM2	26140	9089	TTLL3
DB0001R03C02N2_DN	AD0003R04C15N1_DN	Dn-Dn	CCAGACGTATGCCTAGTCGCGGGCG	CCGAGTCTATCCTTCGGGTCTACTG	1	57819	6601	LSM2	54585	10414	LZTFL1
DB0001R03C07N2_DN	AD0001R01C01N2_DN	Dn-Dn	ACTATCTCGTACGGCGCGCCGTAGA	TTACTCTTCTAGCGAAACAACGCTC	3	10933	4430	MORF4L1	9814	9688	SFI1
DB0001R03C07N2_UP	AD0001R01C04N2_UP	Up-Up	ATCCAACCTAGTATACTGTTTGACG	GGAGACGAACCGATAGGGGACAGGA	48	10933	4430	MORF4L1	2275	5359	FHL3
DB0001R03C07N2_UP	AD0001R01C05N2_UP	Up-Up	ATCCAACCTAGTATACTGTTTGACG	TTCGTCGGCTGCTTGTCAAGCACTT	1	10933	4430	MORF4L1	2275	5359	FHL3
DB0001R03C07N2_UP	AD0001R01C09N2_UP	Up-Up	ATCCAACCTAGTATACTGTTTGACG	AATTGAACGGTCAGTGGCATTCCCG	1	10933	4430	MORF4L1	7532	801	YWHAG
DB0001R03C07N2_DN	AD0001R01C12N2_DN	Dn-Dn	ACTATCTCGTACGGCGCGCCGTAGA	CTGCTGCCCCCATTCCATCCTTGAC	4	10933	4430	MORF4L1	1020	3701	CDK5
DB0001R03C07N2_UP	AD0001R02C06N2_UP	Up-Up	ATCCAACCTAGTATACTGTTTGACG	TCTAATTCTTAGCTCATCAGCCGAC	75	10933	4430	MORF4L1	10382	6055	TUBB4
DB0001R03C07N2_DN	AD0001R02C06N2_DN	Dn-Dn	ACTATCTCGTACGGCGCGCCGTAGA	GGTCTGTACAATCTTTAAAATTAGA	1	10933	4430	MORF4L1	10382	6055	TUBB4
DB0001R03C07N2_DN	AD0001R02C19N1_DN	Dn-Dn	ACTATCTCGTACGGCGCGCCGTAGA	CGGCCTTCCACCGCTAGGTCATCGA	1	10933	4430	MORF4L1	10376	6115	TUBA1B
DB0001R03C07N2_UP	AD0001R02C23N1_UP	Up-Up	ATCCAACCTAGTATACTGTTTGACG	CAAAAACCGTGCACTAATCTGTTAT	3	10933	4430	MORF4L1	55722	4	CEP72
DB0001R03C07N2_UP	AD0001R03C02N2_UP	Up-Up	ATCCAACCTAGTATACTGTTTGACG	TGTACTTTAGCATTATACATATGTC	1	10933	4430	MORF4L1	55722	4	CEP72
DB0001R03C07N2_DN	AD0001R03C24N2_DN	Dn-Dn	ACTATCTCGTACGGCGCGCCGTAGA	TTAACCACGTTGATGCTCCGTCGAA	1	10933	4430	MORF4L1	11104	11609	KATNA1
DB0001R03C07N2_UP	AD0001R04C08N2_UP	Up-Up	ATCCAACCTAGTATACTGTTTGACG	AATGTAGGGTCTTGTGTGCCGTAGG	1	10933	4430	MORF4L1	6102	11374	RP2
DB0001R03C07N2_DN	AD0001R04C13N2_DN	Dn-Dn	ACTATCTCGTACGGCGCGCCGTAGA	AATCAAGCAACGCACAGGATCCTGA	1	10933	4430	MORF4L1	26146	11570	TRAF3IP1
DB0001R03C07N2_DN	AD0001R04C17N2_DN	Dn-Dn	ACTATCTCGTACGGCGCGCCGTAGA	CGTGCGCGAGGCTCCAACCGGTGGG	1	10933	4430	MORF4L1	132320	12277	SCLT1
DB0001R03C07N2_UP	AD0001R04C19N2_UP	Up-Up	ATCCAACCTAGTATACTGTTTGACG	TAGATGAGGTCTCACCTCATTTCGG	19	10933	4430	MORF4L1	132320	12277	SCLT1
DB0001R03C07N2_DN	AD0001R04C19N2_DN	Dn-Dn	ACTATCTCGTACGGCGCGCCGTAGA	CGGGCTAGGTGATATGAGGAGACGC	1	10933	4430	MORF4L1	132320	12277	SCLT1
DB0001R03C07N2_UP	AD0001R05C11N2_UP	Up-Up	ATCCAACCTAGTATACTGTTTGACG	CGATAATACGGTAAAGTGCTAGGAG	1	10933	4430	MORF4L1	115106	13260	HAUS1
DB0001R03C07N2_UP	AD0001R05C13N2_UP	Up-Up	ATCCAACCTAGTATACTGTTTGACG	TATGTTTCTTTATCGATACTTGCAC	75	10933	4430	MORF4L1	115106	13260	HAUS1
DB0001R03C07N2_DN	AD0001R05C13N2_DN	Dn-Dn	ACTATCTCGTACGGCGCGCCGTAGA	AGTTGTACATTAGTAAGAATTTTTA	60	10933	4430	MORF4L1	115106	13260	HAUS1
DB0001R03C07N2_UP	AD0001R05C20N2_UP	Up-Up	ATCCAACCTAGTATACTGTTTGACG	CACGACCCTGCAGTGCGAGGGACGC	2	10933	4430	MORF4L1	29911	573	HOOK2
DB0001R03C07N2_DN	AD0001R05C21N2_DN	Dn-Dn	ACTATCTCGTACGGCGCGCCGTAGA	CGGTCGGTGAACTTGGCTAATGGAG	3	10933	4430	MORF4L1	29911	573	HOOK2
DB0001R03C07N2_UP	AD0001R05C24N2_UP	Up-Up	ATCCAACCTAGTATACTGTTTGACG	AGCTGGACACGACGCCGTGGTATTG	1	10933	4430	MORF4L1	56890	9176	MDM1
DB0001R03C07N2_DN	AD0001R06C01N2_DN	Dn-Dn	ACTATCTCGTACGGCGCGCCGTAGA	CAATACAGCATTCACGAGAATTGTC	1	10933	4430	MORF4L1	56890	9176	MDM1
DB0001R03C07N2_DN	AD0001R06C02N2_DN	Dn-Dn	ACTATCTCGTACGGCGCGCCGTAGA	ATCGATTAACCCCCCAACGGTGACT	1	10933	4430	MORF4L1	51259	6396	TMEM216
DB0001R03C07N2_UP	AD0001R06C10N2_UP	Up-Up	ATCCAACCTAGTATACTGTTTGACG	TAATAACTTTAATTGTTTGGTCTGA	1	10933	4430	MORF4L1	5108	8878	PCM1
DB0001R03C07N2_UP	AD0001R07C01N2_UP	Up-Up	ATCCAACCTAGTATACTGTTTGACG	AATTTTCTTGGGAGTTCTTGGAGG	1	10933	4430	MORF4L1	80184	2699	CEP290
DB0001R03C07N2_UP	AD0001R07C04N2_UP	Up-Up	ATCCAACCTAGTATACTGTTTGACG	AGGTTAGCGCGCAAGTTTCTATCGG	2	10933	4430	MORF4L1	11258	3972	DCTN3
DB0001R03C07N2_DN	AD0001R07C07N2_DN	Dn-Dn	ACTATCTCGTACGGCGCGCCGTAGA	CGAATGCCTAATATAGGACCATTAG	1	10933	4430	MORF4L1	79003	3288	MIS12
DB0001R03C07N2_DN	AD0001R08C06N2_DN	Dn-Dn	ACTATCTCGTACGGCGCGCCGTAGA	TACACCTTCCACCCCCACACGGCTA	33	10933	4430	MORF4L1	4751	14238	NEK2
DB0001R03C07N2_UP	AD0001R08C17N2_UP	Up-Up	ATCCAACCTAGTATACTGTTTGACG	AGTAACTTTTCTGGACCGCAGGGGC	1	10933	4430	MORF4L1	5577	14506	PRKAR2B
DB0001R03C07N2_UP	AD0001R08C20N2_UP	Up-Up	ATCCAACCTAGTATACTGTTTGACG	GGCGGAGCAAACGGGAGATTGAAGG	1	10933	4430	MORF4L1	4739	14735	NEDD9
DB0001R03C07N2_UP	AD0001R09C08N2_UP	Up-Up	ATCCAACCTAGTATACTGTTTGACG	CAGGGTCTTCGTAGATATCATCTCG	2	10933	4430	MORF4L1	23568	3431	ARL2BP
DB0001R03C07N2_UP	AD0001R09C09N2_UP	Up-Up	ATCCAACCTAGTATACTGTTTGACG	CTTGATTCACATATCTAGGTGTGCG	1	10933	4430	MORF4L1	8636	2717	SSNA1
DB0001R03C07N2_DN	AD0001R09C09N2_DN	Dn-Dn	ACTATCTCGTACGGCGCGCCGTAGA	TGTAACTAGACGTTTTAGTCCCACG	1	10933	4430	MORF4L1	8636	2717	SSNA1
DB0001R03C07N2_UP	AD0001R09C21N1_UP	Up-Up	ATCCAACCTAGTATACTGTTTGACG	GGTGAGGGGGTTAGCATCGCGAGTA	3747	10933	4430	MORF4L1	10320	2940	IKZF1
DB0001R03C07N2_DN	AD0001R09C21N1_DN	Dn-Dn	ACTATCTCGTACGGCGCGCCGTAGA	AGATGTATAATCCTTTATAGCTTCA	1632	10933	4430	MORF4L1	10320	2940	IKZF1
DB0001R03C07N2_UP	AD0001R09C22N2_UP	Up-Up	ATCCAACCTAGTATACTGTTTGACG	GGTGTGTTAGTATGGTGTGTAGAGC	2884	10933	4430	MORF4L1	10320	2940	IKZF1
DB0001R03C07N2_DN	AD0001R09C22N2_DN	Dn-Dn	ACTATCTCGTACGGCGCGCCGTAGA	CCCAGTCTTTACCGGCTCAAAGATT	1486	10933	4430	MORF4L1	10320	2940	IKZF1
DB0001R03C07N2_UP	AD0001R09C24N2_UP	Up-Up	ATCCAACCTAGTATACTGTTTGACG	TACATTCTTGGGAAGTTCGCTAGCG	1	10933	4430	MORF4L1	90410	10243	IFT20
DB0001R03C07N2_DN	AD0001R09C24N2_DN	Dn-Dn	ACTATCTCGTACGGCGCGCCGTAGA	GTCCCTGTCTGTTTCGCTGTCGAAT	42	10933	4430	MORF4L1	90410	10243	IFT20
DB0001R03C07N2_UP	AD0001R10C01N2_UP	Up-Up	ATCCAACCTAGTATACTGTTTGACG	GTATAAACGATGGTTCCTCACCGAC	2	10933	4430	MORF4L1	90410	10243	IFT20
DB0001R03C07N2_DN	AD0001R10C03N2_DN	Dn-Dn	ACTATCTCGTACGGCGCGCCGTAGA	CAAAACAATCCGTCTCACCTGTGCC	15	10933	4430	MORF4L1	23332	10089	CLASP1
DB0001R03C07N2_DN	AD0001R10C16N2_DN	Dn-Dn	ACTATCTCGTACGGCGCGCCGTAGA	CCCTAGGTCATAGGAACTTTCAATT	18	10933	4430	MORF4L1	11116	7071	FGFR1OP
DB0001R03C07N2_UP	AD0001R10C18N2_UP	Up-Up	ATCCAACCTAGTATACTGTTTGACG	CAACGGGGGTAGGGGTGATTATGAG	1	10933	4430	MORF4L1	11116	7071	FGFR1OP
DB0001R03C07N2_UP	AD0001R10C19N1_UP	Up-Up	ATCCAACCTAGTATACTGTTTGACG	CGGTATCAGTAGGGCAGTATTTCGG	1	10933	4430	MORF4L1	10540	3453	DCTN2
DB0001R03C07N2_UP	AD0001R10C20N2_UP	Up-Up	ATCCAACCTAGTATACTGTTTGACG	GACCCGGAATTTGTTTGATAGCGGG	47	10933	4430	MORF4L1	10540	3453	DCTN2
DB0001R03C07N2_DN	AD0001R11C04N2_DN	Dn-Dn	ACTATCTCGTACGGCGCGCCGTAGA	TAATCCCGTATTGCCAATTCAAGAC	1	10933	4430	MORF4L1	7283	8018	TUBG1
DB0001R03C07N2_DN	AD0001R11C11N2_DN	Dn-Dn	ACTATCTCGTACGGCGCGCCGTAGA	CTCCTAGGCGCTACATCCAACAACA	2	10933	4430	MORF4L1	5518	5861	PPP2R1A
DB0001R03C07N2_UP	AD0001R13C14N2_UP	Up-Up	ATCCAACCTAGTATACTGTTTGACG	CTTATACCTTCTTAATTAATCCTTC	11	10933	4430	MORF4L1	8655	56155	DYNLL1
DB0001R03C07N2_UP	AD0001R13C20N1_UP	Up-Up	ATCCAACCTAGTATACTGTTTGACG	GGCGACGGCTGCGGTGGTTTCGGAC	1	10933	4430	MORF4L1	22919	56115	MAPRE1
DB0001R03C07N2_UP	AD0001R13C24N2_UP	Up-Up	ATCCAACCTAGTATACTGTTTGACG	CCATGGAAGGCAGAGGTTCGCGCTG	1	10933	4430	MORF4L1	25886	56591	POC1A
DB0001R03C07N2_UP	AD0001R15C02N2_UP	Up-Up	ATCCAACCTAGTATACTGTTTGACG	AGGTAACCAATCCTAGAGCAATAGT	1	10933	4430	MORF4L1	1070	5538	CETN3
DB0001R03C07N2_DN	AD0001R15C02N2_DN	Dn-Dn	ACTATCTCGTACGGCGCGCCGTAGA	TGGAGACTGCCTCGCAAACTCGTGT	14	10933	4430	MORF4L1	1070	5538	CETN3
DB0001R03C07N2_UP	AD0001R15C10N2_UP	Up-Up	ATCCAACCTAGTATACTGTTTGACG	AAACTTTTAGAGAGGGCGGGGGCGG	1	10933	4430	MORF4L1	22924	7187	MAPRE3
DB0001R03C07N2_UP	AD0001R15C21N1_UP	Up-Up	ATCCAACCTAGTATACTGTTTGACG	TTAACACAATAGCTACCAGTCAACG	1	10933	4430	MORF4L1	983	5873	CDK1
DB0001R03C07N2_DN	AD0001R16C18N2_DN	Dn-Dn	ACTATCTCGTACGGCGCGCCGTAGA	GGCCAAACCTAAGCCCCGGAGCTTA	1	10933	4430	MORF4L1	54801	8819	HAUS6
DB0001R03C07N2_DN	AD0002R01C09N2_DN	Dn-Dn	ACTATCTCGTACGGCGCGCCGTAGA	ATTACTCAAAACAGTTAAACACGAC	1	10933	4430	MORF4L1	10460	56175	TACC3
DB0001R03C07N2_DN	AD0002R01C16N2_DN	Dn-Dn	ACTATCTCGTACGGCGCGCCGTAGA	AGGGGAGCGATTAGGGAATAGTCAC	2	10933	4430	MORF4L1	11030	3504	RBPMS
DB0001R03C07N2_UP	AD0002R01C21N2_UP	Up-Up	ATCCAACCTAGTATACTGTTTGACG	TTGGGCCCGGAGGGCTATAGGGGGG	2	10933	4430	MORF4L1	55165	4717	CEP55
DB0001R03C07N2_DN	AD0002R01C21N2_DN	Dn-Dn	ACTATCTCGTACGGCGCGCCGTAGA	AGATGAAAATAACATGTCAACCTTA	1	10933	4430	MORF4L1	55165	4717	CEP55
DB0001R03C07N2_UP	AD0002R02C03N2_UP	Up-Up	ATCCAACCTAGTATACTGTTTGACG	CCGGTATTGCACGTGATAGTGGTTA	1	10933	4430	MORF4L1	163	4761	AP2B1
DB0001R03C07N2_UP	AD0002R02C10N1_UP	Up-Up	ATCCAACCTAGTATACTGTTTGACG	CAAGCGGCATCATGCGCGTTACCAG	1	10933	4430	MORF4L1	896	6197	CCND3
DB0001R03C07N2_UP	AD0002R02C13N2_UP	Up-Up	ATCCAACCTAGTATACTGTTTGACG	AAACAATGGCACGCAGATGGGCCTC	1	10933	4430	MORF4L1	896	6197	CCND3
DB0001R03C07N2_UP	AD0002R02C16N2_UP	Up-Up	ATCCAACCTAGTATACTGTTTGACG	TAATGTCGACGCCCACATGGCAATT	114	10933	4430	MORF4L1	3320	53186	HSP90AA1
DB0001R03C07N2_DN	AD0002R02C16N2_DN	Dn-Dn	ACTATCTCGTACGGCGCGCCGTAGA	GTCTAATACCTCATACACTCACTCA	73	10933	4430	MORF4L1	3320	53186	HSP90AA1
DB0001R03C07N2_UP	AD0002R02C24N2_UP	Up-Up	ATCCAACCTAGTATACTGTTTGACG	AGGTTGTTGTTTCCTCTAGCGGGTT	1	10933	4430	MORF4L1	51143	56626	DYNC1LI1
DB0001R03C07N2_UP	AD0002R03C01N2_UP	Up-Up	ATCCAACCTAGTATACTGTTTGACG	CGCGTGTGCATCCGATTGCGATGTG	1	10933	4430	MORF4L1	51143	56626	DYNC1LI1
DB0001R03C07N2_UP	AD0002R04C06N2_UP	Up-Up	ATCCAACCTAGTATACTGTTTGACG	TAGGGCGGTGCCTCGCGTGACTTGG	2	10933	4430	MORF4L1	54930	3863	HAUS4
DB0001R03C07N2_DN	AD0002R04C06N2_DN	Dn-Dn	ACTATCTCGTACGGCGCGCCGTAGA	CCCACTATACGCACATATACTAAGG	1	10933	4430	MORF4L1	54930	3863	HAUS4
DB0001R03C07N2_DN	AD0002R05C03N2_DN	Dn-Dn	ACTATCTCGTACGGCGCGCCGTAGA	AGGGCTGACATATAAACTCTCTCTA	1	10933	4430	MORF4L1	1453	3787	CSNK1D
DB0001R03C07N2_DN	AD0002R05C06N2_DN	Dn-Dn	ACTATCTCGTACGGCGCGCCGTAGA	GCATTGAAGCAACGACTAATGTTCT	1	10933	4430	MORF4L1	1454	4815	CSNK1E
DB0001R03C07N2_UP	AD0002R05C08N2_UP	Up-Up	ATCCAACCTAGTATACTGTTTGACG	TCATGTGGATGCCCTTCGTCAGGGC	1	10933	4430	MORF4L1	10426	8943	TUBGCP3
DB0001R03C07N2_UP	AD0002R05C12N2_UP	Up-Up	ATCCAACCTAGTATACTGTTTGACG	TCTTAGGGATTCAAACCGTTTTAAA	40	10933	4430	MORF4L1	203068	3825	TUBB
DB0001R03C07N2_UP	AD0002R05C16N2_UP	Up-Up	ATCCAACCTAGTATACTGTTTGACG	CAATCATCAATATTAGCCTTTGGAT	1	10933	4430	MORF4L1	10383	2550	TUBB2C
DB0001R03C07N2_DN	AD0002R05C18N2_DN	Dn-Dn	ACTATCTCGTACGGCGCGCCGTAGA	TGCTATAACCTCAAAGTACCGTTCC	73	10933	4430	MORF4L1	7846	4595	TUBA1A
DB0001R03C07N2_DN	AD0002R05C24N2_DN	Dn-Dn	ACTATCTCGTACGGCGCGCCGTAGA	GTGACGAATAATAAGCGCAATGTTT	1	10933	4430	MORF4L1	55012	2389	PPP2R3C
DB0001R03C07N2_DN	AD0002R06C11N2_DN	Dn-Dn	ACTATCTCGTACGGCGCGCCGTAGA	TAACCTGCCTGATAAACTGCGAATC	1	10933	4430	MORF4L1	147841	71933	SPC24
DB0001R03C07N2_DN	AD0002R06C23N2_DN	Dn-Dn	ACTATCTCGTACGGCGCGCCGTAGA	GCACTACAGCACTTCGAAGGACCGA	9	10933	4430	MORF4L1	55142	6429	HAUS2
DB0001R03C07N2_UP	AD0002R07C03N2_UP	Up-Up	ATCCAACCTAGTATACTGTTTGACG	CGTGGGAGTGGACAGGTGAGGGCGT	51	10933	4430	MORF4L1	95681	71181	TSGA14
DB0001R03C07N2_DN	AD0002R07C08N2_DN	Dn-Dn	ACTATCTCGTACGGCGCGCCGTAGA	TAACCCTCTAAAATACACTTACAGA	2	10933	4430	MORF4L1	95681	71181	TSGA14
DB0001R03C07N2_DN	AD0002R07C18N2_DN	Dn-Dn	ACTATCTCGTACGGCGCGCCGTAGA	TTTACAATCCCCATCACCTTAAAAT	50	10933	4430	MORF4L1	5566	71136	PRKACA
DB0001R03C07N2_UP	AD0002R07C20N2_UP	Up-Up	ATCCAACCTAGTATACTGTTTGACG	CTGTGTTGAGCTTCGGTTTATACCA	1	10933	4430	MORF4L1	5048	12270	PAFAH1B1
DB0001R03C07N2_UP	AD0002R07C21N2_UP	Up-Up	ATCCAACCTAGTATACTGTTTGACG	GTTGCACCAGGGGGGTATTGGCTGA	7	10933	4430	MORF4L1	5048	12270	PAFAH1B1
DB0001R03C07N2_UP	AD0002R08C08N2_UP	Up-Up	ATCCAACCTAGTATACTGTTTGACG	GAATCCTTCAGTACGGGCGGGGGGC	1	10933	4430	MORF4L1	79600	71186	TCTN1
DB0001R03C07N2_UP	AD0002R08C15N2_UP	Up-Up	ATCCAACCTAGTATACTGTTTGACG	TATCGGCTTATATTAGCCTTGGTAA	140	10933	4430	MORF4L1	10464	71402	PIBF1
DB0001R03C07N2_DN	AD0002R08C15N2_DN	Dn-Dn	ACTATCTCGTACGGCGCGCCGTAGA	CCGGCGGCCTGTCCATACGTGGGCA	155	10933	4430	MORF4L1	10464	71402	PIBF1
DB0001R03C07N2_UP	AD0002R08C16N1_UP	Up-Up	ATCCAACCTAGTATACTGTTTGACG	TACTTTTGTTCTTTCATATTTCTAA	3628	10933	4430	MORF4L1	10464	71402	PIBF1
DB0001R03C07N2_DN	AD0002R08C16N1_DN	Dn-Dn	ACTATCTCGTACGGCGCGCCGTAGA	AAAGAACAACAAGACGGGCAAGAAC	4796	10933	4430	MORF4L1	10464	71402	PIBF1
DB0001R03C07N2_UP	AD0002R09C03N2_UP	Up-Up	ATCCAACCTAGTATACTGTTTGACG	GACGCATGTGAAACGGCTAGTAGGA	1	10933	4430	MORF4L1	10460	71455	TACC3
DB0001R03C07N2_UP	AD0002R09C04N2_UP	Up-Up	ATCCAACCTAGTATACTGTTTGACG	TGTGGCGACATTCACAACTCTTGTT	1	10933	4430	MORF4L1	10460	71455	TACC3
DB0001R03C07N2_UP	AD0002R09C12N2_UP	Up-Up	ATCCAACCTAGTATACTGTTTGACG	TGAAACCCTGGTGCACATAGTTCTA	1	10933	4430	MORF4L1	51175	1716	TUBE1
DB0001R03C07N2_DN	AD0002R09C12N2_DN	Dn-Dn	ACTATCTCGTACGGCGCGCCGTAGA	CTTACTTATGTTGCACGGGAGGTCT	1	10933	4430	MORF4L1	51175	1716	TUBE1
DB0001R03C07N2_UP	AD0002R09C17N2_UP	Up-Up	ATCCAACCTAGTATACTGTTTGACG	GTGATCGCTCCTCGATCAGGACACT	44	10933	4430	MORF4L1	282809	1515	POC1B
DB0001R03C07N2_DN	AD0002R09C18N2_DN	Dn-Dn	ACTATCTCGTACGGCGCGCCGTAGA	TTCGTGTATACTCTCACATACGTGA	1	10933	4430	MORF4L1	282809	1515	POC1B
DB0001R03C07N2_DN	AD0002R09C23N1_DN	Dn-Dn	ACTATCTCGTACGGCGCGCCGTAGA	AAACAAATTACAACACAGCGTCATA	1	10933	4430	MORF4L1	284076	2303	TTLL6
DB0001R03C07N2_DN	AD0002R10C10N2_DN	Dn-Dn	ACTATCTCGTACGGCGCGCCGTAGA	TGCGATACGTTTAATCGATCAAGAT	1	10933	4430	MORF4L1	79959	1190	CEP76
DB0001R03C07N2_UP	AD0002R11C07N1_UP	Up-Up	ATCCAACCTAGTATACTGTTTGACG	CAGGAGCAAGCTCCATCGGTCTAGG	2	10933	4430	MORF4L1	27077	4426	B9D1
DB0001R03C07N2_UP	AD0002R12C03N2_UP	Up-Up	ATCCAACCTAGTATACTGTTTGACG	AACAGTATGGGTTCGTGTAGGGCTT	2	10933	4430	MORF4L1	56915	4997	EXOSC5
DB0001R03C07N2_DN	AD0002R12C03N2_DN	Dn-Dn	ACTATCTCGTACGGCGCGCCGTAGA	CCCGCTGCCATATAATACCGTTCAT	1	10933	4430	MORF4L1	56915	4997	EXOSC5
DB0001R03C07N2_UP	AD0002R12C04N1_UP	Up-Up	ATCCAACCTAGTATACTGTTTGACG	ACATCGGCACCGAAGCCCGCCGTA	1	10933	4430	MORF4L1	1032	3933	CDKN2D
DB0001R03C07N2_DN	AD0002R12C04N1_DN	Dn-Dn	ACTATCTCGTACGGCGCGCCGTAGA	CTTAAGGTGAGTTATCCATATCTAT	1	10933	4430	MORF4L1	1032	3933	CDKN2D
DB0001R03C07N2_UP	AD0002R12C05N1_UP	Up-Up	ATCCAACCTAGTATACTGTTTGACG	GCTCAGTGGGCTAGATGGGTGGATG	2	10933	4430	MORF4L1	1032	3933	CDKN2D
DB0001R03C07N2_DN	AD0002R12C05N1_DN	Dn-Dn	ACTATCTCGTACGGCGCGCCGTAGA	TATTCTCTAATTAAGATACTTCGCC	1	10933	4430	MORF4L1	1032	3933	CDKN2D
DB0001R03C07N2_DN	AD0002R12C14N2_DN	Dn-Dn	ACTATCTCGTACGGCGCGCCGTAGA	CATCCAGCACCGCCCAAAACAACAG	2	10933	4430	MORF4L1	10933	4430	MORF4L1
DB0001R03C07N2_UP	AD0002R13C09N2_UP	Up-Up	ATCCAACCTAGTATACTGTTTGACG	AGTTCAAAATCTTGCTTTTTAGTAT	1	10933	4430	MORF4L1	5701	7961	PSMC2
DB0001R03C07N2_UP	AD0002R13C10N2_UP	Up-Up	ATCCAACCTAGTATACTGTTTGACG	AAAAATGTCTTCCATGTCAGCTGAG	1	10933	4430	MORF4L1	5701	7961	PSMC2
DB0001R03C07N2_DN	AD0002R13C10N2_DN	Dn-Dn	ACTATCTCGTACGGCGCGCCGTAGA	GGTAGGCCGTAAAAACCTGCGGTAA	1	10933	4430	MORF4L1	5701	7961	PSMC2
DB0001R03C07N2_UP	AD0002R13C14N2_UP	Up-Up	ATCCAACCTAGTATACTGTTTGACG	TGGTAGTACAGTCAGGGTTGGGTGC	2	10933	4430	MORF4L1	1019	4019	CDK4
DB0001R03C07N2_UP	AD0002R13C16N2_UP	Up-Up	ATCCAACCTAGTATACTGTTTGACG	ATTCTGTAATCGCTGCCTCCACGTC	15	10933	4430	MORF4L1	1019	4019	CDK4
DB0001R03C07N2_DN	AD0002R13C18N2_DN	Dn-Dn	ACTATCTCGTACGGCGCGCCGTAGA	GGAACTTAGGGGGGCGCTCCAAGCG	1	10933	4430	MORF4L1	665	2427	BNIP3L
DB0001R03C07N2_UP	AD0002R13C21N2_UP	Up-Up	ATCCAACCTAGTATACTGTTTGACG	GATTCAGGACGACGTGCAAGGAGGG	1	10933	4430	MORF4L1	56904	6148	SH3GLB2
DB0001R03C07N2_UP	AD0002R13C22N2_UP	Up-Up	ATCCAACCTAGTATACTGTTTGACG	GACCCCGGAGCTTAGCTCCCCTGGG	284	10933	4430	MORF4L1	56904	6148	SH3GLB2
DB0001R03C07N2_DN	AD0002R13C22N2_DN	Dn-Dn	ACTATCTCGTACGGCGCGCCGTAGA	ATGTTCAGCTCCTGCTATCAGAACA	437	10933	4430	MORF4L1	56904	6148	SH3GLB2
DB0001R03C07N2_DN	AD0002R14C01N2_DN	Dn-Dn	ACTATCTCGTACGGCGCGCCGTAGA	CATGAGGCCCCATCCTCGTCCCGGT	1	10933	4430	MORF4L1	6285	3757	S100B
DB0001R03C07N2_UP	AD0002R14C05N2_UP	Up-Up	ATCCAACCTAGTATACTGTTTGACG	CTTAATGTAATTAACAAACCTTAAC	6	10933	4430	MORF4L1	638	3740	BIK
DB0001R03C07N2_DN	AD0002R14C05N2_DN	Dn-Dn	ACTATCTCGTACGGCGCGCCGTAGA	CTCCAGAGCGTCCCGTGCCACGCAC	1	10933	4430	MORF4L1	638	3740	BIK
DB0001R03C07N2_UP	AD0002R14C11N2_UP	Up-Up	ATCCAACCTAGTATACTGTTTGACG	GACCTATCTCGAAGATACATGCCC	1	10933	4430	MORF4L1	84100	1857	ARL6
DB0001R03C07N2_DN	AD0002R14C23N2_DN	Dn-Dn	ACTATCTCGTACGGCGCGCCGTAGA	AGGTTGTCACGTTGACTTATTCTCT	1	10933	4430	MORF4L1	79441	4024	HAUS3
DB0001R03C07N2_DN	AD0002R14C24N1_DN	Dn-Dn	ACTATCTCGTACGGCGCGCCGTAGA	GGAGTTCCGCGGGCATCCAGCCTCG	1	10933	4430	MORF4L1	1069	5663	CETN2
DB0001R03C07N2_UP	AD0002R15C12N2_UP	Up-Up	ATCCAACCTAGTATACTGTTTGACG	CTGAATATATGTGATGGTATTGAGG	2	10933	4430	MORF4L1	80321	1596	CEP70
DB0001R03C07N2_UP	AD0002R15C15N2_UP	Up-Up	ATCCAACCTAGTATACTGTTTGACG	AAAATTGTACCTGCAAATTGATAGC	1	10933	4430	MORF4L1	23177	3746	CEP68
DB0001R03C07N2_DN	AD0002R15C18N2_DN	Dn-Dn	ACTATCTCGTACGGCGCGCCGTAGA	GCATTCTTCCACAACTCCCGCCATC	1	10933	4430	MORF4L1	22852	70210	ANKRD26
DB0001R03C07N2_DN	AD0002R16C02N2_DN	Dn-Dn	ACTATCTCGTACGGCGCGCCGTAGA	CACGTTCAAAGATGCCGACAAGGGC	53	10933	4430	MORF4L1	22852	70210	ANKRD26
DB0001R03C07N2_DN	AD0002R16C19N1_DN	Dn-Dn	ACTATCTCGTACGGCGCGCCGTAGA	AGTGCCCCTAGTCGCCACCACTATT	93	10933	4430	MORF4L1	9793	9657	CKAP5
DB0001R03C07N2_UP	AD0002R16C22N1_UP	Up-Up	ATCCAACCTAGTATACTGTTTGACG	GCAAGAGGAGAAAAAAGAGTTATAG	1	10933	4430	MORF4L1	10013	2397	HDAC6
DB0001R03C07N2_UP	AD0003R01C19N2_UP	Up-Up	ATCCAACCTAGTATACTGTTTGACG	TGCGTCTCATCAGCCTTTACTTATA	1	10933	4430	MORF4L1	6810	8013	STX4
DB0001R03C07N2_DN	AD0003R01C23N2_DN	Dn-Dn	ACTATCTCGTACGGCGCGCCGTAGA	AGCCGGCTTGAACACCCTCTCTAAC	1	10933	4430	MORF4L1	6810	8013	STX4
DB0001R03C07N2_DN	AD0003R02C05N1_DN	Dn-Dn	ACTATCTCGTACGGCGCGCCGTAGA	TCTAGCTATGAAGTCATTATCTGTC	1	10933	4430	MORF4L1	5932	1563	RBBP8
DB0001R03C07N2_UP	AD0003R02C07N2_UP	Up-Up	ATCCAACCTAGTATACTGTTTGACG	GCACGGTGGGGGAAGGGTGGAAGTT	1	10933	4430	MORF4L1	6844	4137	VAMP2
DB0001R03C07N2_DN	AD0003R02C07N2_DN	Dn-Dn	ACTATCTCGTACGGCGCGCCGTAGA	CACTCCTACATTACATTCTTCTATC	1	10933	4430	MORF4L1	6844	4137	VAMP2
DB0001R03C07N2_UP	AD0003R02C08N1_UP	Up-Up	ATCCAACCTAGTATACTGTTTGACG	TGCGGTGAGGGGTGGTGGCGGGGGG	1	10933	4430	MORF4L1	6844	4137	VAMP2
DB0001R03C07N2_DN	AD0003R02C11N1_DN	Dn-Dn	ACTATCTCGTACGGCGCGCCGTAGA	CAGTAAGGAAGCTGTACGGCACATA	2	10933	4430	MORF4L1	10212	3179	DDX39
DB0001R03C07N2_DN	AD0003R02C13N2_DN	Dn-Dn	ACTATCTCGTACGGCGCGCCGTAGA	TGCCATGCTCCCTGCCGAGGGTTTA	1	10933	4430	MORF4L1	9111	7519	NMI
DB0001R03C07N2_UP	AD0003R02C17N2_UP	Up-Up	ATCCAACCTAGTATACTGTTTGACG	TCTGTAAACAGTACAGGAGGCGTTA	1	10933	4430	MORF4L1	27258	5664	LSM3
DB0001R03C07N2_DN	AD0003R02C17N2_DN	Dn-Dn	ACTATCTCGTACGGCGCGCCGTAGA	AATCACGATCAGTTCAAACCCTGTT	2	10933	4430	MORF4L1	27258	5664	LSM3
DB0001R03C07N2_UP	AD0003R02C19N2_UP	Up-Up	ATCCAACCTAGTATACTGTTTGACG	AATGTTTCATCCTACGTGTATGAAG	77728	10933	4430	MORF4L1	114932	2777	MRFAP1L1
DB0001R03C07N2_DN	AD0003R02C19N2_DN	Dn-Dn	ACTATCTCGTACGGCGCGCCGTAGA	GTAATAGAGTAAGACCCGATTATGT	72600	10933	4430	MORF4L1	114932	2777	MRFAP1L1
DB0001R03C07N2_UP	AD0003R02C22N2_UP	Up-Up	ATCCAACCTAGTATACTGTTTGACG	CTGTGTTGTGTCATTTATGTTTGAT	97231	10933	4430	MORF4L1	114932	2777	MRFAP1L1
DB0001R03C07N2_DN	AD0003R02C22N2_DN	Dn-Dn	ACTATCTCGTACGGCGCGCCGTAGA	TTAAACTAGGAATAGCCTACATTTA	76294	10933	4430	MORF4L1	114932	2777	MRFAP1L1
DB0001R03C07N2_UP	AD0003R02C23N1_UP	Up-Up	ATCCAACCTAGTATACTGTTTGACG	ATGGGAGGGAGGGGGTGGTGTGGAG	1	10933	4430	MORF4L1	6271	5964	S100A1
DB0001R03C07N2_UP	AD0003R02C24N1_UP	Up-Up	ATCCAACCTAGTATACTGTTTGACG	GCACGTTGCTCTTCCTGTTGTACTT	1	10933	4430	MORF4L1	6271	5964	S100A1
DB0001R03C07N2_DN	AD0003R03C14N2_DN	Dn-Dn	ACTATCTCGTACGGCGCGCCGTAGA	CGCAGACGCTCTGCTCATTGTCGTA	1	10933	4430	MORF4L1	22974	3600	TPX2
DB0001R03C07N2_DN	AD0003R03C19N2_DN	Dn-Dn	ACTATCTCGTACGGCGCGCCGTAGA	GTATTTAATAATGTGGTGTCGTCAT	16	10933	4430	MORF4L1	5347	2963	PLK1
DB0001R03C07N2_UP	AD0003R04C14N2_UP	Up-Up	ATCCAACCTAGTATACTGTTTGACG	AACCAGGTAGCTAGCTCTAAAACAT	25	10933	4430	MORF4L1	54585	10414	LZTFL1
DB0001R03C07N2_DN	AD0003R04C14N2_DN	Dn-Dn	ACTATCTCGTACGGCGCGCCGTAGA	CAGAGAGCCACCTGGTCTCACACGG	2	10933	4430	MORF4L1	54585	10414	LZTFL1
DB0001R03C07N2_UP	AD0003R04C18N2_UP	Up-Up	ATCCAACCTAGTATACTGTTTGACG	CCGTGAATACGCAGACTCTGCCCGG	1	10933	4430	MORF4L1	153241	10401	CEP120
DB0001R03C07N2_UP	AD0003R05C07N2_UP	Up-Up	ATCCAACCTAGTATACTGTTTGACG	TGACTATTTTGATCTGTGGGTCGGA	48	10933	4430	MORF4L1	93323	7014	HAUS8
DB0001R03C07N2_DN	AD0003R05C18N2_DN	Dn-Dn	ACTATCTCGTACGGCGCGCCGTAGA	CTCTAGCCCTCTACCAAATCATCT	1	10933	4430	MORF4L1	9094	2588	UNC119
DB0001R03C07N2_UP	AD0003R06C02N2_UP	Up-Up	ATCCAACCTAGTATACTGTTTGACG	GGAGTGTATTTAATACTAGACGTTA	29	10933	4430	MORF4L1	54585	1540	LZTFL1
DB0001R03C07N2_DN	AD0003R06C02N2_DN	Dn-Dn	ACTATCTCGTACGGCGCGCCGTAGA	CATAAAGATACTGTTCTACTCACAG	1	10933	4430	MORF4L1	54585	1540	LZTFL1
DB0001R03C07N2_DN	AD0003R06C04N2_DN	Dn-Dn	ACTATCTCGTACGGCGCGCCGTAGA	GGAGATAAAAAATTGGATAGCTCTT	1	10933	4430	MORF4L1	54585	1540	LZTFL1
DB0001R03C07N2_UP	AD0003R06C08N2_UP	Up-Up	ATCCAACCTAGTATACTGTTTGACG	CGGAAACCGGCATGAGCGGTGAGTA	1	10933	4430	MORF4L1	83540	5774	NUF2
DB0001R03C07N2_DN	AD0003R06C17N2_DN	Dn-Dn	ACTATCTCGTACGGCGCGCCGTAGA	AAACCGCGCAAACCCCGTGGACCCA	1	10933	4430	MORF4L1	60509	4496	AGBL5
DB0001R03C10N2_DN	AD0001R01C01N2_DN	Dn-Dn	GTCGTCCACTAAAGTGTACTCTTTA	TTACTCTTCTAGCGAAACAACGCTC	1	10933	4430	MORF4L1	9814	9688	SFI1
DB0001R03C10N2_DN	AD0001R02C19N1_DN	Dn-Dn	GTCGTCCACTAAAGTGTACTCTTTA	CGGCCTTCCACCGCTAGGTCATCGA	1	10933	4430	MORF4L1	10376	6115	TUBA1B
DB0001R03C10N2_DN	AD0001R02C23N1_DN	Dn-Dn	GTCGTCCACTAAAGTGTACTCTTTA	GGAAGCACTGCCACTAATACCCGCA	2	10933	4430	MORF4L1	55722	4	CEP72
DB0001R03C10N2_DN	AD0001R03C02N2_DN	Dn-Dn	GTCGTCCACTAAAGTGTACTCTTTA	GTCACATAACTGCGCTCACACTACA	4	10933	4430	MORF4L1	55722	4	CEP72
DB0001R03C10N2_UP	AD0001R03C04N2_UP	Up-Up	AAGTTAATTAGGAGGTCTCGGAAAG	GGTTTCTGAGGATTGTCTGAGGCGT	1	10933	4430	MORF4L1	261734	10399	NPHP4
DB0001R03C10N2_DN	AD0001R03C04N2_DN	Dn-Dn	GTCGTCCACTAAAGTGTACTCTTTA	GGCGCTCGAATCCTTACTCTCATAA	4	10933	4430	MORF4L1	261734	10399	NPHP4
DB0001R03C10N2_UP	AD0001R04C24N2_UP	Up-Up	AAGTTAATTAGGAGGTCTCGGAAAG	TTCAGCTAGCGACGGGTGACATGGG	1	10933	4430	MORF4L1	1778	12239	DYNC1H1
DB0001R03C10N2_DN	AD0001R05C24N2_DN	Dn-Dn	GTCGTCCACTAAAGTGTACTCTTTA	GTCTATATGTGTGATAAACTGTAAA	50	10933	4430	MORF4L1	56890	9176	MDM1
DB0001R03C10N2_UP	AD0001R07C06N2_UP	Up-Up	AAGTTAATTAGGAGGTCTCGGAAAG	TCCCTGGGTAGAGGACGGGAAGGGG	1	10933	4430	MORF4L1	11258	3972	DCTN3
DB0001R03C10N2_UP	AD0001R07C07N2_UP	Up-Up	AAGTTAATTAGGAGGTCTCGGAAAG	AAGGCATGTCTGGTGGGCAAGGCGG	1	10933	4430	MORF4L1	79003	3288	MIS12
DB0001R03C10N2_UP	AD0001R09C21N1_UP	Up-Up	AAGTTAATTAGGAGGTCTCGGAAAG	GGTGAGGGGGTTAGCATCGCGAGTA	245	10933	4430	MORF4L1	10320	2940	IKZF1
DB0001R03C10N2_DN	AD0001R09C21N1_DN	Dn-Dn	GTCGTCCACTAAAGTGTACTCTTTA	AGATGTATAATCCTTTATAGCTTCA	9	10933	4430	MORF4L1	10320	2940	IKZF1
DB0001R03C10N2_UP	AD0001R09C22N2_UP	Up-Up	AAGTTAATTAGGAGGTCTCGGAAAG	GGTGTGTTAGTATGGTGTGTAGAGC	69	10933	4430	MORF4L1	10320	2940	IKZF1
DB0001R03C10N2_UP	AD0001R10C08N2_UP	Up-Up	AAGTTAATTAGGAGGTCTCGGAAAG	GAGTGTTCTTACCACTAAAGGAATT	1	10933	4430	MORF4L1	10376	7910	TUBA1B
DB0001R03C10N2_DN	AD0001R10C16N2_DN	Dn-Dn	GTCGTCCACTAAAGTGTACTCTTTA	CCCTAGGTCATAGGAACTTTCAATT	48	10933	4430	MORF4L1	11116	7071	FGFR1OP
DB0001R03C10N2_DN	AD0001R10C19N1_DN	Dn-Dn	GTCGTCCACTAAAGTGTACTCTTTA	GCGCAGAGACGCTATCCAGAGAGTA	1	10933	4430	MORF4L1	10540	3453	DCTN2
DB0001R03C10N2_DN	AD0001R11C09N2_DN	Dn-Dn	GTCGTCCACTAAAGTGTACTCTTTA	GCCGTTGAGTCCAGGTCGGGAACGC	37	10933	4430	MORF4L1	5518	5861	PPP2R1A
DB0001R03C10N2_UP	AD0001R11C22N2_UP	Up-Up	AAGTTAATTAGGAGGTCTCGGAAAG	GGTCATTGTAATGGTTCATGAACAT	1	10933	4430	MORF4L1	121441	1509	NEDD1
DB0001R03C10N2_DN	AD0001R12C12N2_DN	Dn-Dn	GTCGTCCACTAAAGTGTACTCTTTA	ACTACGTGTCCCACCACATGGCCTT	1	10933	4430	MORF4L1	284086	53456	NEK8
DB0001R03C10N2_UP	AD0001R13C09N2_UP	Up-Up	AAGTTAATTAGGAGGTCTCGGAAAG	ACACGCCAATCACTATTTCAAAAAT	1	10933	4430	MORF4L1	164045	55072	HFM1
DB0001R03C10N2_UP	AD0001R13C20N1_UP	Up-Up	AAGTTAATTAGGAGGTCTCGGAAAG	GGCGACGGCTGCGGTGGTTTCGGAC	1	10933	4430	MORF4L1	22919	56115	MAPRE1
DB0001R03C10N2_UP	AD0001R14C21N1_UP	Up-Up	AAGTTAATTAGGAGGTCTCGGAAAG	CCAGGAGGGAGCGTGGATAGAGGGC	1	10933	4430	MORF4L1	1070	5538	CETN3
DB0001R03C10N2_UP	AD0001R16C16N1_UP	Up-Up	AAGTTAATTAGGAGGTCTCGGAAAG	AGATATAATATCCCAGGAATCGTTA	1	10933	4430	MORF4L1	54801	8819	HAUS6
DB0001R03C10N2_UP	AD0002R01C06N2_UP	Up-Up	AAGTTAATTAGGAGGTCTCGGAAAG	TAGTTTACTTCCCCAGCACAGCGCG	80	10933	4430	MORF4L1	3320	56677	HSP90AA1
DB0001R03C10N2_DN	AD0002R01C06N2_DN	Dn-Dn	GTCGTCCACTAAAGTGTACTCTTTA	TCAAAAGGTAATGAAAAGCGATTGA	24	10933	4430	MORF4L1	3320	56677	HSP90AA1
DB0001R03C10N2_UP	AD0002R01C08N2_UP	Up-Up	AAGTTAATTAGGAGGTCTCGGAAAG	GGGTATTAGACTAGATCGAACAGGG	1	10933	4430	MORF4L1	10460	56175	TACC3
DB0001R03C10N2_UP	AD0002R01C21N2_UP	Up-Up	AAGTTAATTAGGAGGTCTCGGAAAG	TTGGGCCCGGAGGGCTATAGGGGGG	1	10933	4430	MORF4L1	55165	4717	CEP55
DB0001R03C10N2_DN	AD0002R03C13N2_DN	Dn-Dn	GTCGTCCACTAAAGTGTACTCTTTA	GCCCCTCCTAGCACAGTCTTTTGAC	1	10933	4430	MORF4L1	164045	53147	HFM1
DB0001R03C10N2_DN	AD0002R04C17N2_DN	Dn-Dn	GTCGTCCACTAAAGTGTACTCTTTA	ACTCTCCCCCCGCAGCTATCATCTA	1	10933	4430	MORF4L1	25886	4487	POC1A
DB0001R03C10N2_DN	AD0002R06C11N2_DN	Dn-Dn	GTCGTCCACTAAAGTGTACTCTTTA	TAACCTGCCTGATAAACTGCGAATC	1	10933	4430	MORF4L1	147841	71933	SPC24
DB0001R03C10N2_UP	AD0002R06C12N1_UP	Up-Up	AAGTTAATTAGGAGGTCTCGGAAAG	CACGAGGACGTCGTGGGACCGGTGC	88	10933	4430	MORF4L1	147841	71933	SPC24
DB0001R03C10N2_UP	AD0002R07C08N2_UP	Up-Up	AAGTTAATTAGGAGGTCTCGGAAAG	CGATAATTGTGCCTGGGTCATGGTG	31	10933	4430	MORF4L1	95681	71181	TSGA14
DB0001R03C10N2_DN	AD0002R08C08N2_DN	Dn-Dn	GTCGTCCACTAAAGTGTACTCTTTA	CTGTGCCCAACTCTTCTGCTCCTGT	1	10933	4430	MORF4L1	79600	71186	TCTN1
DB0001R03C10N2_UP	AD0002R08C15N2_UP	Up-Up	AAGTTAATTAGGAGGTCTCGGAAAG	TATCGGCTTATATTAGCCTTGGTAA	1306	10933	4430	MORF4L1	10464	71402	PIBF1
DB0001R03C10N2_DN	AD0002R08C15N2_DN	Dn-Dn	GTCGTCCACTAAAGTGTACTCTTTA	CCGGCGGCCTGTCCATACGTGGGCA	850	10933	4430	MORF4L1	10464	71402	PIBF1
DB0001R03C10N2_UP	AD0002R09C10N2_UP	Up-Up	AAGTTAATTAGGAGGTCTCGGAAAG	TTGTCATCCTGTCACGTATGCGATC	16	10933	4430	MORF4L1	51175	1716	TUBE1
DB0001R03C10N2_UP	AD0002R09C18N2_UP	Up-Up	AAGTTAATTAGGAGGTCTCGGAAAG	GCGTCTAAGAGCCTGCGTCATAGCG	1	10933	4430	MORF4L1	282809	1515	POC1B
DB0001R03C10N2_DN	AD0002R09C21N2_DN	Dn-Dn	GTCGTCCACTAAAGTGTACTCTTTA	TCCCGACGGCCTCAAATCACCATAA	76	10933	4430	MORF4L1	80254	7011	CEP63
DB0001R03C10N2_DN	AD0002R10C06N2_DN	Dn-Dn	GTCGTCCACTAAAGTGTACTCTTTA	GTGATACCAAAGGCGACAGCCGGGA	45	10933	4430	MORF4L1	79959	1190	CEP76
DB0001R03C10N2_UP	AD0002R10C15N2_UP	Up-Up	AAGTTAATTAGGAGGTCTCGGAAAG	GGTGGAGTCCATCATTTTATCGGGA	79	10933	4430	MORF4L1	10013	8810	HDAC6
DB0001R03C10N2_UP	AD0002R11C20N2_UP	Up-Up	AAGTTAATTAGGAGGTCTCGGAAAG	GATGGAATCAGCAATGTATATGCTA	1	10933	4430	MORF4L1	5708	5171	PSMD2
DB0001R03C10N2_UP	AD0002R11C22N2_UP	Up-Up	AAGTTAATTAGGAGGTCTCGGAAAG	CAAGTACCTTATCGTACAAATTCTG	1	10933	4430	MORF4L1	5708	5171	PSMD2
DB0001R03C10N2_UP	AD0002R12C02N2_UP	Up-Up	AAGTTAATTAGGAGGTCTCGGAAAG	CTTTACGGATCTATCTTCTCTTGAC	1	10933	4430	MORF4L1	56915	4997	EXOSC5
DB0001R03C10N2_DN	AD0002R12C02N2_DN	Dn-Dn	GTCGTCCACTAAAGTGTACTCTTTA	CAGAATGCCTCAAGCTTGTAATGCG	1	10933	4430	MORF4L1	56915	4997	EXOSC5
DB0001R03C10N2_UP	AD0002R12C04N1_UP	Up-Up	AAGTTAATTAGGAGGTCTCGGAAAG	ACATCGGCACCGAAGCCCGCCGTA	1	10933	4430	MORF4L1	1032	3933	CDKN2D
DB0001R03C10N2_UP	AD0002R12C05N1_UP	Up-Up	AAGTTAATTAGGAGGTCTCGGAAAG	GCTCAGTGGGCTAGATGGGTGGATG	1	10933	4430	MORF4L1	1032	3933	CDKN2D
DB0001R03C10N2_UP	AD0002R12C08N1_UP	Up-Up	AAGTTAATTAGGAGGTCTCGGAAAG	GTCTGTCTTTTCGCCTTGTTGAAAG	1	10933	4430	MORF4L1	10933	4430	MORF4L1
DB0001R03C10N2_UP	AD0002R13C03N2_UP	Up-Up	AAGTTAATTAGGAGGTCTCGGAAAG	TAAGGAACGTGCGGATTGGGCGTGGG	22	10933	4430	MORF4L1	5111	3156	PCNA
DB0001R03C10N2_DN	AD0002R13C10N2_DN	Dn-Dn	GTCGTCCACTAAAGTGTACTCTTTA	GGTAGGCCGTAAAAACCTGCGGTAA	1	10933	4430	MORF4L1	5701	7961	PSMC2
DB0001R03C10N2_DN	AD0002R13C21N2_DN	Dn-Dn	GTCGTCCACTAAAGTGTACTCTTTA	CCGGCAAGCGTCAGATTCGACCGGC	2	10933	4430	MORF4L1	56904	6148	SH3GLB2
DB0001R03C10N2_UP	AD0002R14C05N2_UP	Up-Up	AAGTTAATTAGGAGGTCTCGGAAAG	CTTAATGTAATTAACAAACCTTAAC	1	10933	4430	MORF4L1	638	3740	BIK
DB0001R03C10N2_DN	AD0002R14C05N2_DN	Dn-Dn	GTCGTCCACTAAAGTGTACTCTTTA	CTCCAGAGCGTCCCGTGCCACGCAC	1	10933	4430	MORF4L1	638	3740	BIK
DB0001R03C10N2_UP	AD0002R14C06N1_UP	Up-Up	AAGTTAATTAGGAGGTCTCGGAAAG	CTGCCCGGAAGTATTCGGGAGGTGG	1	10933	4430	MORF4L1	638	3740	BIK
DB0001R03C10N2_DN	AD0002R14C24N1_DN	Dn-Dn	GTCGTCCACTAAAGTGTACTCTTTA	GGAGTTCCGCGGGCATCCAGCCTCG	1	10933	4430	MORF4L1	1069	5663	CETN2
DB0001R03C10N2_UP	AD0002R15C10N2_UP	Up-Up	AAGTTAATTAGGAGGTCTCGGAAAG	TCTTTCCATATAAATGCGGAACGTC	1	10933	4430	MORF4L1	80321	1596	CEP70
DB0001R03C10N2_UP	AD0002R15C13N2_UP	Up-Up	AAGTTAATTAGGAGGTCTCGGAAAG	GAGGTCAATTGGCGTTTTTAGACGC	1	10933	4430	MORF4L1	23177	3746	CEP68
DB0001R03C10N2_UP	AD0002R16C04N1_UP	Up-Up	AAGTTAATTAGGAGGTCTCGGAAAG	TGGATAACTTCAAATTACTTCCTGG	1	10933	4430	MORF4L1	10426	2984	TUBGCP3
DB0001R03C10N2_DN	AD0003R02C07N2_DN	Dn-Dn	GTCGTCCACTAAAGTGTACTCTTTA	CACTCCTACATTACATTCTTCTATC	1	10933	4430	MORF4L1	6844	4137	VAMP2
DB0001R03C10N2_DN	AD0003R02C14N2_DN	Dn-Dn	GTCGTCCACTAAAGTGTACTCTTTA	GGACAGCGCAACCGCAATTAACTAT	1	10933	4430	MORF4L1	9111	7519	NMI
DB0001R03C10N2_UP	AD0003R02C15N1_UP	Up-Up	AAGTTAATTAGGAGGTCTCGGAAAG	AGAGTTTTTAATAACAGATGGTATTTAGT	70	10933	4430	MORF4L1	27258	5664	LSM3
DB0001R03C10N2_UP	AD0003R02C19N2_UP	Up-Up	AAGTTAATTAGGAGGTCTCGGAAAG	AATGTTTCATCCTACGTGTATGAAG	39352	10933	4430	MORF4L1	114932	2777	MRFAP1L1
DB0001R03C10N2_DN	AD0003R02C19N2_DN	Dn-Dn	GTCGTCCACTAAAGTGTACTCTTTA	GTAATAGAGTAAGACCCGATTATGT	23577	10933	4430	MORF4L1	114932	2777	MRFAP1L1
DB0001R03C10N2_UP	AD0003R02C22N2_UP	Up-Up	AAGTTAATTAGGAGGTCTCGGAAAG	CTGTGTTGTGTCATTTATGTTTGAT	64863	10933	4430	MORF4L1	114932	2777	MRFAP1L1
DB0001R03C10N2_DN	AD0003R02C22N2_DN	Dn-Dn	GTCGTCCACTAAAGTGTACTCTTTA	TTAAACTAGGAATAGCCTACATTTA	59154	10933	4430	MORF4L1	114932	2777	MRFAP1L1
DB0001R03C10N2_UP	AD0003R02C23N1_UP	Up-Up	AAGTTAATTAGGAGGTCTCGGAAAG	ATGGGAGGGAGGGGGTGGTGTGGAG	1	10933	4430	MORF4L1	6271	5964	S100A1
DB0001R03C10N2_DN	AD0003R03C13N2_DN	Dn-Dn	GTCGTCCACTAAAGTGTACTCTTTA	AACTGTTTAGATTCTCGTGACTTGA	1	10933	4430	MORF4L1	22974	3600	TPX2
DB0001R03C10N2_UP	AD0003R04C10N2_UP	Up-Up	AAGTTAATTAGGAGGTCTCGGAAAG	CTGTGATCACAGGCAATCGAATTTA	2	10933	4430	MORF4L1	9702	10302	CEP57
DB0001R03C10N2_UP	AD0003R06C04N2_UP	Up-Up	AAGTTAATTAGGAGGTCTCGGAAAG	GACTAAGCGCTGCGGGGATGCGGGG	1	10933	4430	MORF4L1	54585	1540	LZTFL1
DB0001R03C11N2_UP	AD0001R01C12N2_UP	Up-Up	TAACGTAAGGGGAGGACACTAATGA	CACATATAAAATCTTCATGTGCAAT	1	6286	2693	S100P	1020	3701	CDK5
DB0001R03C11N2_UP	AD0001R01C14N2_UP	Up-Up	TAACGTAAGGGGAGGACACTAATGA	ATATCTTAGGCTGTGTGAACGGTAG	129	6286	2693	S100P	1020	3701	CDK5
DB0001R03C11N2_DN	AD0001R05C07N2_DN	Dn-Dn	GCCCTGGTACCAATCTGGGCCATCT	ACTACTCACCTAAATTATCTGACTA	1	6286	2693	S100P	57405	13089	SPC25
DB0001R03C11N2_UP	AD0001R07C09N2_UP	Up-Up	TAACGTAAGGGGAGGACACTAATGA	AAGAACTTCGTTGCTTTGAGACTTA	1	6286	2693	S100P	55233	925	MOBKL1B
DB0001R03C11N2_UP	AD0001R10C10N2_UP	Up-Up	TAACGTAAGGGGAGGACACTAATGA	GCTGTTGTGCTCATGATGCATGCGG	30	6286	2693	S100P	10376	7910	TUBA1B
DB0001R03C11N2_DN	AD0001R14C21N1_DN	Dn-Dn	GCCCTGGTACCAATCTGGGCCATCT	ATTATTCAAGGAGACAAGTTCACGA	1	6286	2693	S100P	1070	5538	CETN3
DB0001R03C11N2_DN	AD0002R05C11N2_DN	Dn-Dn	GCCCTGGTACCAATCTGGGCCATCT	TCCCCACCCCTTCACCTTCGCCCAT	5	6286	2693	S100P	203068	3825	TUBB
DB0001R03C11N2_DN	AD0002R10C10N2_DN	Dn-Dn	GCCCTGGTACCAATCTGGGCCATCT	TGCGATACGTTTAATCGATCAAGAT	1	6286	2693	S100P	79959	1190	CEP76
DB0001R03C11N2_UP	AD0002R12C04N1_UP	Up-Up	TAACGTAAGGGGAGGACACTAATGA	ACATCGGCACCGAAGCCCGCCGTA	1	6286	2693	S100P	1032	3933	CDKN2D
DB0001R03C11N2_UP	AD0002R13C14N2_UP	Up-Up	TAACGTAAGGGGAGGACACTAATGA	TGGTAGTACAGTCAGGGTTGGGTGC	282	6286	2693	S100P	1019	4019	CDK4
DB0001R03C11N2_DN	AD0002R13C14N2_DN	Dn-Dn	GCCCTGGTACCAATCTGGGCCATCT	AGGCACTGAAGTCATCATGAGATCG	355	6286	2693	S100P	1019	4019	CDK4
DB0001R03C11N2_UP	AD0002R13C18N2_UP	Up-Up	TAACGTAAGGGGAGGACACTAATGA	ACGGTCGTATACAGCAGGGGTAGTG	1	6286	2693	S100P	665	2427	BNIP3L
DB0001R03C11N2_UP	AD0002R13C24N2_UP	Up-Up	TAACGTAAGGGGAGGACACTAATGA	TGCTAATATAAACCTGGAGGTTGTG	209	6286	2693	S100P	6285	3757	S100B
DB0001R03C11N2_DN	AD0002R14C01N2_DN	Dn-Dn	GCCCTGGTACCAATCTGGGCCATCT	CATGAGGCCCCATCCTCGTCCCGGT	25	6286	2693	S100P	6285	3757	S100B
DB0001R03C11N2_UP	AD0003R02C19N2_UP	Up-Up	TAACGTAAGGGGAGGACACTAATGA	AATGTTTCATCCTACGTGTATGAAG	101	6286	2693	S100P	114932	2777	MRFAP1L1
DB0001R03C11N2_UP	AD0003R02C22N2_UP	Up-Up	TAACGTAAGGGGAGGACACTAATGA	CTGTGTTGTGTCATTTATGTTTGAT	194	6286	2693	S100P	114932	2777	MRFAP1L1
DB0001R03C11N2_DN	AD0003R02C22N2_DN	Dn-Dn	GCCCTGGTACCAATCTGGGCCATCT	TTAAACTAGGAATAGCCTACATTTA	173	6286	2693	S100P	114932	2777	MRFAP1L1
DB0001R03C11N2_UP	AD0003R02C23N1_UP	Up-Up	TAACGTAAGGGGAGGACACTAATGA	ATGGGAGGGAGGGGGTGGTGTGGAG	1574	6286	2693	S100P	6271	5964	S100A1
DB0001R03C11N2_DN	AD0003R02C23N1_DN	Dn-Dn	GCCCTGGTACCAATCTGGGCCATCT	ACGGGCTAATACAATAGTGTTAATG	1777	6286	2693	S100P	6271	5964	S100A1
DB0001R03C11N2_UP	AD0003R02C24N1_UP	Up-Up	TAACGTAAGGGGAGGACACTAATGA	GCACGTTGCTCTTCCTGTTGTACTT	2520	6286	2693	S100P	6271	5964	S100A1
DB0001R03C11N2_DN	AD0003R02C24N1_DN	Dn-Dn	GCCCTGGTACCAATCTGGGCCATCT	TAGGTATGTTAATGCCCAAAAGACA	2388	6286	2693	S100P	6271	5964	S100A1
DB0001R03C13N2_DN	AD0001R01C22N2_DN	Dn-Dn	TCCAGTTAATAGGTAAGTAACGTTG	TCGCGCAGCTAGGCGTAGAGAGCCC	1	6286	2693	S100P	29922	5633	NME7
DB0001R03C13N2_DN	AD0001R03C24N2_DN	Dn-Dn	TCCAGTTAATAGGTAAGTAACGTTG	TTAACCACGTTGATGCTCCGTCGAA	1	6286	2693	S100P	11104	11609	KATNA1
DB0001R03C13N2_UP	AD0001R05C11N2_UP	Up-Up	GCTTTCTTAACTTGCTGTTATGCAG	CGATAATACGGTAAAGTGCTAGGAG	1	6286	2693	S100P	115106	13260	HAUS1
DB0001R03C13N2_DN	AD0001R05C21N2_DN	Dn-Dn	TCCAGTTAATAGGTAAGTAACGTTG	CGGTCGGTGAACTTGGCTAATGGAG	1	6286	2693	S100P	29911	573	HOOK2
DB0001R03C13N2_DN	AD0001R06C05N2_DN	Dn-Dn	TCCAGTTAATAGGTAAGTAACGTTG	GTTCCAAAGATGACCGAATTAAAAA	6	6286	2693	S100P	51259	6396	TMEM216
DB0001R03C13N2_UP	AD0001R06C10N2_UP	Up-Up	GCTTTCTTAACTTGCTGTTATGCAG	TAATAACTTTAATTGTTTGGTCTGA	1	6286	2693	S100P	5108	8878	PCM1
DB0001R03C13N2_UP	AD0001R07C21N2_UP	Up-Up	GCTTTCTTAACTTGCTGTTATGCAG	CTGAGCCTTTTCTCAACCAATACGT	1	6286	2693	S100P	10142	14138	AKAP9
DB0001R03C13N2_UP	AD0001R09C08N2_UP	Up-Up	GCTTTCTTAACTTGCTGTTATGCAG	CAGGGTCTTCGTAGATATCATCTCG	1	6286	2693	S100P	23568	3431	ARL2BP
DB0001R03C13N2_DN	AD0001R09C10N2_DN	Dn-Dn	TCCAGTTAATAGGTAAGTAACGTTG	CAATGCGTACTATCTTAAGTTTGTC	1	6286	2693	S100P	8636	2717	SSNA1
DB0001R03C13N2_UP	AD0001R09C12N2_UP	Up-Up	GCTTTCTTAACTTGCTGTTATGCAG	GCAAGAACAGTGTTTCGTCTGAAGC	71	6286	2693	S100P	6672	7188	SP100
DB0001R03C13N2_UP	AD0001R09C15N2_UP	Up-Up	GCTTTCTTAACTTGCTGTTATGCAG	CTGTTCTGGCACTGGGCCCACTGGG	1	6286	2693	S100P	10769	6177	PLK2
DB0001R03C13N2_DN	AD0001R10C01N2_DN	Dn-Dn	TCCAGTTAATAGGTAAGTAACGTTG	GTCGCTTATTGCTCATGCAATCTGT	1	6286	2693	S100P	90410	10243	IFT20
DB0001R03C13N2_DN	AD0001R11C09N2_DN	Dn-Dn	TCCAGTTAATAGGTAAGTAACGTTG	GCCGTTGAGTCCAGGTCGGGAACGC	1	6286	2693	S100P	5518	5861	PPP2R1A
DB0001R03C13N2_DN	AD0001R13C12N2_DN	Dn-Dn	TCCAGTTAATAGGTAAGTAACGTTG	ATGGAACTTAAGACCTCCGTAAATC	1	6286	2693	S100P	26140	52663	TTLL3
DB0001R03C13N2_DN	AD0001R13C14N2_DN	Dn-Dn	TCCAGTTAATAGGTAAGTAACGTTG	AGCGCTAGGTTGGCCTTTCCAGTGG	1	6286	2693	S100P	8655	56155	DYNLL1
DB0001R03C13N2_UP	AD0002R04C23N2_UP	Up-Up	GCTTTCTTAACTTGCTGTTATGCAG	CACTTGTAGTATAGTCCTAGAATTG	1	6286	2693	S100P	1453	3787	CSNK1D
DB0001R03C13N2_UP	AD0002R09C01N2_UP	Up-Up	GCTTTCTTAACTTGCTGTTATGCAG	TCTCGAGTCGATATACTTCCTGTCC	1	6286	2693	S100P	6683	72169	SPAST
DB0001R03C13N2_UP	AD0002R11C07N1_UP	Up-Up	GCTTTCTTAACTTGCTGTTATGCAG	CAGGAGCAAGCTCCATCGGTCTAGG	1	6286	2693	S100P	27077	4426	B9D1
DB0001R03C13N2_UP	AD0002R12C03N2_UP	Up-Up	GCTTTCTTAACTTGCTGTTATGCAG	AACAGTATGGGTTCGTGTAGGGCTT	1	6286	2693	S100P	56915	4997	EXOSC5
DB0001R03C13N2_DN	AD0002R12C03N2_DN	Dn-Dn	TCCAGTTAATAGGTAAGTAACGTTG	CCCGCTGCCATATAATACCGTTCAT	1	6286	2693	S100P	56915	4997	EXOSC5
DB0001R03C13N2_UP	AD0002R12C04N1_UP	Up-Up	GCTTTCTTAACTTGCTGTTATGCAG	ACATCGGCACCGAAGCCCGCCGTA	126	6286	2693	S100P	1032	3933	CDKN2D
DB0001R03C13N2_DN	AD0002R12C04N1_DN	Dn-Dn	TCCAGTTAATAGGTAAGTAACGTTG	CTTAAGGTGAGTTATCCATATCTAT	53	6286	2693	S100P	1032	3933	CDKN2D
DB0001R03C13N2_UP	AD0002R12C05N1_UP	Up-Up	GCTTTCTTAACTTGCTGTTATGCAG	GCTCAGTGGGCTAGATGGGTGGATG	1420	6286	2693	S100P	1032	3933	CDKN2D
DB0001R03C13N2_DN	AD0002R12C05N1_DN	Dn-Dn	TCCAGTTAATAGGTAAGTAACGTTG	TATTCTCTAATTAAGATACTTCGCC	1480	6286	2693	S100P	1032	3933	CDKN2D
DB0001R03C13N2_UP	AD0002R13C24N2_UP	Up-Up	GCTTTCTTAACTTGCTGTTATGCAG	TGCTAATATAAACCTGGAGGTTGTG	443	6286	2693	S100P	6285	3757	S100B
DB0001R03C13N2_DN	AD0002R13C24N2_DN	Dn-Dn	TCCAGTTAATAGGTAAGTAACGTTG	TCCCTTGAAATGGGAATCGAAGATT	343	6286	2693	S100P	6285	3757	S100B
DB0001R03C13N2_UP	AD0002R14C01N2_UP	Up-Up	GCTTTCTTAACTTGCTGTTATGCAG	CGGATACGGGATATGCACAGTGATC	46	6286	2693	S100P	6285	3757	S100B
DB0001R03C13N2_UP	AD0002R15C12N2_UP	Up-Up	GCTTTCTTAACTTGCTGTTATGCAG	CTGAATATATGTGATGGTATTGAGG	1	6286	2693	S100P	80321	1596	CEP70
DB0001R03C13N2_UP	AD0003R02C09N2_UP	Up-Up	GCTTTCTTAACTTGCTGTTATGCAG	CTGCTAAGCATATACGTCAACAGTT	1	6286	2693	S100P	10212	3179	DDX39
DB0001R03C13N2_UP	AD0003R02C19N2_UP	Up-Up	GCTTTCTTAACTTGCTGTTATGCAG	AATGTTTCATCCTACGTGTATGAAG	288	6286	2693	S100P	114932	2777	MRFAP1L1
DB0001R03C13N2_DN	AD0003R02C19N2_DN	Dn-Dn	TCCAGTTAATAGGTAAGTAACGTTG	GTAATAGAGTAAGACCCGATTATGT	317	6286	2693	S100P	114932	2777	MRFAP1L1
DB0001R03C13N2_UP	AD0003R02C22N2_UP	Up-Up	GCTTTCTTAACTTGCTGTTATGCAG	CTGTGTTGTGTCATTTATGTTTGAT	1220	6286	2693	S100P	114932	2777	MRFAP1L1
DB0001R03C13N2_DN	AD0003R02C22N2_DN	Dn-Dn	TCCAGTTAATAGGTAAGTAACGTTG	TTAAACTAGGAATAGCCTACATTTA	681	6286	2693	S100P	114932	2777	MRFAP1L1
DB0001R03C13N2_UP	AD0003R02C23N1_UP	Up-Up	GCTTTCTTAACTTGCTGTTATGCAG	ATGGGAGGGAGGGGGTGGTGTGGAG	2462	6286	2693	S100P	6271	5964	S100A1
DB0001R03C13N2_DN	AD0003R02C23N1_DN	Dn-Dn	TCCAGTTAATAGGTAAGTAACGTTG	ACGGGCTAATACAATAGTGTTAATG	2090	6286	2693	S100P	6271	5964	S100A1
DB0001R03C13N2_UP	AD0003R02C24N1_UP	Up-Up	GCTTTCTTAACTTGCTGTTATGCAG	GCACGTTGCTCTTCCTGTTGTACTT	10273	6286	2693	S100P	6271	5964	S100A1
DB0001R03C13N2_DN	AD0003R02C24N1_DN	Dn-Dn	TCCAGTTAATAGGTAAGTAACGTTG	TAGGTATGTTAATGCCCAAAAGACA	8710	6286	2693	S100P	6271	5964	S100A1
DB0001R03C16N1_DN	AD0001R01C15N2_DN	Dn-Dn	CAAACTCGACTCCTCCCTCATGATC	TGTAAGGTTGTCTCAGAAGCCTTGG	1	11104	11609	KATNA1	55559	347	HAUS7
DB0001R03C16N1_UP	AD0001R05C11N2_UP	Up-Up	GTATGGCCAGGGTGAAAGGGAGTCG	CGATAATACGGTAAAGTGCTAGGAG	1	11104	11609	KATNA1	115106	13260	HAUS1
DB0001R03C16N1_UP	AD0001R08C20N2_UP	Up-Up	GTATGGCCAGGGTGAAAGGGAGTCG	GGCGGAGCAAACGGGAGATTGAAGG	5	11104	11609	KATNA1	4739	14735	NEDD9
DB0001R03C16N1_DN	AD0001R13C14N2_DN	Dn-Dn	CAAACTCGACTCCTCCCTCATGATC	AGCGCTAGGTTGGCCTTTCCAGTGG	15	11104	11609	KATNA1	8655	56155	DYNLL1
DB0001R03C16N1_UP	AD0002R13C14N2_UP	Up-Up	GTATGGCCAGGGTGAAAGGGAGTCG	TGGTAGTACAGTCAGGGTTGGGTGC	1	11104	11609	KATNA1	1019	4019	CDK4
DB0001R03C16N1_UP	AD0002R14C01N2_UP	Up-Up	GTATGGCCAGGGTGAAAGGGAGTCG	CGGATACGGGATATGCACAGTGATC	1	11104	11609	KATNA1	6285	3757	S100B
DB0001R03C16N1_UP	AD0003R02C08N1_UP	Up-Up	GTATGGCCAGGGTGAAAGGGAGTCG	TGCGGTGAGGGGTGGTGGCGGGGGG	39	11104	11609	KATNA1	6844	4137	VAMP2
DB0001R03C18N2_UP	AD0001R04C17N2_UP	Up-Up	GTGGGCATGCCTCATGCAGGGGGCA	CTATGCTTTCCACAAAGTGTTATGT	21	11104	11609	KATNA1	132320	12277	SCLT1
DB0001R03C18N2_DN	AD0001R06C06N2_DN	Dn-Dn	AGTCCTACCGGGGCATTTTCAAGCA	TGGAAGCTGCCTTCTAAGGCTGCAG	49	11104	11609	KATNA1	80321	9161	CEP70
DB0001R03C18N2_UP	AD0001R11C09N2_UP	Up-Up	GTGGGCATGCCTCATGCAGGGGGCA	AACATGAGCGTCATCTCATGCAAGT	1	11104	11609	KATNA1	5518	5861	PPP2R1A
DB0001R03C18N2_UP	AD0002R01C11N2_UP	Up-Up	GTGGGCATGCCTCATGCAGGGGGCA	CGTGGGCGTAGGAGACCGGGGGTGC	63	11104	11609	KATNA1	11030	3504	RBPMS
DB0001R03C18N2_DN	AD0002R02C13N2_DN	Dn-Dn	AGTCCTACCGGGGCATTTTCAAGCA	GCCAGGCAGGTCTCCATTACAACCC	1	11104	11609	KATNA1	896	6197	CCND3
DB0001R03C18N2_UP	AD0002R11C12N2_UP	Up-Up	GTGGGCATGCCTCATGCAGGGGGCA	TGGTGATTTTAGGGGATTGACTAAT	1	11104	11609	KATNA1	51053	5591	GMNN
DB0001R03C19N1_UP	AD0002R10C02N1_UP	Up-Up	TGTGTGTATAACCGTGAGGGGGAGG	ATGGGAACAGGTACCCGCTTCAGGA	9	6102	11374	RP2	284076	2303	TTLL6
DB0001R03C21N2_UP	AD0001R12C13N2_UP	Up-Up	TAGTTCTCCATGGTGAAGGCAAGAT	TTAGGGTACATCAATTGTCAGTGCG	38	6102	11374	RP2	284086	53456	NEK8
DB0001R03C21N2_UP	AD0001R13C09N2_UP	Up-Up	TAGTTCTCCATGGTGAAGGCAAGAT	ACACGCCAATCACTATTTCAAAAAT	25	6102	11374	RP2	164045	55072	HFM1
DB0001R03C21N2_UP	AD0002R09C04N2_UP	Up-Up	TAGTTCTCCATGGTGAAGGCAAGAT	TGTGGCGACATTCACAACTCTTGTT	23	6102	11374	RP2	10460	71455	TACC3
DB0001R03C21N2_DN	AD0002R12C03N2_DN	Dn-Dn	GTGGCCCTGTAACGCGAATCAACAA	CCCGCTGCCATATAATACCGTTCAT	85	6102	11374	RP2	56915	4997	EXOSC5
DB0001R03C21N2_UP	AD0002R12C08N1_UP	Up-Up	TAGTTCTCCATGGTGAAGGCAAGAT	GTCTGTCTTTTCGCCTTGTTGAAAG	28	6102	11374	RP2	10933	4430	MORF4L1
DB0001R03C21N2_UP	AD0002R13C18N2_UP	Up-Up	TAGTTCTCCATGGTGAAGGCAAGAT	ACGGTCGTATACAGCAGGGGTAGTG	1	6102	11374	RP2	665	2427	BNIP3L
DB0001R04C02N2_UP	AD0001R07C16N2_UP	Up-Up	CATAGAATTTGGGTGTTCGACGCGG	TTTGTCTTGGACCTCCTTTACATCC	1	132320	12277	SCLT1	5111	3156	PCNA
DB0001R04C02N2_DN	AD0001R09C12N2_DN	Dn-Dn	GATCATCAATACCTCAATTGCGTCA	AGACTCATGTTCAGGAGGCCTAGAA	5	132320	12277	SCLT1	6672	7188	SP100
DB0001R04C02N2_UP	AD0001R10C04N2_UP	Up-Up	CATAGAATTTGGGTGTTCGACGCGG	TGAGGGTGGTCGTGCGCCCTGCGGC	17	132320	12277	SCLT1	23332	10089	CLASP1
DB0001R04C02N2_UP	AD0001R16C18N2_UP	Up-Up	CATAGAATTTGGGTGTTCGACGCGG	GCGTAACATGTTGTGGTCCGATACT	29	132320	12277	SCLT1	54801	8819	HAUS6
DB0001R04C02N2_DN	AD0002R01C09N2_DN	Dn-Dn	GATCATCAATACCTCAATTGCGTCA	ATTACTCAAAACAGTTAAACACGAC	1	132320	12277	SCLT1	10460	56175	TACC3
DB0001R04C02N2_UP	AD0002R14C01N2_UP	Up-Up	CATAGAATTTGGGTGTTCGACGCGG	CGGATACGGGATATGCACAGTGATC	20	132320	12277	SCLT1	6285	3757	S100B
DB0001R04C02N2_UP	AD0002R14C23N2_UP	Up-Up	CATAGAATTTGGGTGTTCGACGCGG	GTGGAGGCCCGACGGGGCAGGGGGG	52	132320	12277	SCLT1	79441	4024	HAUS3
DB0001R04C02N2_UP	AD0003R04C03N2_UP	Up-Up	CATAGAATTTGGGTGTTCGACGCGG	TGCGTCTTAGAATACGTGGGACGAT	35	132320	12277	SCLT1	1781	291	DYNC1I2
DB0001R04C02N2_UP	AD0003R05C18N2_UP	Up-Up	CATAGAATTTGGGTGTTCGACGCGG	ATGTAGTGTTGCGACAAAATAAAAC	35	132320	12277	SCLT1	9094	2588	UNC119
DB0001R04C03N2_UP	AD0001R01C03N2_UP	Up-Up	TGTGTGCCGCGTATGAACGACACGC	CCGGGGGTGGGGAGACGGCCCTGGA	3	132320	12277	SCLT1	9814	9688	SFI1
DB0001R04C03N2_UP	AD0001R01C10N2_UP	Up-Up	TGTGTGCCGCGTATGAACGACACGC	ATCGTACATTCAATCTATGCGACCG	4	132320	12277	SCLT1	7532	801	YWHAG
DB0001R04C03N2_DN	AD0001R01C10N2_DN	Dn-Dn	CCTCCACTCCCCTCTGACATCCCGT	CATCACCGCCACTTGTTACATGAAA	2	132320	12277	SCLT1	7532	801	YWHAG
DB0001R04C03N2_DN	AD0001R06C05N2_DN	Dn-Dn	CCTCCACTCCCCTCTGACATCCCGT	GTTCCAAAGATGACCGAATTAAAAA	82	132320	12277	SCLT1	51259	6396	TMEM216
DB0001R04C03N2_UP	AD0001R07C21N2_UP	Up-Up	TGTGTGCCGCGTATGAACGACACGC	CTGAGCCTTTTCTCAACCAATACGT	28	132320	12277	SCLT1	10142	14138	AKAP9
DB0001R04C03N2_DN	AD0001R10C03N2_DN	Dn-Dn	CCTCCACTCCCCTCTGACATCCCGT	CAAAACAATCCGTCTCACCTGTGCC	1	132320	12277	SCLT1	23332	10089	CLASP1
DB0001R04C03N2_UP	AD0001R10C08N2_UP	Up-Up	TGTGTGCCGCGTATGAACGACACGC	GAGTGTTCTTACCACTAAAGGAATT	1	132320	12277	SCLT1	10376	7910	TUBA1B
DB0001R04C03N2_UP	AD0001R11C11N2_UP	Up-Up	TGTGTGCCGCGTATGAACGACACGC	GCCCAGGCTTTCTCTGTTGGGGAAGT	7	132320	12277	SCLT1	5518	5861	PPP2R1A
DB0001R04C03N2_DN	AD0001R11C11N2_DN	Dn-Dn	CCTCCACTCCCCTCTGACATCCCGT	CTCCTAGGCGCTACATCCAACAACA	2	132320	12277	SCLT1	5518	5861	PPP2R1A
DB0001R04C03N2_DN	AD0002R12C05N1_DN	Dn-Dn	CCTCCACTCCCCTCTGACATCCCGT	TATTCTCTAATTAAGATACTTCGCC	1	132320	12277	SCLT1	1032	3933	CDKN2D
DB0001R04C03N2_DN	AD0002R15C13N2_DN	Dn-Dn	CCTCCACTCCCCTCTGACATCCCGT	CGAAAAAGATGAGTTTAGGCGCTTA	1	132320	12277	SCLT1	23177	3746	CEP68
DB0001R04C03N2_UP	AD0003R03C13N2_UP	Up-Up	TGTGTGCCGCGTATGAACGACACGC	AAAAGATAGTACCAGGAGACGTGGG	25	132320	12277	SCLT1	22974	3600	TPX2
DB0001R04C03N2_UP	AD0003R03C14N2_UP	Up-Up	TGTGTGCCGCGTATGAACGACACGC	CTATTTTCAGGACCTCCATTTAAAT	1	132320	12277	SCLT1	22974	3600	TPX2
DB0001R04C03N2_UP	AD0003R04C20N2_UP	Up-Up	TGTGTGCCGCGTATGAACGACACGC	AATGAAGGAAAACGGGTGAGGCGCG	516	132320	12277	SCLT1	153241	10401	CEP120
DB0001R04C03N2_DN	AD0003R04C20N2_DN	Dn-Dn	CCTCCACTCCCCTCTGACATCCCGT	CGACGACACATTCAAGGTTTAGCAC	1742	132320	12277	SCLT1	153241	10401	CEP120
DB0001R04C11N2_UP	AD0001R01C14N2_UP	Up-Up	AGCCTGTTCGCGTGTGCTGGGAGTG	ATATCTTAGGCTGTGTGAACGGTAG	2	57405	13089	SPC25	1020	3701	CDK5
DB0001R04C11N2_UP	AD0001R02C06N2_UP	Up-Up	AGCCTGTTCGCGTGTGCTGGGAGTG	TCTAATTCTTAGCTCATCAGCCGAC	160	57405	13089	SPC25	10382	6055	TUBB4
DB0001R04C11N2_UP	AD0001R02C07N2_UP	Up-Up	AGCCTGTTCGCGTGTGCTGGGAGTG	GGGCCCGCTGCAGGCAATGGTGGGG	33	57405	13089	SPC25	10376	1072	TUBA1B
DB0001R04C11N2_DN	AD0002R07C08N2_DN	Dn-Dn	CCTGACTCCCGCCAGCCTGCACCCT	TAACCCTCTAAAATACACTTACAGA	1	57405	13089	SPC25	95681	71181	TSGA14
DB0001R04C11N2_UP	AD0002R09C04N2_UP	Up-Up	AGCCTGTTCGCGTGTGCTGGGAGTG	TGTGGCGACATTCACAACTCTTGTT	28	57405	13089	SPC25	10460	71455	TACC3
DB0001R04C11N2_UP	AD0002R10C15N2_UP	Up-Up	AGCCTGTTCGCGTGTGCTGGGAGTG	GGTGGAGTCCATCATTTTATCGGGA	47	57405	13089	SPC25	10013	8810	HDAC6
DB0001R04C11N2_DN	AD0002R10C15N2_DN	Dn-Dn	CCTGACTCCCGCCAGCCTGCACCCT	GTACTTAACGCGGGTTGAGACTTAC	13	57405	13089	SPC25	10013	8810	HDAC6
DB0001R04C11N2_DN	AD0002R12C04N1_DN	Dn-Dn	CCTGACTCCCGCCAGCCTGCACCCT	CTTAAGGTGAGTTATCCATATCTAT	1	57405	13089	SPC25	1032	3933	CDKN2D
DB0001R04C11N2_UP	AD0003R02C17N2_UP	Up-Up	AGCCTGTTCGCGTGTGCTGGGAGTG	TCTGTAAACAGTACAGGAGGCGTTA	61	57405	13089	SPC25	27258	5664	LSM3
DB0001R04C11N2_DN	AD0003R04C03N2_DN	Dn-Dn	CCTGACTCCCGCCAGCCTGCACCCT	TCTTACTAGAAGAACGCGCCAATCA	1	57405	13089	SPC25	1781	291	DYNC1I2
DB0001R04C15N2_UP	AD0001R03C04N2_UP	Up-Up	TTTCAGTGGGGTGGACCGTGTGTGG	GGTTTCTGAGGATTGTCTGAGGCGT	1	57405	13089	SPC25	261734	10399	NPHP4
DB0001R04C15N2_UP	AD0001R05C21N2_UP	Up-Up	TTTCAGTGGGGTGGACCGTGTGTGG	TGCAATCGGGGTTAGCCGGACCTTG	199	57405	13089	SPC25	29911	573	HOOK2
DB0001R04C15N2_DN	AD0001R05C21N2_DN	Dn-Dn	CGCACTCTGAGCGGTTTACCGCCAT	CGGTCGGTGAACTTGGCTAATGGAG	481	57405	13089	SPC25	29911	573	HOOK2
DB0001R04C15N2_UP	AD0001R07C16N2_UP	Up-Up	TTTCAGTGGGGTGGACCGTGTGTGG	TTTGTCTTGGACCTCCTTTACATCC	49	57405	13089	SPC25	5111	3156	PCNA
DB0001R04C15N2_DN	AD0001R08C22N2_DN	Dn-Dn	CGCACTCTGAGCGGTTTACCGCCAT	CCAAATATCCACTCCCTCCCGACCG	1	57405	13089	SPC25	4739	14735	NEDD9
DB0001R04C15N2_UP	AD0001R09C21N1_UP	Up-Up	TTTCAGTGGGGTGGACCGTGTGTGG	GGTGAGGGGGTTAGCATCGCGAGTA	38	57405	13089	SPC25	10320	2940	IKZF1
DB0001R04C15N2_UP	AD0001R09C24N2_UP	Up-Up	TTTCAGTGGGGTGGACCGTGTGTGG	TACATTCTTGGGAAGTTCGCTAGCG	8503	57405	13089	SPC25	90410	10243	IFT20
DB0001R04C15N2_DN	AD0001R09C24N2_DN	Dn-Dn	CGCACTCTGAGCGGTTTACCGCCAT	GTCCCTGTCTGTTTCGCTGTCGAAT	4802	57405	13089	SPC25	90410	10243	IFT20
DB0001R04C15N2_UP	AD0001R10C01N2_UP	Up-Up	TTTCAGTGGGGTGGACCGTGTGTGG	GTATAAACGATGGTTCCTCACCGAC	1296	57405	13089	SPC25	90410	10243	IFT20
DB0001R04C15N2_DN	AD0001R10C01N2_DN	Dn-Dn	CGCACTCTGAGCGGTTTACCGCCAT	GTCGCTTATTGCTCATGCAATCTGT	1331	57405	13089	SPC25	90410	10243	IFT20
DB0001R04C15N2_UP	AD0001R12C02N2_UP	Up-Up	TTTCAGTGGGGTGGACCGTGTGTGG	GTAACAAGGTTATAATGGTTTAGAT	1	57405	13089	SPC25	121441	1509	NEDD1
DB0001R04C15N2_UP	AD0001R13C01N2_UP	Up-Up	TTTCAGTGGGGTGGACCGTGTGTGG	GTGTGGGAGAGTGGTTAGGGGGGCG	1	57405	13089	SPC25	134359	52781	POC5
DB0001R04C15N2_DN	AD0002R01C01N2_DN	Dn-Dn	CGCACTCTGAGCGGTTTACCGCCAT	ACCTTGCCTTACCTAGATGCGGGCA	2	57405	13089	SPC25	84902	9655	CCDC123
DB0001R04C15N2_UP	AD0002R01C09N2_UP	Up-Up	TTTCAGTGGGGTGGACCGTGTGTGG	CAGATTTCAGGACTCTGCGTGCGTC	94	57405	13089	SPC25	10460	56175	TACC3
DB0001R04C15N2_DN	AD0002R01C09N2_DN	Dn-Dn	CGCACTCTGAGCGGTTTACCGCCAT	ATTACTCAAAACAGTTAAACACGAC	15	57405	13089	SPC25	10460	56175	TACC3
DB0001R04C15N2_UP	AD0002R08C16N1_UP	Up-Up	TTTCAGTGGGGTGGACCGTGTGTGG	TACTTTTGTTCTTTCATATTTCTAA	1117	57405	13089	SPC25	10464	71402	PIBF1
DB0001R04C15N2_DN	AD0002R08C16N1_DN	Dn-Dn	CGCACTCTGAGCGGTTTACCGCCAT	AAAGAACAACAAGACGGGCAAGAAC	1710	57405	13089	SPC25	10464	71402	PIBF1
DB0001R04C15N2_UP	AD0002R12C14N2_UP	Up-Up	TTTCAGTGGGGTGGACCGTGTGTGG	CCATGTTACGCGCTAAGGCCTCAAC	3	57405	13089	SPC25	10933	4430	MORF4L1
DB0001R04C15N2_UP	AD0002R14C14N2_UP	Up-Up	TTTCAGTGGGGTGGACCGTGTGTGG	CGGTTGGGAGGAAGTGAGGAGGGTT	145	57405	13089	SPC25	1639	8953	DCTN1
DB0001R04C15N2_UP	AD0002R15C12N2_UP	Up-Up	TTTCAGTGGGGTGGACCGTGTGTGG	CTGAATATATGTGATGGTATTGAGG	2	57405	13089	SPC25	80321	1596	CEP70
DB0001R04C15N2_DN	AD0003R02C02N1_DN	Dn-Dn	CGCACTCTGAGCGGTTTACCGCCAT	AGACAAACACACATTTCAGATAGCA	1	57405	13089	SPC25	9112	8956	MTA1
DB0001R04C15N2_UP	AD0003R03C20N2_UP	Up-Up	TTTCAGTGGGGTGGACCGTGTGTGG	GCATTAGACAGGTTAGTCATACCGC	1	57405	13089	SPC25	5347	2963	PLK1
DB0001R04C15N2_DN	AD0003R04C03N2_DN	Dn-Dn	CGCACTCTGAGCGGTTTACCGCCAT	TCTTACTAGAAGAACGCGCCAATCA	1	57405	13089	SPC25	1781	291	DYNC1I2
DB0001R04C15N2_UP	AD0003R06C09N2_UP	Up-Up	TTTCAGTGGGGTGGACCGTGTGTGG	TATGCGCTTTGCCCGTTGTCTGTGG	1	57405	13089	SPC25	83540	5774	NUF2
DB0001R04C17N2_DN	AD0001R01C04N2_DN	Dn-Dn	TCGCCCTGCCGCTGGGCCCCCCCAC	AATAATGACAAACACCTTTACACGG	1	115106	13260	HAUS1	2275	5359	FHL3
DB0001R04C17N2_DN	AD0001R01C14N2_DN	Dn-Dn	TCGCCCTGCCGCTGGGCCCCCCCAC	TCAGTACTAGATACGGAACAAATTA	1	115106	13260	HAUS1	1020	3701	CDK5
DB0001R04C17N2_DN	AD0001R01C19N2_DN	Dn-Dn	TCGCCCTGCCGCTGGGCCCCCCCAC	ACTGAATTTGGGGTTTGCGAGTCTG	1	115106	13260	HAUS1	10121	3250	ACTR1A
DB0001R04C17N2_DN	AD0001R02C01N1_DN	Dn-Dn	TCGCCCTGCCGCTGGGCCCCCCCAC	ACCAGGCCAGACCCATTATAGGCGT	2	115106	13260	HAUS1	29922	5633	NME7
DB0001R04C17N2_UP	AD0001R02C19N1_UP	Up-Up	AAGTGCAATGCGCCATTAGATTTTT	TTAACTAGACTTAATTTCTTTCAAT	1	115106	13260	HAUS1	10376	6115	TUBA1B
DB0001R04C17N2_DN	AD0001R02C19N1_DN	Dn-Dn	TCGCCCTGCCGCTGGGCCCCCCCAC	CGGCCTTCCACCGCTAGGTCATCGA	2	115106	13260	HAUS1	10376	6115	TUBA1B
DB0001R04C17N2_UP	AD0001R03C02N2_UP	Up-Up	AAGTGCAATGCGCCATTAGATTTTT	TGTACTTTAGCATTATACATATGTC	1	115106	13260	HAUS1	55722	4	CEP72
DB0001R04C17N2_DN	AD0001R03C02N2_DN	Dn-Dn	TCGCCCTGCCGCTGGGCCCCCCCAC	GTCACATAACTGCGCTCACACTACA	1	115106	13260	HAUS1	55722	4	CEP72
DB0001R04C17N2_DN	AD0001R03C24N2_DN	Dn-Dn	TCGCCCTGCCGCTGGGCCCCCCCAC	TTAACCACGTTGATGCTCCGTCGAA	1	115106	13260	HAUS1	11104	11609	KATNA1
DB0001R04C17N2_UP	AD0001R04C08N2_UP	Up-Up	AAGTGCAATGCGCCATTAGATTTTT	AATGTAGGGTCTTGTGTGCCGTAGG	304	115106	13260	HAUS1	6102	11374	RP2
DB0001R04C17N2_DN	AD0001R04C08N2_DN	Dn-Dn	TCGCCCTGCCGCTGGGCCCCCCCAC	ACATCTCTCCTAAATTAGCATGCAG	353	115106	13260	HAUS1	6102	11374	RP2
DB0001R04C17N2_UP	AD0001R04C09N2_UP	Up-Up	AAGTGCAATGCGCCATTAGATTTTT	GTTGAAGACGAACCGAATTGGGCCA	2	115106	13260	HAUS1	26146	11570	TRAF3IP1
DB0001R04C17N2_DN	AD0001R04C22N2_DN	Dn-Dn	TCGCCCTGCCGCTGGGCCCCCCCAC	CGCCAAAAGCAAGGTACATCCCGTG	1	115106	13260	HAUS1	1778	12239	DYNC1H1
DB0001R04C17N2_DN	AD0001R04C24N2_DN	Dn-Dn	TCGCCCTGCCGCTGGGCCCCCCCAC	CTCTAAAGCAAGCCGAATGTAATGA	1	115106	13260	HAUS1	1778	12239	DYNC1H1
DB0001R04C17N2_UP	AD0001R05C07N2_UP	Up-Up	AAGTGCAATGCGCCATTAGATTTTT	ATCGGCTTCTTTACCCATCAGAAGC	1	115106	13260	HAUS1	57405	13089	SPC25
DB0001R04C17N2_UP	AD0001R05C13N2_UP	Up-Up	AAGTGCAATGCGCCATTAGATTTTT	TATGTTTCTTTATCGATACTTGCAC	28	115106	13260	HAUS1	115106	13260	HAUS1
DB0001R04C17N2_DN	AD0001R05C13N2_DN	Dn-Dn	TCGCCCTGCCGCTGGGCCCCCCCAC	AGTTGTACATTAGTAAGAATTTTTA	12	115106	13260	HAUS1	115106	13260	HAUS1
DB0001R04C17N2_UP	AD0001R05C15N1_UP	Up-Up	AAGTGCAATGCGCCATTAGATTTTT	TTTAAAAGACCGATAATGAAATGGG	978	115106	13260	HAUS1	27229	5836	TUBGCP4
DB0001R04C17N2_DN	AD0001R05C15N1_DN	Dn-Dn	TCGCCCTGCCGCTGGGCCCCCCCAC	ACTGCAAATGACTTGAAGTCCGCCA	316	115106	13260	HAUS1	27229	5836	TUBGCP4
DB0001R04C17N2_UP	AD0001R05C16N2_UP	Up-Up	AAGTGCAATGCGCCATTAGATTTTT	TCGGCGACACCGTTCGTTGTAGGGA	8618	115106	13260	HAUS1	27229	5836	TUBGCP4
DB0001R04C17N2_DN	AD0001R05C16N2_DN	Dn-Dn	TCGCCCTGCCGCTGGGCCCCCCCAC	TACGAACTTCACTAGTTGCTATGTG	8665	115106	13260	HAUS1	27229	5836	TUBGCP4
DB0001R04C17N2_UP	AD0001R05C20N2_UP	Up-Up	AAGTGCAATGCGCCATTAGATTTTT	CACGACCCTGCAGTGCGAGGGACGC	15744	115106	13260	HAUS1	29911	573	HOOK2
DB0001R04C17N2_DN	AD0001R05C20N2_DN	Dn-Dn	TCGCCCTGCCGCTGGGCCCCCCCAC	CGGGTACACGCTCAGACTAAGACTA	21829	115106	13260	HAUS1	29911	573	HOOK2
DB0001R04C17N2_UP	AD0001R05C21N2_UP	Up-Up	AAGTGCAATGCGCCATTAGATTTTT	TGCAATCGGGGTTAGCCGGACCTTG	18769	115106	13260	HAUS1	29911	573	HOOK2
DB0001R04C17N2_DN	AD0001R05C21N2_DN	Dn-Dn	TCGCCCTGCCGCTGGGCCCCCCCAC	CGGTCGGTGAACTTGGCTAATGGAG	29072	115106	13260	HAUS1	29911	573	HOOK2
DB0001R04C17N2_UP	AD0001R05C24N2_UP	Up-Up	AAGTGCAATGCGCCATTAGATTTTT	AGCTGGACACGACGCCGTGGTATTG	2	115106	13260	HAUS1	56890	9176	MDM1
DB0001R04C17N2_DN	AD0001R05C24N2_DN	Dn-Dn	TCGCCCTGCCGCTGGGCCCCCCCAC	GTCTATATGTGTGATAAACTGTAAA	1	115106	13260	HAUS1	56890	9176	MDM1
DB0001R04C17N2_UP	AD0001R06C02N2_UP	Up-Up	AAGTGCAATGCGCCATTAGATTTTT	AGGACTCTTTTAGGATACGGTTTAC	1	115106	13260	HAUS1	51259	6396	TMEM216
DB0001R04C17N2_DN	AD0001R06C05N2_DN	Dn-Dn	TCGCCCTGCCGCTGGGCCCCCCCAC	GTTCCAAAGATGACCGAATTAAAAA	1	115106	13260	HAUS1	51259	6396	TMEM216
DB0001R04C17N2_UP	AD0001R06C10N2_UP	Up-Up	AAGTGCAATGCGCCATTAGATTTTT	TAATAACTTTAATTGTTTGGTCTGA	929	115106	13260	HAUS1	5108	8878	PCM1
DB0001R04C17N2_DN	AD0001R06C10N2_DN	Dn-Dn	TCGCCCTGCCGCTGGGCCCCCCCAC	TAACTTTGTGGATACCATGCCGGTA	517	115106	13260	HAUS1	5108	8878	PCM1
DB0001R04C17N2_UP	AD0001R06C17N2_UP	Up-Up	AAGTGCAATGCGCCATTAGATTTTT	TGGTTTGCGGGCGGAAGCTGAACGC	1	115106	13260	HAUS1	80184	2699	CEP290
DB0001R04C17N2_DN	AD0001R06C17N2_DN	Dn-Dn	TCGCCCTGCCGCTGGGCCCCCCCAC	GCTAGGGAGTTTTAAGATAAGAGTT	1	115106	13260	HAUS1	80184	2699	CEP290
DB0001R04C17N2_DN	AD0001R07C06N2_DN	Dn-Dn	TCGCCCTGCCGCTGGGCCCCCCCAC	CACCGCGCAACATTTCGGACACCCT	1	115106	13260	HAUS1	11258	3972	DCTN3
DB0001R04C17N2_DN	AD0001R07C16N2_DN	Dn-Dn	TCGCCCTGCCGCTGGGCCCCCCCAC	TGTATTATTCGGCCGCCAGTAGTAC	1	115106	13260	HAUS1	5111	3156	PCNA
DB0001R04C17N2_DN	AD0001R07C21N2_DN	Dn-Dn	TCGCCCTGCCGCTGGGCCCCCCCAC	AAACTTAGCAAGAAGCCGGTTTAAA	1	115106	13260	HAUS1	10142	14138	AKAP9
DB0001R04C17N2_DN	AD0001R08C03N2_DN	Dn-Dn	TCGCCCTGCCGCTGGGCCCCCCCAC	GGTTGTTCCGGTTCTCCGGAGACAG	1	115106	13260	HAUS1	57695	14162	USP37
DB0001R04C17N2_DN	AD0001R08C11N2_DN	Dn-Dn	TCGCCCTGCCGCTGGGCCCCCCCAC	GCCCTGATAGAATTCGGAGAGTAAC	1	115106	13260	HAUS1	4751	14238	NEK2
DB0001R04C17N2_UP	AD0001R08C18N2_UP	Up-Up	AAGTGCAATGCGCCATTAGATTTTT	TATCTATTTATGCGGGTTCCGCGCG	1	115106	13260	HAUS1	5577	14506	PRKAR2B
DB0001R04C17N2_DN	AD0001R09C06N2_DN	Dn-Dn	TCGCCCTGCCGCTGGGCCCCCCCAC	GGTTAGCTGTTGCGGACCTGCAATA	1	115106	13260	HAUS1	203068	14788	TUBB
DB0001R04C17N2_UP	AD0001R09C09N2_UP	Up-Up	AAGTGCAATGCGCCATTAGATTTTT	CTTGATTCACATATCTAGGTGTGCG	1	115106	13260	HAUS1	8636	2717	SSNA1
DB0001R04C17N2_DN	AD0001R09C10N2_DN	Dn-Dn	TCGCCCTGCCGCTGGGCCCCCCCAC	CAATGCGTACTATCTTAAGTTTGTC	2	115106	13260	HAUS1	8636	2717	SSNA1
DB0001R04C17N2_DN	AD0001R09C21N1_DN	Dn-Dn	TCGCCCTGCCGCTGGGCCCCCCCAC	AGATGTATAATCCTTTATAGCTTCA	1	115106	13260	HAUS1	10320	2940	IKZF1
DB0001R04C17N2_UP	AD0001R09C22N2_UP	Up-Up	AAGTGCAATGCGCCATTAGATTTTT	GGTGTGTTAGTATGGTGTGTAGAGC	1	115106	13260	HAUS1	10320	2940	IKZF1
DB0001R04C17N2_UP	AD0001R09C24N2_UP	Up-Up	AAGTGCAATGCGCCATTAGATTTTT	TACATTCTTGGGAAGTTCGCTAGCG	23539	115106	13260	HAUS1	90410	10243	IFT20
DB0001R04C17N2_DN	AD0001R09C24N2_DN	Dn-Dn	TCGCCCTGCCGCTGGGCCCCCCCAC	GTCCCTGTCTGTTTCGCTGTCGAAT	25727	115106	13260	HAUS1	90410	10243	IFT20
DB0001R04C17N2_UP	AD0001R10C01N2_UP	Up-Up	AAGTGCAATGCGCCATTAGATTTTT	GTATAAACGATGGTTCCTCACCGAC	37816	115106	13260	HAUS1	90410	10243	IFT20
DB0001R04C17N2_DN	AD0001R10C01N2_DN	Dn-Dn	TCGCCCTGCCGCTGGGCCCCCCCAC	GTCGCTTATTGCTCATGCAATCTGT	47861	115106	13260	HAUS1	90410	10243	IFT20
DB0001R04C17N2_UP	AD0001R10C04N2_UP	Up-Up	AAGTGCAATGCGCCATTAGATTTTT	TGAGGGTGGTCGTGCGCCCTGCGGC	3083	115106	13260	HAUS1	23332	10089	CLASP1
DB0001R04C17N2_DN	AD0001R10C04N2_DN	Dn-Dn	TCGCCCTGCCGCTGGGCCCCCCCAC	ACGGGGCACTGCGCTGACACAACCG	3199	115106	13260	HAUS1	23332	10089	CLASP1
DB0001R04C17N2_UP	AD0001R10C08N2_UP	Up-Up	AAGTGCAATGCGCCATTAGATTTTT	GAGTGTTCTTACCACTAAAGGAATT	19	115106	13260	HAUS1	10376	7910	TUBA1B
DB0001R04C17N2_UP	AD0001R10C19N1_UP	Up-Up	AAGTGCAATGCGCCATTAGATTTTT	CGGTATCAGTAGGGCAGTATTTCGG	6486	115106	13260	HAUS1	10540	3453	DCTN2
DB0001R04C17N2_DN	AD0001R10C19N1_DN	Dn-Dn	TCGCCCTGCCGCTGGGCCCCCCCAC	GCGCAGAGACGCTATCCAGAGAGTA	9564	115106	13260	HAUS1	10540	3453	DCTN2
DB0001R04C17N2_UP	AD0001R10C20N2_UP	Up-Up	AAGTGCAATGCGCCATTAGATTTTT	GACCCGGAATTTGTTTGATAGCGGG	12826	115106	13260	HAUS1	10540	3453	DCTN2
DB0001R04C17N2_DN	AD0001R10C20N2_DN	Dn-Dn	TCGCCCTGCCGCTGGGCCCCCCCAC	AACGCAACTAAGCACTATTAGTAAC	19612	115106	13260	HAUS1	10540	3453	DCTN2
DB0001R04C17N2_UP	AD0001R10C22N2_UP	Up-Up	AAGTGCAATGCGCCATTAGATTTTT	AAGTGTTTTACTACTGGGCATGTTG	956	115106	13260	HAUS1	49856	7939	WDR8
DB0001R04C17N2_DN	AD0001R10C22N2_DN	Dn-Dn	TCGCCCTGCCGCTGGGCCCCCCCAC	CGCGGGCTGCCCGGATCACTACAC	1191	115106	13260	HAUS1	49856	7939	WDR8
DB0001R04C17N2_DN	AD0001R11C11N2_DN	Dn-Dn	TCGCCCTGCCGCTGGGCCCCCCCAC	CTCCTAGGCGCTACATCCAACAACA	2	115106	13260	HAUS1	5518	5861	PPP2R1A
DB0001R04C17N2_UP	AD0001R12C04N2_UP	Up-Up	AAGTGCAATGCGCCATTAGATTTTT	AAGGGTCGGGGGGTCCTGAGCGGGT	510	115106	13260	HAUS1	201255	7299	LRRC45
DB0001R04C17N2_DN	AD0001R12C04N2_DN	Dn-Dn	TCGCCCTGCCGCTGGGCCCCCCCAC	CGGTCCGCCATGTGACAGAGCGAGG	287	115106	13260	HAUS1	201255	7299	LRRC45
DB0001R04C17N2_UP	AD0001R12C24N2_UP	Up-Up	AAGTGCAATGCGCCATTAGATTTTT	CAACCTTGTTGACCTAATGTGTGGT	1731	115106	13260	HAUS1	134359	52781	POC5
DB0001R04C17N2_DN	AD0001R12C24N2_DN	Dn-Dn	TCGCCCTGCCGCTGGGCCCCCCCAC	AGGCCAGCCTTTCTTTCCAGAATAC	523	115106	13260	HAUS1	134359	52781	POC5
DB0001R04C17N2_UP	AD0001R13C01N2_UP	Up-Up	AAGTGCAATGCGCCATTAGATTTTT	GTGTGGGAGAGTGGTTAGGGGGGCG	1	115106	13260	HAUS1	134359	52781	POC5
DB0001R04C17N2_UP	AD0001R13C14N2_UP	Up-Up	AAGTGCAATGCGCCATTAGATTTTT	CTTATACCTTCTTAATTAATCCTTC	1	115106	13260	HAUS1	8655	56155	DYNLL1
DB0001R04C17N2_DN	AD0001R13C21N1_DN	Dn-Dn	TCGCCCTGCCGCTGGGCCCCCCCAC	CCAGTCTGTCCCCTATCGCGGCAC	1	115106	13260	HAUS1	22919	56115	MAPRE1
DB0001R04C17N2_DN	AD0001R13C24N2_DN	Dn-Dn	TCGCCCTGCCGCTGGGCCCCCCCAC	CAAAATATAGTGTCAAGTAAAAGTG	2	115106	13260	HAUS1	25886	56591	POC1A
DB0001R04C17N2_UP	AD0001R14C07N2_UP	Up-Up	AAGTGCAATGCGCCATTAGATTTTT	GGATAGATTAAGTCGCGAAAGCCTT	1	115106	13260	HAUS1	582	56157	BBS1
DB0001R04C17N2_UP	AD0001R14C18N1_UP	Up-Up	AAGTGCAATGCGCCATTAGATTTTT	AACATGGAGCTTGCAGGGTCCGCAG	2	115106	13260	HAUS1	3796	8070	KIF2A
DB0001R04C17N2_DN	AD0001R14C20N1_DN	Dn-Dn	TCGCCCTGCCGCTGGGCCCCCCCAC	GTACAACAGGTCCCAAAGATCATAC	1	115106	13260	HAUS1	3796	8070	KIF2A
DB0001R04C17N2_UP	AD0001R14C21N1_UP	Up-Up	AAGTGCAATGCGCCATTAGATTTTT	CCAGGAGGGAGCGTGGATAGAGGGC	5352	115106	13260	HAUS1	1070	5538	CETN3
DB0001R04C17N2_DN	AD0001R14C21N1_DN	Dn-Dn	TCGCCCTGCCGCTGGGCCCCCCCAC	ATTATTCAAGGAGACAAGTTCACGA	4681	115106	13260	HAUS1	1070	5538	CETN3
DB0001R04C17N2_UP	AD0001R15C10N2_UP	Up-Up	AAGTGCAATGCGCCATTAGATTTTT	AAACTTTTAGAGAGGGCGGGGGCGG	3	115106	13260	HAUS1	22924	7187	MAPRE3
DB0001R04C17N2_DN	AD0001R16C12N2_DN	Dn-Dn	TCGCCCTGCCGCTGGGCCCCCCCAC	GCGATAAGTCGTAGCGAGCAACGAA	1	115106	13260	HAUS1	27229	907	TUBGCP4
DB0001R04C17N2_DN	AD0001R16C23N1_DN	Dn-Dn	TCGCCCTGCCGCTGGGCCCCCCCAC	GCCCCCAACGATATAACGAAAAACA	1	115106	13260	HAUS1	84902	9655	CCDC123
DB0001R04C17N2_UP	AD0002R01C08N2_UP	Up-Up	AAGTGCAATGCGCCATTAGATTTTT	GGGTATTAGACTAGATCGAACAGGG	216	115106	13260	HAUS1	10460	56175	TACC3
DB0001R04C17N2_DN	AD0002R01C08N2_DN	Dn-Dn	TCGCCCTGCCGCTGGGCCCCCCCAC	ACACCCCGCCCCCCAGCCGCCGGGT	313	115106	13260	HAUS1	10460	56175	TACC3
DB0001R04C17N2_UP	AD0002R01C09N2_UP	Up-Up	AAGTGCAATGCGCCATTAGATTTTT	CAGATTTCAGGACTCTGCGTGCGTC	794	115106	13260	HAUS1	10460	56175	TACC3
DB0001R04C17N2_DN	AD0002R01C09N2_DN	Dn-Dn	TCGCCCTGCCGCTGGGCCCCCCCAC	ATTACTCAAAACAGTTAAACACGAC	1048	115106	13260	HAUS1	10460	56175	TACC3
DB0001R04C17N2_UP	AD0002R01C11N2_UP	Up-Up	AAGTGCAATGCGCCATTAGATTTTT	CGTGGGCGTAGGAGACCGGGGGTGC	1188	115106	13260	HAUS1	11030	3504	RBPMS
DB0001R04C17N2_DN	AD0002R01C11N2_DN	Dn-Dn	TCGCCCTGCCGCTGGGCCCCCCCAC	CACCCCCCCAGACCCCGGACATTCG	843	115106	13260	HAUS1	11030	3504	RBPMS
DB0001R04C17N2_UP	AD0002R01C16N2_UP	Up-Up	AAGTGCAATGCGCCATTAGATTTTT	TCCGTAGTATGCGTCCCGCGGGGGA	806	115106	13260	HAUS1	11030	3504	RBPMS
DB0001R04C17N2_DN	AD0002R01C16N2_DN	Dn-Dn	TCGCCCTGCCGCTGGGCCCCCCCAC	AGGGGAGCGATTAGGGAATAGTCAC	2103	115106	13260	HAUS1	11030	3504	RBPMS
DB0001R04C17N2_UP	AD0002R01C21N2_UP	Up-Up	AAGTGCAATGCGCCATTAGATTTTT	TTGGGCCCGGAGGGCTATAGGGGGG	3490	115106	13260	HAUS1	55165	4717	CEP55
DB0001R04C17N2_DN	AD0002R01C21N2_DN	Dn-Dn	TCGCCCTGCCGCTGGGCCCCCCCAC	AGATGAAAATAACATGTCAACCTTA	6934	115106	13260	HAUS1	55165	4717	CEP55
DB0001R04C17N2_UP	AD0002R02C01N2_UP	Up-Up	AAGTGCAATGCGCCATTAGATTTTT	TGCTGGGGGAACCCGCATCGAACCC	22752	115106	13260	HAUS1	55165	4717	CEP55
DB0001R04C17N2_DN	AD0002R02C01N2_DN	Dn-Dn	TCGCCCTGCCGCTGGGCCCCCCCAC	GCCTGACTGAATACCCAACAAGATC	25651	115106	13260	HAUS1	55165	4717	CEP55
DB0001R04C17N2_UP	AD0002R02C02N1_UP	Up-Up	AAGTGCAATGCGCCATTAGATTTTT	TGGAATGAGTAGGAGGTGACTGTGC	809	115106	13260	HAUS1	163	4761	AP2B1
DB0001R04C17N2_DN	AD0002R02C02N1_DN	Dn-Dn	TCGCCCTGCCGCTGGGCCCCCCCAC	TACCTGGACTCAGTCGACTGCAAAA	1023	115106	13260	HAUS1	163	4761	AP2B1
DB0001R04C17N2_UP	AD0002R02C03N2_UP	Up-Up	AAGTGCAATGCGCCATTAGATTTTT	CCGGTATTGCACGTGATAGTGGTTA	788	115106	13260	HAUS1	163	4761	AP2B1
DB0001R04C17N2_DN	AD0002R02C03N2_DN	Dn-Dn	TCGCCCTGCCGCTGGGCCCCCCCAC	GCGCTTTGACACTGATGACTCACCC	614	115106	13260	HAUS1	163	4761	AP2B1
DB0001R04C17N2_DN	AD0002R02C10N1_DN	Dn-Dn	TCGCCCTGCCGCTGGGCCCCCCCAC	CACTAAGGACGTCAGAAAACCAGCG	1	115106	13260	HAUS1	896	6197	CCND3
DB0001R04C17N2_DN	AD0002R03C01N2_DN	Dn-Dn	TCGCCCTGCCGCTGGGCCCCCCCAC	AAAGCGCAAAGACACCCCGATTAGC	112	115106	13260	HAUS1	51143	56626	DYNC1LI1
DB0001R04C17N2_UP	AD0002R03C22N2_UP	Up-Up	AAGTGCAATGCGCCATTAGATTTTT	GGCGGTGGTGGGGTAGGCTAGGCCG	263	115106	13260	HAUS1	54930	3863	HAUS4
DB0001R04C17N2_DN	AD0002R03C22N2_DN	Dn-Dn	TCGCCCTGCCGCTGGGCCCCCCCAC	CTCGGAGATTGTTCATCCACGTATG	364	115106	13260	HAUS1	54930	3863	HAUS4
DB0001R04C17N2_UP	AD0002R04C06N2_UP	Up-Up	AAGTGCAATGCGCCATTAGATTTTT	TAGGGCGGTGCCTCGCGTGACTTGG	233	115106	13260	HAUS1	54930	3863	HAUS4
DB0001R04C17N2_DN	AD0002R04C06N2_DN	Dn-Dn	TCGCCCTGCCGCTGGGCCCCCCCAC	CCCACTATACGCACATATACTAAGG	257	115106	13260	HAUS1	54930	3863	HAUS4
DB0001R04C17N2_UP	AD0002R05C10N2_UP	Up-Up	AAGTGCAATGCGCCATTAGATTTTT	CTATAATAGTTTTTAACAACAGAGA	1	115106	13260	HAUS1	10426	8943	TUBGCP3
DB0001R04C17N2_DN	AD0002R05C14N2_DN	Dn-Dn	TCGCCCTGCCGCTGGGCCCCCCCAC	CTATCATCATAGCTTTTGTGATCA	1	115106	13260	HAUS1	10383	2550	TUBB2C
DB0001R04C17N2_UP	AD0002R06C23N2_UP	Up-Up	AAGTGCAATGCGCCATTAGATTTTT	TAGACCGCATAGGCAATCATGTGTT	1	115106	13260	HAUS1	55142	6429	HAUS2
DB0001R04C17N2_UP	AD0002R07C12N2_UP	Up-Up	AAGTGCAATGCGCCATTAGATTTTT	CACTTAGACTAACCTGTCGCGGGTC	1	115106	13260	HAUS1	5566	71136	PRKACA
DB0001R04C17N2_UP	AD0002R07C21N2_UP	Up-Up	AAGTGCAATGCGCCATTAGATTTTT	GTTGCACCAGGGGGGTATTGGCTGA	1	115106	13260	HAUS1	5048	12270	PAFAH1B1
DB0001R04C17N2_UP	AD0002R08C15N2_UP	Up-Up	AAGTGCAATGCGCCATTAGATTTTT	TATCGGCTTATATTAGCCTTGGTAA	5427	115106	13260	HAUS1	10464	71402	PIBF1
DB0001R04C17N2_DN	AD0002R08C15N2_DN	Dn-Dn	TCGCCCTGCCGCTGGGCCCCCCCAC	CCGGCGGCCTGTCCATACGTGGGCA	5690	115106	13260	HAUS1	10464	71402	PIBF1
DB0001R04C17N2_UP	AD0002R08C16N1_UP	Up-Up	AAGTGCAATGCGCCATTAGATTTTT	TACTTTTGTTCTTTCATATTTCTAA	6593	115106	13260	HAUS1	10464	71402	PIBF1
DB0001R04C17N2_DN	AD0002R08C16N1_DN	Dn-Dn	TCGCCCTGCCGCTGGGCCCCCCCAC	AAAGAACAACAAGACGGGCAAGAAC	8428	115106	13260	HAUS1	10464	71402	PIBF1
DB0001R04C17N2_UP	AD0002R09C01N2_UP	Up-Up	AAGTGCAATGCGCCATTAGATTTTT	TCTCGAGTCGATATACTTCCTGTCC	1	115106	13260	HAUS1	6683	72169	SPAST
DB0001R04C17N2_UP	AD0002R09C04N2_UP	Up-Up	AAGTGCAATGCGCCATTAGATTTTT	TGTGGCGACATTCACAACTCTTGTT	511	115106	13260	HAUS1	10460	71455	TACC3
DB0001R04C17N2_DN	AD0002R09C04N2_DN	Dn-Dn	TCGCCCTGCCGCTGGGCCCCCCCAC	CGCCGACAGTTACCCCCAAGCCTTG	305	115106	13260	HAUS1	10460	71455	TACC3
DB0001R04C17N2_UP	AD0002R09C12N2_UP	Up-Up	AAGTGCAATGCGCCATTAGATTTTT	TGAAACCCTGGTGCACATAGTTCTA	1	115106	13260	HAUS1	51175	1716	TUBE1
DB0001R04C17N2_UP	AD0002R09C20N2_UP	Up-Up	AAGTGCAATGCGCCATTAGATTTTT	TTTTTGTTTCTGAGATTGAAGTTGT	274	115106	13260	HAUS1	80254	7011	CEP63
DB0001R04C17N2_DN	AD0002R09C20N2_DN	Dn-Dn	TCGCCCTGCCGCTGGGCCCCCCCAC	TAACACCCTAAACTTACTCTGAAAT	554	115106	13260	HAUS1	80254	7011	CEP63
DB0001R04C17N2_DN	AD0002R09C21N2_DN	Dn-Dn	TCGCCCTGCCGCTGGGCCCCCCCAC	TCCCGACGGCCTCAAATCACCATAA	2	115106	13260	HAUS1	80254	7011	CEP63
DB0001R04C17N2_DN	AD0002R10C10N2_DN	Dn-Dn	TCGCCCTGCCGCTGGGCCCCCCCAC	TGCGATACGTTTAATCGATCAAGAT	1	115106	13260	HAUS1	79959	1190	CEP76
DB0001R04C17N2_UP	AD0002R11C03N2_UP	Up-Up	AAGTGCAATGCGCCATTAGATTTTT	ACCCAGGGTTCATTAAGAATTGTGG	1	115106	13260	HAUS1	90410	4088	IFT20
DB0001R04C17N2_DN	AD0002R11C12N2_DN	Dn-Dn	TCGCCCTGCCGCTGGGCCCCCCCAC	GGCTACAACGATATCAACCCTTACG	35	115106	13260	HAUS1	51053	5591	GMNN
DB0001R04C17N2_DN	AD0002R11C19N1_DN	Dn-Dn	TCGCCCTGCCGCTGGGCCCCCCCAC	TTGTATACTAGTAAACATCAGAATA	1	115106	13260	HAUS1	51053	5591	GMNN
DB0001R04C17N2_DN	AD0002R11C22N2_DN	Dn-Dn	TCGCCCTGCCGCTGGGCCCCCCCAC	GAAACTGCAAATTCGAATAGATTAT	2	115106	13260	HAUS1	5708	5171	PSMD2
DB0001R04C17N2_UP	AD0002R12C04N1_UP	Up-Up	AAGTGCAATGCGCCATTAGATTTTT	ACATCGGCACCGAAGCCCGCCGTA	2	115106	13260	HAUS1	1032	3933	CDKN2D
DB0001R04C17N2_DN	AD0002R12C04N1_DN	Dn-Dn	TCGCCCTGCCGCTGGGCCCCCCCAC	CTTAAGGTGAGTTATCCATATCTAT	4	115106	13260	HAUS1	1032	3933	CDKN2D
DB0001R04C17N2_UP	AD0002R12C05N1_UP	Up-Up	AAGTGCAATGCGCCATTAGATTTTT	GCTCAGTGGGCTAGATGGGTGGATG	2	115106	13260	HAUS1	1032	3933	CDKN2D
DB0001R04C17N2_DN	AD0002R12C05N1_DN	Dn-Dn	TCGCCCTGCCGCTGGGCCCCCCCAC	TATTCTCTAATTAAGATACTTCGCC	6	115106	13260	HAUS1	1032	3933	CDKN2D
DB0001R04C17N2_UP	AD0002R12C08N1_UP	Up-Up	AAGTGCAATGCGCCATTAGATTTTT	GTCTGTCTTTTCGCCTTGTTGAAAG	1	115106	13260	HAUS1	10933	4430	MORF4L1
DB0001R04C17N2_DN	AD0002R12C08N1_DN	Dn-Dn	TCGCCCTGCCGCTGGGCCCCCCCAC	AGCCCCACACGGGTATTACACTTCA	1	115106	13260	HAUS1	10933	4430	MORF4L1
DB0001R04C17N2_UP	AD0002R12C14N2_UP	Up-Up	AAGTGCAATGCGCCATTAGATTTTT	CCATGTTACGCGCTAAGGCCTCAAC	1	115106	13260	HAUS1	10933	4430	MORF4L1
DB0001R04C17N2_DN	AD0002R12C14N2_DN	Dn-Dn	TCGCCCTGCCGCTGGGCCCCCCCAC	CATCCAGCACCGCCCAAAACAACAG	1	115106	13260	HAUS1	10933	4430	MORF4L1
DB0001R04C17N2_UP	AD0002R12C17N2_UP	Up-Up	AAGTGCAATGCGCCATTAGATTTTT	CCGTGCAGGGGTAGTACTGGAAGGG	1	115106	13260	HAUS1	6015	4435	RING1
DB0001R04C17N2_UP	AD0002R13C10N2_UP	Up-Up	AAGTGCAATGCGCCATTAGATTTTT	AAAAATGTCTTCCATGTCAGCTGAG	1	115106	13260	HAUS1	5701	7961	PSMC2
DB0001R04C17N2_DN	AD0002R13C10N2_DN	Dn-Dn	TCGCCCTGCCGCTGGGCCCCCCCAC	GGTAGGCCGTAAAAACCTGCGGTAA	2	115106	13260	HAUS1	5701	7961	PSMC2
DB0001R04C17N2_DN	AD0002R13C16N2_DN	Dn-Dn	TCGCCCTGCCGCTGGGCCCCCCCAC	AATAACTAGCCTACAATAGTATTGA	2	115106	13260	HAUS1	1019	4019	CDK4
DB0001R04C17N2_UP	AD0002R13C18N2_UP	Up-Up	AAGTGCAATGCGCCATTAGATTTTT	ACGGTCGTATACAGCAGGGGTAGTG	1	115106	13260	HAUS1	665	2427	BNIP3L
DB0001R04C17N2_DN	AD0002R13C18N2_DN	Dn-Dn	TCGCCCTGCCGCTGGGCCCCCCCAC	GGAACTTAGGGGGGCGCTCCAAGCG	1	115106	13260	HAUS1	665	2427	BNIP3L
DB0001R04C17N2_UP	AD0002R13C22N2_UP	Up-Up	AAGTGCAATGCGCCATTAGATTTTT	GACCCCGGAGCTTAGCTCCCCTGGG	1	115106	13260	HAUS1	56904	6148	SH3GLB2
DB0001R04C17N2_DN	AD0002R13C22N2_DN	Dn-Dn	TCGCCCTGCCGCTGGGCCCCCCCAC	ATGTTCAGCTCCTGCTATCAGAACA	2	115106	13260	HAUS1	56904	6148	SH3GLB2
DB0001R04C17N2_DN	AD0002R13C24N2_DN	Dn-Dn	TCGCCCTGCCGCTGGGCCCCCCCAC	TCCCTTGAAATGGGAATCGAAGATT	1	115106	13260	HAUS1	6285	3757	S100B
DB0001R04C17N2_DN	AD0002R14C01N2_DN	Dn-Dn	TCGCCCTGCCGCTGGGCCCCCCCAC	CATGAGGCCCCATCCTCGTCCCGGT	2	115106	13260	HAUS1	6285	3757	S100B
DB0001R04C17N2_UP	AD0002R14C05N2_UP	Up-Up	AAGTGCAATGCGCCATTAGATTTTT	CTTAATGTAATTAACAAACCTTAAC	1	115106	13260	HAUS1	638	3740	BIK
DB0001R04C17N2_DN	AD0002R14C05N2_DN	Dn-Dn	TCGCCCTGCCGCTGGGCCCCCCCAC	CTCCAGAGCGTCCCGTGCCACGCAC	1	115106	13260	HAUS1	638	3740	BIK
DB0001R04C17N2_UP	AD0002R14C06N1_UP	Up-Up	AAGTGCAATGCGCCATTAGATTTTT	CTGCCCGGAAGTATTCGGGAGGTGG	1	115106	13260	HAUS1	638	3740	BIK
DB0001R04C17N2_DN	AD0002R14C06N1_DN	Dn-Dn	TCGCCCTGCCGCTGGGCCCCCCCAC	AGGTATTATAGGAAAATATATCGAG	4	115106	13260	HAUS1	638	3740	BIK
DB0001R04C17N2_UP	AD0002R14C19N1_UP	Up-Up	AAGTGCAATGCGCCATTAGATTTTT	GGGTGGGCAGGATCGAACGACGGAC	47	115106	13260	HAUS1	79441	4024	HAUS3
DB0001R04C17N2_DN	AD0002R14C23N2_DN	Dn-Dn	TCGCCCTGCCGCTGGGCCCCCCCAC	AGGTTGTCACGTTGACTTATTCTCT	1	115106	13260	HAUS1	79441	4024	HAUS3
DB0001R04C17N2_DN	AD0002R14C24N1_DN	Dn-Dn	TCGCCCTGCCGCTGGGCCCCCCCAC	GGAGTTCCGCGGGCATCCAGCCTCG	1	115106	13260	HAUS1	1069	5663	CETN2
DB0001R04C17N2_UP	AD0002R15C10N2_UP	Up-Up	AAGTGCAATGCGCCATTAGATTTTT	TCTTTCCATATAAATGCGGAACGTC	10284	115106	13260	HAUS1	80321	1596	CEP70
DB0001R04C17N2_DN	AD0002R15C10N2_DN	Dn-Dn	TCGCCCTGCCGCTGGGCCCCCCCAC	GTGCATTCTCTCTAACCCAAATGGC	15881	115106	13260	HAUS1	80321	1596	CEP70
DB0001R04C17N2_UP	AD0002R15C12N2_UP	Up-Up	AAGTGCAATGCGCCATTAGATTTTT	CTGAATATATGTGATGGTATTGAGG	3256	115106	13260	HAUS1	80321	1596	CEP70
DB0001R04C17N2_DN	AD0002R15C12N2_DN	Dn-Dn	TCGCCCTGCCGCTGGGCCCCCCCAC	CATACGGCCAACCAGTACATACCAG	9122	115106	13260	HAUS1	80321	1596	CEP70
DB0001R04C17N2_UP	AD0002R15C13N2_UP	Up-Up	AAGTGCAATGCGCCATTAGATTTTT	GAGGTCAATTGGCGTTTTTAGACGC	1	115106	13260	HAUS1	23177	3746	CEP68
DB0001R04C17N2_UP	AD0002R15C15N2_UP	Up-Up	AAGTGCAATGCGCCATTAGATTTTT	AAAATTGTACCTGCAAATTGATAGC	1	115106	13260	HAUS1	23177	3746	CEP68
DB0001R04C17N2_UP	AD0002R16C04N1_UP	Up-Up	AAGTGCAATGCGCCATTAGATTTTT	TGGATAACTTCAAATTACTTCCTGG	1	115106	13260	HAUS1	10426	2984	TUBGCP3
DB0001R04C17N2_UP	AD0003R01C13N2_UP	Up-Up	AAGTGCAATGCGCCATTAGATTTTT	GGACGCGTGCTGCAAACGGGGGATG	156	115106	13260	HAUS1	7329	3129	UBE2I
DB0001R04C17N2_DN	AD0003R01C13N2_DN	Dn-Dn	TCGCCCTGCCGCTGGGCCCCCCCAC	GACACTAAACTGGCTAGCGTCACCT	210	115106	13260	HAUS1	7329	3129	UBE2I
DB0001R04C17N2_UP	AD0003R01C23N2_UP	Up-Up	AAGTGCAATGCGCCATTAGATTTTT	AGCTCATTCGTGTGATTCCGTGTAT	17	115106	13260	HAUS1	6810	8013	STX4
DB0001R04C17N2_DN	AD0003R01C23N2_DN	Dn-Dn	TCGCCCTGCCGCTGGGCCCCCCCAC	AGCCGGCTTGAACACCCTCTCTAAC	2	115106	13260	HAUS1	6810	8013	STX4
DB0001R04C17N2_DN	AD0003R02C05N1_DN	Dn-Dn	TCGCCCTGCCGCTGGGCCCCCCCAC	TCTAGCTATGAAGTCATTATCTGTC	1	115106	13260	HAUS1	5932	1563	RBBP8
DB0001R04C17N2_DN	AD0003R02C07N2_DN	Dn-Dn	TCGCCCTGCCGCTGGGCCCCCCCAC	CACTCCTACATTACATTCTTCTATC	1	115106	13260	HAUS1	6844	4137	VAMP2
DB0001R04C17N2_UP	AD0003R02C08N1_UP	Up-Up	AAGTGCAATGCGCCATTAGATTTTT	TGCGGTGAGGGGTGGTGGCGGGGGG	1	115106	13260	HAUS1	6844	4137	VAMP2
DB0001R04C17N2_UP	AD0003R02C13N2_UP	Up-Up	AAGTGCAATGCGCCATTAGATTTTT	CACGGGCCGCACGGACGGCGAGCAT	1	115106	13260	HAUS1	9111	7519	NMI
DB0001R04C17N2_DN	AD0003R02C17N2_DN	Dn-Dn	TCGCCCTGCCGCTGGGCCCCCCCAC	AATCACGATCAGTTCAAACCCTGTT	1	115106	13260	HAUS1	27258	5664	LSM3
DB0001R04C17N2_DN	AD0003R02C19N2_DN	Dn-Dn	TCGCCCTGCCGCTGGGCCCCCCCAC	GTAATAGAGTAAGACCCGATTATGT	2	115106	13260	HAUS1	114932	2777	MRFAP1L1
DB0001R04C17N2_UP	AD0003R02C22N2_UP	Up-Up	AAGTGCAATGCGCCATTAGATTTTT	CTGTGTTGTGTCATTTATGTTTGAT	24	115106	13260	HAUS1	114932	2777	MRFAP1L1
DB0001R04C17N2_DN	AD0003R02C23N1_DN	Dn-Dn	TCGCCCTGCCGCTGGGCCCCCCCAC	ACGGGCTAATACAATAGTGTTAATG	1	115106	13260	HAUS1	6271	5964	S100A1
DB0001R04C17N2_DN	AD0003R02C24N1_DN	Dn-Dn	TCGCCCTGCCGCTGGGCCCCCCCAC	TAGGTATGTTAATGCCCAAAAGACA	1	115106	13260	HAUS1	6271	5964	S100A1
DB0001R04C17N2_DN	AD0003R03C13N2_DN	Dn-Dn	TCGCCCTGCCGCTGGGCCCCCCCAC	AACTGTTTAGATTCTCGTGACTTGA	1	115106	13260	HAUS1	22974	3600	TPX2
DB0001R04C17N2_DN	AD0003R04C06N2_DN	Dn-Dn	TCGCCCTGCCGCTGGGCCCCCCCAC	CCCACCCCACGTCCCTCCATGCTCC	1	115106	13260	HAUS1	585	1740	BBS4
DB0001R04C17N2_DN	AD0003R04C08N2_DN	Dn-Dn	TCGCCCTGCCGCTGGGCCCCCCCAC	TTTCTATGCCATACAAGAGGCGAAT	1	115106	13260	HAUS1	585	1740	BBS4
DB0001R04C17N2_DN	AD0003R04C13N2_DN	Dn-Dn	TCGCCCTGCCGCTGGGCCCCCCCAC	TTCGTCCCGACTCGCCGAAGTTGCC	1	115106	13260	HAUS1	9702	10302	CEP57
DB0001R04C17N2_UP	AD0003R04C17N2_UP	Up-Up	AAGTGCAATGCGCCATTAGATTTTT	ATGCTCTGGTACTAATTTAGCCTTC	1	115106	13260	HAUS1	129880	10732	BBS5
DB0001R04C17N2_DN	AD0003R04C17N2_DN	Dn-Dn	TCGCCCTGCCGCTGGGCCCCCCCAC	CCCTACCCGATCCGACGCACGCCCT	1	115106	13260	HAUS1	129880	10732	BBS5
DB0001R04C17N2_UP	AD0003R04C20N2_UP	Up-Up	AAGTGCAATGCGCCATTAGATTTTT	AATGAAGGAAAACGGGTGAGGCGCG	1	115106	13260	HAUS1	153241	10401	CEP120
DB0001R04C17N2_UP	AD0003R06C01N2_UP	Up-Up	AAGTGCAATGCGCCATTAGATTTTT	GAGGCTTAAAATATTAGTCACAGAT	6	115106	13260	HAUS1	55722	3636	CEP72
DB0001R04C17N2_DN	AD0003R06C01N2_DN	Dn-Dn	TCGCCCTGCCGCTGGGCCCCCCCAC	AATGGTCACAAAGATTTTCGTTAGG	66	115106	13260	HAUS1	55722	3636	CEP72
DB0001R04C17N2_UP	AD0003R06C02N2_UP	Up-Up	AAGTGCAATGCGCCATTAGATTTTT	GGAGTGTATTTAATACTAGACGTTA	1	115106	13260	HAUS1	54585	1540	LZTFL1
DB0001R04C17N2_DN	AD0003R06C02N2_DN	Dn-Dn	TCGCCCTGCCGCTGGGCCCCCCCAC	CATAAAGATACTGTTCTACTCACAG	1	115106	13260	HAUS1	54585	1540	LZTFL1
DB0001R04C17N2_DN	AD0003R06C17N2_DN	Dn-Dn	TCGCCCTGCCGCTGGGCCCCCCCAC	AAACCGCGCAAACCCCGTGGACCCA	19	115106	13260	HAUS1	60509	4496	AGBL5
DB0001R04C18N1_UP	AD0001R01C01N2_UP	Up-Up	TTGGTGGGTGCGGTACCGGCTGTGT	CTTTCTTATGTACCGGATAGTGTGG	1984	115106	13260	HAUS1	9814	9688	SFI1
DB0001R04C18N1_DN	AD0001R01C01N2_DN	Dn-Dn	CCAGTATACACCATATTTCTTGCTA	TTACTCTTCTAGCGAAACAACGCTC	1747	115106	13260	HAUS1	9814	9688	SFI1
DB0001R04C18N1_UP	AD0001R01C03N2_UP	Up-Up	TTGGTGGGTGCGGTACCGGCTGTGT	CCGGGGGTGGGGAGACGGCCCTGGA	1079	115106	13260	HAUS1	9814	9688	SFI1
DB0001R04C18N1_DN	AD0001R01C03N2_DN	Dn-Dn	CCAGTATACACCATATTTCTTGCTA	GTGGACGTTTAAAATTTAAGGAACG	2169	115106	13260	HAUS1	9814	9688	SFI1
DB0001R04C18N1_UP	AD0001R01C12N2_UP	Up-Up	TTGGTGGGTGCGGTACCGGCTGTGT	CACATATAAAATCTTCATGTGCAAT	257	115106	13260	HAUS1	1020	3701	CDK5
DB0001R04C18N1_DN	AD0001R01C12N2_DN	Dn-Dn	CCAGTATACACCATATTTCTTGCTA	CTGCTGCCCCCATTCCATCCTTGAC	210	115106	13260	HAUS1	1020	3701	CDK5
DB0001R04C18N1_DN	AD0001R01C14N2_DN	Dn-Dn	CCAGTATACACCATATTTCTTGCTA	TCAGTACTAGATACGGAACAAATTA	1	115106	13260	HAUS1	1020	3701	CDK5
DB0001R04C18N1_UP	AD0001R01C15N2_UP	Up-Up	TTGGTGGGTGCGGTACCGGCTGTGT	TTGATCGTGGGCTAGAGTTATGGAT	1	115106	13260	HAUS1	55559	347	HAUS7
DB0001R04C18N1_DN	AD0001R01C15N2_DN	Dn-Dn	CCAGTATACACCATATTTCTTGCTA	TGTAAGGTTGTCTCAGAAGCCTTGG	1	115106	13260	HAUS1	55559	347	HAUS7
DB0001R04C18N1_DN	AD0001R01C19N2_DN	Dn-Dn	CCAGTATACACCATATTTCTTGCTA	ACTGAATTTGGGGTTTGCGAGTCTG	1	115106	13260	HAUS1	10121	3250	ACTR1A
DB0001R04C18N1_UP	AD0001R01C22N2_UP	Up-Up	TTGGTGGGTGCGGTACCGGCTGTGT	GTTGGGTTAGAACTTTTCATGGAGG	5693	115106	13260	HAUS1	29922	5633	NME7
DB0001R04C18N1_UP	AD0001R02C14N2_UP	Up-Up	TTGGTGGGTGCGGTACCGGCTGTGT	CTTGGGTCGGGAGGGCGTTTGGGGG	1	115106	13260	HAUS1	10376	229	TUBA1B
DB0001R04C18N1_UP	AD0001R02C15N1_UP	Up-Up	TTGGTGGGTGCGGTACCGGCTGTGT	TGGGCGAGCTGAACATGCGGAGGAC	1	115106	13260	HAUS1	10376	229	TUBA1B
DB0001R04C18N1_UP	AD0001R02C18N1_UP	Up-Up	TTGGTGGGTGCGGTACCGGCTGTGT	AAATAATTGGCCCGTCAGAAGTACG	2	115106	13260	HAUS1	10376	6115	TUBA1B
DB0001R04C18N1_UP	AD0001R02C19N1_UP	Up-Up	TTGGTGGGTGCGGTACCGGCTGTGT	TTAACTAGACTTAATTTCTTTCAAT	1	115106	13260	HAUS1	10376	6115	TUBA1B
DB0001R04C18N1_DN	AD0001R02C19N1_DN	Dn-Dn	CCAGTATACACCATATTTCTTGCTA	CGGCCTTCCACCGCTAGGTCATCGA	1	115106	13260	HAUS1	10376	6115	TUBA1B
DB0001R04C18N1_UP	AD0001R02C23N1_UP	Up-Up	TTGGTGGGTGCGGTACCGGCTGTGT	CAAAAACCGTGCACTAATCTGTTAT	916	115106	13260	HAUS1	55722	4	CEP72
DB0001R04C18N1_DN	AD0001R02C23N1_DN	Dn-Dn	CCAGTATACACCATATTTCTTGCTA	GGAAGCACTGCCACTAATACCCGCA	702	115106	13260	HAUS1	55722	4	CEP72
DB0001R04C18N1_DN	AD0001R03C02N2_DN	Dn-Dn	CCAGTATACACCATATTTCTTGCTA	GTCACATAACTGCGCTCACACTACA	1	115106	13260	HAUS1	55722	4	CEP72
DB0001R04C18N1_UP	AD0001R03C04N2_UP	Up-Up	TTGGTGGGTGCGGTACCGGCTGTGT	GGTTTCTGAGGATTGTCTGAGGCGT	1	115106	13260	HAUS1	261734	10399	NPHP4
DB0001R04C18N1_DN	AD0001R03C04N2_DN	Dn-Dn	CCAGTATACACCATATTTCTTGCTA	GGCGCTCGAATCCTTACTCTCATAA	39	115106	13260	HAUS1	261734	10399	NPHP4
DB0001R04C18N1_UP	AD0001R04C07N2_UP	Up-Up	TTGGTGGGTGCGGTACCGGCTGTGT	TGTCACTCGGATAACCACTCATGCC	2	115106	13260	HAUS1	6102	11374	RP2
DB0001R04C18N1_UP	AD0001R04C13N2_UP	Up-Up	TTGGTGGGTGCGGTACCGGCTGTGT	TGGGCTCCCGCGGGGGAGATTGATG	56	115106	13260	HAUS1	26146	11570	TRAF3IP1
DB0001R04C18N1_DN	AD0001R04C13N2_DN	Dn-Dn	CCAGTATACACCATATTTCTTGCTA	AATCAAGCAACGCACAGGATCCTGA	1	115106	13260	HAUS1	26146	11570	TRAF3IP1
DB0001R04C18N1_UP	AD0001R04C19N2_UP	Up-Up	TTGGTGGGTGCGGTACCGGCTGTGT	TAGATGAGGTCTCACCTCATTTCGG	81	115106	13260	HAUS1	132320	12277	SCLT1
DB0001R04C18N1_DN	AD0001R04C19N2_DN	Dn-Dn	CCAGTATACACCATATTTCTTGCTA	CGGGCTAGGTGATATGAGGAGACGC	229	115106	13260	HAUS1	132320	12277	SCLT1
DB0001R04C18N1_DN	AD0001R04C22N2_DN	Dn-Dn	CCAGTATACACCATATTTCTTGCTA	CGCCAAAAGCAAGGTACATCCCGTG	2	115106	13260	HAUS1	1778	12239	DYNC1H1
DB0001R04C18N1_UP	AD0001R04C24N2_UP	Up-Up	TTGGTGGGTGCGGTACCGGCTGTGT	TTCAGCTAGCGACGGGTGACATGGG	1	115106	13260	HAUS1	1778	12239	DYNC1H1
DB0001R04C18N1_UP	AD0001R05C06N2_UP	Up-Up	TTGGTGGGTGCGGTACCGGCTGTGT	TTAGTCCTAGACGCCACGGTAGGAG	920	115106	13260	HAUS1	116840	12626	CNTROB
DB0001R04C18N1_DN	AD0001R05C06N2_DN	Dn-Dn	CCAGTATACACCATATTTCTTGCTA	CCAATGCTATAAATCTTAATGCTC	692	115106	13260	HAUS1	116840	12626	CNTROB
DB0001R04C18N1_UP	AD0001R05C07N2_UP	Up-Up	TTGGTGGGTGCGGTACCGGCTGTGT	ATCGGCTTCTTTACCCATCAGAAGC	1	115106	13260	HAUS1	57405	13089	SPC25
DB0001R04C18N1_UP	AD0001R05C11N2_UP	Up-Up	TTGGTGGGTGCGGTACCGGCTGTGT	CGATAATACGGTAAAGTGCTAGGAG	452	115106	13260	HAUS1	115106	13260	HAUS1
DB0001R04C18N1_DN	AD0001R05C11N2_DN	Dn-Dn	CCAGTATACACCATATTTCTTGCTA	AATAAAAAAGTAGTGTAGTTGG	277	115106	13260	HAUS1	115106	13260	HAUS1
DB0001R04C18N1_UP	AD0001R05C13N2_UP	Up-Up	TTGGTGGGTGCGGTACCGGCTGTGT	TATGTTTCTTTATCGATACTTGCAC	273	115106	13260	HAUS1	115106	13260	HAUS1
DB0001R04C18N1_DN	AD0001R05C13N2_DN	Dn-Dn	CCAGTATACACCATATTTCTTGCTA	AGTTGTACATTAGTAAGAATTTTTA	157	115106	13260	HAUS1	115106	13260	HAUS1
DB0001R04C18N1_UP	AD0001R05C15N1_UP	Up-Up	TTGGTGGGTGCGGTACCGGCTGTGT	TTTAAAAGACCGATAATGAAATGGG	69	115106	13260	HAUS1	27229	5836	TUBGCP4
DB0001R04C18N1_DN	AD0001R05C15N1_DN	Dn-Dn	CCAGTATACACCATATTTCTTGCTA	ACTGCAAATGACTTGAAGTCCGCCA	6191	115106	13260	HAUS1	27229	5836	TUBGCP4
DB0001R04C18N1_UP	AD0001R05C16N2_UP	Up-Up	TTGGTGGGTGCGGTACCGGCTGTGT	TCGGCGACACCGTTCGTTGTAGGGA	5285	115106	13260	HAUS1	27229	5836	TUBGCP4
DB0001R04C18N1_DN	AD0001R05C16N2_DN	Dn-Dn	CCAGTATACACCATATTTCTTGCTA	TACGAACTTCACTAGTTGCTATGTG	7883	115106	13260	HAUS1	27229	5836	TUBGCP4
DB0001R04C18N1_UP	AD0001R05C20N2_UP	Up-Up	TTGGTGGGTGCGGTACCGGCTGTGT	CACGACCCTGCAGTGCGAGGGACGC	25805	115106	13260	HAUS1	29911	573	HOOK2
DB0001R04C18N1_DN	AD0001R05C20N2_DN	Dn-Dn	CCAGTATACACCATATTTCTTGCTA	CGGGTACACGCTCAGACTAAGACTA	33102	115106	13260	HAUS1	29911	573	HOOK2
DB0001R04C18N1_UP	AD0001R05C21N2_UP	Up-Up	TTGGTGGGTGCGGTACCGGCTGTGT	TGCAATCGGGGTTAGCCGGACCTTG	36842	115106	13260	HAUS1	29911	573	HOOK2
DB0001R04C18N1_DN	AD0001R05C21N2_DN	Dn-Dn	CCAGTATACACCATATTTCTTGCTA	CGGTCGGTGAACTTGGCTAATGGAG	34820	115106	13260	HAUS1	29911	573	HOOK2
DB0001R04C18N1_DN	AD0001R06C01N2_DN	Dn-Dn	CCAGTATACACCATATTTCTTGCTA	CAATACAGCATTCACGAGAATTGTC	7	115106	13260	HAUS1	56890	9176	MDM1
DB0001R04C18N1_DN	AD0001R06C02N2_DN	Dn-Dn	CCAGTATACACCATATTTCTTGCTA	ATCGATTAACCCCCCAACGGTGACT	3	115106	13260	HAUS1	51259	6396	TMEM216
DB0001R04C18N1_UP	AD0001R06C05N2_UP	Up-Up	TTGGTGGGTGCGGTACCGGCTGTGT	TCCCAGTGCAAGGGGGGGTAGGCGG	6	115106	13260	HAUS1	51259	6396	TMEM216
DB0001R04C18N1_DN	AD0001R06C06N2_DN	Dn-Dn	CCAGTATACACCATATTTCTTGCTA	TGGAAGCTGCCTTCTAAGGCTGCAG	7183	115106	13260	HAUS1	80321	9161	CEP70
DB0001R04C18N1_DN	AD0001R06C08N1_DN	Dn-Dn	CCAGTATACACCATATTTCTTGCTA	CAAGAAAAATGTGTCTTTAAAACGC	1	115106	13260	HAUS1	80321	9161	CEP70
DB0001R04C18N1_UP	AD0001R07C06N2_UP	Up-Up	TTGGTGGGTGCGGTACCGGCTGTGT	TCCCTGGGTAGAGGACGGGAAGGGG	1	115106	13260	HAUS1	11258	3972	DCTN3
DB0001R04C18N1_DN	AD0001R07C06N2_DN	Dn-Dn	CCAGTATACACCATATTTCTTGCTA	CACCGCGCAACATTTCGGACACCCT	1	115106	13260	HAUS1	11258	3972	DCTN3
DB0001R04C18N1_DN	AD0001R07C16N2_DN	Dn-Dn	CCAGTATACACCATATTTCTTGCTA	TGTATTATTCGGCCGCCAGTAGTAC	19	115106	13260	HAUS1	5111	3156	PCNA
DB0001R04C18N1_UP	AD0001R07C17N2_UP	Up-Up	TTGGTGGGTGCGGTACCGGCTGTGT	TAGTCGCGGTCGGGGATAAGCTTTA	248	115106	13260	HAUS1	5111	3156	PCNA
DB0001R04C18N1_DN	AD0001R07C17N2_DN	Dn-Dn	CCAGTATACACCATATTTCTTGCTA	ACGTCTTCCTCTGACTCGCCGTCCT	219	115106	13260	HAUS1	5111	3156	PCNA
DB0001R04C18N1_DN	AD0001R07C20N1_DN	Dn-Dn	CCAGTATACACCATATTTCTTGCTA	GACCATGCAAATTTCTTTGTTCCGT	1	115106	13260	HAUS1	10142	14138	AKAP9
DB0001R04C18N1_DN	AD0001R07C23N2_DN	Dn-Dn	CCAGTATACACCATATTTCTTGCTA	TACACAGGCAGGAGGCATTATATTT	2	115106	13260	HAUS1	57695	14162	USP37
DB0001R04C18N1_DN	AD0001R08C03N2_DN	Dn-Dn	CCAGTATACACCATATTTCTTGCTA	GGTTGTTCCGGTTCTCCGGAGACAG	1	115106	13260	HAUS1	57695	14162	USP37
DB0001R04C18N1_DN	AD0001R08C11N2_DN	Dn-Dn	CCAGTATACACCATATTTCTTGCTA	GCCCTGATAGAATTCGGAGAGTAAC	48	115106	13260	HAUS1	4751	14238	NEK2
DB0001R04C18N1_UP	AD0001R08C17N2_UP	Up-Up	TTGGTGGGTGCGGTACCGGCTGTGT	AGTAACTTTTCTGGACCGCAGGGGC	5053	115106	13260	HAUS1	5577	14506	PRKAR2B
DB0001R04C18N1_UP	AD0001R08C22N2_UP	Up-Up	TTGGTGGGTGCGGTACCGGCTGTGT	TTGATCGGCGACAATGCATTGTTGGA	1	115106	13260	HAUS1	4739	14735	NEDD9
DB0001R04C18N1_DN	AD0001R09C07N2_DN	Dn-Dn	CCAGTATACACCATATTTCTTGCTA	TCCTCTCCTCTCACAGTTAGACACT	1	115106	13260	HAUS1	23568	3431	ARL2BP
DB0001R04C18N1_UP	AD0001R09C08N2_UP	Up-Up	TTGGTGGGTGCGGTACCGGCTGTGT	CAGGGTCTTCGTAGATATCATCTCG	1	115106	13260	HAUS1	23568	3431	ARL2BP
DB0001R04C18N1_UP	AD0001R09C09N2_UP	Up-Up	TTGGTGGGTGCGGTACCGGCTGTGT	CTTGATTCACATATCTAGGTGTGCG	2	115106	13260	HAUS1	8636	2717	SSNA1
DB0001R04C18N1_UP	AD0001R09C10N2_UP	Up-Up	TTGGTGGGTGCGGTACCGGCTGTGT	GCTGGGTCCATGATAGCGACGGTGG	1	115106	13260	HAUS1	8636	2717	SSNA1
DB0001R04C18N1_UP	AD0001R09C13N2_UP	Up-Up	TTGGTGGGTGCGGTACCGGCTGTGT	CCATGTAATAGGGAGGTGGCTCCTG	1	115106	13260	HAUS1	6672	7188	SP100
DB0001R04C18N1_UP	AD0001R09C15N2_UP	Up-Up	TTGGTGGGTGCGGTACCGGCTGTGT	CTGTTCTGGCACTGGGCCCACTGGG	1	115106	13260	HAUS1	10769	6177	PLK2
DB0001R04C18N1_DN	AD0001R09C21N1_DN	Dn-Dn	CCAGTATACACCATATTTCTTGCTA	AGATGTATAATCCTTTATAGCTTCA	1	115106	13260	HAUS1	10320	2940	IKZF1
DB0001R04C18N1_DN	AD0001R09C22N2_DN	Dn-Dn	CCAGTATACACCATATTTCTTGCTA	CCCAGTCTTTACCGGCTCAAAGATT	1	115106	13260	HAUS1	10320	2940	IKZF1
DB0001R04C18N1_UP	AD0001R09C24N2_UP	Up-Up	TTGGTGGGTGCGGTACCGGCTGTGT	TACATTCTTGGGAAGTTCGCTAGCG	40302	115106	13260	HAUS1	90410	10243	IFT20
DB0001R04C18N1_DN	AD0001R09C24N2_DN	Dn-Dn	CCAGTATACACCATATTTCTTGCTA	GTCCCTGTCTGTTTCGCTGTCGAAT	38969	115106	13260	HAUS1	90410	10243	IFT20
DB0001R04C18N1_UP	AD0001R10C01N2_UP	Up-Up	TTGGTGGGTGCGGTACCGGCTGTGT	GTATAAACGATGGTTCCTCACCGAC	47500	115106	13260	HAUS1	90410	10243	IFT20
DB0001R04C18N1_DN	AD0001R10C01N2_DN	Dn-Dn	CCAGTATACACCATATTTCTTGCTA	GTCGCTTATTGCTCATGCAATCTGT	59609	115106	13260	HAUS1	90410	10243	IFT20
DB0001R04C18N1_UP	AD0001R10C03N2_UP	Up-Up	TTGGTGGGTGCGGTACCGGCTGTGT	TTTTTAATTCCTGGTTACTCGGTCG	3718	115106	13260	HAUS1	23332	10089	CLASP1
DB0001R04C18N1_DN	AD0001R10C03N2_DN	Dn-Dn	CCAGTATACACCATATTTCTTGCTA	CAAAACAATCCGTCTCACCTGTGCC	3578	115106	13260	HAUS1	23332	10089	CLASP1
DB0001R04C18N1_UP	AD0001R10C04N2_UP	Up-Up	TTGGTGGGTGCGGTACCGGCTGTGT	TGAGGGTGGTCGTGCGCCCTGCGGC	1987	115106	13260	HAUS1	23332	10089	CLASP1
DB0001R04C18N1_DN	AD0001R10C04N2_DN	Dn-Dn	CCAGTATACACCATATTTCTTGCTA	ACGGGGCACTGCGCTGACACAACCG	1141	115106	13260	HAUS1	23332	10089	CLASP1
DB0001R04C18N1_UP	AD0001R10C08N2_UP	Up-Up	TTGGTGGGTGCGGTACCGGCTGTGT	GAGTGTTCTTACCACTAAAGGAATT	1	115106	13260	HAUS1	10376	7910	TUBA1B
DB0001R04C18N1_UP	AD0001R10C18N2_UP	Up-Up	TTGGTGGGTGCGGTACCGGCTGTGT	CAACGGGGGTAGGGGTGATTATGAG	6910	115106	13260	HAUS1	11116	7071	FGFR1OP
DB0001R04C18N1_DN	AD0001R10C18N2_DN	Dn-Dn	CCAGTATACACCATATTTCTTGCTA	CACAACGCACCGCCGCCAACGCGGC	3397	115106	13260	HAUS1	11116	7071	FGFR1OP
DB0001R04C18N1_UP	AD0001R10C19N1_UP	Up-Up	TTGGTGGGTGCGGTACCGGCTGTGT	CGGTATCAGTAGGGCAGTATTTCGG	48480	115106	13260	HAUS1	10540	3453	DCTN2
DB0001R04C18N1_DN	AD0001R10C19N1_DN	Dn-Dn	CCAGTATACACCATATTTCTTGCTA	GCGCAGAGACGCTATCCAGAGAGTA	49310	115106	13260	HAUS1	10540	3453	DCTN2
DB0001R04C18N1_UP	AD0001R10C20N2_UP	Up-Up	TTGGTGGGTGCGGTACCGGCTGTGT	GACCCGGAATTTGTTTGATAGCGGG	17777	115106	13260	HAUS1	10540	3453	DCTN2
DB0001R04C18N1_DN	AD0001R10C20N2_DN	Dn-Dn	CCAGTATACACCATATTTCTTGCTA	AACGCAACTAAGCACTATTAGTAAC	20795	115106	13260	HAUS1	10540	3453	DCTN2
DB0001R04C18N1_UP	AD0001R10C22N2_UP	Up-Up	TTGGTGGGTGCGGTACCGGCTGTGT	AAGTGTTTTACTACTGGGCATGTTG	218	115106	13260	HAUS1	49856	7939	WDR8
DB0001R04C18N1_DN	AD0001R10C22N2_DN	Dn-Dn	CCAGTATACACCATATTTCTTGCTA	CGCGGGCTGCCCGGATCACTACAC	295	115106	13260	HAUS1	49856	7939	WDR8
DB0001R04C18N1_DN	AD0001R11C06N2_DN	Dn-Dn	CCAGTATACACCATATTTCTTGCTA	CCGCAAAGCTCGAATCAACACGACC	1	115106	13260	HAUS1	7283	8018	TUBG1
DB0001R04C18N1_UP	AD0001R11C11N2_UP	Up-Up	TTGGTGGGTGCGGTACCGGCTGTGT	GCCCAGGCTTTCTCTGTTGGGGAAGT	1	115106	13260	HAUS1	5518	5861	PPP2R1A
DB0001R04C18N1_DN	AD0001R12C02N2_DN	Dn-Dn	CCAGTATACACCATATTTCTTGCTA	TAGAAGGCGAGAAACAACTTTCTAT	1	115106	13260	HAUS1	121441	1509	NEDD1
DB0001R04C18N1_UP	AD0001R12C06N2_UP	Up-Up	TTGGTGGGTGCGGTACCGGCTGTGT	CCTGGTAGCCCCCGGGGCGACAGCG	3	115106	13260	HAUS1	201255	7299	LRRC45
DB0001R04C18N1_DN	AD0001R12C06N2_DN	Dn-Dn	CCAGTATACACCATATTTCTTGCTA	CGGACGTTCAACCATACCGGGCAGA	1	115106	13260	HAUS1	201255	7299	LRRC45
DB0001R04C18N1_UP	AD0001R12C13N2_UP	Up-Up	TTGGTGGGTGCGGTACCGGCTGTGT	TTAGGGTACATCAATTGTCAGTGCG	181	115106	13260	HAUS1	284086	53456	NEK8
DB0001R04C18N1_DN	AD0001R12C13N2_DN	Dn-Dn	CCAGTATACACCATATTTCTTGCTA	TAAATACCATTAAGCATATAAACAC	239	115106	13260	HAUS1	284086	53456	NEK8
DB0001R04C18N1_UP	AD0001R12C24N2_UP	Up-Up	TTGGTGGGTGCGGTACCGGCTGTGT	CAACCTTGTTGACCTAATGTGTGGT	748	115106	13260	HAUS1	134359	52781	POC5
DB0001R04C18N1_DN	AD0001R12C24N2_DN	Dn-Dn	CCAGTATACACCATATTTCTTGCTA	AGGCCAGCCTTTCTTTCCAGAATAC	3003	115106	13260	HAUS1	134359	52781	POC5
DB0001R04C18N1_DN	AD0001R13C01N2_DN	Dn-Dn	CCAGTATACACCATATTTCTTGCTA	GTAAGCATGATCGGCCAACCTACTT	2	115106	13260	HAUS1	134359	52781	POC5
DB0001R04C18N1_UP	AD0001R13C02N2_UP	Up-Up	TTGGTGGGTGCGGTACCGGCTGTGT	AGGCAGCGGTCCTGGCGACCACGCG	1	115106	13260	HAUS1	200894	52802	ARL13B
DB0001R04C18N1_DN	AD0001R13C09N2_DN	Dn-Dn	CCAGTATACACCATATTTCTTGCTA	CTTCTATCTAGAAAAATCTAATCTA	1	115106	13260	HAUS1	164045	55072	HFM1
DB0001R04C18N1_DN	AD0001R13C12N2_DN	Dn-Dn	CCAGTATACACCATATTTCTTGCTA	ATGGAACTTAAGACCTCCGTAAATC	1	115106	13260	HAUS1	26140	52663	TTLL3
DB0001R04C18N1_DN	AD0001R13C13N2_DN	Dn-Dn	CCAGTATACACCATATTTCTTGCTA	GCGACCAACCCCTCTTCTATGCTCC	1	115106	13260	HAUS1	26140	52663	TTLL3
DB0001R04C18N1_DN	AD0001R13C14N2_DN	Dn-Dn	CCAGTATACACCATATTTCTTGCTA	AGCGCTAGGTTGGCCTTTCCAGTGG	1	115106	13260	HAUS1	8655	56155	DYNLL1
DB0001R04C18N1_UP	AD0001R13C21N1_UP	Up-Up	TTGGTGGGTGCGGTACCGGCTGTGT	TGGATATCTGATTGAAGTGGGTAGG	1	115106	13260	HAUS1	22919	56115	MAPRE1
DB0001R04C18N1_DN	AD0001R13C21N1_DN	Dn-Dn	CCAGTATACACCATATTTCTTGCTA	CCAGTCTGTCCCCTATCGCGGCAC	1	115106	13260	HAUS1	22919	56115	MAPRE1
DB0001R04C18N1_DN	AD0001R13C24N2_DN	Dn-Dn	CCAGTATACACCATATTTCTTGCTA	CAAAATATAGTGTCAAGTAAAAGTG	1	115106	13260	HAUS1	25886	56591	POC1A
DB0001R04C18N1_DN	AD0001R14C18N1_DN	Dn-Dn	CCAGTATACACCATATTTCTTGCTA	CGAATACGGTCTACCATTTATGCAG	1	115106	13260	HAUS1	3796	8070	KIF2A
DB0001R04C18N1_DN	AD0001R14C20N1_DN	Dn-Dn	CCAGTATACACCATATTTCTTGCTA	GTACAACAGGTCCCAAAGATCATAC	2	115106	13260	HAUS1	3796	8070	KIF2A
DB0001R04C18N1_UP	AD0001R14C21N1_UP	Up-Up	TTGGTGGGTGCGGTACCGGCTGTGT	CCAGGAGGGAGCGTGGATAGAGGGC	2978	115106	13260	HAUS1	1070	5538	CETN3
DB0001R04C18N1_DN	AD0001R14C21N1_DN	Dn-Dn	CCAGTATACACCATATTTCTTGCTA	ATTATTCAAGGAGACAAGTTCACGA	3123	115106	13260	HAUS1	1070	5538	CETN3
DB0001R04C18N1_UP	AD0001R15C06N2_UP	Up-Up	TTGGTGGGTGCGGTACCGGCTGTGT	ATCGATCTATAATTGCAGTTTTGGT	1	115106	13260	HAUS1	7531	34	YWHAE
DB0001R04C18N1_DN	AD0001R15C10N2_DN	Dn-Dn	CCAGTATACACCATATTTCTTGCTA	AGCCGATTCGTTTATCAGAAGGCTG	1	115106	13260	HAUS1	22924	7187	MAPRE3
DB0001R04C18N1_UP	AD0001R15C15N2_UP	Up-Up	TTGGTGGGTGCGGTACCGGCTGTGT	GTAATTAAAACGAAAGAGTATTGGG	519	115106	13260	HAUS1	22924	7187	MAPRE3
DB0001R04C18N1_DN	AD0001R15C15N2_DN	Dn-Dn	CCAGTATACACCATATTTCTTGCTA	AAGTGAAGCACAAACATGCCAAAGT	1037	115106	13260	HAUS1	22924	7187	MAPRE3
DB0001R04C18N1_UP	AD0001R16C18N2_UP	Up-Up	TTGGTGGGTGCGGTACCGGCTGTGT	GCGTAACATGTTGTGGTCCGATACT	1	115106	13260	HAUS1	54801	8819	HAUS6
DB0001R04C18N1_DN	AD0001R16C18N2_DN	Dn-Dn	CCAGTATACACCATATTTCTTGCTA	GGCCAAACCTAAGCCCCGGAGCTTA	1	115106	13260	HAUS1	54801	8819	HAUS6
DB0001R04C18N1_DN	AD0001R16C23N1_DN	Dn-Dn	CCAGTATACACCATATTTCTTGCTA	GCCCCCAACGATATAACGAAAAACA	2	115106	13260	HAUS1	84902	9655	CCDC123
DB0001R04C18N1_UP	AD0002R01C01N2_UP	Up-Up	TTGGTGGGTGCGGTACCGGCTGTGT	ATGCCAGTCAATGTCGGAGGCGTGT	1	115106	13260	HAUS1	84902	9655	CCDC123
DB0001R04C18N1_DN	AD0002R01C01N2_DN	Dn-Dn	CCAGTATACACCATATTTCTTGCTA	ACCTTGCCTTACCTAGATGCGGGCA	1	115106	13260	HAUS1	84902	9655	CCDC123
DB0001R04C18N1_UP	AD0002R01C09N2_UP	Up-Up	TTGGTGGGTGCGGTACCGGCTGTGT	CAGATTTCAGGACTCTGCGTGCGTC	1107	115106	13260	HAUS1	10460	56175	TACC3
DB0001R04C18N1_DN	AD0002R01C09N2_DN	Dn-Dn	CCAGTATACACCATATTTCTTGCTA	ATTACTCAAAACAGTTAAACACGAC	548	115106	13260	HAUS1	10460	56175	TACC3
DB0001R04C18N1_UP	AD0002R01C11N2_UP	Up-Up	TTGGTGGGTGCGGTACCGGCTGTGT	CGTGGGCGTAGGAGACCGGGGGTGC	1179	115106	13260	HAUS1	11030	3504	RBPMS
DB0001R04C18N1_DN	AD0002R01C11N2_DN	Dn-Dn	CCAGTATACACCATATTTCTTGCTA	CACCCCCCCAGACCCCGGACATTCG	829	115106	13260	HAUS1	11030	3504	RBPMS
DB0001R04C18N1_UP	AD0002R01C16N2_UP	Up-Up	TTGGTGGGTGCGGTACCGGCTGTGT	TCCGTAGTATGCGTCCCGCGGGGGA	568	115106	13260	HAUS1	11030	3504	RBPMS
DB0001R04C18N1_DN	AD0002R01C16N2_DN	Dn-Dn	CCAGTATACACCATATTTCTTGCTA	AGGGGAGCGATTAGGGAATAGTCAC	546	115106	13260	HAUS1	11030	3504	RBPMS
DB0001R04C18N1_UP	AD0002R01C21N2_UP	Up-Up	TTGGTGGGTGCGGTACCGGCTGTGT	TTGGGCCCGGAGGGCTATAGGGGGG	19246	115106	13260	HAUS1	55165	4717	CEP55
DB0001R04C18N1_DN	AD0002R01C21N2_DN	Dn-Dn	CCAGTATACACCATATTTCTTGCTA	AGATGAAAATAACATGTCAACCTTA	17431	115106	13260	HAUS1	55165	4717	CEP55
DB0001R04C18N1_UP	AD0002R02C01N2_UP	Up-Up	TTGGTGGGTGCGGTACCGGCTGTGT	TGCTGGGGGAACCCGCATCGAACCC	20400	115106	13260	HAUS1	55165	4717	CEP55
DB0001R04C18N1_DN	AD0002R02C01N2_DN	Dn-Dn	CCAGTATACACCATATTTCTTGCTA	GCCTGACTGAATACCCAACAAGATC	13256	115106	13260	HAUS1	55165	4717	CEP55
DB0001R04C18N1_UP	AD0002R02C02N1_UP	Up-Up	TTGGTGGGTGCGGTACCGGCTGTGT	TGGAATGAGTAGGAGGTGACTGTGC	3359	115106	13260	HAUS1	163	4761	AP2B1
DB0001R04C18N1_DN	AD0002R02C02N1_DN	Dn-Dn	CCAGTATACACCATATTTCTTGCTA	TACCTGGACTCAGTCGACTGCAAAA	1655	115106	13260	HAUS1	163	4761	AP2B1
DB0001R04C18N1_UP	AD0002R02C03N2_UP	Up-Up	TTGGTGGGTGCGGTACCGGCTGTGT	CCGGTATTGCACGTGATAGTGGTTA	613	115106	13260	HAUS1	163	4761	AP2B1
DB0001R04C18N1_DN	AD0002R02C03N2_DN	Dn-Dn	CCAGTATACACCATATTTCTTGCTA	GCGCTTTGACACTGATGACTCACCC	331	115106	13260	HAUS1	163	4761	AP2B1
DB0001R04C18N1_UP	AD0002R02C04N2_UP	Up-Up	TTGGTGGGTGCGGTACCGGCTGTGT	GGGGACTGGGTTTCTTGGGTGCCCT	1	115106	13260	HAUS1	29883	10940	CNOT7
DB0001R04C18N1_UP	AD0002R02C10N1_UP	Up-Up	TTGGTGGGTGCGGTACCGGCTGTGT	CAAGCGGCATCATGCGCGTTACCAG	1	115106	13260	HAUS1	896	6197	CCND3
DB0001R04C18N1_DN	AD0002R02C10N1_DN	Dn-Dn	CCAGTATACACCATATTTCTTGCTA	CACTAAGGACGTCAGAAAACCAGCG	2	115106	13260	HAUS1	896	6197	CCND3
DB0001R04C18N1_DN	AD0002R02C20N1_DN	Dn-Dn	CCAGTATACACCATATTTCTTGCTA	ATTAGAACCGAGCAAACCACAATAC	16	115106	13260	HAUS1	49856	55298	WDR8
DB0001R04C18N1_UP	AD0002R02C24N2_UP	Up-Up	TTGGTGGGTGCGGTACCGGCTGTGT	AGGTTGTTGTTTCCTCTAGCGGGTT	4	115106	13260	HAUS1	51143	56626	DYNC1LI1
DB0001R04C18N1_DN	AD0002R02C24N2_DN	Dn-Dn	CCAGTATACACCATATTTCTTGCTA	CAGCGAACAATGAAAAAGTGAAAAG	1	115106	13260	HAUS1	51143	56626	DYNC1LI1
DB0001R04C18N1_UP	AD0002R03C01N2_UP	Up-Up	TTGGTGGGTGCGGTACCGGCTGTGT	CGCGTGTGCATCCGATTGCGATGTG	74	115106	13260	HAUS1	51143	56626	DYNC1LI1
DB0001R04C18N1_DN	AD0002R03C01N2_DN	Dn-Dn	CCAGTATACACCATATTTCTTGCTA	AAAGCGCAAAGACACCCCGATTAGC	2	115106	13260	HAUS1	51143	56626	DYNC1LI1
DB0001R04C18N1_UP	AD0002R03C13N2_UP	Up-Up	TTGGTGGGTGCGGTACCGGCTGTGT	ATGGCGACCGGGGCTCTCGGGGGGG	1	115106	13260	HAUS1	164045	53147	HFM1
DB0001R04C18N1_UP	AD0002R03C22N2_UP	Up-Up	TTGGTGGGTGCGGTACCGGCTGTGT	GGCGGTGGTGGGGTAGGCTAGGCCG	1	115106	13260	HAUS1	54930	3863	HAUS4
DB0001R04C18N1_DN	AD0002R03C22N2_DN	Dn-Dn	CCAGTATACACCATATTTCTTGCTA	CTCGGAGATTGTTCATCCACGTATG	1	115106	13260	HAUS1	54930	3863	HAUS4
DB0001R04C18N1_UP	AD0002R04C06N2_UP	Up-Up	TTGGTGGGTGCGGTACCGGCTGTGT	TAGGGCGGTGCCTCGCGTGACTTGG	1464	115106	13260	HAUS1	54930	3863	HAUS4
DB0001R04C18N1_DN	AD0002R04C06N2_DN	Dn-Dn	CCAGTATACACCATATTTCTTGCTA	CCCACTATACGCACATATACTAAGG	1031	115106	13260	HAUS1	54930	3863	HAUS4
DB0001R04C18N1_UP	AD0002R04C07N2_UP	Up-Up	TTGGTGGGTGCGGTACCGGCTGTGT	GAGGACCCAACTGCGATGTATGAGG	1	115106	13260	HAUS1	25886	4487	POC1A
DB0001R04C18N1_DN	AD0002R04C17N2_DN	Dn-Dn	CCAGTATACACCATATTTCTTGCTA	ACTCTCCCCCCGCAGCTATCATCTA	1	115106	13260	HAUS1	25886	4487	POC1A
DB0001R04C18N1_UP	AD0002R04C23N2_UP	Up-Up	TTGGTGGGTGCGGTACCGGCTGTGT	CACTTGTAGTATAGTCCTAGAATTG	1	115106	13260	HAUS1	1453	3787	CSNK1D
DB0001R04C18N1_UP	AD0002R05C03N2_UP	Up-Up	TTGGTGGGTGCGGTACCGGCTGTGT	AAGGGGCGCAACTGGAGGGGTAGGG	28	115106	13260	HAUS1	1453	3787	CSNK1D
DB0001R04C18N1_UP	AD0002R05C06N2_UP	Up-Up	TTGGTGGGTGCGGTACCGGCTGTGT	CCTTTTATTCCCAGTGCGTCTCCTA	1	115106	13260	HAUS1	1454	4815	CSNK1E
DB0001R04C18N1_UP	AD0002R05C07N2_UP	Up-Up	TTGGTGGGTGCGGTACCGGCTGTGT	GAGTCTGTAACGTATTCGCACAGTT	1	115106	13260	HAUS1	1454	4815	CSNK1E
DB0001R04C18N1_DN	AD0002R05C11N2_DN	Dn-Dn	CCAGTATACACCATATTTCTTGCTA	TCCCCACCCCTTCACCTTCGCCCAT	2	115106	13260	HAUS1	203068	3825	TUBB
DB0001R04C18N1_UP	AD0002R06C11N2_UP	Up-Up	TTGGTGGGTGCGGTACCGGCTGTGT	GAGAAGCGGTAGGGTGAGTAGGTAA	1	115106	13260	HAUS1	147841	71933	SPC24
DB0001R04C18N1_UP	AD0002R06C18N2_UP	Up-Up	TTGGTGGGTGCGGTACCGGCTGTGT	GTTCCCACAAGGTCTGGCGTGCGGC	1	115106	13260	HAUS1	55142	6429	HAUS2
DB0001R04C18N1_UP	AD0002R06C23N2_UP	Up-Up	TTGGTGGGTGCGGTACCGGCTGTGT	TAGACCGCATAGGCAATCATGTGTT	1	115106	13260	HAUS1	55142	6429	HAUS2
DB0001R04C18N1_UP	AD0002R07C20N2_UP	Up-Up	TTGGTGGGTGCGGTACCGGCTGTGT	CTGTGTTGAGCTTCGGTTTATACCA	734	115106	13260	HAUS1	5048	12270	PAFAH1B1
DB0001R04C18N1_DN	AD0002R07C20N2_DN	Dn-Dn	CCAGTATACACCATATTTCTTGCTA	TGCAGGTTAGACACGGAATCTGGAT	358	115106	13260	HAUS1	5048	12270	PAFAH1B1
DB0001R04C18N1_UP	AD0002R07C21N2_UP	Up-Up	TTGGTGGGTGCGGTACCGGCTGTGT	GTTGCACCAGGGGGGTATTGGCTGA	1	115106	13260	HAUS1	5048	12270	PAFAH1B1
DB0001R04C18N1_UP	AD0002R08C04N2_UP	Up-Up	TTGGTGGGTGCGGTACCGGCTGTGT	ATAGCAGGTTCTGTTGAGCGTTGGC	1	115106	13260	HAUS1	79600	71186	TCTN1
DB0001R04C18N1_DN	AD0002R08C08N2_DN	Dn-Dn	CCAGTATACACCATATTTCTTGCTA	CTGTGCCCAACTCTTCTGCTCCTGT	2	115106	13260	HAUS1	79600	71186	TCTN1
DB0001R04C18N1_UP	AD0002R08C15N2_UP	Up-Up	TTGGTGGGTGCGGTACCGGCTGTGT	TATCGGCTTATATTAGCCTTGGTAA	20623	115106	13260	HAUS1	10464	71402	PIBF1
DB0001R04C18N1_DN	AD0002R08C15N2_DN	Dn-Dn	CCAGTATACACCATATTTCTTGCTA	CCGGCGGCCTGTCCATACGTGGGCA	13242	115106	13260	HAUS1	10464	71402	PIBF1
DB0001R04C18N1_UP	AD0002R08C16N1_UP	Up-Up	TTGGTGGGTGCGGTACCGGCTGTGT	TACTTTTGTTCTTTCATATTTCTAA	9757	115106	13260	HAUS1	10464	71402	PIBF1
DB0001R04C18N1_DN	AD0002R08C16N1_DN	Dn-Dn	CCAGTATACACCATATTTCTTGCTA	AAAGAACAACAAGACGGGCAAGAAC	7083	115106	13260	HAUS1	10464	71402	PIBF1
DB0001R04C18N1_UP	AD0002R09C03N2_UP	Up-Up	TTGGTGGGTGCGGTACCGGCTGTGT	GACGCATGTGAAACGGCTAGTAGGA	272	115106	13260	HAUS1	10460	71455	TACC3
DB0001R04C18N1_DN	AD0002R09C03N2_DN	Dn-Dn	CCAGTATACACCATATTTCTTGCTA	CGACTCACTTTTAAAAACAACTAAG	155	115106	13260	HAUS1	10460	71455	TACC3
DB0001R04C18N1_UP	AD0002R09C04N2_UP	Up-Up	TTGGTGGGTGCGGTACCGGCTGTGT	TGTGGCGACATTCACAACTCTTGTT	1	115106	13260	HAUS1	10460	71455	TACC3
DB0001R04C18N1_DN	AD0002R09C04N2_DN	Dn-Dn	CCAGTATACACCATATTTCTTGCTA	CGCCGACAGTTACCCCCAAGCCTTG	1	115106	13260	HAUS1	10460	71455	TACC3
DB0001R04C18N1_DN	AD0002R09C17N2_DN	Dn-Dn	CCAGTATACACCATATTTCTTGCTA	CGGCAAAGTTAGCACAAGCGCATGG	1	115106	13260	HAUS1	282809	1515	POC1B
DB0001R04C18N1_DN	AD0002R09C18N2_DN	Dn-Dn	CCAGTATACACCATATTTCTTGCTA	TTCGTGTATACTCTCACATACGTGA	1	115106	13260	HAUS1	282809	1515	POC1B
DB0001R04C18N1_DN	AD0002R09C20N2_DN	Dn-Dn	CCAGTATACACCATATTTCTTGCTA	TAACACCCTAAACTTACTCTGAAAT	4	115106	13260	HAUS1	80254	7011	CEP63
DB0001R04C18N1_UP	AD0002R09C21N2_UP	Up-Up	TTGGTGGGTGCGGTACCGGCTGTGT	AAACGTATGCATCATGGGTACAATT	56	115106	13260	HAUS1	80254	7011	CEP63
DB0001R04C18N1_UP	AD0002R09C23N1_UP	Up-Up	TTGGTGGGTGCGGTACCGGCTGTGT	GTCCTAAATGTGATCAGTTTGGGTT	2587	115106	13260	HAUS1	284076	2303	TTLL6
DB0001R04C18N1_DN	AD0002R09C23N1_DN	Dn-Dn	CCAGTATACACCATATTTCTTGCTA	AAACAAATTACAACACAGCGTCATA	2184	115106	13260	HAUS1	284076	2303	TTLL6
DB0001R04C18N1_DN	AD0002R10C02N1_DN	Dn-Dn	CCAGTATACACCATATTTCTTGCTA	CGAGTTCCCGGGTACCGCCGGATTT	1	115106	13260	HAUS1	284076	2303	TTLL6
DB0001R04C18N1_UP	AD0002R10C06N2_UP	Up-Up	TTGGTGGGTGCGGTACCGGCTGTGT	AATAGAAAGTCCGGTCTCGCTTCAT	2	115106	13260	HAUS1	79959	1190	CEP76
DB0001R04C18N1_DN	AD0002R10C06N2_DN	Dn-Dn	CCAGTATACACCATATTTCTTGCTA	GTGATACCAAAGGCGACAGCCGGGA	44	115106	13260	HAUS1	79959	1190	CEP76
DB0001R04C18N1_UP	AD0002R10C10N2_UP	Up-Up	TTGGTGGGTGCGGTACCGGCTGTGT	GGGGTGAAGGCCAAACTGAGCTGGC	1	115106	13260	HAUS1	79959	1190	CEP76
DB0001R04C18N1_DN	AD0002R10C10N2_DN	Dn-Dn	CCAGTATACACCATATTTCTTGCTA	TGCGATACGTTTAATCGATCAAGAT	1	115106	13260	HAUS1	79959	1190	CEP76
DB0001R04C18N1_UP	AD0002R10C15N2_UP	Up-Up	TTGGTGGGTGCGGTACCGGCTGTGT	GGTGGAGTCCATCATTTTATCGGGA	1	115106	13260	HAUS1	10013	8810	HDAC6
DB0001R04C18N1_DN	AD0002R10C15N2_DN	Dn-Dn	CCAGTATACACCATATTTCTTGCTA	GTACTTAACGCGGGTTGAGACTTAC	3	115106	13260	HAUS1	10013	8810	HDAC6
DB0001R04C18N1_UP	AD0002R10C19N2_UP	Up-Up	TTGGTGGGTGCGGTACCGGCTGTGT	CTATAATTACTTAAACAATGTACAG	1156	115106	13260	HAUS1	90410	4088	IFT20
DB0001R04C18N1_DN	AD0002R10C19N2_DN	Dn-Dn	CCAGTATACACCATATTTCTTGCTA	CGATCGTCGCAGAGGAATAAGCATG	1	115106	13260	HAUS1	90410	4088	IFT20
DB0001R04C18N1_UP	AD0002R11C03N2_UP	Up-Up	TTGGTGGGTGCGGTACCGGCTGTGT	ACCCAGGGTTCATTAAGAATTGTGG	6	115106	13260	HAUS1	90410	4088	IFT20
DB0001R04C18N1_DN	AD0002R11C03N2_DN	Dn-Dn	CCAGTATACACCATATTTCTTGCTA	GTGAAGTCGCTATTTAAAAATATTC	3	115106	13260	HAUS1	90410	4088	IFT20
DB0001R04C18N1_UP	AD0002R11C07N1_UP	Up-Up	TTGGTGGGTGCGGTACCGGCTGTGT	CAGGAGCAAGCTCCATCGGTCTAGG	1075	115106	13260	HAUS1	27077	4426	B9D1
DB0001R04C18N1_DN	AD0002R11C07N1_DN	Dn-Dn	CCAGTATACACCATATTTCTTGCTA	AACTGAACACCTAGGTTTAATCCCA	1188	115106	13260	HAUS1	27077	4426	B9D1
DB0001R04C18N1_UP	AD0002R11C12N2_UP	Up-Up	TTGGTGGGTGCGGTACCGGCTGTGT	TGGTGATTTTAGGGGATTGACTAAT	1	115106	13260	HAUS1	51053	5591	GMNN
DB0001R04C18N1_UP	AD0002R12C02N2_UP	Up-Up	TTGGTGGGTGCGGTACCGGCTGTGT	CTTTACGGATCTATCTTCTCTTGAC	1	115106	13260	HAUS1	56915	4997	EXOSC5
DB0001R04C18N1_UP	AD0002R12C03N2_UP	Up-Up	TTGGTGGGTGCGGTACCGGCTGTGT	AACAGTATGGGTTCGTGTAGGGCTT	1	115106	13260	HAUS1	56915	4997	EXOSC5
DB0001R04C18N1_UP	AD0002R12C04N1_UP	Up-Up	TTGGTGGGTGCGGTACCGGCTGTGT	ACATCGGCACCGAAGCCCGCCGTA	2	115106	13260	HAUS1	1032	3933	CDKN2D
DB0001R04C18N1_DN	AD0002R12C04N1_DN	Dn-Dn	CCAGTATACACCATATTTCTTGCTA	CTTAAGGTGAGTTATCCATATCTAT	4	115106	13260	HAUS1	1032	3933	CDKN2D
DB0001R04C18N1_UP	AD0002R12C05N1_UP	Up-Up	TTGGTGGGTGCGGTACCGGCTGTGT	GCTCAGTGGGCTAGATGGGTGGATG	2	115106	13260	HAUS1	1032	3933	CDKN2D
DB0001R04C18N1_DN	AD0002R12C05N1_DN	Dn-Dn	CCAGTATACACCATATTTCTTGCTA	TATTCTCTAATTAAGATACTTCGCC	2	115106	13260	HAUS1	1032	3933	CDKN2D
DB0001R04C18N1_UP	AD0002R12C08N1_UP	Up-Up	TTGGTGGGTGCGGTACCGGCTGTGT	GTCTGTCTTTTCGCCTTGTTGAAAG	2	115106	13260	HAUS1	10933	4430	MORF4L1
DB0001R04C18N1_DN	AD0002R12C08N1_DN	Dn-Dn	CCAGTATACACCATATTTCTTGCTA	AGCCCCACACGGGTATTACACTTCA	3	115106	13260	HAUS1	10933	4430	MORF4L1
DB0001R04C18N1_UP	AD0002R12C14N2_UP	Up-Up	TTGGTGGGTGCGGTACCGGCTGTGT	CCATGTTACGCGCTAAGGCCTCAAC	3	115106	13260	HAUS1	10933	4430	MORF4L1
DB0001R04C18N1_DN	AD0002R12C14N2_DN	Dn-Dn	CCAGTATACACCATATTTCTTGCTA	CATCCAGCACCGCCCAAAACAACAG	3	115106	13260	HAUS1	10933	4430	MORF4L1
DB0001R04C18N1_UP	AD0002R12C15N2_UP	Up-Up	TTGGTGGGTGCGGTACCGGCTGTGT	GCTTGTTGCTATGCCATGTGTTGTT	381	115106	13260	HAUS1	6015	4435	RING1
DB0001R04C18N1_DN	AD0002R12C15N2_DN	Dn-Dn	CCAGTATACACCATATTTCTTGCTA	CAAGGTCAATAAATAAGCCCGTCCT	187	115106	13260	HAUS1	6015	4435	RING1
DB0001R04C18N1_UP	AD0002R13C09N2_UP	Up-Up	TTGGTGGGTGCGGTACCGGCTGTGT	AGTTCAAAATCTTGCTTTTTAGTAT	1	115106	13260	HAUS1	5701	7961	PSMC2
DB0001R04C18N1_UP	AD0002R13C10N2_UP	Up-Up	TTGGTGGGTGCGGTACCGGCTGTGT	AAAAATGTCTTCCATGTCAGCTGAG	1	115106	13260	HAUS1	5701	7961	PSMC2
DB0001R04C18N1_DN	AD0002R13C10N2_DN	Dn-Dn	CCAGTATACACCATATTTCTTGCTA	GGTAGGCCGTAAAAACCTGCGGTAA	4	115106	13260	HAUS1	5701	7961	PSMC2
DB0001R04C18N1_DN	AD0002R13C16N2_DN	Dn-Dn	CCAGTATACACCATATTTCTTGCTA	AATAACTAGCCTACAATAGTATTGA	1	115106	13260	HAUS1	1019	4019	CDK4
DB0001R04C18N1_UP	AD0002R13C18N2_UP	Up-Up	TTGGTGGGTGCGGTACCGGCTGTGT	ACGGTCGTATACAGCAGGGGTAGTG	1	115106	13260	HAUS1	665	2427	BNIP3L
DB0001R04C18N1_DN	AD0002R13C18N2_DN	Dn-Dn	CCAGTATACACCATATTTCTTGCTA	GGAACTTAGGGGGGCGCTCCAAGCG	2	115106	13260	HAUS1	665	2427	BNIP3L
DB0001R04C18N1_UP	AD0002R13C21N2_UP	Up-Up	TTGGTGGGTGCGGTACCGGCTGTGT	GATTCAGGACGACGTGCAAGGAGGG	2	115106	13260	HAUS1	56904	6148	SH3GLB2
DB0001R04C18N1_UP	AD0002R13C22N2_UP	Up-Up	TTGGTGGGTGCGGTACCGGCTGTGT	GACCCCGGAGCTTAGCTCCCCTGGG	1	115106	13260	HAUS1	56904	6148	SH3GLB2
DB0001R04C18N1_DN	AD0002R13C22N2_DN	Dn-Dn	CCAGTATACACCATATTTCTTGCTA	ATGTTCAGCTCCTGCTATCAGAACA	3192	115106	13260	HAUS1	56904	6148	SH3GLB2
DB0001R04C18N1_UP	AD0002R14C05N2_UP	Up-Up	TTGGTGGGTGCGGTACCGGCTGTGT	CTTAATGTAATTAACAAACCTTAAC	1	115106	13260	HAUS1	638	3740	BIK
DB0001R04C18N1_UP	AD0002R14C06N1_UP	Up-Up	TTGGTGGGTGCGGTACCGGCTGTGT	CTGCCCGGAAGTATTCGGGAGGTGG	4	115106	13260	HAUS1	638	3740	BIK
DB0001R04C18N1_DN	AD0002R14C06N1_DN	Dn-Dn	CCAGTATACACCATATTTCTTGCTA	AGGTATTATAGGAAAATATATCGAG	2	115106	13260	HAUS1	638	3740	BIK
DB0001R04C18N1_DN	AD0002R14C11N2_DN	Dn-Dn	CCAGTATACACCATATTTCTTGCTA	TTTTCGCAGTGAGCACTTGTTATCC	1	115106	13260	HAUS1	84100	1857	ARL6
DB0001R04C18N1_UP	AD0002R14C14N2_UP	Up-Up	TTGGTGGGTGCGGTACCGGCTGTGT	CGGTTGGGAGGAAGTGAGGAGGGTT	1613	115106	13260	HAUS1	1639	8953	DCTN1
DB0001R04C18N1_DN	AD0002R14C14N2_DN	Dn-Dn	CCAGTATACACCATATTTCTTGCTA	TCCCGCACCTAGCCTTCACGACAAA	2631	115106	13260	HAUS1	1639	8953	DCTN1
DB0001R04C18N1_UP	AD0002R14C15N2_UP	Up-Up	TTGGTGGGTGCGGTACCGGCTGTGT	GAAGCGACTAAACGGTGCGTGACGC	1	115106	13260	HAUS1	1639	8953	DCTN1
DB0001R04C18N1_DN	AD0002R14C19N1_DN	Dn-Dn	CCAGTATACACCATATTTCTTGCTA	TATCACAGATTGAGTCGCAACGCGT	1	115106	13260	HAUS1	79441	4024	HAUS3
DB0001R04C18N1_UP	AD0002R15C10N2_UP	Up-Up	TTGGTGGGTGCGGTACCGGCTGTGT	TCTTTCCATATAAATGCGGAACGTC	26352	115106	13260	HAUS1	80321	1596	CEP70
DB0001R04C18N1_DN	AD0002R15C10N2_DN	Dn-Dn	CCAGTATACACCATATTTCTTGCTA	GTGCATTCTCTCTAACCCAAATGGC	28197	115106	13260	HAUS1	80321	1596	CEP70
DB0001R04C18N1_UP	AD0002R15C12N2_UP	Up-Up	TTGGTGGGTGCGGTACCGGCTGTGT	CTGAATATATGTGATGGTATTGAGG	5896	115106	13260	HAUS1	80321	1596	CEP70
DB0001R04C18N1_DN	AD0002R15C12N2_DN	Dn-Dn	CCAGTATACACCATATTTCTTGCTA	CATACGGCCAACCAGTACATACCAG	5427	115106	13260	HAUS1	80321	1596	CEP70
DB0001R04C18N1_UP	AD0002R15C13N2_UP	Up-Up	TTGGTGGGTGCGGTACCGGCTGTGT	GAGGTCAATTGGCGTTTTTAGACGC	1	115106	13260	HAUS1	23177	3746	CEP68
DB0001R04C18N1_UP	AD0002R15C15N2_UP	Up-Up	TTGGTGGGTGCGGTACCGGCTGTGT	AAAATTGTACCTGCAAATTGATAGC	129	115106	13260	HAUS1	23177	3746	CEP68
DB0001R04C18N1_DN	AD0002R15C15N2_DN	Dn-Dn	CCAGTATACACCATATTTCTTGCTA	TAGGCCGAAAATGAGACCTCATAGA	1648	115106	13260	HAUS1	23177	3746	CEP68
DB0001R04C18N1_DN	AD0002R15C18N2_DN	Dn-Dn	CCAGTATACACCATATTTCTTGCTA	GCATTCTTCCACAACTCCCGCCATC	18	115106	13260	HAUS1	22852	70210	ANKRD26
DB0001R04C18N1_UP	AD0002R16C03N2_UP	Up-Up	TTGGTGGGTGCGGTACCGGCTGTGT	GGGAATGGGAACCTATGATAGCTGTT	228	115106	13260	HAUS1	22852	70210	ANKRD26
DB0001R04C18N1_DN	AD0002R16C03N2_DN	Dn-Dn	CCAGTATACACCATATTTCTTGCTA	GACAGAGATAGCATACTACCTAATA	176	115106	13260	HAUS1	22852	70210	ANKRD26
DB0001R04C18N1_UP	AD0002R16C04N1_UP	Up-Up	TTGGTGGGTGCGGTACCGGCTGTGT	TGGATAACTTCAAATTACTTCCTGG	1	115106	13260	HAUS1	10426	2984	TUBGCP3
DB0001R04C18N1_DN	AD0002R16C06N1_DN	Dn-Dn	CCAGTATACACCATATTTCTTGCTA	CGGAGAAATGGACACGGCCGTAAGA	1	115106	13260	HAUS1	10426	2984	TUBGCP3
DB0001R04C18N1_DN	AD0002R16C22N1_DN	Dn-Dn	CCAGTATACACCATATTTCTTGCTA	TACTATTGTAATTATTAACCGTTGT	1	115106	13260	HAUS1	10013	2397	HDAC6
DB0001R04C18N1_DN	AD0003R01C02N1_DN	Dn-Dn	CCAGTATACACCATATTTCTTGCTA	TGCAGTTGTATCGAGAACGCATCAA	1	115106	13260	HAUS1	10013	2397	HDAC6
DB0001R04C18N1_UP	AD0003R01C12N2_UP	Up-Up	TTGGTGGGTGCGGTACCGGCTGTGT	GGTTTCGTCATCGACTCCTAGAGGG	573	115106	13260	HAUS1	7329	3129	UBE2I
DB0001R04C18N1_DN	AD0003R01C12N2_DN	Dn-Dn	CCAGTATACACCATATTTCTTGCTA	CAAACGCCAGCTCCTTGGAGTGTAT	601	115106	13260	HAUS1	7329	3129	UBE2I
DB0001R04C18N1_UP	AD0003R01C13N2_UP	Up-Up	TTGGTGGGTGCGGTACCGGCTGTGT	GGACGCGTGCTGCAAACGGGGGATG	57	115106	13260	HAUS1	7329	3129	UBE2I
DB0001R04C18N1_DN	AD0003R01C13N2_DN	Dn-Dn	CCAGTATACACCATATTTCTTGCTA	GACACTAAACTGGCTAGCGTCACCT	134	115106	13260	HAUS1	7329	3129	UBE2I
DB0001R04C18N1_UP	AD0003R01C19N2_UP	Up-Up	TTGGTGGGTGCGGTACCGGCTGTGT	TGCGTCTCATCAGCCTTTACTTATA	2	115106	13260	HAUS1	6810	8013	STX4
DB0001R04C18N1_UP	AD0003R01C23N2_UP	Up-Up	TTGGTGGGTGCGGTACCGGCTGTGT	AGCTCATTCGTGTGATTCCGTGTAT	499	115106	13260	HAUS1	6810	8013	STX4
DB0001R04C18N1_DN	AD0003R01C23N2_DN	Dn-Dn	CCAGTATACACCATATTTCTTGCTA	AGCCGGCTTGAACACCCTCTCTAAC	304	115106	13260	HAUS1	6810	8013	STX4
DB0001R04C18N1_DN	AD0003R02C02N1_DN	Dn-Dn	CCAGTATACACCATATTTCTTGCTA	AGACAAACACACATTTCAGATAGCA	1	115106	13260	HAUS1	9112	8956	MTA1
DB0001R04C18N1_UP	AD0003R02C03N2_UP	Up-Up	TTGGTGGGTGCGGTACCGGCTGTGT	ATTAGAGGATCCTTACACTAAGCAG	872	115106	13260	HAUS1	5932	1563	RBBP8
DB0001R04C18N1_DN	AD0003R02C03N2_DN	Dn-Dn	CCAGTATACACCATATTTCTTGCTA	CATACGCTTAGCAGAACACGTTGAT	1257	115106	13260	HAUS1	5932	1563	RBBP8
DB0001R04C18N1_UP	AD0003R02C05N1_UP	Up-Up	TTGGTGGGTGCGGTACCGGCTGTGT	CACCGGGGGTGGTAGGGGGACTGGG	1	115106	13260	HAUS1	5932	1563	RBBP8
DB0001R04C18N1_DN	AD0003R02C05N1_DN	Dn-Dn	CCAGTATACACCATATTTCTTGCTA	TCTAGCTATGAAGTCATTATCTGTC	1	115106	13260	HAUS1	5932	1563	RBBP8
DB0001R04C18N1_UP	AD0003R02C07N2_UP	Up-Up	TTGGTGGGTGCGGTACCGGCTGTGT	GCACGGTGGGGGAAGGGTGGAAGTT	1	115106	13260	HAUS1	6844	4137	VAMP2
DB0001R04C18N1_DN	AD0003R02C07N2_DN	Dn-Dn	CCAGTATACACCATATTTCTTGCTA	CACTCCTACATTACATTCTTCTATC	1	115106	13260	HAUS1	6844	4137	VAMP2
DB0001R04C18N1_UP	AD0003R02C11N1_UP	Up-Up	TTGGTGGGTGCGGTACCGGCTGTGT	ACAGCAATATAATGCATGTGGGATT	816	115106	13260	HAUS1	10212	3179	DDX39
DB0001R04C18N1_DN	AD0003R02C11N1_DN	Dn-Dn	CCAGTATACACCATATTTCTTGCTA	CAGTAAGGAAGCTGTACGGCACATA	1998	115106	13260	HAUS1	10212	3179	DDX39
DB0001R04C18N1_DN	AD0003R02C14N2_DN	Dn-Dn	CCAGTATACACCATATTTCTTGCTA	GGACAGCGCAACCGCAATTAACTAT	1	115106	13260	HAUS1	9111	7519	NMI
DB0001R04C18N1_DN	AD0003R02C15N1_DN	Dn-Dn	CCAGTATACACCATATTTCTTGCTA	ACGGCCAACCCTCAGATCTGCGCCA	1	115106	13260	HAUS1	27258	5664	LSM3
DB0001R04C18N1_UP	AD0003R02C17N2_UP	Up-Up	TTGGTGGGTGCGGTACCGGCTGTGT	TCTGTAAACAGTACAGGAGGCGTTA	2	115106	13260	HAUS1	27258	5664	LSM3
DB0001R04C18N1_DN	AD0003R02C17N2_DN	Dn-Dn	CCAGTATACACCATATTTCTTGCTA	AATCACGATCAGTTCAAACCCTGTT	1	115106	13260	HAUS1	27258	5664	LSM3
DB0001R04C18N1_UP	AD0003R02C19N2_UP	Up-Up	TTGGTGGGTGCGGTACCGGCTGTGT	AATGTTTCATCCTACGTGTATGAAG	1	115106	13260	HAUS1	114932	2777	MRFAP1L1
DB0001R04C18N1_UP	AD0003R02C22N2_UP	Up-Up	TTGGTGGGTGCGGTACCGGCTGTGT	CTGTGTTGTGTCATTTATGTTTGAT	63	115106	13260	HAUS1	114932	2777	MRFAP1L1
DB0001R04C18N1_DN	AD0003R02C22N2_DN	Dn-Dn	CCAGTATACACCATATTTCTTGCTA	TTAAACTAGGAATAGCCTACATTTA	1	115106	13260	HAUS1	114932	2777	MRFAP1L1
DB0001R04C18N1_UP	AD0003R02C24N1_UP	Up-Up	TTGGTGGGTGCGGTACCGGCTGTGT	GCACGTTGCTCTTCCTGTTGTACTT	1	115106	13260	HAUS1	6271	5964	S100A1
DB0001R04C18N1_DN	AD0003R02C24N1_DN	Dn-Dn	CCAGTATACACCATATTTCTTGCTA	TAGGTATGTTAATGCCCAAAAGACA	1	115106	13260	HAUS1	6271	5964	S100A1
DB0001R04C18N1_UP	AD0003R03C14N2_UP	Up-Up	TTGGTGGGTGCGGTACCGGCTGTGT	CTATTTTCAGGACCTCCATTTAAAT	1	115106	13260	HAUS1	22974	3600	TPX2
DB0001R04C18N1_DN	AD0003R03C19N2_DN	Dn-Dn	CCAGTATACACCATATTTCTTGCTA	GTATTTAATAATGTGGTGTCGTCAT	1	115106	13260	HAUS1	5347	2963	PLK1
DB0001R04C18N1_UP	AD0003R04C03N2_UP	Up-Up	TTGGTGGGTGCGGTACCGGCTGTGT	TGCGTCTTAGAATACGTGGGACGAT	801	115106	13260	HAUS1	1781	291	DYNC1I2
DB0001R04C18N1_DN	AD0003R04C03N2_DN	Dn-Dn	CCAGTATACACCATATTTCTTGCTA	TCTTACTAGAAGAACGCGCCAATCA	261	115106	13260	HAUS1	1781	291	DYNC1I2
DB0001R04C18N1_UP	AD0003R04C10N2_UP	Up-Up	TTGGTGGGTGCGGTACCGGCTGTGT	CTGTGATCACAGGCAATCGAATTTA	1	115106	13260	HAUS1	9702	10302	CEP57
DB0001R04C18N1_UP	AD0003R04C15N1_UP	Up-Up	TTGGTGGGTGCGGTACCGGCTGTGT	GGGATCTGAGTTAGGTGGGCTTGGC	2	115106	13260	HAUS1	54585	10414	LZTFL1
DB0001R04C18N1_DN	AD0003R04C15N1_DN	Dn-Dn	CCAGTATACACCATATTTCTTGCTA	CCGAGTCTATCCTTCGGGTCTACTG	135	115106	13260	HAUS1	54585	10414	LZTFL1
DB0001R04C18N1_UP	AD0003R04C18N2_UP	Up-Up	TTGGTGGGTGCGGTACCGGCTGTGT	CCGTGAATACGCAGACTCTGCCCGG	39	115106	13260	HAUS1	153241	10401	CEP120
DB0001R04C18N1_UP	AD0003R04C20N2_UP	Up-Up	TTGGTGGGTGCGGTACCGGCTGTGT	AATGAAGGAAAACGGGTGAGGCGCG	1	115106	13260	HAUS1	153241	10401	CEP120
DB0001R04C18N1_DN	AD0003R04C20N2_DN	Dn-Dn	CCAGTATACACCATATTTCTTGCTA	CGACGACACATTCAAGGTTTAGCAC	1	115106	13260	HAUS1	153241	10401	CEP120
DB0001R04C18N1_UP	AD0003R05C07N2_UP	Up-Up	TTGGTGGGTGCGGTACCGGCTGTGT	TGACTATTTTGATCTGTGGGTCGGA	2	115106	13260	HAUS1	93323	7014	HAUS8
DB0001R04C18N1_DN	AD0003R05C07N2_DN	Dn-Dn	CCAGTATACACCATATTTCTTGCTA	GCGTTCACAATAAACAAGGTAAATG	1	115106	13260	HAUS1	93323	7014	HAUS8
DB0001R04C18N1_DN	AD0003R05C11N2_DN	Dn-Dn	CCAGTATACACCATATTTCTTGCTA	GTGATTCGATATGATACAAATGTCC	110	115106	13260	HAUS1	93323	7014	HAUS8
DB0001R04C18N1_DN	AD0003R06C09N2_DN	Dn-Dn	CCAGTATACACCATATTTCTTGCTA	TTCACTAACTGCTAGGGCGTTGTAT	1	115106	13260	HAUS1	83540	5774	NUF2
DB0001R04C18N1_UP	AD0003R06C17N2_UP	Up-Up	TTGGTGGGTGCGGTACCGGCTGTGT	GTTATAATGTCGGCCACGACGTGGT	1	115106	13260	HAUS1	60509	4496	AGBL5
DB0001R05C02N2_UP	AD0001R01C12N2_UP	Up-Up	CACCTGTGAATGGGGTCGGGGACGG	CACATATAAAATCTTCATGTGCAAT	14	56890	9176	MDM1	1020	3701	CDK5
DB0001R05C02N2_UP	AD0001R02C18N1_UP	Up-Up	CACCTGTGAATGGGGTCGGGGACGG	AAATAATTGGCCCGTCAGAAGTACG	1	56890	9176	MDM1	10376	6115	TUBA1B
DB0001R05C02N2_UP	AD0001R05C09N1_UP	Up-Up	CACCTGTGAATGGGGTCGGGGACGG	TAGGCGAGGGCTTACGGCGTGGCTA	7	56890	9176	MDM1	57405	13089	SPC25
DB0001R05C02N2_UP	AD0001R06C05N2_UP	Up-Up	CACCTGTGAATGGGGTCGGGGACGG	TCCCAGTGCAAGGGGGGGTAGGCGG	1	56890	9176	MDM1	51259	6396	TMEM216
DB0001R05C02N2_UP	AD0001R07C17N2_UP	Up-Up	CACCTGTGAATGGGGTCGGGGACGG	TAGTCGCGGTCGGGGATAAGCTTTA	29	56890	9176	MDM1	5111	3156	PCNA
DB0001R05C02N2_DN	AD0001R08C22N2_DN	Dn-Dn	CCCCCGCCCTTGCATCCGCCACTGC	CCAAATATCCACTCCCTCCCGACCG	1	56890	9176	MDM1	4739	14735	NEDD9
DB0001R05C02N2_DN	AD0001R10C01N2_DN	Dn-Dn	CCCCCGCCCTTGCATCCGCCACTGC	GTCGCTTATTGCTCATGCAATCTGT	28	56890	9176	MDM1	90410	10243	IFT20
DB0001R05C02N2_DN	AD0001R10C19N1_DN	Dn-Dn	CCCCCGCCCTTGCATCCGCCACTGC	GCGCAGAGACGCTATCCAGAGAGTA	1	56890	9176	MDM1	10540	3453	DCTN2
DB0001R05C02N2_UP	AD0001R10C22N2_UP	Up-Up	CACCTGTGAATGGGGTCGGGGACGG	AAGTGTTTTACTACTGGGCATGTTG	33	56890	9176	MDM1	49856	7939	WDR8
DB0001R05C02N2_UP	AD0002R01C04N2_UP	Up-Up	CACCTGTGAATGGGGTCGGGGACGG	ATGGATAGGTTATTCACTCTGACTC	83	56890	9176	MDM1	84902	9655	CCDC123
DB0001R05C02N2_UP	AD0002R02C04N2_UP	Up-Up	CACCTGTGAATGGGGTCGGGGACGG	GGGGACTGGGTTTCTTGGGTGCCCT	1	56890	9176	MDM1	29883	10940	CNOT7
DB0001R05C02N2_UP	AD0002R02C07N2_UP	Up-Up	CACCTGTGAATGGGGTCGGGGACGG	TAGAGTTTTTTGATATATGTCTTTT	6	56890	9176	MDM1	29883	10940	CNOT7
DB0001R05C02N2_DN	AD0002R03C01N2_DN	Dn-Dn	CCCCCGCCCTTGCATCCGCCACTGC	AAAGCGCAAAGACACCCCGATTAGC	19	56890	9176	MDM1	51143	56626	DYNC1LI1
DB0001R05C02N2_DN	AD0002R07C12N2_DN	Dn-Dn	CCCCCGCCCTTGCATCCGCCACTGC	AGCGAGAACACATACGAACGGAACA	1	56890	9176	MDM1	5566	71136	PRKACA
DB0001R05C02N2_DN	AD0002R08C15N2_DN	Dn-Dn	CCCCCGCCCTTGCATCCGCCACTGC	CCGGCGGCCTGTCCATACGTGGGCA	1	56890	9176	MDM1	10464	71402	PIBF1
DB0001R05C02N2_DN	AD0002R10C06N2_DN	Dn-Dn	CCCCCGCCCTTGCATCCGCCACTGC	GTGATACCAAAGGCGACAGCCGGGA	1	56890	9176	MDM1	79959	1190	CEP76
DB0001R05C02N2_UP	AD0002R10C15N2_UP	Up-Up	CACCTGTGAATGGGGTCGGGGACGG	GGTGGAGTCCATCATTTTATCGGGA	17	56890	9176	MDM1	10013	8810	HDAC6
DB0001R05C02N2_DN	AD0002R12C04N1_DN	Dn-Dn	CCCCCGCCCTTGCATCCGCCACTGC	CTTAAGGTGAGTTATCCATATCTAT	1	56890	9176	MDM1	1032	3933	CDKN2D
DB0001R05C02N2_DN	AD0002R12C05N1_DN	Dn-Dn	CCCCCGCCCTTGCATCCGCCACTGC	TATTCTCTAATTAAGATACTTCGCC	1	56890	9176	MDM1	1032	3933	CDKN2D
DB0001R05C02N2_DN	AD0002R12C08N1_DN	Dn-Dn	CCCCCGCCCTTGCATCCGCCACTGC	AGCCCCACACGGGTATTACACTTCA	1	56890	9176	MDM1	10933	4430	MORF4L1
DB0001R05C02N2_DN	AD0002R13C18N2_DN	Dn-Dn	CCCCCGCCCTTGCATCCGCCACTGC	GGAACTTAGGGGGGCGCTCCAAGCG	1	56890	9176	MDM1	665	2427	BNIP3L
DB0001R05C02N2_UP	AD0002R15C08N2_UP	Up-Up	CACCTGTGAATGGGGTCGGGGACGG	TCGCAGTCGTTCGGTTGGGTGACTG	1	56890	9176	MDM1	1069	5663	CETN2
DB0001R05C02N2_UP	AD0003R01C23N2_UP	Up-Up	CACCTGTGAATGGGGTCGGGGACGG	AGCTCATTCGTGTGATTCCGTGTAT	16	56890	9176	MDM1	6810	8013	STX4
DB0001R05C02N2_UP	AD0003R02C24N1_UP	Up-Up	CACCTGTGAATGGGGTCGGGGACGG	GCACGTTGCTCTTCCTGTTGTACTT	29	56890	9176	MDM1	6271	5964	S100A1
DB0001R05C02N2_DN	AD0003R04C10N2_DN	Dn-Dn	CCCCCGCCCTTGCATCCGCCACTGC	TCTTCTATCTTTCCTCATATATCAA	1	56890	9176	MDM1	9702	10302	CEP57
DB0001R05C02N2_UP	AD0003R04C14N2_UP	Up-Up	CACCTGTGAATGGGGTCGGGGACGG	AACCAGGTAGCTAGCTCTAAAACAT	1	56890	9176	MDM1	54585	10414	LZTFL1
DB0001R05C02N2_UP	AD0003R04C18N2_UP	Up-Up	CACCTGTGAATGGGGTCGGGGACGG	CCGTGAATACGCAGACTCTGCCCGG	1	56890	9176	MDM1	153241	10401	CEP120
DB0001R05C02N2_UP	AD0003R05C20N2_UP	Up-Up	CACCTGTGAATGGGGTCGGGGACGG	ATTGATAGAAGTAGAATTTCAGTGC	1	56890	9176	MDM1	9094	2588	UNC119
DB0001R05C05N2_DN	AD0001R02C03N1_DN	Dn-Dn	CATGAATTAGGGTAAATAAGCCAAG	TCTCAAAAATGTGAAAAGAAAGGTA	32	56890	9176	MDM1	10382	6055	TUBB4
DB0001R05C05N2_DN	AD0001R14C21N1_DN	Dn-Dn	CATGAATTAGGGTAAATAAGCCAAG	ATTATTCAAGGAGACAAGTTCACGA	12	56890	9176	MDM1	1070	5538	CETN3
DB0001R05C05N2_DN	AD0002R01C09N2_DN	Dn-Dn	CATGAATTAGGGTAAATAAGCCAAG	ATTACTCAAAACAGTTAAACACGAC	51	56890	9176	MDM1	10460	56175	TACC3
DB0001R05C05N2_UP	AD0002R07C03N2_UP	Up-Up	GGGGGTGGGGTACCGGTAGATGGGT	CGTGGGAGTGGACAGGTGAGGGCGT	30	56890	9176	MDM1	95681	71181	TSGA14
DB0001R05C05N2_DN	AD0002R12C04N1_DN	Dn-Dn	CATGAATTAGGGTAAATAAGCCAAG	CTTAAGGTGAGTTATCCATATCTAT	1	56890	9176	MDM1	1032	3933	CDKN2D
DB0001R05C05N2_DN	AD0002R14C23N2_DN	Dn-Dn	CATGAATTAGGGTAAATAAGCCAAG	AGGTTGTCACGTTGACTTATTCTCT	23	56890	9176	MDM1	79441	4024	HAUS3
DB0001R05C05N2_DN	AD0002R16C02N2_DN	Dn-Dn	CATGAATTAGGGTAAATAAGCCAAG	CACGTTCAAAGATGCCGACAAGGGC	1	56890	9176	MDM1	22852	70210	ANKRD26
DB0001R05C11N2_DN	AD0001R01C05N2_DN	Dn-Dn	CCCGCCATCCTGCTCGCTCCCCCTA	TCACTCGCAACTCAACTGTTTGTAG	18	80321	9161	CEP70	2275	5359	FHL3
DB0001R05C11N2_UP	AD0001R03C24N2_UP	Up-Up	CTGATGGATGGGGCCGCGTGGCTGC	CCTGCAGGGTATACACCCATCGGCG	390	80321	9161	CEP70	11104	11609	KATNA1
DB0001R05C11N2_DN	AD0001R03C24N2_DN	Dn-Dn	CCCGCCATCCTGCTCGCTCCCCCTA	TTAACCACGTTGATGCTCCGTCGAA	951	80321	9161	CEP70	11104	11609	KATNA1
DB0001R05C11N2_UP	AD0001R05C05N2_UP	Up-Up	CTGATGGATGGGGCCGCGTGGCTGC	ATAACGCCAGATTCATTGGTGATTC	1	80321	9161	CEP70	116840	12626	CNTROB
DB0001R05C11N2_UP	AD0001R05C06N2_UP	Up-Up	CTGATGGATGGGGCCGCGTGGCTGC	TTAGTCCTAGACGCCACGGTAGGAG	3211	80321	9161	CEP70	116840	12626	CNTROB
DB0001R05C11N2_DN	AD0001R05C06N2_DN	Dn-Dn	CCCGCCATCCTGCTCGCTCCCCCTA	CCAATGCTATAAATCTTAATGCTC	3055	80321	9161	CEP70	116840	12626	CNTROB
DB0001R05C11N2_DN	AD0001R05C20N2_DN	Dn-Dn	CCCGCCATCCTGCTCGCTCCCCCTA	CGGGTACACGCTCAGACTAAGACTA	1	80321	9161	CEP70	29911	573	HOOK2
DB0001R05C11N2_DN	AD0001R06C01N2_DN	Dn-Dn	CCCGCCATCCTGCTCGCTCCCCCTA	CAATACAGCATTCACGAGAATTGTC	79	80321	9161	CEP70	56890	9176	MDM1
DB0001R05C11N2_DN	AD0001R06C05N2_DN	Dn-Dn	CCCGCCATCCTGCTCGCTCCCCCTA	GTTCCAAAGATGACCGAATTAAAAA	1	80321	9161	CEP70	51259	6396	TMEM216
DB0001R05C11N2_DN	AD0001R07C08N2_DN	Dn-Dn	CCCGCCATCCTGCTCGCTCCCCCTA	ATCAACCTATGGAACAATGATTTAC	66	80321	9161	CEP70	79003	3288	MIS12
DB0001R05C11N2_UP	AD0001R09C06N2_UP	Up-Up	CTGATGGATGGGGCCGCGTGGCTGC	AGGGGTAGAGGCATGGAGCTTCCGA	2338	80321	9161	CEP70	203068	14788	TUBB
DB0001R05C11N2_DN	AD0001R09C06N2_DN	Dn-Dn	CCCGCCATCCTGCTCGCTCCCCCTA	GGTTAGCTGTTGCGGACCTGCAATA	1495	80321	9161	CEP70	203068	14788	TUBB
DB0001R05C11N2_UP	AD0001R09C21N1_UP	Up-Up	CTGATGGATGGGGCCGCGTGGCTGC	GGTGAGGGGGTTAGCATCGCGAGTA	565	80321	9161	CEP70	10320	2940	IKZF1
DB0001R05C11N2_DN	AD0001R09C21N1_DN	Dn-Dn	CCCGCCATCCTGCTCGCTCCCCCTA	AGATGTATAATCCTTTATAGCTTCA	1012	80321	9161	CEP70	10320	2940	IKZF1
DB0001R05C11N2_UP	AD0001R09C24N2_UP	Up-Up	CTGATGGATGGGGCCGCGTGGCTGC	TACATTCTTGGGAAGTTCGCTAGCG	1	80321	9161	CEP70	90410	10243	IFT20
DB0001R05C11N2_DN	AD0001R10C01N2_DN	Dn-Dn	CCCGCCATCCTGCTCGCTCCCCCTA	GTCGCTTATTGCTCATGCAATCTGT	1	80321	9161	CEP70	90410	10243	IFT20
DB0001R05C11N2_UP	AD0001R10C04N2_UP	Up-Up	CTGATGGATGGGGCCGCGTGGCTGC	TGAGGGTGGTCGTGCGCCCTGCGGC	84	80321	9161	CEP70	23332	10089	CLASP1
DB0001R05C11N2_UP	AD0001R10C18N2_UP	Up-Up	CTGATGGATGGGGCCGCGTGGCTGC	CAACGGGGGTAGGGGTGATTATGAG	1	80321	9161	CEP70	11116	7071	FGFR1OP
DB0001R05C11N2_UP	AD0001R11C06N2_UP	Up-Up	CTGATGGATGGGGCCGCGTGGCTGC	CGGGGGAAACTCGGTGGGTAGCAGG	479	80321	9161	CEP70	7283	8018	TUBG1
DB0001R05C11N2_DN	AD0001R11C06N2_DN	Dn-Dn	CCCGCCATCCTGCTCGCTCCCCCTA	CCGCAAAGCTCGAATCAACACGACC	564	80321	9161	CEP70	7283	8018	TUBG1
DB0001R05C11N2_UP	AD0001R11C16N2_UP	Up-Up	CTGATGGATGGGGCCGCGTGGCTGC	GATGAAAGTTAAGGTGCTTAGTAAG	8025	80321	9161	CEP70	3320	8199	HSP90AA1
DB0001R05C11N2_DN	AD0001R11C16N2_DN	Dn-Dn	CCCGCCATCCTGCTCGCTCCCCCTA	GAGCTCACGCTCGAGAGGGAGTCGA	9134	80321	9161	CEP70	3320	8199	HSP90AA1
DB0001R05C11N2_UP	AD0001R12C13N2_UP	Up-Up	CTGATGGATGGGGCCGCGTGGCTGC	TTAGGGTACATCAATTGTCAGTGCG	1	80321	9161	CEP70	284086	53456	NEK8
DB0001R05C11N2_UP	AD0001R12C24N2_UP	Up-Up	CTGATGGATGGGGCCGCGTGGCTGC	CAACCTTGTTGACCTAATGTGTGGT	362	80321	9161	CEP70	134359	52781	POC5
DB0001R05C11N2_DN	AD0001R12C24N2_DN	Dn-Dn	CCCGCCATCCTGCTCGCTCCCCCTA	AGGCCAGCCTTTCTTTCCAGAATAC	54	80321	9161	CEP70	134359	52781	POC5
DB0001R05C11N2_UP	AD0001R13C05N2_UP	Up-Up	CTGATGGATGGGGCCGCGTGGCTGC	TGGCGTCAAGATTGAGGTGTCAGT	1	80321	9161	CEP70	200894	52802	ARL13B
DB0001R05C11N2_UP	AD0001R13C23N2_UP	Up-Up	CTGATGGATGGGGCCGCGTGGCTGC	AAACGTTAACAGCGCCGTGTGTACG	1	80321	9161	CEP70	25886	56591	POC1A
DB0001R05C11N2_UP	AD0001R14C20N1_UP	Up-Up	CTGATGGATGGGGCCGCGTGGCTGC	ATGTGGTAGTAGGCGTGTTTAACCA	2	80321	9161	CEP70	3796	8070	KIF2A
DB0001R05C11N2_DN	AD0001R14C21N1_DN	Dn-Dn	CCCGCCATCCTGCTCGCTCCCCCTA	ATTATTCAAGGAGACAAGTTCACGA	1	80321	9161	CEP70	1070	5538	CETN3
DB0001R05C11N2_DN	AD0001R16C10N2_DN	Dn-Dn	CCCGCCATCCTGCTCGCTCCCCCTA	GTTTCAAGGCTAAAGGTTAGATGAT	1	80321	9161	CEP70	27229	907	TUBGCP4
DB0001R05C11N2_UP	AD0002R01C11N2_UP	Up-Up	CTGATGGATGGGGCCGCGTGGCTGC	CGTGGGCGTAGGAGACCGGGGGTGC	2857	80321	9161	CEP70	11030	3504	RBPMS
DB0001R05C11N2_DN	AD0002R01C11N2_DN	Dn-Dn	CCCGCCATCCTGCTCGCTCCCCCTA	CACCCCCCCAGACCCCGGACATTCG	1753	80321	9161	CEP70	11030	3504	RBPMS
DB0001R05C11N2_DN	AD0002R01C16N2_DN	Dn-Dn	CCCGCCATCCTGCTCGCTCCCCCTA	AGGGGAGCGATTAGGGAATAGTCAC	1	80321	9161	CEP70	11030	3504	RBPMS
DB0001R05C11N2_UP	AD0002R02C10N1_UP	Up-Up	CTGATGGATGGGGCCGCGTGGCTGC	CAAGCGGCATCATGCGCGTTACCAG	1	80321	9161	CEP70	896	6197	CCND3
DB0001R05C11N2_DN	AD0002R03C22N2_DN	Dn-Dn	CCCGCCATCCTGCTCGCTCCCCCTA	CTCGGAGATTGTTCATCCACGTATG	1	80321	9161	CEP70	54930	3863	HAUS4
DB0001R05C11N2_UP	AD0002R04C06N2_UP	Up-Up	CTGATGGATGGGGCCGCGTGGCTGC	TAGGGCGGTGCCTCGCGTGACTTGG	1	80321	9161	CEP70	54930	3863	HAUS4
DB0001R05C11N2_UP	AD0002R05C11N2_UP	Up-Up	CTGATGGATGGGGCCGCGTGGCTGC	TGCATGGACGTGCGGGACGTAGGGG	78	80321	9161	CEP70	203068	3825	TUBB
DB0001R05C11N2_DN	AD0002R05C11N2_DN	Dn-Dn	CCCGCCATCCTGCTCGCTCCCCCTA	TCCCCACCCCTTCACCTTCGCCCAT	1050	80321	9161	CEP70	203068	3825	TUBB
DB0001R05C11N2_UP	AD0002R07C12N2_UP	Up-Up	CTGATGGATGGGGCCGCGTGGCTGC	CACTTAGACTAACCTGTCGCGGGTC	2	80321	9161	CEP70	5566	71136	PRKACA
DB0001R05C11N2_UP	AD0002R07C18N2_UP	Up-Up	CTGATGGATGGGGCCGCGTGGCTGC	CACTTCGTTGAGGTCGTAACTCTTT	265	80321	9161	CEP70	5566	71136	PRKACA
DB0001R05C11N2_DN	AD0002R07C18N2_DN	Dn-Dn	CCCGCCATCCTGCTCGCTCCCCCTA	TTTACAATCCCCATCACCTTAAAAT	233	80321	9161	CEP70	5566	71136	PRKACA
DB0001R05C11N2_UP	AD0002R08C08N2_UP	Up-Up	CTGATGGATGGGGCCGCGTGGCTGC	GAATCCTTCAGTACGGGCGGGGGGC	235	80321	9161	CEP70	79600	71186	TCTN1
DB0001R05C11N2_DN	AD0002R08C08N2_DN	Dn-Dn	CCCGCCATCCTGCTCGCTCCCCCTA	CTGTGCCCAACTCTTCTGCTCCTGT	55	80321	9161	CEP70	79600	71186	TCTN1
DB0001R05C11N2_UP	AD0002R09C03N2_UP	Up-Up	CTGATGGATGGGGCCGCGTGGCTGC	GACGCATGTGAAACGGCTAGTAGGA	1608	80321	9161	CEP70	10460	71455	TACC3
DB0001R05C11N2_DN	AD0002R09C03N2_DN	Dn-Dn	CCCGCCATCCTGCTCGCTCCCCCTA	CGACTCACTTTTAAAAACAACTAAG	4582	80321	9161	CEP70	10460	71455	TACC3
DB0001R05C11N2_UP	AD0002R09C12N2_UP	Up-Up	CTGATGGATGGGGCCGCGTGGCTGC	TGAAACCCTGGTGCACATAGTTCTA	35	80321	9161	CEP70	51175	1716	TUBE1
DB0001R05C11N2_DN	AD0002R11C03N2_DN	Dn-Dn	CCCGCCATCCTGCTCGCTCCCCCTA	GTGAAGTCGCTATTTAAAAATATTC	166	80321	9161	CEP70	90410	4088	IFT20
DB0001R05C11N2_UP	AD0002R12C04N1_UP	Up-Up	CTGATGGATGGGGCCGCGTGGCTGC	ACATCGGCACCGAAGCCCGCCGTA	1	80321	9161	CEP70	1032	3933	CDKN2D
DB0001R05C11N2_DN	AD0002R12C04N1_DN	Dn-Dn	CCCGCCATCCTGCTCGCTCCCCCTA	CTTAAGGTGAGTTATCCATATCTAT	1	80321	9161	CEP70	1032	3933	CDKN2D
DB0001R05C11N2_UP	AD0002R12C05N1_UP	Up-Up	CTGATGGATGGGGCCGCGTGGCTGC	GCTCAGTGGGCTAGATGGGTGGATG	1	80321	9161	CEP70	1032	3933	CDKN2D
DB0001R05C11N2_DN	AD0002R12C14N2_DN	Dn-Dn	CCCGCCATCCTGCTCGCTCCCCCTA	CATCCAGCACCGCCCAAAACAACAG	1	80321	9161	CEP70	10933	4430	MORF4L1
DB0001R05C11N2_DN	AD0002R13C03N2_DN	Dn-Dn	CCCGCCATCCTGCTCGCTCCCCCTA	ACCACACTTACTATAACGTTTATCA	1	80321	9161	CEP70	5111	3156	PCNA
DB0001R05C11N2_DN	AD0002R13C22N2_DN	Dn-Dn	CCCGCCATCCTGCTCGCTCCCCCTA	ATGTTCAGCTCCTGCTATCAGAACA	1	80321	9161	CEP70	56904	6148	SH3GLB2
DB0001R05C11N2_UP	AD0002R14C06N1_UP	Up-Up	CTGATGGATGGGGCCGCGTGGCTGC	CTGCCCGGAAGTATTCGGGAGGTGG	1	80321	9161	CEP70	638	3740	BIK
DB0001R05C11N2_UP	AD0002R14C11N2_UP	Up-Up	CTGATGGATGGGGCCGCGTGGCTGC	GACCTATCTCGAAGATACATGCCC	10	80321	9161	CEP70	84100	1857	ARL6
DB0001R05C11N2_UP	AD0002R15C10N2_UP	Up-Up	CTGATGGATGGGGCCGCGTGGCTGC	TCTTTCCATATAAATGCGGAACGTC	4421	80321	9161	CEP70	80321	1596	CEP70
DB0001R05C11N2_DN	AD0002R15C10N2_DN	Dn-Dn	CCCGCCATCCTGCTCGCTCCCCCTA	GTGCATTCTCTCTAACCCAAATGGC	4204	80321	9161	CEP70	80321	1596	CEP70
DB0001R05C11N2_UP	AD0002R15C12N2_UP	Up-Up	CTGATGGATGGGGCCGCGTGGCTGC	CTGAATATATGTGATGGTATTGAGG	1412	80321	9161	CEP70	80321	1596	CEP70
DB0001R05C11N2_DN	AD0002R15C12N2_DN	Dn-Dn	CCCGCCATCCTGCTCGCTCCCCCTA	CATACGGCCAACCAGTACATACCAG	1025	80321	9161	CEP70	80321	1596	CEP70
DB0001R05C11N2_DN	AD0003R02C05N1_DN	Dn-Dn	CCCGCCATCCTGCTCGCTCCCCCTA	TCTAGCTATGAAGTCATTATCTGTC	1	80321	9161	CEP70	5932	1563	RBBP8
DB0001R05C11N2_UP	AD0003R02C09N2_UP	Up-Up	CTGATGGATGGGGCCGCGTGGCTGC	CTGCTAAGCATATACGTCAACAGTT	2647	80321	9161	CEP70	10212	3179	DDX39
DB0001R05C11N2_DN	AD0003R02C09N2_DN	Dn-Dn	CCCGCCATCCTGCTCGCTCCCCCTA	ACCCTATTTGGGCATAACCGGTTC	6215	80321	9161	CEP70	10212	3179	DDX39
DB0001R05C11N2_DN	AD0003R02C19N2_DN	Dn-Dn	CCCGCCATCCTGCTCGCTCCCCCTA	GTAATAGAGTAAGACCCGATTATGT	2	80321	9161	CEP70	114932	2777	MRFAP1L1
DB0001R05C11N2_DN	AD0003R02C22N2_DN	Dn-Dn	CCCGCCATCCTGCTCGCTCCCCCTA	TTAAACTAGGAATAGCCTACATTTA	1	80321	9161	CEP70	114932	2777	MRFAP1L1
DB0001R05C11N2_UP	AD0003R03C13N2_UP	Up-Up	CTGATGGATGGGGCCGCGTGGCTGC	AAAAGATAGTACCAGGAGACGTGGG	1	80321	9161	CEP70	22974	3600	TPX2
DB0001R05C11N2_UP	AD0003R03C19N2_UP	Up-Up	CTGATGGATGGGGCCGCGTGGCTGC	AAACAAGGCGTTGTTCGCCGGTTTA	1	80321	9161	CEP70	5347	2963	PLK1
DB0001R05C11N2_UP	AD0003R04C20N2_UP	Up-Up	CTGATGGATGGGGCCGCGTGGCTGC	AATGAAGGAAAACGGGTGAGGCGCG	3079	80321	9161	CEP70	153241	10401	CEP120
DB0001R05C11N2_DN	AD0003R04C20N2_DN	Dn-Dn	CCCGCCATCCTGCTCGCTCCCCCTA	CGACGACACATTCAAGGTTTAGCAC	3935	80321	9161	CEP70	153241	10401	CEP120
DB0001R05C11N2_UP	AD0003R05C07N2_UP	Up-Up	CTGATGGATGGGGCCGCGTGGCTGC	TGACTATTTTGATCTGTGGGTCGGA	1224	80321	9161	CEP70	93323	7014	HAUS8
DB0001R05C11N2_DN	AD0003R05C07N2_DN	Dn-Dn	CCCGCCATCCTGCTCGCTCCCCCTA	GCGTTCACAATAAACAAGGTAAATG	1939	80321	9161	CEP70	93323	7014	HAUS8
DB0001R05C11N2_UP	AD0003R05C18N2_UP	Up-Up	CTGATGGATGGGGCCGCGTGGCTGC	ATGTAGTGTTGCGACAAAATAAAAC	62	80321	9161	CEP70	9094	2588	UNC119
DB0001R05C12N2_DN	AD0001R03C02N2_DN	Dn-Dn	CTCCAGGTCGCCGCCTGCCGCCTTC	GTCACATAACTGCGCTCACACTACA	29	80321	9161	CEP70	55722	4	CEP72
DB0001R05C12N2_UP	AD0001R06C06N2_UP	Up-Up	TTAACATTATACTCTGCTTCGGCGG	ACTGCCGCGCCATCCAGAAACTTTT	932	80321	9161	CEP70	80321	9161	CEP70
DB0001R05C12N2_DN	AD0001R06C06N2_DN	Dn-Dn	CTCCAGGTCGCCGCCTGCCGCCTTC	TGGAAGCTGCCTTCTAAGGCTGCAG	3963	80321	9161	CEP70	80321	9161	CEP70
DB0001R05C12N2_UP	AD0001R09C21N1_UP	Up-Up	TTAACATTATACTCTGCTTCGGCGG	GGTGAGGGGGTTAGCATCGCGAGTA	1188	80321	9161	CEP70	10320	2940	IKZF1
DB0001R05C12N2_DN	AD0001R09C21N1_DN	Dn-Dn	CTCCAGGTCGCCGCCTGCCGCCTTC	AGATGTATAATCCTTTATAGCTTCA	780	80321	9161	CEP70	10320	2940	IKZF1
DB0001R05C12N2_UP	AD0001R09C24N2_UP	Up-Up	TTAACATTATACTCTGCTTCGGCGG	TACATTCTTGGGAAGTTCGCTAGCG	1	80321	9161	CEP70	90410	10243	IFT20
DB0001R05C12N2_UP	AD0001R10C01N2_UP	Up-Up	TTAACATTATACTCTGCTTCGGCGG	GTATAAACGATGGTTCCTCACCGAC	1	80321	9161	CEP70	90410	10243	IFT20
DB0001R05C12N2_UP	AD0001R11C16N2_UP	Up-Up	TTAACATTATACTCTGCTTCGGCGG	GATGAAAGTTAAGGTGCTTAGTAAG	2	80321	9161	CEP70	3320	8199	HSP90AA1
DB0001R05C12N2_DN	AD0001R13C14N2_DN	Dn-Dn	CTCCAGGTCGCCGCCTGCCGCCTTC	AGCGCTAGGTTGGCCTTTCCAGTGG	29	80321	9161	CEP70	8655	56155	DYNLL1
DB0001R05C12N2_DN	AD0001R13C17N1_DN	Dn-Dn	CTCCAGGTCGCCGCCTGCCGCCTTC	CCTCTATGCGCCACTACCGTCCACG	1	80321	9161	CEP70	8655	56155	DYNLL1
DB0001R05C12N2_UP	AD0001R16C23N1_UP	Up-Up	TTAACATTATACTCTGCTTCGGCGG	TCCTAGTTTTCTCATATATATTCGT	59	80321	9161	CEP70	84902	9655	CCDC123
DB0001R05C12N2_UP	AD0002R01C11N2_UP	Up-Up	TTAACATTATACTCTGCTTCGGCGG	CGTGGGCGTAGGAGACCGGGGGTGC	365	80321	9161	CEP70	11030	3504	RBPMS
DB0001R05C12N2_DN	AD0002R01C11N2_DN	Dn-Dn	CTCCAGGTCGCCGCCTGCCGCCTTC	CACCCCCCCAGACCCCGGACATTCG	30	80321	9161	CEP70	11030	3504	RBPMS
DB0001R05C12N2_UP	AD0002R01C16N2_UP	Up-Up	TTAACATTATACTCTGCTTCGGCGG	TCCGTAGTATGCGTCCCGCGGGGGA	2	80321	9161	CEP70	11030	3504	RBPMS
DB0001R05C12N2_DN	AD0002R01C16N2_DN	Dn-Dn	CTCCAGGTCGCCGCCTGCCGCCTTC	AGGGGAGCGATTAGGGAATAGTCAC	41	80321	9161	CEP70	11030	3504	RBPMS
DB0001R05C12N2_DN	AD0002R07C12N2_DN	Dn-Dn	CTCCAGGTCGCCGCCTGCCGCCTTC	AGCGAGAACACATACGAACGGAACA	3	80321	9161	CEP70	5566	71136	PRKACA
DB0001R05C12N2_UP	AD0002R08C16N1_UP	Up-Up	TTAACATTATACTCTGCTTCGGCGG	TACTTTTGTTCTTTCATATTTCTAA	1	80321	9161	CEP70	10464	71402	PIBF1
DB0001R05C12N2_UP	AD0002R10C06N2_UP	Up-Up	TTAACATTATACTCTGCTTCGGCGG	AATAGAAAGTCCGGTCTCGCTTCAT	33	80321	9161	CEP70	79959	1190	CEP76
DB0001R05C12N2_UP	AD0002R12C04N1_UP	Up-Up	TTAACATTATACTCTGCTTCGGCGG	ACATCGGCACCGAAGCCCGCCGTA	1	80321	9161	CEP70	1032	3933	CDKN2D
DB0001R05C12N2_UP	AD0002R13C18N2_UP	Up-Up	TTAACATTATACTCTGCTTCGGCGG	ACGGTCGTATACAGCAGGGGTAGTG	62	80321	9161	CEP70	665	2427	BNIP3L
DB0001R05C12N2_UP	AD0002R14C06N1_UP	Up-Up	TTAACATTATACTCTGCTTCGGCGG	CTGCCCGGAAGTATTCGGGAGGTGG	1	80321	9161	CEP70	638	3740	BIK
DB0001R05C12N2_UP	AD0002R15C10N2_UP	Up-Up	TTAACATTATACTCTGCTTCGGCGG	TCTTTCCATATAAATGCGGAACGTC	4467	80321	9161	CEP70	80321	1596	CEP70
DB0001R05C12N2_DN	AD0002R15C10N2_DN	Dn-Dn	CTCCAGGTCGCCGCCTGCCGCCTTC	GTGCATTCTCTCTAACCCAAATGGC	3567	80321	9161	CEP70	80321	1596	CEP70
DB0001R05C12N2_UP	AD0002R15C12N2_UP	Up-Up	TTAACATTATACTCTGCTTCGGCGG	CTGAATATATGTGATGGTATTGAGG	2625	80321	9161	CEP70	80321	1596	CEP70
DB0001R05C12N2_DN	AD0002R15C12N2_DN	Dn-Dn	CTCCAGGTCGCCGCCTGCCGCCTTC	CATACGGCCAACCAGTACATACCAG	2173	80321	9161	CEP70	80321	1596	CEP70
DB0001R05C12N2_UP	AD0003R01C23N2_UP	Up-Up	TTAACATTATACTCTGCTTCGGCGG	AGCTCATTCGTGTGATTCCGTGTAT	1	80321	9161	CEP70	6810	8013	STX4
DB0001R05C12N2_UP	AD0003R04C17N2_UP	Up-Up	TTAACATTATACTCTGCTTCGGCGG	ATGCTCTGGTACTAATTTAGCCTTC	43	80321	9161	CEP70	129880	10732	BBS5
DB0001R05C20N2_UP	AD0001R01C04N2_UP	Up-Up	CCCCATGATTTCAAAAGAAAATATT	GGAGACGAACCGATAGGGGACAGGA	16	10733	2057	PLK4	2275	5359	FHL3
DB0001R05C20N2_UP	AD0001R01C09N2_UP	Up-Up	CCCCATGATTTCAAAAGAAAATATT	AATTGAACGGTCAGTGGCATTCCCG	271	10733	2057	PLK4	7532	801	YWHAG
DB0001R05C20N2_DN	AD0001R01C09N2_DN	Dn-Dn	GACAGAACGAATCTTAATTCGTCCA	ATCATGCCGCGCTAGTTGGAGCTCT	722	10733	2057	PLK4	7532	801	YWHAG
DB0001R05C20N2_UP	AD0001R01C10N2_UP	Up-Up	CCCCATGATTTCAAAAGAAAATATT	ATCGTACATTCAATCTATGCGACCG	81	10733	2057	PLK4	7532	801	YWHAG
DB0001R05C20N2_DN	AD0001R01C10N2_DN	Dn-Dn	GACAGAACGAATCTTAATTCGTCCA	CATCACCGCCACTTGTTACATGAAA	529	10733	2057	PLK4	7532	801	YWHAG
DB0001R05C20N2_DN	AD0001R01C16N2_DN	Dn-Dn	GACAGAACGAATCTTAATTCGTCCA	CCCTTGTCAGTTCTACTTCCTCGGG	1	10733	2057	PLK4	55559	347	HAUS7
DB0001R05C20N2_UP	AD0001R02C19N1_UP	Up-Up	CCCCATGATTTCAAAAGAAAATATT	TTAACTAGACTTAATTTCTTTCAAT	4	10733	2057	PLK4	10376	6115	TUBA1B
DB0001R05C20N2_DN	AD0001R04C08N2_DN	Dn-Dn	GACAGAACGAATCTTAATTCGTCCA	ACATCTCTCCTAAATTAGCATGCAG	9	10733	2057	PLK4	6102	11374	RP2
DB0001R05C20N2_DN	AD0001R04C24N2_DN	Dn-Dn	GACAGAACGAATCTTAATTCGTCCA	CTCTAAAGCAAGCCGAATGTAATGA	16	10733	2057	PLK4	1778	12239	DYNC1H1
DB0001R05C20N2_DN	AD0001R05C07N2_DN	Dn-Dn	GACAGAACGAATCTTAATTCGTCCA	ACTACTCACCTAAATTATCTGACTA	25	10733	2057	PLK4	57405	13089	SPC25
DB0001R05C20N2_DN	AD0001R05C16N2_DN	Dn-Dn	GACAGAACGAATCTTAATTCGTCCA	TACGAACTTCACTAGTTGCTATGTG	19	10733	2057	PLK4	27229	5836	TUBGCP4
DB0001R05C20N2_UP	AD0001R05C21N2_UP	Up-Up	CCCCATGATTTCAAAAGAAAATATT	TGCAATCGGGGTTAGCCGGACCTTG	1	10733	2057	PLK4	29911	573	HOOK2
DB0001R05C20N2_UP	AD0001R07C23N2_UP	Up-Up	CCCCATGATTTCAAAAGAAAATATT	TTGGGGCGTTTTGCTACGACCCAGA	74	10733	2057	PLK4	57695	14162	USP37
DB0001R05C20N2_UP	AD0001R08C03N2_UP	Up-Up	CCCCATGATTTCAAAAGAAAATATT	ATTCTTTTCGTTGTGTGGCCTCGCC	1	10733	2057	PLK4	57695	14162	USP37
DB0001R05C20N2_UP	AD0001R09C12N2_UP	Up-Up	CCCCATGATTTCAAAAGAAAATATT	GCAAGAACAGTGTTTCGTCTGAAGC	16	10733	2057	PLK4	6672	7188	SP100
DB0001R05C20N2_UP	AD0001R09C21N1_UP	Up-Up	CCCCATGATTTCAAAAGAAAATATT	GGTGAGGGGGTTAGCATCGCGAGTA	128	10733	2057	PLK4	10320	2940	IKZF1
DB0001R05C20N2_DN	AD0001R09C21N1_DN	Dn-Dn	GACAGAACGAATCTTAATTCGTCCA	AGATGTATAATCCTTTATAGCTTCA	133	10733	2057	PLK4	10320	2940	IKZF1
DB0001R05C20N2_UP	AD0001R09C22N2_UP	Up-Up	CCCCATGATTTCAAAAGAAAATATT	GGTGTGTTAGTATGGTGTGTAGAGC	28	10733	2057	PLK4	10320	2940	IKZF1
DB0001R05C20N2_DN	AD0001R09C22N2_DN	Dn-Dn	GACAGAACGAATCTTAATTCGTCCA	CCCAGTCTTTACCGGCTCAAAGATT	51	10733	2057	PLK4	10320	2940	IKZF1
DB0001R05C20N2_UP	AD0001R10C03N2_UP	Up-Up	CCCCATGATTTCAAAAGAAAATATT	TTTTTAATTCCTGGTTACTCGGTCG	10	10733	2057	PLK4	23332	10089	CLASP1
DB0001R05C20N2_DN	AD0001R10C03N2_DN	Dn-Dn	GACAGAACGAATCTTAATTCGTCCA	CAAAACAATCCGTCTCACCTGTGCC	14	10733	2057	PLK4	23332	10089	CLASP1
DB0001R05C20N2_DN	AD0001R10C16N2_DN	Dn-Dn	GACAGAACGAATCTTAATTCGTCCA	CCCTAGGTCATAGGAACTTTCAATT	20	10733	2057	PLK4	11116	7071	FGFR1OP
DB0001R05C20N2_DN	AD0001R11C04N2_DN	Dn-Dn	GACAGAACGAATCTTAATTCGTCCA	TAATCCCGTATTGCCAATTCAAGAC	14	10733	2057	PLK4	7283	8018	TUBG1
DB0001R05C20N2_DN	AD0001R11C09N2_DN	Dn-Dn	GACAGAACGAATCTTAATTCGTCCA	GCCGTTGAGTCCAGGTCGGGAACGC	60	10733	2057	PLK4	5518	5861	PPP2R1A
DB0001R05C20N2_DN	AD0001R11C15N2_DN	Dn-Dn	GACAGAACGAATCTTAATTCGTCCA	CCGGTCAAGACACTCAGCAAACGCA	2	10733	2057	PLK4	3320	8199	HSP90AA1
DB0001R05C20N2_DN	AD0001R12C04N2_DN	Dn-Dn	GACAGAACGAATCTTAATTCGTCCA	CGGTCCGCCATGTGACAGAGCGAGG	57	10733	2057	PLK4	201255	7299	LRRC45
DB0001R05C20N2_DN	AD0001R12C06N2_DN	Dn-Dn	GACAGAACGAATCTTAATTCGTCCA	CGGACGTTCAACCATACCGGGCAGA	70	10733	2057	PLK4	201255	7299	LRRC45
DB0001R05C20N2_UP	AD0001R13C12N2_UP	Up-Up	CCCCATGATTTCAAAAGAAAATATT	GCGGCGCCGAGGAAGAGGGACCGTG	8	10733	2057	PLK4	26140	52663	TTLL3
DB0001R05C20N2_UP	AD0002R01C04N2_UP	Up-Up	CCCCATGATTTCAAAAGAAAATATT	ATGGATAGGTTATTCACTCTGACTC	10	10733	2057	PLK4	84902	9655	CCDC123
DB0001R05C20N2_UP	AD0002R01C11N2_UP	Up-Up	CCCCATGATTTCAAAAGAAAATATT	CGTGGGCGTAGGAGACCGGGGGTGC	19	10733	2057	PLK4	11030	3504	RBPMS
DB0001R05C20N2_DN	AD0002R01C11N2_DN	Dn-Dn	GACAGAACGAATCTTAATTCGTCCA	CACCCCCCCAGACCCCGGACATTCG	67	10733	2057	PLK4	11030	3504	RBPMS
DB0001R05C20N2_UP	AD0002R01C16N2_UP	Up-Up	CCCCATGATTTCAAAAGAAAATATT	TCCGTAGTATGCGTCCCGCGGGGGA	203	10733	2057	PLK4	11030	3504	RBPMS
DB0001R05C20N2_DN	AD0002R01C16N2_DN	Dn-Dn	GACAGAACGAATCTTAATTCGTCCA	AGGGGAGCGATTAGGGAATAGTCAC	413	10733	2057	PLK4	11030	3504	RBPMS
DB0001R05C20N2_UP	AD0002R02C01N2_UP	Up-Up	CCCCATGATTTCAAAAGAAAATATT	TGCTGGGGGAACCCGCATCGAACCC	1	10733	2057	PLK4	55165	4717	CEP55
DB0001R05C20N2_UP	AD0002R02C02N1_UP	Up-Up	CCCCATGATTTCAAAAGAAAATATT	TGGAATGAGTAGGAGGTGACTGTGC	98	10733	2057	PLK4	163	4761	AP2B1
DB0001R05C20N2_DN	AD0002R02C02N1_DN	Dn-Dn	GACAGAACGAATCTTAATTCGTCCA	TACCTGGACTCAGTCGACTGCAAAA	1566	10733	2057	PLK4	163	4761	AP2B1
DB0001R05C20N2_UP	AD0002R03C01N2_UP	Up-Up	CCCCATGATTTCAAAAGAAAATATT	CGCGTGTGCATCCGATTGCGATGTG	5	10733	2057	PLK4	51143	56626	DYNC1LI1
DB0001R05C20N2_UP	AD0002R03C13N2_UP	Up-Up	CCCCATGATTTCAAAAGAAAATATT	ATGGCGACCGGGGCTCTCGGGGGGG	3	10733	2057	PLK4	164045	53147	HFM1
DB0001R05C20N2_DN	AD0002R03C13N2_DN	Dn-Dn	GACAGAACGAATCTTAATTCGTCCA	GCCCCTCCTAGCACAGTCTTTTGAC	53	10733	2057	PLK4	164045	53147	HFM1
DB0001R05C20N2_UP	AD0002R04C07N2_UP	Up-Up	CCCCATGATTTCAAAAGAAAATATT	GAGGACCCAACTGCGATGTATGAGG	32	10733	2057	PLK4	25886	4487	POC1A
DB0001R05C20N2_DN	AD0002R04C07N2_DN	Dn-Dn	GACAGAACGAATCTTAATTCGTCCA	GGCACCAACAGAAAGGACGCAAGTG	2	10733	2057	PLK4	25886	4487	POC1A
DB0001R05C20N2_UP	AD0002R05C03N2_UP	Up-Up	CCCCATGATTTCAAAAGAAAATATT	AAGGGGCGCAACTGGAGGGGTAGGG	33	10733	2057	PLK4	1453	3787	CSNK1D
DB0001R05C20N2_DN	AD0002R05C03N2_DN	Dn-Dn	GACAGAACGAATCTTAATTCGTCCA	AGGGCTGACATATAAACTCTCTCTA	4	10733	2057	PLK4	1453	3787	CSNK1D
DB0001R05C20N2_DN	AD0002R05C11N2_DN	Dn-Dn	GACAGAACGAATCTTAATTCGTCCA	TCCCCACCCCTTCACCTTCGCCCAT	17	10733	2057	PLK4	203068	3825	TUBB
DB0001R05C20N2_DN	AD0002R05C18N2_DN	Dn-Dn	GACAGAACGAATCTTAATTCGTCCA	TGCTATAACCTCAAAGTACCGTTCC	3	10733	2057	PLK4	7846	4595	TUBA1A
DB0001R05C20N2_UP	AD0002R07C08N2_UP	Up-Up	CCCCATGATTTCAAAAGAAAATATT	CGATAATTGTGCCTGGGTCATGGTG	22	10733	2057	PLK4	95681	71181	TSGA14
DB0001R05C20N2_DN	AD0002R08C04N2_DN	Dn-Dn	GACAGAACGAATCTTAATTCGTCCA	GGCAACGACCCTCGTGCTTAGAACT	32	10733	2057	PLK4	79600	71186	TCTN1
DB0001R05C20N2_UP	AD0002R08C08N2_UP	Up-Up	CCCCATGATTTCAAAAGAAAATATT	GAATCCTTCAGTACGGGCGGGGGGC	75	10733	2057	PLK4	79600	71186	TCTN1
DB0001R05C20N2_UP	AD0002R08C15N2_UP	Up-Up	CCCCATGATTTCAAAAGAAAATATT	TATCGGCTTATATTAGCCTTGGTAA	1143	10733	2057	PLK4	10464	71402	PIBF1
DB0001R05C20N2_DN	AD0002R08C15N2_DN	Dn-Dn	GACAGAACGAATCTTAATTCGTCCA	CCGGCGGCCTGTCCATACGTGGGCA	1962	10733	2057	PLK4	10464	71402	PIBF1
DB0001R05C20N2_UP	AD0002R08C16N1_UP	Up-Up	CCCCATGATTTCAAAAGAAAATATT	TACTTTTGTTCTTTCATATTTCTAA	16	10733	2057	PLK4	10464	71402	PIBF1
DB0001R05C20N2_DN	AD0002R08C16N1_DN	Dn-Dn	GACAGAACGAATCTTAATTCGTCCA	AAAGAACAACAAGACGGGCAAGAAC	120	10733	2057	PLK4	10464	71402	PIBF1
DB0001R05C20N2_DN	AD0002R09C17N2_DN	Dn-Dn	GACAGAACGAATCTTAATTCGTCCA	CGGCAAAGTTAGCACAAGCGCATGG	31	10733	2057	PLK4	282809	1515	POC1B
DB0001R05C20N2_DN	AD0002R09C21N2_DN	Dn-Dn	GACAGAACGAATCTTAATTCGTCCA	TCCCGACGGCCTCAAATCACCATAA	101	10733	2057	PLK4	80254	7011	CEP63
DB0001R05C20N2_UP	AD0002R10C06N2_UP	Up-Up	CCCCATGATTTCAAAAGAAAATATT	AATAGAAAGTCCGGTCTCGCTTCAT	334	10733	2057	PLK4	79959	1190	CEP76
DB0001R05C20N2_DN	AD0002R10C06N2_DN	Dn-Dn	GACAGAACGAATCTTAATTCGTCCA	GTGATACCAAAGGCGACAGCCGGGA	890	10733	2057	PLK4	79959	1190	CEP76
DB0001R05C20N2_UP	AD0002R10C10N2_UP	Up-Up	CCCCATGATTTCAAAAGAAAATATT	GGGGTGAAGGCCAAACTGAGCTGGC	266	10733	2057	PLK4	79959	1190	CEP76
DB0001R05C20N2_DN	AD0002R10C10N2_DN	Dn-Dn	GACAGAACGAATCTTAATTCGTCCA	TGCGATACGTTTAATCGATCAAGAT	1453	10733	2057	PLK4	79959	1190	CEP76
DB0001R05C20N2_DN	AD0002R10C16N2_DN	Dn-Dn	GACAGAACGAATCTTAATTCGTCCA	ATAGTACTCTAAGAATTTCCCTTCA	1	10733	2057	PLK4	10013	8810	HDAC6
DB0001R05C20N2_UP	AD0002R11C07N1_UP	Up-Up	CCCCATGATTTCAAAAGAAAATATT	CAGGAGCAAGCTCCATCGGTCTAGG	10	10733	2057	PLK4	27077	4426	B9D1
DB0001R05C20N2_DN	AD0002R12C08N1_DN	Dn-Dn	GACAGAACGAATCTTAATTCGTCCA	AGCCCCACACGGGTATTACACTTCA	29	10733	2057	PLK4	10933	4430	MORF4L1
DB0001R05C20N2_UP	AD0002R13C18N2_UP	Up-Up	CCCCATGATTTCAAAAGAAAATATT	ACGGTCGTATACAGCAGGGGTAGTG	27	10733	2057	PLK4	665	2427	BNIP3L
DB0001R05C20N2_UP	AD0002R14C14N2_UP	Up-Up	CCCCATGATTTCAAAAGAAAATATT	CGGTTGGGAGGAAGTGAGGAGGGTT	17	10733	2057	PLK4	1639	8953	DCTN1
DB0001R05C20N2_DN	AD0002R14C14N2_DN	Dn-Dn	GACAGAACGAATCTTAATTCGTCCA	TCCCGCACCTAGCCTTCACGACAAA	19	10733	2057	PLK4	1639	8953	DCTN1
DB0001R05C20N2_DN	AD0002R15C10N2_DN	Dn-Dn	GACAGAACGAATCTTAATTCGTCCA	GTGCATTCTCTCTAACCCAAATGGC	1	10733	2057	PLK4	80321	1596	CEP70
DB0001R05C20N2_DN	AD0002R16C02N2_DN	Dn-Dn	GACAGAACGAATCTTAATTCGTCCA	CACGTTCAAAGATGCCGACAAGGGC	78	10733	2057	PLK4	22852	70210	ANKRD26
DB0001R05C20N2_UP	AD0002R16C22N1_UP	Up-Up	CCCCATGATTTCAAAAGAAAATATT	GCAAGAGGAGAAAAAAGAGTTATAG	9	10733	2057	PLK4	10013	2397	HDAC6
DB0001R05C20N2_UP	AD0003R01C12N2_UP	Up-Up	CCCCATGATTTCAAAAGAAAATATT	GGTTTCGTCATCGACTCCTAGAGGG	36	10733	2057	PLK4	7329	3129	UBE2I
DB0001R05C20N2_UP	AD0003R01C19N2_UP	Up-Up	CCCCATGATTTCAAAAGAAAATATT	TGCGTCTCATCAGCCTTTACTTATA	41	10733	2057	PLK4	6810	8013	STX4
DB0001R05C20N2_UP	AD0003R02C22N2_UP	Up-Up	CCCCATGATTTCAAAAGAAAATATT	CTGTGTTGTGTCATTTATGTTTGAT	48	10733	2057	PLK4	114932	2777	MRFAP1L1
DB0001R05C20N2_DN	AD0003R02C22N2_DN	Dn-Dn	GACAGAACGAATCTTAATTCGTCCA	TTAAACTAGGAATAGCCTACATTTA	1	10733	2057	PLK4	114932	2777	MRFAP1L1
DB0001R05C20N2_DN	AD0003R03C18N2_DN	Dn-Dn	GACAGAACGAATCTTAATTCGTCCA	CTAAACGAATCTTCACCACTGTTCC	9	10733	2057	PLK4	26140	9089	TTLL3
DB0001R05C20N2_DN	AD0003R04C15N1_DN	Dn-Dn	GACAGAACGAATCTTAATTCGTCCA	CCGAGTCTATCCTTCGGGTCTACTG	70	10733	2057	PLK4	54585	10414	LZTFL1
DB0001R05C20N2_DN	AD0003R05C01N2_DN	Dn-Dn	GACAGAACGAATCTTAATTCGTCCA	ATCAAATGGTCTGAATTGACATTTG	3	10733	2057	PLK4	4957	3043	ODF2
DB0001R05C20N2_UP	AD0003R06C02N2_UP	Up-Up	CCCCATGATTTCAAAAGAAAATATT	GGAGTGTATTTAATACTAGACGTTA	9	10733	2057	PLK4	54585	1540	LZTFL1
DB0001R05C20N2_UP	AD0003R06C08N2_UP	Up-Up	CCCCATGATTTCAAAAGAAAATATT	CGGAAACCGGCATGAGCGGTGAGTA	7	10733	2057	PLK4	83540	5774	NUF2
DB0001R06C01N2_UP	AD0001R01C09N2_UP	Up-Up	CGCCTGTGGGCGGGGAGTGGTATCG	AATTGAACGGTCAGTGGCATTCCCG	130	10733	2057	PLK4	7532	801	YWHAG
DB0001R06C01N2_DN	AD0001R01C09N2_DN	Dn-Dn	GCACCCACGCCCGTGGATCCGACAG	ATCATGCCGCGCTAGTTGGAGCTCT	294	10733	2057	PLK4	7532	801	YWHAG
DB0001R06C01N2_UP	AD0001R01C10N2_UP	Up-Up	CGCCTGTGGGCGGGGAGTGGTATCG	ATCGTACATTCAATCTATGCGACCG	89	10733	2057	PLK4	7532	801	YWHAG
DB0001R06C01N2_DN	AD0001R01C10N2_DN	Dn-Dn	GCACCCACGCCCGTGGATCCGACAG	CATCACCGCCACTTGTTACATGAAA	242	10733	2057	PLK4	7532	801	YWHAG
DB0001R06C01N2_DN	AD0001R02C19N1_DN	Dn-Dn	GCACCCACGCCCGTGGATCCGACAG	CGGCCTTCCACCGCTAGGTCATCGA	1	10733	2057	PLK4	10376	6115	TUBA1B
DB0001R06C01N2_DN	AD0001R03C02N2_DN	Dn-Dn	GCACCCACGCCCGTGGATCCGACAG	GTCACATAACTGCGCTCACACTACA	91	10733	2057	PLK4	55722	4	CEP72
DB0001R06C01N2_UP	AD0001R05C09N1_UP	Up-Up	CGCCTGTGGGCGGGGAGTGGTATCG	TAGGCGAGGGCTTACGGCGTGGCTA	36	10733	2057	PLK4	57405	13089	SPC25
DB0001R06C01N2_UP	AD0001R05C16N2_UP	Up-Up	CGCCTGTGGGCGGGGAGTGGTATCG	TCGGCGACACCGTTCGTTGTAGGGA	1	10733	2057	PLK4	27229	5836	TUBGCP4
DB0001R06C01N2_UP	AD0001R07C04N2_UP	Up-Up	CGCCTGTGGGCGGGGAGTGGTATCG	AGGTTAGCGCGCAAGTTTCTATCGG	59	10733	2057	PLK4	11258	3972	DCTN3
DB0001R06C01N2_DN	AD0001R09C03N1_DN	Dn-Dn	GCACCCACGCCCGTGGATCCGACAG	CAGTTGTTTGAGGTGGGTACAGCTC	71	10733	2057	PLK4	203068	14788	TUBB
DB0001R06C01N2_UP	AD0001R09C07N2_UP	Up-Up	CGCCTGTGGGCGGGGAGTGGTATCG	GGGGCTACGGTGGACGACGGGCAAC	38	10733	2057	PLK4	23568	3431	ARL2BP
DB0001R06C01N2_DN	AD0001R09C07N2_DN	Dn-Dn	GCACCCACGCCCGTGGATCCGACAG	TCCTCTCCTCTCACAGTTAGACACT	27	10733	2057	PLK4	23568	3431	ARL2BP
DB0001R06C01N2_UP	AD0001R10C19N1_UP	Up-Up	CGCCTGTGGGCGGGGAGTGGTATCG	CGGTATCAGTAGGGCAGTATTTCGG	98	10733	2057	PLK4	10540	3453	DCTN2
DB0001R06C01N2_UP	AD0001R13C01N2_UP	Up-Up	CGCCTGTGGGCGGGGAGTGGTATCG	GTGTGGGAGAGTGGTTAGGGGGGCG	1	10733	2057	PLK4	134359	52781	POC5
DB0001R06C01N2_DN	AD0001R13C02N2_DN	Dn-Dn	GCACCCACGCCCGTGGATCCGACAG	TCTTGGATGCGACGGAAGCTTGATG	2	10733	2057	PLK4	200894	52802	ARL13B
DB0001R06C01N2_UP	AD0001R13C12N2_UP	Up-Up	CGCCTGTGGGCGGGGAGTGGTATCG	GCGGCGCCGAGGAAGAGGGACCGTG	22	10733	2057	PLK4	26140	52663	TTLL3
DB0001R06C01N2_DN	AD0001R13C12N2_DN	Dn-Dn	GCACCCACGCCCGTGGATCCGACAG	ATGGAACTTAAGACCTCCGTAAATC	6	10733	2057	PLK4	26140	52663	TTLL3
DB0001R06C01N2_UP	AD0001R13C13N2_UP	Up-Up	CGCCTGTGGGCGGGGAGTGGTATCG	TAATACGGGTCGAGTATGATGTTTG	48	10733	2057	PLK4	26140	52663	TTLL3
DB0001R06C01N2_DN	AD0001R13C13N2_DN	Dn-Dn	GCACCCACGCCCGTGGATCCGACAG	GCGACCAACCCCTCTTCTATGCTCC	259	10733	2057	PLK4	26140	52663	TTLL3
DB0001R06C01N2_DN	AD0001R16C18N2_DN	Dn-Dn	GCACCCACGCCCGTGGATCCGACAG	GGCCAAACCTAAGCCCCGGAGCTTA	7	10733	2057	PLK4	54801	8819	HAUS6
DB0001R06C01N2_DN	AD0002R01C09N2_DN	Dn-Dn	GCACCCACGCCCGTGGATCCGACAG	ATTACTCAAAACAGTTAAACACGAC	10	10733	2057	PLK4	10460	56175	TACC3
DB0001R06C01N2_UP	AD0002R01C11N2_UP	Up-Up	CGCCTGTGGGCGGGGAGTGGTATCG	CGTGGGCGTAGGAGACCGGGGGTGC	360	10733	2057	PLK4	11030	3504	RBPMS
DB0001R06C01N2_DN	AD0002R01C11N2_DN	Dn-Dn	GCACCCACGCCCGTGGATCCGACAG	CACCCCCCCAGACCCCGGACATTCG	90	10733	2057	PLK4	11030	3504	RBPMS
DB0001R06C01N2_UP	AD0002R01C16N2_UP	Up-Up	CGCCTGTGGGCGGGGAGTGGTATCG	TCCGTAGTATGCGTCCCGCGGGGGA	2959	10733	2057	PLK4	11030	3504	RBPMS
DB0001R06C01N2_DN	AD0002R01C16N2_DN	Dn-Dn	GCACCCACGCCCGTGGATCCGACAG	AGGGGAGCGATTAGGGAATAGTCAC	1816	10733	2057	PLK4	11030	3504	RBPMS
DB0001R06C01N2_UP	AD0002R02C02N1_UP	Up-Up	CGCCTGTGGGCGGGGAGTGGTATCG	TGGAATGAGTAGGAGGTGACTGTGC	566	10733	2057	PLK4	163	4761	AP2B1
DB0001R06C01N2_DN	AD0002R02C02N1_DN	Dn-Dn	GCACCCACGCCCGTGGATCCGACAG	TACCTGGACTCAGTCGACTGCAAAA	932	10733	2057	PLK4	163	4761	AP2B1
DB0001R06C01N2_DN	AD0002R03C01N2_DN	Dn-Dn	GCACCCACGCCCGTGGATCCGACAG	AAAGCGCAAAGACACCCCGATTAGC	12	10733	2057	PLK4	51143	56626	DYNC1LI1
DB0001R06C01N2_UP	AD0002R03C22N2_UP	Up-Up	CGCCTGTGGGCGGGGAGTGGTATCG	GGCGGTGGTGGGGTAGGCTAGGCCG	326	10733	2057	PLK4	54930	3863	HAUS4
DB0001R06C01N2_DN	AD0002R05C24N2_DN	Dn-Dn	GCACCCACGCCCGTGGATCCGACAG	GTGACGAATAATAAGCGCAATGTTT	2	10733	2057	PLK4	55012	2389	PPP2R3C
DB0001R06C01N2_UP	AD0002R08C15N2_UP	Up-Up	CGCCTGTGGGCGGGGAGTGGTATCG	TATCGGCTTATATTAGCCTTGGTAA	1226	10733	2057	PLK4	10464	71402	PIBF1
DB0001R06C01N2_DN	AD0002R08C15N2_DN	Dn-Dn	GCACCCACGCCCGTGGATCCGACAG	CCGGCGGCCTGTCCATACGTGGGCA	883	10733	2057	PLK4	10464	71402	PIBF1
DB0001R06C01N2_UP	AD0002R08C16N1_UP	Up-Up	CGCCTGTGGGCGGGGAGTGGTATCG	TACTTTTGTTCTTTCATATTTCTAA	1436	10733	2057	PLK4	10464	71402	PIBF1
DB0001R06C01N2_DN	AD0002R08C16N1_DN	Dn-Dn	GCACCCACGCCCGTGGATCCGACAG	AAAGAACAACAAGACGGGCAAGAAC	1509	10733	2057	PLK4	10464	71402	PIBF1
DB0001R06C01N2_UP	AD0002R09C15N2_UP	Up-Up	CGCCTGTGGGCGGGGAGTGGTATCG	ATGGTGACCTATCGAATATCGTTTG	3	10733	2057	PLK4	51175	2163	TUBE1
DB0001R06C01N2_DN	AD0002R09C18N2_DN	Dn-Dn	GCACCCACGCCCGTGGATCCGACAG	TTCGTGTATACTCTCACATACGTGA	1	10733	2057	PLK4	282809	1515	POC1B
DB0001R06C01N2_UP	AD0002R10C06N2_UP	Up-Up	CGCCTGTGGGCGGGGAGTGGTATCG	AATAGAAAGTCCGGTCTCGCTTCAT	1890	10733	2057	PLK4	79959	1190	CEP76
DB0001R06C01N2_DN	AD0002R10C06N2_DN	Dn-Dn	GCACCCACGCCCGTGGATCCGACAG	GTGATACCAAAGGCGACAGCCGGGA	476	10733	2057	PLK4	79959	1190	CEP76
DB0001R06C01N2_UP	AD0002R10C10N2_UP	Up-Up	CGCCTGTGGGCGGGGAGTGGTATCG	GGGGTGAAGGCCAAACTGAGCTGGC	3086	10733	2057	PLK4	79959	1190	CEP76
DB0001R06C01N2_DN	AD0002R10C10N2_DN	Dn-Dn	GCACCCACGCCCGTGGATCCGACAG	TGCGATACGTTTAATCGATCAAGAT	3894	10733	2057	PLK4	79959	1190	CEP76
DB0001R06C01N2_UP	AD0002R11C07N1_UP	Up-Up	CGCCTGTGGGCGGGGAGTGGTATCG	CAGGAGCAAGCTCCATCGGTCTAGG	13	10733	2057	PLK4	27077	4426	B9D1
DB0001R06C01N2_DN	AD0002R11C12N2_DN	Dn-Dn	GCACCCACGCCCGTGGATCCGACAG	GGCTACAACGATATCAACCCTTACG	33	10733	2057	PLK4	51053	5591	GMNN
DB0001R06C01N2_DN	AD0002R11C22N2_DN	Dn-Dn	GCACCCACGCCCGTGGATCCGACAG	GAAACTGCAAATTCGAATAGATTAT	20	10733	2057	PLK4	5708	5171	PSMD2
DB0001R06C01N2_UP	AD0002R12C02N2_UP	Up-Up	CGCCTGTGGGCGGGGAGTGGTATCG	CTTTACGGATCTATCTTCTCTTGAC	1	10733	2057	PLK4	56915	4997	EXOSC5
[truncated: 17,618 more rows]
