# Supplementary material for: Pooled‐matrix protein interaction screens using Barcode Fusion Genetics
Source: Mol Syst Biol. 2016 Apr 23;12(4):863. doi: 10.15252/msb.20156660 (PMC4848762; doi:10.15252/msb.20156660)
Supplement: Supplementary file 10 — Data EV3 [file MSB-12-863-s010.zip › Yachie_Petsalaki_Data_S3/CENT_ALL_+3AT.tsv]

DBTAG_ID	ADTAG_ID	FUSION_TYPE	DBTAG_SEQ	ADTAG_SEQ	COUNT	DB_GENE_ID	DB_ORF_ID	DB_SYMB	AD_GENE_ID	AD_ORF_ID	AD_SYMB
DB0001R01C02N2_UP	AD0001R01C01N2_UP	Up-Up	AGTTGAGTTCTGCAGGGACGTCGGA	CTTTCTTATGTACCGGATAGTGTGG	1727	9814	9688	SFI1	9814	9688	SFI1
DB0001R01C02N2_DN	AD0001R01C01N2_DN	Dn-Dn	CCCCCCCTCCCTCGTAATCGCTGCC	TTACTCTTCTAGCGAAACAACGCTC	807	9814	9688	SFI1	9814	9688	SFI1
DB0001R01C02N2_UP	AD0001R01C10N2_UP	Up-Up	AGTTGAGTTCTGCAGGGACGTCGGA	ATCGTACATTCAATCTATGCGACCG	14	9814	9688	SFI1	7532	801	YWHAG
DB0001R01C02N2_DN	AD0001R04C13N2_DN	Dn-Dn	CCCCCCCTCCCTCGTAATCGCTGCC	AATCAAGCAACGCACAGGATCCTGA	1	9814	9688	SFI1	26146	11570	TRAF3IP1
DB0001R01C02N2_UP	AD0002R01C09N2_UP	Up-Up	AGTTGAGTTCTGCAGGGACGTCGGA	CAGATTTCAGGACTCTGCGTGCGTC	41	9814	9688	SFI1	10460	56175	TACC3
DB0001R01C02N2_UP	AD0002R01C11N2_UP	Up-Up	AGTTGAGTTCTGCAGGGACGTCGGA	CGTGGGCGTAGGAGACCGGGGGTGC	1	9814	9688	SFI1	11030	3504	RBPMS
DB0001R01C02N2_DN	AD0002R01C11N2_DN	Dn-Dn	CCCCCCCTCCCTCGTAATCGCTGCC	CACCCCCCCAGACCCCGGACATTCG	2	9814	9688	SFI1	11030	3504	RBPMS
DB0001R01C02N2_UP	AD0002R01C16N2_UP	Up-Up	AGTTGAGTTCTGCAGGGACGTCGGA	TCCGTAGTATGCGTCCCGCGGGGGA	2179	9814	9688	SFI1	11030	3504	RBPMS
DB0001R01C02N2_DN	AD0002R01C16N2_DN	Dn-Dn	CCCCCCCTCCCTCGTAATCGCTGCC	AGGGGAGCGATTAGGGAATAGTCAC	475	9814	9688	SFI1	11030	3504	RBPMS
DB0001R01C02N2_DN	AD0002R02C02N1_DN	Dn-Dn	CCCCCCCTCCCTCGTAATCGCTGCC	TACCTGGACTCAGTCGACTGCAAAA	16	9814	9688	SFI1	163	4761	AP2B1
DB0001R01C02N2_UP	AD0002R10C10N2_UP	Up-Up	AGTTGAGTTCTGCAGGGACGTCGGA	GGGGTGAAGGCCAAACTGAGCTGGC	1	9814	9688	SFI1	79959	1190	CEP76
DB0001R01C02N2_DN	AD0002R13C17N2_DN	Dn-Dn	CCCCCCCTCCCTCGTAATCGCTGCC	GCCCTCTTCCCAGGCGCACACCCAT	50	9814	9688	SFI1	665	2427	BNIP3L
DB0001R01C02N2_DN	AD0002R14C06N1_DN	Dn-Dn	CCCCCCCTCCCTCGTAATCGCTGCC	AGGTATTATAGGAAAATATATCGAG	1	9814	9688	SFI1	638	3740	BIK
DB0001R01C02N2_DN	AD0003R06C01N2_DN	Dn-Dn	CCCCCCCTCCCTCGTAATCGCTGCC	AATGGTCACAAAGATTTTCGTTAGG	1	9814	9688	SFI1	55722	3636	CEP72
DB0001R01C10N2_DN	AD0001R06C05N2_DN	Dn-Dn	CCCCACCCTGCGGTATGCGGGGAAA	GTTCCAAAGATGACCGAATTAAAAA	13	9814	9688	SFI1	51259	6396	TMEM216
DB0001R01C10N2_DN	AD0001R10C24N1_DN	Dn-Dn	CCCCACCCTGCGGTATGCGGGGAAA	TGTCCGGGACCCTACTGAGCACATG	1	9814	9688	SFI1	49856	7939	WDR8
DB0001R01C10N2_DN	AD0001R11C06N2_DN	Dn-Dn	CCCCACCCTGCGGTATGCGGGGAAA	CCGCAAAGCTCGAATCAACACGACC	1	9814	9688	SFI1	7283	8018	TUBG1
DB0001R01C10N2_DN	AD0001R14C20N1_DN	Dn-Dn	CCCCACCCTGCGGTATGCGGGGAAA	GTACAACAGGTCCCAAAGATCATAC	1	9814	9688	SFI1	3796	8070	KIF2A
DB0001R01C10N2_UP	AD0002R01C11N2_UP	Up-Up	CAACATGTTTCTGTAATGCTCACGA	CGTGGGCGTAGGAGACCGGGGGTGC	4	9814	9688	SFI1	11030	3504	RBPMS
DB0001R01C10N2_UP	AD0002R01C16N2_UP	Up-Up	CAACATGTTTCTGTAATGCTCACGA	TCCGTAGTATGCGTCCCGCGGGGGA	1095	9814	9688	SFI1	11030	3504	RBPMS
DB0001R01C10N2_DN	AD0002R01C16N2_DN	Dn-Dn	CCCCACCCTGCGGTATGCGGGGAAA	AGGGGAGCGATTAGGGAATAGTCAC	36	9814	9688	SFI1	11030	3504	RBPMS
DB0001R01C10N2_UP	AD0002R09C23N1_UP	Up-Up	CAACATGTTTCTGTAATGCTCACGA	GTCCTAAATGTGATCAGTTTGGGTT	1	9814	9688	SFI1	284076	2303	TTLL6
DB0001R01C10N2_UP	AD0002R11C03N2_UP	Up-Up	CAACATGTTTCTGTAATGCTCACGA	ACCCAGGGTTCATTAAGAATTGTGG	1	9814	9688	SFI1	90410	4088	IFT20
DB0001R01C10N2_DN	AD0003R01C24N2_DN	Dn-Dn	CCCCACCCTGCGGTATGCGGGGAAA	GCACGGCCTGACGCAACTTCCGGGA	1	9814	9688	SFI1	9112	8956	MTA1
DB0001R01C10N2_UP	AD0003R02C17N2_UP	Up-Up	CAACATGTTTCTGTAATGCTCACGA	TCTGTAAACAGTACAGGAGGCGTTA	1	9814	9688	SFI1	27258	5664	LSM3
DB0001R01C10N2_DN	AD0003R03C20N2_DN	Dn-Dn	CCCCACCCTGCGGTATGCGGGGAAA	TTGGAAGTTTTCCCATCAACGATAG	1	9814	9688	SFI1	5347	2963	PLK1
DB0001R01C10N2_DN	AD0003R05C07N2_DN	Dn-Dn	CCCCACCCTGCGGTATGCGGGGAAA	GCGTTCACAATAAACAAGGTAAATG	1	9814	9688	SFI1	93323	7014	HAUS8
DB0001R01C10N2_UP	AD0003R06C12N2_UP	Up-Up	CAACATGTTTCTGTAATGCTCACGA	TAAGACATCGGTCAAATCCCCAGCT	1	9814	9688	SFI1	60509	4496	AGBL5
DB0001R01C11N2_DN	AD0001R07C06N2_DN	Dn-Dn	ATGCAACCCCGTGATGTGCTTACAT	CACCGCGCAACATTTCGGACACCCT	11	9094	2588	UNC119	11258	3972	DCTN3
DB0001R01C11N2_DN	AD0002R01C09N2_DN	Dn-Dn	ATGCAACCCCGTGATGTGCTTACAT	ATTACTCAAAACAGTTAAACACGAC	1	9094	2588	UNC119	10460	56175	TACC3
DB0001R01C11N2_DN	AD0002R09C20N2_DN	Dn-Dn	ATGCAACCCCGTGATGTGCTTACAT	TAACACCCTAAACTTACTCTGAAAT	1	9094	2588	UNC119	80254	7011	CEP63
DB0001R01C11N2_UP	AD0002R12C15N2_UP	Up-Up	CCCGAAACATCTGCGATGTCCAGTA	GCTTGTTGCTATGCCATGTGTTGTT	4	9094	2588	UNC119	6015	4435	RING1
DB0001R01C15N2_DN	AD0001R06C05N2_DN	Dn-Dn	CACTTTCCTGAAACCGAGGTCAAT	GTTCCAAAGATGACCGAATTAAAAA	1	9094	2588	UNC119	51259	6396	TMEM216
DB0001R01C15N2_DN	AD0002R06C23N2_DN	Dn-Dn	CACTTTCCTGAAACCGAGGTCAAT	GCACTACAGCACTTCGAAGGACCGA	1	9094	2588	UNC119	55142	6429	HAUS2
DB0001R01C19N2_UP	AD0001R01C01N2_UP	Up-Up	GTCAATTTTTGTGTTGGTGCAACTC	CTTTCTTATGTACCGGATAGTGTGG	390	7532	801	YWHAG	9814	9688	SFI1
DB0001R01C19N2_DN	AD0001R01C01N2_DN	Dn-Dn	CCTCTCCTCCCCGAAGGACCAGCTC	TTACTCTTCTAGCGAAACAACGCTC	234	7532	801	YWHAG	9814	9688	SFI1
DB0001R01C19N2_UP	AD0001R01C03N2_UP	Up-Up	GTCAATTTTTGTGTTGGTGCAACTC	CCGGGGGTGGGGAGACGGCCCTGGA	866	7532	801	YWHAG	9814	9688	SFI1
DB0001R01C19N2_DN	AD0001R01C03N2_DN	Dn-Dn	CCTCTCCTCCCCGAAGGACCAGCTC	GTGGACGTTTAAAATTTAAGGAACG	180	7532	801	YWHAG	9814	9688	SFI1
DB0001R01C19N2_DN	AD0001R01C09N2_DN	Dn-Dn	CCTCTCCTCCCCGAAGGACCAGCTC	ATCATGCCGCGCTAGTTGGAGCTCT	76	7532	801	YWHAG	7532	801	YWHAG
DB0001R01C19N2_UP	AD0001R01C10N2_UP	Up-Up	GTCAATTTTTGTGTTGGTGCAACTC	ATCGTACATTCAATCTATGCGACCG	119	7532	801	YWHAG	7532	801	YWHAG
DB0001R01C19N2_DN	AD0001R01C10N2_DN	Dn-Dn	CCTCTCCTCCCCGAAGGACCAGCTC	CATCACCGCCACTTGTTACATGAAA	1	7532	801	YWHAG	7532	801	YWHAG
DB0001R01C19N2_UP	AD0001R01C12N2_UP	Up-Up	GTCAATTTTTGTGTTGGTGCAACTC	CACATATAAAATCTTCATGTGCAAT	3	7532	801	YWHAG	1020	3701	CDK5
DB0001R01C19N2_DN	AD0001R01C12N2_DN	Dn-Dn	CCTCTCCTCCCCGAAGGACCAGCTC	CTGCTGCCCCCATTCCATCCTTGAC	53	7532	801	YWHAG	1020	3701	CDK5
DB0001R01C19N2_UP	AD0001R01C14N2_UP	Up-Up	GTCAATTTTTGTGTTGGTGCAACTC	ATATCTTAGGCTGTGTGAACGGTAG	183	7532	801	YWHAG	1020	3701	CDK5
DB0001R01C19N2_UP	AD0001R01C15N2_UP	Up-Up	GTCAATTTTTGTGTTGGTGCAACTC	TTGATCGTGGGCTAGAGTTATGGAT	1292	7532	801	YWHAG	55559	347	HAUS7
DB0001R01C19N2_DN	AD0001R01C15N2_DN	Dn-Dn	CCTCTCCTCCCCGAAGGACCAGCTC	TGTAAGGTTGTCTCAGAAGCCTTGG	666	7532	801	YWHAG	55559	347	HAUS7
DB0001R01C19N2_UP	AD0001R01C21N2_UP	Up-Up	GTCAATTTTTGTGTTGGTGCAACTC	ACGGCTTCCTCTGGATTTTACTCTC	408	7532	801	YWHAG	10121	3250	ACTR1A
DB0001R01C19N2_DN	AD0001R01C21N2_DN	Dn-Dn	CCTCTCCTCCCCGAAGGACCAGCTC	CTCTATGTAGTAAAGACAGCCAAAA	32	7532	801	YWHAG	10121	3250	ACTR1A
DB0001R01C19N2_UP	AD0001R01C22N2_UP	Up-Up	GTCAATTTTTGTGTTGGTGCAACTC	GTTGGGTTAGAACTTTTCATGGAGG	18	7532	801	YWHAG	29922	5633	NME7
DB0001R01C19N2_UP	AD0001R02C01N1_UP	Up-Up	GTCAATTTTTGTGTTGGTGCAACTC	GAGTACTTCTGTTCTAGGTCATTGA	123	7532	801	YWHAG	29922	5633	NME7
DB0001R01C19N2_DN	AD0001R02C01N1_DN	Dn-Dn	CCTCTCCTCCCCGAAGGACCAGCTC	ACCAGGCCAGACCCATTATAGGCGT	281	7532	801	YWHAG	29922	5633	NME7
DB0001R01C19N2_DN	AD0001R02C06N2_DN	Dn-Dn	CCTCTCCTCCCCGAAGGACCAGCTC	GGTCTGTACAATCTTTAAAATTAGA	304	7532	801	YWHAG	10382	6055	TUBB4
DB0001R01C19N2_UP	AD0001R02C07N2_UP	Up-Up	GTCAATTTTTGTGTTGGTGCAACTC	GGGCCCGCTGCAGGCAATGGTGGGG	201	7532	801	YWHAG	10376	1072	TUBA1B
DB0001R01C19N2_DN	AD0001R02C07N2_DN	Dn-Dn	CCTCTCCTCCCCGAAGGACCAGCTC	TCTCGCCCCTAGCAGGGAACCTAGT	83	7532	801	YWHAG	10376	1072	TUBA1B
DB0001R01C19N2_UP	AD0001R02C14N2_UP	Up-Up	GTCAATTTTTGTGTTGGTGCAACTC	CTTGGGTCGGGAGGGCGTTTGGGGG	78	7532	801	YWHAG	10376	229	TUBA1B
DB0001R01C19N2_DN	AD0001R02C14N2_DN	Dn-Dn	CCTCTCCTCCCCGAAGGACCAGCTC	TTGCCGCATCTTCCCCCACAATCTC	65	7532	801	YWHAG	10376	229	TUBA1B
DB0001R01C19N2_UP	AD0001R02C18N1_UP	Up-Up	GTCAATTTTTGTGTTGGTGCAACTC	AAATAATTGGCCCGTCAGAAGTACG	1	7532	801	YWHAG	10376	6115	TUBA1B
DB0001R01C19N2_UP	AD0001R02C19N1_UP	Up-Up	GTCAATTTTTGTGTTGGTGCAACTC	TTAACTAGACTTAATTTCTTTCAAT	66	7532	801	YWHAG	10376	6115	TUBA1B
DB0001R01C19N2_DN	AD0001R02C19N1_DN	Dn-Dn	CCTCTCCTCCCCGAAGGACCAGCTC	CGGCCTTCCACCGCTAGGTCATCGA	157	7532	801	YWHAG	10376	6115	TUBA1B
DB0001R01C19N2_UP	AD0001R03C02N2_UP	Up-Up	GTCAATTTTTGTGTTGGTGCAACTC	TGTACTTTAGCATTATACATATGTC	31	7532	801	YWHAG	55722	4	CEP72
DB0001R01C19N2_DN	AD0001R03C02N2_DN	Dn-Dn	CCTCTCCTCCCCGAAGGACCAGCTC	GTCACATAACTGCGCTCACACTACA	136	7532	801	YWHAG	55722	4	CEP72
DB0001R01C19N2_UP	AD0001R03C04N2_UP	Up-Up	GTCAATTTTTGTGTTGGTGCAACTC	GGTTTCTGAGGATTGTCTGAGGCGT	133	7532	801	YWHAG	261734	10399	NPHP4
DB0001R01C19N2_DN	AD0001R03C04N2_DN	Dn-Dn	CCTCTCCTCCCCGAAGGACCAGCTC	GGCGCTCGAATCCTTACTCTCATAA	412	7532	801	YWHAG	261734	10399	NPHP4
DB0001R01C19N2_UP	AD0001R03C05N2_UP	Up-Up	GTCAATTTTTGTGTTGGTGCAACTC	GAGACTTAAGGTTCTTAGAGATTGG	102	7532	801	YWHAG	261734	10399	NPHP4
DB0001R01C19N2_DN	AD0001R03C24N2_DN	Dn-Dn	CCTCTCCTCCCCGAAGGACCAGCTC	TTAACCACGTTGATGCTCCGTCGAA	179	7532	801	YWHAG	11104	11609	KATNA1
DB0001R01C19N2_UP	AD0001R04C07N2_UP	Up-Up	GTCAATTTTTGTGTTGGTGCAACTC	TGTCACTCGGATAACCACTCATGCC	13	7532	801	YWHAG	6102	11374	RP2
DB0001R01C19N2_DN	AD0001R04C07N2_DN	Dn-Dn	CCTCTCCTCCCCGAAGGACCAGCTC	TTTAATTTCCGACTTCTGTAGCTCC	130	7532	801	YWHAG	6102	11374	RP2
DB0001R01C19N2_UP	AD0001R04C08N2_UP	Up-Up	GTCAATTTTTGTGTTGGTGCAACTC	AATGTAGGGTCTTGTGTGCCGTAGG	152	7532	801	YWHAG	6102	11374	RP2
DB0001R01C19N2_DN	AD0001R04C08N2_DN	Dn-Dn	CCTCTCCTCCCCGAAGGACCAGCTC	ACATCTCTCCTAAATTAGCATGCAG	174	7532	801	YWHAG	6102	11374	RP2
DB0001R01C19N2_UP	AD0001R04C09N2_UP	Up-Up	GTCAATTTTTGTGTTGGTGCAACTC	GTTGAAGACGAACCGAATTGGGCCA	1179	7532	801	YWHAG	26146	11570	TRAF3IP1
DB0001R01C19N2_DN	AD0001R04C09N2_DN	Dn-Dn	CCTCTCCTCCCCGAAGGACCAGCTC	TACAAAGACCCTTTCTAGGTTTGCC	536	7532	801	YWHAG	26146	11570	TRAF3IP1
DB0001R01C19N2_UP	AD0001R04C13N2_UP	Up-Up	GTCAATTTTTGTGTTGGTGCAACTC	TGGGCTCCCGCGGGGGAGATTGATG	179	7532	801	YWHAG	26146	11570	TRAF3IP1
DB0001R01C19N2_DN	AD0001R04C13N2_DN	Dn-Dn	CCTCTCCTCCCCGAAGGACCAGCTC	AATCAAGCAACGCACAGGATCCTGA	180	7532	801	YWHAG	26146	11570	TRAF3IP1
DB0001R01C19N2_UP	AD0001R04C22N2_UP	Up-Up	GTCAATTTTTGTGTTGGTGCAACTC	ATGTCACGAGTTCAAGCGTTCGGGG	188	7532	801	YWHAG	1778	12239	DYNC1H1
DB0001R01C19N2_DN	AD0001R04C22N2_DN	Dn-Dn	CCTCTCCTCCCCGAAGGACCAGCTC	CGCCAAAAGCAAGGTACATCCCGTG	131	7532	801	YWHAG	1778	12239	DYNC1H1
DB0001R01C19N2_UP	AD0001R04C24N2_UP	Up-Up	GTCAATTTTTGTGTTGGTGCAACTC	TTCAGCTAGCGACGGGTGACATGGG	1827	7532	801	YWHAG	1778	12239	DYNC1H1
DB0001R01C19N2_DN	AD0001R04C24N2_DN	Dn-Dn	CCTCTCCTCCCCGAAGGACCAGCTC	CTCTAAAGCAAGCCGAATGTAATGA	142	7532	801	YWHAG	1778	12239	DYNC1H1
DB0001R01C19N2_UP	AD0001R05C01N2_UP	Up-Up	GTCAATTTTTGTGTTGGTGCAACTC	TCTCGTGGGTTACCCTGACGGCTTC	64	7532	801	YWHAG	55012	12126	PPP2R3C
DB0001R01C19N2_DN	AD0001R05C01N2_DN	Dn-Dn	CCTCTCCTCCCCGAAGGACCAGCTC	TAAACAGGAAAAAGAATCTAATAAC	13	7532	801	YWHAG	55012	12126	PPP2R3C
DB0001R01C19N2_UP	AD0001R05C02N2_UP	Up-Up	GTCAATTTTTGTGTTGGTGCAACTC	AAATTTTTCCGCTAAGCCTGTTCGT	640	7532	801	YWHAG	55012	12126	PPP2R3C
DB0001R01C19N2_DN	AD0001R05C02N2_DN	Dn-Dn	CCTCTCCTCCCCGAAGGACCAGCTC	ATACTCAACCCCACGCTCACACGCA	847	7532	801	YWHAG	55012	12126	PPP2R3C
DB0001R01C19N2_UP	AD0001R05C06N2_UP	Up-Up	GTCAATTTTTGTGTTGGTGCAACTC	TTAGTCCTAGACGCCACGGTAGGAG	1116	7532	801	YWHAG	116840	12626	CNTROB
DB0001R01C19N2_DN	AD0001R05C06N2_DN	Dn-Dn	CCTCTCCTCCCCGAAGGACCAGCTC	CCAATGCTATAAATCTTAATGCTC	374	7532	801	YWHAG	116840	12626	CNTROB
DB0001R01C19N2_UP	AD0001R05C07N2_UP	Up-Up	GTCAATTTTTGTGTTGGTGCAACTC	ATCGGCTTCTTTACCCATCAGAAGC	88	7532	801	YWHAG	57405	13089	SPC25
DB0001R01C19N2_DN	AD0001R05C07N2_DN	Dn-Dn	CCTCTCCTCCCCGAAGGACCAGCTC	ACTACTCACCTAAATTATCTGACTA	163	7532	801	YWHAG	57405	13089	SPC25
DB0001R01C19N2_UP	AD0001R05C09N1_UP	Up-Up	GTCAATTTTTGTGTTGGTGCAACTC	TAGGCGAGGGCTTACGGCGTGGCTA	79	7532	801	YWHAG	57405	13089	SPC25
DB0001R01C19N2_DN	AD0001R05C09N1_DN	Dn-Dn	CCTCTCCTCCCCGAAGGACCAGCTC	CCCGGGCGAGCTGCCGTCAACTAGC	403	7532	801	YWHAG	57405	13089	SPC25
DB0001R01C19N2_UP	AD0001R05C11N2_UP	Up-Up	GTCAATTTTTGTGTTGGTGCAACTC	CGATAATACGGTAAAGTGCTAGGAG	677	7532	801	YWHAG	115106	13260	HAUS1
DB0001R01C19N2_DN	AD0001R05C11N2_DN	Dn-Dn	CCTCTCCTCCCCGAAGGACCAGCTC	AATAAAAAAGTAGTGTAGTTGG	244	7532	801	YWHAG	115106	13260	HAUS1
DB0001R01C19N2_DN	AD0001R05C15N1_DN	Dn-Dn	CCTCTCCTCCCCGAAGGACCAGCTC	ACTGCAAATGACTTGAAGTCCGCCA	1	7532	801	YWHAG	27229	5836	TUBGCP4
DB0001R01C19N2_UP	AD0001R05C16N2_UP	Up-Up	GTCAATTTTTGTGTTGGTGCAACTC	TCGGCGACACCGTTCGTTGTAGGGA	68	7532	801	YWHAG	27229	5836	TUBGCP4
DB0001R01C19N2_DN	AD0001R05C16N2_DN	Dn-Dn	CCTCTCCTCCCCGAAGGACCAGCTC	TACGAACTTCACTAGTTGCTATGTG	27	7532	801	YWHAG	27229	5836	TUBGCP4
DB0001R01C19N2_UP	AD0001R05C24N2_UP	Up-Up	GTCAATTTTTGTGTTGGTGCAACTC	AGCTGGACACGACGCCGTGGTATTG	1331	7532	801	YWHAG	56890	9176	MDM1
DB0001R01C19N2_DN	AD0001R05C24N2_DN	Dn-Dn	CCTCTCCTCCCCGAAGGACCAGCTC	GTCTATATGTGTGATAAACTGTAAA	508	7532	801	YWHAG	56890	9176	MDM1
DB0001R01C19N2_UP	AD0001R06C01N2_UP	Up-Up	GTCAATTTTTGTGTTGGTGCAACTC	TGGTACGCTGCTATGGGGGGGGACG	69	7532	801	YWHAG	56890	9176	MDM1
DB0001R01C19N2_UP	AD0001R06C05N2_UP	Up-Up	GTCAATTTTTGTGTTGGTGCAACTC	TCCCAGTGCAAGGGGGGGTAGGCGG	226	7532	801	YWHAG	51259	6396	TMEM216
DB0001R01C19N2_DN	AD0001R06C05N2_DN	Dn-Dn	CCTCTCCTCCCCGAAGGACCAGCTC	GTTCCAAAGATGACCGAATTAAAAA	298	7532	801	YWHAG	51259	6396	TMEM216
DB0001R01C19N2_UP	AD0001R06C06N2_UP	Up-Up	GTCAATTTTTGTGTTGGTGCAACTC	ACTGCCGCGCCATCCAGAAACTTTT	27	7532	801	YWHAG	80321	9161	CEP70
DB0001R01C19N2_DN	AD0001R06C06N2_DN	Dn-Dn	CCTCTCCTCCCCGAAGGACCAGCTC	TGGAAGCTGCCTTCTAAGGCTGCAG	74	7532	801	YWHAG	80321	9161	CEP70
DB0001R01C19N2_DN	AD0001R06C08N1_DN	Dn-Dn	CCTCTCCTCCCCGAAGGACCAGCTC	CAAGAAAAATGTGTCTTTAAAACGC	330	7532	801	YWHAG	80321	9161	CEP70
DB0001R01C19N2_DN	AD0001R06C10N2_DN	Dn-Dn	CCTCTCCTCCCCGAAGGACCAGCTC	TAACTTTGTGGATACCATGCCGGTA	1	7532	801	YWHAG	5108	8878	PCM1
DB0001R01C19N2_DN	AD0001R06C17N2_DN	Dn-Dn	CCTCTCCTCCCCGAAGGACCAGCTC	GCTAGGGAGTTTTAAGATAAGAGTT	131	7532	801	YWHAG	80184	2699	CEP290
DB0001R01C19N2_UP	AD0001R07C06N2_UP	Up-Up	GTCAATTTTTGTGTTGGTGCAACTC	TCCCTGGGTAGAGGACGGGAAGGGG	70	7532	801	YWHAG	11258	3972	DCTN3
DB0001R01C19N2_DN	AD0001R07C06N2_DN	Dn-Dn	CCTCTCCTCCCCGAAGGACCAGCTC	CACCGCGCAACATTTCGGACACCCT	333	7532	801	YWHAG	11258	3972	DCTN3
DB0001R01C19N2_UP	AD0001R07C08N2_UP	Up-Up	GTCAATTTTTGTGTTGGTGCAACTC	TCGACCGTCGAGGGCCTCTGGGCAG	1319	7532	801	YWHAG	79003	3288	MIS12
DB0001R01C19N2_DN	AD0001R07C08N2_DN	Dn-Dn	CCTCTCCTCCCCGAAGGACCAGCTC	ATCAACCTATGGAACAATGATTTAC	448	7532	801	YWHAG	79003	3288	MIS12
DB0001R01C19N2_DN	AD0001R07C15N2_DN	Dn-Dn	CCTCTCCTCCCCGAAGGACCAGCTC	TATAGTGCAGTTCCTGTCGTCTTCG	1478	7532	801	YWHAG	55233	925	MOBKL1B
DB0001R01C19N2_UP	AD0001R07C16N2_UP	Up-Up	GTCAATTTTTGTGTTGGTGCAACTC	TTTGTCTTGGACCTCCTTTACATCC	46	7532	801	YWHAG	5111	3156	PCNA
DB0001R01C19N2_UP	AD0001R07C20N1_UP	Up-Up	GTCAATTTTTGTGTTGGTGCAACTC	GACATTGGAGACAGGTTAAGCACAC	162	7532	801	YWHAG	10142	14138	AKAP9
DB0001R01C19N2_DN	AD0001R07C20N1_DN	Dn-Dn	CCTCTCCTCCCCGAAGGACCAGCTC	GACCATGCAAATTTCTTTGTTCCGT	104	7532	801	YWHAG	10142	14138	AKAP9
DB0001R01C19N2_UP	AD0001R08C11N2_UP	Up-Up	GTCAATTTTTGTGTTGGTGCAACTC	TCGGTCTAGTGGCATTTAGCTAAT	1	7532	801	YWHAG	4751	14238	NEK2
DB0001R01C19N2_DN	AD0001R08C11N2_DN	Dn-Dn	CCTCTCCTCCCCGAAGGACCAGCTC	GCCCTGATAGAATTCGGAGAGTAAC	370	7532	801	YWHAG	4751	14238	NEK2
DB0001R01C19N2_UP	AD0001R08C18N2_UP	Up-Up	GTCAATTTTTGTGTTGGTGCAACTC	TATCTATTTATGCGGGTTCCGCGCG	26	7532	801	YWHAG	5577	14506	PRKAR2B
DB0001R01C19N2_DN	AD0001R08C18N2_DN	Dn-Dn	CCTCTCCTCCCCGAAGGACCAGCTC	ACCTCAGAGTCTGGACGATTTCATA	105	7532	801	YWHAG	5577	14506	PRKAR2B
DB0001R01C19N2_UP	AD0001R08C20N2_UP	Up-Up	GTCAATTTTTGTGTTGGTGCAACTC	GGCGGAGCAAACGGGAGATTGAAGG	52	7532	801	YWHAG	4739	14735	NEDD9
DB0001R01C19N2_DN	AD0001R08C20N2_DN	Dn-Dn	CCTCTCCTCCCCGAAGGACCAGCTC	CCTCCGCATCGGGGGCTAAGTTTTA	6	7532	801	YWHAG	4739	14735	NEDD9
DB0001R01C19N2_UP	AD0001R08C22N2_UP	Up-Up	GTCAATTTTTGTGTTGGTGCAACTC	TTGATCGGCGACAATGCATTGTTGGA	1050	7532	801	YWHAG	4739	14735	NEDD9
DB0001R01C19N2_DN	AD0001R08C22N2_DN	Dn-Dn	CCTCTCCTCCCCGAAGGACCAGCTC	CCAAATATCCACTCCCTCCCGACCG	811	7532	801	YWHAG	4739	14735	NEDD9
DB0001R01C19N2_UP	AD0001R09C06N2_UP	Up-Up	GTCAATTTTTGTGTTGGTGCAACTC	AGGGGTAGAGGCATGGAGCTTCCGA	57	7532	801	YWHAG	203068	14788	TUBB
DB0001R01C19N2_UP	AD0001R09C07N2_UP	Up-Up	GTCAATTTTTGTGTTGGTGCAACTC	GGGGCTACGGTGGACGACGGGCAAC	114	7532	801	YWHAG	23568	3431	ARL2BP
DB0001R01C19N2_UP	AD0001R09C08N2_UP	Up-Up	GTCAATTTTTGTGTTGGTGCAACTC	CAGGGTCTTCGTAGATATCATCTCG	912	7532	801	YWHAG	23568	3431	ARL2BP
DB0001R01C19N2_DN	AD0001R09C08N2_DN	Dn-Dn	CCTCTCCTCCCCGAAGGACCAGCTC	GTCCCGAACTGAGAAAAGCCCTAGA	936	7532	801	YWHAG	23568	3431	ARL2BP
DB0001R01C19N2_UP	AD0001R09C12N2_UP	Up-Up	GTCAATTTTTGTGTTGGTGCAACTC	GCAAGAACAGTGTTTCGTCTGAAGC	1	7532	801	YWHAG	6672	7188	SP100
DB0001R01C19N2_DN	AD0001R09C12N2_DN	Dn-Dn	CCTCTCCTCCCCGAAGGACCAGCTC	AGACTCATGTTCAGGAGGCCTAGAA	229	7532	801	YWHAG	6672	7188	SP100
DB0001R01C19N2_DN	AD0001R09C20N2_DN	Dn-Dn	CCTCTCCTCCCCGAAGGACCAGCTC	TCCAAGACTCCAGTGTCCCTATAGA	1	7532	801	YWHAG	10769	6177	PLK2
DB0001R01C19N2_UP	AD0001R09C22N2_UP	Up-Up	GTCAATTTTTGTGTTGGTGCAACTC	GGTGTGTTAGTATGGTGTGTAGAGC	18	7532	801	YWHAG	10320	2940	IKZF1
DB0001R01C19N2_UP	AD0001R10C01N2_UP	Up-Up	GTCAATTTTTGTGTTGGTGCAACTC	GTATAAACGATGGTTCCTCACCGAC	238	7532	801	YWHAG	90410	10243	IFT20
DB0001R01C19N2_DN	AD0001R10C01N2_DN	Dn-Dn	CCTCTCCTCCCCGAAGGACCAGCTC	GTCGCTTATTGCTCATGCAATCTGT	229	7532	801	YWHAG	90410	10243	IFT20
DB0001R01C19N2_DN	AD0001R10C03N2_DN	Dn-Dn	CCTCTCCTCCCCGAAGGACCAGCTC	CAAAACAATCCGTCTCACCTGTGCC	217	7532	801	YWHAG	23332	10089	CLASP1
DB0001R01C19N2_DN	AD0001R10C04N2_DN	Dn-Dn	CCTCTCCTCCCCGAAGGACCAGCTC	ACGGGGCACTGCGCTGACACAACCG	205	7532	801	YWHAG	23332	10089	CLASP1
DB0001R01C19N2_DN	AD0001R10C08N2_DN	Dn-Dn	CCTCTCCTCCCCGAAGGACCAGCTC	GCAAATAGAGTTGACGCAGAGATC	296	7532	801	YWHAG	10376	7910	TUBA1B
DB0001R01C19N2_UP	AD0001R10C18N2_UP	Up-Up	GTCAATTTTTGTGTTGGTGCAACTC	CAACGGGGGTAGGGGTGATTATGAG	344	7532	801	YWHAG	11116	7071	FGFR1OP
DB0001R01C19N2_DN	AD0001R10C18N2_DN	Dn-Dn	CCTCTCCTCCCCGAAGGACCAGCTC	CACAACGCACCGCCGCCAACGCGGC	494	7532	801	YWHAG	11116	7071	FGFR1OP
DB0001R01C19N2_UP	AD0001R10C19N1_UP	Up-Up	GTCAATTTTTGTGTTGGTGCAACTC	CGGTATCAGTAGGGCAGTATTTCGG	125	7532	801	YWHAG	10540	3453	DCTN2
DB0001R01C19N2_DN	AD0001R10C19N1_DN	Dn-Dn	CCTCTCCTCCCCGAAGGACCAGCTC	GCGCAGAGACGCTATCCAGAGAGTA	341	7532	801	YWHAG	10540	3453	DCTN2
DB0001R01C19N2_UP	AD0001R10C20N2_UP	Up-Up	GTCAATTTTTGTGTTGGTGCAACTC	GACCCGGAATTTGTTTGATAGCGGG	1	7532	801	YWHAG	10540	3453	DCTN2
DB0001R01C19N2_DN	AD0001R10C20N2_DN	Dn-Dn	CCTCTCCTCCCCGAAGGACCAGCTC	AACGCAACTAAGCACTATTAGTAAC	1	7532	801	YWHAG	10540	3453	DCTN2
DB0001R01C19N2_DN	AD0001R11C06N2_DN	Dn-Dn	CCTCTCCTCCCCGAAGGACCAGCTC	CCGCAAAGCTCGAATCAACACGACC	71	7532	801	YWHAG	7283	8018	TUBG1
DB0001R01C19N2_DN	AD0001R11C09N2_DN	Dn-Dn	CCTCTCCTCCCCGAAGGACCAGCTC	GCCGTTGAGTCCAGGTCGGGAACGC	3	7532	801	YWHAG	5518	5861	PPP2R1A
DB0001R01C19N2_UP	AD0001R11C16N2_UP	Up-Up	GTCAATTTTTGTGTTGGTGCAACTC	GATGAAAGTTAAGGTGCTTAGTAAG	1	7532	801	YWHAG	3320	8199	HSP90AA1
DB0001R01C19N2_DN	AD0001R11C16N2_DN	Dn-Dn	CCTCTCCTCCCCGAAGGACCAGCTC	GAGCTCACGCTCGAGAGGGAGTCGA	2	7532	801	YWHAG	3320	8199	HSP90AA1
DB0001R01C19N2_UP	AD0001R12C12N2_UP	Up-Up	GTCAATTTTTGTGTTGGTGCAACTC	GCAATAAAGTTTGCAGCTTCGAGAC	569	7532	801	YWHAG	284086	53456	NEK8
DB0001R01C19N2_DN	AD0001R12C12N2_DN	Dn-Dn	CCTCTCCTCCCCGAAGGACCAGCTC	ACTACGTGTCCCACCACATGGCCTT	36	7532	801	YWHAG	284086	53456	NEK8
DB0001R01C19N2_UP	AD0001R12C13N2_UP	Up-Up	GTCAATTTTTGTGTTGGTGCAACTC	TTAGGGTACATCAATTGTCAGTGCG	866	7532	801	YWHAG	284086	53456	NEK8
DB0001R01C19N2_DN	AD0001R12C13N2_DN	Dn-Dn	CCTCTCCTCCCCGAAGGACCAGCTC	TAAATACCATTAAGCATATAAACAC	726	7532	801	YWHAG	284086	53456	NEK8
DB0001R01C19N2_UP	AD0001R12C24N2_UP	Up-Up	GTCAATTTTTGTGTTGGTGCAACTC	CAACCTTGTTGACCTAATGTGTGGT	300	7532	801	YWHAG	134359	52781	POC5
DB0001R01C19N2_DN	AD0001R12C24N2_DN	Dn-Dn	CCTCTCCTCCCCGAAGGACCAGCTC	AGGCCAGCCTTTCTTTCCAGAATAC	156	7532	801	YWHAG	134359	52781	POC5
DB0001R01C19N2_UP	AD0001R13C09N2_UP	Up-Up	GTCAATTTTTGTGTTGGTGCAACTC	ACACGCCAATCACTATTTCAAAAAT	213	7532	801	YWHAG	164045	55072	HFM1
DB0001R01C19N2_DN	AD0001R13C09N2_DN	Dn-Dn	CCTCTCCTCCCCGAAGGACCAGCTC	CTTCTATCTAGAAAAATCTAATCTA	50	7532	801	YWHAG	164045	55072	HFM1
DB0001R01C19N2_UP	AD0001R13C11N2_UP	Up-Up	GTCAATTTTTGTGTTGGTGCAACTC	CAGCGGTGTCTAGGGCAGGAGGGGG	2	7532	801	YWHAG	164045	55072	HFM1
DB0001R01C19N2_UP	AD0001R13C14N2_UP	Up-Up	GTCAATTTTTGTGTTGGTGCAACTC	CTTATACCTTCTTAATTAATCCTTC	264	7532	801	YWHAG	8655	56155	DYNLL1
DB0001R01C19N2_DN	AD0001R13C14N2_DN	Dn-Dn	CCTCTCCTCCCCGAAGGACCAGCTC	AGCGCTAGGTTGGCCTTTCCAGTGG	322	7532	801	YWHAG	8655	56155	DYNLL1
DB0001R01C19N2_UP	AD0001R13C17N1_UP	Up-Up	GTCAATTTTTGTGTTGGTGCAACTC	TAAGCTTATTGGCTCTCAATGGCTG	48	7532	801	YWHAG	8655	56155	DYNLL1
DB0001R01C19N2_DN	AD0001R13C17N1_DN	Dn-Dn	CCTCTCCTCCCCGAAGGACCAGCTC	CCTCTATGCGCCACTACCGTCCACG	176	7532	801	YWHAG	8655	56155	DYNLL1
DB0001R01C19N2_UP	AD0001R13C20N1_UP	Up-Up	GTCAATTTTTGTGTTGGTGCAACTC	GGCGACGGCTGCGGTGGTTTCGGAC	116	7532	801	YWHAG	22919	56115	MAPRE1
DB0001R01C19N2_DN	AD0001R13C20N1_DN	Dn-Dn	CCTCTCCTCCCCGAAGGACCAGCTC	ATCTTTGATAGATATCTATGTATAT	121	7532	801	YWHAG	22919	56115	MAPRE1
DB0001R01C19N2_UP	AD0001R14C18N1_UP	Up-Up	GTCAATTTTTGTGTTGGTGCAACTC	AACATGGAGCTTGCAGGGTCCGCAG	1150	7532	801	YWHAG	3796	8070	KIF2A
DB0001R01C19N2_DN	AD0001R14C18N1_DN	Dn-Dn	CCTCTCCTCCCCGAAGGACCAGCTC	CGAATACGGTCTACCATTTATGCAG	769	7532	801	YWHAG	3796	8070	KIF2A
DB0001R01C19N2_UP	AD0001R14C20N1_UP	Up-Up	GTCAATTTTTGTGTTGGTGCAACTC	ATGTGGTAGTAGGCGTGTTTAACCA	51	7532	801	YWHAG	3796	8070	KIF2A
DB0001R01C19N2_UP	AD0001R14C21N1_UP	Up-Up	GTCAATTTTTGTGTTGGTGCAACTC	CCAGGAGGGAGCGTGGATAGAGGGC	304	7532	801	YWHAG	1070	5538	CETN3
DB0001R01C19N2_DN	AD0001R14C21N1_DN	Dn-Dn	CCTCTCCTCCCCGAAGGACCAGCTC	ATTATTCAAGGAGACAAGTTCACGA	272	7532	801	YWHAG	1070	5538	CETN3
DB0001R01C19N2_DN	AD0001R15C21N1_DN	Dn-Dn	CCTCTCCTCCCCGAAGGACCAGCTC	TAGTCGCAAATATCACGACAAACCA	179	7532	801	YWHAG	983	5873	CDK1
DB0001R01C19N2_UP	AD0001R16C12N2_UP	Up-Up	GTCAATTTTTGTGTTGGTGCAACTC	CCGCATGCACGCGTTGGTTCTTTGG	1	7532	801	YWHAG	27229	907	TUBGCP4
DB0001R01C19N2_UP	AD0001R16C18N2_UP	Up-Up	GTCAATTTTTGTGTTGGTGCAACTC	GCGTAACATGTTGTGGTCCGATACT	208	7532	801	YWHAG	54801	8819	HAUS6
DB0001R01C19N2_DN	AD0001R16C18N2_DN	Dn-Dn	CCTCTCCTCCCCGAAGGACCAGCTC	GGCCAAACCTAAGCCCCGGAGCTTA	257	7532	801	YWHAG	54801	8819	HAUS6
DB0001R01C19N2_UP	AD0001R16C21N2_UP	Up-Up	GTCAATTTTTGTGTTGGTGCAACTC	TGAGCGGCCGCCGCCGCGGGAGGGG	47	7532	801	YWHAG	84902	9655	CCDC123
DB0001R01C19N2_DN	AD0001R16C21N2_DN	Dn-Dn	CCTCTCCTCCCCGAAGGACCAGCTC	GAGAGATATACGAAACATACTCAAC	30	7532	801	YWHAG	84902	9655	CCDC123
DB0001R01C19N2_UP	AD0001R16C23N1_UP	Up-Up	GTCAATTTTTGTGTTGGTGCAACTC	TCCTAGTTTTCTCATATATATTCGT	117	7532	801	YWHAG	84902	9655	CCDC123
DB0001R01C19N2_DN	AD0001R16C23N1_DN	Dn-Dn	CCTCTCCTCCCCGAAGGACCAGCTC	GCCCCCAACGATATAACGAAAAACA	78	7532	801	YWHAG	84902	9655	CCDC123
DB0001R01C19N2_UP	AD0002R01C04N2_UP	Up-Up	GTCAATTTTTGTGTTGGTGCAACTC	ATGGATAGGTTATTCACTCTGACTC	470	7532	801	YWHAG	84902	9655	CCDC123
DB0001R01C19N2_DN	AD0002R01C04N2_DN	Dn-Dn	CCTCTCCTCCCCGAAGGACCAGCTC	CCCTCCCTAACTCACGGCAGTCGCG	175	7532	801	YWHAG	84902	9655	CCDC123
DB0001R01C19N2_UP	AD0002R01C06N2_UP	Up-Up	GTCAATTTTTGTGTTGGTGCAACTC	TAGTTTACTTCCCCAGCACAGCGCG	4	7532	801	YWHAG	3320	56677	HSP90AA1
DB0001R01C19N2_DN	AD0002R01C06N2_DN	Dn-Dn	CCTCTCCTCCCCGAAGGACCAGCTC	TCAAAAGGTAATGAAAAGCGATTGA	309	7532	801	YWHAG	3320	56677	HSP90AA1
DB0001R01C19N2_UP	AD0002R01C07N2_UP	Up-Up	GTCAATTTTTGTGTTGGTGCAACTC	GACTGAGTGTGAGTGTCAGAGTCAG	36	7532	801	YWHAG	3320	56677	HSP90AA1
DB0001R01C19N2_DN	AD0002R01C07N2_DN	Dn-Dn	CCTCTCCTCCCCGAAGGACCAGCTC	ACTGCCGAGACCAACAGTCAAGAAA	156	7532	801	YWHAG	3320	56677	HSP90AA1
DB0001R01C19N2_UP	AD0002R01C08N2_UP	Up-Up	GTCAATTTTTGTGTTGGTGCAACTC	GGGTATTAGACTAGATCGAACAGGG	393	7532	801	YWHAG	10460	56175	TACC3
DB0001R01C19N2_DN	AD0002R01C08N2_DN	Dn-Dn	CCTCTCCTCCCCGAAGGACCAGCTC	ACACCCCGCCCCCCAGCCGCCGGGT	41	7532	801	YWHAG	10460	56175	TACC3
DB0001R01C19N2_UP	AD0002R01C11N2_UP	Up-Up	GTCAATTTTTGTGTTGGTGCAACTC	CGTGGGCGTAGGAGACCGGGGGTGC	267	7532	801	YWHAG	11030	3504	RBPMS
DB0001R01C19N2_DN	AD0002R01C11N2_DN	Dn-Dn	CCTCTCCTCCCCGAAGGACCAGCTC	CACCCCCCCAGACCCCGGACATTCG	33	7532	801	YWHAG	11030	3504	RBPMS
DB0001R01C19N2_UP	AD0002R02C01N2_UP	Up-Up	GTCAATTTTTGTGTTGGTGCAACTC	TGCTGGGGGAACCCGCATCGAACCC	679	7532	801	YWHAG	55165	4717	CEP55
DB0001R01C19N2_DN	AD0002R02C01N2_DN	Dn-Dn	CCTCTCCTCCCCGAAGGACCAGCTC	GCCTGACTGAATACCCAACAAGATC	758	7532	801	YWHAG	55165	4717	CEP55
DB0001R01C19N2_DN	AD0002R02C02N1_DN	Dn-Dn	CCTCTCCTCCCCGAAGGACCAGCTC	TACCTGGACTCAGTCGACTGCAAAA	3	7532	801	YWHAG	163	4761	AP2B1
DB0001R01C19N2_UP	AD0002R02C04N2_UP	Up-Up	GTCAATTTTTGTGTTGGTGCAACTC	GGGGACTGGGTTTCTTGGGTGCCCT	151	7532	801	YWHAG	29883	10940	CNOT7
DB0001R01C19N2_DN	AD0002R02C04N2_DN	Dn-Dn	CCTCTCCTCCCCGAAGGACCAGCTC	CTAAGGACCTCAATTCTAGCCAATA	401	7532	801	YWHAG	29883	10940	CNOT7
DB0001R01C19N2_UP	AD0002R02C07N2_UP	Up-Up	GTCAATTTTTGTGTTGGTGCAACTC	TAGAGTTTTTTGATATATGTCTTTT	177	7532	801	YWHAG	29883	10940	CNOT7
DB0001R01C19N2_DN	AD0002R02C07N2_DN	Dn-Dn	CCTCTCCTCCCCGAAGGACCAGCTC	AGGCTCTTCCAATACCGGCTCAATT	593	7532	801	YWHAG	29883	10940	CNOT7
DB0001R01C19N2_UP	AD0002R02C16N2_UP	Up-Up	GTCAATTTTTGTGTTGGTGCAACTC	TAATGTCGACGCCCACATGGCAATT	566	7532	801	YWHAG	3320	53186	HSP90AA1
DB0001R01C19N2_UP	AD0002R02C22N2_UP	Up-Up	GTCAATTTTTGTGTTGGTGCAACTC	TAGACTACGTTGGGCGCTTGAAGCG	154	7532	801	YWHAG	49856	55298	WDR8
DB0001R01C19N2_DN	AD0002R02C22N2_DN	Dn-Dn	CCTCTCCTCCCCGAAGGACCAGCTC	TCTACGGAATTCTGCATCTCAACCC	32	7532	801	YWHAG	49856	55298	WDR8
DB0001R01C19N2_UP	AD0002R02C24N2_UP	Up-Up	GTCAATTTTTGTGTTGGTGCAACTC	AGGTTGTTGTTTCCTCTAGCGGGTT	172	7532	801	YWHAG	51143	56626	DYNC1LI1
DB0001R01C19N2_DN	AD0002R02C24N2_DN	Dn-Dn	CCTCTCCTCCCCGAAGGACCAGCTC	CAGCGAACAATGAAAAAGTGAAAAG	175	7532	801	YWHAG	51143	56626	DYNC1LI1
DB0001R01C19N2_UP	AD0002R03C13N2_UP	Up-Up	GTCAATTTTTGTGTTGGTGCAACTC	ATGGCGACCGGGGCTCTCGGGGGGG	334	7532	801	YWHAG	164045	53147	HFM1
DB0001R01C19N2_DN	AD0002R03C13N2_DN	Dn-Dn	CCTCTCCTCCCCGAAGGACCAGCTC	GCCCCTCCTAGCACAGTCTTTTGAC	267	7532	801	YWHAG	164045	53147	HFM1
DB0001R01C19N2_UP	AD0002R04C06N2_UP	Up-Up	GTCAATTTTTGTGTTGGTGCAACTC	TAGGGCGGTGCCTCGCGTGACTTGG	1	7532	801	YWHAG	54930	3863	HAUS4
DB0001R01C19N2_UP	AD0002R04C17N2_UP	Up-Up	GTCAATTTTTGTGTTGGTGCAACTC	AGTAGGTTTACCACCTTAATCAATT	355	7532	801	YWHAG	25886	4487	POC1A
DB0001R01C19N2_DN	AD0002R04C17N2_DN	Dn-Dn	CCTCTCCTCCCCGAAGGACCAGCTC	ACTCTCCCCCCGCAGCTATCATCTA	57	7532	801	YWHAG	25886	4487	POC1A
DB0001R01C19N2_DN	AD0002R04C19N2_DN	Dn-Dn	CCTCTCCTCCCCGAAGGACCAGCTC	CAAAGACCATAAGAGGCTTATTATT	222	7532	801	YWHAG	5576	4132	PRKAR2A
DB0001R01C19N2_DN	AD0002R04C21N2_DN	Dn-Dn	CCTCTCCTCCCCGAAGGACCAGCTC	CCTCCCATCTTCCACGCTACGGCTC	57	7532	801	YWHAG	5576	4132	PRKAR2A
DB0001R01C19N2_DN	AD0002R04C23N2_DN	Dn-Dn	CCTCTCCTCCCCGAAGGACCAGCTC	CCTCAAGCTCAGAGCGTCCCGATTA	1062	7532	801	YWHAG	1453	3787	CSNK1D
DB0001R01C19N2_UP	AD0002R05C03N2_UP	Up-Up	GTCAATTTTTGTGTTGGTGCAACTC	AAGGGGCGCAACTGGAGGGGTAGGG	292	7532	801	YWHAG	1453	3787	CSNK1D
DB0001R01C19N2_DN	AD0002R05C03N2_DN	Dn-Dn	CCTCTCCTCCCCGAAGGACCAGCTC	AGGGCTGACATATAAACTCTCTCTA	354	7532	801	YWHAG	1453	3787	CSNK1D
DB0001R01C19N2_UP	AD0002R05C06N2_UP	Up-Up	GTCAATTTTTGTGTTGGTGCAACTC	CCTTTTATTCCCAGTGCGTCTCCTA	65	7532	801	YWHAG	1454	4815	CSNK1E
DB0001R01C19N2_DN	AD0002R05C06N2_DN	Dn-Dn	CCTCTCCTCCCCGAAGGACCAGCTC	GCATTGAAGCAACGACTAATGTTCT	380	7532	801	YWHAG	1454	4815	CSNK1E
DB0001R01C19N2_UP	AD0002R05C12N2_UP	Up-Up	GTCAATTTTTGTGTTGGTGCAACTC	TCTTAGGGATTCAAACCGTTTTAAA	11	7532	801	YWHAG	203068	3825	TUBB
DB0001R01C19N2_DN	AD0002R05C12N2_DN	Dn-Dn	CCTCTCCTCCCCGAAGGACCAGCTC	AAGTTACTCCCGTGCATTCGCTAAG	13	7532	801	YWHAG	203068	3825	TUBB
DB0001R01C19N2_UP	AD0002R05C14N2_UP	Up-Up	GTCAATTTTTGTGTTGGTGCAACTC	CCGTACGTTACACCGTGTGCAATCG	160	7532	801	YWHAG	10383	2550	TUBB2C
DB0001R01C19N2_UP	AD0002R05C16N2_UP	Up-Up	GTCAATTTTTGTGTTGGTGCAACTC	CAATCATCAATATTAGCCTTTGGAT	535	7532	801	YWHAG	10383	2550	TUBB2C
DB0001R01C19N2_DN	AD0002R05C16N2_DN	Dn-Dn	CCTCTCCTCCCCGAAGGACCAGCTC	TACCCTTCTCACCCCTCGTCTCCGA	610	7532	801	YWHAG	10383	2550	TUBB2C
DB0001R01C19N2_UP	AD0002R06C02N2_UP	Up-Up	GTCAATTTTTGTGTTGGTGCAACTC	ACGCTCTGCCGTTCTCGGCCACTGG	1	7532	801	YWHAG	55012	2389	PPP2R3C
DB0001R01C19N2_UP	AD0002R06C12N1_UP	Up-Up	GTCAATTTTTGTGTTGGTGCAACTC	CACGAGGACGTCGTGGGACCGGTGC	3	7532	801	YWHAG	147841	71933	SPC24
DB0001R01C19N2_DN	AD0002R06C12N1_DN	Dn-Dn	CCTCTCCTCCCCGAAGGACCAGCTC	CAATAACTGAAAGAACTGTAGTGCT	1	7532	801	YWHAG	147841	71933	SPC24
DB0001R01C19N2_UP	AD0002R06C18N2_UP	Up-Up	GTCAATTTTTGTGTTGGTGCAACTC	GTTCCCACAAGGTCTGGCGTGCGGC	44	7532	801	YWHAG	55142	6429	HAUS2
DB0001R01C19N2_UP	AD0002R07C03N2_UP	Up-Up	GTCAATTTTTGTGTTGGTGCAACTC	CGTGGGAGTGGACAGGTGAGGGCGT	3	7532	801	YWHAG	95681	71181	TSGA14
DB0001R01C19N2_DN	AD0002R07C08N2_DN	Dn-Dn	CCTCTCCTCCCCGAAGGACCAGCTC	TAACCCTCTAAAATACACTTACAGA	33	7532	801	YWHAG	95681	71181	TSGA14
DB0001R01C19N2_UP	AD0002R07C18N2_UP	Up-Up	GTCAATTTTTGTGTTGGTGCAACTC	CACTTCGTTGAGGTCGTAACTCTTT	510	7532	801	YWHAG	5566	71136	PRKACA
DB0001R01C19N2_DN	AD0002R07C18N2_DN	Dn-Dn	CCTCTCCTCCCCGAAGGACCAGCTC	TTTACAATCCCCATCACCTTAAAAT	690	7532	801	YWHAG	5566	71136	PRKACA
DB0001R01C19N2_UP	AD0002R07C21N2_UP	Up-Up	GTCAATTTTTGTGTTGGTGCAACTC	GTTGCACCAGGGGGGTATTGGCTGA	1	7532	801	YWHAG	5048	12270	PAFAH1B1
DB0001R01C19N2_DN	AD0002R07C21N2_DN	Dn-Dn	CCTCTCCTCCCCGAAGGACCAGCTC	TCGCTGGCCTCAACGCTAATATCCC	1	7532	801	YWHAG	5048	12270	PAFAH1B1
DB0001R01C19N2_UP	AD0002R08C04N2_UP	Up-Up	GTCAATTTTTGTGTTGGTGCAACTC	ATAGCAGGTTCTGTTGAGCGTTGGC	14	7532	801	YWHAG	79600	71186	TCTN1
DB0001R01C19N2_DN	AD0002R08C04N2_DN	Dn-Dn	CCTCTCCTCCCCGAAGGACCAGCTC	GGCAACGACCCTCGTGCTTAGAACT	135	7532	801	YWHAG	79600	71186	TCTN1
DB0001R01C19N2_UP	AD0002R08C08N2_UP	Up-Up	GTCAATTTTTGTGTTGGTGCAACTC	GAATCCTTCAGTACGGGCGGGGGGC	1	7532	801	YWHAG	79600	71186	TCTN1
DB0001R01C19N2_DN	AD0002R08C16N1_DN	Dn-Dn	CCTCTCCTCCCCGAAGGACCAGCTC	AAAGAACAACAAGACGGGCAAGAAC	1	7532	801	YWHAG	10464	71402	PIBF1
DB0001R01C19N2_UP	AD0002R09C01N2_UP	Up-Up	GTCAATTTTTGTGTTGGTGCAACTC	TCTCGAGTCGATATACTTCCTGTCC	77	7532	801	YWHAG	6683	72169	SPAST
DB0001R01C19N2_DN	AD0002R09C01N2_DN	Dn-Dn	CCTCTCCTCCCCGAAGGACCAGCTC	CTGCGGACATGTTCAAGACATACAC	644	7532	801	YWHAG	6683	72169	SPAST
DB0001R01C19N2_UP	AD0002R09C03N2_UP	Up-Up	GTCAATTTTTGTGTTGGTGCAACTC	GACGCATGTGAAACGGCTAGTAGGA	697	7532	801	YWHAG	10460	71455	TACC3
DB0001R01C19N2_DN	AD0002R09C03N2_DN	Dn-Dn	CCTCTCCTCCCCGAAGGACCAGCTC	CGACTCACTTTTAAAAACAACTAAG	234	7532	801	YWHAG	10460	71455	TACC3
DB0001R01C19N2_UP	AD0002R09C10N2_UP	Up-Up	GTCAATTTTTGTGTTGGTGCAACTC	TTGTCATCCTGTCACGTATGCGATC	74	7532	801	YWHAG	51175	1716	TUBE1
DB0001R01C19N2_DN	AD0002R09C10N2_DN	Dn-Dn	CCTCTCCTCCCCGAAGGACCAGCTC	CAAACCTATACCTGTGACCATAGTT	15	7532	801	YWHAG	51175	1716	TUBE1
DB0001R01C19N2_UP	AD0002R09C12N2_UP	Up-Up	GTCAATTTTTGTGTTGGTGCAACTC	TGAAACCCTGGTGCACATAGTTCTA	258	7532	801	YWHAG	51175	1716	TUBE1
DB0001R01C19N2_DN	AD0002R09C12N2_DN	Dn-Dn	CCTCTCCTCCCCGAAGGACCAGCTC	CTTACTTATGTTGCACGGGAGGTCT	181	7532	801	YWHAG	51175	1716	TUBE1
DB0001R01C19N2_DN	AD0002R09C15N2_DN	Dn-Dn	CCTCTCCTCCCCGAAGGACCAGCTC	GGCCTAGGAGATATTCTGATCAGAA	1	7532	801	YWHAG	51175	2163	TUBE1
DB0001R01C19N2_UP	AD0002R09C18N2_UP	Up-Up	GTCAATTTTTGTGTTGGTGCAACTC	GCGTCTAAGAGCCTGCGTCATAGCG	428	7532	801	YWHAG	282809	1515	POC1B
DB0001R01C19N2_DN	AD0002R09C18N2_DN	Dn-Dn	CCTCTCCTCCCCGAAGGACCAGCTC	TTCGTGTATACTCTCACATACGTGA	37	7532	801	YWHAG	282809	1515	POC1B
DB0001R01C19N2_UP	AD0002R09C23N1_UP	Up-Up	GTCAATTTTTGTGTTGGTGCAACTC	GTCCTAAATGTGATCAGTTTGGGTT	5	7532	801	YWHAG	284076	2303	TTLL6
DB0001R01C19N2_UP	AD0002R10C15N2_UP	Up-Up	GTCAATTTTTGTGTTGGTGCAACTC	GGTGGAGTCCATCATTTTATCGGGA	68	7532	801	YWHAG	10013	8810	HDAC6
DB0001R01C19N2_DN	AD0002R10C15N2_DN	Dn-Dn	CCTCTCCTCCCCGAAGGACCAGCTC	GTACTTAACGCGGGTTGAGACTTAC	140	7532	801	YWHAG	10013	8810	HDAC6
DB0001R01C19N2_UP	AD0002R10C19N2_UP	Up-Up	GTCAATTTTTGTGTTGGTGCAACTC	CTATAATTACTTAAACAATGTACAG	116	7532	801	YWHAG	90410	4088	IFT20
DB0001R01C19N2_DN	AD0002R10C19N2_DN	Dn-Dn	CCTCTCCTCCCCGAAGGACCAGCTC	CGATCGTCGCAGAGGAATAAGCATG	199	7532	801	YWHAG	90410	4088	IFT20
DB0001R01C19N2_UP	AD0002R11C07N1_UP	Up-Up	GTCAATTTTTGTGTTGGTGCAACTC	CAGGAGCAAGCTCCATCGGTCTAGG	403	7532	801	YWHAG	27077	4426	B9D1
DB0001R01C19N2_DN	AD0002R11C07N1_DN	Dn-Dn	CCTCTCCTCCCCGAAGGACCAGCTC	AACTGAACACCTAGGTTTAATCCCA	129	7532	801	YWHAG	27077	4426	B9D1
DB0001R01C19N2_UP	AD0002R11C19N1_UP	Up-Up	GTCAATTTTTGTGTTGGTGCAACTC	CAAAATCTGCCCAAGTATAGCTGC	26	7532	801	YWHAG	51053	5591	GMNN
DB0001R01C19N2_DN	AD0002R11C19N1_DN	Dn-Dn	CCTCTCCTCCCCGAAGGACCAGCTC	TTGTATACTAGTAAACATCAGAATA	71	7532	801	YWHAG	51053	5591	GMNN
DB0001R01C19N2_UP	AD0002R11C20N2_UP	Up-Up	GTCAATTTTTGTGTTGGTGCAACTC	GATGGAATCAGCAATGTATATGCTA	74	7532	801	YWHAG	5708	5171	PSMD2
DB0001R01C19N2_UP	AD0002R11C22N2_UP	Up-Up	GTCAATTTTTGTGTTGGTGCAACTC	CAAGTACCTTATCGTACAAATTCTG	141	7532	801	YWHAG	5708	5171	PSMD2
DB0001R01C19N2_DN	AD0002R11C22N2_DN	Dn-Dn	CCTCTCCTCCCCGAAGGACCAGCTC	GAAACTGCAAATTCGAATAGATTAT	331	7532	801	YWHAG	5708	5171	PSMD2
DB0001R01C19N2_UP	AD0002R12C04N1_UP	Up-Up	GTCAATTTTTGTGTTGGTGCAACTC	ACATCGGCACCGAAGCCCGCCGTA	1	7532	801	YWHAG	1032	3933	CDKN2D
DB0001R01C19N2_DN	AD0002R12C04N1_DN	Dn-Dn	CCTCTCCTCCCCGAAGGACCAGCTC	CTTAAGGTGAGTTATCCATATCTAT	1	7532	801	YWHAG	1032	3933	CDKN2D
DB0001R01C19N2_UP	AD0002R12C05N1_UP	Up-Up	GTCAATTTTTGTGTTGGTGCAACTC	GCTCAGTGGGCTAGATGGGTGGATG	1	7532	801	YWHAG	1032	3933	CDKN2D
DB0001R01C19N2_UP	AD0002R12C17N2_UP	Up-Up	GTCAATTTTTGTGTTGGTGCAACTC	CCGTGCAGGGGTAGTACTGGAAGGG	1	7532	801	YWHAG	6015	4435	RING1
DB0001R01C19N2_DN	AD0002R12C21N2_DN	Dn-Dn	CCTCTCCTCCCCGAAGGACCAGCTC	CCCCGCCGTCCAAGCGGAACTTACT	578	7532	801	YWHAG	5111	3156	PCNA
DB0001R01C19N2_UP	AD0002R13C03N2_UP	Up-Up	GTCAATTTTTGTGTTGGTGCAACTC	TAAGGAACGTGCGGATTGGGCGTGGG	63	7532	801	YWHAG	5111	3156	PCNA
DB0001R01C19N2_DN	AD0002R13C03N2_DN	Dn-Dn	CCTCTCCTCCCCGAAGGACCAGCTC	ACCACACTTACTATAACGTTTATCA	10	7532	801	YWHAG	5111	3156	PCNA
DB0001R01C19N2_UP	AD0002R13C10N2_UP	Up-Up	GTCAATTTTTGTGTTGGTGCAACTC	AAAAATGTCTTCCATGTCAGCTGAG	112	7532	801	YWHAG	5701	7961	PSMC2
DB0001R01C19N2_DN	AD0002R13C10N2_DN	Dn-Dn	CCTCTCCTCCCCGAAGGACCAGCTC	GGTAGGCCGTAAAAACCTGCGGTAA	71	7532	801	YWHAG	5701	7961	PSMC2
DB0001R01C19N2_UP	AD0002R13C16N2_UP	Up-Up	GTCAATTTTTGTGTTGGTGCAACTC	ATTCTGTAATCGCTGCCTCCACGTC	1	7532	801	YWHAG	1019	4019	CDK4
DB0001R01C19N2_UP	AD0002R13C17N2_UP	Up-Up	GTCAATTTTTGTGTTGGTGCAACTC	ACATACTTAGCCGGTTTTCCTCCGT	1	7532	801	YWHAG	665	2427	BNIP3L
DB0001R01C19N2_UP	AD0002R13C21N2_UP	Up-Up	GTCAATTTTTGTGTTGGTGCAACTC	GATTCAGGACGACGTGCAAGGAGGG	1122	7532	801	YWHAG	56904	6148	SH3GLB2
DB0001R01C19N2_DN	AD0002R13C21N2_DN	Dn-Dn	CCTCTCCTCCCCGAAGGACCAGCTC	CCGGCAAGCGTCAGATTCGACCGGC	327	7532	801	YWHAG	56904	6148	SH3GLB2
DB0001R01C19N2_UP	AD0002R13C22N2_UP	Up-Up	GTCAATTTTTGTGTTGGTGCAACTC	GACCCCGGAGCTTAGCTCCCCTGGG	201	7532	801	YWHAG	56904	6148	SH3GLB2
DB0001R01C19N2_DN	AD0002R13C22N2_DN	Dn-Dn	CCTCTCCTCCCCGAAGGACCAGCTC	ATGTTCAGCTCCTGCTATCAGAACA	58	7532	801	YWHAG	56904	6148	SH3GLB2
DB0001R01C19N2_UP	AD0002R14C06N1_UP	Up-Up	GTCAATTTTTGTGTTGGTGCAACTC	CTGCCCGGAAGTATTCGGGAGGTGG	301	7532	801	YWHAG	638	3740	BIK
DB0001R01C19N2_DN	AD0002R14C11N2_DN	Dn-Dn	CCTCTCCTCCCCGAAGGACCAGCTC	TTTTCGCAGTGAGCACTTGTTATCC	79	7532	801	YWHAG	84100	1857	ARL6
DB0001R01C19N2_UP	AD0002R14C14N2_UP	Up-Up	GTCAATTTTTGTGTTGGTGCAACTC	CGGTTGGGAGGAAGTGAGGAGGGTT	313	7532	801	YWHAG	1639	8953	DCTN1
DB0001R01C19N2_DN	AD0002R14C14N2_DN	Dn-Dn	CCTCTCCTCCCCGAAGGACCAGCTC	TCCCGCACCTAGCCTTCACGACAAA	164	7532	801	YWHAG	1639	8953	DCTN1
DB0001R01C19N2_UP	AD0002R14C24N1_UP	Up-Up	GTCAATTTTTGTGTTGGTGCAACTC	TCTTGAGACCAATTACTGAGTTTAG	121	7532	801	YWHAG	1069	5663	CETN2
DB0001R01C19N2_DN	AD0002R14C24N1_DN	Dn-Dn	CCTCTCCTCCCCGAAGGACCAGCTC	GGAGTTCCGCGGGCATCCAGCCTCG	228	7532	801	YWHAG	1069	5663	CETN2
DB0001R01C19N2_DN	AD0002R15C08N2_DN	Dn-Dn	CCTCTCCTCCCCGAAGGACCAGCTC	CCTGTGCGCGGTCCACCGTGGTACA	857	7532	801	YWHAG	1069	5663	CETN2
DB0001R01C19N2_UP	AD0002R15C10N2_UP	Up-Up	GTCAATTTTTGTGTTGGTGCAACTC	TCTTTCCATATAAATGCGGAACGTC	3	7532	801	YWHAG	80321	1596	CEP70
DB0001R01C19N2_DN	AD0002R15C10N2_DN	Dn-Dn	CCTCTCCTCCCCGAAGGACCAGCTC	GTGCATTCTCTCTAACCCAAATGGC	2	7532	801	YWHAG	80321	1596	CEP70
DB0001R01C19N2_UP	AD0002R15C12N2_UP	Up-Up	GTCAATTTTTGTGTTGGTGCAACTC	CTGAATATATGTGATGGTATTGAGG	506	7532	801	YWHAG	80321	1596	CEP70
DB0001R01C19N2_DN	AD0002R15C12N2_DN	Dn-Dn	CCTCTCCTCCCCGAAGGACCAGCTC	CATACGGCCAACCAGTACATACCAG	438	7532	801	YWHAG	80321	1596	CEP70
DB0001R01C19N2_UP	AD0002R15C18N2_UP	Up-Up	GTCAATTTTTGTGTTGGTGCAACTC	GAGTGGTCGTGAAGTGGGCGGGCAG	88	7532	801	YWHAG	22852	70210	ANKRD26
DB0001R01C19N2_UP	AD0002R15C19N2_UP	Up-Up	GTCAATTTTTGTGTTGGTGCAACTC	AGAACATGTGTACATGGCCAGGAAT	371	7532	801	YWHAG	22852	70210	ANKRD26
DB0001R01C19N2_UP	AD0002R16C02N2_UP	Up-Up	GTCAATTTTTGTGTTGGTGCAACTC	GATATTGTCGGAATTGCCAATTCGC	1	7532	801	YWHAG	22852	70210	ANKRD26
DB0001R01C19N2_UP	AD0002R16C03N2_UP	Up-Up	GTCAATTTTTGTGTTGGTGCAACTC	GGGAATGGGAACCTATGATAGCTGTT	196	7532	801	YWHAG	22852	70210	ANKRD26
DB0001R01C19N2_DN	AD0002R16C03N2_DN	Dn-Dn	CCTCTCCTCCCCGAAGGACCAGCTC	GACAGAGATAGCATACTACCTAATA	330	7532	801	YWHAG	22852	70210	ANKRD26
DB0001R01C19N2_UP	AD0002R16C04N1_UP	Up-Up	GTCAATTTTTGTGTTGGTGCAACTC	TGGATAACTTCAAATTACTTCCTGG	98	7532	801	YWHAG	10426	2984	TUBGCP3
DB0001R01C19N2_DN	AD0002R16C04N1_DN	Dn-Dn	CCTCTCCTCCCCGAAGGACCAGCTC	TTGGGGATCTACTGCTATTTTAAGG	4	7532	801	YWHAG	10426	2984	TUBGCP3
DB0001R01C19N2_UP	AD0002R16C13N2_UP	Up-Up	GTCAATTTTTGTGTTGGTGCAACTC	TCTCCATTCATTGGTTAAGCGCAAT	1	7532	801	YWHAG	9793	9657	CKAP5
DB0001R01C19N2_DN	AD0002R16C13N2_DN	Dn-Dn	CCTCTCCTCCCCGAAGGACCAGCTC	CGCCGTTTCATGCCCAGGGGCGAAT	4	7532	801	YWHAG	9793	9657	CKAP5
DB0001R01C19N2_UP	AD0002R16C22N1_UP	Up-Up	GTCAATTTTTGTGTTGGTGCAACTC	GCAAGAGGAGAAAAAAGAGTTATAG	2	7532	801	YWHAG	10013	2397	HDAC6
DB0001R01C19N2_UP	AD0003R01C02N1_UP	Up-Up	GTCAATTTTTGTGTTGGTGCAACTC	AAGTCCGTGGGTACGGCTGGGGGGG	438	7532	801	YWHAG	10013	2397	HDAC6
DB0001R01C19N2_DN	AD0003R01C02N1_DN	Dn-Dn	CCTCTCCTCCCCGAAGGACCAGCTC	TGCAGTTGTATCGAGAACGCATCAA	190	7532	801	YWHAG	10013	2397	HDAC6
DB0001R01C19N2_UP	AD0003R01C13N2_UP	Up-Up	GTCAATTTTTGTGTTGGTGCAACTC	GGACGCGTGCTGCAAACGGGGGATG	1	7532	801	YWHAG	7329	3129	UBE2I
DB0001R01C19N2_UP	AD0003R01C23N2_UP	Up-Up	GTCAATTTTTGTGTTGGTGCAACTC	AGCTCATTCGTGTGATTCCGTGTAT	515	7532	801	YWHAG	6810	8013	STX4
DB0001R01C19N2_DN	AD0003R01C23N2_DN	Dn-Dn	CCTCTCCTCCCCGAAGGACCAGCTC	AGCCGGCTTGAACACCCTCTCTAAC	1083	7532	801	YWHAG	6810	8013	STX4
DB0001R01C19N2_UP	AD0003R01C24N2_UP	Up-Up	GTCAATTTTTGTGTTGGTGCAACTC	TTTTTGGATATTATGAGCTCTCTGC	114	7532	801	YWHAG	9112	8956	MTA1
DB0001R01C19N2_DN	AD0003R01C24N2_DN	Dn-Dn	CCTCTCCTCCCCGAAGGACCAGCTC	GCACGGCCTGACGCAACTTCCGGGA	236	7532	801	YWHAG	9112	8956	MTA1
DB0001R01C19N2_UP	AD0003R02C03N2_UP	Up-Up	GTCAATTTTTGTGTTGGTGCAACTC	ATTAGAGGATCCTTACACTAAGCAG	662	7532	801	YWHAG	5932	1563	RBBP8
DB0001R01C19N2_DN	AD0003R02C03N2_DN	Dn-Dn	CCTCTCCTCCCCGAAGGACCAGCTC	CATACGCTTAGCAGAACACGTTGAT	683	7532	801	YWHAG	5932	1563	RBBP8
DB0001R01C19N2_UP	AD0003R02C07N2_UP	Up-Up	GTCAATTTTTGTGTTGGTGCAACTC	GCACGGTGGGGGAAGGGTGGAAGTT	492	7532	801	YWHAG	6844	4137	VAMP2
DB0001R01C19N2_DN	AD0003R02C07N2_DN	Dn-Dn	CCTCTCCTCCCCGAAGGACCAGCTC	CACTCCTACATTACATTCTTCTATC	823	7532	801	YWHAG	6844	4137	VAMP2
DB0001R01C19N2_UP	AD0003R02C08N1_UP	Up-Up	GTCAATTTTTGTGTTGGTGCAACTC	TGCGGTGAGGGGTGGTGGCGGGGGG	957	7532	801	YWHAG	6844	4137	VAMP2
DB0001R01C19N2_DN	AD0003R02C08N1_DN	Dn-Dn	CCTCTCCTCCCCGAAGGACCAGCTC	TAGTTATCCTCGTTCAAGTGCCATA	333	7532	801	YWHAG	6844	4137	VAMP2
DB0001R01C19N2_UP	AD0003R02C11N1_UP	Up-Up	GTCAATTTTTGTGTTGGTGCAACTC	ACAGCAATATAATGCATGTGGGATT	168	7532	801	YWHAG	10212	3179	DDX39
DB0001R01C19N2_UP	AD0003R02C14N2_UP	Up-Up	GTCAATTTTTGTGTTGGTGCAACTC	TCGAGGCCAAGGTACGATCGTTACT	246	7532	801	YWHAG	9111	7519	NMI
DB0001R01C19N2_DN	AD0003R02C14N2_DN	Dn-Dn	CCTCTCCTCCCCGAAGGACCAGCTC	GGACAGCGCAACCGCAATTAACTAT	400	7532	801	YWHAG	9111	7519	NMI
DB0001R01C19N2_UP	AD0003R02C22N2_UP	Up-Up	GTCAATTTTTGTGTTGGTGCAACTC	CTGTGTTGTGTCATTTATGTTTGAT	455	7532	801	YWHAG	114932	2777	MRFAP1L1
DB0001R01C19N2_DN	AD0003R02C22N2_DN	Dn-Dn	CCTCTCCTCCCCGAAGGACCAGCTC	TTAAACTAGGAATAGCCTACATTTA	899	7532	801	YWHAG	114932	2777	MRFAP1L1
DB0001R01C19N2_UP	AD0003R03C18N2_UP	Up-Up	GTCAATTTTTGTGTTGGTGCAACTC	AAGACGATGGGGGGTAGGACGGGGG	1	7532	801	YWHAG	26140	9089	TTLL3
DB0001R01C19N2_UP	AD0003R03C19N2_UP	Up-Up	GTCAATTTTTGTGTTGGTGCAACTC	AAACAAGGCGTTGTTCGCCGGTTTA	30	7532	801	YWHAG	5347	2963	PLK1
DB0001R01C19N2_DN	AD0003R03C19N2_DN	Dn-Dn	CCTCTCCTCCCCGAAGGACCAGCTC	GTATTTAATAATGTGGTGTCGTCAT	75	7532	801	YWHAG	5347	2963	PLK1
DB0001R01C19N2_UP	AD0003R03C20N2_UP	Up-Up	GTCAATTTTTGTGTTGGTGCAACTC	GCATTAGACAGGTTAGTCATACCGC	1483	7532	801	YWHAG	5347	2963	PLK1
DB0001R01C19N2_DN	AD0003R03C20N2_DN	Dn-Dn	CCTCTCCTCCCCGAAGGACCAGCTC	TTGGAAGTTTTCCCATCAACGATAG	1563	7532	801	YWHAG	5347	2963	PLK1
DB0001R01C19N2_UP	AD0003R04C06N2_UP	Up-Up	GTCAATTTTTGTGTTGGTGCAACTC	ATGGGGTACGGCACAGCTGTTACAC	122	7532	801	YWHAG	585	1740	BBS4
DB0001R01C19N2_DN	AD0003R04C06N2_DN	Dn-Dn	CCTCTCCTCCCCGAAGGACCAGCTC	CCCACCCCACGTCCCTCCATGCTCC	97	7532	801	YWHAG	585	1740	BBS4
DB0001R01C19N2_UP	AD0003R04C08N2_UP	Up-Up	GTCAATTTTTGTGTTGGTGCAACTC	ATCATTGTAAGGCTATCGCGAGAGG	580	7532	801	YWHAG	585	1740	BBS4
DB0001R01C19N2_DN	AD0003R04C08N2_DN	Dn-Dn	CCTCTCCTCCCCGAAGGACCAGCTC	TTTCTATGCCATACAAGAGGCGAAT	399	7532	801	YWHAG	585	1740	BBS4
DB0001R01C19N2_UP	AD0003R04C16N2_UP	Up-Up	GTCAATTTTTGTGTTGGTGCAACTC	AAGTGTTTATGAGTAGCTGGCATGA	544	7532	801	YWHAG	129880	10732	BBS5
DB0001R01C19N2_DN	AD0003R04C16N2_DN	Dn-Dn	CCTCTCCTCCCCGAAGGACCAGCTC	CCAAAAGCGACAACTATTCGTATTA	562	7532	801	YWHAG	129880	10732	BBS5
DB0001R01C19N2_UP	AD0003R04C17N2_UP	Up-Up	GTCAATTTTTGTGTTGGTGCAACTC	ATGCTCTGGTACTAATTTAGCCTTC	176	7532	801	YWHAG	129880	10732	BBS5
DB0001R01C19N2_DN	AD0003R04C17N2_DN	Dn-Dn	CCTCTCCTCCCCGAAGGACCAGCTC	CCCTACCCGATCCGACGCACGCCCT	155	7532	801	YWHAG	129880	10732	BBS5
DB0001R01C19N2_UP	AD0003R04C18N2_UP	Up-Up	GTCAATTTTTGTGTTGGTGCAACTC	CCGTGAATACGCAGACTCTGCCCGG	1	7532	801	YWHAG	153241	10401	CEP120
DB0001R01C19N2_UP	AD0003R05C01N2_UP	Up-Up	GTCAATTTTTGTGTTGGTGCAACTC	AAATGTCATGGTAATTGGGACGAAG	753	7532	801	YWHAG	4957	3043	ODF2
DB0001R01C19N2_DN	AD0003R05C01N2_DN	Dn-Dn	CCTCTCCTCCCCGAAGGACCAGCTC	ATCAAATGGTCTGAATTGACATTTG	164	7532	801	YWHAG	4957	3043	ODF2
DB0001R01C19N2_UP	AD0003R05C02N2_UP	Up-Up	GTCAATTTTTGTGTTGGTGCAACTC	AGATCGGCTCATGCGTCGGTGTGA	92	7532	801	YWHAG	4957	3043	ODF2
DB0001R01C19N2_DN	AD0003R05C02N2_DN	Dn-Dn	CCTCTCCTCCCCGAAGGACCAGCTC	GTTACACAGAACAAAAAACGCCCCC	127	7532	801	YWHAG	4957	3043	ODF2
DB0001R01C19N2_UP	AD0003R05C11N2_UP	Up-Up	GTCAATTTTTGTGTTGGTGCAACTC	AAACCGCAGGTTTGTGTTAGTTCTA	1	7532	801	YWHAG	93323	7014	HAUS8
DB0001R01C19N2_DN	AD0003R05C11N2_DN	Dn-Dn	CCTCTCCTCCCCGAAGGACCAGCTC	GTGATTCGATATGATACAAATGTCC	1	7532	801	YWHAG	93323	7014	HAUS8
DB0001R01C19N2_UP	AD0003R05C20N2_UP	Up-Up	GTCAATTTTTGTGTTGGTGCAACTC	ATTGATAGAAGTAGAATTTCAGTGC	55	7532	801	YWHAG	9094	2588	UNC119
DB0001R01C19N2_DN	AD0003R05C20N2_DN	Dn-Dn	CCTCTCCTCCCCGAAGGACCAGCTC	CCATGACTTACCGACAGAGAAAATA	107	7532	801	YWHAG	9094	2588	UNC119
DB0001R01C19N2_UP	AD0003R06C02N2_UP	Up-Up	GTCAATTTTTGTGTTGGTGCAACTC	GGAGTGTATTTAATACTAGACGTTA	300	7532	801	YWHAG	54585	1540	LZTFL1
DB0001R01C19N2_DN	AD0003R06C02N2_DN	Dn-Dn	CCTCTCCTCCCCGAAGGACCAGCTC	CATAAAGATACTGTTCTACTCACAG	262	7532	801	YWHAG	54585	1540	LZTFL1
DB0001R01C19N2_UP	AD0003R06C04N2_UP	Up-Up	GTCAATTTTTGTGTTGGTGCAACTC	GACTAAGCGCTGCGGGGATGCGGGG	189	7532	801	YWHAG	54585	1540	LZTFL1
DB0001R01C19N2_DN	AD0003R06C04N2_DN	Dn-Dn	CCTCTCCTCCCCGAAGGACCAGCTC	GGAGATAAAAAATTGGATAGCTCTT	98	7532	801	YWHAG	54585	1540	LZTFL1
DB0001R01C19N2_UP	AD0003R06C08N2_UP	Up-Up	GTCAATTTTTGTGTTGGTGCAACTC	CGGAAACCGGCATGAGCGGTGAGTA	134	7532	801	YWHAG	83540	5774	NUF2
DB0001R01C19N2_DN	AD0003R06C08N2_DN	Dn-Dn	CCTCTCCTCCCCGAAGGACCAGCTC	GTAGAAGATATACGAAACGGACCTT	84	7532	801	YWHAG	83540	5774	NUF2
DB0001R01C19N2_UP	AD0003R06C09N2_UP	Up-Up	GTCAATTTTTGTGTTGGTGCAACTC	TATGCGCTTTGCCCGTTGTCTGTGG	142	7532	801	YWHAG	83540	5774	NUF2
DB0001R01C19N2_DN	AD0003R06C09N2_DN	Dn-Dn	CCTCTCCTCCCCGAAGGACCAGCTC	TTCACTAACTGCTAGGGCGTTGTAT	230	7532	801	YWHAG	83540	5774	NUF2
DB0001R01C19N2_UP	AD0003R06C12N2_UP	Up-Up	GTCAATTTTTGTGTTGGTGCAACTC	TAAGACATCGGTCAAATCCCCAGCT	572	7532	801	YWHAG	60509	4496	AGBL5
DB0001R01C19N2_DN	AD0003R06C12N2_DN	Dn-Dn	CCTCTCCTCCCCGAAGGACCAGCTC	TTACAAATACCTATATATGGTCTGC	430	7532	801	YWHAG	60509	4496	AGBL5
DB0001R01C19N2_UP	AD0003R06C17N2_UP	Up-Up	GTCAATTTTTGTGTTGGTGCAACTC	GTTATAATGTCGGCCACGACGTGGT	1447	7532	801	YWHAG	60509	4496	AGBL5
DB0001R01C19N2_DN	AD0003R06C17N2_DN	Dn-Dn	CCTCTCCTCCCCGAAGGACCAGCTC	AAACCGCGCAAACCCCGTGGACCCA	943	7532	801	YWHAG	60509	4496	AGBL5
DB0001R01C22N2_UP	AD0001R01C01N2_UP	Up-Up	TTTAAACATATCGCAAGCGTAAGCG	CTTTCTTATGTACCGGATAGTGTGG	2	7532	801	YWHAG	9814	9688	SFI1
DB0001R01C22N2_UP	AD0001R01C03N2_UP	Up-Up	TTTAAACATATCGCAAGCGTAAGCG	CCGGGGGTGGGGAGACGGCCCTGGA	203	7532	801	YWHAG	9814	9688	SFI1
DB0001R01C22N2_DN	AD0001R01C03N2_DN	Dn-Dn	CCCCCAAACGATCCCCTCCATATCG	GTGGACGTTTAAAATTTAAGGAACG	949	7532	801	YWHAG	9814	9688	SFI1
DB0001R01C22N2_UP	AD0001R01C04N2_UP	Up-Up	TTTAAACATATCGCAAGCGTAAGCG	GGAGACGAACCGATAGGGGACAGGA	336	7532	801	YWHAG	2275	5359	FHL3
DB0001R01C22N2_DN	AD0001R01C04N2_DN	Dn-Dn	CCCCCAAACGATCCCCTCCATATCG	AATAATGACAAACACCTTTACACGG	583	7532	801	YWHAG	2275	5359	FHL3
DB0001R01C22N2_UP	AD0001R01C05N2_UP	Up-Up	TTTAAACATATCGCAAGCGTAAGCG	TTCGTCGGCTGCTTGTCAAGCACTT	408	7532	801	YWHAG	2275	5359	FHL3
DB0001R01C22N2_DN	AD0001R01C05N2_DN	Dn-Dn	CCCCCAAACGATCCCCTCCATATCG	TCACTCGCAACTCAACTGTTTGTAG	159	7532	801	YWHAG	2275	5359	FHL3
DB0001R01C22N2_UP	AD0001R01C09N2_UP	Up-Up	TTTAAACATATCGCAAGCGTAAGCG	AATTGAACGGTCAGTGGCATTCCCG	215	7532	801	YWHAG	7532	801	YWHAG
DB0001R01C22N2_DN	AD0001R01C09N2_DN	Dn-Dn	CCCCCAAACGATCCCCTCCATATCG	ATCATGCCGCGCTAGTTGGAGCTCT	265	7532	801	YWHAG	7532	801	YWHAG
DB0001R01C22N2_DN	AD0001R01C10N2_DN	Dn-Dn	CCCCCAAACGATCCCCTCCATATCG	CATCACCGCCACTTGTTACATGAAA	82	7532	801	YWHAG	7532	801	YWHAG
DB0001R01C22N2_UP	AD0001R01C12N2_UP	Up-Up	TTTAAACATATCGCAAGCGTAAGCG	CACATATAAAATCTTCATGTGCAAT	1159	7532	801	YWHAG	1020	3701	CDK5
DB0001R01C22N2_DN	AD0001R01C12N2_DN	Dn-Dn	CCCCCAAACGATCCCCTCCATATCG	CTGCTGCCCCCATTCCATCCTTGAC	1617	7532	801	YWHAG	1020	3701	CDK5
DB0001R01C22N2_UP	AD0001R01C14N2_UP	Up-Up	TTTAAACATATCGCAAGCGTAAGCG	ATATCTTAGGCTGTGTGAACGGTAG	104	7532	801	YWHAG	1020	3701	CDK5
DB0001R01C22N2_DN	AD0001R01C14N2_DN	Dn-Dn	CCCCCAAACGATCCCCTCCATATCG	TCAGTACTAGATACGGAACAAATTA	131	7532	801	YWHAG	1020	3701	CDK5
DB0001R01C22N2_UP	AD0001R01C15N2_UP	Up-Up	TTTAAACATATCGCAAGCGTAAGCG	TTGATCGTGGGCTAGAGTTATGGAT	185	7532	801	YWHAG	55559	347	HAUS7
DB0001R01C22N2_DN	AD0001R01C15N2_DN	Dn-Dn	CCCCCAAACGATCCCCTCCATATCG	TGTAAGGTTGTCTCAGAAGCCTTGG	85	7532	801	YWHAG	55559	347	HAUS7
DB0001R01C22N2_UP	AD0001R01C21N2_UP	Up-Up	TTTAAACATATCGCAAGCGTAAGCG	ACGGCTTCCTCTGGATTTTACTCTC	400	7532	801	YWHAG	10121	3250	ACTR1A
DB0001R01C22N2_DN	AD0001R01C21N2_DN	Dn-Dn	CCCCCAAACGATCCCCTCCATATCG	CTCTATGTAGTAAAGACAGCCAAAA	333	7532	801	YWHAG	10121	3250	ACTR1A
DB0001R01C22N2_UP	AD0001R01C22N2_UP	Up-Up	TTTAAACATATCGCAAGCGTAAGCG	GTTGGGTTAGAACTTTTCATGGAGG	94	7532	801	YWHAG	29922	5633	NME7
DB0001R01C22N2_DN	AD0001R01C22N2_DN	Dn-Dn	CCCCCAAACGATCCCCTCCATATCG	TCGCGCAGCTAGGCGTAGAGAGCCC	52	7532	801	YWHAG	29922	5633	NME7
DB0001R01C22N2_UP	AD0001R02C01N1_UP	Up-Up	TTTAAACATATCGCAAGCGTAAGCG	GAGTACTTCTGTTCTAGGTCATTGA	504	7532	801	YWHAG	29922	5633	NME7
DB0001R01C22N2_DN	AD0001R02C01N1_DN	Dn-Dn	CCCCCAAACGATCCCCTCCATATCG	ACCAGGCCAGACCCATTATAGGCGT	513	7532	801	YWHAG	29922	5633	NME7
DB0001R01C22N2_DN	AD0001R02C03N1_DN	Dn-Dn	CCCCCAAACGATCCCCTCCATATCG	TCTCAAAAATGTGAAAAGAAAGGTA	218	7532	801	YWHAG	10382	6055	TUBB4
DB0001R01C22N2_UP	AD0001R02C06N2_UP	Up-Up	TTTAAACATATCGCAAGCGTAAGCG	TCTAATTCTTAGCTCATCAGCCGAC	266	7532	801	YWHAG	10382	6055	TUBB4
DB0001R01C22N2_DN	AD0001R02C06N2_DN	Dn-Dn	CCCCCAAACGATCCCCTCCATATCG	GGTCTGTACAATCTTTAAAATTAGA	369	7532	801	YWHAG	10382	6055	TUBB4
DB0001R01C22N2_UP	AD0001R02C07N2_UP	Up-Up	TTTAAACATATCGCAAGCGTAAGCG	GGGCCCGCTGCAGGCAATGGTGGGG	129	7532	801	YWHAG	10376	1072	TUBA1B
DB0001R01C22N2_DN	AD0001R02C07N2_DN	Dn-Dn	CCCCCAAACGATCCCCTCCATATCG	TCTCGCCCCTAGCAGGGAACCTAGT	90	7532	801	YWHAG	10376	1072	TUBA1B
DB0001R01C22N2_UP	AD0001R02C11N2_UP	Up-Up	TTTAAACATATCGCAAGCGTAAGCG	GGAGGTTGGCGGCCATTCTCGTGCG	786	7532	801	YWHAG	10376	1072	TUBA1B
DB0001R01C22N2_DN	AD0001R02C11N2_DN	Dn-Dn	CCCCCAAACGATCCCCTCCATATCG	AAAATATACATGCGGACATCAAGTT	269	7532	801	YWHAG	10376	1072	TUBA1B
DB0001R01C22N2_UP	AD0001R02C15N1_UP	Up-Up	TTTAAACATATCGCAAGCGTAAGCG	TGGGCGAGCTGAACATGCGGAGGAC	198	7532	801	YWHAG	10376	229	TUBA1B
DB0001R01C22N2_DN	AD0001R02C15N1_DN	Dn-Dn	CCCCCAAACGATCCCCTCCATATCG	TGCATCCGTATTCAATCAGCCACGA	74	7532	801	YWHAG	10376	229	TUBA1B
DB0001R01C22N2_UP	AD0001R02C18N1_UP	Up-Up	TTTAAACATATCGCAAGCGTAAGCG	AAATAATTGGCCCGTCAGAAGTACG	402	7532	801	YWHAG	10376	6115	TUBA1B
DB0001R01C22N2_DN	AD0001R02C18N1_DN	Dn-Dn	CCCCCAAACGATCCCCTCCATATCG	CTGATAGCTAGGGCCATGTCCTCAT	976	7532	801	YWHAG	10376	6115	TUBA1B
DB0001R01C22N2_UP	AD0001R02C19N1_UP	Up-Up	TTTAAACATATCGCAAGCGTAAGCG	TTAACTAGACTTAATTTCTTTCAAT	311	7532	801	YWHAG	10376	6115	TUBA1B
DB0001R01C22N2_DN	AD0001R02C19N1_DN	Dn-Dn	CCCCCAAACGATCCCCTCCATATCG	CGGCCTTCCACCGCTAGGTCATCGA	134	7532	801	YWHAG	10376	6115	TUBA1B
DB0001R01C22N2_UP	AD0001R02C23N1_UP	Up-Up	TTTAAACATATCGCAAGCGTAAGCG	CAAAAACCGTGCACTAATCTGTTAT	192	7532	801	YWHAG	55722	4	CEP72
DB0001R01C22N2_DN	AD0001R02C23N1_DN	Dn-Dn	CCCCCAAACGATCCCCTCCATATCG	GGAAGCACTGCCACTAATACCCGCA	413	7532	801	YWHAG	55722	4	CEP72
DB0001R01C22N2_UP	AD0001R03C02N2_UP	Up-Up	TTTAAACATATCGCAAGCGTAAGCG	TGTACTTTAGCATTATACATATGTC	8	7532	801	YWHAG	55722	4	CEP72
DB0001R01C22N2_DN	AD0001R03C02N2_DN	Dn-Dn	CCCCCAAACGATCCCCTCCATATCG	GTCACATAACTGCGCTCACACTACA	258	7532	801	YWHAG	55722	4	CEP72
DB0001R01C22N2_UP	AD0001R03C04N2_UP	Up-Up	TTTAAACATATCGCAAGCGTAAGCG	GGTTTCTGAGGATTGTCTGAGGCGT	131	7532	801	YWHAG	261734	10399	NPHP4
DB0001R01C22N2_DN	AD0001R03C05N2_DN	Dn-Dn	CCCCCAAACGATCCCCTCCATATCG	AGACTGGCCGTAGTACGAAGCACCC	23	7532	801	YWHAG	261734	10399	NPHP4
DB0001R01C22N2_UP	AD0001R03C23N2_UP	Up-Up	TTTAAACATATCGCAAGCGTAAGCG	CACCGGCATGTGTGGTATACGCGAG	269	7532	801	YWHAG	11104	11609	KATNA1
DB0001R01C22N2_DN	AD0001R03C23N2_DN	Dn-Dn	CCCCCAAACGATCCCCTCCATATCG	AATGCCCGAGCGACTATCATTCTTA	1259	7532	801	YWHAG	11104	11609	KATNA1
DB0001R01C22N2_DN	AD0001R04C08N2_DN	Dn-Dn	CCCCCAAACGATCCCCTCCATATCG	ACATCTCTCCTAAATTAGCATGCAG	1	7532	801	YWHAG	6102	11374	RP2
DB0001R01C22N2_UP	AD0001R04C09N2_UP	Up-Up	TTTAAACATATCGCAAGCGTAAGCG	GTTGAAGACGAACCGAATTGGGCCA	393	7532	801	YWHAG	26146	11570	TRAF3IP1
DB0001R01C22N2_DN	AD0001R04C09N2_DN	Dn-Dn	CCCCCAAACGATCCCCTCCATATCG	TACAAAGACCCTTTCTAGGTTTGCC	565	7532	801	YWHAG	26146	11570	TRAF3IP1
DB0001R01C22N2_UP	AD0001R04C13N2_UP	Up-Up	TTTAAACATATCGCAAGCGTAAGCG	TGGGCTCCCGCGGGGGAGATTGATG	1	7532	801	YWHAG	26146	11570	TRAF3IP1
DB0001R01C22N2_UP	AD0001R04C17N2_UP	Up-Up	TTTAAACATATCGCAAGCGTAAGCG	CTATGCTTTCCACAAAGTGTTATGT	71	7532	801	YWHAG	132320	12277	SCLT1
DB0001R01C22N2_DN	AD0001R04C17N2_DN	Dn-Dn	CCCCCAAACGATCCCCTCCATATCG	CGTGCGCGAGGCTCCAACCGGTGGG	1031	7532	801	YWHAG	132320	12277	SCLT1
DB0001R01C22N2_UP	AD0001R04C19N2_UP	Up-Up	TTTAAACATATCGCAAGCGTAAGCG	TAGATGAGGTCTCACCTCATTTCGG	143	7532	801	YWHAG	132320	12277	SCLT1
DB0001R01C22N2_DN	AD0001R04C19N2_DN	Dn-Dn	CCCCCAAACGATCCCCTCCATATCG	CGGGCTAGGTGATATGAGGAGACGC	528	7532	801	YWHAG	132320	12277	SCLT1
DB0001R01C22N2_UP	AD0001R04C22N2_UP	Up-Up	TTTAAACATATCGCAAGCGTAAGCG	ATGTCACGAGTTCAAGCGTTCGGGG	162	7532	801	YWHAG	1778	12239	DYNC1H1
DB0001R01C22N2_DN	AD0001R04C22N2_DN	Dn-Dn	CCCCCAAACGATCCCCTCCATATCG	CGCCAAAAGCAAGGTACATCCCGTG	170	7532	801	YWHAG	1778	12239	DYNC1H1
DB0001R01C22N2_UP	AD0001R04C24N2_UP	Up-Up	TTTAAACATATCGCAAGCGTAAGCG	TTCAGCTAGCGACGGGTGACATGGG	183	7532	801	YWHAG	1778	12239	DYNC1H1
DB0001R01C22N2_DN	AD0001R04C24N2_DN	Dn-Dn	CCCCCAAACGATCCCCTCCATATCG	CTCTAAAGCAAGCCGAATGTAATGA	95	7532	801	YWHAG	1778	12239	DYNC1H1
DB0001R01C22N2_UP	AD0001R05C01N2_UP	Up-Up	TTTAAACATATCGCAAGCGTAAGCG	TCTCGTGGGTTACCCTGACGGCTTC	98	7532	801	YWHAG	55012	12126	PPP2R3C
DB0001R01C22N2_DN	AD0001R05C01N2_DN	Dn-Dn	CCCCCAAACGATCCCCTCCATATCG	TAAACAGGAAAAAGAATCTAATAAC	8	7532	801	YWHAG	55012	12126	PPP2R3C
DB0001R01C22N2_UP	AD0001R05C02N2_UP	Up-Up	TTTAAACATATCGCAAGCGTAAGCG	AAATTTTTCCGCTAAGCCTGTTCGT	279	7532	801	YWHAG	55012	12126	PPP2R3C
DB0001R01C22N2_DN	AD0001R05C02N2_DN	Dn-Dn	CCCCCAAACGATCCCCTCCATATCG	ATACTCAACCCCACGCTCACACGCA	520	7532	801	YWHAG	55012	12126	PPP2R3C
DB0001R01C22N2_UP	AD0001R05C06N2_UP	Up-Up	TTTAAACATATCGCAAGCGTAAGCG	TTAGTCCTAGACGCCACGGTAGGAG	331	7532	801	YWHAG	116840	12626	CNTROB
DB0001R01C22N2_DN	AD0001R05C06N2_DN	Dn-Dn	CCCCCAAACGATCCCCTCCATATCG	CCAATGCTATAAATCTTAATGCTC	279	7532	801	YWHAG	116840	12626	CNTROB
DB0001R01C22N2_UP	AD0001R05C09N1_UP	Up-Up	TTTAAACATATCGCAAGCGTAAGCG	TAGGCGAGGGCTTACGGCGTGGCTA	426	7532	801	YWHAG	57405	13089	SPC25
DB0001R01C22N2_DN	AD0001R05C09N1_DN	Dn-Dn	CCCCCAAACGATCCCCTCCATATCG	CCCGGGCGAGCTGCCGTCAACTAGC	46	7532	801	YWHAG	57405	13089	SPC25
DB0001R01C22N2_UP	AD0001R05C11N2_UP	Up-Up	TTTAAACATATCGCAAGCGTAAGCG	CGATAATACGGTAAAGTGCTAGGAG	1008	7532	801	YWHAG	115106	13260	HAUS1
DB0001R01C22N2_DN	AD0001R05C11N2_DN	Dn-Dn	CCCCCAAACGATCCCCTCCATATCG	AATAAAAAAGTAGTGTAGTTGG	830	7532	801	YWHAG	115106	13260	HAUS1
DB0001R01C22N2_UP	AD0001R05C13N2_UP	Up-Up	TTTAAACATATCGCAAGCGTAAGCG	TATGTTTCTTTATCGATACTTGCAC	523	7532	801	YWHAG	115106	13260	HAUS1
DB0001R01C22N2_DN	AD0001R05C13N2_DN	Dn-Dn	CCCCCAAACGATCCCCTCCATATCG	AGTTGTACATTAGTAAGAATTTTTA	793	7532	801	YWHAG	115106	13260	HAUS1
DB0001R01C22N2_UP	AD0001R05C15N1_UP	Up-Up	TTTAAACATATCGCAAGCGTAAGCG	TTTAAAAGACCGATAATGAAATGGG	1	7532	801	YWHAG	27229	5836	TUBGCP4
DB0001R01C22N2_UP	AD0001R05C16N2_UP	Up-Up	TTTAAACATATCGCAAGCGTAAGCG	TCGGCGACACCGTTCGTTGTAGGGA	917	7532	801	YWHAG	27229	5836	TUBGCP4
DB0001R01C22N2_DN	AD0001R05C16N2_DN	Dn-Dn	CCCCCAAACGATCCCCTCCATATCG	TACGAACTTCACTAGTTGCTATGTG	627	7532	801	YWHAG	27229	5836	TUBGCP4
DB0001R01C22N2_DN	AD0001R05C21N2_DN	Dn-Dn	CCCCCAAACGATCCCCTCCATATCG	CGGTCGGTGAACTTGGCTAATGGAG	130	7532	801	YWHAG	29911	573	HOOK2
DB0001R01C22N2_UP	AD0001R05C24N2_UP	Up-Up	TTTAAACATATCGCAAGCGTAAGCG	AGCTGGACACGACGCCGTGGTATTG	150	7532	801	YWHAG	56890	9176	MDM1
DB0001R01C22N2_DN	AD0001R05C24N2_DN	Dn-Dn	CCCCCAAACGATCCCCTCCATATCG	GTCTATATGTGTGATAAACTGTAAA	317	7532	801	YWHAG	56890	9176	MDM1
DB0001R01C22N2_UP	AD0001R06C02N2_UP	Up-Up	TTTAAACATATCGCAAGCGTAAGCG	AGGACTCTTTTAGGATACGGTTTAC	93	7532	801	YWHAG	51259	6396	TMEM216
DB0001R01C22N2_DN	AD0001R06C02N2_DN	Dn-Dn	CCCCCAAACGATCCCCTCCATATCG	ATCGATTAACCCCCCAACGGTGACT	326	7532	801	YWHAG	51259	6396	TMEM216
DB0001R01C22N2_UP	AD0001R06C06N2_UP	Up-Up	TTTAAACATATCGCAAGCGTAAGCG	ACTGCCGCGCCATCCAGAAACTTTT	281	7532	801	YWHAG	80321	9161	CEP70
DB0001R01C22N2_DN	AD0001R06C08N1_DN	Dn-Dn	CCCCCAAACGATCCCCTCCATATCG	CAAGAAAAATGTGTCTTTAAAACGC	39	7532	801	YWHAG	80321	9161	CEP70
DB0001R01C22N2_DN	AD0001R06C09N2_DN	Dn-Dn	CCCCCAAACGATCCCCTCCATATCG	CGCATTTGGCAGTGACCATTAACTA	222	7532	801	YWHAG	5108	8878	PCM1
DB0001R01C22N2_DN	AD0001R06C10N2_DN	Dn-Dn	CCCCCAAACGATCCCCTCCATATCG	TAACTTTGTGGATACCATGCCGGTA	1	7532	801	YWHAG	5108	8878	PCM1
DB0001R01C22N2_UP	AD0001R06C17N2_UP	Up-Up	TTTAAACATATCGCAAGCGTAAGCG	TGGTTTGCGGGCGGAAGCTGAACGC	140	7532	801	YWHAG	80184	2699	CEP290
DB0001R01C22N2_DN	AD0001R06C17N2_DN	Dn-Dn	CCCCCAAACGATCCCCTCCATATCG	GCTAGGGAGTTTTAAGATAAGAGTT	178	7532	801	YWHAG	80184	2699	CEP290
DB0001R01C22N2_UP	AD0001R07C01N2_UP	Up-Up	TTTAAACATATCGCAAGCGTAAGCG	AATTTTCTTGGGAGTTCTTGGAGG	176	7532	801	YWHAG	80184	2699	CEP290
DB0001R01C22N2_DN	AD0001R07C01N2_DN	Dn-Dn	CCCCCAAACGATCCCCTCCATATCG	ACTTCACTCAAATTCACATCTAAAC	633	7532	801	YWHAG	80184	2699	CEP290
DB0001R01C22N2_UP	AD0001R07C04N2_UP	Up-Up	TTTAAACATATCGCAAGCGTAAGCG	AGGTTAGCGCGCAAGTTTCTATCGG	378	7532	801	YWHAG	11258	3972	DCTN3
DB0001R01C22N2_DN	AD0001R07C04N2_DN	Dn-Dn	CCCCCAAACGATCCCCTCCATATCG	TCCTTGGCCACCTAAACATTTCTGC	1360	7532	801	YWHAG	11258	3972	DCTN3
DB0001R01C22N2_UP	AD0001R07C08N2_UP	Up-Up	TTTAAACATATCGCAAGCGTAAGCG	TCGACCGTCGAGGGCCTCTGGGCAG	402	7532	801	YWHAG	79003	3288	MIS12
DB0001R01C22N2_DN	AD0001R07C08N2_DN	Dn-Dn	CCCCCAAACGATCCCCTCCATATCG	ATCAACCTATGGAACAATGATTTAC	503	7532	801	YWHAG	79003	3288	MIS12
DB0001R01C22N2_UP	AD0001R07C16N2_UP	Up-Up	TTTAAACATATCGCAAGCGTAAGCG	TTTGTCTTGGACCTCCTTTACATCC	3	7532	801	YWHAG	5111	3156	PCNA
DB0001R01C22N2_DN	AD0001R07C16N2_DN	Dn-Dn	CCCCCAAACGATCCCCTCCATATCG	TGTATTATTCGGCCGCCAGTAGTAC	149	7532	801	YWHAG	5111	3156	PCNA
DB0001R01C22N2_UP	AD0001R07C17N2_UP	Up-Up	TTTAAACATATCGCAAGCGTAAGCG	TAGTCGCGGTCGGGGATAAGCTTTA	255	7532	801	YWHAG	5111	3156	PCNA
DB0001R01C22N2_DN	AD0001R07C17N2_DN	Dn-Dn	CCCCCAAACGATCCCCTCCATATCG	ACGTCTTCCTCTGACTCGCCGTCCT	41	7532	801	YWHAG	5111	3156	PCNA
DB0001R01C22N2_UP	AD0001R07C20N1_UP	Up-Up	TTTAAACATATCGCAAGCGTAAGCG	GACATTGGAGACAGGTTAAGCACAC	77	7532	801	YWHAG	10142	14138	AKAP9
DB0001R01C22N2_UP	AD0001R07C21N2_UP	Up-Up	TTTAAACATATCGCAAGCGTAAGCG	CTGAGCCTTTTCTCAACCAATACGT	1	7532	801	YWHAG	10142	14138	AKAP9
DB0001R01C22N2_UP	AD0001R07C23N2_UP	Up-Up	TTTAAACATATCGCAAGCGTAAGCG	TTGGGGCGTTTTGCTACGACCCAGA	31	7532	801	YWHAG	57695	14162	USP37
DB0001R01C22N2_DN	AD0001R07C23N2_DN	Dn-Dn	CCCCCAAACGATCCCCTCCATATCG	TACACAGGCAGGAGGCATTATATTT	379	7532	801	YWHAG	57695	14162	USP37
DB0001R01C22N2_UP	AD0001R08C03N2_UP	Up-Up	TTTAAACATATCGCAAGCGTAAGCG	ATTCTTTTCGTTGTGTGGCCTCGCC	38	7532	801	YWHAG	57695	14162	USP37
DB0001R01C22N2_DN	AD0001R08C03N2_DN	Dn-Dn	CCCCCAAACGATCCCCTCCATATCG	GGTTGTTCCGGTTCTCCGGAGACAG	79	7532	801	YWHAG	57695	14162	USP37
DB0001R01C22N2_UP	AD0001R08C11N2_UP	Up-Up	TTTAAACATATCGCAAGCGTAAGCG	TCGGTCTAGTGGCATTTAGCTAAT	376	7532	801	YWHAG	4751	14238	NEK2
DB0001R01C22N2_DN	AD0001R08C11N2_DN	Dn-Dn	CCCCCAAACGATCCCCTCCATATCG	GCCCTGATAGAATTCGGAGAGTAAC	517	7532	801	YWHAG	4751	14238	NEK2
DB0001R01C22N2_UP	AD0001R08C17N2_UP	Up-Up	TTTAAACATATCGCAAGCGTAAGCG	AGTAACTTTTCTGGACCGCAGGGGC	560	7532	801	YWHAG	5577	14506	PRKAR2B
DB0001R01C22N2_DN	AD0001R08C17N2_DN	Dn-Dn	CCCCCAAACGATCCCCTCCATATCG	TGGCTCTTCGTTGGCACAAGAAAAT	646	7532	801	YWHAG	5577	14506	PRKAR2B
DB0001R01C22N2_UP	AD0001R08C20N2_UP	Up-Up	TTTAAACATATCGCAAGCGTAAGCG	GGCGGAGCAAACGGGAGATTGAAGG	462	7532	801	YWHAG	4739	14735	NEDD9
DB0001R01C22N2_DN	AD0001R08C20N2_DN	Dn-Dn	CCCCCAAACGATCCCCTCCATATCG	CCTCCGCATCGGGGGCTAAGTTTTA	8	7532	801	YWHAG	4739	14735	NEDD9
DB0001R01C22N2_DN	AD0001R09C03N1_DN	Dn-Dn	CCCCCAAACGATCCCCTCCATATCG	CAGTTGTTTGAGGTGGGTACAGCTC	1	7532	801	YWHAG	203068	14788	TUBB
DB0001R01C22N2_UP	AD0001R09C07N2_UP	Up-Up	TTTAAACATATCGCAAGCGTAAGCG	GGGGCTACGGTGGACGACGGGCAAC	812	7532	801	YWHAG	23568	3431	ARL2BP
DB0001R01C22N2_DN	AD0001R09C07N2_DN	Dn-Dn	CCCCCAAACGATCCCCTCCATATCG	TCCTCTCCTCTCACAGTTAGACACT	347	7532	801	YWHAG	23568	3431	ARL2BP
DB0001R01C22N2_UP	AD0001R09C10N2_UP	Up-Up	TTTAAACATATCGCAAGCGTAAGCG	GCTGGGTCCATGATAGCGACGGTGG	809	7532	801	YWHAG	8636	2717	SSNA1
DB0001R01C22N2_DN	AD0001R09C10N2_DN	Dn-Dn	CCCCCAAACGATCCCCTCCATATCG	CAATGCGTACTATCTTAAGTTTGTC	1657	7532	801	YWHAG	8636	2717	SSNA1
DB0001R01C22N2_UP	AD0001R09C12N2_UP	Up-Up	TTTAAACATATCGCAAGCGTAAGCG	GCAAGAACAGTGTTTCGTCTGAAGC	352	7532	801	YWHAG	6672	7188	SP100
DB0001R01C22N2_DN	AD0001R09C12N2_DN	Dn-Dn	CCCCCAAACGATCCCCTCCATATCG	AGACTCATGTTCAGGAGGCCTAGAA	664	7532	801	YWHAG	6672	7188	SP100
DB0001R01C22N2_UP	AD0001R09C15N2_UP	Up-Up	TTTAAACATATCGCAAGCGTAAGCG	CTGTTCTGGCACTGGGCCCACTGGG	332	7532	801	YWHAG	10769	6177	PLK2
DB0001R01C22N2_DN	AD0001R09C15N2_DN	Dn-Dn	CCCCCAAACGATCCCCTCCATATCG	TCGTGTGGAAGGATGACGTCACACT	379	7532	801	YWHAG	10769	6177	PLK2
DB0001R01C22N2_UP	AD0001R09C21N1_UP	Up-Up	TTTAAACATATCGCAAGCGTAAGCG	GGTGAGGGGGTTAGCATCGCGAGTA	1	7532	801	YWHAG	10320	2940	IKZF1
DB0001R01C22N2_UP	AD0001R09C24N2_UP	Up-Up	TTTAAACATATCGCAAGCGTAAGCG	TACATTCTTGGGAAGTTCGCTAGCG	133	7532	801	YWHAG	90410	10243	IFT20
DB0001R01C22N2_DN	AD0001R09C24N2_DN	Dn-Dn	CCCCCAAACGATCCCCTCCATATCG	GTCCCTGTCTGTTTCGCTGTCGAAT	407	7532	801	YWHAG	90410	10243	IFT20
DB0001R01C22N2_UP	AD0001R10C01N2_UP	Up-Up	TTTAAACATATCGCAAGCGTAAGCG	GTATAAACGATGGTTCCTCACCGAC	1270	7532	801	YWHAG	90410	10243	IFT20
DB0001R01C22N2_DN	AD0001R10C01N2_DN	Dn-Dn	CCCCCAAACGATCCCCTCCATATCG	GTCGCTTATTGCTCATGCAATCTGT	1565	7532	801	YWHAG	90410	10243	IFT20
DB0001R01C22N2_UP	AD0001R10C03N2_UP	Up-Up	TTTAAACATATCGCAAGCGTAAGCG	TTTTTAATTCCTGGTTACTCGGTCG	1	7532	801	YWHAG	23332	10089	CLASP1
DB0001R01C22N2_UP	AD0001R10C04N2_UP	Up-Up	TTTAAACATATCGCAAGCGTAAGCG	TGAGGGTGGTCGTGCGCCCTGCGGC	292	7532	801	YWHAG	23332	10089	CLASP1
DB0001R01C22N2_DN	AD0001R10C04N2_DN	Dn-Dn	CCCCCAAACGATCCCCTCCATATCG	ACGGGGCACTGCGCTGACACAACCG	357	7532	801	YWHAG	23332	10089	CLASP1
DB0001R01C22N2_UP	AD0001R10C08N2_UP	Up-Up	TTTAAACATATCGCAAGCGTAAGCG	GAGTGTTCTTACCACTAAAGGAATT	1	7532	801	YWHAG	10376	7910	TUBA1B
DB0001R01C22N2_UP	AD0001R10C10N2_UP	Up-Up	TTTAAACATATCGCAAGCGTAAGCG	GCTGTTGTGCTCATGATGCATGCGG	60	7532	801	YWHAG	10376	7910	TUBA1B
DB0001R01C22N2_DN	AD0001R10C16N2_DN	Dn-Dn	CCCCCAAACGATCCCCTCCATATCG	CCCTAGGTCATAGGAACTTTCAATT	114	7532	801	YWHAG	11116	7071	FGFR1OP
DB0001R01C22N2_UP	AD0001R10C19N1_UP	Up-Up	TTTAAACATATCGCAAGCGTAAGCG	CGGTATCAGTAGGGCAGTATTTCGG	38	7532	801	YWHAG	10540	3453	DCTN2
DB0001R01C22N2_DN	AD0001R10C19N1_DN	Dn-Dn	CCCCCAAACGATCCCCTCCATATCG	GCGCAGAGACGCTATCCAGAGAGTA	52	7532	801	YWHAG	10540	3453	DCTN2
DB0001R01C22N2_UP	AD0001R10C24N1_UP	Up-Up	TTTAAACATATCGCAAGCGTAAGCG	TCAGTGCTATAGTTTGGAGGTACG	553	7532	801	YWHAG	49856	7939	WDR8
DB0001R01C22N2_DN	AD0001R10C24N1_DN	Dn-Dn	CCCCCAAACGATCCCCTCCATATCG	TGTCCGGGACCCTACTGAGCACATG	632	7532	801	YWHAG	49856	7939	WDR8
DB0001R01C22N2_UP	AD0001R11C09N2_UP	Up-Up	TTTAAACATATCGCAAGCGTAAGCG	AACATGAGCGTCATCTCATGCAAGT	588	7532	801	YWHAG	5518	5861	PPP2R1A
DB0001R01C22N2_DN	AD0001R11C09N2_DN	Dn-Dn	CCCCCAAACGATCCCCTCCATATCG	GCCGTTGAGTCCAGGTCGGGAACGC	162	7532	801	YWHAG	5518	5861	PPP2R1A
DB0001R01C22N2_UP	AD0001R11C11N2_UP	Up-Up	TTTAAACATATCGCAAGCGTAAGCG	GCCCAGGCTTTCTCTGTTGGGGAAGT	1191	7532	801	YWHAG	5518	5861	PPP2R1A
DB0001R01C22N2_DN	AD0001R11C11N2_DN	Dn-Dn	CCCCCAAACGATCCCCTCCATATCG	CTCCTAGGCGCTACATCCAACAACA	1166	7532	801	YWHAG	5518	5861	PPP2R1A
DB0001R01C22N2_UP	AD0001R11C15N2_UP	Up-Up	TTTAAACATATCGCAAGCGTAAGCG	TGTCTATACGAAGATAGCATTACCG	287	7532	801	YWHAG	3320	8199	HSP90AA1
DB0001R01C22N2_DN	AD0001R11C15N2_DN	Dn-Dn	CCCCCAAACGATCCCCTCCATATCG	CCGGTCAAGACACTCAGCAAACGCA	21	7532	801	YWHAG	3320	8199	HSP90AA1
DB0001R01C22N2_DN	AD0001R11C16N2_DN	Dn-Dn	CCCCCAAACGATCCCCTCCATATCG	GAGCTCACGCTCGAGAGGGAGTCGA	42	7532	801	YWHAG	3320	8199	HSP90AA1
DB0001R01C22N2_UP	AD0001R11C22N2_UP	Up-Up	TTTAAACATATCGCAAGCGTAAGCG	GGTCATTGTAATGGTTCATGAACAT	128	7532	801	YWHAG	121441	1509	NEDD1
DB0001R01C22N2_DN	AD0001R11C22N2_DN	Dn-Dn	CCCCCAAACGATCCCCTCCATATCG	CCGACCCGCTTTGTCATTCTTTGGG	255	7532	801	YWHAG	121441	1509	NEDD1
DB0001R01C22N2_UP	AD0001R12C02N2_UP	Up-Up	TTTAAACATATCGCAAGCGTAAGCG	GTAACAAGGTTATAATGGTTTAGAT	88	7532	801	YWHAG	121441	1509	NEDD1
DB0001R01C22N2_DN	AD0001R12C02N2_DN	Dn-Dn	CCCCCAAACGATCCCCTCCATATCG	TAGAAGGCGAGAAACAACTTTCTAT	101	7532	801	YWHAG	121441	1509	NEDD1
DB0001R01C22N2_UP	AD0001R12C04N2_UP	Up-Up	TTTAAACATATCGCAAGCGTAAGCG	AAGGGTCGGGGGGTCCTGAGCGGGT	41	7532	801	YWHAG	201255	7299	LRRC45
DB0001R01C22N2_UP	AD0001R12C06N2_UP	Up-Up	TTTAAACATATCGCAAGCGTAAGCG	CCTGGTAGCCCCCGGGGCGACAGCG	99	7532	801	YWHAG	201255	7299	LRRC45
DB0001R01C22N2_DN	AD0001R12C06N2_DN	Dn-Dn	CCCCCAAACGATCCCCTCCATATCG	CGGACGTTCAACCATACCGGGCAGA	222	7532	801	YWHAG	201255	7299	LRRC45
DB0001R01C22N2_UP	AD0001R12C13N2_UP	Up-Up	TTTAAACATATCGCAAGCGTAAGCG	TTAGGGTACATCAATTGTCAGTGCG	351	7532	801	YWHAG	284086	53456	NEK8
DB0001R01C22N2_DN	AD0001R12C13N2_DN	Dn-Dn	CCCCCAAACGATCCCCTCCATATCG	TAAATACCATTAAGCATATAAACAC	662	7532	801	YWHAG	284086	53456	NEK8
DB0001R01C22N2_UP	AD0001R13C01N2_UP	Up-Up	TTTAAACATATCGCAAGCGTAAGCG	GTGTGGGAGAGTGGTTAGGGGGGCG	1	7532	801	YWHAG	134359	52781	POC5
DB0001R01C22N2_UP	AD0001R13C11N2_UP	Up-Up	TTTAAACATATCGCAAGCGTAAGCG	CAGCGGTGTCTAGGGCAGGAGGGGG	150	7532	801	YWHAG	164045	55072	HFM1
DB0001R01C22N2_DN	AD0001R13C11N2_DN	Dn-Dn	CCCCCAAACGATCCCCTCCATATCG	GATGTCCGTTTAATAAGTTAACACG	13	7532	801	YWHAG	164045	55072	HFM1
DB0001R01C22N2_UP	AD0001R13C13N2_UP	Up-Up	TTTAAACATATCGCAAGCGTAAGCG	TAATACGGGTCGAGTATGATGTTTG	1	7532	801	YWHAG	26140	52663	TTLL3
DB0001R01C22N2_DN	AD0001R13C13N2_DN	Dn-Dn	CCCCCAAACGATCCCCTCCATATCG	GCGACCAACCCCTCTTCTATGCTCC	2	7532	801	YWHAG	26140	52663	TTLL3
DB0001R01C22N2_UP	AD0001R13C17N1_UP	Up-Up	TTTAAACATATCGCAAGCGTAAGCG	TAAGCTTATTGGCTCTCAATGGCTG	485	7532	801	YWHAG	8655	56155	DYNLL1
DB0001R01C22N2_DN	AD0001R13C17N1_DN	Dn-Dn	CCCCCAAACGATCCCCTCCATATCG	CCTCTATGCGCCACTACCGTCCACG	113	7532	801	YWHAG	8655	56155	DYNLL1
DB0001R01C22N2_DN	AD0001R13C20N1_DN	Dn-Dn	CCCCCAAACGATCCCCTCCATATCG	ATCTTTGATAGATATCTATGTATAT	7	7532	801	YWHAG	22919	56115	MAPRE1
DB0001R01C22N2_UP	AD0001R13C21N1_UP	Up-Up	TTTAAACATATCGCAAGCGTAAGCG	TGGATATCTGATTGAAGTGGGTAGG	76	7532	801	YWHAG	22919	56115	MAPRE1
DB0001R01C22N2_DN	AD0001R13C21N1_DN	Dn-Dn	CCCCCAAACGATCCCCTCCATATCG	CCAGTCTGTCCCCTATCGCGGCAC	30	7532	801	YWHAG	22919	56115	MAPRE1
DB0001R01C22N2_UP	AD0001R13C24N2_UP	Up-Up	TTTAAACATATCGCAAGCGTAAGCG	CCATGGAAGGCAGAGGTTCGCGCTG	21	7532	801	YWHAG	25886	56591	POC1A
DB0001R01C22N2_DN	AD0001R13C24N2_DN	Dn-Dn	CCCCCAAACGATCCCCTCCATATCG	CAAAATATAGTGTCAAGTAAAAGTG	267	7532	801	YWHAG	25886	56591	POC1A
DB0001R01C22N2_UP	AD0001R14C07N2_UP	Up-Up	TTTAAACATATCGCAAGCGTAAGCG	GGATAGATTAAGTCGCGAAAGCCTT	30	7532	801	YWHAG	582	56157	BBS1
DB0001R01C22N2_UP	AD0001R14C14N1_UP	Up-Up	TTTAAACATATCGCAAGCGTAAGCG	TGCGTCCTTGGCGCCAGCAGGGGTT	106	7532	801	YWHAG	582	56157	BBS1
DB0001R01C22N2_DN	AD0001R14C14N1_DN	Dn-Dn	CCCCCAAACGATCCCCTCCATATCG	TAAATTTAAAATAAGTATCAATCGG	84	7532	801	YWHAG	582	56157	BBS1
DB0001R01C22N2_UP	AD0001R14C20N1_UP	Up-Up	TTTAAACATATCGCAAGCGTAAGCG	ATGTGGTAGTAGGCGTGTTTAACCA	117	7532	801	YWHAG	3796	8070	KIF2A
DB0001R01C22N2_UP	AD0001R14C21N1_UP	Up-Up	TTTAAACATATCGCAAGCGTAAGCG	CCAGGAGGGAGCGTGGATAGAGGGC	756	7532	801	YWHAG	1070	5538	CETN3
DB0001R01C22N2_DN	AD0001R14C21N1_DN	Dn-Dn	CCCCCAAACGATCCCCTCCATATCG	ATTATTCAAGGAGACAAGTTCACGA	320	7532	801	YWHAG	1070	5538	CETN3
DB0001R01C22N2_UP	AD0001R15C02N2_UP	Up-Up	TTTAAACATATCGCAAGCGTAAGCG	AGGTAACCAATCCTAGAGCAATAGT	453	7532	801	YWHAG	1070	5538	CETN3
DB0001R01C22N2_DN	AD0001R15C02N2_DN	Dn-Dn	CCCCCAAACGATCCCCTCCATATCG	TGGAGACTGCCTCGCAAACTCGTGT	679	7532	801	YWHAG	1070	5538	CETN3
DB0001R01C22N2_UP	AD0001R15C05N2_UP	Up-Up	TTTAAACATATCGCAAGCGTAAGCG	CTTAGCAGCACAGTGACAACAGATC	196	7532	801	YWHAG	7531	34	YWHAE
DB0001R01C22N2_DN	AD0001R15C05N2_DN	Dn-Dn	CCCCCAAACGATCCCCTCCATATCG	ATAAGTCCGGCAACTTGACCGAGGT	176	7532	801	YWHAG	7531	34	YWHAE
DB0001R01C22N2_DN	AD0001R15C15N2_DN	Dn-Dn	CCCCCAAACGATCCCCTCCATATCG	AAGTGAAGCACAAACATGCCAAAGT	413	7532	801	YWHAG	22924	7187	MAPRE3
DB0001R01C22N2_UP	AD0001R15C19N2_UP	Up-Up	TTTAAACATATCGCAAGCGTAAGCG	GGCGTTTGCGTGTATGTACGGCGGC	30	7532	801	YWHAG	983	5873	CDK1
DB0001R01C22N2_DN	AD0001R15C19N2_DN	Dn-Dn	CCCCCAAACGATCCCCTCCATATCG	ACAATTTCTCTGCTCAACATAAACT	368	7532	801	YWHAG	983	5873	CDK1
DB0001R01C22N2_UP	AD0001R15C21N1_UP	Up-Up	TTTAAACATATCGCAAGCGTAAGCG	TTAACACAATAGCTACCAGTCAACG	112	7532	801	YWHAG	983	5873	CDK1
DB0001R01C22N2_DN	AD0001R15C21N1_DN	Dn-Dn	CCCCCAAACGATCCCCTCCATATCG	TAGTCGCAAATATCACGACAAACCA	663	7532	801	YWHAG	983	5873	CDK1
DB0001R01C22N2_UP	AD0001R16C12N2_UP	Up-Up	TTTAAACATATCGCAAGCGTAAGCG	CCGCATGCACGCGTTGGTTCTTTGG	383	7532	801	YWHAG	27229	907	TUBGCP4
DB0001R01C22N2_DN	AD0001R16C12N2_DN	Dn-Dn	CCCCCAAACGATCCCCTCCATATCG	GCGATAAGTCGTAGCGAGCAACGAA	264	7532	801	YWHAG	27229	907	TUBGCP4
DB0001R01C22N2_UP	AD0001R16C18N2_UP	Up-Up	TTTAAACATATCGCAAGCGTAAGCG	GCGTAACATGTTGTGGTCCGATACT	529	7532	801	YWHAG	54801	8819	HAUS6
DB0001R01C22N2_DN	AD0001R16C18N2_DN	Dn-Dn	CCCCCAAACGATCCCCTCCATATCG	GGCCAAACCTAAGCCCCGGAGCTTA	623	7532	801	YWHAG	54801	8819	HAUS6
DB0001R01C22N2_UP	AD0001R16C21N2_UP	Up-Up	TTTAAACATATCGCAAGCGTAAGCG	TGAGCGGCCGCCGCCGCGGGAGGGG	120	7532	801	YWHAG	84902	9655	CCDC123
DB0001R01C22N2_DN	AD0001R16C21N2_DN	Dn-Dn	CCCCCAAACGATCCCCTCCATATCG	GAGAGATATACGAAACATACTCAAC	794	7532	801	YWHAG	84902	9655	CCDC123
DB0001R01C22N2_UP	AD0001R16C23N1_UP	Up-Up	TTTAAACATATCGCAAGCGTAAGCG	TCCTAGTTTTCTCATATATATTCGT	180	7532	801	YWHAG	84902	9655	CCDC123
DB0001R01C22N2_DN	AD0001R16C23N1_DN	Dn-Dn	CCCCCAAACGATCCCCTCCATATCG	GCCCCCAACGATATAACGAAAAACA	97	7532	801	YWHAG	84902	9655	CCDC123
DB0001R01C22N2_UP	AD0002R01C01N2_UP	Up-Up	TTTAAACATATCGCAAGCGTAAGCG	ATGCCAGTCAATGTCGGAGGCGTGT	168	7532	801	YWHAG	84902	9655	CCDC123
DB0001R01C22N2_DN	AD0002R01C01N2_DN	Dn-Dn	CCCCCAAACGATCCCCTCCATATCG	ACCTTGCCTTACCTAGATGCGGGCA	145	7532	801	YWHAG	84902	9655	CCDC123
DB0001R01C22N2_UP	AD0002R01C04N2_UP	Up-Up	TTTAAACATATCGCAAGCGTAAGCG	ATGGATAGGTTATTCACTCTGACTC	483	7532	801	YWHAG	84902	9655	CCDC123
DB0001R01C22N2_DN	AD0002R01C04N2_DN	Dn-Dn	CCCCCAAACGATCCCCTCCATATCG	CCCTCCCTAACTCACGGCAGTCGCG	407	7532	801	YWHAG	84902	9655	CCDC123
DB0001R01C22N2_DN	AD0002R01C06N2_DN	Dn-Dn	CCCCCAAACGATCCCCTCCATATCG	TCAAAAGGTAATGAAAAGCGATTGA	76	7532	801	YWHAG	3320	56677	HSP90AA1
DB0001R01C22N2_UP	AD0002R01C08N2_UP	Up-Up	TTTAAACATATCGCAAGCGTAAGCG	GGGTATTAGACTAGATCGAACAGGG	215	7532	801	YWHAG	10460	56175	TACC3
DB0001R01C22N2_DN	AD0002R01C08N2_DN	Dn-Dn	CCCCCAAACGATCCCCTCCATATCG	ACACCCCGCCCCCCAGCCGCCGGGT	121	7532	801	YWHAG	10460	56175	TACC3
DB0001R01C22N2_UP	AD0002R01C09N2_UP	Up-Up	TTTAAACATATCGCAAGCGTAAGCG	CAGATTTCAGGACTCTGCGTGCGTC	472	7532	801	YWHAG	10460	56175	TACC3
DB0001R01C22N2_DN	AD0002R01C09N2_DN	Dn-Dn	CCCCCAAACGATCCCCTCCATATCG	ATTACTCAAAACAGTTAAACACGAC	21	7532	801	YWHAG	10460	56175	TACC3
DB0001R01C22N2_UP	AD0002R01C11N2_UP	Up-Up	TTTAAACATATCGCAAGCGTAAGCG	CGTGGGCGTAGGAGACCGGGGGTGC	55	7532	801	YWHAG	11030	3504	RBPMS
DB0001R01C22N2_UP	AD0002R01C21N2_UP	Up-Up	TTTAAACATATCGCAAGCGTAAGCG	TTGGGCCCGGAGGGCTATAGGGGGG	1	7532	801	YWHAG	55165	4717	CEP55
DB0001R01C22N2_UP	AD0002R02C02N1_UP	Up-Up	TTTAAACATATCGCAAGCGTAAGCG	TGGAATGAGTAGGAGGTGACTGTGC	396	7532	801	YWHAG	163	4761	AP2B1
DB0001R01C22N2_DN	AD0002R02C02N1_DN	Dn-Dn	CCCCCAAACGATCCCCTCCATATCG	TACCTGGACTCAGTCGACTGCAAAA	90	7532	801	YWHAG	163	4761	AP2B1
DB0001R01C22N2_DN	AD0002R02C03N2_DN	Dn-Dn	CCCCCAAACGATCCCCTCCATATCG	GCGCTTTGACACTGATGACTCACCC	15	7532	801	YWHAG	163	4761	AP2B1
DB0001R01C22N2_UP	AD0002R02C10N1_UP	Up-Up	TTTAAACATATCGCAAGCGTAAGCG	CAAGCGGCATCATGCGCGTTACCAG	1	7532	801	YWHAG	896	6197	CCND3
DB0001R01C22N2_DN	AD0002R02C13N2_DN	Dn-Dn	CCCCCAAACGATCCCCTCCATATCG	GCCAGGCAGGTCTCCATTACAACCC	1	7532	801	YWHAG	896	6197	CCND3
DB0001R01C22N2_UP	AD0002R02C15N2_UP	Up-Up	TTTAAACATATCGCAAGCGTAAGCG	TAAAAACGATAGTCTATCGATTAGT	7	7532	801	YWHAG	3320	53186	HSP90AA1
DB0001R01C22N2_DN	AD0002R02C15N2_DN	Dn-Dn	CCCCCAAACGATCCCCTCCATATCG	GCTTCTTGAACAGTCTGAATGTACG	149	7532	801	YWHAG	3320	53186	HSP90AA1
DB0001R01C22N2_UP	AD0002R02C16N2_UP	Up-Up	TTTAAACATATCGCAAGCGTAAGCG	TAATGTCGACGCCCACATGGCAATT	1	7532	801	YWHAG	3320	53186	HSP90AA1
DB0001R01C22N2_DN	AD0002R02C16N2_DN	Dn-Dn	CCCCCAAACGATCCCCTCCATATCG	GTCTAATACCTCATACACTCACTCA	1	7532	801	YWHAG	3320	53186	HSP90AA1
DB0001R01C22N2_UP	AD0002R02C20N1_UP	Up-Up	TTTAAACATATCGCAAGCGTAAGCG	CAGAGATGATGAAAATCTCTAATTT	308	7532	801	YWHAG	49856	55298	WDR8
DB0001R01C22N2_DN	AD0002R02C20N1_DN	Dn-Dn	CCCCCAAACGATCCCCTCCATATCG	ATTAGAACCGAGCAAACCACAATAC	42	7532	801	YWHAG	49856	55298	WDR8
DB0001R01C22N2_UP	AD0002R02C24N2_UP	Up-Up	TTTAAACATATCGCAAGCGTAAGCG	AGGTTGTTGTTTCCTCTAGCGGGTT	59	7532	801	YWHAG	51143	56626	DYNC1LI1
DB0001R01C22N2_UP	AD0002R03C01N2_UP	Up-Up	TTTAAACATATCGCAAGCGTAAGCG	CGCGTGTGCATCCGATTGCGATGTG	1	7532	801	YWHAG	51143	56626	DYNC1LI1
DB0001R01C22N2_UP	AD0002R03C13N2_UP	Up-Up	TTTAAACATATCGCAAGCGTAAGCG	ATGGCGACCGGGGCTCTCGGGGGGG	594	7532	801	YWHAG	164045	53147	HFM1
DB0001R01C22N2_DN	AD0002R03C13N2_DN	Dn-Dn	CCCCCAAACGATCCCCTCCATATCG	GCCCCTCCTAGCACAGTCTTTTGAC	85	7532	801	YWHAG	164045	53147	HFM1
DB0001R01C22N2_UP	AD0002R03C22N2_UP	Up-Up	TTTAAACATATCGCAAGCGTAAGCG	GGCGGTGGTGGGGTAGGCTAGGCCG	672	7532	801	YWHAG	54930	3863	HAUS4
DB0001R01C22N2_DN	AD0002R03C22N2_DN	Dn-Dn	CCCCCAAACGATCCCCTCCATATCG	CTCGGAGATTGTTCATCCACGTATG	342	7532	801	YWHAG	54930	3863	HAUS4
DB0001R01C22N2_UP	AD0002R04C06N2_UP	Up-Up	TTTAAACATATCGCAAGCGTAAGCG	TAGGGCGGTGCCTCGCGTGACTTGG	170	7532	801	YWHAG	54930	3863	HAUS4
DB0001R01C22N2_DN	AD0002R04C06N2_DN	Dn-Dn	CCCCCAAACGATCCCCTCCATATCG	CCCACTATACGCACATATACTAAGG	304	7532	801	YWHAG	54930	3863	HAUS4
DB0001R01C22N2_UP	AD0002R04C07N2_UP	Up-Up	TTTAAACATATCGCAAGCGTAAGCG	GAGGACCCAACTGCGATGTATGAGG	583	7532	801	YWHAG	25886	4487	POC1A
DB0001R01C22N2_DN	AD0002R04C07N2_DN	Dn-Dn	CCCCCAAACGATCCCCTCCATATCG	GGCACCAACAGAAAGGACGCAAGTG	830	7532	801	YWHAG	25886	4487	POC1A
DB0001R01C22N2_UP	AD0002R04C17N2_UP	Up-Up	TTTAAACATATCGCAAGCGTAAGCG	AGTAGGTTTACCACCTTAATCAATT	403	7532	801	YWHAG	25886	4487	POC1A
DB0001R01C22N2_DN	AD0002R04C19N2_DN	Dn-Dn	CCCCCAAACGATCCCCTCCATATCG	CAAAGACCATAAGAGGCTTATTATT	80	7532	801	YWHAG	5576	4132	PRKAR2A
DB0001R01C22N2_UP	AD0002R04C21N2_UP	Up-Up	TTTAAACATATCGCAAGCGTAAGCG	CCCAGGGGGGTGTACCGGGAGTGTG	45	7532	801	YWHAG	5576	4132	PRKAR2A
DB0001R01C22N2_DN	AD0002R04C21N2_DN	Dn-Dn	CCCCCAAACGATCCCCTCCATATCG	CCTCCCATCTTCCACGCTACGGCTC	64	7532	801	YWHAG	5576	4132	PRKAR2A
DB0001R01C22N2_UP	AD0002R05C03N2_UP	Up-Up	TTTAAACATATCGCAAGCGTAAGCG	AAGGGGCGCAACTGGAGGGGTAGGG	218	7532	801	YWHAG	1453	3787	CSNK1D
DB0001R01C22N2_DN	AD0002R05C03N2_DN	Dn-Dn	CCCCCAAACGATCCCCTCCATATCG	AGGGCTGACATATAAACTCTCTCTA	187	7532	801	YWHAG	1453	3787	CSNK1D
DB0001R01C22N2_UP	AD0002R05C06N2_UP	Up-Up	TTTAAACATATCGCAAGCGTAAGCG	CCTTTTATTCCCAGTGCGTCTCCTA	58	7532	801	YWHAG	1454	4815	CSNK1E
DB0001R01C22N2_UP	AD0002R05C07N2_UP	Up-Up	TTTAAACATATCGCAAGCGTAAGCG	GAGTCTGTAACGTATTCGCACAGTT	508	7532	801	YWHAG	1454	4815	CSNK1E
DB0001R01C22N2_DN	AD0002R05C07N2_DN	Dn-Dn	CCCCCAAACGATCCCCTCCATATCG	CGACCCAGGTCCAATTTAAAAGATT	507	7532	801	YWHAG	1454	4815	CSNK1E
DB0001R01C22N2_UP	AD0002R05C08N2_UP	Up-Up	TTTAAACATATCGCAAGCGTAAGCG	TCATGTGGATGCCCTTCGTCAGGGC	149	7532	801	YWHAG	10426	8943	TUBGCP3
DB0001R01C22N2_DN	AD0002R05C08N2_DN	Dn-Dn	CCCCCAAACGATCCCCTCCATATCG	GTGTTAACTCTGACTACAATGGGAC	116	7532	801	YWHAG	10426	8943	TUBGCP3
DB0001R01C22N2_UP	AD0002R05C10N2_UP	Up-Up	TTTAAACATATCGCAAGCGTAAGCG	CTATAATAGTTTTTAACAACAGAGA	93	7532	801	YWHAG	10426	8943	TUBGCP3
DB0001R01C22N2_DN	AD0002R05C10N2_DN	Dn-Dn	CCCCCAAACGATCCCCTCCATATCG	CCAAGGTTAGATTTACTCGGGTTTA	232	7532	801	YWHAG	10426	8943	TUBGCP3
DB0001R01C22N2_UP	AD0002R05C12N2_UP	Up-Up	TTTAAACATATCGCAAGCGTAAGCG	TCTTAGGGATTCAAACCGTTTTAAA	261	7532	801	YWHAG	203068	3825	TUBB
DB0001R01C22N2_DN	AD0002R05C12N2_DN	Dn-Dn	CCCCCAAACGATCCCCTCCATATCG	AAGTTACTCCCGTGCATTCGCTAAG	412	7532	801	YWHAG	203068	3825	TUBB
DB0001R01C22N2_UP	AD0002R05C16N2_UP	Up-Up	TTTAAACATATCGCAAGCGTAAGCG	CAATCATCAATATTAGCCTTTGGAT	263	7532	801	YWHAG	10383	2550	TUBB2C
DB0001R01C22N2_DN	AD0002R05C16N2_DN	Dn-Dn	CCCCCAAACGATCCCCTCCATATCG	TACCCTTCTCACCCCTCGTCTCCGA	326	7532	801	YWHAG	10383	2550	TUBB2C
DB0001R01C22N2_UP	AD0002R05C20N2_UP	Up-Up	TTTAAACATATCGCAAGCGTAAGCG	TTATCAGATTATAGGGAATGTATCG	271	7532	801	YWHAG	7846	4595	TUBA1A
DB0001R01C22N2_DN	AD0002R05C20N2_DN	Dn-Dn	CCCCCAAACGATCCCCTCCATATCG	AAGTTTTCAAATGGTTCATATTAAC	482	7532	801	YWHAG	7846	4595	TUBA1A
DB0001R01C22N2_UP	AD0002R05C24N2_UP	Up-Up	TTTAAACATATCGCAAGCGTAAGCG	TGTCTATATGGGCGAGGCGTCGCTC	97	7532	801	YWHAG	55012	2389	PPP2R3C
DB0001R01C22N2_DN	AD0002R05C24N2_DN	Dn-Dn	CCCCCAAACGATCCCCTCCATATCG	GTGACGAATAATAAGCGCAATGTTT	218	7532	801	YWHAG	55012	2389	PPP2R3C
DB0001R01C22N2_UP	AD0002R06C02N2_UP	Up-Up	TTTAAACATATCGCAAGCGTAAGCG	ACGCTCTGCCGTTCTCGGCCACTGG	793	7532	801	YWHAG	55012	2389	PPP2R3C
DB0001R01C22N2_UP	AD0002R06C11N2_UP	Up-Up	TTTAAACATATCGCAAGCGTAAGCG	GAGAAGCGGTAGGGTGAGTAGGTAA	187	7532	801	YWHAG	147841	71933	SPC24
DB0001R01C22N2_DN	AD0002R06C11N2_DN	Dn-Dn	CCCCCAAACGATCCCCTCCATATCG	TAACCTGCCTGATAAACTGCGAATC	11	7532	801	YWHAG	147841	71933	SPC24
DB0001R01C22N2_UP	AD0002R06C12N1_UP	Up-Up	TTTAAACATATCGCAAGCGTAAGCG	CACGAGGACGTCGTGGGACCGGTGC	208	7532	801	YWHAG	147841	71933	SPC24
DB0001R01C22N2_DN	AD0002R06C12N1_DN	Dn-Dn	CCCCCAAACGATCCCCTCCATATCG	CAATAACTGAAAGAACTGTAGTGCT	391	7532	801	YWHAG	147841	71933	SPC24
DB0001R01C22N2_UP	AD0002R06C18N2_UP	Up-Up	TTTAAACATATCGCAAGCGTAAGCG	GTTCCCACAAGGTCTGGCGTGCGGC	431	7532	801	YWHAG	55142	6429	HAUS2
DB0001R01C22N2_UP	AD0002R06C23N2_UP	Up-Up	TTTAAACATATCGCAAGCGTAAGCG	TAGACCGCATAGGCAATCATGTGTT	1	7532	801	YWHAG	55142	6429	HAUS2
DB0001R01C22N2_UP	AD0002R07C18N2_UP	Up-Up	TTTAAACATATCGCAAGCGTAAGCG	CACTTCGTTGAGGTCGTAACTCTTT	83	7532	801	YWHAG	5566	71136	PRKACA
DB0001R01C22N2_DN	AD0002R07C18N2_DN	Dn-Dn	CCCCCAAACGATCCCCTCCATATCG	TTTACAATCCCCATCACCTTAAAAT	214	7532	801	YWHAG	5566	71136	PRKACA
DB0001R01C22N2_UP	AD0002R07C21N2_UP	Up-Up	TTTAAACATATCGCAAGCGTAAGCG	GTTGCACCAGGGGGGTATTGGCTGA	71	7532	801	YWHAG	5048	12270	PAFAH1B1
DB0001R01C22N2_DN	AD0002R07C21N2_DN	Dn-Dn	CCCCCAAACGATCCCCTCCATATCG	TCGCTGGCCTCAACGCTAATATCCC	683	7532	801	YWHAG	5048	12270	PAFAH1B1
DB0001R01C22N2_UP	AD0002R08C04N2_UP	Up-Up	TTTAAACATATCGCAAGCGTAAGCG	ATAGCAGGTTCTGTTGAGCGTTGGC	1	7532	801	YWHAG	79600	71186	TCTN1
DB0001R01C22N2_UP	AD0002R08C08N2_UP	Up-Up	TTTAAACATATCGCAAGCGTAAGCG	GAATCCTTCAGTACGGGCGGGGGGC	312	7532	801	YWHAG	79600	71186	TCTN1
DB0001R01C22N2_DN	AD0002R08C08N2_DN	Dn-Dn	CCCCCAAACGATCCCCTCCATATCG	CTGTGCCCAACTCTTCTGCTCCTGT	77	7532	801	YWHAG	79600	71186	TCTN1
DB0001R01C22N2_UP	AD0002R08C15N2_UP	Up-Up	TTTAAACATATCGCAAGCGTAAGCG	TATCGGCTTATATTAGCCTTGGTAA	475	7532	801	YWHAG	10464	71402	PIBF1
DB0001R01C22N2_DN	AD0002R08C15N2_DN	Dn-Dn	CCCCCAAACGATCCCCTCCATATCG	CCGGCGGCCTGTCCATACGTGGGCA	197	7532	801	YWHAG	10464	71402	PIBF1
DB0001R01C22N2_DN	AD0002R09C03N2_DN	Dn-Dn	CCCCCAAACGATCCCCTCCATATCG	CGACTCACTTTTAAAAACAACTAAG	309	7532	801	YWHAG	10460	71455	TACC3
DB0001R01C22N2_UP	AD0002R09C04N2_UP	Up-Up	TTTAAACATATCGCAAGCGTAAGCG	TGTGGCGACATTCACAACTCTTGTT	310	7532	801	YWHAG	10460	71455	TACC3
DB0001R01C22N2_DN	AD0002R09C04N2_DN	Dn-Dn	CCCCCAAACGATCCCCTCCATATCG	CGCCGACAGTTACCCCCAAGCCTTG	317	7532	801	YWHAG	10460	71455	TACC3
DB0001R01C22N2_UP	AD0002R09C10N2_UP	Up-Up	TTTAAACATATCGCAAGCGTAAGCG	TTGTCATCCTGTCACGTATGCGATC	58	7532	801	YWHAG	51175	1716	TUBE1
DB0001R01C22N2_DN	AD0002R09C10N2_DN	Dn-Dn	CCCCCAAACGATCCCCTCCATATCG	CAAACCTATACCTGTGACCATAGTT	163	7532	801	YWHAG	51175	1716	TUBE1
DB0001R01C22N2_UP	AD0002R09C12N2_UP	Up-Up	TTTAAACATATCGCAAGCGTAAGCG	TGAAACCCTGGTGCACATAGTTCTA	216	7532	801	YWHAG	51175	1716	TUBE1
DB0001R01C22N2_DN	AD0002R09C12N2_DN	Dn-Dn	CCCCCAAACGATCCCCTCCATATCG	CTTACTTATGTTGCACGGGAGGTCT	302	7532	801	YWHAG	51175	1716	TUBE1
DB0001R01C22N2_UP	AD0002R09C15N2_UP	Up-Up	TTTAAACATATCGCAAGCGTAAGCG	ATGGTGACCTATCGAATATCGTTTG	900	7532	801	YWHAG	51175	2163	TUBE1
DB0001R01C22N2_DN	AD0002R09C15N2_DN	Dn-Dn	CCCCCAAACGATCCCCTCCATATCG	GGCCTAGGAGATATTCTGATCAGAA	526	7532	801	YWHAG	51175	2163	TUBE1
DB0001R01C22N2_UP	AD0002R09C16N2_UP	Up-Up	TTTAAACATATCGCAAGCGTAAGCG	GCCGGCATAGCCGGGTTGTCCGGCG	293	7532	801	YWHAG	51175	2163	TUBE1
DB0001R01C22N2_DN	AD0002R09C16N2_DN	Dn-Dn	CCCCCAAACGATCCCCTCCATATCG	GCCTCGGCCAACGCTATCGACTAAT	676	7532	801	YWHAG	51175	2163	TUBE1
DB0001R01C22N2_UP	AD0002R09C17N2_UP	Up-Up	TTTAAACATATCGCAAGCGTAAGCG	GTGATCGCTCCTCGATCAGGACACT	54	7532	801	YWHAG	282809	1515	POC1B
DB0001R01C22N2_DN	AD0002R09C17N2_DN	Dn-Dn	CCCCCAAACGATCCCCTCCATATCG	CGGCAAAGTTAGCACAAGCGCATGG	407	7532	801	YWHAG	282809	1515	POC1B
DB0001R01C22N2_UP	AD0002R09C18N2_UP	Up-Up	TTTAAACATATCGCAAGCGTAAGCG	GCGTCTAAGAGCCTGCGTCATAGCG	462	7532	801	YWHAG	282809	1515	POC1B
DB0001R01C22N2_DN	AD0002R09C18N2_DN	Dn-Dn	CCCCCAAACGATCCCCTCCATATCG	TTCGTGTATACTCTCACATACGTGA	362	7532	801	YWHAG	282809	1515	POC1B
DB0001R01C22N2_UP	AD0002R09C20N2_UP	Up-Up	TTTAAACATATCGCAAGCGTAAGCG	TTTTTGTTTCTGAGATTGAAGTTGT	424	7532	801	YWHAG	80254	7011	CEP63
DB0001R01C22N2_DN	AD0002R09C20N2_DN	Dn-Dn	CCCCCAAACGATCCCCTCCATATCG	TAACACCCTAAACTTACTCTGAAAT	519	7532	801	YWHAG	80254	7011	CEP63
DB0001R01C22N2_UP	AD0002R09C21N2_UP	Up-Up	TTTAAACATATCGCAAGCGTAAGCG	AAACGTATGCATCATGGGTACAATT	75	7532	801	YWHAG	80254	7011	CEP63
DB0001R01C22N2_UP	AD0002R09C23N1_UP	Up-Up	TTTAAACATATCGCAAGCGTAAGCG	GTCCTAAATGTGATCAGTTTGGGTT	100	7532	801	YWHAG	284076	2303	TTLL6
DB0001R01C22N2_DN	AD0002R09C23N1_DN	Dn-Dn	CCCCCAAACGATCCCCTCCATATCG	AAACAAATTACAACACAGCGTCATA	389	7532	801	YWHAG	284076	2303	TTLL6
DB0001R01C22N2_UP	AD0002R10C06N2_UP	Up-Up	TTTAAACATATCGCAAGCGTAAGCG	AATAGAAAGTCCGGTCTCGCTTCAT	136	7532	801	YWHAG	79959	1190	CEP76
DB0001R01C22N2_UP	AD0002R10C10N2_UP	Up-Up	TTTAAACATATCGCAAGCGTAAGCG	GGGGTGAAGGCCAAACTGAGCTGGC	154	7532	801	YWHAG	79959	1190	CEP76
DB0001R01C22N2_DN	AD0002R10C10N2_DN	Dn-Dn	CCCCCAAACGATCCCCTCCATATCG	TGCGATACGTTTAATCGATCAAGAT	75	7532	801	YWHAG	79959	1190	CEP76
DB0001R01C22N2_UP	AD0002R10C16N2_UP	Up-Up	TTTAAACATATCGCAAGCGTAAGCG	AACACGGGGCGCGTAAGGGGGCGGG	101	7532	801	YWHAG	10013	8810	HDAC6
DB0001R01C22N2_UP	AD0002R10C19N2_UP	Up-Up	TTTAAACATATCGCAAGCGTAAGCG	CTATAATTACTTAAACAATGTACAG	629	7532	801	YWHAG	90410	4088	IFT20
DB0001R01C22N2_DN	AD0002R10C19N2_DN	Dn-Dn	CCCCCAAACGATCCCCTCCATATCG	CGATCGTCGCAGAGGAATAAGCATG	1142	7532	801	YWHAG	90410	4088	IFT20
DB0001R01C22N2_UP	AD0002R11C03N2_UP	Up-Up	TTTAAACATATCGCAAGCGTAAGCG	ACCCAGGGTTCATTAAGAATTGTGG	885	7532	801	YWHAG	90410	4088	IFT20
DB0001R01C22N2_DN	AD0002R11C03N2_DN	Dn-Dn	CCCCCAAACGATCCCCTCCATATCG	GTGAAGTCGCTATTTAAAAATATTC	3170	7532	801	YWHAG	90410	4088	IFT20
DB0001R01C22N2_UP	AD0002R11C05N2_UP	Up-Up	TTTAAACATATCGCAAGCGTAAGCG	ATTTTTGTGGTGGAGATAAGGTCGG	171	7532	801	YWHAG	27077	4426	B9D1
DB0001R01C22N2_DN	AD0002R11C05N2_DN	Dn-Dn	CCCCCAAACGATCCCCTCCATATCG	CTACAACGTACGCAGTGCATATATG	447	7532	801	YWHAG	27077	4426	B9D1
DB0001R01C22N2_UP	AD0002R11C07N1_UP	Up-Up	TTTAAACATATCGCAAGCGTAAGCG	CAGGAGCAAGCTCCATCGGTCTAGG	228	7532	801	YWHAG	27077	4426	B9D1
DB0001R01C22N2_DN	AD0002R11C07N1_DN	Dn-Dn	CCCCCAAACGATCCCCTCCATATCG	AACTGAACACCTAGGTTTAATCCCA	636	7532	801	YWHAG	27077	4426	B9D1
DB0001R01C22N2_UP	AD0002R11C12N2_UP	Up-Up	TTTAAACATATCGCAAGCGTAAGCG	TGGTGATTTTAGGGGATTGACTAAT	1	7532	801	YWHAG	51053	5591	GMNN
DB0001R01C22N2_DN	AD0002R11C12N2_DN	Dn-Dn	CCCCCAAACGATCCCCTCCATATCG	GGCTACAACGATATCAACCCTTACG	76	7532	801	YWHAG	51053	5591	GMNN
DB0001R01C22N2_UP	AD0002R11C20N2_UP	Up-Up	TTTAAACATATCGCAAGCGTAAGCG	GATGGAATCAGCAATGTATATGCTA	27	7532	801	YWHAG	5708	5171	PSMD2
DB0001R01C22N2_DN	AD0002R11C20N2_DN	Dn-Dn	CCCCCAAACGATCCCCTCCATATCG	CTTTTCGGGGAGTTTGTGAGCAATA	73	7532	801	YWHAG	5708	5171	PSMD2
DB0001R01C22N2_UP	AD0002R11C22N2_UP	Up-Up	TTTAAACATATCGCAAGCGTAAGCG	CAAGTACCTTATCGTACAAATTCTG	476	7532	801	YWHAG	5708	5171	PSMD2
DB0001R01C22N2_DN	AD0002R11C22N2_DN	Dn-Dn	CCCCCAAACGATCCCCTCCATATCG	GAAACTGCAAATTCGAATAGATTAT	1197	7532	801	YWHAG	5708	5171	PSMD2
DB0001R01C22N2_UP	AD0002R12C03N2_UP	Up-Up	TTTAAACATATCGCAAGCGTAAGCG	AACAGTATGGGTTCGTGTAGGGCTT	218	7532	801	YWHAG	56915	4997	EXOSC5
DB0001R01C22N2_DN	AD0002R12C03N2_DN	Dn-Dn	CCCCCAAACGATCCCCTCCATATCG	CCCGCTGCCATATAATACCGTTCAT	141	7532	801	YWHAG	56915	4997	EXOSC5
DB0001R01C22N2_DN	AD0002R12C04N1_DN	Dn-Dn	CCCCCAAACGATCCCCTCCATATCG	CTTAAGGTGAGTTATCCATATCTAT	1	7532	801	YWHAG	1032	3933	CDKN2D
DB0001R01C22N2_UP	AD0002R12C05N1_UP	Up-Up	TTTAAACATATCGCAAGCGTAAGCG	GCTCAGTGGGCTAGATGGGTGGATG	3	7532	801	YWHAG	1032	3933	CDKN2D
DB0001R01C22N2_DN	AD0002R12C05N1_DN	Dn-Dn	CCCCCAAACGATCCCCTCCATATCG	TATTCTCTAATTAAGATACTTCGCC	243	7532	801	YWHAG	1032	3933	CDKN2D
DB0001R01C22N2_UP	AD0002R12C14N2_UP	Up-Up	TTTAAACATATCGCAAGCGTAAGCG	CCATGTTACGCGCTAAGGCCTCAAC	131	7532	801	YWHAG	10933	4430	MORF4L1
DB0001R01C22N2_UP	AD0002R12C15N2_UP	Up-Up	TTTAAACATATCGCAAGCGTAAGCG	GCTTGTTGCTATGCCATGTGTTGTT	556	7532	801	YWHAG	6015	4435	RING1
DB0001R01C22N2_DN	AD0002R12C15N2_DN	Dn-Dn	CCCCCAAACGATCCCCTCCATATCG	CAAGGTCAATAAATAAGCCCGTCCT	575	7532	801	YWHAG	6015	4435	RING1
DB0001R01C22N2_DN	AD0002R13C03N2_DN	Dn-Dn	CCCCCAAACGATCCCCTCCATATCG	ACCACACTTACTATAACGTTTATCA	574	7532	801	YWHAG	5111	3156	PCNA
DB0001R01C22N2_UP	AD0002R13C09N2_UP	Up-Up	TTTAAACATATCGCAAGCGTAAGCG	AGTTCAAAATCTTGCTTTTTAGTAT	33	7532	801	YWHAG	5701	7961	PSMC2
DB0001R01C22N2_DN	AD0002R13C09N2_DN	Dn-Dn	CCCCCAAACGATCCCCTCCATATCG	CCCCCATGCCATGCGACTATCTGTT	319	7532	801	YWHAG	5701	7961	PSMC2
DB0001R01C22N2_UP	AD0002R13C10N2_UP	Up-Up	TTTAAACATATCGCAAGCGTAAGCG	AAAAATGTCTTCCATGTCAGCTGAG	184	7532	801	YWHAG	5701	7961	PSMC2
DB0001R01C22N2_DN	AD0002R13C10N2_DN	Dn-Dn	CCCCCAAACGATCCCCTCCATATCG	GGTAGGCCGTAAAAACCTGCGGTAA	670	7532	801	YWHAG	5701	7961	PSMC2
DB0001R01C22N2_UP	AD0002R13C14N2_UP	Up-Up	TTTAAACATATCGCAAGCGTAAGCG	TGGTAGTACAGTCAGGGTTGGGTGC	97	7532	801	YWHAG	1019	4019	CDK4
DB0001R01C22N2_DN	AD0002R13C14N2_DN	Dn-Dn	CCCCCAAACGATCCCCTCCATATCG	AGGCACTGAAGTCATCATGAGATCG	106	7532	801	YWHAG	1019	4019	CDK4
DB0001R01C22N2_UP	AD0002R13C16N2_UP	Up-Up	TTTAAACATATCGCAAGCGTAAGCG	ATTCTGTAATCGCTGCCTCCACGTC	1	7532	801	YWHAG	1019	4019	CDK4
DB0001R01C22N2_UP	AD0002R13C17N2_UP	Up-Up	TTTAAACATATCGCAAGCGTAAGCG	ACATACTTAGCCGGTTTTCCTCCGT	479	7532	801	YWHAG	665	2427	BNIP3L
DB0001R01C22N2_DN	AD0002R13C17N2_DN	Dn-Dn	CCCCCAAACGATCCCCTCCATATCG	GCCCTCTTCCCAGGCGCACACCCAT	685	7532	801	YWHAG	665	2427	BNIP3L
DB0001R01C22N2_UP	AD0002R13C18N2_UP	Up-Up	TTTAAACATATCGCAAGCGTAAGCG	ACGGTCGTATACAGCAGGGGTAGTG	1	7532	801	YWHAG	665	2427	BNIP3L
DB0001R01C22N2_DN	AD0002R13C18N2_DN	Dn-Dn	CCCCCAAACGATCCCCTCCATATCG	GGAACTTAGGGGGGCGCTCCAAGCG	1	7532	801	YWHAG	665	2427	BNIP3L
DB0001R01C22N2_UP	AD0002R13C22N2_UP	Up-Up	TTTAAACATATCGCAAGCGTAAGCG	GACCCCGGAGCTTAGCTCCCCTGGG	243	7532	801	YWHAG	56904	6148	SH3GLB2
DB0001R01C22N2_DN	AD0002R13C22N2_DN	Dn-Dn	CCCCCAAACGATCCCCTCCATATCG	ATGTTCAGCTCCTGCTATCAGAACA	1021	7532	801	YWHAG	56904	6148	SH3GLB2
DB0001R01C22N2_UP	AD0002R14C01N2_UP	Up-Up	TTTAAACATATCGCAAGCGTAAGCG	CGGATACGGGATATGCACAGTGATC	114	7532	801	YWHAG	6285	3757	S100B
DB0001R01C22N2_DN	AD0002R14C01N2_DN	Dn-Dn	CCCCCAAACGATCCCCTCCATATCG	CATGAGGCCCCATCCTCGTCCCGGT	32	7532	801	YWHAG	6285	3757	S100B
DB0001R01C22N2_UP	AD0002R14C05N2_UP	Up-Up	TTTAAACATATCGCAAGCGTAAGCG	CTTAATGTAATTAACAAACCTTAAC	420	7532	801	YWHAG	638	3740	BIK
DB0001R01C22N2_DN	AD0002R14C05N2_DN	Dn-Dn	CCCCCAAACGATCCCCTCCATATCG	CTCCAGAGCGTCCCGTGCCACGCAC	2	7532	801	YWHAG	638	3740	BIK
DB0001R01C22N2_UP	AD0002R14C06N1_UP	Up-Up	TTTAAACATATCGCAAGCGTAAGCG	CTGCCCGGAAGTATTCGGGAGGTGG	1	7532	801	YWHAG	638	3740	BIK
DB0001R01C22N2_DN	AD0002R14C06N1_DN	Dn-Dn	CCCCCAAACGATCCCCTCCATATCG	AGGTATTATAGGAAAATATATCGAG	2	7532	801	YWHAG	638	3740	BIK
DB0001R01C22N2_UP	AD0002R14C10N2_UP	Up-Up	TTTAAACATATCGCAAGCGTAAGCG	GTGTTGAACGTTCTTATACTTACGT	1371	7532	801	YWHAG	84100	1857	ARL6
DB0001R01C22N2_DN	AD0002R14C10N2_DN	Dn-Dn	CCCCCAAACGATCCCCTCCATATCG	TACCCCTCTCCTCCGGTCAGATTAC	1624	7532	801	YWHAG	84100	1857	ARL6
DB0001R01C22N2_UP	AD0002R14C11N2_UP	Up-Up	TTTAAACATATCGCAAGCGTAAGCG	GACCTATCTCGAAGATACATGCCC	855	7532	801	YWHAG	84100	1857	ARL6
DB0001R01C22N2_DN	AD0002R14C11N2_DN	Dn-Dn	CCCCCAAACGATCCCCTCCATATCG	TTTTCGCAGTGAGCACTTGTTATCC	496	7532	801	YWHAG	84100	1857	ARL6
DB0001R01C22N2_DN	AD0002R14C14N2_DN	Dn-Dn	CCCCCAAACGATCCCCTCCATATCG	TCCCGCACCTAGCCTTCACGACAAA	2	7532	801	YWHAG	1639	8953	DCTN1
DB0001R01C22N2_UP	AD0002R14C15N2_UP	Up-Up	TTTAAACATATCGCAAGCGTAAGCG	GAAGCGACTAAACGGTGCGTGACGC	140	7532	801	YWHAG	1639	8953	DCTN1
DB0001R01C22N2_UP	AD0002R14C24N1_UP	Up-Up	TTTAAACATATCGCAAGCGTAAGCG	TCTTGAGACCAATTACTGAGTTTAG	166	7532	801	YWHAG	1069	5663	CETN2
DB0001R01C22N2_DN	AD0002R14C24N1_DN	Dn-Dn	CCCCCAAACGATCCCCTCCATATCG	GGAGTTCCGCGGGCATCCAGCCTCG	497	7532	801	YWHAG	1069	5663	CETN2
DB0001R01C22N2_UP	AD0002R15C10N2_UP	Up-Up	TTTAAACATATCGCAAGCGTAAGCG	TCTTTCCATATAAATGCGGAACGTC	142	7532	801	YWHAG	80321	1596	CEP70
DB0001R01C22N2_DN	AD0002R15C10N2_DN	Dn-Dn	CCCCCAAACGATCCCCTCCATATCG	GTGCATTCTCTCTAACCCAAATGGC	802	7532	801	YWHAG	80321	1596	CEP70
DB0001R01C22N2_UP	AD0002R15C12N2_UP	Up-Up	TTTAAACATATCGCAAGCGTAAGCG	CTGAATATATGTGATGGTATTGAGG	520	7532	801	YWHAG	80321	1596	CEP70
DB0001R01C22N2_DN	AD0002R15C12N2_DN	Dn-Dn	CCCCCAAACGATCCCCTCCATATCG	CATACGGCCAACCAGTACATACCAG	199	7532	801	YWHAG	80321	1596	CEP70
DB0001R01C22N2_UP	AD0002R15C13N2_UP	Up-Up	TTTAAACATATCGCAAGCGTAAGCG	GAGGTCAATTGGCGTTTTTAGACGC	185	7532	801	YWHAG	23177	3746	CEP68
DB0001R01C22N2_UP	AD0002R15C15N2_UP	Up-Up	TTTAAACATATCGCAAGCGTAAGCG	AAAATTGTACCTGCAAATTGATAGC	867	7532	801	YWHAG	23177	3746	CEP68
DB0001R01C22N2_DN	AD0002R15C15N2_DN	Dn-Dn	CCCCCAAACGATCCCCTCCATATCG	TAGGCCGAAAATGAGACCTCATAGA	1472	7532	801	YWHAG	23177	3746	CEP68
DB0001R01C22N2_UP	AD0002R15C19N2_UP	Up-Up	TTTAAACATATCGCAAGCGTAAGCG	AGAACATGTGTACATGGCCAGGAAT	178	7532	801	YWHAG	22852	70210	ANKRD26
DB0001R01C22N2_DN	AD0002R15C19N2_DN	Dn-Dn	CCCCCAAACGATCCCCTCCATATCG	CATCAGGTGTCACAACTGCTGTGAA	179	7532	801	YWHAG	22852	70210	ANKRD26
DB0001R01C22N2_UP	AD0002R16C02N2_UP	Up-Up	TTTAAACATATCGCAAGCGTAAGCG	GATATTGTCGGAATTGCCAATTCGC	412	7532	801	YWHAG	22852	70210	ANKRD26
DB0001R01C22N2_DN	AD0002R16C02N2_DN	Dn-Dn	CCCCCAAACGATCCCCTCCATATCG	CACGTTCAAAGATGCCGACAAGGGC	771	7532	801	YWHAG	22852	70210	ANKRD26
DB0001R01C22N2_UP	AD0002R16C03N2_UP	Up-Up	TTTAAACATATCGCAAGCGTAAGCG	GGGAATGGGAACCTATGATAGCTGTT	53	7532	801	YWHAG	22852	70210	ANKRD26
DB0001R01C22N2_DN	AD0002R16C03N2_DN	Dn-Dn	CCCCCAAACGATCCCCTCCATATCG	GACAGAGATAGCATACTACCTAATA	135	7532	801	YWHAG	22852	70210	ANKRD26
DB0001R01C22N2_UP	AD0002R16C04N1_UP	Up-Up	TTTAAACATATCGCAAGCGTAAGCG	TGGATAACTTCAAATTACTTCCTGG	287	7532	801	YWHAG	10426	2984	TUBGCP3
DB0001R01C22N2_DN	AD0002R16C04N1_DN	Dn-Dn	CCCCCAAACGATCCCCTCCATATCG	TTGGGGATCTACTGCTATTTTAAGG	45	7532	801	YWHAG	10426	2984	TUBGCP3
DB0001R01C22N2_UP	AD0002R16C06N1_UP	Up-Up	TTTAAACATATCGCAAGCGTAAGCG	AGCATGAAGGTTTTAGTGTAAAGGT	85	7532	801	YWHAG	10426	2984	TUBGCP3
DB0001R01C22N2_DN	AD0002R16C06N1_DN	Dn-Dn	CCCCCAAACGATCCCCTCCATATCG	CGGAGAAATGGACACGGCCGTAAGA	3	7532	801	YWHAG	10426	2984	TUBGCP3
DB0001R01C22N2_UP	AD0002R16C19N1_UP	Up-Up	TTTAAACATATCGCAAGCGTAAGCG	GCCGCGGGATGCCCTGGGAGCTGCG	187	7532	801	YWHAG	9793	9657	CKAP5
DB0001R01C22N2_DN	AD0002R16C19N1_DN	Dn-Dn	CCCCCAAACGATCCCCTCCATATCG	AGTGCCCCTAGTCGCCACCACTATT	159	7532	801	YWHAG	9793	9657	CKAP5
DB0001R01C22N2_UP	AD0002R16C22N1_UP	Up-Up	TTTAAACATATCGCAAGCGTAAGCG	GCAAGAGGAGAAAAAAGAGTTATAG	7	7532	801	YWHAG	10013	2397	HDAC6
DB0001R01C22N2_DN	AD0002R16C22N1_DN	Dn-Dn	CCCCCAAACGATCCCCTCCATATCG	TACTATTGTAATTATTAACCGTTGT	343	7532	801	YWHAG	10013	2397	HDAC6
DB0001R01C22N2_UP	AD0003R01C02N1_UP	Up-Up	TTTAAACATATCGCAAGCGTAAGCG	AAGTCCGTGGGTACGGCTGGGGGGG	26	7532	801	YWHAG	10013	2397	HDAC6
DB0001R01C22N2_UP	AD0003R01C13N2_UP	Up-Up	TTTAAACATATCGCAAGCGTAAGCG	GGACGCGTGCTGCAAACGGGGGATG	452	7532	801	YWHAG	7329	3129	UBE2I
DB0001R01C22N2_DN	AD0003R01C13N2_DN	Dn-Dn	CCCCCAAACGATCCCCTCCATATCG	GACACTAAACTGGCTAGCGTCACCT	847	7532	801	YWHAG	7329	3129	UBE2I
DB0001R01C22N2_UP	AD0003R01C19N2_UP	Up-Up	TTTAAACATATCGCAAGCGTAAGCG	TGCGTCTCATCAGCCTTTACTTATA	599	7532	801	YWHAG	6810	8013	STX4
DB0001R01C22N2_DN	AD0003R01C19N2_DN	Dn-Dn	CCCCCAAACGATCCCCTCCATATCG	TACCCCACAGTTTCGACAAAGATAT	647	7532	801	YWHAG	6810	8013	STX4
DB0001R01C22N2_UP	AD0003R01C23N2_UP	Up-Up	TTTAAACATATCGCAAGCGTAAGCG	AGCTCATTCGTGTGATTCCGTGTAT	100	7532	801	YWHAG	6810	8013	STX4
DB0001R01C22N2_UP	AD0003R01C24N2_UP	Up-Up	TTTAAACATATCGCAAGCGTAAGCG	TTTTTGGATATTATGAGCTCTCTGC	20	7532	801	YWHAG	9112	8956	MTA1
DB0001R01C22N2_UP	AD0003R02C02N1_UP	Up-Up	TTTAAACATATCGCAAGCGTAAGCG	CGTATCGGTCAAAGCTTAGCTAATT	1379	7532	801	YWHAG	9112	8956	MTA1
DB0001R01C22N2_DN	AD0003R02C02N1_DN	Dn-Dn	CCCCCAAACGATCCCCTCCATATCG	AGACAAACACACATTTCAGATAGCA	831	7532	801	YWHAG	9112	8956	MTA1
DB0001R01C22N2_UP	AD0003R02C03N2_UP	Up-Up	TTTAAACATATCGCAAGCGTAAGCG	ATTAGAGGATCCTTACACTAAGCAG	167	7532	801	YWHAG	5932	1563	RBBP8
DB0001R01C22N2_DN	AD0003R02C03N2_DN	Dn-Dn	CCCCCAAACGATCCCCTCCATATCG	CATACGCTTAGCAGAACACGTTGAT	40	7532	801	YWHAG	5932	1563	RBBP8
DB0001R01C22N2_UP	AD0003R02C05N1_UP	Up-Up	TTTAAACATATCGCAAGCGTAAGCG	CACCGGGGGTGGTAGGGGGACTGGG	174	7532	801	YWHAG	5932	1563	RBBP8
DB0001R01C22N2_DN	AD0003R02C05N1_DN	Dn-Dn	CCCCCAAACGATCCCCTCCATATCG	TCTAGCTATGAAGTCATTATCTGTC	254	7532	801	YWHAG	5932	1563	RBBP8
DB0001R01C22N2_UP	AD0003R02C07N2_UP	Up-Up	TTTAAACATATCGCAAGCGTAAGCG	GCACGGTGGGGGAAGGGTGGAAGTT	41	7532	801	YWHAG	6844	4137	VAMP2
DB0001R01C22N2_DN	AD0003R02C07N2_DN	Dn-Dn	CCCCCAAACGATCCCCTCCATATCG	CACTCCTACATTACATTCTTCTATC	91	7532	801	YWHAG	6844	4137	VAMP2
DB0001R01C22N2_UP	AD0003R02C08N1_UP	Up-Up	TTTAAACATATCGCAAGCGTAAGCG	TGCGGTGAGGGGTGGTGGCGGGGGG	2	7532	801	YWHAG	6844	4137	VAMP2
DB0001R01C22N2_DN	AD0003R02C08N1_DN	Dn-Dn	CCCCCAAACGATCCCCTCCATATCG	TAGTTATCCTCGTTCAAGTGCCATA	252	7532	801	YWHAG	6844	4137	VAMP2
DB0001R01C22N2_UP	AD0003R02C09N2_UP	Up-Up	TTTAAACATATCGCAAGCGTAAGCG	CTGCTAAGCATATACGTCAACAGTT	1	7532	801	YWHAG	10212	3179	DDX39
DB0001R01C22N2_UP	AD0003R02C11N1_UP	Up-Up	TTTAAACATATCGCAAGCGTAAGCG	ACAGCAATATAATGCATGTGGGATT	797	7532	801	YWHAG	10212	3179	DDX39
DB0001R01C22N2_DN	AD0003R02C11N1_DN	Dn-Dn	CCCCCAAACGATCCCCTCCATATCG	CAGTAAGGAAGCTGTACGGCACATA	719	7532	801	YWHAG	10212	3179	DDX39
DB0001R01C22N2_UP	AD0003R02C14N2_UP	Up-Up	TTTAAACATATCGCAAGCGTAAGCG	TCGAGGCCAAGGTACGATCGTTACT	389	7532	801	YWHAG	9111	7519	NMI
DB0001R01C22N2_DN	AD0003R02C14N2_DN	Dn-Dn	CCCCCAAACGATCCCCTCCATATCG	GGACAGCGCAACCGCAATTAACTAT	710	7532	801	YWHAG	9111	7519	NMI
DB0001R01C22N2_UP	AD0003R02C15N1_UP	Up-Up	TTTAAACATATCGCAAGCGTAAGCG	AGAGTTTTTAATAACAGATGGTATTTAGT	244	7532	801	YWHAG	27258	5664	LSM3
DB0001R01C22N2_DN	AD0003R02C15N1_DN	Dn-Dn	CCCCCAAACGATCCCCTCCATATCG	ACGGCCAACCCTCAGATCTGCGCCA	24	7532	801	YWHAG	27258	5664	LSM3
DB0001R01C22N2_UP	AD0003R02C19N2_UP	Up-Up	TTTAAACATATCGCAAGCGTAAGCG	AATGTTTCATCCTACGTGTATGAAG	41	7532	801	YWHAG	114932	2777	MRFAP1L1
DB0001R01C22N2_DN	AD0003R02C19N2_DN	Dn-Dn	CCCCCAAACGATCCCCTCCATATCG	GTAATAGAGTAAGACCCGATTATGT	168	7532	801	YWHAG	114932	2777	MRFAP1L1
DB0001R01C22N2_UP	AD0003R02C22N2_UP	Up-Up	TTTAAACATATCGCAAGCGTAAGCG	CTGTGTTGTGTCATTTATGTTTGAT	1	7532	801	YWHAG	114932	2777	MRFAP1L1
DB0001R01C22N2_DN	AD0003R02C22N2_DN	Dn-Dn	CCCCCAAACGATCCCCTCCATATCG	TTAAACTAGGAATAGCCTACATTTA	1	7532	801	YWHAG	114932	2777	MRFAP1L1
DB0001R01C22N2_DN	AD0003R02C24N1_DN	Dn-Dn	CCCCCAAACGATCCCCTCCATATCG	TAGGTATGTTAATGCCCAAAAGACA	146	7532	801	YWHAG	6271	5964	S100A1
DB0001R01C22N2_UP	AD0003R03C13N2_UP	Up-Up	TTTAAACATATCGCAAGCGTAAGCG	AAAAGATAGTACCAGGAGACGTGGG	315	7532	801	YWHAG	22974	3600	TPX2
DB0001R01C22N2_DN	AD0003R03C13N2_DN	Dn-Dn	CCCCCAAACGATCCCCTCCATATCG	AACTGTTTAGATTCTCGTGACTTGA	707	7532	801	YWHAG	22974	3600	TPX2
DB0001R01C22N2_UP	AD0003R03C14N2_UP	Up-Up	TTTAAACATATCGCAAGCGTAAGCG	CTATTTTCAGGACCTCCATTTAAAT	783	7532	801	YWHAG	22974	3600	TPX2
DB0001R01C22N2_DN	AD0003R03C14N2_DN	Dn-Dn	CCCCCAAACGATCCCCTCCATATCG	CGCAGACGCTCTGCTCATTGTCGTA	616	7532	801	YWHAG	22974	3600	TPX2
DB0001R01C22N2_UP	AD0003R03C15N2_UP	Up-Up	TTTAAACATATCGCAAGCGTAAGCG	GTCTTTGTGCTATGCATCATACAAA	259	7532	801	YWHAG	26140	9089	TTLL3
DB0001R01C22N2_DN	AD0003R03C15N2_DN	Dn-Dn	CCCCCAAACGATCCCCTCCATATCG	TTTGCTGCGCCATCTACGCCAGACA	863	7532	801	YWHAG	26140	9089	TTLL3
DB0001R01C22N2_UP	AD0003R03C18N2_UP	Up-Up	TTTAAACATATCGCAAGCGTAAGCG	AAGACGATGGGGGGTAGGACGGGGG	113	7532	801	YWHAG	26140	9089	TTLL3
DB0001R01C22N2_DN	AD0003R03C18N2_DN	Dn-Dn	CCCCCAAACGATCCCCTCCATATCG	CTAAACGAATCTTCACCACTGTTCC	100	7532	801	YWHAG	26140	9089	TTLL3
DB0001R01C22N2_UP	AD0003R03C19N2_UP	Up-Up	TTTAAACATATCGCAAGCGTAAGCG	AAACAAGGCGTTGTTCGCCGGTTTA	28	7532	801	YWHAG	5347	2963	PLK1
DB0001R01C22N2_DN	AD0003R03C19N2_DN	Dn-Dn	CCCCCAAACGATCCCCTCCATATCG	GTATTTAATAATGTGGTGTCGTCAT	20	7532	801	YWHAG	5347	2963	PLK1
DB0001R01C22N2_UP	AD0003R03C20N2_UP	Up-Up	TTTAAACATATCGCAAGCGTAAGCG	GCATTAGACAGGTTAGTCATACCGC	1	7532	801	YWHAG	5347	2963	PLK1
DB0001R01C22N2_UP	AD0003R04C03N2_UP	Up-Up	TTTAAACATATCGCAAGCGTAAGCG	TGCGTCTTAGAATACGTGGGACGAT	30	7532	801	YWHAG	1781	291	DYNC1I2
DB0001R01C22N2_DN	AD0003R04C03N2_DN	Dn-Dn	CCCCCAAACGATCCCCTCCATATCG	TCTTACTAGAAGAACGCGCCAATCA	45	7532	801	YWHAG	1781	291	DYNC1I2
DB0001R01C22N2_UP	AD0003R04C06N2_UP	Up-Up	TTTAAACATATCGCAAGCGTAAGCG	ATGGGGTACGGCACAGCTGTTACAC	241	7532	801	YWHAG	585	1740	BBS4
DB0001R01C22N2_DN	AD0003R04C06N2_DN	Dn-Dn	CCCCCAAACGATCCCCTCCATATCG	CCCACCCCACGTCCCTCCATGCTCC	7	7532	801	YWHAG	585	1740	BBS4
DB0001R01C22N2_UP	AD0003R04C08N2_UP	Up-Up	TTTAAACATATCGCAAGCGTAAGCG	ATCATTGTAAGGCTATCGCGAGAGG	187	7532	801	YWHAG	585	1740	BBS4
DB0001R01C22N2_DN	AD0003R04C08N2_DN	Dn-Dn	CCCCCAAACGATCCCCTCCATATCG	TTTCTATGCCATACAAGAGGCGAAT	901	7532	801	YWHAG	585	1740	BBS4
DB0001R01C22N2_UP	AD0003R04C15N1_UP	Up-Up	TTTAAACATATCGCAAGCGTAAGCG	GGGATCTGAGTTAGGTGGGCTTGGC	58	7532	801	YWHAG	54585	10414	LZTFL1
DB0001R01C22N2_DN	AD0003R04C15N1_DN	Dn-Dn	CCCCCAAACGATCCCCTCCATATCG	CCGAGTCTATCCTTCGGGTCTACTG	232	7532	801	YWHAG	54585	10414	LZTFL1
DB0001R01C22N2_UP	AD0003R04C16N2_UP	Up-Up	TTTAAACATATCGCAAGCGTAAGCG	AAGTGTTTATGAGTAGCTGGCATGA	161	7532	801	YWHAG	129880	10732	BBS5
DB0001R01C22N2_DN	AD0003R04C16N2_DN	Dn-Dn	CCCCCAAACGATCCCCTCCATATCG	CCAAAAGCGACAACTATTCGTATTA	427	7532	801	YWHAG	129880	10732	BBS5
DB0001R01C22N2_UP	AD0003R04C18N2_UP	Up-Up	TTTAAACATATCGCAAGCGTAAGCG	CCGTGAATACGCAGACTCTGCCCGG	307	7532	801	YWHAG	153241	10401	CEP120
DB0001R01C22N2_DN	AD0003R04C18N2_DN	Dn-Dn	CCCCCAAACGATCCCCTCCATATCG	CTCAAAGCATTTAGATACTGAAAAA	67	7532	801	YWHAG	153241	10401	CEP120
DB0001R01C22N2_UP	AD0003R04C20N2_UP	Up-Up	TTTAAACATATCGCAAGCGTAAGCG	AATGAAGGAAAACGGGTGAGGCGCG	586	7532	801	YWHAG	153241	10401	CEP120
DB0001R01C22N2_DN	AD0003R04C20N2_DN	Dn-Dn	CCCCCAAACGATCCCCTCCATATCG	CGACGACACATTCAAGGTTTAGCAC	845	7532	801	YWHAG	153241	10401	CEP120
DB0001R01C22N2_UP	AD0003R05C01N2_UP	Up-Up	TTTAAACATATCGCAAGCGTAAGCG	AAATGTCATGGTAATTGGGACGAAG	453	7532	801	YWHAG	4957	3043	ODF2
DB0001R01C22N2_DN	AD0003R05C01N2_DN	Dn-Dn	CCCCCAAACGATCCCCTCCATATCG	ATCAAATGGTCTGAATTGACATTTG	1623	7532	801	YWHAG	4957	3043	ODF2
DB0001R01C22N2_UP	AD0003R05C02N2_UP	Up-Up	TTTAAACATATCGCAAGCGTAAGCG	AGATCGGCTCATGCGTCGGTGTGA	102	7532	801	YWHAG	4957	3043	ODF2
DB0001R01C22N2_DN	AD0003R05C02N2_DN	Dn-Dn	CCCCCAAACGATCCCCTCCATATCG	GTTACACAGAACAAAAAACGCCCCC	64	7532	801	YWHAG	4957	3043	ODF2
DB0001R01C22N2_UP	AD0003R05C07N2_UP	Up-Up	TTTAAACATATCGCAAGCGTAAGCG	TGACTATTTTGATCTGTGGGTCGGA	73	7532	801	YWHAG	93323	7014	HAUS8
DB0001R01C22N2_DN	AD0003R05C07N2_DN	Dn-Dn	CCCCCAAACGATCCCCTCCATATCG	GCGTTCACAATAAACAAGGTAAATG	29	7532	801	YWHAG	93323	7014	HAUS8
DB0001R01C22N2_UP	AD0003R05C11N2_UP	Up-Up	TTTAAACATATCGCAAGCGTAAGCG	AAACCGCAGGTTTGTGTTAGTTCTA	394	7532	801	YWHAG	93323	7014	HAUS8
DB0001R01C22N2_DN	AD0003R05C11N2_DN	Dn-Dn	CCCCCAAACGATCCCCTCCATATCG	GTGATTCGATATGATACAAATGTCC	142	7532	801	YWHAG	93323	7014	HAUS8
DB0001R01C22N2_UP	AD0003R05C18N2_UP	Up-Up	TTTAAACATATCGCAAGCGTAAGCG	ATGTAGTGTTGCGACAAAATAAAAC	516	7532	801	YWHAG	9094	2588	UNC119
DB0001R01C22N2_DN	AD0003R05C18N2_DN	Dn-Dn	CCCCCAAACGATCCCCTCCATATCG	CTCTAGCCCTCTACCAAATCATCT	191	7532	801	YWHAG	9094	2588	UNC119
DB0001R01C22N2_UP	AD0003R05C20N2_UP	Up-Up	TTTAAACATATCGCAAGCGTAAGCG	ATTGATAGAAGTAGAATTTCAGTGC	2	7532	801	YWHAG	9094	2588	UNC119
DB0001R01C22N2_DN	AD0003R05C20N2_DN	Dn-Dn	CCCCCAAACGATCCCCTCCATATCG	CCATGACTTACCGACAGAGAAAATA	591	7532	801	YWHAG	9094	2588	UNC119
DB0001R01C22N2_UP	AD0003R06C02N2_UP	Up-Up	TTTAAACATATCGCAAGCGTAAGCG	GGAGTGTATTTAATACTAGACGTTA	1465	7532	801	YWHAG	54585	1540	LZTFL1
DB0001R01C22N2_DN	AD0003R06C02N2_DN	Dn-Dn	CCCCCAAACGATCCCCTCCATATCG	CATAAAGATACTGTTCTACTCACAG	1430	7532	801	YWHAG	54585	1540	LZTFL1
DB0001R01C22N2_UP	AD0003R06C04N2_UP	Up-Up	TTTAAACATATCGCAAGCGTAAGCG	GACTAAGCGCTGCGGGGATGCGGGG	876	7532	801	YWHAG	54585	1540	LZTFL1
DB0001R01C22N2_DN	AD0003R06C04N2_DN	Dn-Dn	CCCCCAAACGATCCCCTCCATATCG	GGAGATAAAAAATTGGATAGCTCTT	174	7532	801	YWHAG	54585	1540	LZTFL1
DB0001R01C22N2_UP	AD0003R06C08N2_UP	Up-Up	TTTAAACATATCGCAAGCGTAAGCG	CGGAAACCGGCATGAGCGGTGAGTA	65	7532	801	YWHAG	83540	5774	NUF2
DB0001R01C22N2_DN	AD0003R06C08N2_DN	Dn-Dn	CCCCCAAACGATCCCCTCCATATCG	GTAGAAGATATACGAAACGGACCTT	150	7532	801	YWHAG	83540	5774	NUF2
DB0001R01C22N2_UP	AD0003R06C09N2_UP	Up-Up	TTTAAACATATCGCAAGCGTAAGCG	TATGCGCTTTGCCCGTTGTCTGTGG	33	7532	801	YWHAG	83540	5774	NUF2
DB0001R01C22N2_DN	AD0003R06C09N2_DN	Dn-Dn	CCCCCAAACGATCCCCTCCATATCG	TTCACTAACTGCTAGGGCGTTGTAT	205	7532	801	YWHAG	83540	5774	NUF2
DB0001R01C22N2_UP	AD0003R06C12N2_UP	Up-Up	TTTAAACATATCGCAAGCGTAAGCG	TAAGACATCGGTCAAATCCCCAGCT	586	7532	801	YWHAG	60509	4496	AGBL5
DB0001R01C22N2_DN	AD0003R06C12N2_DN	Dn-Dn	CCCCCAAACGATCCCCTCCATATCG	TTACAAATACCTATATATGGTCTGC	996	7532	801	YWHAG	60509	4496	AGBL5
DB0001R01C22N2_UP	AD0003R06C17N2_UP	Up-Up	TTTAAACATATCGCAAGCGTAAGCG	GTTATAATGTCGGCCACGACGTGGT	600	7532	801	YWHAG	60509	4496	AGBL5
DB0001R01C22N2_DN	AD0003R06C17N2_DN	Dn-Dn	CCCCCAAACGATCCCCTCCATATCG	AAACCGCGCAAACCCCGTGGACCCA	328	7532	801	YWHAG	60509	4496	AGBL5
DB0001R02C02N2_UP	AD0001R01C16N2_UP	Up-Up	ATTTTAAAGTAACACAATACCACTT	GGAAGATACTTGCATCCTCGGGAAG	1	1020	3701	CDK5	55559	347	HAUS7
DB0001R02C02N2_UP	AD0001R05C06N2_UP	Up-Up	ATTTTAAAGTAACACAATACCACTT	TTAGTCCTAGACGCCACGGTAGGAG	1	1020	3701	CDK5	116840	12626	CNTROB
DB0001R02C02N2_UP	AD0001R10C24N1_UP	Up-Up	ATTTTAAAGTAACACAATACCACTT	TCAGTGCTATAGTTTGGAGGTACG	2	1020	3701	CDK5	49856	7939	WDR8
DB0001R02C02N2_DN	AD0001R10C24N1_DN	Dn-Dn	ACTAGTCCACTAAGACGCTCCGCTG	TGTCCGGGACCCTACTGAGCACATG	1	1020	3701	CDK5	49856	7939	WDR8
DB0001R02C02N2_UP	AD0002R09C16N2_UP	Up-Up	ATTTTAAAGTAACACAATACCACTT	GCCGGCATAGCCGGGTTGTCCGGCG	1	1020	3701	CDK5	51175	2163	TUBE1
DB0001R02C02N2_DN	AD0002R10C16N2_DN	Dn-Dn	ACTAGTCCACTAAGACGCTCCGCTG	ATAGTACTCTAAGAATTTCCCTTCA	1	1020	3701	CDK5	10013	8810	HDAC6
DB0001R02C03N2_DN	AD0001R02C11N2_DN	Dn-Dn	CCTCATGGCTCTCCCTCCTGCTAGC	AAAATATACATGCGGACATCAAGTT	1	1020	3701	CDK5	10376	1072	TUBA1B
DB0001R02C03N2_UP	AD0001R08C06N2_UP	Up-Up	TATTAATGTTCGGGCCGTTGTCGTT	AAATGGGTGCCGGCTGGGTCACGCC	2	1020	3701	CDK5	4751	14238	NEK2
DB0001R02C03N2_DN	AD0001R13C11N2_DN	Dn-Dn	CCTCATGGCTCTCCCTCCTGCTAGC	GATGTCCGTTTAATAAGTTAACACG	81	1020	3701	CDK5	164045	55072	HFM1
DB0001R02C03N2_DN	AD0002R05C16N2_DN	Dn-Dn	CCTCATGGCTCTCCCTCCTGCTAGC	TACCCTTCTCACCCCTCGTCTCCGA	1	1020	3701	CDK5	10383	2550	TUBB2C
DB0001R02C03N2_DN	AD0002R13C17N2_DN	Dn-Dn	CCTCATGGCTCTCCCTCCTGCTAGC	GCCCTCTTCCCAGGCGCACACCCAT	1	1020	3701	CDK5	665	2427	BNIP3L
DB0001R02C03N2_UP	AD0002R14C01N2_UP	Up-Up	TATTAATGTTCGGGCCGTTGTCGTT	CGGATACGGGATATGCACAGTGATC	36	1020	3701	CDK5	6285	3757	S100B
DB0001R02C03N2_DN	AD0003R04C13N2_DN	Dn-Dn	CCTCATGGCTCTCCCTCCTGCTAGC	TTCGTCCCGACTCGCCGAAGTTGCC	1	1020	3701	CDK5	9702	10302	CEP57
DB0001R02C07N2_UP	AD0001R01C21N2_UP	Up-Up	ACGATGTTGTTGAGCTGTTTGTGGC	ACGGCTTCCTCTGGATTTTACTCTC	1637	55559	347	HAUS7	10121	3250	ACTR1A
DB0001R02C07N2_DN	AD0001R01C21N2_DN	Dn-Dn	TCATTAGCTAAATATAGAGTGTGTT	CTCTATGTAGTAAAGACAGCCAAAA	1754	55559	347	HAUS7	10121	3250	ACTR1A
DB0001R02C07N2_UP	AD0001R05C05N2_UP	Up-Up	ACGATGTTGTTGAGCTGTTTGTGGC	ATAACGCCAGATTCATTGGTGATTC	1	55559	347	HAUS7	116840	12626	CNTROB
DB0001R02C07N2_DN	AD0001R06C10N2_DN	Dn-Dn	TCATTAGCTAAATATAGAGTGTGTT	TAACTTTGTGGATACCATGCCGGTA	7	55559	347	HAUS7	5108	8878	PCM1
DB0001R02C07N2_UP	AD0001R09C07N2_UP	Up-Up	ACGATGTTGTTGAGCTGTTTGTGGC	GGGGCTACGGTGGACGACGGGCAAC	1	55559	347	HAUS7	23568	3431	ARL2BP
DB0001R02C07N2_UP	AD0001R13C17N1_UP	Up-Up	ACGATGTTGTTGAGCTGTTTGTGGC	TAAGCTTATTGGCTCTCAATGGCTG	660	55559	347	HAUS7	8655	56155	DYNLL1
DB0001R02C07N2_DN	AD0001R13C17N1_DN	Dn-Dn	TCATTAGCTAAATATAGAGTGTGTT	CCTCTATGCGCCACTACCGTCCACG	476	55559	347	HAUS7	8655	56155	DYNLL1
DB0001R02C07N2_DN	AD0001R14C07N2_DN	Dn-Dn	TCATTAGCTAAATATAGAGTGTGTT	ACCCACGGTGAGCTCAAGGCCACAA	1	55559	347	HAUS7	582	56157	BBS1
DB0001R02C07N2_DN	AD0002R06C12N1_DN	Dn-Dn	TCATTAGCTAAATATAGAGTGTGTT	CAATAACTGAAAGAACTGTAGTGCT	1	55559	347	HAUS7	147841	71933	SPC24
DB0001R02C07N2_DN	AD0002R08C15N2_DN	Dn-Dn	TCATTAGCTAAATATAGAGTGTGTT	CCGGCGGCCTGTCCATACGTGGGCA	1	55559	347	HAUS7	10464	71402	PIBF1
DB0001R02C07N2_UP	AD0002R08C16N1_UP	Up-Up	ACGATGTTGTTGAGCTGTTTGTGGC	TACTTTTGTTCTTTCATATTTCTAA	1	55559	347	HAUS7	10464	71402	PIBF1
DB0001R02C07N2_DN	AD0002R09C15N2_DN	Dn-Dn	TCATTAGCTAAATATAGAGTGTGTT	GGCCTAGGAGATATTCTGATCAGAA	1	55559	347	HAUS7	51175	2163	TUBE1
DB0001R02C07N2_UP	AD0002R11C05N2_UP	Up-Up	ACGATGTTGTTGAGCTGTTTGTGGC	ATTTTTGTGGTGGAGATAAGGTCGG	1	55559	347	HAUS7	27077	4426	B9D1
DB0001R02C07N2_DN	AD0002R12C05N1_DN	Dn-Dn	TCATTAGCTAAATATAGAGTGTGTT	TATTCTCTAATTAAGATACTTCGCC	1	55559	347	HAUS7	1032	3933	CDKN2D
DB0001R02C07N2_DN	AD0002R13C03N2_DN	Dn-Dn	TCATTAGCTAAATATAGAGTGTGTT	ACCACACTTACTATAACGTTTATCA	1	55559	347	HAUS7	5111	3156	PCNA
DB0001R02C07N2_DN	AD0002R13C16N2_DN	Dn-Dn	TCATTAGCTAAATATAGAGTGTGTT	AATAACTAGCCTACAATAGTATTGA	15	55559	347	HAUS7	1019	4019	CDK4
DB0001R02C07N2_DN	AD0002R13C18N2_DN	Dn-Dn	TCATTAGCTAAATATAGAGTGTGTT	GGAACTTAGGGGGGCGCTCCAAGCG	1	55559	347	HAUS7	665	2427	BNIP3L
DB0001R02C07N2_UP	AD0002R14C01N2_UP	Up-Up	ACGATGTTGTTGAGCTGTTTGTGGC	CGGATACGGGATATGCACAGTGATC	1	55559	347	HAUS7	6285	3757	S100B
DB0001R02C07N2_DN	AD0002R15C08N2_DN	Dn-Dn	TCATTAGCTAAATATAGAGTGTGTT	CCTGTGCGCGGTCCACCGTGGTACA	382	55559	347	HAUS7	1069	5663	CETN2
DB0001R02C07N2_UP	AD0002R15C10N2_UP	Up-Up	ACGATGTTGTTGAGCTGTTTGTGGC	TCTTTCCATATAAATGCGGAACGTC	1	55559	347	HAUS7	80321	1596	CEP70
DB0001R02C07N2_DN	AD0002R15C12N2_DN	Dn-Dn	TCATTAGCTAAATATAGAGTGTGTT	CATACGGCCAACCAGTACATACCAG	1	55559	347	HAUS7	80321	1596	CEP70
DB0001R02C07N2_UP	AD0003R02C22N2_UP	Up-Up	ACGATGTTGTTGAGCTGTTTGTGGC	CTGTGTTGTGTCATTTATGTTTGAT	444	55559	347	HAUS7	114932	2777	MRFAP1L1
DB0001R02C07N2_DN	AD0003R02C22N2_DN	Dn-Dn	TCATTAGCTAAATATAGAGTGTGTT	TTAAACTAGGAATAGCCTACATTTA	48	55559	347	HAUS7	114932	2777	MRFAP1L1
DB0001R02C07N2_DN	AD0003R03C13N2_DN	Dn-Dn	TCATTAGCTAAATATAGAGTGTGTT	AACTGTTTAGATTCTCGTGACTTGA	1	55559	347	HAUS7	22974	3600	TPX2
DB0001R02C07N2_UP	AD0003R04C08N2_UP	Up-Up	ACGATGTTGTTGAGCTGTTTGTGGC	ATCATTGTAAGGCTATCGCGAGAGG	1	55559	347	HAUS7	585	1740	BBS4
DB0001R02C07N2_UP	AD0003R05C02N2_UP	Up-Up	ACGATGTTGTTGAGCTGTTTGTGGC	AGATCGGCTCATGCGTCGGTGTGA	1	55559	347	HAUS7	4957	3043	ODF2
DB0001R02C07N2_DN	AD0003R05C02N2_DN	Dn-Dn	TCATTAGCTAAATATAGAGTGTGTT	GTTACACAGAACAAAAAACGCCCCC	1	55559	347	HAUS7	4957	3043	ODF2
DB0001R02C07N2_DN	AD0003R05C18N2_DN	Dn-Dn	TCATTAGCTAAATATAGAGTGTGTT	CTCTAGCCCTCTACCAAATCATCT	2	55559	347	HAUS7	9094	2588	UNC119
DB0001R02C08N2_DN	AD0001R01C10N2_DN	Dn-Dn	AGGTGGCAATGACTAAACCAATCAA	CATCACCGCCACTTGTTACATGAAA	1	55559	347	HAUS7	7532	801	YWHAG
DB0001R02C08N2_DN	AD0001R01C14N2_DN	Dn-Dn	AGGTGGCAATGACTAAACCAATCAA	TCAGTACTAGATACGGAACAAATTA	1	55559	347	HAUS7	1020	3701	CDK5
DB0001R02C08N2_UP	AD0001R01C15N2_UP	Up-Up	GTAGAACCTCTGTGTAGTTTAGGGC	TTGATCGTGGGCTAGAGTTATGGAT	44	55559	347	HAUS7	55559	347	HAUS7
DB0001R02C08N2_UP	AD0001R02C01N1_UP	Up-Up	GTAGAACCTCTGTGTAGTTTAGGGC	GAGTACTTCTGTTCTAGGTCATTGA	1	55559	347	HAUS7	29922	5633	NME7
DB0001R02C08N2_DN	AD0001R03C05N2_DN	Dn-Dn	AGGTGGCAATGACTAAACCAATCAA	AGACTGGCCGTAGTACGAAGCACCC	1	55559	347	HAUS7	261734	10399	NPHP4
DB0001R02C08N2_UP	AD0001R03C23N2_UP	Up-Up	GTAGAACCTCTGTGTAGTTTAGGGC	CACCGGCATGTGTGGTATACGCGAG	143	55559	347	HAUS7	11104	11609	KATNA1
DB0001R02C08N2_UP	AD0001R05C05N2_UP	Up-Up	GTAGAACCTCTGTGTAGTTTAGGGC	ATAACGCCAGATTCATTGGTGATTC	4	55559	347	HAUS7	116840	12626	CNTROB
DB0001R02C08N2_UP	AD0001R05C11N2_UP	Up-Up	GTAGAACCTCTGTGTAGTTTAGGGC	CGATAATACGGTAAAGTGCTAGGAG	1	55559	347	HAUS7	115106	13260	HAUS1
DB0001R02C08N2_UP	AD0001R06C02N2_UP	Up-Up	GTAGAACCTCTGTGTAGTTTAGGGC	AGGACTCTTTTAGGATACGGTTTAC	1	55559	347	HAUS7	51259	6396	TMEM216
DB0001R02C08N2_UP	AD0001R07C01N2_UP	Up-Up	GTAGAACCTCTGTGTAGTTTAGGGC	AATTTTCTTGGGAGTTCTTGGAGG	65	55559	347	HAUS7	80184	2699	CEP290
DB0001R02C08N2_DN	AD0001R07C01N2_DN	Dn-Dn	AGGTGGCAATGACTAAACCAATCAA	ACTTCACTCAAATTCACATCTAAAC	78	55559	347	HAUS7	80184	2699	CEP290
DB0001R02C08N2_UP	AD0001R07C04N2_UP	Up-Up	GTAGAACCTCTGTGTAGTTTAGGGC	AGGTTAGCGCGCAAGTTTCTATCGG	1	55559	347	HAUS7	11258	3972	DCTN3
DB0001R02C08N2_DN	AD0001R08C11N2_DN	Dn-Dn	AGGTGGCAATGACTAAACCAATCAA	GCCCTGATAGAATTCGGAGAGTAAC	1	55559	347	HAUS7	4751	14238	NEK2
DB0001R02C08N2_UP	AD0001R08C17N2_UP	Up-Up	GTAGAACCTCTGTGTAGTTTAGGGC	AGTAACTTTTCTGGACCGCAGGGGC	123	55559	347	HAUS7	5577	14506	PRKAR2B
DB0001R02C08N2_DN	AD0001R08C17N2_DN	Dn-Dn	AGGTGGCAATGACTAAACCAATCAA	TGGCTCTTCGTTGGCACAAGAAAAT	540	55559	347	HAUS7	5577	14506	PRKAR2B
DB0001R02C08N2_UP	AD0001R08C20N2_UP	Up-Up	GTAGAACCTCTGTGTAGTTTAGGGC	GGCGGAGCAAACGGGAGATTGAAGG	2590	55559	347	HAUS7	4739	14735	NEDD9
DB0001R02C08N2_DN	AD0001R08C20N2_DN	Dn-Dn	AGGTGGCAATGACTAAACCAATCAA	CCTCCGCATCGGGGGCTAAGTTTTA	815	55559	347	HAUS7	4739	14735	NEDD9
DB0001R02C08N2_DN	AD0001R09C03N1_DN	Dn-Dn	AGGTGGCAATGACTAAACCAATCAA	CAGTTGTTTGAGGTGGGTACAGCTC	1	55559	347	HAUS7	203068	14788	TUBB
DB0001R02C08N2_UP	AD0001R09C09N2_UP	Up-Up	GTAGAACCTCTGTGTAGTTTAGGGC	CTTGATTCACATATCTAGGTGTGCG	38	55559	347	HAUS7	8636	2717	SSNA1
DB0001R02C08N2_UP	AD0001R09C15N2_UP	Up-Up	GTAGAACCTCTGTGTAGTTTAGGGC	CTGTTCTGGCACTGGGCCCACTGGG	1	55559	347	HAUS7	10769	6177	PLK2
DB0001R02C08N2_UP	AD0001R09C22N2_UP	Up-Up	GTAGAACCTCTGTGTAGTTTAGGGC	GGTGTGTTAGTATGGTGTGTAGAGC	1	55559	347	HAUS7	10320	2940	IKZF1
DB0001R02C08N2_UP	AD0001R09C24N2_UP	Up-Up	GTAGAACCTCTGTGTAGTTTAGGGC	TACATTCTTGGGAAGTTCGCTAGCG	2	55559	347	HAUS7	90410	10243	IFT20
DB0001R02C08N2_DN	AD0001R10C03N2_DN	Dn-Dn	AGGTGGCAATGACTAAACCAATCAA	CAAAACAATCCGTCTCACCTGTGCC	1	55559	347	HAUS7	23332	10089	CLASP1
DB0001R02C08N2_UP	AD0001R10C20N2_UP	Up-Up	GTAGAACCTCTGTGTAGTTTAGGGC	GACCCGGAATTTGTTTGATAGCGGG	8	55559	347	HAUS7	10540	3453	DCTN2
DB0001R02C08N2_UP	AD0001R10C24N1_UP	Up-Up	GTAGAACCTCTGTGTAGTTTAGGGC	TCAGTGCTATAGTTTGGAGGTACG	3	55559	347	HAUS7	49856	7939	WDR8
DB0001R02C08N2_UP	AD0001R11C04N2_UP	Up-Up	GTAGAACCTCTGTGTAGTTTAGGGC	GGGTTCGTTTGTGTGTATATTCAAT	1	55559	347	HAUS7	7283	8018	TUBG1
DB0001R02C08N2_UP	AD0001R11C06N2_UP	Up-Up	GTAGAACCTCTGTGTAGTTTAGGGC	CGGGGGAAACTCGGTGGGTAGCAGG	3	55559	347	HAUS7	7283	8018	TUBG1
DB0001R02C08N2_UP	AD0001R11C09N2_UP	Up-Up	GTAGAACCTCTGTGTAGTTTAGGGC	AACATGAGCGTCATCTCATGCAAGT	6	55559	347	HAUS7	5518	5861	PPP2R1A
DB0001R02C08N2_DN	AD0001R11C09N2_DN	Dn-Dn	AGGTGGCAATGACTAAACCAATCAA	GCCGTTGAGTCCAGGTCGGGAACGC	142	55559	347	HAUS7	5518	5861	PPP2R1A
DB0001R02C08N2_UP	AD0001R12C24N2_UP	Up-Up	GTAGAACCTCTGTGTAGTTTAGGGC	CAACCTTGTTGACCTAATGTGTGGT	7	55559	347	HAUS7	134359	52781	POC5
DB0001R02C08N2_UP	AD0001R13C02N2_UP	Up-Up	GTAGAACCTCTGTGTAGTTTAGGGC	AGGCAGCGGTCCTGGCGACCACGCG	1	55559	347	HAUS7	200894	52802	ARL13B
DB0001R02C08N2_DN	AD0001R13C02N2_DN	Dn-Dn	AGGTGGCAATGACTAAACCAATCAA	TCTTGGATGCGACGGAAGCTTGATG	1	55559	347	HAUS7	200894	52802	ARL13B
DB0001R02C08N2_UP	AD0001R13C14N2_UP	Up-Up	GTAGAACCTCTGTGTAGTTTAGGGC	CTTATACCTTCTTAATTAATCCTTC	19	55559	347	HAUS7	8655	56155	DYNLL1
DB0001R02C08N2_DN	AD0001R14C07N2_DN	Dn-Dn	AGGTGGCAATGACTAAACCAATCAA	ACCCACGGTGAGCTCAAGGCCACAA	1	55559	347	HAUS7	582	56157	BBS1
DB0001R02C08N2_DN	AD0001R15C21N1_DN	Dn-Dn	AGGTGGCAATGACTAAACCAATCAA	TAGTCGCAAATATCACGACAAACCA	2	55559	347	HAUS7	983	5873	CDK1
DB0001R02C08N2_DN	AD0001R16C16N1_DN	Dn-Dn	AGGTGGCAATGACTAAACCAATCAA	ATTACCAGACAAGACGTTACACGGC	1	55559	347	HAUS7	54801	8819	HAUS6
DB0001R02C08N2_UP	AD0002R01C01N2_UP	Up-Up	GTAGAACCTCTGTGTAGTTTAGGGC	ATGCCAGTCAATGTCGGAGGCGTGT	3	55559	347	HAUS7	84902	9655	CCDC123
DB0001R02C08N2_UP	AD0002R01C08N2_UP	Up-Up	GTAGAACCTCTGTGTAGTTTAGGGC	GGGTATTAGACTAGATCGAACAGGG	200	55559	347	HAUS7	10460	56175	TACC3
DB0001R02C08N2_DN	AD0002R02C01N2_DN	Dn-Dn	AGGTGGCAATGACTAAACCAATCAA	GCCTGACTGAATACCCAACAAGATC	74	55559	347	HAUS7	55165	4717	CEP55
DB0001R02C08N2_UP	AD0002R02C07N2_UP	Up-Up	GTAGAACCTCTGTGTAGTTTAGGGC	TAGAGTTTTTTGATATATGTCTTTT	1414	55559	347	HAUS7	29883	10940	CNOT7
DB0001R02C08N2_DN	AD0002R02C07N2_DN	Dn-Dn	AGGTGGCAATGACTAAACCAATCAA	AGGCTCTTCCAATACCGGCTCAATT	2279	55559	347	HAUS7	29883	10940	CNOT7
DB0001R02C08N2_DN	AD0002R02C13N2_DN	Dn-Dn	AGGTGGCAATGACTAAACCAATCAA	GCCAGGCAGGTCTCCATTACAACCC	5	55559	347	HAUS7	896	6197	CCND3
DB0001R02C08N2_UP	AD0002R02C16N2_UP	Up-Up	GTAGAACCTCTGTGTAGTTTAGGGC	TAATGTCGACGCCCACATGGCAATT	151	55559	347	HAUS7	3320	53186	HSP90AA1
DB0001R02C08N2_DN	AD0002R02C16N2_DN	Dn-Dn	AGGTGGCAATGACTAAACCAATCAA	GTCTAATACCTCATACACTCACTCA	126	55559	347	HAUS7	3320	53186	HSP90AA1
DB0001R02C08N2_UP	AD0002R02C22N2_UP	Up-Up	GTAGAACCTCTGTGTAGTTTAGGGC	TAGACTACGTTGGGCGCTTGAAGCG	2	55559	347	HAUS7	49856	55298	WDR8
DB0001R02C08N2_UP	AD0002R03C01N2_UP	Up-Up	GTAGAACCTCTGTGTAGTTTAGGGC	CGCGTGTGCATCCGATTGCGATGTG	15	55559	347	HAUS7	51143	56626	DYNC1LI1
DB0001R02C08N2_UP	AD0002R04C06N2_UP	Up-Up	GTAGAACCTCTGTGTAGTTTAGGGC	TAGGGCGGTGCCTCGCGTGACTTGG	2	55559	347	HAUS7	54930	3863	HAUS4
DB0001R02C08N2_UP	AD0002R07C03N2_UP	Up-Up	GTAGAACCTCTGTGTAGTTTAGGGC	CGTGGGAGTGGACAGGTGAGGGCGT	1	55559	347	HAUS7	95681	71181	TSGA14
DB0001R02C08N2_DN	AD0002R07C03N2_DN	Dn-Dn	AGGTGGCAATGACTAAACCAATCAA	CGGGATACACACAACCTCAAAGGGA	2	55559	347	HAUS7	95681	71181	TSGA14
DB0001R02C08N2_UP	AD0002R07C12N2_UP	Up-Up	GTAGAACCTCTGTGTAGTTTAGGGC	CACTTAGACTAACCTGTCGCGGGTC	31	55559	347	HAUS7	5566	71136	PRKACA
DB0001R02C08N2_DN	AD0002R07C12N2_DN	Dn-Dn	AGGTGGCAATGACTAAACCAATCAA	AGCGAGAACACATACGAACGGAACA	106	55559	347	HAUS7	5566	71136	PRKACA
DB0001R02C08N2_DN	AD0002R07C18N2_DN	Dn-Dn	AGGTGGCAATGACTAAACCAATCAA	TTTACAATCCCCATCACCTTAAAAT	71	55559	347	HAUS7	5566	71136	PRKACA
DB0001R02C08N2_DN	AD0002R07C21N2_DN	Dn-Dn	AGGTGGCAATGACTAAACCAATCAA	TCGCTGGCCTCAACGCTAATATCCC	255	55559	347	HAUS7	5048	12270	PAFAH1B1
DB0001R02C08N2_UP	AD0002R08C04N2_UP	Up-Up	GTAGAACCTCTGTGTAGTTTAGGGC	ATAGCAGGTTCTGTTGAGCGTTGGC	65	55559	347	HAUS7	79600	71186	TCTN1
DB0001R02C08N2_DN	AD0002R08C04N2_DN	Dn-Dn	AGGTGGCAATGACTAAACCAATCAA	GGCAACGACCCTCGTGCTTAGAACT	254	55559	347	HAUS7	79600	71186	TCTN1
DB0001R02C08N2_DN	AD0002R08C15N2_DN	Dn-Dn	AGGTGGCAATGACTAAACCAATCAA	CCGGCGGCCTGTCCATACGTGGGCA	208	55559	347	HAUS7	10464	71402	PIBF1
DB0001R02C08N2_UP	AD0002R09C04N2_UP	Up-Up	GTAGAACCTCTGTGTAGTTTAGGGC	TGTGGCGACATTCACAACTCTTGTT	1	55559	347	HAUS7	10460	71455	TACC3
DB0001R02C08N2_DN	AD0002R09C12N2_DN	Dn-Dn	AGGTGGCAATGACTAAACCAATCAA	CTTACTTATGTTGCACGGGAGGTCT	40	55559	347	HAUS7	51175	1716	TUBE1
DB0001R02C08N2_DN	AD0002R09C15N2_DN	Dn-Dn	AGGTGGCAATGACTAAACCAATCAA	GGCCTAGGAGATATTCTGATCAGAA	8	55559	347	HAUS7	51175	2163	TUBE1
DB0001R02C08N2_UP	AD0002R09C21N2_UP	Up-Up	GTAGAACCTCTGTGTAGTTTAGGGC	AAACGTATGCATCATGGGTACAATT	1	55559	347	HAUS7	80254	7011	CEP63
DB0001R02C08N2_DN	AD0002R09C21N2_DN	Dn-Dn	AGGTGGCAATGACTAAACCAATCAA	TCCCGACGGCCTCAAATCACCATAA	3	55559	347	HAUS7	80254	7011	CEP63
DB0001R02C08N2_UP	AD0002R10C10N2_UP	Up-Up	GTAGAACCTCTGTGTAGTTTAGGGC	GGGGTGAAGGCCAAACTGAGCTGGC	1	55559	347	HAUS7	79959	1190	CEP76
DB0001R02C08N2_DN	AD0002R10C10N2_DN	Dn-Dn	AGGTGGCAATGACTAAACCAATCAA	TGCGATACGTTTAATCGATCAAGAT	1	55559	347	HAUS7	79959	1190	CEP76
DB0001R02C08N2_UP	AD0002R10C19N2_UP	Up-Up	GTAGAACCTCTGTGTAGTTTAGGGC	CTATAATTACTTAAACAATGTACAG	32	55559	347	HAUS7	90410	4088	IFT20
DB0001R02C08N2_UP	AD0002R11C03N2_UP	Up-Up	GTAGAACCTCTGTGTAGTTTAGGGC	ACCCAGGGTTCATTAAGAATTGTGG	3	55559	347	HAUS7	90410	4088	IFT20
DB0001R02C08N2_DN	AD0002R11C07N1_DN	Dn-Dn	AGGTGGCAATGACTAAACCAATCAA	AACTGAACACCTAGGTTTAATCCCA	1	55559	347	HAUS7	27077	4426	B9D1
DB0001R02C08N2_UP	AD0002R11C19N1_UP	Up-Up	GTAGAACCTCTGTGTAGTTTAGGGC	CAAAATCTGCCCAAGTATAGCTGC	1	55559	347	HAUS7	51053	5591	GMNN
DB0001R02C08N2_DN	AD0002R11C20N2_DN	Dn-Dn	AGGTGGCAATGACTAAACCAATCAA	CTTTTCGGGGAGTTTGTGAGCAATA	1	55559	347	HAUS7	5708	5171	PSMD2
DB0001R02C08N2_UP	AD0002R12C14N2_UP	Up-Up	GTAGAACCTCTGTGTAGTTTAGGGC	CCATGTTACGCGCTAAGGCCTCAAC	2	55559	347	HAUS7	10933	4430	MORF4L1
DB0001R02C08N2_DN	AD0002R12C14N2_DN	Dn-Dn	AGGTGGCAATGACTAAACCAATCAA	CATCCAGCACCGCCCAAAACAACAG	1	55559	347	HAUS7	10933	4430	MORF4L1
DB0001R02C08N2_DN	AD0002R12C21N2_DN	Dn-Dn	AGGTGGCAATGACTAAACCAATCAA	CCCCGCCGTCCAAGCGGAACTTACT	13	55559	347	HAUS7	5111	3156	PCNA
DB0001R02C08N2_DN	AD0002R13C22N2_DN	Dn-Dn	AGGTGGCAATGACTAAACCAATCAA	ATGTTCAGCTCCTGCTATCAGAACA	1	55559	347	HAUS7	56904	6148	SH3GLB2
DB0001R02C08N2_DN	AD0002R14C06N1_DN	Dn-Dn	AGGTGGCAATGACTAAACCAATCAA	AGGTATTATAGGAAAATATATCGAG	1	55559	347	HAUS7	638	3740	BIK
DB0001R02C08N2_DN	AD0002R14C11N2_DN	Dn-Dn	AGGTGGCAATGACTAAACCAATCAA	TTTTCGCAGTGAGCACTTGTTATCC	181	55559	347	HAUS7	84100	1857	ARL6
DB0001R02C08N2_DN	AD0002R15C12N2_DN	Dn-Dn	AGGTGGCAATGACTAAACCAATCAA	CATACGGCCAACCAGTACATACCAG	178	55559	347	HAUS7	80321	1596	CEP70
DB0001R02C08N2_UP	AD0002R16C03N2_UP	Up-Up	GTAGAACCTCTGTGTAGTTTAGGGC	GGGAATGGGAACCTATGATAGCTGTT	1	55559	347	HAUS7	22852	70210	ANKRD26
DB0001R02C08N2_UP	AD0002R16C13N2_UP	Up-Up	GTAGAACCTCTGTGTAGTTTAGGGC	TCTCCATTCATTGGTTAAGCGCAAT	88	55559	347	HAUS7	9793	9657	CKAP5
DB0001R02C08N2_DN	AD0002R16C13N2_DN	Dn-Dn	AGGTGGCAATGACTAAACCAATCAA	CGCCGTTTCATGCCCAGGGGCGAAT	26	55559	347	HAUS7	9793	9657	CKAP5
DB0001R02C08N2_UP	AD0003R01C02N1_UP	Up-Up	GTAGAACCTCTGTGTAGTTTAGGGC	AAGTCCGTGGGTACGGCTGGGGGGG	2	55559	347	HAUS7	10013	2397	HDAC6
DB0001R02C08N2_UP	AD0003R01C12N2_UP	Up-Up	GTAGAACCTCTGTGTAGTTTAGGGC	GGTTTCGTCATCGACTCCTAGAGGG	89	55559	347	HAUS7	7329	3129	UBE2I
DB0001R02C08N2_UP	AD0003R02C02N1_UP	Up-Up	GTAGAACCTCTGTGTAGTTTAGGGC	CGTATCGGTCAAAGCTTAGCTAATT	2382	55559	347	HAUS7	9112	8956	MTA1
DB0001R02C08N2_DN	AD0003R02C02N1_DN	Dn-Dn	AGGTGGCAATGACTAAACCAATCAA	AGACAAACACACATTTCAGATAGCA	3583	55559	347	HAUS7	9112	8956	MTA1
DB0001R02C08N2_UP	AD0003R02C05N1_UP	Up-Up	GTAGAACCTCTGTGTAGTTTAGGGC	CACCGGGGGTGGTAGGGGGACTGGG	5	55559	347	HAUS7	5932	1563	RBBP8
DB0001R02C08N2_UP	AD0003R02C14N2_UP	Up-Up	GTAGAACCTCTGTGTAGTTTAGGGC	TCGAGGCCAAGGTACGATCGTTACT	1	55559	347	HAUS7	9111	7519	NMI
DB0001R02C08N2_UP	AD0003R02C17N2_UP	Up-Up	GTAGAACCTCTGTGTAGTTTAGGGC	TCTGTAAACAGTACAGGAGGCGTTA	656	55559	347	HAUS7	27258	5664	LSM3
DB0001R02C08N2_DN	AD0003R02C17N2_DN	Dn-Dn	AGGTGGCAATGACTAAACCAATCAA	AATCACGATCAGTTCAAACCCTGTT	359	55559	347	HAUS7	27258	5664	LSM3
DB0001R02C08N2_UP	AD0003R03C18N2_UP	Up-Up	GTAGAACCTCTGTGTAGTTTAGGGC	AAGACGATGGGGGGTAGGACGGGGG	2	55559	347	HAUS7	26140	9089	TTLL3
DB0001R02C08N2_UP	AD0003R03C21N2_UP	Up-Up	GTAGAACCTCTGTGTAGTTTAGGGC	TGGCGAAGAGGCGCGAAATCCTTAT	1	55559	347	HAUS7	1781	291	DYNC1I2
DB0001R02C08N2_UP	AD0003R05C01N2_UP	Up-Up	GTAGAACCTCTGTGTAGTTTAGGGC	AAATGTCATGGTAATTGGGACGAAG	1	55559	347	HAUS7	4957	3043	ODF2
DB0001R02C08N2_UP	AD0003R05C07N2_UP	Up-Up	GTAGAACCTCTGTGTAGTTTAGGGC	TGACTATTTTGATCTGTGGGTCGGA	190	55559	347	HAUS7	93323	7014	HAUS8
DB0001R02C08N2_DN	AD0003R05C11N2_DN	Dn-Dn	AGGTGGCAATGACTAAACCAATCAA	GTGATTCGATATGATACAAATGTCC	1	55559	347	HAUS7	93323	7014	HAUS8
DB0001R02C08N2_UP	AD0003R06C09N2_UP	Up-Up	GTAGAACCTCTGTGTAGTTTAGGGC	TATGCGCTTTGCCCGTTGTCTGTGG	178	55559	347	HAUS7	83540	5774	NUF2
DB0001R02C08N2_DN	AD0003R06C09N2_DN	Dn-Dn	AGGTGGCAATGACTAAACCAATCAA	TTCACTAACTGCTAGGGCGTTGTAT	32	55559	347	HAUS7	83540	5774	NUF2
DB0001R02C09N1_UP	AD0001R05C06N2_UP	Up-Up	AGGATGATGGGATCGCCAGGCGGTT	TTAGTCCTAGACGCCACGGTAGGAG	213	10121	3250	ACTR1A	116840	12626	CNTROB
DB0001R02C09N1_UP	AD0001R06C01N2_UP	Up-Up	AGGATGATGGGATCGCCAGGCGGTT	TGGTACGCTGCTATGGGGGGGGACG	1	10121	3250	ACTR1A	56890	9176	MDM1
DB0001R02C09N1_UP	AD0001R10C20N2_UP	Up-Up	AGGATGATGGGATCGCCAGGCGGTT	GACCCGGAATTTGTTTGATAGCGGG	1	10121	3250	ACTR1A	10540	3453	DCTN2
DB0001R02C09N1_UP	AD0001R13C13N2_UP	Up-Up	AGGATGATGGGATCGCCAGGCGGTT	TAATACGGGTCGAGTATGATGTTTG	1	10121	3250	ACTR1A	26140	52663	TTLL3
DB0001R02C09N1_UP	AD0002R02C24N2_UP	Up-Up	AGGATGATGGGATCGCCAGGCGGTT	AGGTTGTTGTTTCCTCTAGCGGGTT	1	10121	3250	ACTR1A	51143	56626	DYNC1LI1
DB0001R02C09N1_DN	AD0002R09C03N2_DN	Dn-Dn	TCTTTGGACATGCTGAGGCGTCGGT	CGACTCACTTTTAAAAACAACTAAG	8	10121	3250	ACTR1A	10460	71455	TACC3
DB0001R02C09N1_UP	AD0002R12C08N1_UP	Up-Up	AGGATGATGGGATCGCCAGGCGGTT	GTCTGTCTTTTCGCCTTGTTGAAAG	123	10121	3250	ACTR1A	10933	4430	MORF4L1
DB0001R02C09N1_UP	AD0002R12C14N2_UP	Up-Up	AGGATGATGGGATCGCCAGGCGGTT	CCATGTTACGCGCTAAGGCCTCAAC	1	10121	3250	ACTR1A	10933	4430	MORF4L1
DB0001R02C09N1_UP	AD0002R14C05N2_UP	Up-Up	AGGATGATGGGATCGCCAGGCGGTT	CTTAATGTAATTAACAAACCTTAAC	45	10121	3250	ACTR1A	638	3740	BIK
DB0001R02C10N1_UP	AD0002R05C14N2_UP	Up-Up	CGTGGCGCGTGGCGTCAACTATCAG	CCGTACGTTACACCGTGTGCAATCG	1	10121	3250	ACTR1A	10383	2550	TUBB2C
DB0001R02C10N1_UP	AD0002R05C16N2_UP	Up-Up	CGTGGCGCGTGGCGTCAACTATCAG	CAATCATCAATATTAGCCTTTGGAT	6	10121	3250	ACTR1A	10383	2550	TUBB2C
DB0001R02C10N1_UP	AD0002R13C22N2_UP	Up-Up	CGTGGCGCGTGGCGTCAACTATCAG	GACCCCGGAGCTTAGCTCCCCTGGG	2	10121	3250	ACTR1A	56904	6148	SH3GLB2
DB0001R02C10N1_DN	AD0003R02C17N2_DN	Dn-Dn	CCGAATAAGAATCTCCCCCTATTGG	AATCACGATCAGTTCAAACCCTGTT	14	10121	3250	ACTR1A	27258	5664	LSM3
DB0001R02C12N2_UP	AD0001R02C23N1_UP	Up-Up	GAAACTGGCTCCGGGTTCTGTGTAT	CAAAAACCGTGCACTAATCTGTTAT	999	29922	5633	NME7	55722	4	CEP72
DB0001R02C12N2_DN	AD0001R02C23N1_DN	Dn-Dn	GAACCTGTCCCGCCCTTGATCAATA	GGAAGCACTGCCACTAATACCCGCA	551	29922	5633	NME7	55722	4	CEP72
DB0001R02C12N2_DN	AD0001R04C22N2_DN	Dn-Dn	GAACCTGTCCCGCCCTTGATCAATA	CGCCAAAAGCAAGGTACATCCCGTG	4	29922	5633	NME7	1778	12239	DYNC1H1
DB0001R02C12N2_DN	AD0001R07C16N2_DN	Dn-Dn	GAACCTGTCCCGCCCTTGATCAATA	TGTATTATTCGGCCGCCAGTAGTAC	1	29922	5633	NME7	5111	3156	PCNA
DB0001R02C12N2_DN	AD0001R08C22N2_DN	Dn-Dn	GAACCTGTCCCGCCCTTGATCAATA	CCAAATATCCACTCCCTCCCGACCG	1	29922	5633	NME7	4739	14735	NEDD9
DB0001R02C12N2_UP	AD0001R09C21N1_UP	Up-Up	GAAACTGGCTCCGGGTTCTGTGTAT	GGTGAGGGGGTTAGCATCGCGAGTA	809	29922	5633	NME7	10320	2940	IKZF1
DB0001R02C12N2_DN	AD0001R09C21N1_DN	Dn-Dn	GAACCTGTCCCGCCCTTGATCAATA	AGATGTATAATCCTTTATAGCTTCA	1350	29922	5633	NME7	10320	2940	IKZF1
DB0001R02C12N2_UP	AD0001R09C22N2_UP	Up-Up	GAAACTGGCTCCGGGTTCTGTGTAT	GGTGTGTTAGTATGGTGTGTAGAGC	3158	29922	5633	NME7	10320	2940	IKZF1
DB0001R02C12N2_DN	AD0001R09C22N2_DN	Dn-Dn	GAACCTGTCCCGCCCTTGATCAATA	CCCAGTCTTTACCGGCTCAAAGATT	2507	29922	5633	NME7	10320	2940	IKZF1
DB0001R02C12N2_DN	AD0001R11C09N2_DN	Dn-Dn	GAACCTGTCCCGCCCTTGATCAATA	GCCGTTGAGTCCAGGTCGGGAACGC	1	29922	5633	NME7	5518	5861	PPP2R1A
DB0001R02C12N2_UP	AD0002R02C03N2_UP	Up-Up	GAAACTGGCTCCGGGTTCTGTGTAT	CCGGTATTGCACGTGATAGTGGTTA	1	29922	5633	NME7	163	4761	AP2B1
DB0001R02C12N2_DN	AD0002R02C07N2_DN	Dn-Dn	GAACCTGTCCCGCCCTTGATCAATA	AGGCTCTTCCAATACCGGCTCAATT	5	29922	5633	NME7	29883	10940	CNOT7
DB0001R02C12N2_DN	AD0002R12C05N1_DN	Dn-Dn	GAACCTGTCCCGCCCTTGATCAATA	TATTCTCTAATTAAGATACTTCGCC	1	29922	5633	NME7	1032	3933	CDKN2D
DB0001R02C12N2_UP	AD0002R14C06N1_UP	Up-Up	GAAACTGGCTCCGGGTTCTGTGTAT	CTGCCCGGAAGTATTCGGGAGGTGG	1	29922	5633	NME7	638	3740	BIK
DB0001R02C12N2_DN	AD0002R15C19N2_DN	Dn-Dn	GAACCTGTCCCGCCCTTGATCAATA	CATCAGGTGTCACAACTGCTGTGAA	1	29922	5633	NME7	22852	70210	ANKRD26
DB0001R02C12N2_UP	AD0002R16C02N2_UP	Up-Up	GAAACTGGCTCCGGGTTCTGTGTAT	GATATTGTCGGAATTGCCAATTCGC	1	29922	5633	NME7	22852	70210	ANKRD26
DB0001R02C12N2_UP	AD0003R02C15N1_UP	Up-Up	GAAACTGGCTCCGGGTTCTGTGTAT	AGAGTTTTTAATAACAGATGGTATTTAGT	1	29922	5633	NME7	27258	5664	LSM3
DB0001R02C12N2_DN	AD0003R04C20N2_DN	Dn-Dn	GAACCTGTCCCGCCCTTGATCAATA	CGACGACACATTCAAGGTTTAGCAC	1	29922	5633	NME7	153241	10401	CEP120
DB0001R02C13N2_DN	AD0001R02C23N1_DN	Dn-Dn	CCGCCCTCTGATTAGTTCCGCGTCT	GGAAGCACTGCCACTAATACCCGCA	52	29922	5633	NME7	55722	4	CEP72
DB0001R02C13N2_UP	AD0001R03C02N2_UP	Up-Up	AGTCCGGTCTAGAAAGGTCCTGGGG	TGTACTTTAGCATTATACATATGTC	1405	29922	5633	NME7	55722	4	CEP72
DB0001R02C13N2_DN	AD0001R03C02N2_DN	Dn-Dn	CCGCCCTCTGATTAGTTCCGCGTCT	GTCACATAACTGCGCTCACACTACA	3896	29922	5633	NME7	55722	4	CEP72
DB0001R02C13N2_UP	AD0001R09C21N1_UP	Up-Up	AGTCCGGTCTAGAAAGGTCCTGGGG	GGTGAGGGGGTTAGCATCGCGAGTA	3258	29922	5633	NME7	10320	2940	IKZF1
DB0001R02C13N2_DN	AD0001R09C21N1_DN	Dn-Dn	CCGCCCTCTGATTAGTTCCGCGTCT	AGATGTATAATCCTTTATAGCTTCA	1509	29922	5633	NME7	10320	2940	IKZF1
DB0001R02C13N2_UP	AD0001R09C22N2_UP	Up-Up	AGTCCGGTCTAGAAAGGTCCTGGGG	GGTGTGTTAGTATGGTGTGTAGAGC	3363	29922	5633	NME7	10320	2940	IKZF1
DB0001R02C13N2_DN	AD0001R09C22N2_DN	Dn-Dn	CCGCCCTCTGATTAGTTCCGCGTCT	CCCAGTCTTTACCGGCTCAAAGATT	2989	29922	5633	NME7	10320	2940	IKZF1
DB0001R02C13N2_DN	AD0001R10C01N2_DN	Dn-Dn	CCGCCCTCTGATTAGTTCCGCGTCT	GTCGCTTATTGCTCATGCAATCTGT	1	29922	5633	NME7	90410	10243	IFT20
DB0001R02C13N2_DN	AD0001R12C04N2_DN	Dn-Dn	CCGCCCTCTGATTAGTTCCGCGTCT	CGGTCCGCCATGTGACAGAGCGAGG	53	29922	5633	NME7	201255	7299	LRRC45
DB0001R02C13N2_DN	AD0001R13C05N2_DN	Dn-Dn	CCGCCCTCTGATTAGTTCCGCGTCT	CAGGCTCTCTTCGGAGTCCGCATGG	1	29922	5633	NME7	200894	52802	ARL13B
DB0001R02C13N2_UP	AD0001R13C11N2_UP	Up-Up	AGTCCGGTCTAGAAAGGTCCTGGGG	CAGCGGTGTCTAGGGCAGGAGGGGG	1	29922	5633	NME7	164045	55072	HFM1
DB0001R02C13N2_UP	AD0001R13C14N2_UP	Up-Up	AGTCCGGTCTAGAAAGGTCCTGGGG	CTTATACCTTCTTAATTAATCCTTC	11	29922	5633	NME7	8655	56155	DYNLL1
DB0001R02C13N2_UP	AD0002R02C03N2_UP	Up-Up	AGTCCGGTCTAGAAAGGTCCTGGGG	CCGGTATTGCACGTGATAGTGGTTA	4	29922	5633	NME7	163	4761	AP2B1
DB0001R02C13N2_DN	AD0002R02C03N2_DN	Dn-Dn	CCGCCCTCTGATTAGTTCCGCGTCT	GCGCTTTGACACTGATGACTCACCC	1	29922	5633	NME7	163	4761	AP2B1
DB0001R02C13N2_UP	AD0002R06C12N1_UP	Up-Up	AGTCCGGTCTAGAAAGGTCCTGGGG	CACGAGGACGTCGTGGGACCGGTGC	47	29922	5633	NME7	147841	71933	SPC24
DB0001R02C13N2_DN	AD0002R13C21N2_DN	Dn-Dn	CCGCCCTCTGATTAGTTCCGCGTCT	CCGGCAAGCGTCAGATTCGACCGGC	1	29922	5633	NME7	56904	6148	SH3GLB2
DB0001R02C13N2_DN	AD0002R13C22N2_DN	Dn-Dn	CCGCCCTCTGATTAGTTCCGCGTCT	ATGTTCAGCTCCTGCTATCAGAACA	1	29922	5633	NME7	56904	6148	SH3GLB2
DB0001R02C13N2_DN	AD0003R02C08N1_DN	Dn-Dn	CCGCCCTCTGATTAGTTCCGCGTCT	TAGTTATCCTCGTTCAAGTGCCATA	1	29922	5633	NME7	6844	4137	VAMP2
DB0001R02C18N2_UP	AD0001R06C09N2_UP	Up-Up	GGTAGTGAGTCAGCTAGACTGGTAA	ATTGTGTATCTGTCACGCGTTCAGA	1	10376	229	TUBA1B	5108	8878	PCM1
DB0001R02C18N2_UP	AD0001R09C07N2_UP	Up-Up	GGTAGTGAGTCAGCTAGACTGGTAA	GGGGCTACGGTGGACGACGGGCAAC	23	10376	229	TUBA1B	23568	3431	ARL2BP
DB0001R02C18N2_UP	AD0001R10C24N1_UP	Up-Up	GGTAGTGAGTCAGCTAGACTGGTAA	TCAGTGCTATAGTTTGGAGGTACG	1	10376	229	TUBA1B	49856	7939	WDR8
DB0001R02C18N2_UP	AD0001R13C24N2_UP	Up-Up	GGTAGTGAGTCAGCTAGACTGGTAA	CCATGGAAGGCAGAGGTTCGCGCTG	1	10376	229	TUBA1B	25886	56591	POC1A
DB0001R02C18N2_UP	AD0002R12C04N1_UP	Up-Up	GGTAGTGAGTCAGCTAGACTGGTAA	ACATCGGCACCGAAGCCCGCCGTA	1	10376	229	TUBA1B	1032	3933	CDKN2D
DB0001R02C18N2_UP	AD0003R03C20N2_UP	Up-Up	GGTAGTGAGTCAGCTAGACTGGTAA	GCATTAGACAGGTTAGTCATACCGC	42	10376	229	TUBA1B	5347	2963	PLK1
DB0001R02C18N2_UP	AD0003R04C08N2_UP	Up-Up	GGTAGTGAGTCAGCTAGACTGGTAA	ATCATTGTAAGGCTATCGCGAGAGG	63	10376	229	TUBA1B	585	1740	BBS4
DB0001R02C20N1_UP	AD0001R02C01N1_UP	Up-Up	TGCCGCCGCCATAAGTTAGGATCTT	GAGTACTTCTGTTCTAGGTCATTGA	33	10376	229	TUBA1B	29922	5633	NME7
DB0001R02C20N1_UP	AD0001R05C05N2_UP	Up-Up	TGCCGCCGCCATAAGTTAGGATCTT	ATAACGCCAGATTCATTGGTGATTC	1	10376	229	TUBA1B	116840	12626	CNTROB
DB0001R02C20N1_DN	AD0001R05C05N2_DN	Dn-Dn	CCCGCCTGCTCCTCCGGCAATCCCC	GGGTGCCCAGGAATCCCCTGAACAA	1	10376	229	TUBA1B	116840	12626	CNTROB
DB0001R02C20N1_DN	AD0001R05C09N1_DN	Dn-Dn	CCCGCCTGCTCCTCCGGCAATCCCC	CCCGGGCGAGCTGCCGTCAACTAGC	1	10376	229	TUBA1B	57405	13089	SPC25
DB0001R02C20N1_UP	AD0001R10C16N2_UP	Up-Up	TGCCGCCGCCATAAGTTAGGATCTT	TTTACCTAAGCCCTGTGGGGCGCGA	1	10376	229	TUBA1B	11116	7071	FGFR1OP
DB0001R02C20N1_DN	AD0001R11C06N2_DN	Dn-Dn	CCCGCCTGCTCCTCCGGCAATCCCC	CCGCAAAGCTCGAATCAACACGACC	2	10376	229	TUBA1B	7283	8018	TUBG1
DB0001R02C20N1_UP	AD0001R12C06N2_UP	Up-Up	TGCCGCCGCCATAAGTTAGGATCTT	CCTGGTAGCCCCCGGGGCGACAGCG	1	10376	229	TUBA1B	201255	7299	LRRC45
DB0001R02C20N1_UP	AD0002R03C22N2_UP	Up-Up	TGCCGCCGCCATAAGTTAGGATCTT	GGCGGTGGTGGGGTAGGCTAGGCCG	11	10376	229	TUBA1B	54930	3863	HAUS4
DB0001R02C20N1_DN	AD0002R04C19N2_DN	Dn-Dn	CCCGCCTGCTCCTCCGGCAATCCCC	CAAAGACCATAAGAGGCTTATTATT	20	10376	229	TUBA1B	5576	4132	PRKAR2A
DB0001R02C20N1_DN	AD0003R06C01N2_DN	Dn-Dn	CCCGCCTGCTCCTCCGGCAATCCCC	AATGGTCACAAAGATTTTCGTTAGG	1	10376	229	TUBA1B	55722	3636	CEP72
DB0001R02C21N2_DN	AD0001R04C08N2_DN	Dn-Dn	TGATCCGCAGAACAACATAGAATAA	ACATCTCTCCTAAATTAGCATGCAG	8	10376	6115	TUBA1B	6102	11374	RP2
DB0001R02C21N2_DN	AD0001R05C16N2_DN	Dn-Dn	TGATCCGCAGAACAACATAGAATAA	TACGAACTTCACTAGTTGCTATGTG	149	10376	6115	TUBA1B	27229	5836	TUBGCP4
DB0001R02C21N2_DN	AD0001R05C21N2_DN	Dn-Dn	TGATCCGCAGAACAACATAGAATAA	CGGTCGGTGAACTTGGCTAATGGAG	1	10376	6115	TUBA1B	29911	573	HOOK2
DB0001R02C21N2_DN	AD0001R13C09N2_DN	Dn-Dn	TGATCCGCAGAACAACATAGAATAA	CTTCTATCTAGAAAAATCTAATCTA	1	10376	6115	TUBA1B	164045	55072	HFM1
DB0001R02C21N2_UP	AD0002R01C01N2_UP	Up-Up	ACTATGATGTGGGAAAGGACTCAGA	ATGCCAGTCAATGTCGGAGGCGTGT	3	10376	6115	TUBA1B	84902	9655	CCDC123
DB0001R02C21N2_UP	AD0002R01C04N2_UP	Up-Up	ACTATGATGTGGGAAAGGACTCAGA	ATGGATAGGTTATTCACTCTGACTC	16	10376	6115	TUBA1B	84902	9655	CCDC123
DB0001R02C21N2_DN	AD0002R05C12N2_DN	Dn-Dn	TGATCCGCAGAACAACATAGAATAA	AAGTTACTCCCGTGCATTCGCTAAG	1	10376	6115	TUBA1B	203068	3825	TUBB
DB0001R02C21N2_DN	AD0003R03C13N2_DN	Dn-Dn	TGATCCGCAGAACAACATAGAATAA	AACTGTTTAGATTCTCGTGACTTGA	20	10376	6115	TUBA1B	22974	3600	TPX2
DB0001R02C22N2_UP	AD0001R07C04N2_UP	Up-Up	TCGTGGAGGGGTAACTTTTGCTCTA	AGGTTAGCGCGCAAGTTTCTATCGG	2	10376	6115	TUBA1B	11258	3972	DCTN3
DB0001R02C22N2_UP	AD0001R11C09N2_UP	Up-Up	TCGTGGAGGGGTAACTTTTGCTCTA	AACATGAGCGTCATCTCATGCAAGT	141	10376	6115	TUBA1B	5518	5861	PPP2R1A
DB0001R02C22N2_UP	AD0001R16C10N2_UP	Up-Up	TCGTGGAGGGGTAACTTTTGCTCTA	CCGATAAACGGCGGCCAGCATGAGA	1	10376	6115	TUBA1B	27229	907	TUBGCP4
DB0001R02C22N2_DN	AD0002R14C23N2_DN	Dn-Dn	TAAGCCTTGTTCCCTGACAAAGATG	AGGTTGTCACGTTGACTTATTCTCT	1	10376	6115	TUBA1B	79441	4024	HAUS3
DB0001R02C22N2_UP	AD0003R03C21N2_UP	Up-Up	TCGTGGAGGGGTAACTTTTGCTCTA	TGGCGAAGAGGCGCGAAATCCTTAT	1	10376	6115	TUBA1B	1781	291	DYNC1I2
DB0001R03C01N2_UP	AD0001R15C02N2_UP	Up-Up	TGGGCGAGCCGTACGCCCCAGGTGC	AGGTAACCAATCCTAGAGCAATAGT	2	57819	6601	LSM2	1070	5538	CETN3
DB0001R03C01N2_DN	AD0002R01C07N2_DN	Dn-Dn	GATGACCGGCGCGGTACTCGCCGCC	ACTGCCGAGACCAACAGTCAAGAAA	1	57819	6601	LSM2	3320	56677	HSP90AA1
DB0001R03C01N2_DN	AD0002R02C10N1_DN	Dn-Dn	GATGACCGGCGCGGTACTCGCCGCC	CACTAAGGACGTCAGAAAACCAGCG	92	57819	6601	LSM2	896	6197	CCND3
DB0001R03C01N2_DN	AD0002R02C16N2_DN	Dn-Dn	GATGACCGGCGCGGTACTCGCCGCC	GTCTAATACCTCATACACTCACTCA	2	57819	6601	LSM2	3320	53186	HSP90AA1
DB0001R03C01N2_DN	AD0002R11C12N2_DN	Dn-Dn	GATGACCGGCGCGGTACTCGCCGCC	GGCTACAACGATATCAACCCTTACG	2	57819	6601	LSM2	51053	5591	GMNN
DB0001R03C01N2_DN	AD0002R11C22N2_DN	Dn-Dn	GATGACCGGCGCGGTACTCGCCGCC	GAAACTGCAAATTCGAATAGATTAT	37	57819	6601	LSM2	5708	5171	PSMD2
DB0001R03C01N2_UP	AD0002R12C02N2_UP	Up-Up	TGGGCGAGCCGTACGCCCCAGGTGC	CTTTACGGATCTATCTTCTCTTGAC	3	57819	6601	LSM2	56915	4997	EXOSC5
DB0001R03C01N2_DN	AD0002R12C02N2_DN	Dn-Dn	GATGACCGGCGCGGTACTCGCCGCC	CAGAATGCCTCAAGCTTGTAATGCG	106	57819	6601	LSM2	56915	4997	EXOSC5
DB0001R03C01N2_UP	AD0002R12C04N1_UP	Up-Up	TGGGCGAGCCGTACGCCCCAGGTGC	ACATCGGCACCGAAGCCCGCCGTA	4	57819	6601	LSM2	1032	3933	CDKN2D
DB0001R03C01N2_DN	AD0002R12C04N1_DN	Dn-Dn	GATGACCGGCGCGGTACTCGCCGCC	CTTAAGGTGAGTTATCCATATCTAT	1	57819	6601	LSM2	1032	3933	CDKN2D
DB0001R03C01N2_UP	AD0002R12C05N1_UP	Up-Up	TGGGCGAGCCGTACGCCCCAGGTGC	GCTCAGTGGGCTAGATGGGTGGATG	3292	57819	6601	LSM2	1032	3933	CDKN2D
DB0001R03C01N2_DN	AD0002R12C05N1_DN	Dn-Dn	GATGACCGGCGCGGTACTCGCCGCC	TATTCTCTAATTAAGATACTTCGCC	1937	57819	6601	LSM2	1032	3933	CDKN2D
DB0001R03C01N2_DN	AD0002R12C08N1_DN	Dn-Dn	GATGACCGGCGCGGTACTCGCCGCC	AGCCCCACACGGGTATTACACTTCA	1	57819	6601	LSM2	10933	4430	MORF4L1
DB0001R03C01N2_UP	AD0002R13C03N2_UP	Up-Up	TGGGCGAGCCGTACGCCCCAGGTGC	TAAGGAACGTGCGGATTGGGCGTGGG	1	57819	6601	LSM2	5111	3156	PCNA
DB0001R03C01N2_UP	AD0002R13C22N2_UP	Up-Up	TGGGCGAGCCGTACGCCCCAGGTGC	GACCCCGGAGCTTAGCTCCCCTGGG	1	57819	6601	LSM2	56904	6148	SH3GLB2
DB0001R03C01N2_UP	AD0003R02C15N1_UP	Up-Up	TGGGCGAGCCGTACGCCCCAGGTGC	AGAGTTTTTAATAACAGATGGTATTTAGT	7198	57819	6601	LSM2	27258	5664	LSM3
DB0001R03C01N2_DN	AD0003R02C15N1_DN	Dn-Dn	GATGACCGGCGCGGTACTCGCCGCC	ACGGCCAACCCTCAGATCTGCGCCA	12282	57819	6601	LSM2	27258	5664	LSM3
DB0001R03C01N2_UP	AD0003R02C17N2_UP	Up-Up	TGGGCGAGCCGTACGCCCCAGGTGC	TCTGTAAACAGTACAGGAGGCGTTA	18742	57819	6601	LSM2	27258	5664	LSM3
DB0001R03C01N2_DN	AD0003R02C17N2_DN	Dn-Dn	GATGACCGGCGCGGTACTCGCCGCC	AATCACGATCAGTTCAAACCCTGTT	13545	57819	6601	LSM2	27258	5664	LSM3
DB0001R03C01N2_UP	AD0003R02C19N2_UP	Up-Up	TGGGCGAGCCGTACGCCCCAGGTGC	AATGTTTCATCCTACGTGTATGAAG	1152	57819	6601	LSM2	114932	2777	MRFAP1L1
DB0001R03C01N2_DN	AD0003R02C19N2_DN	Dn-Dn	GATGACCGGCGCGGTACTCGCCGCC	GTAATAGAGTAAGACCCGATTATGT	1151	57819	6601	LSM2	114932	2777	MRFAP1L1
DB0001R03C01N2_UP	AD0003R02C22N2_UP	Up-Up	TGGGCGAGCCGTACGCCCCAGGTGC	CTGTGTTGTGTCATTTATGTTTGAT	3	57819	6601	LSM2	114932	2777	MRFAP1L1
DB0001R03C01N2_DN	AD0003R04C14N2_DN	Dn-Dn	GATGACCGGCGCGGTACTCGCCGCC	CAGAGAGCCACCTGGTCTCACACGG	1	57819	6601	LSM2	54585	10414	LZTFL1
DB0001R03C02N2_DN	AD0001R01C10N2_DN	Dn-Dn	CCAGACGTATGCCTAGTCGCGGGCG	CATCACCGCCACTTGTTACATGAAA	1	57819	6601	LSM2	7532	801	YWHAG
DB0001R03C02N2_UP	AD0001R05C13N2_UP	Up-Up	TTGACTAGTGATCGACTCGCGTGGC	TATGTTTCTTTATCGATACTTGCAC	1	57819	6601	LSM2	115106	13260	HAUS1
DB0001R03C02N2_DN	AD0001R08C06N2_DN	Dn-Dn	CCAGACGTATGCCTAGTCGCGGGCG	TACACCTTCCACCCCCACACGGCTA	1	57819	6601	LSM2	4751	14238	NEK2
DB0001R03C02N2_DN	AD0001R09C09N2_DN	Dn-Dn	CCAGACGTATGCCTAGTCGCGGGCG	TGTAACTAGACGTTTTAGTCCCACG	1	57819	6601	LSM2	8636	2717	SSNA1
DB0001R03C02N2_UP	AD0001R09C21N1_UP	Up-Up	TTGACTAGTGATCGACTCGCGTGGC	GGTGAGGGGGTTAGCATCGCGAGTA	2109	57819	6601	LSM2	10320	2940	IKZF1
DB0001R03C02N2_DN	AD0001R09C21N1_DN	Dn-Dn	CCAGACGTATGCCTAGTCGCGGGCG	AGATGTATAATCCTTTATAGCTTCA	912	57819	6601	LSM2	10320	2940	IKZF1
DB0001R03C02N2_UP	AD0001R09C22N2_UP	Up-Up	TTGACTAGTGATCGACTCGCGTGGC	GGTGTGTTAGTATGGTGTGTAGAGC	39	57819	6601	LSM2	10320	2940	IKZF1
DB0001R03C02N2_DN	AD0001R09C22N2_DN	Dn-Dn	CCAGACGTATGCCTAGTCGCGGGCG	CCCAGTCTTTACCGGCTCAAAGATT	192	57819	6601	LSM2	10320	2940	IKZF1
DB0001R03C02N2_DN	AD0001R09C24N2_DN	Dn-Dn	CCAGACGTATGCCTAGTCGCGGGCG	GTCCCTGTCTGTTTCGCTGTCGAAT	1	57819	6601	LSM2	90410	10243	IFT20
DB0001R03C02N2_DN	AD0001R12C06N2_DN	Dn-Dn	CCAGACGTATGCCTAGTCGCGGGCG	CGGACGTTCAACCATACCGGGCAGA	1	57819	6601	LSM2	201255	7299	LRRC45
DB0001R03C02N2_UP	AD0001R15C15N2_UP	Up-Up	TTGACTAGTGATCGACTCGCGTGGC	GTAATTAAAACGAAAGAGTATTGGG	1	57819	6601	LSM2	22924	7187	MAPRE3
DB0001R03C02N2_DN	AD0001R15C21N1_DN	Dn-Dn	CCAGACGTATGCCTAGTCGCGGGCG	TAGTCGCAAATATCACGACAAACCA	1	57819	6601	LSM2	983	5873	CDK1
DB0001R03C02N2_DN	AD0001R16C16N1_DN	Dn-Dn	CCAGACGTATGCCTAGTCGCGGGCG	ATTACCAGACAAGACGTTACACGGC	1	57819	6601	LSM2	54801	8819	HAUS6
DB0001R03C02N2_DN	AD0002R01C06N2_DN	Dn-Dn	CCAGACGTATGCCTAGTCGCGGGCG	TCAAAAGGTAATGAAAAGCGATTGA	1	57819	6601	LSM2	3320	56677	HSP90AA1
DB0001R03C02N2_UP	AD0002R01C09N2_UP	Up-Up	TTGACTAGTGATCGACTCGCGTGGC	CAGATTTCAGGACTCTGCGTGCGTC	1	57819	6601	LSM2	10460	56175	TACC3
DB0001R03C02N2_UP	AD0002R02C10N1_UP	Up-Up	TTGACTAGTGATCGACTCGCGTGGC	CAAGCGGCATCATGCGCGTTACCAG	3	57819	6601	LSM2	896	6197	CCND3
DB0001R03C02N2_DN	AD0002R03C13N2_DN	Dn-Dn	CCAGACGTATGCCTAGTCGCGGGCG	GCCCCTCCTAGCACAGTCTTTTGAC	1	57819	6601	LSM2	164045	53147	HFM1
DB0001R03C02N2_UP	AD0002R04C17N2_UP	Up-Up	TTGACTAGTGATCGACTCGCGTGGC	AGTAGGTTTACCACCTTAATCAATT	1	57819	6601	LSM2	25886	4487	POC1A
DB0001R03C02N2_DN	AD0002R04C21N2_DN	Dn-Dn	CCAGACGTATGCCTAGTCGCGGGCG	CCTCCCATCTTCCACGCTACGGCTC	14	57819	6601	LSM2	5576	4132	PRKAR2A
DB0001R03C02N2_UP	AD0002R05C24N2_UP	Up-Up	TTGACTAGTGATCGACTCGCGTGGC	TGTCTATATGGGCGAGGCGTCGCTC	1	57819	6601	LSM2	55012	2389	PPP2R3C
DB0001R03C02N2_UP	AD0002R07C03N2_UP	Up-Up	TTGACTAGTGATCGACTCGCGTGGC	CGTGGGAGTGGACAGGTGAGGGCGT	34	57819	6601	LSM2	95681	71181	TSGA14
DB0001R03C02N2_DN	AD0002R07C08N2_DN	Dn-Dn	CCAGACGTATGCCTAGTCGCGGGCG	TAACCCTCTAAAATACACTTACAGA	1	57819	6601	LSM2	95681	71181	TSGA14
DB0001R03C02N2_DN	AD0002R09C03N2_DN	Dn-Dn	CCAGACGTATGCCTAGTCGCGGGCG	CGACTCACTTTTAAAAACAACTAAG	1	57819	6601	LSM2	10460	71455	TACC3
DB0001R03C02N2_UP	AD0002R09C04N2_UP	Up-Up	TTGACTAGTGATCGACTCGCGTGGC	TGTGGCGACATTCACAACTCTTGTT	2	57819	6601	LSM2	10460	71455	TACC3
DB0001R03C02N2_UP	AD0002R10C16N2_UP	Up-Up	TTGACTAGTGATCGACTCGCGTGGC	AACACGGGGCGCGTAAGGGGGCGGG	1	57819	6601	LSM2	10013	8810	HDAC6
DB0001R03C02N2_UP	AD0002R11C19N1_UP	Up-Up	TTGACTAGTGATCGACTCGCGTGGC	CAAAATCTGCCCAAGTATAGCTGC	1	57819	6601	LSM2	51053	5591	GMNN
DB0001R03C02N2_UP	AD0002R11C20N2_UP	Up-Up	TTGACTAGTGATCGACTCGCGTGGC	GATGGAATCAGCAATGTATATGCTA	9	57819	6601	LSM2	5708	5171	PSMD2
DB0001R03C02N2_UP	AD0002R11C22N2_UP	Up-Up	TTGACTAGTGATCGACTCGCGTGGC	CAAGTACCTTATCGTACAAATTCTG	3482	57819	6601	LSM2	5708	5171	PSMD2
DB0001R03C02N2_DN	AD0002R11C22N2_DN	Dn-Dn	CCAGACGTATGCCTAGTCGCGGGCG	GAAACTGCAAATTCGAATAGATTAT	916	57819	6601	LSM2	5708	5171	PSMD2
DB0001R03C02N2_UP	AD0002R12C02N2_UP	Up-Up	TTGACTAGTGATCGACTCGCGTGGC	CTTTACGGATCTATCTTCTCTTGAC	158	57819	6601	LSM2	56915	4997	EXOSC5
DB0001R03C02N2_DN	AD0002R12C02N2_DN	Dn-Dn	CCAGACGTATGCCTAGTCGCGGGCG	CAGAATGCCTCAAGCTTGTAATGCG	153	57819	6601	LSM2	56915	4997	EXOSC5
DB0001R03C02N2_UP	AD0002R12C04N1_UP	Up-Up	TTGACTAGTGATCGACTCGCGTGGC	ACATCGGCACCGAAGCCCGCCGTA	2	57819	6601	LSM2	1032	3933	CDKN2D
DB0001R03C02N2_DN	AD0002R12C04N1_DN	Dn-Dn	CCAGACGTATGCCTAGTCGCGGGCG	CTTAAGGTGAGTTATCCATATCTAT	1	57819	6601	LSM2	1032	3933	CDKN2D
DB0001R03C02N2_UP	AD0002R12C05N1_UP	Up-Up	TTGACTAGTGATCGACTCGCGTGGC	GCTCAGTGGGCTAGATGGGTGGATG	13	57819	6601	LSM2	1032	3933	CDKN2D
DB0001R03C02N2_DN	AD0002R12C08N1_DN	Dn-Dn	CCAGACGTATGCCTAGTCGCGGGCG	AGCCCCACACGGGTATTACACTTCA	1	57819	6601	LSM2	10933	4430	MORF4L1
DB0001R03C02N2_UP	AD0002R13C09N2_UP	Up-Up	TTGACTAGTGATCGACTCGCGTGGC	AGTTCAAAATCTTGCTTTTTAGTAT	1	57819	6601	LSM2	5701	7961	PSMC2
DB0001R03C02N2_DN	AD0002R13C09N2_DN	Dn-Dn	CCAGACGTATGCCTAGTCGCGGGCG	CCCCCATGCCATGCGACTATCTGTT	1	57819	6601	LSM2	5701	7961	PSMC2
DB0001R03C02N2_UP	AD0002R13C10N2_UP	Up-Up	TTGACTAGTGATCGACTCGCGTGGC	AAAAATGTCTTCCATGTCAGCTGAG	1	57819	6601	LSM2	5701	7961	PSMC2
DB0001R03C02N2_DN	AD0002R13C14N2_DN	Dn-Dn	CCAGACGTATGCCTAGTCGCGGGCG	AGGCACTGAAGTCATCATGAGATCG	2	57819	6601	LSM2	1019	4019	CDK4
DB0001R03C02N2_DN	AD0002R13C18N2_DN	Dn-Dn	CCAGACGTATGCCTAGTCGCGGGCG	GGAACTTAGGGGGGCGCTCCAAGCG	1	57819	6601	LSM2	665	2427	BNIP3L
DB0001R03C02N2_DN	AD0002R13C22N2_DN	Dn-Dn	CCAGACGTATGCCTAGTCGCGGGCG	ATGTTCAGCTCCTGCTATCAGAACA	1	57819	6601	LSM2	56904	6148	SH3GLB2
DB0001R03C02N2_UP	AD0002R14C06N1_UP	Up-Up	TTGACTAGTGATCGACTCGCGTGGC	CTGCCCGGAAGTATTCGGGAGGTGG	1	57819	6601	LSM2	638	3740	BIK
DB0001R03C02N2_UP	AD0002R14C11N2_UP	Up-Up	TTGACTAGTGATCGACTCGCGTGGC	GACCTATCTCGAAGATACATGCCC	1	57819	6601	LSM2	84100	1857	ARL6
DB0001R03C02N2_DN	AD0002R15C10N2_DN	Dn-Dn	CCAGACGTATGCCTAGTCGCGGGCG	GTGCATTCTCTCTAACCCAAATGGC	1	57819	6601	LSM2	80321	1596	CEP70
DB0001R03C02N2_UP	AD0002R15C12N2_UP	Up-Up	TTGACTAGTGATCGACTCGCGTGGC	CTGAATATATGTGATGGTATTGAGG	1	57819	6601	LSM2	80321	1596	CEP70
DB0001R03C02N2_UP	AD0003R02C15N1_UP	Up-Up	TTGACTAGTGATCGACTCGCGTGGC	AGAGTTTTTAATAACAGATGGTATTTAGT	21474	57819	6601	LSM2	27258	5664	LSM3
DB0001R03C02N2_DN	AD0003R02C15N1_DN	Dn-Dn	CCAGACGTATGCCTAGTCGCGGGCG	ACGGCCAACCCTCAGATCTGCGCCA	26157	57819	6601	LSM2	27258	5664	LSM3
DB0001R03C02N2_UP	AD0003R02C17N2_UP	Up-Up	TTGACTAGTGATCGACTCGCGTGGC	TCTGTAAACAGTACAGGAGGCGTTA	100387	57819	6601	LSM2	27258	5664	LSM3
DB0001R03C02N2_DN	AD0003R02C17N2_DN	Dn-Dn	CCAGACGTATGCCTAGTCGCGGGCG	AATCACGATCAGTTCAAACCCTGTT	51407	57819	6601	LSM2	27258	5664	LSM3
DB0001R03C02N2_UP	AD0003R02C19N2_UP	Up-Up	TTGACTAGTGATCGACTCGCGTGGC	AATGTTTCATCCTACGTGTATGAAG	6628	57819	6601	LSM2	114932	2777	MRFAP1L1
DB0001R03C02N2_DN	AD0003R02C19N2_DN	Dn-Dn	CCAGACGTATGCCTAGTCGCGGGCG	GTAATAGAGTAAGACCCGATTATGT	4564	57819	6601	LSM2	114932	2777	MRFAP1L1
DB0001R03C02N2_UP	AD0003R02C22N2_UP	Up-Up	TTGACTAGTGATCGACTCGCGTGGC	CTGTGTTGTGTCATTTATGTTTGAT	12194	57819	6601	LSM2	114932	2777	MRFAP1L1
DB0001R03C02N2_DN	AD0003R02C22N2_DN	Dn-Dn	CCAGACGTATGCCTAGTCGCGGGCG	TTAAACTAGGAATAGCCTACATTTA	6083	57819	6601	LSM2	114932	2777	MRFAP1L1
DB0001R03C02N2_UP	AD0003R02C24N1_UP	Up-Up	TTGACTAGTGATCGACTCGCGTGGC	GCACGTTGCTCTTCCTGTTGTACTT	1	57819	6601	LSM2	6271	5964	S100A1
DB0001R03C02N2_UP	AD0003R04C16N2_UP	Up-Up	TTGACTAGTGATCGACTCGCGTGGC	AAGTGTTTATGAGTAGCTGGCATGA	1	57819	6601	LSM2	129880	10732	BBS5
DB0001R03C02N2_UP	AD0003R04C18N2_UP	Up-Up	TTGACTAGTGATCGACTCGCGTGGC	CCGTGAATACGCAGACTCTGCCCGG	1	57819	6601	LSM2	153241	10401	CEP120
DB0001R03C02N2_DN	AD0003R05C07N2_DN	Dn-Dn	CCAGACGTATGCCTAGTCGCGGGCG	GCGTTCACAATAAACAAGGTAAATG	1	57819	6601	LSM2	93323	7014	HAUS8
DB0001R03C02N2_DN	AD0003R06C08N2_DN	Dn-Dn	CCAGACGTATGCCTAGTCGCGGGCG	GTAGAAGATATACGAAACGGACCTT	1	57819	6601	LSM2	83540	5774	NUF2
DB0001R03C02N2_UP	AD0003R06C17N2_UP	Up-Up	TTGACTAGTGATCGACTCGCGTGGC	GTTATAATGTCGGCCACGACGTGGT	1	57819	6601	LSM2	60509	4496	AGBL5
DB0001R03C07N2_UP	AD0001R01C03N2_UP	Up-Up	ATCCAACCTAGTATACTGTTTGACG	CCGGGGGTGGGGAGACGGCCCTGGA	1	10933	4430	MORF4L1	9814	9688	SFI1
DB0001R03C07N2_UP	AD0001R01C09N2_UP	Up-Up	ATCCAACCTAGTATACTGTTTGACG	AATTGAACGGTCAGTGGCATTCCCG	1	10933	4430	MORF4L1	7532	801	YWHAG
DB0001R03C07N2_UP	AD0001R01C10N2_UP	Up-Up	ATCCAACCTAGTATACTGTTTGACG	ATCGTACATTCAATCTATGCGACCG	1	10933	4430	MORF4L1	7532	801	YWHAG
DB0001R03C07N2_UP	AD0001R02C07N2_UP	Up-Up	ATCCAACCTAGTATACTGTTTGACG	GGGCCCGCTGCAGGCAATGGTGGGG	1	10933	4430	MORF4L1	10376	1072	TUBA1B
DB0001R03C07N2_UP	AD0001R02C11N2_UP	Up-Up	ATCCAACCTAGTATACTGTTTGACG	GGAGGTTGGCGGCCATTCTCGTGCG	1	10933	4430	MORF4L1	10376	1072	TUBA1B
DB0001R03C07N2_DN	AD0001R03C02N2_DN	Dn-Dn	ACTATCTCGTACGGCGCGCCGTAGA	GTCACATAACTGCGCTCACACTACA	1	10933	4430	MORF4L1	55722	4	CEP72
DB0001R03C07N2_DN	AD0001R03C04N2_DN	Dn-Dn	ACTATCTCGTACGGCGCGCCGTAGA	GGCGCTCGAATCCTTACTCTCATAA	49	10933	4430	MORF4L1	261734	10399	NPHP4
DB0001R03C07N2_DN	AD0001R04C13N2_DN	Dn-Dn	ACTATCTCGTACGGCGCGCCGTAGA	AATCAAGCAACGCACAGGATCCTGA	32	10933	4430	MORF4L1	26146	11570	TRAF3IP1
DB0001R03C07N2_UP	AD0001R05C15N1_UP	Up-Up	ATCCAACCTAGTATACTGTTTGACG	TTTAAAAGACCGATAATGAAATGGG	1	10933	4430	MORF4L1	27229	5836	TUBGCP4
DB0001R03C07N2_UP	AD0001R05C24N2_UP	Up-Up	ATCCAACCTAGTATACTGTTTGACG	AGCTGGACACGACGCCGTGGTATTG	1	10933	4430	MORF4L1	56890	9176	MDM1
DB0001R03C07N2_UP	AD0001R07C06N2_UP	Up-Up	ATCCAACCTAGTATACTGTTTGACG	TCCCTGGGTAGAGGACGGGAAGGGG	1	10933	4430	MORF4L1	11258	3972	DCTN3
DB0001R03C07N2_DN	AD0001R09C06N2_DN	Dn-Dn	ACTATCTCGTACGGCGCGCCGTAGA	GGTTAGCTGTTGCGGACCTGCAATA	2	10933	4430	MORF4L1	203068	14788	TUBB
DB0001R03C07N2_UP	AD0001R09C21N1_UP	Up-Up	ATCCAACCTAGTATACTGTTTGACG	GGTGAGGGGGTTAGCATCGCGAGTA	116	10933	4430	MORF4L1	10320	2940	IKZF1
DB0001R03C07N2_DN	AD0001R09C21N1_DN	Dn-Dn	ACTATCTCGTACGGCGCGCCGTAGA	AGATGTATAATCCTTTATAGCTTCA	1130	10933	4430	MORF4L1	10320	2940	IKZF1
DB0001R03C07N2_UP	AD0001R09C22N2_UP	Up-Up	ATCCAACCTAGTATACTGTTTGACG	GGTGTGTTAGTATGGTGTGTAGAGC	2	10933	4430	MORF4L1	10320	2940	IKZF1
DB0001R03C07N2_UP	AD0001R09C24N2_UP	Up-Up	ATCCAACCTAGTATACTGTTTGACG	TACATTCTTGGGAAGTTCGCTAGCG	1	10933	4430	MORF4L1	90410	10243	IFT20
DB0001R03C07N2_UP	AD0001R10C19N1_UP	Up-Up	ATCCAACCTAGTATACTGTTTGACG	CGGTATCAGTAGGGCAGTATTTCGG	1	10933	4430	MORF4L1	10540	3453	DCTN2
DB0001R03C07N2_UP	AD0001R10C20N2_UP	Up-Up	ATCCAACCTAGTATACTGTTTGACG	GACCCGGAATTTGTTTGATAGCGGG	1	10933	4430	MORF4L1	10540	3453	DCTN2
DB0001R03C07N2_DN	AD0001R10C22N2_DN	Dn-Dn	ACTATCTCGTACGGCGCGCCGTAGA	CGCGGGCTGCCCGGATCACTACAC	1	10933	4430	MORF4L1	49856	7939	WDR8
DB0001R03C07N2_DN	AD0001R11C04N2_DN	Dn-Dn	ACTATCTCGTACGGCGCGCCGTAGA	TAATCCCGTATTGCCAATTCAAGAC	1	10933	4430	MORF4L1	7283	8018	TUBG1
DB0001R03C07N2_UP	AD0001R11C11N2_UP	Up-Up	ATCCAACCTAGTATACTGTTTGACG	GCCCAGGCTTTCTCTGTTGGGGAAGT	1	10933	4430	MORF4L1	5518	5861	PPP2R1A
DB0001R03C07N2_DN	AD0001R12C02N2_DN	Dn-Dn	ACTATCTCGTACGGCGCGCCGTAGA	TAGAAGGCGAGAAACAACTTTCTAT	1	10933	4430	MORF4L1	121441	1509	NEDD1
DB0001R03C07N2_DN	AD0001R13C17N1_DN	Dn-Dn	ACTATCTCGTACGGCGCGCCGTAGA	CCTCTATGCGCCACTACCGTCCACG	1	10933	4430	MORF4L1	8655	56155	DYNLL1
DB0001R03C07N2_DN	AD0001R13C24N2_DN	Dn-Dn	ACTATCTCGTACGGCGCGCCGTAGA	CAAAATATAGTGTCAAGTAAAAGTG	1	10933	4430	MORF4L1	25886	56591	POC1A
DB0001R03C07N2_DN	AD0001R14C18N1_DN	Dn-Dn	ACTATCTCGTACGGCGCGCCGTAGA	CGAATACGGTCTACCATTTATGCAG	1	10933	4430	MORF4L1	3796	8070	KIF2A
DB0001R03C07N2_DN	AD0001R15C10N2_DN	Dn-Dn	ACTATCTCGTACGGCGCGCCGTAGA	AGCCGATTCGTTTATCAGAAGGCTG	1	10933	4430	MORF4L1	22924	7187	MAPRE3
DB0001R03C07N2_UP	AD0001R16C10N2_UP	Up-Up	ATCCAACCTAGTATACTGTTTGACG	CCGATAAACGGCGGCCAGCATGAGA	1	10933	4430	MORF4L1	27229	907	TUBGCP4
DB0001R03C07N2_UP	AD0002R01C08N2_UP	Up-Up	ATCCAACCTAGTATACTGTTTGACG	GGGTATTAGACTAGATCGAACAGGG	1	10933	4430	MORF4L1	10460	56175	TACC3
DB0001R03C07N2_DN	AD0002R01C09N2_DN	Dn-Dn	ACTATCTCGTACGGCGCGCCGTAGA	ATTACTCAAAACAGTTAAACACGAC	1	10933	4430	MORF4L1	10460	56175	TACC3
DB0001R03C07N2_UP	AD0002R02C01N2_UP	Up-Up	ATCCAACCTAGTATACTGTTTGACG	TGCTGGGGGAACCCGCATCGAACCC	1	10933	4430	MORF4L1	55165	4717	CEP55
DB0001R03C07N2_UP	AD0002R02C07N2_UP	Up-Up	ATCCAACCTAGTATACTGTTTGACG	TAGAGTTTTTTGATATATGTCTTTT	2	10933	4430	MORF4L1	29883	10940	CNOT7
DB0001R03C07N2_DN	AD0002R02C22N2_DN	Dn-Dn	ACTATCTCGTACGGCGCGCCGTAGA	TCTACGGAATTCTGCATCTCAACCC	1	10933	4430	MORF4L1	49856	55298	WDR8
DB0001R03C07N2_DN	AD0002R05C11N2_DN	Dn-Dn	ACTATCTCGTACGGCGCGCCGTAGA	TCCCCACCCCTTCACCTTCGCCCAT	1	10933	4430	MORF4L1	203068	3825	TUBB
DB0001R03C07N2_DN	AD0002R05C18N2_DN	Dn-Dn	ACTATCTCGTACGGCGCGCCGTAGA	TGCTATAACCTCAAAGTACCGTTCC	1	10933	4430	MORF4L1	7846	4595	TUBA1A
DB0001R03C07N2_UP	AD0002R06C12N1_UP	Up-Up	ATCCAACCTAGTATACTGTTTGACG	CACGAGGACGTCGTGGGACCGGTGC	1	10933	4430	MORF4L1	147841	71933	SPC24
DB0001R03C07N2_DN	AD0002R06C12N1_DN	Dn-Dn	ACTATCTCGTACGGCGCGCCGTAGA	CAATAACTGAAAGAACTGTAGTGCT	1	10933	4430	MORF4L1	147841	71933	SPC24
DB0001R03C07N2_DN	AD0002R07C08N2_DN	Dn-Dn	ACTATCTCGTACGGCGCGCCGTAGA	TAACCCTCTAAAATACACTTACAGA	1	10933	4430	MORF4L1	95681	71181	TSGA14
DB0001R03C07N2_UP	AD0002R07C21N2_UP	Up-Up	ATCCAACCTAGTATACTGTTTGACG	GTTGCACCAGGGGGGTATTGGCTGA	1	10933	4430	MORF4L1	5048	12270	PAFAH1B1
DB0001R03C07N2_DN	AD0002R08C15N2_DN	Dn-Dn	ACTATCTCGTACGGCGCGCCGTAGA	CCGGCGGCCTGTCCATACGTGGGCA	1	10933	4430	MORF4L1	10464	71402	PIBF1
DB0001R03C07N2_DN	AD0002R08C16N1_DN	Dn-Dn	ACTATCTCGTACGGCGCGCCGTAGA	AAAGAACAACAAGACGGGCAAGAAC	3	10933	4430	MORF4L1	10464	71402	PIBF1
DB0001R03C07N2_DN	AD0002R09C17N2_DN	Dn-Dn	ACTATCTCGTACGGCGCGCCGTAGA	CGGCAAAGTTAGCACAAGCGCATGG	2	10933	4430	MORF4L1	282809	1515	POC1B
DB0001R03C07N2_DN	AD0002R09C21N2_DN	Dn-Dn	ACTATCTCGTACGGCGCGCCGTAGA	TCCCGACGGCCTCAAATCACCATAA	1	10933	4430	MORF4L1	80254	7011	CEP63
DB0001R03C07N2_UP	AD0002R11C05N2_UP	Up-Up	ATCCAACCTAGTATACTGTTTGACG	ATTTTTGTGGTGGAGATAAGGTCGG	3	10933	4430	MORF4L1	27077	4426	B9D1
DB0001R03C07N2_UP	AD0002R11C12N2_UP	Up-Up	ATCCAACCTAGTATACTGTTTGACG	TGGTGATTTTAGGGGATTGACTAAT	1	10933	4430	MORF4L1	51053	5591	GMNN
DB0001R03C07N2_UP	AD0002R11C19N1_UP	Up-Up	ATCCAACCTAGTATACTGTTTGACG	CAAAATCTGCCCAAGTATAGCTGC	1	10933	4430	MORF4L1	51053	5591	GMNN
DB0001R03C07N2_DN	AD0002R11C22N2_DN	Dn-Dn	ACTATCTCGTACGGCGCGCCGTAGA	GAAACTGCAAATTCGAATAGATTAT	1	10933	4430	MORF4L1	5708	5171	PSMD2
DB0001R03C07N2_UP	AD0002R12C03N2_UP	Up-Up	ATCCAACCTAGTATACTGTTTGACG	AACAGTATGGGTTCGTGTAGGGCTT	2	10933	4430	MORF4L1	56915	4997	EXOSC5
DB0001R03C07N2_UP	AD0002R12C04N1_UP	Up-Up	ATCCAACCTAGTATACTGTTTGACG	ACATCGGCACCGAAGCCCGCCGTA	2	10933	4430	MORF4L1	1032	3933	CDKN2D
DB0001R03C07N2_DN	AD0002R12C04N1_DN	Dn-Dn	ACTATCTCGTACGGCGCGCCGTAGA	CTTAAGGTGAGTTATCCATATCTAT	5	10933	4430	MORF4L1	1032	3933	CDKN2D
DB0001R03C07N2_UP	AD0002R12C05N1_UP	Up-Up	ATCCAACCTAGTATACTGTTTGACG	GCTCAGTGGGCTAGATGGGTGGATG	2	10933	4430	MORF4L1	1032	3933	CDKN2D
DB0001R03C07N2_UP	AD0002R13C03N2_UP	Up-Up	ATCCAACCTAGTATACTGTTTGACG	TAAGGAACGTGCGGATTGGGCGTGGG	2	10933	4430	MORF4L1	5111	3156	PCNA
DB0001R03C07N2_UP	AD0002R13C09N2_UP	Up-Up	ATCCAACCTAGTATACTGTTTGACG	AGTTCAAAATCTTGCTTTTTAGTAT	2	10933	4430	MORF4L1	5701	7961	PSMC2
DB0001R03C07N2_DN	AD0002R13C09N2_DN	Dn-Dn	ACTATCTCGTACGGCGCGCCGTAGA	CCCCCATGCCATGCGACTATCTGTT	1	10933	4430	MORF4L1	5701	7961	PSMC2
DB0001R03C07N2_DN	AD0002R13C10N2_DN	Dn-Dn	ACTATCTCGTACGGCGCGCCGTAGA	GGTAGGCCGTAAAAACCTGCGGTAA	1	10933	4430	MORF4L1	5701	7961	PSMC2
DB0001R03C07N2_DN	AD0002R13C17N2_DN	Dn-Dn	ACTATCTCGTACGGCGCGCCGTAGA	GCCCTCTTCCCAGGCGCACACCCAT	1	10933	4430	MORF4L1	665	2427	BNIP3L
DB0001R03C07N2_UP	AD0002R13C21N2_UP	Up-Up	ATCCAACCTAGTATACTGTTTGACG	GATTCAGGACGACGTGCAAGGAGGG	2	10933	4430	MORF4L1	56904	6148	SH3GLB2
DB0001R03C07N2_DN	AD0002R13C22N2_DN	Dn-Dn	ACTATCTCGTACGGCGCGCCGTAGA	ATGTTCAGCTCCTGCTATCAGAACA	1	10933	4430	MORF4L1	56904	6148	SH3GLB2
DB0001R03C07N2_UP	AD0002R14C05N2_UP	Up-Up	ATCCAACCTAGTATACTGTTTGACG	CTTAATGTAATTAACAAACCTTAAC	1	10933	4430	MORF4L1	638	3740	BIK
DB0001R03C07N2_DN	AD0002R14C06N1_DN	Dn-Dn	ACTATCTCGTACGGCGCGCCGTAGA	AGGTATTATAGGAAAATATATCGAG	1	10933	4430	MORF4L1	638	3740	BIK
DB0001R03C07N2_UP	AD0002R14C14N2_UP	Up-Up	ATCCAACCTAGTATACTGTTTGACG	CGGTTGGGAGGAAGTGAGGAGGGTT	1	10933	4430	MORF4L1	1639	8953	DCTN1
DB0001R03C07N2_DN	AD0002R14C15N2_DN	Dn-Dn	ACTATCTCGTACGGCGCGCCGTAGA	GTACTACCAAATGAAATCTCAACTC	1	10933	4430	MORF4L1	1639	8953	DCTN1
DB0001R03C07N2_UP	AD0002R15C10N2_UP	Up-Up	ATCCAACCTAGTATACTGTTTGACG	TCTTTCCATATAAATGCGGAACGTC	1	10933	4430	MORF4L1	80321	1596	CEP70
DB0001R03C07N2_DN	AD0002R15C10N2_DN	Dn-Dn	ACTATCTCGTACGGCGCGCCGTAGA	GTGCATTCTCTCTAACCCAAATGGC	1	10933	4430	MORF4L1	80321	1596	CEP70
DB0001R03C07N2_UP	AD0002R15C12N2_UP	Up-Up	ATCCAACCTAGTATACTGTTTGACG	CTGAATATATGTGATGGTATTGAGG	3	10933	4430	MORF4L1	80321	1596	CEP70
DB0001R03C07N2_DN	AD0002R15C12N2_DN	Dn-Dn	ACTATCTCGTACGGCGCGCCGTAGA	CATACGGCCAACCAGTACATACCAG	2	10933	4430	MORF4L1	80321	1596	CEP70
DB0001R03C07N2_UP	AD0002R16C02N2_UP	Up-Up	ATCCAACCTAGTATACTGTTTGACG	GATATTGTCGGAATTGCCAATTCGC	1	10933	4430	MORF4L1	22852	70210	ANKRD26
DB0001R03C07N2_UP	AD0002R16C03N2_UP	Up-Up	ATCCAACCTAGTATACTGTTTGACG	GGGAATGGGAACCTATGATAGCTGTT	11	10933	4430	MORF4L1	22852	70210	ANKRD26
DB0001R03C07N2_UP	AD0003R02C19N2_UP	Up-Up	ATCCAACCTAGTATACTGTTTGACG	AATGTTTCATCCTACGTGTATGAAG	114388	10933	4430	MORF4L1	114932	2777	MRFAP1L1
DB0001R03C07N2_DN	AD0003R02C19N2_DN	Dn-Dn	ACTATCTCGTACGGCGCGCCGTAGA	GTAATAGAGTAAGACCCGATTATGT	107568	10933	4430	MORF4L1	114932	2777	MRFAP1L1
DB0001R03C07N2_UP	AD0003R02C22N2_UP	Up-Up	ATCCAACCTAGTATACTGTTTGACG	CTGTGTTGTGTCATTTATGTTTGAT	191854	10933	4430	MORF4L1	114932	2777	MRFAP1L1
DB0001R03C07N2_DN	AD0003R02C22N2_DN	Dn-Dn	ACTATCTCGTACGGCGCGCCGTAGA	TTAAACTAGGAATAGCCTACATTTA	125094	10933	4430	MORF4L1	114932	2777	MRFAP1L1
DB0001R03C07N2_DN	AD0003R04C10N2_DN	Dn-Dn	ACTATCTCGTACGGCGCGCCGTAGA	TCTTCTATCTTTCCTCATATATCAA	1	10933	4430	MORF4L1	9702	10302	CEP57
DB0001R03C07N2_UP	AD0003R04C15N1_UP	Up-Up	ATCCAACCTAGTATACTGTTTGACG	GGGATCTGAGTTAGGTGGGCTTGGC	1	10933	4430	MORF4L1	54585	10414	LZTFL1
DB0001R03C07N2_DN	AD0003R05C07N2_DN	Dn-Dn	ACTATCTCGTACGGCGCGCCGTAGA	GCGTTCACAATAAACAAGGTAAATG	1	10933	4430	MORF4L1	93323	7014	HAUS8
DB0001R03C07N2_DN	AD0003R05C23N2_DN	Dn-Dn	ACTATCTCGTACGGCGCGCCGTAGA	AGTGCTAGGCCAAACATATCTAATC	33	10933	4430	MORF4L1	55722	3636	CEP72
DB0001R03C10N2_UP	AD0001R01C12N2_UP	Up-Up	AAGTTAATTAGGAGGTCTCGGAAAG	CACATATAAAATCTTCATGTGCAAT	1	10933	4430	MORF4L1	1020	3701	CDK5
DB0001R03C10N2_DN	AD0001R02C03N1_DN	Dn-Dn	GTCGTCCACTAAAGTGTACTCTTTA	TCTCAAAAATGTGAAAAGAAAGGTA	39	10933	4430	MORF4L1	10382	6055	TUBB4
DB0001R03C10N2_UP	AD0001R02C07N2_UP	Up-Up	AAGTTAATTAGGAGGTCTCGGAAAG	GGGCCCGCTGCAGGCAATGGTGGGG	1	10933	4430	MORF4L1	10376	1072	TUBA1B
DB0001R03C10N2_UP	AD0001R03C02N2_UP	Up-Up	AAGTTAATTAGGAGGTCTCGGAAAG	TGTACTTTAGCATTATACATATGTC	1	10933	4430	MORF4L1	55722	4	CEP72
DB0001R03C10N2_DN	AD0001R05C06N2_DN	Dn-Dn	GTCGTCCACTAAAGTGTACTCTTTA	CCAATGCTATAAATCTTAATGCTC	1	10933	4430	MORF4L1	116840	12626	CNTROB
DB0001R03C10N2_DN	AD0001R05C15N1_DN	Dn-Dn	GTCGTCCACTAAAGTGTACTCTTTA	ACTGCAAATGACTTGAAGTCCGCCA	1	10933	4430	MORF4L1	27229	5836	TUBGCP4
DB0001R03C10N2_DN	AD0001R05C21N2_DN	Dn-Dn	GTCGTCCACTAAAGTGTACTCTTTA	CGGTCGGTGAACTTGGCTAATGGAG	2	10933	4430	MORF4L1	29911	573	HOOK2
DB0001R03C10N2_UP	AD0001R06C01N2_UP	Up-Up	AAGTTAATTAGGAGGTCTCGGAAAG	TGGTACGCTGCTATGGGGGGGGACG	1	10933	4430	MORF4L1	56890	9176	MDM1
DB0001R03C10N2_DN	AD0001R06C08N1_DN	Dn-Dn	GTCGTCCACTAAAGTGTACTCTTTA	CAAGAAAAATGTGTCTTTAAAACGC	2	10933	4430	MORF4L1	80321	9161	CEP70
DB0001R03C10N2_DN	AD0001R08C22N2_DN	Dn-Dn	GTCGTCCACTAAAGTGTACTCTTTA	CCAAATATCCACTCCCTCCCGACCG	1	10933	4430	MORF4L1	4739	14735	NEDD9
DB0001R03C10N2_UP	AD0001R09C21N1_UP	Up-Up	AAGTTAATTAGGAGGTCTCGGAAAG	GGTGAGGGGGTTAGCATCGCGAGTA	458	10933	4430	MORF4L1	10320	2940	IKZF1
DB0001R03C10N2_DN	AD0001R09C21N1_DN	Dn-Dn	GTCGTCCACTAAAGTGTACTCTTTA	AGATGTATAATCCTTTATAGCTTCA	1880	10933	4430	MORF4L1	10320	2940	IKZF1
DB0001R03C10N2_UP	AD0001R09C22N2_UP	Up-Up	AAGTTAATTAGGAGGTCTCGGAAAG	GGTGTGTTAGTATGGTGTGTAGAGC	21	10933	4430	MORF4L1	10320	2940	IKZF1
DB0001R03C10N2_DN	AD0001R10C01N2_DN	Dn-Dn	GTCGTCCACTAAAGTGTACTCTTTA	GTCGCTTATTGCTCATGCAATCTGT	3	10933	4430	MORF4L1	90410	10243	IFT20
DB0001R03C10N2_DN	AD0001R10C19N1_DN	Dn-Dn	GTCGTCCACTAAAGTGTACTCTTTA	GCGCAGAGACGCTATCCAGAGAGTA	3	10933	4430	MORF4L1	10540	3453	DCTN2
DB0001R03C10N2_DN	AD0001R10C20N2_DN	Dn-Dn	GTCGTCCACTAAAGTGTACTCTTTA	AACGCAACTAAGCACTATTAGTAAC	1	10933	4430	MORF4L1	10540	3453	DCTN2
DB0001R03C10N2_DN	AD0001R11C04N2_DN	Dn-Dn	GTCGTCCACTAAAGTGTACTCTTTA	TAATCCCGTATTGCCAATTCAAGAC	1	10933	4430	MORF4L1	7283	8018	TUBG1
DB0001R03C10N2_UP	AD0001R13C11N2_UP	Up-Up	AAGTTAATTAGGAGGTCTCGGAAAG	CAGCGGTGTCTAGGGCAGGAGGGGG	1	10933	4430	MORF4L1	164045	55072	HFM1
DB0001R03C10N2_DN	AD0001R13C14N2_DN	Dn-Dn	GTCGTCCACTAAAGTGTACTCTTTA	AGCGCTAGGTTGGCCTTTCCAGTGG	1	10933	4430	MORF4L1	8655	56155	DYNLL1
DB0001R03C10N2_DN	AD0001R13C20N1_DN	Dn-Dn	GTCGTCCACTAAAGTGTACTCTTTA	ATCTTTGATAGATATCTATGTATAT	1	10933	4430	MORF4L1	22919	56115	MAPRE1
DB0001R03C10N2_UP	AD0001R13C23N2_UP	Up-Up	AAGTTAATTAGGAGGTCTCGGAAAG	AAACGTTAACAGCGCCGTGTGTACG	1	10933	4430	MORF4L1	25886	56591	POC1A
DB0001R03C10N2_UP	AD0002R02C02N1_UP	Up-Up	AAGTTAATTAGGAGGTCTCGGAAAG	TGGAATGAGTAGGAGGTGACTGTGC	1	10933	4430	MORF4L1	163	4761	AP2B1
DB0001R03C10N2_DN	AD0002R02C03N2_DN	Dn-Dn	GTCGTCCACTAAAGTGTACTCTTTA	GCGCTTTGACACTGATGACTCACCC	1	10933	4430	MORF4L1	163	4761	AP2B1
DB0001R03C10N2_UP	AD0002R02C04N2_UP	Up-Up	AAGTTAATTAGGAGGTCTCGGAAAG	GGGGACTGGGTTTCTTGGGTGCCCT	1	10933	4430	MORF4L1	29883	10940	CNOT7
DB0001R03C10N2_DN	AD0002R04C19N2_DN	Dn-Dn	GTCGTCCACTAAAGTGTACTCTTTA	CAAAGACCATAAGAGGCTTATTATT	1	10933	4430	MORF4L1	5576	4132	PRKAR2A
DB0001R03C10N2_UP	AD0002R05C18N2_UP	Up-Up	AAGTTAATTAGGAGGTCTCGGAAAG	AGCGGTTCTTGATCTTTTGTTATGG	1	10933	4430	MORF4L1	7846	4595	TUBA1A
DB0001R03C10N2_DN	AD0002R07C03N2_DN	Dn-Dn	GTCGTCCACTAAAGTGTACTCTTTA	CGGGATACACACAACCTCAAAGGGA	1	10933	4430	MORF4L1	95681	71181	TSGA14
DB0001R03C10N2_UP	AD0002R07C21N2_UP	Up-Up	AAGTTAATTAGGAGGTCTCGGAAAG	GTTGCACCAGGGGGGTATTGGCTGA	1	10933	4430	MORF4L1	5048	12270	PAFAH1B1
DB0001R03C10N2_UP	AD0002R08C08N2_UP	Up-Up	AAGTTAATTAGGAGGTCTCGGAAAG	GAATCCTTCAGTACGGGCGGGGGGC	1	10933	4430	MORF4L1	79600	71186	TCTN1
DB0001R03C10N2_UP	AD0002R08C15N2_UP	Up-Up	AAGTTAATTAGGAGGTCTCGGAAAG	TATCGGCTTATATTAGCCTTGGTAA	3	10933	4430	MORF4L1	10464	71402	PIBF1
DB0001R03C10N2_UP	AD0002R08C16N1_UP	Up-Up	AAGTTAATTAGGAGGTCTCGGAAAG	TACTTTTGTTCTTTCATATTTCTAA	15	10933	4430	MORF4L1	10464	71402	PIBF1
DB0001R03C10N2_DN	AD0002R08C16N1_DN	Dn-Dn	GTCGTCCACTAAAGTGTACTCTTTA	AAAGAACAACAAGACGGGCAAGAAC	158	10933	4430	MORF4L1	10464	71402	PIBF1
DB0001R03C10N2_DN	AD0002R09C01N2_DN	Dn-Dn	GTCGTCCACTAAAGTGTACTCTTTA	CTGCGGACATGTTCAAGACATACAC	1	10933	4430	MORF4L1	6683	72169	SPAST
DB0001R03C10N2_UP	AD0002R09C20N2_UP	Up-Up	AAGTTAATTAGGAGGTCTCGGAAAG	TTTTTGTTTCTGAGATTGAAGTTGT	37	10933	4430	MORF4L1	80254	7011	CEP63
DB0001R03C10N2_DN	AD0002R09C20N2_DN	Dn-Dn	GTCGTCCACTAAAGTGTACTCTTTA	TAACACCCTAAACTTACTCTGAAAT	437	10933	4430	MORF4L1	80254	7011	CEP63
DB0001R03C10N2_DN	AD0002R10C10N2_DN	Dn-Dn	GTCGTCCACTAAAGTGTACTCTTTA	TGCGATACGTTTAATCGATCAAGAT	1	10933	4430	MORF4L1	79959	1190	CEP76
DB0001R03C10N2_UP	AD0002R11C12N2_UP	Up-Up	AAGTTAATTAGGAGGTCTCGGAAAG	TGGTGATTTTAGGGGATTGACTAAT	1	10933	4430	MORF4L1	51053	5591	GMNN
DB0001R03C10N2_DN	AD0002R11C12N2_DN	Dn-Dn	GTCGTCCACTAAAGTGTACTCTTTA	GGCTACAACGATATCAACCCTTACG	1	10933	4430	MORF4L1	51053	5591	GMNN
DB0001R03C10N2_UP	AD0002R11C19N1_UP	Up-Up	AAGTTAATTAGGAGGTCTCGGAAAG	CAAAATCTGCCCAAGTATAGCTGC	1	10933	4430	MORF4L1	51053	5591	GMNN
DB0001R03C10N2_DN	AD0002R12C03N2_DN	Dn-Dn	GTCGTCCACTAAAGTGTACTCTTTA	CCCGCTGCCATATAATACCGTTCAT	1	10933	4430	MORF4L1	56915	4997	EXOSC5
DB0001R03C10N2_UP	AD0002R12C04N1_UP	Up-Up	AAGTTAATTAGGAGGTCTCGGAAAG	ACATCGGCACCGAAGCCCGCCGTA	3	10933	4430	MORF4L1	1032	3933	CDKN2D
DB0001R03C10N2_DN	AD0002R12C05N1_DN	Dn-Dn	GTCGTCCACTAAAGTGTACTCTTTA	TATTCTCTAATTAAGATACTTCGCC	2	10933	4430	MORF4L1	1032	3933	CDKN2D
DB0001R03C10N2_DN	AD0002R12C21N2_DN	Dn-Dn	GTCGTCCACTAAAGTGTACTCTTTA	CCCCGCCGTCCAAGCGGAACTTACT	1	10933	4430	MORF4L1	5111	3156	PCNA
DB0001R03C10N2_DN	AD0002R13C10N2_DN	Dn-Dn	GTCGTCCACTAAAGTGTACTCTTTA	GGTAGGCCGTAAAAACCTGCGGTAA	1	10933	4430	MORF4L1	5701	7961	PSMC2
DB0001R03C10N2_DN	AD0002R13C21N2_DN	Dn-Dn	GTCGTCCACTAAAGTGTACTCTTTA	CCGGCAAGCGTCAGATTCGACCGGC	1	10933	4430	MORF4L1	56904	6148	SH3GLB2
DB0001R03C10N2_DN	AD0002R13C22N2_DN	Dn-Dn	GTCGTCCACTAAAGTGTACTCTTTA	ATGTTCAGCTCCTGCTATCAGAACA	2	10933	4430	MORF4L1	56904	6148	SH3GLB2
DB0001R03C10N2_UP	AD0002R14C05N2_UP	Up-Up	AAGTTAATTAGGAGGTCTCGGAAAG	CTTAATGTAATTAACAAACCTTAAC	1	10933	4430	MORF4L1	638	3740	BIK
DB0001R03C10N2_DN	AD0002R14C05N2_DN	Dn-Dn	GTCGTCCACTAAAGTGTACTCTTTA	CTCCAGAGCGTCCCGTGCCACGCAC	1	10933	4430	MORF4L1	638	3740	BIK
DB0001R03C10N2_UP	AD0002R14C06N1_UP	Up-Up	AAGTTAATTAGGAGGTCTCGGAAAG	CTGCCCGGAAGTATTCGGGAGGTGG	2	10933	4430	MORF4L1	638	3740	BIK
DB0001R03C10N2_UP	AD0002R14C23N2_UP	Up-Up	AAGTTAATTAGGAGGTCTCGGAAAG	GTGGAGGCCCGACGGGGCAGGGGGG	75	10933	4430	MORF4L1	79441	4024	HAUS3
DB0001R03C10N2_UP	AD0002R15C12N2_UP	Up-Up	AAGTTAATTAGGAGGTCTCGGAAAG	CTGAATATATGTGATGGTATTGAGG	1	10933	4430	MORF4L1	80321	1596	CEP70
DB0001R03C10N2_DN	AD0002R15C12N2_DN	Dn-Dn	GTCGTCCACTAAAGTGTACTCTTTA	CATACGGCCAACCAGTACATACCAG	3	10933	4430	MORF4L1	80321	1596	CEP70
DB0001R03C10N2_UP	AD0002R15C15N2_UP	Up-Up	AAGTTAATTAGGAGGTCTCGGAAAG	AAAATTGTACCTGCAAATTGATAGC	2	10933	4430	MORF4L1	23177	3746	CEP68
DB0001R03C10N2_DN	AD0002R15C15N2_DN	Dn-Dn	GTCGTCCACTAAAGTGTACTCTTTA	TAGGCCGAAAATGAGACCTCATAGA	1	10933	4430	MORF4L1	23177	3746	CEP68
DB0001R03C10N2_DN	AD0002R15C19N2_DN	Dn-Dn	GTCGTCCACTAAAGTGTACTCTTTA	CATCAGGTGTCACAACTGCTGTGAA	1	10933	4430	MORF4L1	22852	70210	ANKRD26
DB0001R03C10N2_DN	AD0002R16C02N2_DN	Dn-Dn	GTCGTCCACTAAAGTGTACTCTTTA	CACGTTCAAAGATGCCGACAAGGGC	1	10933	4430	MORF4L1	22852	70210	ANKRD26
DB0001R03C10N2_UP	AD0002R16C06N1_UP	Up-Up	AAGTTAATTAGGAGGTCTCGGAAAG	AGCATGAAGGTTTTAGTGTAAAGGT	1	10933	4430	MORF4L1	10426	2984	TUBGCP3
DB0001R03C10N2_UP	AD0003R02C19N2_UP	Up-Up	AAGTTAATTAGGAGGTCTCGGAAAG	AATGTTTCATCCTACGTGTATGAAG	113425	10933	4430	MORF4L1	114932	2777	MRFAP1L1
DB0001R03C10N2_DN	AD0003R02C19N2_DN	Dn-Dn	GTCGTCCACTAAAGTGTACTCTTTA	GTAATAGAGTAAGACCCGATTATGT	108211	10933	4430	MORF4L1	114932	2777	MRFAP1L1
DB0001R03C10N2_UP	AD0003R02C22N2_UP	Up-Up	AAGTTAATTAGGAGGTCTCGGAAAG	CTGTGTTGTGTCATTTATGTTTGAT	104435	10933	4430	MORF4L1	114932	2777	MRFAP1L1
DB0001R03C10N2_DN	AD0003R02C22N2_DN	Dn-Dn	GTCGTCCACTAAAGTGTACTCTTTA	TTAAACTAGGAATAGCCTACATTTA	75757	10933	4430	MORF4L1	114932	2777	MRFAP1L1
DB0001R03C10N2_UP	AD0003R03C18N2_UP	Up-Up	AAGTTAATTAGGAGGTCTCGGAAAG	AAGACGATGGGGGGTAGGACGGGGG	1	10933	4430	MORF4L1	26140	9089	TTLL3
DB0001R03C10N2_UP	AD0003R04C08N2_UP	Up-Up	AAGTTAATTAGGAGGTCTCGGAAAG	ATCATTGTAAGGCTATCGCGAGAGG	3	10933	4430	MORF4L1	585	1740	BBS4
DB0001R03C10N2_UP	AD0003R04C10N2_UP	Up-Up	AAGTTAATTAGGAGGTCTCGGAAAG	CTGTGATCACAGGCAATCGAATTTA	1	10933	4430	MORF4L1	9702	10302	CEP57
DB0001R03C10N2_UP	AD0003R04C13N2_UP	Up-Up	AAGTTAATTAGGAGGTCTCGGAAAG	GCTGTTTGTATAATCGTTACCTCTG	2	10933	4430	MORF4L1	9702	10302	CEP57
DB0001R03C10N2_DN	AD0003R04C13N2_DN	Dn-Dn	GTCGTCCACTAAAGTGTACTCTTTA	TTCGTCCCGACTCGCCGAAGTTGCC	2	10933	4430	MORF4L1	9702	10302	CEP57
DB0001R03C10N2_UP	AD0003R05C01N2_UP	Up-Up	AAGTTAATTAGGAGGTCTCGGAAAG	AAATGTCATGGTAATTGGGACGAAG	1	10933	4430	MORF4L1	4957	3043	ODF2
DB0001R03C10N2_DN	AD0003R06C02N2_DN	Dn-Dn	GTCGTCCACTAAAGTGTACTCTTTA	CATAAAGATACTGTTCTACTCACAG	1	10933	4430	MORF4L1	54585	1540	LZTFL1
DB0001R03C10N2_UP	AD0003R06C04N2_UP	Up-Up	AAGTTAATTAGGAGGTCTCGGAAAG	GACTAAGCGCTGCGGGGATGCGGGG	1	10933	4430	MORF4L1	54585	1540	LZTFL1
DB0001R03C11N2_UP	AD0001R05C16N2_UP	Up-Up	TAACGTAAGGGGAGGACACTAATGA	TCGGCGACACCGTTCGTTGTAGGGA	3	6286	2693	S100P	27229	5836	TUBGCP4
DB0001R03C11N2_DN	AD0001R06C01N2_DN	Dn-Dn	GCCCTGGTACCAATCTGGGCCATCT	CAATACAGCATTCACGAGAATTGTC	1	6286	2693	S100P	56890	9176	MDM1
DB0001R03C11N2_UP	AD0001R10C16N2_UP	Up-Up	TAACGTAAGGGGAGGACACTAATGA	TTTACCTAAGCCCTGTGGGGCGCGA	1	6286	2693	S100P	11116	7071	FGFR1OP
DB0001R03C11N2_DN	AD0001R15C21N1_DN	Dn-Dn	GCCCTGGTACCAATCTGGGCCATCT	TAGTCGCAAATATCACGACAAACCA	127	6286	2693	S100P	983	5873	CDK1
DB0001R03C11N2_DN	AD0002R05C11N2_DN	Dn-Dn	GCCCTGGTACCAATCTGGGCCATCT	TCCCCACCCCTTCACCTTCGCCCAT	1	6286	2693	S100P	203068	3825	TUBB
DB0001R03C11N2_DN	AD0002R11C22N2_DN	Dn-Dn	GCCCTGGTACCAATCTGGGCCATCT	GAAACTGCAAATTCGAATAGATTAT	17	6286	2693	S100P	5708	5171	PSMD2
DB0001R03C11N2_UP	AD0002R14C10N2_UP	Up-Up	TAACGTAAGGGGAGGACACTAATGA	GTGTTGAACGTTCTTATACTTACGT	1	6286	2693	S100P	84100	1857	ARL6
DB0001R03C11N2_DN	AD0003R02C03N2_DN	Dn-Dn	GCCCTGGTACCAATCTGGGCCATCT	CATACGCTTAGCAGAACACGTTGAT	38	6286	2693	S100P	5932	1563	RBBP8
DB0001R03C11N2_UP	AD0003R02C13N2_UP	Up-Up	TAACGTAAGGGGAGGACACTAATGA	CACGGGCCGCACGGACGGCGAGCAT	38	6286	2693	S100P	9111	7519	NMI
DB0001R03C11N2_DN	AD0003R02C19N2_DN	Dn-Dn	GCCCTGGTACCAATCTGGGCCATCT	GTAATAGAGTAAGACCCGATTATGT	1	6286	2693	S100P	114932	2777	MRFAP1L1
DB0001R03C11N2_DN	AD0003R02C22N2_DN	Dn-Dn	GCCCTGGTACCAATCTGGGCCATCT	TTAAACTAGGAATAGCCTACATTTA	1	6286	2693	S100P	114932	2777	MRFAP1L1
DB0001R03C13N2_DN	AD0001R03C05N2_DN	Dn-Dn	TCCAGTTAATAGGTAAGTAACGTTG	AGACTGGCCGTAGTACGAAGCACCC	47	6286	2693	S100P	261734	10399	NPHP4
DB0001R03C13N2_DN	AD0001R05C05N2_DN	Dn-Dn	TCCAGTTAATAGGTAAGTAACGTTG	GGGTGCCCAGGAATCCCCTGAACAA	161	6286	2693	S100P	116840	12626	CNTROB
DB0001R03C13N2_DN	AD0001R05C11N2_DN	Dn-Dn	TCCAGTTAATAGGTAAGTAACGTTG	AATAAAAAAGTAGTGTAGTTGG	42	6286	2693	S100P	115106	13260	HAUS1
DB0001R03C13N2_DN	AD0002R05C20N2_DN	Dn-Dn	TCCAGTTAATAGGTAAGTAACGTTG	AAGTTTTCAAATGGTTCATATTAAC	1	6286	2693	S100P	7846	4595	TUBA1A
DB0001R03C13N2_UP	AD0002R13C24N2_UP	Up-Up	GCTTTCTTAACTTGCTGTTATGCAG	TGCTAATATAAACCTGGAGGTTGTG	1	6286	2693	S100P	6285	3757	S100B
DB0001R03C13N2_DN	AD0003R02C19N2_DN	Dn-Dn	TCCAGTTAATAGGTAAGTAACGTTG	GTAATAGAGTAAGACCCGATTATGT	1	6286	2693	S100P	114932	2777	MRFAP1L1
DB0001R03C13N2_UP	AD0003R02C23N1_UP	Up-Up	GCTTTCTTAACTTGCTGTTATGCAG	ATGGGAGGGAGGGGGTGGTGTGGAG	1	6286	2693	S100P	6271	5964	S100A1
DB0001R03C13N2_DN	AD0003R02C24N1_DN	Dn-Dn	TCCAGTTAATAGGTAAGTAACGTTG	TAGGTATGTTAATGCCCAAAAGACA	1	6286	2693	S100P	6271	5964	S100A1
DB0001R03C13N2_DN	AD0003R03C14N2_DN	Dn-Dn	TCCAGTTAATAGGTAAGTAACGTTG	CGCAGACGCTCTGCTCATTGTCGTA	2	6286	2693	S100P	22974	3600	TPX2
DB0001R03C13N2_UP	AD0003R03C19N2_UP	Up-Up	GCTTTCTTAACTTGCTGTTATGCAG	AAACAAGGCGTTGTTCGCCGGTTTA	1	6286	2693	S100P	5347	2963	PLK1
DB0001R03C13N2_UP	AD0003R04C10N2_UP	Up-Up	GCTTTCTTAACTTGCTGTTATGCAG	CTGTGATCACAGGCAATCGAATTTA	1	6286	2693	S100P	9702	10302	CEP57
DB0001R03C16N1_UP	AD0001R07C21N2_UP	Up-Up	GTATGGCCAGGGTGAAAGGGAGTCG	CTGAGCCTTTTCTCAACCAATACGT	1	11104	11609	KATNA1	10142	14138	AKAP9
DB0001R03C16N1_DN	AD0002R09C18N2_DN	Dn-Dn	CAAACTCGACTCCTCCCTCATGATC	TTCGTGTATACTCTCACATACGTGA	7	11104	11609	KATNA1	282809	1515	POC1B
DB0001R03C16N1_DN	AD0002R10C10N2_DN	Dn-Dn	CAAACTCGACTCCTCCCTCATGATC	TGCGATACGTTTAATCGATCAAGAT	27	11104	11609	KATNA1	79959	1190	CEP76
DB0001R03C16N1_DN	AD0002R12C08N1_DN	Dn-Dn	CAAACTCGACTCCTCCCTCATGATC	AGCCCCACACGGGTATTACACTTCA	1	11104	11609	KATNA1	10933	4430	MORF4L1
DB0001R03C16N1_UP	AD0003R06C12N2_UP	Up-Up	GTATGGCCAGGGTGAAAGGGAGTCG	TAAGACATCGGTCAAATCCCCAGCT	29	11104	11609	KATNA1	60509	4496	AGBL5
DB0001R03C18N2_DN	AD0001R09C24N2_DN	Dn-Dn	AGTCCTACCGGGGCATTTTCAAGCA	GTCCCTGTCTGTTTCGCTGTCGAAT	1	11104	11609	KATNA1	90410	10243	IFT20
DB0001R03C18N2_DN	AD0002R01C01N2_DN	Dn-Dn	AGTCCTACCGGGGCATTTTCAAGCA	ACCTTGCCTTACCTAGATGCGGGCA	1	11104	11609	KATNA1	84902	9655	CCDC123
DB0001R03C18N2_UP	AD0002R01C09N2_UP	Up-Up	GTGGGCATGCCTCATGCAGGGGGCA	CAGATTTCAGGACTCTGCGTGCGTC	1	11104	11609	KATNA1	10460	56175	TACC3
DB0001R03C18N2_DN	AD0002R02C07N2_DN	Dn-Dn	AGTCCTACCGGGGCATTTTCAAGCA	AGGCTCTTCCAATACCGGCTCAATT	2	11104	11609	KATNA1	29883	10940	CNOT7
DB0001R03C18N2_UP	AD0002R08C16N1_UP	Up-Up	GTGGGCATGCCTCATGCAGGGGGCA	TACTTTTGTTCTTTCATATTTCTAA	1	11104	11609	KATNA1	10464	71402	PIBF1
DB0001R03C18N2_DN	AD0002R12C08N1_DN	Dn-Dn	AGTCCTACCGGGGCATTTTCAAGCA	AGCCCCACACGGGTATTACACTTCA	26	11104	11609	KATNA1	10933	4430	MORF4L1
DB0001R03C18N2_UP	AD0003R04C14N2_UP	Up-Up	GTGGGCATGCCTCATGCAGGGGGCA	AACCAGGTAGCTAGCTCTAAAACAT	44	11104	11609	KATNA1	54585	10414	LZTFL1
DB0001R03C21N2_UP	AD0001R03C05N2_UP	Up-Up	TAGTTCTCCATGGTGAAGGCAAGAT	GAGACTTAAGGTTCTTAGAGATTGG	28	6102	11374	RP2	261734	10399	NPHP4
DB0001R03C21N2_DN	AD0001R06C02N2_DN	Dn-Dn	GTGGCCCTGTAACGCGAATCAACAA	ATCGATTAACCCCCCAACGGTGACT	1	6102	11374	RP2	51259	6396	TMEM216
DB0001R03C21N2_UP	AD0001R11C06N2_UP	Up-Up	TAGTTCTCCATGGTGAAGGCAAGAT	CGGGGGAAACTCGGTGGGTAGCAGG	1	6102	11374	RP2	7283	8018	TUBG1
DB0001R03C21N2_DN	AD0002R02C10N1_DN	Dn-Dn	GTGGCCCTGTAACGCGAATCAACAA	CACTAAGGACGTCAGAAAACCAGCG	18	6102	11374	RP2	896	6197	CCND3
DB0001R03C21N2_DN	AD0002R02C22N2_DN	Dn-Dn	GTGGCCCTGTAACGCGAATCAACAA	TCTACGGAATTCTGCATCTCAACCC	1	6102	11374	RP2	49856	55298	WDR8
DB0001R03C21N2_UP	AD0002R05C24N2_UP	Up-Up	TAGTTCTCCATGGTGAAGGCAAGAT	TGTCTATATGGGCGAGGCGTCGCTC	125	6102	11374	RP2	55012	2389	PPP2R3C
DB0001R03C21N2_DN	AD0002R09C01N2_DN	Dn-Dn	GTGGCCCTGTAACGCGAATCAACAA	CTGCGGACATGTTCAAGACATACAC	2	6102	11374	RP2	6683	72169	SPAST
DB0001R03C21N2_DN	AD0002R09C04N2_DN	Dn-Dn	GTGGCCCTGTAACGCGAATCAACAA	CGCCGACAGTTACCCCCAAGCCTTG	28	6102	11374	RP2	10460	71455	TACC3
DB0001R04C02N2_DN	AD0001R05C06N2_DN	Dn-Dn	GATCATCAATACCTCAATTGCGTCA	CCAATGCTATAAATCTTAATGCTC	3	132320	12277	SCLT1	116840	12626	CNTROB
DB0001R04C02N2_DN	AD0001R07C07N2_DN	Dn-Dn	GATCATCAATACCTCAATTGCGTCA	CGAATGCCTAATATAGGACCATTAG	1	132320	12277	SCLT1	79003	3288	MIS12
DB0001R04C02N2_DN	AD0002R02C04N2_DN	Dn-Dn	GATCATCAATACCTCAATTGCGTCA	CTAAGGACCTCAATTCTAGCCAATA	1	132320	12277	SCLT1	29883	10940	CNOT7
DB0001R04C02N2_UP	AD0002R10C15N2_UP	Up-Up	CATAGAATTTGGGTGTTCGACGCGG	GGTGGAGTCCATCATTTTATCGGGA	62	132320	12277	SCLT1	10013	8810	HDAC6
DB0001R04C02N2_DN	AD0002R13C22N2_DN	Dn-Dn	GATCATCAATACCTCAATTGCGTCA	ATGTTCAGCTCCTGCTATCAGAACA	1	132320	12277	SCLT1	56904	6148	SH3GLB2
DB0001R04C03N2_UP	AD0001R01C10N2_UP	Up-Up	TGTGTGCCGCGTATGAACGACACGC	ATCGTACATTCAATCTATGCGACCG	7	132320	12277	SCLT1	7532	801	YWHAG
DB0001R04C03N2_UP	AD0001R10C08N2_UP	Up-Up	TGTGTGCCGCGTATGAACGACACGC	GAGTGTTCTTACCACTAAAGGAATT	2	132320	12277	SCLT1	10376	7910	TUBA1B
DB0001R04C03N2_UP	AD0001R11C11N2_UP	Up-Up	TGTGTGCCGCGTATGAACGACACGC	GCCCAGGCTTTCTCTGTTGGGGAAGT	4	132320	12277	SCLT1	5518	5861	PPP2R1A
DB0001R04C03N2_DN	AD0001R13C20N1_DN	Dn-Dn	CCTCCACTCCCCTCTGACATCCCGT	ATCTTTGATAGATATCTATGTATAT	1	132320	12277	SCLT1	22919	56115	MAPRE1
DB0001R04C03N2_DN	AD0001R13C23N2_DN	Dn-Dn	CCTCCACTCCCCTCTGACATCCCGT	ACCAGATGCGAAGAAATATGTAAAC	1	132320	12277	SCLT1	25886	56591	POC1A
DB0001R04C03N2_UP	AD0001R15C15N2_UP	Up-Up	TGTGTGCCGCGTATGAACGACACGC	GTAATTAAAACGAAAGAGTATTGGG	91	132320	12277	SCLT1	22924	7187	MAPRE3
DB0001R04C03N2_DN	AD0001R15C19N2_DN	Dn-Dn	CCTCCACTCCCCTCTGACATCCCGT	ACAATTTCTCTGCTCAACATAAACT	1	132320	12277	SCLT1	983	5873	CDK1
DB0001R04C03N2_UP	AD0002R09C03N2_UP	Up-Up	TGTGTGCCGCGTATGAACGACACGC	GACGCATGTGAAACGGCTAGTAGGA	31	132320	12277	SCLT1	10460	71455	TACC3
DB0001R04C03N2_DN	AD0002R12C03N2_DN	Dn-Dn	CCTCCACTCCCCTCTGACATCCCGT	CCCGCTGCCATATAATACCGTTCAT	325	132320	12277	SCLT1	56915	4997	EXOSC5
DB0001R04C03N2_DN	AD0002R15C10N2_DN	Dn-Dn	CCTCCACTCCCCTCTGACATCCCGT	GTGCATTCTCTCTAACCCAAATGGC	1	132320	12277	SCLT1	80321	1596	CEP70
DB0001R04C03N2_DN	AD0002R16C13N2_DN	Dn-Dn	CCTCCACTCCCCTCTGACATCCCGT	CGCCGTTTCATGCCCAGGGGCGAAT	1	132320	12277	SCLT1	9793	9657	CKAP5
DB0001R04C03N2_DN	AD0003R01C23N2_DN	Dn-Dn	CCTCCACTCCCCTCTGACATCCCGT	AGCCGGCTTGAACACCCTCTCTAAC	1	132320	12277	SCLT1	6810	8013	STX4
DB0001R04C11N2_DN	AD0001R04C22N2_DN	Dn-Dn	CCTGACTCCCGCCAGCCTGCACCCT	CGCCAAAAGCAAGGTACATCCCGTG	1	57405	13089	SPC25	1778	12239	DYNC1H1
DB0001R04C11N2_UP	AD0001R10C20N2_UP	Up-Up	AGCCTGTTCGCGTGTGCTGGGAGTG	GACCCGGAATTTGTTTGATAGCGGG	1	57405	13089	SPC25	10540	3453	DCTN2
DB0001R04C11N2_DN	AD0002R07C21N2_DN	Dn-Dn	CCTGACTCCCGCCAGCCTGCACCCT	TCGCTGGCCTCAACGCTAATATCCC	8	57405	13089	SPC25	5048	12270	PAFAH1B1
DB0001R04C11N2_DN	AD0002R09C01N2_DN	Dn-Dn	CCTGACTCCCGCCAGCCTGCACCCT	CTGCGGACATGTTCAAGACATACAC	1	57405	13089	SPC25	6683	72169	SPAST
DB0001R04C11N2_UP	AD0002R10C02N1_UP	Up-Up	AGCCTGTTCGCGTGTGCTGGGAGTG	ATGGGAACAGGTACCCGCTTCAGGA	5	57405	13089	SPC25	284076	2303	TTLL6
DB0001R04C11N2_UP	AD0002R13C17N2_UP	Up-Up	AGCCTGTTCGCGTGTGCTGGGAGTG	ACATACTTAGCCGGTTTTCCTCCGT	1	57405	13089	SPC25	665	2427	BNIP3L
DB0001R04C11N2_DN	AD0002R14C14N2_DN	Dn-Dn	CCTGACTCCCGCCAGCCTGCACCCT	TCCCGCACCTAGCCTTCACGACAAA	1	57405	13089	SPC25	1639	8953	DCTN1
DB0001R04C11N2_UP	AD0003R03C18N2_UP	Up-Up	AGCCTGTTCGCGTGTGCTGGGAGTG	AAGACGATGGGGGGTAGGACGGGGG	1	57405	13089	SPC25	26140	9089	TTLL3
DB0001R04C11N2_DN	AD0003R03C20N2_DN	Dn-Dn	CCTGACTCCCGCCAGCCTGCACCCT	TTGGAAGTTTTCCCATCAACGATAG	1	57405	13089	SPC25	5347	2963	PLK1
DB0001R04C15N2_DN	AD0001R05C16N2_DN	Dn-Dn	CGCACTCTGAGCGGTTTACCGCCAT	TACGAACTTCACTAGTTGCTATGTG	1	57405	13089	SPC25	27229	5836	TUBGCP4
DB0001R04C15N2_UP	AD0001R05C20N2_UP	Up-Up	TTTCAGTGGGGTGGACCGTGTGTGG	CACGACCCTGCAGTGCGAGGGACGC	3422	57405	13089	SPC25	29911	573	HOOK2
DB0001R04C15N2_DN	AD0001R05C20N2_DN	Dn-Dn	CGCACTCTGAGCGGTTTACCGCCAT	CGGGTACACGCTCAGACTAAGACTA	1368	57405	13089	SPC25	29911	573	HOOK2
DB0001R04C15N2_UP	AD0001R10C20N2_UP	Up-Up	TTTCAGTGGGGTGGACCGTGTGTGG	GACCCGGAATTTGTTTGATAGCGGG	90	57405	13089	SPC25	10540	3453	DCTN2
DB0001R04C15N2_DN	AD0001R10C20N2_DN	Dn-Dn	CGCACTCTGAGCGGTTTACCGCCAT	AACGCAACTAAGCACTATTAGTAAC	255	57405	13089	SPC25	10540	3453	DCTN2
DB0001R04C15N2_UP	AD0001R12C02N2_UP	Up-Up	TTTCAGTGGGGTGGACCGTGTGTGG	GTAACAAGGTTATAATGGTTTAGAT	1	57405	13089	SPC25	121441	1509	NEDD1
DB0001R04C15N2_DN	AD0001R16C16N1_DN	Dn-Dn	CGCACTCTGAGCGGTTTACCGCCAT	ATTACCAGACAAGACGTTACACGGC	124	57405	13089	SPC25	54801	8819	HAUS6
DB0001R04C15N2_DN	AD0002R01C21N2_DN	Dn-Dn	CGCACTCTGAGCGGTTTACCGCCAT	AGATGAAAATAACATGTCAACCTTA	1	57405	13089	SPC25	55165	4717	CEP55
DB0001R04C15N2_UP	AD0002R02C07N2_UP	Up-Up	TTTCAGTGGGGTGGACCGTGTGTGG	TAGAGTTTTTTGATATATGTCTTTT	1	57405	13089	SPC25	29883	10940	CNOT7
DB0001R04C15N2_DN	AD0002R04C07N2_DN	Dn-Dn	CGCACTCTGAGCGGTTTACCGCCAT	GGCACCAACAGAAAGGACGCAAGTG	1	57405	13089	SPC25	25886	4487	POC1A
DB0001R04C15N2_DN	AD0002R05C12N2_DN	Dn-Dn	CGCACTCTGAGCGGTTTACCGCCAT	AAGTTACTCCCGTGCATTCGCTAAG	5	57405	13089	SPC25	203068	3825	TUBB
DB0001R04C15N2_UP	AD0002R05C18N2_UP	Up-Up	TTTCAGTGGGGTGGACCGTGTGTGG	AGCGGTTCTTGATCTTTTGTTATGG	82	57405	13089	SPC25	7846	4595	TUBA1A
DB0001R04C15N2_DN	AD0002R05C18N2_DN	Dn-Dn	CGCACTCTGAGCGGTTTACCGCCAT	TGCTATAACCTCAAAGTACCGTTCC	38	57405	13089	SPC25	7846	4595	TUBA1A
DB0001R04C15N2_UP	AD0002R09C17N2_UP	Up-Up	TTTCAGTGGGGTGGACCGTGTGTGG	GTGATCGCTCCTCGATCAGGACACT	1	57405	13089	SPC25	282809	1515	POC1B
DB0001R04C15N2_DN	AD0002R13C09N2_DN	Dn-Dn	CGCACTCTGAGCGGTTTACCGCCAT	CCCCCATGCCATGCGACTATCTGTT	51	57405	13089	SPC25	5701	7961	PSMC2
DB0001R04C15N2_DN	AD0002R14C06N1_DN	Dn-Dn	CGCACTCTGAGCGGTTTACCGCCAT	AGGTATTATAGGAAAATATATCGAG	1	57405	13089	SPC25	638	3740	BIK
DB0001R04C15N2_UP	AD0002R15C10N2_UP	Up-Up	TTTCAGTGGGGTGGACCGTGTGTGG	TCTTTCCATATAAATGCGGAACGTC	89	57405	13089	SPC25	80321	1596	CEP70
DB0001R04C15N2_DN	AD0002R15C10N2_DN	Dn-Dn	CGCACTCTGAGCGGTTTACCGCCAT	GTGCATTCTCTCTAACCCAAATGGC	4	57405	13089	SPC25	80321	1596	CEP70
DB0001R04C15N2_UP	AD0002R15C12N2_UP	Up-Up	TTTCAGTGGGGTGGACCGTGTGTGG	CTGAATATATGTGATGGTATTGAGG	65	57405	13089	SPC25	80321	1596	CEP70
DB0001R04C15N2_DN	AD0002R15C12N2_DN	Dn-Dn	CGCACTCTGAGCGGTTTACCGCCAT	CATACGGCCAACCAGTACATACCAG	98	57405	13089	SPC25	80321	1596	CEP70
DB0001R04C15N2_UP	AD0002R16C19N1_UP	Up-Up	TTTCAGTGGGGTGGACCGTGTGTGG	GCCGCGGGATGCCCTGGGAGCTGCG	26	57405	13089	SPC25	9793	9657	CKAP5
DB0001R04C15N2_DN	AD0003R02C19N2_DN	Dn-Dn	CGCACTCTGAGCGGTTTACCGCCAT	GTAATAGAGTAAGACCCGATTATGT	1	57405	13089	SPC25	114932	2777	MRFAP1L1
DB0001R04C15N2_UP	AD0003R06C09N2_UP	Up-Up	TTTCAGTGGGGTGGACCGTGTGTGG	TATGCGCTTTGCCCGTTGTCTGTGG	1	57405	13089	SPC25	83540	5774	NUF2
DB0001R04C17N2_UP	AD0001R01C01N2_UP	Up-Up	AAGTGCAATGCGCCATTAGATTTTT	CTTTCTTATGTACCGGATAGTGTGG	46	115106	13260	HAUS1	9814	9688	SFI1
DB0001R04C17N2_DN	AD0001R01C01N2_DN	Dn-Dn	TCGCCCTGCCGCTGGGCCCCCCCAC	TTACTCTTCTAGCGAAACAACGCTC	352	115106	13260	HAUS1	9814	9688	SFI1
DB0001R04C17N2_UP	AD0001R01C03N2_UP	Up-Up	AAGTGCAATGCGCCATTAGATTTTT	CCGGGGGTGGGGAGACGGCCCTGGA	1	115106	13260	HAUS1	9814	9688	SFI1
DB0001R04C17N2_UP	AD0001R01C10N2_UP	Up-Up	AAGTGCAATGCGCCATTAGATTTTT	ATCGTACATTCAATCTATGCGACCG	1	115106	13260	HAUS1	7532	801	YWHAG
DB0001R04C17N2_DN	AD0001R01C21N2_DN	Dn-Dn	TCGCCCTGCCGCTGGGCCCCCCCAC	CTCTATGTAGTAAAGACAGCCAAAA	78	115106	13260	HAUS1	10121	3250	ACTR1A
DB0001R04C17N2_UP	AD0001R04C08N2_UP	Up-Up	AAGTGCAATGCGCCATTAGATTTTT	AATGTAGGGTCTTGTGTGCCGTAGG	1	115106	13260	HAUS1	6102	11374	RP2
DB0001R04C17N2_DN	AD0001R05C06N2_DN	Dn-Dn	TCGCCCTGCCGCTGGGCCCCCCCAC	CCAATGCTATAAATCTTAATGCTC	1	115106	13260	HAUS1	116840	12626	CNTROB
DB0001R04C17N2_UP	AD0001R05C15N1_UP	Up-Up	AAGTGCAATGCGCCATTAGATTTTT	TTTAAAAGACCGATAATGAAATGGG	3829	115106	13260	HAUS1	27229	5836	TUBGCP4
DB0001R04C17N2_DN	AD0001R05C15N1_DN	Dn-Dn	TCGCCCTGCCGCTGGGCCCCCCCAC	ACTGCAAATGACTTGAAGTCCGCCA	7643	115106	13260	HAUS1	27229	5836	TUBGCP4
DB0001R04C17N2_UP	AD0001R05C16N2_UP	Up-Up	AAGTGCAATGCGCCATTAGATTTTT	TCGGCGACACCGTTCGTTGTAGGGA	2266	115106	13260	HAUS1	27229	5836	TUBGCP4
DB0001R04C17N2_DN	AD0001R05C16N2_DN	Dn-Dn	TCGCCCTGCCGCTGGGCCCCCCCAC	TACGAACTTCACTAGTTGCTATGTG	1864	115106	13260	HAUS1	27229	5836	TUBGCP4
DB0001R04C17N2_UP	AD0001R05C20N2_UP	Up-Up	AAGTGCAATGCGCCATTAGATTTTT	CACGACCCTGCAGTGCGAGGGACGC	8212	115106	13260	HAUS1	29911	573	HOOK2
DB0001R04C17N2_DN	AD0001R05C20N2_DN	Dn-Dn	TCGCCCTGCCGCTGGGCCCCCCCAC	CGGGTACACGCTCAGACTAAGACTA	9112	115106	13260	HAUS1	29911	573	HOOK2
DB0001R04C17N2_UP	AD0001R05C21N2_UP	Up-Up	AAGTGCAATGCGCCATTAGATTTTT	TGCAATCGGGGTTAGCCGGACCTTG	10745	115106	13260	HAUS1	29911	573	HOOK2
DB0001R04C17N2_DN	AD0001R05C21N2_DN	Dn-Dn	TCGCCCTGCCGCTGGGCCCCCCCAC	CGGTCGGTGAACTTGGCTAATGGAG	9289	115106	13260	HAUS1	29911	573	HOOK2
DB0001R04C17N2_UP	AD0001R05C24N2_UP	Up-Up	AAGTGCAATGCGCCATTAGATTTTT	AGCTGGACACGACGCCGTGGTATTG	3	115106	13260	HAUS1	56890	9176	MDM1
DB0001R04C17N2_UP	AD0001R07C16N2_UP	Up-Up	AAGTGCAATGCGCCATTAGATTTTT	TTTGTCTTGGACCTCCTTTACATCC	1	115106	13260	HAUS1	5111	3156	PCNA
DB0001R04C17N2_DN	AD0001R08C03N2_DN	Dn-Dn	TCGCCCTGCCGCTGGGCCCCCCCAC	GGTTGTTCCGGTTCTCCGGAGACAG	15	115106	13260	HAUS1	57695	14162	USP37
DB0001R04C17N2_UP	AD0001R08C22N2_UP	Up-Up	AAGTGCAATGCGCCATTAGATTTTT	TTGATCGGCGACAATGCATTGTTGGA	1	115106	13260	HAUS1	4739	14735	NEDD9
DB0001R04C17N2_UP	AD0001R09C09N2_UP	Up-Up	AAGTGCAATGCGCCATTAGATTTTT	CTTGATTCACATATCTAGGTGTGCG	13	115106	13260	HAUS1	8636	2717	SSNA1
DB0001R04C17N2_DN	AD0001R09C20N2_DN	Dn-Dn	TCGCCCTGCCGCTGGGCCCCCCCAC	TCCAAGACTCCAGTGTCCCTATAGA	1	115106	13260	HAUS1	10769	6177	PLK2
DB0001R04C17N2_UP	AD0001R09C22N2_UP	Up-Up	AAGTGCAATGCGCCATTAGATTTTT	GGTGTGTTAGTATGGTGTGTAGAGC	16	115106	13260	HAUS1	10320	2940	IKZF1
DB0001R04C17N2_UP	AD0001R09C24N2_UP	Up-Up	AAGTGCAATGCGCCATTAGATTTTT	TACATTCTTGGGAAGTTCGCTAGCG	21004	115106	13260	HAUS1	90410	10243	IFT20
DB0001R04C17N2_DN	AD0001R09C24N2_DN	Dn-Dn	TCGCCCTGCCGCTGGGCCCCCCCAC	GTCCCTGTCTGTTTCGCTGTCGAAT	23022	115106	13260	HAUS1	90410	10243	IFT20
DB0001R04C17N2_UP	AD0001R10C01N2_UP	Up-Up	AAGTGCAATGCGCCATTAGATTTTT	GTATAAACGATGGTTCCTCACCGAC	28108	115106	13260	HAUS1	90410	10243	IFT20
DB0001R04C17N2_DN	AD0001R10C01N2_DN	Dn-Dn	TCGCCCTGCCGCTGGGCCCCCCCAC	GTCGCTTATTGCTCATGCAATCTGT	32397	115106	13260	HAUS1	90410	10243	IFT20
DB0001R04C17N2_UP	AD0001R10C19N1_UP	Up-Up	AAGTGCAATGCGCCATTAGATTTTT	CGGTATCAGTAGGGCAGTATTTCGG	5666	115106	13260	HAUS1	10540	3453	DCTN2
DB0001R04C17N2_DN	AD0001R10C19N1_DN	Dn-Dn	TCGCCCTGCCGCTGGGCCCCCCCAC	GCGCAGAGACGCTATCCAGAGAGTA	8773	115106	13260	HAUS1	10540	3453	DCTN2
DB0001R04C17N2_UP	AD0001R10C20N2_UP	Up-Up	AAGTGCAATGCGCCATTAGATTTTT	GACCCGGAATTTGTTTGATAGCGGG	5335	115106	13260	HAUS1	10540	3453	DCTN2
DB0001R04C17N2_DN	AD0001R10C20N2_DN	Dn-Dn	TCGCCCTGCCGCTGGGCCCCCCCAC	AACGCAACTAAGCACTATTAGTAAC	7848	115106	13260	HAUS1	10540	3453	DCTN2
DB0001R04C17N2_UP	AD0001R12C02N2_UP	Up-Up	AAGTGCAATGCGCCATTAGATTTTT	GTAACAAGGTTATAATGGTTTAGAT	22	115106	13260	HAUS1	121441	1509	NEDD1
DB0001R04C17N2_UP	AD0001R12C24N2_UP	Up-Up	AAGTGCAATGCGCCATTAGATTTTT	CAACCTTGTTGACCTAATGTGTGGT	268	115106	13260	HAUS1	134359	52781	POC5
DB0001R04C17N2_DN	AD0001R12C24N2_DN	Dn-Dn	TCGCCCTGCCGCTGGGCCCCCCCAC	AGGCCAGCCTTTCTTTCCAGAATAC	1	115106	13260	HAUS1	134359	52781	POC5
DB0001R04C17N2_DN	AD0001R13C12N2_DN	Dn-Dn	TCGCCCTGCCGCTGGGCCCCCCCAC	ATGGAACTTAAGACCTCCGTAAATC	1	115106	13260	HAUS1	26140	52663	TTLL3
DB0001R04C17N2_UP	AD0001R14C18N1_UP	Up-Up	AAGTGCAATGCGCCATTAGATTTTT	AACATGGAGCTTGCAGGGTCCGCAG	1	115106	13260	HAUS1	3796	8070	KIF2A
DB0001R04C17N2_DN	AD0001R14C21N1_DN	Dn-Dn	TCGCCCTGCCGCTGGGCCCCCCCAC	ATTATTCAAGGAGACAAGTTCACGA	1	115106	13260	HAUS1	1070	5538	CETN3
DB0001R04C17N2_UP	AD0001R15C10N2_UP	Up-Up	AAGTGCAATGCGCCATTAGATTTTT	AAACTTTTAGAGAGGGCGGGGGCGG	1027	115106	13260	HAUS1	22924	7187	MAPRE3
DB0001R04C17N2_DN	AD0001R15C10N2_DN	Dn-Dn	TCGCCCTGCCGCTGGGCCCCCCCAC	AGCCGATTCGTTTATCAGAAGGCTG	561	115106	13260	HAUS1	22924	7187	MAPRE3
DB0001R04C17N2_DN	AD0001R16C21N2_DN	Dn-Dn	TCGCCCTGCCGCTGGGCCCCCCCAC	GAGAGATATACGAAACATACTCAAC	1	115106	13260	HAUS1	84902	9655	CCDC123
DB0001R04C17N2_DN	AD0002R01C09N2_DN	Dn-Dn	TCGCCCTGCCGCTGGGCCCCCCCAC	ATTACTCAAAACAGTTAAACACGAC	32	115106	13260	HAUS1	10460	56175	TACC3
DB0001R04C17N2_UP	AD0002R01C11N2_UP	Up-Up	AAGTGCAATGCGCCATTAGATTTTT	CGTGGGCGTAGGAGACCGGGGGTGC	2	115106	13260	HAUS1	11030	3504	RBPMS
DB0001R04C17N2_UP	AD0002R01C16N2_UP	Up-Up	AAGTGCAATGCGCCATTAGATTTTT	TCCGTAGTATGCGTCCCGCGGGGGA	1	115106	13260	HAUS1	11030	3504	RBPMS
DB0001R04C17N2_UP	AD0002R01C21N2_UP	Up-Up	AAGTGCAATGCGCCATTAGATTTTT	TTGGGCCCGGAGGGCTATAGGGGGG	1511	115106	13260	HAUS1	55165	4717	CEP55
DB0001R04C17N2_DN	AD0002R01C21N2_DN	Dn-Dn	TCGCCCTGCCGCTGGGCCCCCCCAC	AGATGAAAATAACATGTCAACCTTA	840	115106	13260	HAUS1	55165	4717	CEP55
DB0001R04C17N2_UP	AD0002R02C01N2_UP	Up-Up	AAGTGCAATGCGCCATTAGATTTTT	TGCTGGGGGAACCCGCATCGAACCC	1049	115106	13260	HAUS1	55165	4717	CEP55
DB0001R04C17N2_DN	AD0002R02C01N2_DN	Dn-Dn	TCGCCCTGCCGCTGGGCCCCCCCAC	GCCTGACTGAATACCCAACAAGATC	546	115106	13260	HAUS1	55165	4717	CEP55
DB0001R04C17N2_DN	AD0002R02C02N1_DN	Dn-Dn	TCGCCCTGCCGCTGGGCCCCCCCAC	TACCTGGACTCAGTCGACTGCAAAA	76	115106	13260	HAUS1	163	4761	AP2B1
DB0001R04C17N2_UP	AD0002R02C22N2_UP	Up-Up	AAGTGCAATGCGCCATTAGATTTTT	TAGACTACGTTGGGCGCTTGAAGCG	1	115106	13260	HAUS1	49856	55298	WDR8
DB0001R04C17N2_DN	AD0002R03C13N2_DN	Dn-Dn	TCGCCCTGCCGCTGGGCCCCCCCAC	GCCCCTCCTAGCACAGTCTTTTGAC	1	115106	13260	HAUS1	164045	53147	HFM1
DB0001R04C17N2_UP	AD0002R05C14N2_UP	Up-Up	AAGTGCAATGCGCCATTAGATTTTT	CCGTACGTTACACCGTGTGCAATCG	15	115106	13260	HAUS1	10383	2550	TUBB2C
DB0001R04C17N2_UP	AD0002R05C16N2_UP	Up-Up	AAGTGCAATGCGCCATTAGATTTTT	CAATCATCAATATTAGCCTTTGGAT	1	115106	13260	HAUS1	10383	2550	TUBB2C
DB0001R04C17N2_UP	AD0002R06C12N1_UP	Up-Up	AAGTGCAATGCGCCATTAGATTTTT	CACGAGGACGTCGTGGGACCGGTGC	1	115106	13260	HAUS1	147841	71933	SPC24
DB0001R04C17N2_DN	AD0002R06C23N2_DN	Dn-Dn	TCGCCCTGCCGCTGGGCCCCCCCAC	GCACTACAGCACTTCGAAGGACCGA	1	115106	13260	HAUS1	55142	6429	HAUS2
DB0001R04C17N2_UP	AD0002R07C12N2_UP	Up-Up	AAGTGCAATGCGCCATTAGATTTTT	CACTTAGACTAACCTGTCGCGGGTC	1	115106	13260	HAUS1	5566	71136	PRKACA
DB0001R04C17N2_UP	AD0002R08C15N2_UP	Up-Up	AAGTGCAATGCGCCATTAGATTTTT	TATCGGCTTATATTAGCCTTGGTAA	1	115106	13260	HAUS1	10464	71402	PIBF1
DB0001R04C17N2_DN	AD0002R08C16N1_DN	Dn-Dn	TCGCCCTGCCGCTGGGCCCCCCCAC	AAAGAACAACAAGACGGGCAAGAAC	14	115106	13260	HAUS1	10464	71402	PIBF1
DB0001R04C17N2_DN	AD0002R09C01N2_DN	Dn-Dn	TCGCCCTGCCGCTGGGCCCCCCCAC	CTGCGGACATGTTCAAGACATACAC	1	115106	13260	HAUS1	6683	72169	SPAST
DB0001R04C17N2_UP	AD0002R09C04N2_UP	Up-Up	AAGTGCAATGCGCCATTAGATTTTT	TGTGGCGACATTCACAACTCTTGTT	1	115106	13260	HAUS1	10460	71455	TACC3
DB0001R04C17N2_UP	AD0002R10C19N2_UP	Up-Up	AAGTGCAATGCGCCATTAGATTTTT	CTATAATTACTTAAACAATGTACAG	350	115106	13260	HAUS1	90410	4088	IFT20
DB0001R04C17N2_DN	AD0002R10C19N2_DN	Dn-Dn	TCGCCCTGCCGCTGGGCCCCCCCAC	CGATCGTCGCAGAGGAATAAGCATG	534	115106	13260	HAUS1	90410	4088	IFT20
DB0001R04C17N2_UP	AD0002R11C03N2_UP	Up-Up	AAGTGCAATGCGCCATTAGATTTTT	ACCCAGGGTTCATTAAGAATTGTGG	90	115106	13260	HAUS1	90410	4088	IFT20
DB0001R04C17N2_DN	AD0002R11C03N2_DN	Dn-Dn	TCGCCCTGCCGCTGGGCCCCCCCAC	GTGAAGTCGCTATTTAAAAATATTC	118	115106	13260	HAUS1	90410	4088	IFT20
DB0001R04C17N2_DN	AD0002R11C05N2_DN	Dn-Dn	TCGCCCTGCCGCTGGGCCCCCCCAC	CTACAACGTACGCAGTGCATATATG	1	115106	13260	HAUS1	27077	4426	B9D1
DB0001R04C17N2_DN	AD0002R11C12N2_DN	Dn-Dn	TCGCCCTGCCGCTGGGCCCCCCCAC	GGCTACAACGATATCAACCCTTACG	1	115106	13260	HAUS1	51053	5591	GMNN
DB0001R04C17N2_UP	AD0002R11C19N1_UP	Up-Up	AAGTGCAATGCGCCATTAGATTTTT	CAAAATCTGCCCAAGTATAGCTGC	1	115106	13260	HAUS1	51053	5591	GMNN
DB0001R04C17N2_DN	AD0002R11C19N1_DN	Dn-Dn	TCGCCCTGCCGCTGGGCCCCCCCAC	TTGTATACTAGTAAACATCAGAATA	2	115106	13260	HAUS1	51053	5591	GMNN
DB0001R04C17N2_DN	AD0002R12C04N1_DN	Dn-Dn	TCGCCCTGCCGCTGGGCCCCCCCAC	CTTAAGGTGAGTTATCCATATCTAT	2	115106	13260	HAUS1	1032	3933	CDKN2D
DB0001R04C17N2_DN	AD0002R13C09N2_DN	Dn-Dn	TCGCCCTGCCGCTGGGCCCCCCCAC	CCCCCATGCCATGCGACTATCTGTT	1	115106	13260	HAUS1	5701	7961	PSMC2
DB0001R04C17N2_UP	AD0002R13C10N2_UP	Up-Up	AAGTGCAATGCGCCATTAGATTTTT	AAAAATGTCTTCCATGTCAGCTGAG	1	115106	13260	HAUS1	5701	7961	PSMC2
DB0001R04C17N2_UP	AD0002R13C14N2_UP	Up-Up	AAGTGCAATGCGCCATTAGATTTTT	TGGTAGTACAGTCAGGGTTGGGTGC	1	115106	13260	HAUS1	1019	4019	CDK4
DB0001R04C17N2_DN	AD0002R13C17N2_DN	Dn-Dn	TCGCCCTGCCGCTGGGCCCCCCCAC	GCCCTCTTCCCAGGCGCACACCCAT	1	115106	13260	HAUS1	665	2427	BNIP3L
DB0001R04C17N2_UP	AD0002R13C21N2_UP	Up-Up	AAGTGCAATGCGCCATTAGATTTTT	GATTCAGGACGACGTGCAAGGAGGG	1	115106	13260	HAUS1	56904	6148	SH3GLB2
DB0001R04C17N2_DN	AD0002R14C05N2_DN	Dn-Dn	TCGCCCTGCCGCTGGGCCCCCCCAC	CTCCAGAGCGTCCCGTGCCACGCAC	1	115106	13260	HAUS1	638	3740	BIK
DB0001R04C17N2_UP	AD0002R14C11N2_UP	Up-Up	AAGTGCAATGCGCCATTAGATTTTT	GACCTATCTCGAAGATACATGCCC	1	115106	13260	HAUS1	84100	1857	ARL6
DB0001R04C17N2_UP	AD0002R14C14N2_UP	Up-Up	AAGTGCAATGCGCCATTAGATTTTT	CGGTTGGGAGGAAGTGAGGAGGGTT	2003	115106	13260	HAUS1	1639	8953	DCTN1
DB0001R04C17N2_DN	AD0002R14C14N2_DN	Dn-Dn	TCGCCCTGCCGCTGGGCCCCCCCAC	TCCCGCACCTAGCCTTCACGACAAA	1727	115106	13260	HAUS1	1639	8953	DCTN1
DB0001R04C17N2_UP	AD0002R14C24N1_UP	Up-Up	AAGTGCAATGCGCCATTAGATTTTT	TCTTGAGACCAATTACTGAGTTTAG	1	115106	13260	HAUS1	1069	5663	CETN2
DB0001R04C17N2_UP	AD0002R15C10N2_UP	Up-Up	AAGTGCAATGCGCCATTAGATTTTT	TCTTTCCATATAAATGCGGAACGTC	12	115106	13260	HAUS1	80321	1596	CEP70
DB0001R04C17N2_UP	AD0002R15C12N2_UP	Up-Up	AAGTGCAATGCGCCATTAGATTTTT	CTGAATATATGTGATGGTATTGAGG	1	115106	13260	HAUS1	80321	1596	CEP70
DB0001R04C17N2_DN	AD0002R15C12N2_DN	Dn-Dn	TCGCCCTGCCGCTGGGCCCCCCCAC	CATACGGCCAACCAGTACATACCAG	2	115106	13260	HAUS1	80321	1596	CEP70
DB0001R04C17N2_UP	AD0002R16C02N2_UP	Up-Up	AAGTGCAATGCGCCATTAGATTTTT	GATATTGTCGGAATTGCCAATTCGC	1	115106	13260	HAUS1	22852	70210	ANKRD26
DB0001R04C17N2_DN	AD0002R16C13N2_DN	Dn-Dn	TCGCCCTGCCGCTGGGCCCCCCCAC	CGCCGTTTCATGCCCAGGGGCGAAT	1	115106	13260	HAUS1	9793	9657	CKAP5
DB0001R04C17N2_UP	AD0003R02C02N1_UP	Up-Up	AAGTGCAATGCGCCATTAGATTTTT	CGTATCGGTCAAAGCTTAGCTAATT	1	115106	13260	HAUS1	9112	8956	MTA1
DB0001R04C17N2_DN	AD0003R02C17N2_DN	Dn-Dn	TCGCCCTGCCGCTGGGCCCCCCCAC	AATCACGATCAGTTCAAACCCTGTT	1	115106	13260	HAUS1	27258	5664	LSM3
DB0001R04C17N2_UP	AD0003R02C22N2_UP	Up-Up	AAGTGCAATGCGCCATTAGATTTTT	CTGTGTTGTGTCATTTATGTTTGAT	1	115106	13260	HAUS1	114932	2777	MRFAP1L1
DB0001R04C17N2_UP	AD0003R03C18N2_UP	Up-Up	AAGTGCAATGCGCCATTAGATTTTT	AAGACGATGGGGGGTAGGACGGGGG	1	115106	13260	HAUS1	26140	9089	TTLL3
DB0001R04C18N1_UP	AD0001R01C01N2_UP	Up-Up	TTGGTGGGTGCGGTACCGGCTGTGT	CTTTCTTATGTACCGGATAGTGTGG	762	115106	13260	HAUS1	9814	9688	SFI1
DB0001R04C18N1_DN	AD0001R01C01N2_DN	Dn-Dn	CCAGTATACACCATATTTCTTGCTA	TTACTCTTCTAGCGAAACAACGCTC	534	115106	13260	HAUS1	9814	9688	SFI1
DB0001R04C18N1_UP	AD0001R01C03N2_UP	Up-Up	TTGGTGGGTGCGGTACCGGCTGTGT	CCGGGGGTGGGGAGACGGCCCTGGA	255	115106	13260	HAUS1	9814	9688	SFI1
DB0001R04C18N1_UP	AD0001R01C10N2_UP	Up-Up	TTGGTGGGTGCGGTACCGGCTGTGT	ATCGTACATTCAATCTATGCGACCG	504	115106	13260	HAUS1	7532	801	YWHAG
DB0001R04C18N1_DN	AD0001R01C10N2_DN	Dn-Dn	CCAGTATACACCATATTTCTTGCTA	CATCACCGCCACTTGTTACATGAAA	134	115106	13260	HAUS1	7532	801	YWHAG
DB0001R04C18N1_UP	AD0001R02C15N1_UP	Up-Up	TTGGTGGGTGCGGTACCGGCTGTGT	TGGGCGAGCTGAACATGCGGAGGAC	1	115106	13260	HAUS1	10376	229	TUBA1B
DB0001R04C18N1_DN	AD0001R02C15N1_DN	Dn-Dn	CCAGTATACACCATATTTCTTGCTA	TGCATCCGTATTCAATCAGCCACGA	1	115106	13260	HAUS1	10376	229	TUBA1B
DB0001R04C18N1_DN	AD0001R04C07N2_DN	Dn-Dn	CCAGTATACACCATATTTCTTGCTA	TTTAATTTCCGACTTCTGTAGCTCC	1	115106	13260	HAUS1	6102	11374	RP2
DB0001R04C18N1_DN	AD0001R05C11N2_DN	Dn-Dn	CCAGTATACACCATATTTCTTGCTA	AATAAAAAAGTAGTGTAGTTGG	1	115106	13260	HAUS1	115106	13260	HAUS1
DB0001R04C18N1_UP	AD0001R05C15N1_UP	Up-Up	TTGGTGGGTGCGGTACCGGCTGTGT	TTTAAAAGACCGATAATGAAATGGG	27	115106	13260	HAUS1	27229	5836	TUBGCP4
DB0001R04C18N1_DN	AD0001R05C15N1_DN	Dn-Dn	CCAGTATACACCATATTTCTTGCTA	ACTGCAAATGACTTGAAGTCCGCCA	2	115106	13260	HAUS1	27229	5836	TUBGCP4
DB0001R04C18N1_UP	AD0001R05C16N2_UP	Up-Up	TTGGTGGGTGCGGTACCGGCTGTGT	TCGGCGACACCGTTCGTTGTAGGGA	5180	115106	13260	HAUS1	27229	5836	TUBGCP4
DB0001R04C18N1_DN	AD0001R05C16N2_DN	Dn-Dn	CCAGTATACACCATATTTCTTGCTA	TACGAACTTCACTAGTTGCTATGTG	5614	115106	13260	HAUS1	27229	5836	TUBGCP4
DB0001R04C18N1_UP	AD0001R05C20N2_UP	Up-Up	TTGGTGGGTGCGGTACCGGCTGTGT	CACGACCCTGCAGTGCGAGGGACGC	11376	115106	13260	HAUS1	29911	573	HOOK2
DB0001R04C18N1_DN	AD0001R05C20N2_DN	Dn-Dn	CCAGTATACACCATATTTCTTGCTA	CGGGTACACGCTCAGACTAAGACTA	12801	115106	13260	HAUS1	29911	573	HOOK2
DB0001R04C18N1_UP	AD0001R05C21N2_UP	Up-Up	TTGGTGGGTGCGGTACCGGCTGTGT	TGCAATCGGGGTTAGCCGGACCTTG	18381	115106	13260	HAUS1	29911	573	HOOK2
DB0001R04C18N1_DN	AD0001R05C21N2_DN	Dn-Dn	CCAGTATACACCATATTTCTTGCTA	CGGTCGGTGAACTTGGCTAATGGAG	10532	115106	13260	HAUS1	29911	573	HOOK2
DB0001R04C18N1_UP	AD0001R06C01N2_UP	Up-Up	TTGGTGGGTGCGGTACCGGCTGTGT	TGGTACGCTGCTATGGGGGGGGACG	2	115106	13260	HAUS1	56890	9176	MDM1
DB0001R04C18N1_UP	AD0001R06C05N2_UP	Up-Up	TTGGTGGGTGCGGTACCGGCTGTGT	TCCCAGTGCAAGGGGGGGTAGGCGG	5	115106	13260	HAUS1	51259	6396	TMEM216
DB0001R04C18N1_UP	AD0001R06C06N2_UP	Up-Up	TTGGTGGGTGCGGTACCGGCTGTGT	ACTGCCGCGCCATCCAGAAACTTTT	119	115106	13260	HAUS1	80321	9161	CEP70
DB0001R04C18N1_UP	AD0001R06C09N2_UP	Up-Up	TTGGTGGGTGCGGTACCGGCTGTGT	ATTGTGTATCTGTCACGCGTTCAGA	1	115106	13260	HAUS1	5108	8878	PCM1
DB0001R04C18N1_DN	AD0001R07C21N2_DN	Dn-Dn	CCAGTATACACCATATTTCTTGCTA	AAACTTAGCAAGAAGCCGGTTTAAA	10	115106	13260	HAUS1	10142	14138	AKAP9
DB0001R04C18N1_DN	AD0001R08C03N2_DN	Dn-Dn	CCAGTATACACCATATTTCTTGCTA	GGTTGTTCCGGTTCTCCGGAGACAG	26	115106	13260	HAUS1	57695	14162	USP37
DB0001R04C18N1_UP	AD0001R09C06N2_UP	Up-Up	TTGGTGGGTGCGGTACCGGCTGTGT	AGGGGTAGAGGCATGGAGCTTCCGA	1	115106	13260	HAUS1	203068	14788	TUBB
DB0001R04C18N1_UP	AD0001R09C22N2_UP	Up-Up	TTGGTGGGTGCGGTACCGGCTGTGT	GGTGTGTTAGTATGGTGTGTAGAGC	1	115106	13260	HAUS1	10320	2940	IKZF1
DB0001R04C18N1_UP	AD0001R09C24N2_UP	Up-Up	TTGGTGGGTGCGGTACCGGCTGTGT	TACATTCTTGGGAAGTTCGCTAGCG	54982	115106	13260	HAUS1	90410	10243	IFT20
DB0001R04C18N1_DN	AD0001R09C24N2_DN	Dn-Dn	CCAGTATACACCATATTTCTTGCTA	GTCCCTGTCTGTTTCGCTGTCGAAT	36557	115106	13260	HAUS1	90410	10243	IFT20
DB0001R04C18N1_UP	AD0001R10C01N2_UP	Up-Up	TTGGTGGGTGCGGTACCGGCTGTGT	GTATAAACGATGGTTCCTCACCGAC	43229	115106	13260	HAUS1	90410	10243	IFT20
DB0001R04C18N1_DN	AD0001R10C01N2_DN	Dn-Dn	CCAGTATACACCATATTTCTTGCTA	GTCGCTTATTGCTCATGCAATCTGT	38450	115106	13260	HAUS1	90410	10243	IFT20
DB0001R04C18N1_DN	AD0001R10C16N2_DN	Dn-Dn	CCAGTATACACCATATTTCTTGCTA	CCCTAGGTCATAGGAACTTTCAATT	18	115106	13260	HAUS1	11116	7071	FGFR1OP
DB0001R04C18N1_UP	AD0001R10C18N2_UP	Up-Up	TTGGTGGGTGCGGTACCGGCTGTGT	CAACGGGGGTAGGGGTGATTATGAG	1	115106	13260	HAUS1	11116	7071	FGFR1OP
DB0001R04C18N1_UP	AD0001R10C19N1_UP	Up-Up	TTGGTGGGTGCGGTACCGGCTGTGT	CGGTATCAGTAGGGCAGTATTTCGG	14438	115106	13260	HAUS1	10540	3453	DCTN2
DB0001R04C18N1_DN	AD0001R10C19N1_DN	Dn-Dn	CCAGTATACACCATATTTCTTGCTA	GCGCAGAGACGCTATCCAGAGAGTA	7241	115106	13260	HAUS1	10540	3453	DCTN2
DB0001R04C18N1_UP	AD0001R10C20N2_UP	Up-Up	TTGGTGGGTGCGGTACCGGCTGTGT	GACCCGGAATTTGTTTGATAGCGGG	14095	115106	13260	HAUS1	10540	3453	DCTN2
DB0001R04C18N1_DN	AD0001R10C20N2_DN	Dn-Dn	CCAGTATACACCATATTTCTTGCTA	AACGCAACTAAGCACTATTAGTAAC	14683	115106	13260	HAUS1	10540	3453	DCTN2
DB0001R04C18N1_DN	AD0001R11C09N2_DN	Dn-Dn	CCAGTATACACCATATTTCTTGCTA	GCCGTTGAGTCCAGGTCGGGAACGC	1	115106	13260	HAUS1	5518	5861	PPP2R1A
DB0001R04C18N1_UP	AD0001R12C06N2_UP	Up-Up	TTGGTGGGTGCGGTACCGGCTGTGT	CCTGGTAGCCCCCGGGGCGACAGCG	2	115106	13260	HAUS1	201255	7299	LRRC45
DB0001R04C18N1_UP	AD0001R12C24N2_UP	Up-Up	TTGGTGGGTGCGGTACCGGCTGTGT	CAACCTTGTTGACCTAATGTGTGGT	6	115106	13260	HAUS1	134359	52781	POC5
DB0001R04C18N1_DN	AD0001R13C02N2_DN	Dn-Dn	CCAGTATACACCATATTTCTTGCTA	TCTTGGATGCGACGGAAGCTTGATG	1	115106	13260	HAUS1	200894	52802	ARL13B
DB0001R04C18N1_UP	AD0001R14C21N1_UP	Up-Up	TTGGTGGGTGCGGTACCGGCTGTGT	CCAGGAGGGAGCGTGGATAGAGGGC	1	115106	13260	HAUS1	1070	5538	CETN3
DB0001R04C18N1_DN	AD0001R14C21N1_DN	Dn-Dn	CCAGTATACACCATATTTCTTGCTA	ATTATTCAAGGAGACAAGTTCACGA	1	115106	13260	HAUS1	1070	5538	CETN3
DB0001R04C18N1_UP	AD0001R15C15N2_UP	Up-Up	TTGGTGGGTGCGGTACCGGCTGTGT	GTAATTAAAACGAAAGAGTATTGGG	5	115106	13260	HAUS1	22924	7187	MAPRE3
DB0001R04C18N1_DN	AD0001R16C12N2_DN	Dn-Dn	CCAGTATACACCATATTTCTTGCTA	GCGATAAGTCGTAGCGAGCAACGAA	1	115106	13260	HAUS1	27229	907	TUBGCP4
DB0001R04C18N1_DN	AD0001R16C18N2_DN	Dn-Dn	CCAGTATACACCATATTTCTTGCTA	GGCCAAACCTAAGCCCCGGAGCTTA	1	115106	13260	HAUS1	54801	8819	HAUS6
DB0001R04C18N1_UP	AD0002R01C09N2_UP	Up-Up	TTGGTGGGTGCGGTACCGGCTGTGT	CAGATTTCAGGACTCTGCGTGCGTC	57	115106	13260	HAUS1	10460	56175	TACC3
DB0001R04C18N1_UP	AD0002R01C11N2_UP	Up-Up	TTGGTGGGTGCGGTACCGGCTGTGT	CGTGGGCGTAGGAGACCGGGGGTGC	10	115106	13260	HAUS1	11030	3504	RBPMS
DB0001R04C18N1_DN	AD0002R01C11N2_DN	Dn-Dn	CCAGTATACACCATATTTCTTGCTA	CACCCCCCCAGACCCCGGACATTCG	104	115106	13260	HAUS1	11030	3504	RBPMS
DB0001R04C18N1_UP	AD0002R01C16N2_UP	Up-Up	TTGGTGGGTGCGGTACCGGCTGTGT	TCCGTAGTATGCGTCCCGCGGGGGA	1313	115106	13260	HAUS1	11030	3504	RBPMS
DB0001R04C18N1_DN	AD0002R01C16N2_DN	Dn-Dn	CCAGTATACACCATATTTCTTGCTA	AGGGGAGCGATTAGGGAATAGTCAC	162	115106	13260	HAUS1	11030	3504	RBPMS
DB0001R04C18N1_UP	AD0002R01C21N2_UP	Up-Up	TTGGTGGGTGCGGTACCGGCTGTGT	TTGGGCCCGGAGGGCTATAGGGGGG	2143	115106	13260	HAUS1	55165	4717	CEP55
DB0001R04C18N1_DN	AD0002R01C21N2_DN	Dn-Dn	CCAGTATACACCATATTTCTTGCTA	AGATGAAAATAACATGTCAACCTTA	645	115106	13260	HAUS1	55165	4717	CEP55
DB0001R04C18N1_UP	AD0002R02C01N2_UP	Up-Up	TTGGTGGGTGCGGTACCGGCTGTGT	TGCTGGGGGAACCCGCATCGAACCC	1933	115106	13260	HAUS1	55165	4717	CEP55
DB0001R04C18N1_DN	AD0002R02C01N2_DN	Dn-Dn	CCAGTATACACCATATTTCTTGCTA	GCCTGACTGAATACCCAACAAGATC	1136	115106	13260	HAUS1	55165	4717	CEP55
DB0001R04C18N1_UP	AD0002R02C02N1_UP	Up-Up	TTGGTGGGTGCGGTACCGGCTGTGT	TGGAATGAGTAGGAGGTGACTGTGC	3	115106	13260	HAUS1	163	4761	AP2B1
DB0001R04C18N1_DN	AD0002R02C02N1_DN	Dn-Dn	CCAGTATACACCATATTTCTTGCTA	TACCTGGACTCAGTCGACTGCAAAA	5	115106	13260	HAUS1	163	4761	AP2B1
DB0001R04C18N1_DN	AD0002R02C20N1_DN	Dn-Dn	CCAGTATACACCATATTTCTTGCTA	ATTAGAACCGAGCAAACCACAATAC	113	115106	13260	HAUS1	49856	55298	WDR8
DB0001R04C18N1_UP	AD0002R03C22N2_UP	Up-Up	TTGGTGGGTGCGGTACCGGCTGTGT	GGCGGTGGTGGGGTAGGCTAGGCCG	3	115106	13260	HAUS1	54930	3863	HAUS4
DB0001R04C18N1_UP	AD0002R04C23N2_UP	Up-Up	TTGGTGGGTGCGGTACCGGCTGTGT	CACTTGTAGTATAGTCCTAGAATTG	1	115106	13260	HAUS1	1453	3787	CSNK1D
DB0001R04C18N1_DN	AD0002R07C03N2_DN	Dn-Dn	CCAGTATACACCATATTTCTTGCTA	CGGGATACACACAACCTCAAAGGGA	1	115106	13260	HAUS1	95681	71181	TSGA14
DB0001R04C18N1_UP	AD0002R08C08N2_UP	Up-Up	TTGGTGGGTGCGGTACCGGCTGTGT	GAATCCTTCAGTACGGGCGGGGGGC	1	115106	13260	HAUS1	79600	71186	TCTN1
DB0001R04C18N1_UP	AD0002R08C16N1_UP	Up-Up	TTGGTGGGTGCGGTACCGGCTGTGT	TACTTTTGTTCTTTCATATTTCTAA	73	115106	13260	HAUS1	10464	71402	PIBF1
DB0001R04C18N1_DN	AD0002R08C16N1_DN	Dn-Dn	CCAGTATACACCATATTTCTTGCTA	AAAGAACAACAAGACGGGCAAGAAC	292	115106	13260	HAUS1	10464	71402	PIBF1
DB0001R04C18N1_UP	AD0002R09C04N2_UP	Up-Up	TTGGTGGGTGCGGTACCGGCTGTGT	TGTGGCGACATTCACAACTCTTGTT	1216	115106	13260	HAUS1	10460	71455	TACC3
DB0001R04C18N1_DN	AD0002R09C04N2_DN	Dn-Dn	CCAGTATACACCATATTTCTTGCTA	CGCCGACAGTTACCCCCAAGCCTTG	474	115106	13260	HAUS1	10460	71455	TACC3
DB0001R04C18N1_UP	AD0002R09C17N2_UP	Up-Up	TTGGTGGGTGCGGTACCGGCTGTGT	GTGATCGCTCCTCGATCAGGACACT	1	115106	13260	HAUS1	282809	1515	POC1B
DB0001R04C18N1_UP	AD0002R10C06N2_UP	Up-Up	TTGGTGGGTGCGGTACCGGCTGTGT	AATAGAAAGTCCGGTCTCGCTTCAT	1	115106	13260	HAUS1	79959	1190	CEP76
DB0001R04C18N1_DN	AD0002R10C15N2_DN	Dn-Dn	CCAGTATACACCATATTTCTTGCTA	GTACTTAACGCGGGTTGAGACTTAC	1	115106	13260	HAUS1	10013	8810	HDAC6
DB0001R04C18N1_UP	AD0002R11C03N2_UP	Up-Up	TTGGTGGGTGCGGTACCGGCTGTGT	ACCCAGGGTTCATTAAGAATTGTGG	13	115106	13260	HAUS1	90410	4088	IFT20
DB0001R04C18N1_UP	AD0002R11C07N1_UP	Up-Up	TTGGTGGGTGCGGTACCGGCTGTGT	CAGGAGCAAGCTCCATCGGTCTAGG	1	115106	13260	HAUS1	27077	4426	B9D1
DB0001R04C18N1_DN	AD0002R11C07N1_DN	Dn-Dn	CCAGTATACACCATATTTCTTGCTA	AACTGAACACCTAGGTTTAATCCCA	36	115106	13260	HAUS1	27077	4426	B9D1
DB0001R04C18N1_UP	AD0002R11C12N2_UP	Up-Up	TTGGTGGGTGCGGTACCGGCTGTGT	TGGTGATTTTAGGGGATTGACTAAT	1	115106	13260	HAUS1	51053	5591	GMNN
DB0001R04C18N1_DN	AD0002R11C12N2_DN	Dn-Dn	CCAGTATACACCATATTTCTTGCTA	GGCTACAACGATATCAACCCTTACG	1	115106	13260	HAUS1	51053	5591	GMNN
DB0001R04C18N1_UP	AD0002R11C19N1_UP	Up-Up	TTGGTGGGTGCGGTACCGGCTGTGT	CAAAATCTGCCCAAGTATAGCTGC	236	115106	13260	HAUS1	51053	5591	GMNN
DB0001R04C18N1_DN	AD0002R11C19N1_DN	Dn-Dn	CCAGTATACACCATATTTCTTGCTA	TTGTATACTAGTAAACATCAGAATA	1	115106	13260	HAUS1	51053	5591	GMNN
DB0001R04C18N1_DN	AD0002R12C04N1_DN	Dn-Dn	CCAGTATACACCATATTTCTTGCTA	CTTAAGGTGAGTTATCCATATCTAT	2	115106	13260	HAUS1	1032	3933	CDKN2D
DB0001R04C18N1_UP	AD0002R12C05N1_UP	Up-Up	TTGGTGGGTGCGGTACCGGCTGTGT	GCTCAGTGGGCTAGATGGGTGGATG	1	115106	13260	HAUS1	1032	3933	CDKN2D
DB0001R04C18N1_DN	AD0002R12C05N1_DN	Dn-Dn	CCAGTATACACCATATTTCTTGCTA	TATTCTCTAATTAAGATACTTCGCC	1	115106	13260	HAUS1	1032	3933	CDKN2D
DB0001R04C18N1_DN	AD0002R12C15N2_DN	Dn-Dn	CCAGTATACACCATATTTCTTGCTA	CAAGGTCAATAAATAAGCCCGTCCT	1	115106	13260	HAUS1	6015	4435	RING1
DB0001R04C18N1_UP	AD0002R13C21N2_UP	Up-Up	TTGGTGGGTGCGGTACCGGCTGTGT	GATTCAGGACGACGTGCAAGGAGGG	1	115106	13260	HAUS1	56904	6148	SH3GLB2
DB0001R04C18N1_UP	AD0002R13C22N2_UP	Up-Up	TTGGTGGGTGCGGTACCGGCTGTGT	GACCCCGGAGCTTAGCTCCCCTGGG	2	115106	13260	HAUS1	56904	6148	SH3GLB2
DB0001R04C18N1_DN	AD0002R14C01N2_DN	Dn-Dn	CCAGTATACACCATATTTCTTGCTA	CATGAGGCCCCATCCTCGTCCCGGT	1	115106	13260	HAUS1	6285	3757	S100B
DB0001R04C18N1_DN	AD0002R14C06N1_DN	Dn-Dn	CCAGTATACACCATATTTCTTGCTA	AGGTATTATAGGAAAATATATCGAG	1	115106	13260	HAUS1	638	3740	BIK
DB0001R04C18N1_DN	AD0002R14C11N2_DN	Dn-Dn	CCAGTATACACCATATTTCTTGCTA	TTTTCGCAGTGAGCACTTGTTATCC	1	115106	13260	HAUS1	84100	1857	ARL6
DB0001R04C18N1_UP	AD0002R14C14N2_UP	Up-Up	TTGGTGGGTGCGGTACCGGCTGTGT	CGGTTGGGAGGAAGTGAGGAGGGTT	2	115106	13260	HAUS1	1639	8953	DCTN1
DB0001R04C18N1_DN	AD0002R14C24N1_DN	Dn-Dn	CCAGTATACACCATATTTCTTGCTA	GGAGTTCCGCGGGCATCCAGCCTCG	1	115106	13260	HAUS1	1069	5663	CETN2
DB0001R04C18N1_UP	AD0002R15C10N2_UP	Up-Up	TTGGTGGGTGCGGTACCGGCTGTGT	TCTTTCCATATAAATGCGGAACGTC	2273	115106	13260	HAUS1	80321	1596	CEP70
DB0001R04C18N1_DN	AD0002R15C10N2_DN	Dn-Dn	CCAGTATACACCATATTTCTTGCTA	GTGCATTCTCTCTAACCCAAATGGC	494	115106	13260	HAUS1	80321	1596	CEP70
DB0001R04C18N1_UP	AD0002R15C12N2_UP	Up-Up	TTGGTGGGTGCGGTACCGGCTGTGT	CTGAATATATGTGATGGTATTGAGG	2	115106	13260	HAUS1	80321	1596	CEP70
DB0001R04C18N1_DN	AD0002R15C12N2_DN	Dn-Dn	CCAGTATACACCATATTTCTTGCTA	CATACGGCCAACCAGTACATACCAG	177	115106	13260	HAUS1	80321	1596	CEP70
DB0001R04C18N1_UP	AD0003R01C12N2_UP	Up-Up	TTGGTGGGTGCGGTACCGGCTGTGT	GGTTTCGTCATCGACTCCTAGAGGG	38	115106	13260	HAUS1	7329	3129	UBE2I
DB0001R04C18N1_DN	AD0003R01C12N2_DN	Dn-Dn	CCAGTATACACCATATTTCTTGCTA	CAAACGCCAGCTCCTTGGAGTGTAT	2	115106	13260	HAUS1	7329	3129	UBE2I
DB0001R04C18N1_UP	AD0003R01C13N2_UP	Up-Up	TTGGTGGGTGCGGTACCGGCTGTGT	GGACGCGTGCTGCAAACGGGGGATG	1	115106	13260	HAUS1	7329	3129	UBE2I
DB0001R04C18N1_UP	AD0003R02C17N2_UP	Up-Up	TTGGTGGGTGCGGTACCGGCTGTGT	TCTGTAAACAGTACAGGAGGCGTTA	1	115106	13260	HAUS1	27258	5664	LSM3
DB0001R04C18N1_DN	AD0003R02C19N2_DN	Dn-Dn	CCAGTATACACCATATTTCTTGCTA	GTAATAGAGTAAGACCCGATTATGT	1	115106	13260	HAUS1	114932	2777	MRFAP1L1
DB0001R04C18N1_UP	AD0003R02C22N2_UP	Up-Up	TTGGTGGGTGCGGTACCGGCTGTGT	CTGTGTTGTGTCATTTATGTTTGAT	1	115106	13260	HAUS1	114932	2777	MRFAP1L1
DB0001R04C18N1_DN	AD0003R03C18N2_DN	Dn-Dn	CCAGTATACACCATATTTCTTGCTA	CTAAACGAATCTTCACCACTGTTCC	1	115106	13260	HAUS1	26140	9089	TTLL3
DB0001R04C18N1_UP	AD0003R04C08N2_UP	Up-Up	TTGGTGGGTGCGGTACCGGCTGTGT	ATCATTGTAAGGCTATCGCGAGAGG	6	115106	13260	HAUS1	585	1740	BBS4
DB0001R04C18N1_DN	AD0003R04C08N2_DN	Dn-Dn	CCAGTATACACCATATTTCTTGCTA	TTTCTATGCCATACAAGAGGCGAAT	1	115106	13260	HAUS1	585	1740	BBS4
DB0001R04C18N1_UP	AD0003R05C11N2_UP	Up-Up	TTGGTGGGTGCGGTACCGGCTGTGT	AAACCGCAGGTTTGTGTTAGTTCTA	1	115106	13260	HAUS1	93323	7014	HAUS8
DB0001R04C18N1_DN	AD0003R06C04N2_DN	Dn-Dn	CCAGTATACACCATATTTCTTGCTA	GGAGATAAAAAATTGGATAGCTCTT	1	115106	13260	HAUS1	54585	1540	LZTFL1
DB0001R05C02N2_DN	AD0001R01C16N2_DN	Dn-Dn	CCCCCGCCCTTGCATCCGCCACTGC	CCCTTGTCAGTTCTACTTCCTCGGG	15	56890	9176	MDM1	55559	347	HAUS7
DB0001R05C02N2_UP	AD0001R06C05N2_UP	Up-Up	CACCTGTGAATGGGGTCGGGGACGG	TCCCAGTGCAAGGGGGGGTAGGCGG	1	56890	9176	MDM1	51259	6396	TMEM216
DB0001R05C02N2_DN	AD0001R09C22N2_DN	Dn-Dn	CCCCCGCCCTTGCATCCGCCACTGC	CCCAGTCTTTACCGGCTCAAAGATT	1	56890	9176	MDM1	10320	2940	IKZF1
DB0001R05C02N2_UP	AD0001R13C02N2_UP	Up-Up	CACCTGTGAATGGGGTCGGGGACGG	AGGCAGCGGTCCTGGCGACCACGCG	1	56890	9176	MDM1	200894	52802	ARL13B
DB0001R05C02N2_DN	AD0001R14C18N1_DN	Dn-Dn	CCCCCGCCCTTGCATCCGCCACTGC	CGAATACGGTCTACCATTTATGCAG	1	56890	9176	MDM1	3796	8070	KIF2A
DB0001R05C02N2_DN	AD0002R01C07N2_DN	Dn-Dn	CCCCCGCCCTTGCATCCGCCACTGC	ACTGCCGAGACCAACAGTCAAGAAA	1	56890	9176	MDM1	3320	56677	HSP90AA1
DB0001R05C02N2_UP	AD0002R01C21N2_UP	Up-Up	CACCTGTGAATGGGGTCGGGGACGG	TTGGGCCCGGAGGGCTATAGGGGGG	30	56890	9176	MDM1	55165	4717	CEP55
DB0001R05C02N2_UP	AD0002R07C08N2_UP	Up-Up	CACCTGTGAATGGGGTCGGGGACGG	CGATAATTGTGCCTGGGTCATGGTG	14	56890	9176	MDM1	95681	71181	TSGA14
DB0001R05C02N2_DN	AD0002R07C08N2_DN	Dn-Dn	CCCCCGCCCTTGCATCCGCCACTGC	TAACCCTCTAAAATACACTTACAGA	18	56890	9176	MDM1	95681	71181	TSGA14
DB0001R05C02N2_UP	AD0002R10C10N2_UP	Up-Up	CACCTGTGAATGGGGTCGGGGACGG	GGGGTGAAGGCCAAACTGAGCTGGC	1	56890	9176	MDM1	79959	1190	CEP76
DB0001R05C02N2_DN	AD0002R14C23N2_DN	Dn-Dn	CCCCCGCCCTTGCATCCGCCACTGC	AGGTTGTCACGTTGACTTATTCTCT	11	56890	9176	MDM1	79441	4024	HAUS3
DB0001R05C02N2_DN	AD0002R15C10N2_DN	Dn-Dn	CCCCCGCCCTTGCATCCGCCACTGC	GTGCATTCTCTCTAACCCAAATGGC	1	56890	9176	MDM1	80321	1596	CEP70
DB0001R05C02N2_UP	AD0002R16C13N2_UP	Up-Up	CACCTGTGAATGGGGTCGGGGACGG	TCTCCATTCATTGGTTAAGCGCAAT	1	56890	9176	MDM1	9793	9657	CKAP5
DB0001R05C02N2_DN	AD0003R02C13N2_DN	Dn-Dn	CCCCCGCCCTTGCATCCGCCACTGC	TGCCATGCTCCCTGCCGAGGGTTTA	1	56890	9176	MDM1	9111	7519	NMI
DB0001R05C02N2_UP	AD0003R02C17N2_UP	Up-Up	CACCTGTGAATGGGGTCGGGGACGG	TCTGTAAACAGTACAGGAGGCGTTA	1	56890	9176	MDM1	27258	5664	LSM3
DB0001R05C02N2_UP	AD0003R04C08N2_UP	Up-Up	CACCTGTGAATGGGGTCGGGGACGG	ATCATTGTAAGGCTATCGCGAGAGG	1	56890	9176	MDM1	585	1740	BBS4
DB0001R05C02N2_UP	AD0003R04C15N1_UP	Up-Up	CACCTGTGAATGGGGTCGGGGACGG	GGGATCTGAGTTAGGTGGGCTTGGC	2	56890	9176	MDM1	54585	10414	LZTFL1
DB0001R05C02N2_UP	AD0003R06C02N2_UP	Up-Up	CACCTGTGAATGGGGTCGGGGACGG	GGAGTGTATTTAATACTAGACGTTA	36	56890	9176	MDM1	54585	1540	LZTFL1
DB0001R05C02N2_UP	AD0003R06C12N2_UP	Up-Up	CACCTGTGAATGGGGTCGGGGACGG	TAAGACATCGGTCAAATCCCCAGCT	3	56890	9176	MDM1	60509	4496	AGBL5
DB0001R05C05N2_UP	AD0001R04C08N2_UP	Up-Up	GGGGGTGGGGTACCGGTAGATGGGT	AATGTAGGGTCTTGTGTGCCGTAGG	2	56890	9176	MDM1	6102	11374	RP2
DB0001R05C05N2_UP	AD0001R05C21N2_UP	Up-Up	GGGGGTGGGGTACCGGTAGATGGGT	TGCAATCGGGGTTAGCCGGACCTTG	2	56890	9176	MDM1	29911	573	HOOK2
DB0001R05C05N2_UP	AD0001R09C24N2_UP	Up-Up	GGGGGTGGGGTACCGGTAGATGGGT	TACATTCTTGGGAAGTTCGCTAGCG	1	56890	9176	MDM1	90410	10243	IFT20
DB0001R05C05N2_DN	AD0002R01C01N2_DN	Dn-Dn	CATGAATTAGGGTAAATAAGCCAAG	ACCTTGCCTTACCTAGATGCGGGCA	1	56890	9176	MDM1	84902	9655	CCDC123
DB0001R05C05N2_UP	AD0002R06C11N2_UP	Up-Up	GGGGGTGGGGTACCGGTAGATGGGT	GAGAAGCGGTAGGGTGAGTAGGTAA	1	56890	9176	MDM1	147841	71933	SPC24
DB0001R05C05N2_UP	AD0002R08C08N2_UP	Up-Up	GGGGGTGGGGTACCGGTAGATGGGT	GAATCCTTCAGTACGGGCGGGGGGC	16	56890	9176	MDM1	79600	71186	TCTN1
DB0001R05C05N2_DN	AD0003R02C17N2_DN	Dn-Dn	CATGAATTAGGGTAAATAAGCCAAG	AATCACGATCAGTTCAAACCCTGTT	1	56890	9176	MDM1	27258	5664	LSM3
DB0001R05C11N2_UP	AD0001R01C03N2_UP	Up-Up	CTGATGGATGGGGCCGCGTGGCTGC	CCGGGGGTGGGGAGACGGCCCTGGA	211	80321	9161	CEP70	9814	9688	SFI1
DB0001R05C11N2_DN	AD0001R01C03N2_DN	Dn-Dn	CCCGCCATCCTGCTCGCTCCCCCTA	GTGGACGTTTAAAATTTAAGGAACG	90	80321	9161	CEP70	9814	9688	SFI1
DB0001R05C11N2_UP	AD0001R09C21N1_UP	Up-Up	CTGATGGATGGGGCCGCGTGGCTGC	GGTGAGGGGGTTAGCATCGCGAGTA	23	80321	9161	CEP70	10320	2940	IKZF1
DB0001R05C11N2_DN	AD0001R09C21N1_DN	Dn-Dn	CCCGCCATCCTGCTCGCTCCCCCTA	AGATGTATAATCCTTTATAGCTTCA	2	80321	9161	CEP70	10320	2940	IKZF1
DB0001R05C11N2_UP	AD0001R12C06N2_UP	Up-Up	CTGATGGATGGGGCCGCGTGGCTGC	CCTGGTAGCCCCCGGGGCGACAGCG	88	80321	9161	CEP70	201255	7299	LRRC45
DB0001R05C11N2_DN	AD0001R13C23N2_DN	Dn-Dn	CCCGCCATCCTGCTCGCTCCCCCTA	ACCAGATGCGAAGAAATATGTAAAC	1	80321	9161	CEP70	25886	56591	POC1A
DB0001R05C11N2_DN	AD0001R14C18N1_DN	Dn-Dn	CCCGCCATCCTGCTCGCTCCCCCTA	CGAATACGGTCTACCATTTATGCAG	1	80321	9161	CEP70	3796	8070	KIF2A
DB0001R05C11N2_UP	AD0002R01C11N2_UP	Up-Up	CTGATGGATGGGGCCGCGTGGCTGC	CGTGGGCGTAGGAGACCGGGGGTGC	188	80321	9161	CEP70	11030	3504	RBPMS
DB0001R05C11N2_DN	AD0002R01C11N2_DN	Dn-Dn	CCCGCCATCCTGCTCGCTCCCCCTA	CACCCCCCCAGACCCCGGACATTCG	4	80321	9161	CEP70	11030	3504	RBPMS
DB0001R05C11N2_DN	AD0002R03C01N2_DN	Dn-Dn	CCCGCCATCCTGCTCGCTCCCCCTA	AAAGCGCAAAGACACCCCGATTAGC	1	80321	9161	CEP70	51143	56626	DYNC1LI1
DB0001R05C11N2_DN	AD0002R04C21N2_DN	Dn-Dn	CCCGCCATCCTGCTCGCTCCCCCTA	CCTCCCATCTTCCACGCTACGGCTC	402	80321	9161	CEP70	5576	4132	PRKAR2A
DB0001R05C11N2_UP	AD0002R08C08N2_UP	Up-Up	CTGATGGATGGGGCCGCGTGGCTGC	GAATCCTTCAGTACGGGCGGGGGGC	1	80321	9161	CEP70	79600	71186	TCTN1
DB0001R05C11N2_DN	AD0002R09C20N2_DN	Dn-Dn	CCCGCCATCCTGCTCGCTCCCCCTA	TAACACCCTAAACTTACTCTGAAAT	1	80321	9161	CEP70	80254	7011	CEP63
DB0001R05C11N2_UP	AD0002R13C22N2_UP	Up-Up	CTGATGGATGGGGCCGCGTGGCTGC	GACCCCGGAGCTTAGCTCCCCTGGG	6	80321	9161	CEP70	56904	6148	SH3GLB2
DB0001R05C11N2_UP	AD0002R14C05N2_UP	Up-Up	CTGATGGATGGGGCCGCGTGGCTGC	CTTAATGTAATTAACAAACCTTAAC	1	80321	9161	CEP70	638	3740	BIK
DB0001R05C11N2_UP	AD0002R15C10N2_UP	Up-Up	CTGATGGATGGGGCCGCGTGGCTGC	TCTTTCCATATAAATGCGGAACGTC	2	80321	9161	CEP70	80321	1596	CEP70
DB0001R05C11N2_UP	AD0002R15C12N2_UP	Up-Up	CTGATGGATGGGGCCGCGTGGCTGC	CTGAATATATGTGATGGTATTGAGG	1100	80321	9161	CEP70	80321	1596	CEP70
DB0001R05C11N2_DN	AD0002R15C12N2_DN	Dn-Dn	CCCGCCATCCTGCTCGCTCCCCCTA	CATACGGCCAACCAGTACATACCAG	823	80321	9161	CEP70	80321	1596	CEP70
DB0001R05C11N2_DN	AD0003R02C02N1_DN	Dn-Dn	CCCGCCATCCTGCTCGCTCCCCCTA	AGACAAACACACATTTCAGATAGCA	1	80321	9161	CEP70	9112	8956	MTA1
DB0001R05C11N2_UP	AD0003R02C03N2_UP	Up-Up	CTGATGGATGGGGCCGCGTGGCTGC	ATTAGAGGATCCTTACACTAAGCAG	104	80321	9161	CEP70	5932	1563	RBBP8
DB0001R05C11N2_UP	AD0003R02C07N2_UP	Up-Up	CTGATGGATGGGGCCGCGTGGCTGC	GCACGGTGGGGGAAGGGTGGAAGTT	1	80321	9161	CEP70	6844	4137	VAMP2
DB0001R05C12N2_DN	AD0001R07C21N2_DN	Dn-Dn	CTCCAGGTCGCCGCCTGCCGCCTTC	AAACTTAGCAAGAAGCCGGTTTAAA	1	80321	9161	CEP70	10142	14138	AKAP9
DB0001R05C12N2_DN	AD0001R09C22N2_DN	Dn-Dn	CTCCAGGTCGCCGCCTGCCGCCTTC	CCCAGTCTTTACCGGCTCAAAGATT	13	80321	9161	CEP70	10320	2940	IKZF1
DB0001R05C12N2_DN	AD0001R11C06N2_DN	Dn-Dn	CTCCAGGTCGCCGCCTGCCGCCTTC	CCGCAAAGCTCGAATCAACACGACC	1	80321	9161	CEP70	7283	8018	TUBG1
DB0001R05C12N2_UP	AD0002R01C11N2_UP	Up-Up	TTAACATTATACTCTGCTTCGGCGG	CGTGGGCGTAGGAGACCGGGGGTGC	1	80321	9161	CEP70	11030	3504	RBPMS
DB0001R05C12N2_DN	AD0002R01C11N2_DN	Dn-Dn	CTCCAGGTCGCCGCCTGCCGCCTTC	CACCCCCCCAGACCCCGGACATTCG	1	80321	9161	CEP70	11030	3504	RBPMS
DB0001R05C12N2_UP	AD0002R15C10N2_UP	Up-Up	TTAACATTATACTCTGCTTCGGCGG	TCTTTCCATATAAATGCGGAACGTC	4	80321	9161	CEP70	80321	1596	CEP70
DB0001R05C12N2_DN	AD0002R15C10N2_DN	Dn-Dn	CTCCAGGTCGCCGCCTGCCGCCTTC	GTGCATTCTCTCTAACCCAAATGGC	55	80321	9161	CEP70	80321	1596	CEP70
DB0001R05C12N2_UP	AD0002R15C12N2_UP	Up-Up	TTAACATTATACTCTGCTTCGGCGG	CTGAATATATGTGATGGTATTGAGG	212	80321	9161	CEP70	80321	1596	CEP70
DB0001R05C12N2_DN	AD0002R15C12N2_DN	Dn-Dn	CTCCAGGTCGCCGCCTGCCGCCTTC	CATACGGCCAACCAGTACATACCAG	268	80321	9161	CEP70	80321	1596	CEP70
DB0001R05C12N2_UP	AD0003R04C08N2_UP	Up-Up	TTAACATTATACTCTGCTTCGGCGG	ATCATTGTAAGGCTATCGCGAGAGG	11	80321	9161	CEP70	585	1740	BBS4
DB0001R05C20N2_DN	AD0001R02C01N1_DN	Dn-Dn	GACAGAACGAATCTTAATTCGTCCA	ACCAGGCCAGACCCATTATAGGCGT	1	10733	2057	PLK4	29922	5633	NME7
DB0001R05C20N2_DN	AD0001R07C07N2_DN	Dn-Dn	GACAGAACGAATCTTAATTCGTCCA	CGAATGCCTAATATAGGACCATTAG	1	10733	2057	PLK4	79003	3288	MIS12
DB0001R05C20N2_DN	AD0001R07C23N2_DN	Dn-Dn	GACAGAACGAATCTTAATTCGTCCA	TACACAGGCAGGAGGCATTATATTT	2	10733	2057	PLK4	57695	14162	USP37
DB0001R05C20N2_UP	AD0001R09C22N2_UP	Up-Up	CCCCATGATTTCAAAAGAAAATATT	GGTGTGTTAGTATGGTGTGTAGAGC	1	10733	2057	PLK4	10320	2940	IKZF1
DB0001R05C20N2_UP	AD0001R14C20N1_UP	Up-Up	CCCCATGATTTCAAAAGAAAATATT	ATGTGGTAGTAGGCGTGTTTAACCA	1	10733	2057	PLK4	3796	8070	KIF2A
DB0001R05C20N2_DN	AD0001R16C10N2_DN	Dn-Dn	GACAGAACGAATCTTAATTCGTCCA	GTTTCAAGGCTAAAGGTTAGATGAT	1	10733	2057	PLK4	27229	907	TUBGCP4
DB0001R05C20N2_UP	AD0002R01C08N2_UP	Up-Up	CCCCATGATTTCAAAAGAAAATATT	GGGTATTAGACTAGATCGAACAGGG	1	10733	2057	PLK4	10460	56175	TACC3
DB0001R05C20N2_DN	AD0002R01C16N2_DN	Dn-Dn	GACAGAACGAATCTTAATTCGTCCA	AGGGGAGCGATTAGGGAATAGTCAC	1	10733	2057	PLK4	11030	3504	RBPMS
DB0001R05C20N2_UP	AD0002R02C03N2_UP	Up-Up	CCCCATGATTTCAAAAGAAAATATT	CCGGTATTGCACGTGATAGTGGTTA	2	10733	2057	PLK4	163	4761	AP2B1
DB0001R05C20N2_UP	AD0002R03C01N2_UP	Up-Up	CCCCATGATTTCAAAAGAAAATATT	CGCGTGTGCATCCGATTGCGATGTG	1	10733	2057	PLK4	51143	56626	DYNC1LI1
DB0001R05C20N2_DN	AD0002R05C03N2_DN	Dn-Dn	GACAGAACGAATCTTAATTCGTCCA	AGGGCTGACATATAAACTCTCTCTA	1	10733	2057	PLK4	1453	3787	CSNK1D
DB0001R05C20N2_UP	AD0002R08C15N2_UP	Up-Up	CCCCATGATTTCAAAAGAAAATATT	TATCGGCTTATATTAGCCTTGGTAA	1	10733	2057	PLK4	10464	71402	PIBF1
DB0001R05C20N2_DN	AD0002R08C16N1_DN	Dn-Dn	GACAGAACGAATCTTAATTCGTCCA	AAAGAACAACAAGACGGGCAAGAAC	1	10733	2057	PLK4	10464	71402	PIBF1
DB0001R05C20N2_DN	AD0002R09C01N2_DN	Dn-Dn	GACAGAACGAATCTTAATTCGTCCA	CTGCGGACATGTTCAAGACATACAC	10	10733	2057	PLK4	6683	72169	SPAST
DB0001R05C20N2_DN	AD0002R09C23N1_DN	Dn-Dn	GACAGAACGAATCTTAATTCGTCCA	AAACAAATTACAACACAGCGTCATA	1	10733	2057	PLK4	284076	2303	TTLL6
DB0001R05C20N2_DN	AD0002R10C10N2_DN	Dn-Dn	GACAGAACGAATCTTAATTCGTCCA	TGCGATACGTTTAATCGATCAAGAT	1	10733	2057	PLK4	79959	1190	CEP76
DB0001R05C20N2_UP	AD0002R11C07N1_UP	Up-Up	CCCCATGATTTCAAAAGAAAATATT	CAGGAGCAAGCTCCATCGGTCTAGG	21	10733	2057	PLK4	27077	4426	B9D1
DB0001R05C20N2_UP	AD0002R12C04N1_UP	Up-Up	CCCCATGATTTCAAAAGAAAATATT	ACATCGGCACCGAAGCCCGCCGTA	1	10733	2057	PLK4	1032	3933	CDKN2D
DB0001R05C20N2_DN	AD0002R13C09N2_DN	Dn-Dn	GACAGAACGAATCTTAATTCGTCCA	CCCCCATGCCATGCGACTATCTGTT	1	10733	2057	PLK4	5701	7961	PSMC2
DB0001R05C20N2_UP	AD0002R13C17N2_UP	Up-Up	CCCCATGATTTCAAAAGAAAATATT	ACATACTTAGCCGGTTTTCCTCCGT	35	10733	2057	PLK4	665	2427	BNIP3L
DB0001R05C20N2_UP	AD0003R02C17N2_UP	Up-Up	CCCCATGATTTCAAAAGAAAATATT	TCTGTAAACAGTACAGGAGGCGTTA	1	10733	2057	PLK4	27258	5664	LSM3
DB0001R05C20N2_UP	AD0003R04C17N2_UP	Up-Up	CCCCATGATTTCAAAAGAAAATATT	ATGCTCTGGTACTAATTTAGCCTTC	32	10733	2057	PLK4	129880	10732	BBS5
DB0001R06C01N2_UP	AD0001R01C12N2_UP	Up-Up	CGCCTGTGGGCGGGGAGTGGTATCG	CACATATAAAATCTTCATGTGCAAT	1	10733	2057	PLK4	1020	3701	CDK5
DB0001R06C01N2_UP	AD0001R09C21N1_UP	Up-Up	CGCCTGTGGGCGGGGAGTGGTATCG	GGTGAGGGGGTTAGCATCGCGAGTA	1	10733	2057	PLK4	10320	2940	IKZF1
DB0001R06C01N2_DN	AD0001R13C13N2_DN	Dn-Dn	GCACCCACGCCCGTGGATCCGACAG	GCGACCAACCCCTCTTCTATGCTCC	1	10733	2057	PLK4	26140	52663	TTLL3
DB0001R06C01N2_UP	AD0002R02C16N2_UP	Up-Up	CGCCTGTGGGCGGGGAGTGGTATCG	TAATGTCGACGCCCACATGGCAATT	21	10733	2057	PLK4	3320	53186	HSP90AA1
DB0001R06C01N2_DN	AD0002R08C04N2_DN	Dn-Dn	GCACCCACGCCCGTGGATCCGACAG	GGCAACGACCCTCGTGCTTAGAACT	65	10733	2057	PLK4	79600	71186	TCTN1
DB0001R06C01N2_UP	AD0002R10C10N2_UP	Up-Up	CGCCTGTGGGCGGGGAGTGGTATCG	GGGGTGAAGGCCAAACTGAGCTGGC	14	10733	2057	PLK4	79959	1190	CEP76
DB0001R06C01N2_DN	AD0002R10C10N2_DN	Dn-Dn	GCACCCACGCCCGTGGATCCGACAG	TGCGATACGTTTAATCGATCAAGAT	1	10733	2057	PLK4	79959	1190	CEP76
DB0001R06C01N2_UP	AD0002R12C04N1_UP	Up-Up	CGCCTGTGGGCGGGGAGTGGTATCG	ACATCGGCACCGAAGCCCGCCGTA	1	10733	2057	PLK4	1032	3933	CDKN2D
DB0001R06C01N2_UP	AD0003R05C11N2_UP	Up-Up	CGCCTGTGGGCGGGGAGTGGTATCG	AAACCGCAGGTTTGTGTTAGTTCTA	1	10733	2057	PLK4	93323	7014	HAUS8
DB0001R06C03N2_DN	AD0001R01C01N2_DN	Dn-Dn	ATTCTAACTCACTGTGCCGGTAATG	TTACTCTTCTAGCGAAACAACGCTC	94	80184	2699	CEP290	9814	9688	SFI1
DB0001R06C03N2_UP	AD0001R01C15N2_UP	Up-Up	GCCCGGTTGGATTGGGTCTGTTTGG	TTGATCGTGGGCTAGAGTTATGGAT	1	80184	2699	CEP290	55559	347	HAUS7
DB0001R06C03N2_DN	AD0001R02C19N1_DN	Dn-Dn	ATTCTAACTCACTGTGCCGGTAATG	CGGCCTTCCACCGCTAGGTCATCGA	14	80184	2699	CEP290	10376	6115	TUBA1B
DB0001R06C03N2_DN	AD0001R09C06N2_DN	Dn-Dn	ATTCTAACTCACTGTGCCGGTAATG	GGTTAGCTGTTGCGGACCTGCAATA	1	80184	2699	CEP290	203068	14788	TUBB
DB0001R06C03N2_UP	AD0001R09C09N2_UP	Up-Up	GCCCGGTTGGATTGGGTCTGTTTGG	CTTGATTCACATATCTAGGTGTGCG	1	80184	2699	CEP290	8636	2717	SSNA1
DB0001R06C03N2_DN	AD0002R11C19N1_DN	Dn-Dn	ATTCTAACTCACTGTGCCGGTAATG	TTGTATACTAGTAAACATCAGAATA	1	80184	2699	CEP290	51053	5591	GMNN
DB0001R06C03N2_DN	AD0002R14C10N2_DN	Dn-Dn	ATTCTAACTCACTGTGCCGGTAATG	TACCCCTCTCCTCCGGTCAGATTAC	1	80184	2699	CEP290	84100	1857	ARL6
DB0001R06C03N2_DN	AD0002R15C12N2_DN	Dn-Dn	ATTCTAACTCACTGTGCCGGTAATG	CATACGGCCAACCAGTACATACCAG	1	80184	2699	CEP290	80321	1596	CEP70
DB0001R06C03N2_DN	AD0002R16C03N2_DN	Dn-Dn	ATTCTAACTCACTGTGCCGGTAATG	GACAGAGATAGCATACTACCTAATA	1	80184	2699	CEP290	22852	70210	ANKRD26
DB0001R06C03N2_DN	AD0003R03C14N2_DN	Dn-Dn	ATTCTAACTCACTGTGCCGGTAATG	CGCAGACGCTCTGCTCATTGTCGTA	1	80184	2699	CEP290	22974	3600	TPX2
DB0001R06C04N2_DN	AD0001R05C13N2_DN	Dn-Dn	GGACAATACAGGGTCGACGAGCATA	AGTTGTACATTAGTAAGAATTTTTA	1	80184	2699	CEP290	115106	13260	HAUS1
DB0001R06C04N2_DN	AD0002R02C13N2_DN	Dn-Dn	GGACAATACAGGGTCGACGAGCATA	GCCAGGCAGGTCTCCATTACAACCC	2	80184	2699	CEP290	896	6197	CCND3
DB0001R06C05N2_UP	AD0001R05C15N1_UP	Up-Up	TCGGTTAATCTACCTTAACGTGTTA	TTTAAAAGACCGATAATGAAATGGG	1	11258	3972	DCTN3	27229	5836	TUBGCP4
DB0001R06C05N2_UP	AD0002R12C04N1_UP	Up-Up	TCGGTTAATCTACCTTAACGTGTTA	ACATCGGCACCGAAGCCCGCCGTA	1	11258	3972	DCTN3	1032	3933	CDKN2D
DB0001R06C07N2_DN	AD0001R02C18N1_DN	Dn-Dn	CGGAGACTACCAACCAGAACCAAAC	CTGATAGCTAGGGCCATGTCCTCAT	2	11258	3972	DCTN3	10376	6115	TUBA1B
DB0001R06C07N2_DN	AD0002R02C13N2_DN	Dn-Dn	CGGAGACTACCAACCAGAACCAAAC	GCCAGGCAGGTCTCCATTACAACCC	1	11258	3972	DCTN3	896	6197	CCND3
DB0001R06C07N2_DN	AD0002R04C21N2_DN	Dn-Dn	CGGAGACTACCAACCAGAACCAAAC	CCTCCCATCTTCCACGCTACGGCTC	1	11258	3972	DCTN3	5576	4132	PRKAR2A
DB0001R06C07N2_DN	AD0002R13C09N2_DN	Dn-Dn	CGGAGACTACCAACCAGAACCAAAC	CCCCCATGCCATGCGACTATCTGTT	1	11258	3972	DCTN3	5701	7961	PSMC2
DB0001R06C07N2_UP	AD0003R01C23N2_UP	Up-Up	TAGTCAATCATGGCTTAGGTTAATA	AGCTCATTCGTGTGATTCCGTGTAT	109	11258	3972	DCTN3	6810	8013	STX4
DB0001R06C08N2_DN	AD0001R03C23N2_DN	Dn-Dn	CTTATGATACGGCGCGTTCACAGTG	AATGCCCGAGCGACTATCATTCTTA	41	79003	3288	MIS12	11104	11609	KATNA1
DB0001R06C08N2_DN	AD0001R03C24N2_DN	Dn-Dn	CTTATGATACGGCGCGTTCACAGTG	TTAACCACGTTGATGCTCCGTCGAA	1	79003	3288	MIS12	11104	11609	KATNA1
DB0001R06C08N2_UP	AD0001R04C13N2_UP	Up-Up	TTCGTTTCCACTGGTTAGTGCTGCC	TGGGCTCCCGCGGGGGAGATTGATG	30	79003	3288	MIS12	26146	11570	TRAF3IP1
DB0001R06C08N2_UP	AD0001R05C01N2_UP	Up-Up	TTCGTTTCCACTGGTTAGTGCTGCC	TCTCGTGGGTTACCCTGACGGCTTC	1	79003	3288	MIS12	55012	12126	PPP2R3C
DB0001R06C08N2_DN	AD0001R05C01N2_DN	Dn-Dn	CTTATGATACGGCGCGTTCACAGTG	TAAACAGGAAAAAGAATCTAATAAC	1	79003	3288	MIS12	55012	12126	PPP2R3C
DB0001R06C08N2_DN	AD0001R05C11N2_DN	Dn-Dn	CTTATGATACGGCGCGTTCACAGTG	AATAAAAAAGTAGTGTAGTTGG	1	79003	3288	MIS12	115106	13260	HAUS1
DB0001R06C08N2_DN	AD0001R14C14N1_DN	Dn-Dn	CTTATGATACGGCGCGTTCACAGTG	TAAATTTAAAATAAGTATCAATCGG	1	79003	3288	MIS12	582	56157	BBS1
DB0001R06C08N2_DN	AD0001R16C23N1_DN	Dn-Dn	CTTATGATACGGCGCGTTCACAGTG	GCCCCCAACGATATAACGAAAAACA	1	79003	3288	MIS12	84902	9655	CCDC123
DB0001R06C08N2_UP	AD0002R09C18N2_UP	Up-Up	TTCGTTTCCACTGGTTAGTGCTGCC	GCGTCTAAGAGCCTGCGTCATAGCG	19	79003	3288	MIS12	282809	1515	POC1B
DB0001R06C08N2_DN	AD0003R02C08N1_DN	Dn-Dn	CTTATGATACGGCGCGTTCACAGTG	TAGTTATCCTCGTTCAAGTGCCATA	1	79003	3288	MIS12	6844	4137	VAMP2
DB0001R06C08N2_DN	AD0003R02C22N2_DN	Dn-Dn	CTTATGATACGGCGCGTTCACAGTG	TTAAACTAGGAATAGCCTACATTTA	1	79003	3288	MIS12	114932	2777	MRFAP1L1
DB0001R06C08N2_DN	AD0003R04C14N2_DN	Dn-Dn	CTTATGATACGGCGCGTTCACAGTG	CAGAGAGCCACCTGGTCTCACACGG	1	79003	3288	MIS12	54585	10414	LZTFL1
DB0001R06C11N2_DN	AD0002R11C03N2_DN	Dn-Dn	AGGCCTGCCTGATTCCAGCTTCCAA	GTGAAGTCGCTATTTAAAAATATTC	1	79003	3288	MIS12	90410	4088	IFT20
DB0001R06C11N2_DN	AD0002R13C10N2_DN	Dn-Dn	AGGCCTGCCTGATTCCAGCTTCCAA	GGTAGGCCGTAAAAACCTGCGGTAA	101	79003	3288	MIS12	5701	7961	PSMC2
DB0001R06C13N2_DN	AD0001R01C01N2_DN	Dn-Dn	AGAGGCATCGAAAACATGGTAGGCG	TTACTCTTCTAGCGAAACAACGCTC	1	55233	925	MOBKL1B	9814	9688	SFI1
DB0001R06C13N2_UP	AD0001R03C24N2_UP	Up-Up	TCTAGAGGGGAGAGGCAGAGTGGTG	CCTGCAGGGTATACACCCATCGGCG	1	55233	925	MOBKL1B	11104	11609	KATNA1
DB0001R06C13N2_UP	AD0002R02C13N2_UP	Up-Up	TCTAGAGGGGAGAGGCAGAGTGGTG	AAACAATGGCACGCAGATGGGCCTC	53	55233	925	MOBKL1B	896	6197	CCND3
DB0001R06C13N2_UP	AD0002R08C15N2_UP	Up-Up	TCTAGAGGGGAGAGGCAGAGTGGTG	TATCGGCTTATATTAGCCTTGGTAA	1	55233	925	MOBKL1B	10464	71402	PIBF1
DB0001R06C13N2_UP	AD0002R11C05N2_UP	Up-Up	TCTAGAGGGGAGAGGCAGAGTGGTG	ATTTTTGTGGTGGAGATAAGGTCGG	1	55233	925	MOBKL1B	27077	4426	B9D1
DB0001R06C13N2_UP	AD0002R14C23N2_UP	Up-Up	TCTAGAGGGGAGAGGCAGAGTGGTG	GTGGAGGCCCGACGGGGCAGGGGGG	1	55233	925	MOBKL1B	79441	4024	HAUS3
DB0001R06C13N2_UP	AD0003R02C08N1_UP	Up-Up	TCTAGAGGGGAGAGGCAGAGTGGTG	TGCGGTGAGGGGTGGTGGCGGGGGG	31	55233	925	MOBKL1B	6844	4137	VAMP2
DB0001R06C13N2_UP	AD0003R02C23N1_UP	Up-Up	TCTAGAGGGGAGAGGCAGAGTGGTG	ATGGGAGGGAGGGGGTGGTGTGGAG	1	55233	925	MOBKL1B	6271	5964	S100A1
DB0001R06C14N1_DN	AD0001R07C23N2_DN	Dn-Dn	ACCGCCTCGCGCGACCCAGCACTCC	TACACAGGCAGGAGGCATTATATTT	134	5111	3156	PCNA	57695	14162	USP37
DB0001R06C14N1_DN	AD0002R05C10N2_DN	Dn-Dn	ACCGCCTCGCGCGACCCAGCACTCC	CCAAGGTTAGATTTACTCGGGTTTA	1	5111	3156	PCNA	10426	8943	TUBGCP3
DB0001R06C16N2_DN	AD0001R11C16N2_DN	Dn-Dn	TCCGCCGCATTAAGTCCGCCGCTAG	GAGCTCACGCTCGAGAGGGAGTCGA	21	5111	3156	PCNA	3320	8199	HSP90AA1
DB0001R06C16N2_UP	AD0001R15C21N1_UP	Up-Up	GGACCAGTAGTCACGTTTATGGTGG	TTAACACAATAGCTACCAGTCAACG	1	5111	3156	PCNA	983	5873	CDK1
DB0001R06C16N2_DN	AD0002R05C24N2_DN	Dn-Dn	TCCGCCGCATTAAGTCCGCCGCTAG	GTGACGAATAATAAGCGCAATGTTT	1	5111	3156	PCNA	55012	2389	PPP2R3C
DB0001R06C18N2_UP	AD0001R04C24N2_UP	Up-Up	AATCCAAAGGCGGCGACGCATGCTG	TTCAGCTAGCGACGGGTGACATGGG	94	10142	14138	AKAP9	1778	12239	DYNC1H1
DB0001R06C18N2_DN	AD0001R04C24N2_DN	Dn-Dn	CTGGATTCATAGGCTTTCGAAAAGT	CTCTAAAGCAAGCCGAATGTAATGA	34	10142	14138	AKAP9	1778	12239	DYNC1H1
DB0001R06C18N2_UP	AD0001R07C09N2_UP	Up-Up	AATCCAAAGGCGGCGACGCATGCTG	AAGAACTTCGTTGCTTTGAGACTTA	1	10142	14138	AKAP9	55233	925	MOBKL1B
DB0001R06C18N2_DN	AD0001R13C05N2_DN	Dn-Dn	CTGGATTCATAGGCTTTCGAAAAGT	CAGGCTCTCTTCGGAGTCCGCATGG	1	10142	14138	AKAP9	200894	52802	ARL13B
DB0001R06C18N2_UP	AD0002R02C03N2_UP	Up-Up	AATCCAAAGGCGGCGACGCATGCTG	CCGGTATTGCACGTGATAGTGGTTA	1	10142	14138	AKAP9	163	4761	AP2B1
DB0001R06C18N2_DN	AD0002R08C16N1_DN	Dn-Dn	CTGGATTCATAGGCTTTCGAAAAGT	AAAGAACAACAAGACGGGCAAGAAC	1	10142	14138	AKAP9	10464	71402	PIBF1
DB0001R06C18N2_DN	AD0002R09C17N2_DN	Dn-Dn	CTGGATTCATAGGCTTTCGAAAAGT	CGGCAAAGTTAGCACAAGCGCATGG	153	10142	14138	AKAP9	282809	1515	POC1B
DB0001R06C18N2_DN	AD0002R15C10N2_DN	Dn-Dn	CTGGATTCATAGGCTTTCGAAAAGT	GTGCATTCTCTCTAACCCAAATGGC	1	10142	14138	AKAP9	80321	1596	CEP70
DB0001R06C18N2_DN	AD0002R15C12N2_DN	Dn-Dn	CTGGATTCATAGGCTTTCGAAAAGT	CATACGGCCAACCAGTACATACCAG	1	10142	14138	AKAP9	80321	1596	CEP70
DB0001R06C18N2_UP	AD0003R02C08N1_UP	Up-Up	AATCCAAAGGCGGCGACGCATGCTG	TGCGGTGAGGGGTGGTGGCGGGGGG	1	10142	14138	AKAP9	6844	4137	VAMP2
DB0001R06C18N2_DN	AD0003R02C17N2_DN	Dn-Dn	CTGGATTCATAGGCTTTCGAAAAGT	AATCACGATCAGTTCAAACCCTGTT	1	10142	14138	AKAP9	27258	5664	LSM3
DB0001R06C18N2_DN	AD0003R02C22N2_DN	Dn-Dn	CTGGATTCATAGGCTTTCGAAAAGT	TTAAACTAGGAATAGCCTACATTTA	1	10142	14138	AKAP9	114932	2777	MRFAP1L1
DB0001R06C18N2_UP	AD0003R03C15N2_UP	Up-Up	AATCCAAAGGCGGCGACGCATGCTG	GTCTTTGTGCTATGCATCATACAAA	16	10142	14138	AKAP9	26140	9089	TTLL3
DB0001R06C20N2_UP	AD0001R04C24N2_UP	Up-Up	TGACTTAGGAGGTTCTATCAGGCGG	TTCAGCTAGCGACGGGTGACATGGG	1	10142	14138	AKAP9	1778	12239	DYNC1H1
DB0001R06C20N2_UP	AD0001R10C03N2_UP	Up-Up	TGACTTAGGAGGTTCTATCAGGCGG	TTTTTAATTCCTGGTTACTCGGTCG	98	10142	14138	AKAP9	23332	10089	CLASP1
DB0001R06C20N2_DN	AD0002R01C16N2_DN	Dn-Dn	TCACGGCCGACCTCAACAACGCGTC	AGGGGAGCGATTAGGGAATAGTCAC	1	10142	14138	AKAP9	11030	3504	RBPMS
DB0001R06C20N2_UP	AD0002R01C21N2_UP	Up-Up	TGACTTAGGAGGTTCTATCAGGCGG	TTGGGCCCGGAGGGCTATAGGGGGG	1	10142	14138	AKAP9	55165	4717	CEP55
DB0001R06C20N2_UP	AD0002R05C03N2_UP	Up-Up	TGACTTAGGAGGTTCTATCAGGCGG	AAGGGGCGCAACTGGAGGGGTAGGG	1	10142	14138	AKAP9	1453	3787	CSNK1D
DB0001R06C20N2_DN	AD0002R05C03N2_DN	Dn-Dn	TCACGGCCGACCTCAACAACGCGTC	AGGGCTGACATATAAACTCTCTCTA	1	10142	14138	AKAP9	1453	3787	CSNK1D
DB0001R06C20N2_DN	AD0002R09C21N2_DN	Dn-Dn	TCACGGCCGACCTCAACAACGCGTC	TCCCGACGGCCTCAAATCACCATAA	1	10142	14138	AKAP9	80254	7011	CEP63
DB0001R06C20N2_UP	AD0002R12C02N2_UP	Up-Up	TGACTTAGGAGGTTCTATCAGGCGG	CTTTACGGATCTATCTTCTCTTGAC	2	10142	14138	AKAP9	56915	4997	EXOSC5
DB0001R06C20N2_DN	AD0002R14C11N2_DN	Dn-Dn	TCACGGCCGACCTCAACAACGCGTC	TTTTCGCAGTGAGCACTTGTTATCC	1	10142	14138	AKAP9	84100	1857	ARL6
DB0001R06C20N2_DN	AD0002R14C14N2_DN	Dn-Dn	TCACGGCCGACCTCAACAACGCGTC	TCCCGCACCTAGCCTTCACGACAAA	54	10142	14138	AKAP9	1639	8953	DCTN1
DB0001R06C20N2_DN	AD0002R14C15N2_DN	Dn-Dn	TCACGGCCGACCTCAACAACGCGTC	GTACTACCAAATGAAATCTCAACTC	1	10142	14138	AKAP9	1639	8953	DCTN1
DB0001R06C20N2_UP	AD0002R15C15N2_UP	Up-Up	TGACTTAGGAGGTTCTATCAGGCGG	AAAATTGTACCTGCAAATTGATAGC	2	10142	14138	AKAP9	23177	3746	CEP68
DB0001R06C20N2_DN	AD0002R16C03N2_DN	Dn-Dn	TCACGGCCGACCTCAACAACGCGTC	GACAGAGATAGCATACTACCTAATA	53	10142	14138	AKAP9	22852	70210	ANKRD26
DB0001R06C20N2_UP	AD0003R02C14N2_UP	Up-Up	TGACTTAGGAGGTTCTATCAGGCGG	TCGAGGCCAAGGTACGATCGTTACT	44	10142	14138	AKAP9	9111	7519	NMI
DB0001R06C20N2_DN	AD0003R03C18N2_DN	Dn-Dn	TCACGGCCGACCTCAACAACGCGTC	CTAAACGAATCTTCACCACTGTTCC	1	10142	14138	AKAP9	26140	9089	TTLL3
DB0001R06C20N2_DN	AD0003R06C17N2_DN	Dn-Dn	TCACGGCCGACCTCAACAACGCGTC	AAACCGCGCAAACCCCGTGGACCCA	1	10142	14138	AKAP9	60509	4496	AGBL5
DB0001R06C24N2_UP	AD0001R04C24N2_UP	Up-Up	CTTTGGTCAATGTCGCGGGCCCACA	TTCAGCTAGCGACGGGTGACATGGG	72	57695	14162	USP37	1778	12239	DYNC1H1
DB0001R06C24N2_DN	AD0001R05C21N2_DN	Dn-Dn	AGGCTCTCTACAGCCCCAACCTACG	CGGTCGGTGAACTTGGCTAATGGAG	1	57695	14162	USP37	29911	573	HOOK2
DB0001R06C24N2_DN	AD0001R10C19N1_DN	Dn-Dn	AGGCTCTCTACAGCCCCAACCTACG	GCGCAGAGACGCTATCCAGAGAGTA	1	57695	14162	USP37	10540	3453	DCTN2
DB0001R06C24N2_UP	AD0002R05C06N2_UP	Up-Up	CTTTGGTCAATGTCGCGGGCCCACA	CCTTTTATTCCCAGTGCGTCTCCTA	1	57695	14162	USP37	1454	4815	CSNK1E
DB0001R06C24N2_UP	AD0002R14C06N1_UP	Up-Up	CTTTGGTCAATGTCGCGGGCCCACA	CTGCCCGGAAGTATTCGGGAGGTGG	1	57695	14162	USP37	638	3740	BIK
DB0001R06C24N2_DN	AD0002R14C19N1_DN	Dn-Dn	AGGCTCTCTACAGCCCCAACCTACG	TATCACAGATTGAGTCGCAACGCGT	69	57695	14162	USP37	79441	4024	HAUS3
DB0001R06C24N2_UP	AD0003R02C22N2_UP	Up-Up	CTTTGGTCAATGTCGCGGGCCCACA	CTGTGTTGTGTCATTTATGTTTGAT	6	57695	14162	USP37	114932	2777	MRFAP1L1
DB0001R06C24N2_UP	AD0003R04C17N2_UP	Up-Up	CTTTGGTCAATGTCGCGGGCCCACA	ATGCTCTGGTACTAATTTAGCCTTC	1	57695	14162	USP37	129880	10732	BBS5
DB0001R07C01N1_UP	AD0001R02C23N1_UP	Up-Up	ATCACGCGTGGTGTGTTGGTTGGCA	CAAAAACCGTGCACTAATCTGTTAT	1	57695	14162	USP37	55722	4	CEP72
DB0001R07C01N1_UP	AD0001R09C22N2_UP	Up-Up	ATCACGCGTGGTGTGTTGGTTGGCA	GGTGTGTTAGTATGGTGTGTAGAGC	1	57695	14162	USP37	10320	2940	IKZF1
DB0001R07C01N1_DN	AD0002R02C01N2_DN	Dn-Dn	GTCCCGCCTGCAGTCCCCATCTAGT	GCCTGACTGAATACCCAACAAGATC	45	57695	14162	USP37	55165	4717	CEP55
DB0001R07C01N1_UP	AD0002R02C22N2_UP	Up-Up	ATCACGCGTGGTGTGTTGGTTGGCA	TAGACTACGTTGGGCGCTTGAAGCG	45	57695	14162	USP37	49856	55298	WDR8
DB0001R07C02N2_UP	AD0001R01C21N2_UP	Up-Up	TGTAAGACTAGCATGTATCCGGCGC	ACGGCTTCCTCTGGATTTTACTCTC	37	4751	14238	NEK2	10121	3250	ACTR1A
DB0001R07C02N2_DN	AD0001R02C19N1_DN	Dn-Dn	TGTTGGCGTTCCCTTCTGGGTCACC	CGGCCTTCCACCGCTAGGTCATCGA	92	4751	14238	NEK2	10376	6115	TUBA1B
DB0001R07C02N2_UP	AD0001R06C05N2_UP	Up-Up	TGTAAGACTAGCATGTATCCGGCGC	TCCCAGTGCAAGGGGGGGTAGGCGG	36	4751	14238	NEK2	51259	6396	TMEM216
DB0001R07C02N2_UP	AD0001R09C12N2_UP	Up-Up	TGTAAGACTAGCATGTATCCGGCGC	GCAAGAACAGTGTTTCGTCTGAAGC	4	4751	14238	NEK2	6672	7188	SP100
DB0001R07C02N2_DN	AD0002R09C01N2_DN	Dn-Dn	TGTTGGCGTTCCCTTCTGGGTCACC	CTGCGGACATGTTCAAGACATACAC	1	4751	14238	NEK2	6683	72169	SPAST
DB0001R07C02N2_DN	AD0002R14C24N1_DN	Dn-Dn	TGTTGGCGTTCCCTTCTGGGTCACC	GGAGTTCCGCGGGCATCCAGCCTCG	4	4751	14238	NEK2	1069	5663	CETN2
DB0001R07C02N2_DN	AD0003R02C19N2_DN	Dn-Dn	TGTTGGCGTTCCCTTCTGGGTCACC	GTAATAGAGTAAGACCCGATTATGT	1	4751	14238	NEK2	114932	2777	MRFAP1L1
DB0001R07C04N2_DN	AD0001R15C02N2_DN	Dn-Dn	TCATTCTAGAATTCTTGACGGACC	TGGAGACTGCCTCGCAAACTCGTGT	1	4751	14238	NEK2	1070	5538	CETN3
DB0001R07C04N2_UP	AD0002R04C23N2_UP	Up-Up	GCAATACCACCTTCGGCTTCACTCA	CACTTGTAGTATAGTCCTAGAATTG	19	4751	14238	NEK2	1453	3787	CSNK1D
DB0001R07C04N2_DN	AD0003R02C08N1_DN	Dn-Dn	TCATTCTAGAATTCTTGACGGACC	TAGTTATCCTCGTTCAAGTGCCATA	17	4751	14238	NEK2	6844	4137	VAMP2
DB0001R07C04N2_UP	AD0003R06C09N2_UP	Up-Up	GCAATACCACCTTCGGCTTCACTCA	TATGCGCTTTGCCCGTTGTCTGTGG	9	4751	14238	NEK2	83540	5774	NUF2
DB0001R07C15N1_UP	AD0002R01C11N2_UP	Up-Up	TATTAGGTGTTAGGGTAGCGACTGA	CGTGGGCGTAGGAGACCGGGGGTGC	52	5577	14506	PRKAR2B	11030	3504	RBPMS
DB0001R07C15N1_UP	AD0002R04C07N2_UP	Up-Up	TATTAGGTGTTAGGGTAGCGACTGA	GAGGACCCAACTGCGATGTATGAGG	78	5577	14506	PRKAR2B	25886	4487	POC1A
DB0001R07C15N1_DN	AD0002R07C21N2_DN	Dn-Dn	CCACCCACGACCCAATCACAAGAAG	TCGCTGGCCTCAACGCTAATATCCC	51	5577	14506	PRKAR2B	5048	12270	PAFAH1B1
DB0001R07C15N1_UP	AD0002R09C17N2_UP	Up-Up	TATTAGGTGTTAGGGTAGCGACTGA	GTGATCGCTCCTCGATCAGGACACT	1	5577	14506	PRKAR2B	282809	1515	POC1B
DB0001R07C15N1_UP	AD0002R13C22N2_UP	Up-Up	TATTAGGTGTTAGGGTAGCGACTGA	GACCCCGGAGCTTAGCTCCCCTGGG	7	5577	14506	PRKAR2B	56904	6148	SH3GLB2
DB0001R07C17N2_DN	AD0001R01C19N2_DN	Dn-Dn	ATATCAGCTAGGGGGCCCGCTTAGT	ACTGAATTTGGGGTTTGCGAGTCTG	1	5577	14506	PRKAR2B	10121	3250	ACTR1A
DB0001R07C17N2_UP	AD0001R01C22N2_UP	Up-Up	CGTTCTGGTTGTCAGATCGCACAGC	GTTGGGTTAGAACTTTTCATGGAGG	80	5577	14506	PRKAR2B	29922	5633	NME7
DB0001R07C17N2_DN	AD0001R15C21N1_DN	Dn-Dn	ATATCAGCTAGGGGGCCCGCTTAGT	TAGTCGCAAATATCACGACAAACCA	1	5577	14506	PRKAR2B	983	5873	CDK1
DB0001R07C17N2_DN	AD0002R03C13N2_DN	Dn-Dn	ATATCAGCTAGGGGGCCCGCTTAGT	GCCCCTCCTAGCACAGTCTTTTGAC	53	5577	14506	PRKAR2B	164045	53147	HFM1
DB0001R07C17N2_UP	AD0002R05C08N2_UP	Up-Up	CGTTCTGGTTGTCAGATCGCACAGC	TCATGTGGATGCCCTTCGTCAGGGC	38	5577	14506	PRKAR2B	10426	8943	TUBGCP3
DB0001R07C17N2_UP	AD0002R10C15N2_UP	Up-Up	CGTTCTGGTTGTCAGATCGCACAGC	GGTGGAGTCCATCATTTTATCGGGA	1	5577	14506	PRKAR2B	10013	8810	HDAC6
DB0001R07C17N2_DN	AD0003R02C14N2_DN	Dn-Dn	ATATCAGCTAGGGGGCCCGCTTAGT	GGACAGCGCAACCGCAATTAACTAT	58	5577	14506	PRKAR2B	9111	7519	NMI
DB0001R07C17N2_UP	AD0003R03C15N2_UP	Up-Up	CGTTCTGGTTGTCAGATCGCACAGC	GTCTTTGTGCTATGCATCATACAAA	17	5577	14506	PRKAR2B	26140	9089	TTLL3
DB0001R07C20N2_UP	AD0001R06C01N2_UP	Up-Up	TATGTGCCTAACATCCGGAGTCACC	TGGTACGCTGCTATGGGGGGGGACG	47	4739	14735	NEDD9	56890	9176	MDM1
DB0001R07C20N2_DN	AD0001R07C06N2_DN	Dn-Dn	AACGCCGCAAATTTGGGGCAGCGGT	CACCGCGCAACATTTCGGACACCCT	1	4739	14735	NEDD9	11258	3972	DCTN3
DB0001R07C20N2_DN	AD0001R11C04N2_DN	Dn-Dn	AACGCCGCAAATTTGGGGCAGCGGT	TAATCCCGTATTGCCAATTCAAGAC	97	4739	14735	NEDD9	7283	8018	TUBG1
DB0001R07C20N2_DN	AD0001R13C11N2_DN	Dn-Dn	AACGCCGCAAATTTGGGGCAGCGGT	GATGTCCGTTTAATAAGTTAACACG	1	4739	14735	NEDD9	164045	55072	HFM1
DB0001R07C20N2_DN	AD0002R05C12N2_DN	Dn-Dn	AACGCCGCAAATTTGGGGCAGCGGT	AAGTTACTCCCGTGCATTCGCTAAG	1	4739	14735	NEDD9	203068	3825	TUBB
DB0001R07C20N2_UP	AD0003R02C07N2_UP	Up-Up	TATGTGCCTAACATCCGGAGTCACC	GCACGGTGGGGGAAGGGTGGAAGTT	27	4739	14735	NEDD9	6844	4137	VAMP2
DB0001R07C20N2_DN	AD0003R06C12N2_DN	Dn-Dn	AACGCCGCAAATTTGGGGCAGCGGT	TTACAAATACCTATATATGGTCTGC	25	4739	14735	NEDD9	60509	4496	AGBL5
DB0001R07C23N2_UP	AD0002R01C16N2_UP	Up-Up	TTCCGGGCTCTGATAGTTAGTCTTA	TCCGTAGTATGCGTCCCGCGGGGGA	1	4739	14735	NEDD9	11030	3504	RBPMS
DB0001R07C23N2_UP	AD0002R02C16N2_UP	Up-Up	TTCCGGGCTCTGATAGTTAGTCTTA	TAATGTCGACGCCCACATGGCAATT	26	4739	14735	NEDD9	3320	53186	HSP90AA1
DB0001R07C23N2_DN	AD0002R08C08N2_DN	Dn-Dn	AATGGCGCCACAGTGGAACCCGAAC	CTGTGCCCAACTCTTCTGCTCCTGT	10	4739	14735	NEDD9	79600	71186	TCTN1
DB0001R07C23N2_UP	AD0002R10C06N2_UP	Up-Up	TTCCGGGCTCTGATAGTTAGTCTTA	AATAGAAAGTCCGGTCTCGCTTCAT	133	4739	14735	NEDD9	79959	1190	CEP76
DB0001R07C23N2_DN	AD0002R10C06N2_DN	Dn-Dn	AATGGCGCCACAGTGGAACCCGAAC	GTGATACCAAAGGCGACAGCCGGGA	183	4739	14735	NEDD9	79959	1190	CEP76
DB0001R07C23N2_UP	AD0002R11C07N1_UP	Up-Up	TTCCGGGCTCTGATAGTTAGTCTTA	CAGGAGCAAGCTCCATCGGTCTAGG	14	4739	14735	NEDD9	27077	4426	B9D1
DB0001R07C23N2_DN	AD0002R13C22N2_DN	Dn-Dn	AATGGCGCCACAGTGGAACCCGAAC	ATGTTCAGCTCCTGCTATCAGAACA	1	4739	14735	NEDD9	56904	6148	SH3GLB2
DB0001R07C23N2_DN	AD0003R05C02N2_DN	Dn-Dn	AATGGCGCCACAGTGGAACCCGAAC	GTTACACAGAACAAAAAACGCCCCC	21	4739	14735	NEDD9	4957	3043	ODF2
DB0001R08C02N2_DN	AD0001R01C10N2_DN	Dn-Dn	CCGCAATAGACACGGCGCCTACATT	CATCACCGCCACTTGTTACATGAAA	1	203068	14788	TUBB	7532	801	YWHAG
DB0001R08C02N2_UP	AD0001R01C16N2_UP	Up-Up	TTAGCTGCTAGGGGATGCGGGATTG	GGAAGATACTTGCATCCTCGGGAAG	2	203068	14788	TUBB	55559	347	HAUS7
DB0001R08C02N2_UP	AD0001R01C19N2_UP	Up-Up	TTAGCTGCTAGGGGATGCGGGATTG	CCCAATGCTTCAGTTGGGGTTAGGC	4	203068	14788	TUBB	10121	3250	ACTR1A
DB0001R08C02N2_UP	AD0001R09C21N1_UP	Up-Up	TTAGCTGCTAGGGGATGCGGGATTG	GGTGAGGGGGTTAGCATCGCGAGTA	5	203068	14788	TUBB	10320	2940	IKZF1
DB0001R08C02N2_DN	AD0001R09C21N1_DN	Dn-Dn	CCGCAATAGACACGGCGCCTACATT	AGATGTATAATCCTTTATAGCTTCA	1	203068	14788	TUBB	10320	2940	IKZF1
DB0001R08C02N2_DN	AD0001R13C12N2_DN	Dn-Dn	CCGCAATAGACACGGCGCCTACATT	ATGGAACTTAAGACCTCCGTAAATC	1	203068	14788	TUBB	26140	52663	TTLL3
DB0001R08C02N2_UP	AD0002R01C01N2_UP	Up-Up	TTAGCTGCTAGGGGATGCGGGATTG	ATGCCAGTCAATGTCGGAGGCGTGT	2	203068	14788	TUBB	84902	9655	CCDC123
DB0001R08C02N2_UP	AD0002R02C15N2_UP	Up-Up	TTAGCTGCTAGGGGATGCGGGATTG	TAAAAACGATAGTCTATCGATTAGT	3586	203068	14788	TUBB	3320	53186	HSP90AA1
DB0001R08C02N2_DN	AD0002R02C15N2_DN	Dn-Dn	CCGCAATAGACACGGCGCCTACATT	GCTTCTTGAACAGTCTGAATGTACG	5001	203068	14788	TUBB	3320	53186	HSP90AA1
DB0001R08C02N2_UP	AD0002R10C06N2_UP	Up-Up	TTAGCTGCTAGGGGATGCGGGATTG	AATAGAAAGTCCGGTCTCGCTTCAT	6643	203068	14788	TUBB	79959	1190	CEP76
DB0001R08C02N2_DN	AD0002R10C06N2_DN	Dn-Dn	CCGCAATAGACACGGCGCCTACATT	GTGATACCAAAGGCGACAGCCGGGA	1947	203068	14788	TUBB	79959	1190	CEP76
DB0001R08C02N2_UP	AD0002R10C16N2_UP	Up-Up	TTAGCTGCTAGGGGATGCGGGATTG	AACACGGGGCGCGTAAGGGGGCGGG	6	203068	14788	TUBB	10013	8810	HDAC6
DB0001R08C02N2_DN	AD0002R12C08N1_DN	Dn-Dn	CCGCAATAGACACGGCGCCTACATT	AGCCCCACACGGGTATTACACTTCA	1	203068	14788	TUBB	10933	4430	MORF4L1
DB0001R08C02N2_UP	AD0002R14C06N1_UP	Up-Up	TTAGCTGCTAGGGGATGCGGGATTG	CTGCCCGGAAGTATTCGGGAGGTGG	2	203068	14788	TUBB	638	3740	BIK
DB0001R08C02N2_UP	AD0003R04C20N2_UP	Up-Up	TTAGCTGCTAGGGGATGCGGGATTG	AATGAAGGAAAACGGGTGAGGCGCG	1	203068	14788	TUBB	153241	10401	CEP120
DB0001R08C05N2_DN	AD0001R01C01N2_DN	Dn-Dn	GTATGGGCTCAACAAGGCCGAATGT	TTACTCTTCTAGCGAAACAACGCTC	1	203068	14788	TUBB	9814	9688	SFI1
DB0001R08C05N2_DN	AD0001R04C08N2_DN	Dn-Dn	GTATGGGCTCAACAAGGCCGAATGT	ACATCTCTCCTAAATTAGCATGCAG	1	203068	14788	TUBB	6102	11374	RP2
DB0001R08C05N2_UP	AD0001R07C06N2_UP	Up-Up	AGCGCCCTCTCGTGAAGGACGATGC	TCCCTGGGTAGAGGACGGGAAGGGG	125	203068	14788	TUBB	11258	3972	DCTN3
DB0001R08C05N2_DN	AD0001R10C01N2_DN	Dn-Dn	GTATGGGCTCAACAAGGCCGAATGT	GTCGCTTATTGCTCATGCAATCTGT	1	203068	14788	TUBB	90410	10243	IFT20
DB0001R08C05N2_UP	AD0001R15C05N2_UP	Up-Up	AGCGCCCTCTCGTGAAGGACGATGC	CTTAGCAGCACAGTGACAACAGATC	11	203068	14788	TUBB	7531	34	YWHAE
DB0001R08C05N2_DN	AD0001R15C05N2_DN	Dn-Dn	GTATGGGCTCAACAAGGCCGAATGT	ATAAGTCCGGCAACTTGACCGAGGT	1	203068	14788	TUBB	7531	34	YWHAE
DB0001R08C05N2_DN	AD0002R12C02N2_DN	Dn-Dn	GTATGGGCTCAACAAGGCCGAATGT	CAGAATGCCTCAAGCTTGTAATGCG	1	203068	14788	TUBB	56915	4997	EXOSC5
DB0001R08C05N2_UP	AD0002R13C16N2_UP	Up-Up	AGCGCCCTCTCGTGAAGGACGATGC	ATTCTGTAATCGCTGCCTCCACGTC	16	203068	14788	TUBB	1019	4019	CDK4
DB0001R08C05N2_UP	AD0002R14C05N2_UP	Up-Up	AGCGCCCTCTCGTGAAGGACGATGC	CTTAATGTAATTAACAAACCTTAAC	3950	203068	14788	TUBB	638	3740	BIK
DB0001R08C05N2_DN	AD0002R14C05N2_DN	Dn-Dn	GTATGGGCTCAACAAGGCCGAATGT	CTCCAGAGCGTCCCGTGCCACGCAC	8023	203068	14788	TUBB	638	3740	BIK
DB0001R08C06N2_DN	AD0001R06C09N2_DN	Dn-Dn	GATAAGTGAACATTTCTGCGTAAAA	CGCATTTGGCAGTGACCATTAACTA	1	1453	7634	CSNK1D	5108	8878	PCM1
DB0001R08C06N2_UP	AD0001R09C09N2_UP	Up-Up	TTCGACGGCGAGGTAAGTGTCTGGG	CTTGATTCACATATCTAGGTGTGCG	18	1453	7634	CSNK1D	8636	2717	SSNA1
DB0001R08C06N2_UP	AD0002R08C08N2_UP	Up-Up	TTCGACGGCGAGGTAAGTGTCTGGG	GAATCCTTCAGTACGGGCGGGGGGC	1	1453	7634	CSNK1D	79600	71186	TCTN1
DB0001R08C06N2_UP	AD0002R09C03N2_UP	Up-Up	TTCGACGGCGAGGTAAGTGTCTGGG	GACGCATGTGAAACGGCTAGTAGGA	1	1453	7634	CSNK1D	10460	71455	TACC3
DB0001R08C06N2_UP	AD0003R02C13N2_UP	Up-Up	TTCGACGGCGAGGTAAGTGTCTGGG	CACGGGCCGCACGGACGGCGAGCAT	52	1453	7634	CSNK1D	9111	7519	NMI
DB0001R08C06N2_UP	AD0003R02C23N1_UP	Up-Up	TTCGACGGCGAGGTAAGTGTCTGGG	ATGGGAGGGAGGGGGTGGTGTGGAG	31	1453	7634	CSNK1D	6271	5964	S100A1
DB0001R08C06N2_DN	AD0003R04C16N2_DN	Dn-Dn	GATAAGTGAACATTTCTGCGTAAAA	CCAAAAGCGACAACTATTCGTATTA	1	1453	7634	CSNK1D	129880	10732	BBS5
DB0001R08C07N2_UP	AD0001R05C05N2_UP	Up-Up	AGGGAAAGTGGACACTGATGTGTAA	ATAACGCCAGATTCATTGGTGATTC	3597	1453	7634	CSNK1D	116840	12626	CNTROB
DB0001R08C07N2_UP	AD0001R09C09N2_UP	Up-Up	AGGGAAAGTGGACACTGATGTGTAA	CTTGATTCACATATCTAGGTGTGCG	3281	1453	7634	CSNK1D	8636	2717	SSNA1
DB0001R08C07N2_UP	AD0001R11C06N2_UP	Up-Up	AGGGAAAGTGGACACTGATGTGTAA	CGGGGGAAACTCGGTGGGTAGCAGG	99	1453	7634	CSNK1D	7283	8018	TUBG1
DB0001R08C07N2_UP	AD0001R13C17N1_UP	Up-Up	AGGGAAAGTGGACACTGATGTGTAA	TAAGCTTATTGGCTCTCAATGGCTG	3	1453	7634	CSNK1D	8655	56155	DYNLL1
DB0001R08C07N2_UP	AD0002R02C02N1_UP	Up-Up	AGGGAAAGTGGACACTGATGTGTAA	TGGAATGAGTAGGAGGTGACTGTGC	1	1453	7634	CSNK1D	163	4761	AP2B1
DB0001R08C07N2_UP	AD0002R10C19N2_UP	Up-Up	AGGGAAAGTGGACACTGATGTGTAA	CTATAATTACTTAAACAATGTACAG	1	1453	7634	CSNK1D	90410	4088	IFT20
DB0001R08C08N2_UP	AD0001R02C11N2_UP	Up-Up	TTGCTGTATCGTTGGGGGCTTGCCG	GGAGGTTGGCGGCCATTCTCGTGCG	2	8636	2717	SSNA1	10376	1072	TUBA1B
DB0001R08C08N2_DN	AD0001R05C16N2_DN	Dn-Dn	TCTGCGGATCACAGCCCGCTGATCC	TACGAACTTCACTAGTTGCTATGTG	1	8636	2717	SSNA1	27229	5836	TUBGCP4
DB0001R08C08N2_UP	AD0001R05C20N2_UP	Up-Up	TTGCTGTATCGTTGGGGGCTTGCCG	CACGACCCTGCAGTGCGAGGGACGC	30	8636	2717	SSNA1	29911	573	HOOK2
DB0001R08C08N2_DN	AD0001R05C20N2_DN	Dn-Dn	TCTGCGGATCACAGCCCGCTGATCC	CGGGTACACGCTCAGACTAAGACTA	467	8636	2717	SSNA1	29911	573	HOOK2
DB0001R08C08N2_DN	AD0001R07C08N2_DN	Dn-Dn	TCTGCGGATCACAGCCCGCTGATCC	ATCAACCTATGGAACAATGATTTAC	1	8636	2717	SSNA1	79003	3288	MIS12
DB0001R08C08N2_UP	AD0001R09C09N2_UP	Up-Up	TTGCTGTATCGTTGGGGGCTTGCCG	CTTGATTCACATATCTAGGTGTGCG	3340	8636	2717	SSNA1	8636	2717	SSNA1
DB0001R08C08N2_DN	AD0001R09C09N2_DN	Dn-Dn	TCTGCGGATCACAGCCCGCTGATCC	TGTAACTAGACGTTTTAGTCCCACG	1939	8636	2717	SSNA1	8636	2717	SSNA1
DB0001R08C08N2_UP	AD0001R09C10N2_UP	Up-Up	TTGCTGTATCGTTGGGGGCTTGCCG	GCTGGGTCCATGATAGCGACGGTGG	6990	8636	2717	SSNA1	8636	2717	SSNA1
DB0001R08C08N2_DN	AD0001R09C10N2_DN	Dn-Dn	TCTGCGGATCACAGCCCGCTGATCC	CAATGCGTACTATCTTAAGTTTGTC	9244	8636	2717	SSNA1	8636	2717	SSNA1
DB0001R08C08N2_DN	AD0001R09C22N2_DN	Dn-Dn	TCTGCGGATCACAGCCCGCTGATCC	CCCAGTCTTTACCGGCTCAAAGATT	1	8636	2717	SSNA1	10320	2940	IKZF1
DB0001R08C08N2_DN	AD0001R14C07N2_DN	Dn-Dn	TCTGCGGATCACAGCCCGCTGATCC	ACCCACGGTGAGCTCAAGGCCACAA	137	8636	2717	SSNA1	582	56157	BBS1
DB0001R08C08N2_DN	AD0001R14C18N1_DN	Dn-Dn	TCTGCGGATCACAGCCCGCTGATCC	CGAATACGGTCTACCATTTATGCAG	1	8636	2717	SSNA1	3796	8070	KIF2A
DB0001R08C08N2_DN	AD0002R05C11N2_DN	Dn-Dn	TCTGCGGATCACAGCCCGCTGATCC	TCCCCACCCCTTCACCTTCGCCCAT	119	8636	2717	SSNA1	203068	3825	TUBB
DB0001R08C08N2_DN	AD0002R09C03N2_DN	Dn-Dn	TCTGCGGATCACAGCCCGCTGATCC	CGACTCACTTTTAAAAACAACTAAG	1	8636	2717	SSNA1	10460	71455	TACC3
DB0001R08C08N2_UP	AD0002R10C06N2_UP	Up-Up	TTGCTGTATCGTTGGGGGCTTGCCG	AATAGAAAGTCCGGTCTCGCTTCAT	1	8636	2717	SSNA1	79959	1190	CEP76
DB0001R08C08N2_DN	AD0002R10C06N2_DN	Dn-Dn	TCTGCGGATCACAGCCCGCTGATCC	GTGATACCAAAGGCGACAGCCGGGA	1	8636	2717	SSNA1	79959	1190	CEP76
DB0001R08C08N2_DN	AD0002R13C17N2_DN	Dn-Dn	TCTGCGGATCACAGCCCGCTGATCC	GCCCTCTTCCCAGGCGCACACCCAT	1	8636	2717	SSNA1	665	2427	BNIP3L
DB0001R08C08N2_DN	AD0002R14C11N2_DN	Dn-Dn	TCTGCGGATCACAGCCCGCTGATCC	TTTTCGCAGTGAGCACTTGTTATCC	1	8636	2717	SSNA1	84100	1857	ARL6
DB0001R08C08N2_UP	AD0002R14C23N2_UP	Up-Up	TTGCTGTATCGTTGGGGGCTTGCCG	GTGGAGGCCCGACGGGGCAGGGGGG	1	8636	2717	SSNA1	79441	4024	HAUS3
DB0001R08C08N2_UP	AD0002R15C10N2_UP	Up-Up	TTGCTGTATCGTTGGGGGCTTGCCG	TCTTTCCATATAAATGCGGAACGTC	1649	8636	2717	SSNA1	80321	1596	CEP70
DB0001R08C08N2_DN	AD0002R15C10N2_DN	Dn-Dn	TCTGCGGATCACAGCCCGCTGATCC	GTGCATTCTCTCTAACCCAAATGGC	1196	8636	2717	SSNA1	80321	1596	CEP70
DB0001R08C08N2_UP	AD0003R02C05N1_UP	Up-Up	TTGCTGTATCGTTGGGGGCTTGCCG	CACCGGGGGTGGTAGGGGGACTGGG	1	8636	2717	SSNA1	5932	1563	RBBP8
DB0001R08C08N2_UP	AD0003R02C07N2_UP	Up-Up	TTGCTGTATCGTTGGGGGCTTGCCG	GCACGGTGGGGGAAGGGTGGAAGTT	41	8636	2717	SSNA1	6844	4137	VAMP2
DB0001R08C08N2_DN	AD0003R02C07N2_DN	Dn-Dn	TCTGCGGATCACAGCCCGCTGATCC	CACTCCTACATTACATTCTTCTATC	24	8636	2717	SSNA1	6844	4137	VAMP2
DB0001R08C08N2_UP	AD0003R02C19N2_UP	Up-Up	TTGCTGTATCGTTGGGGGCTTGCCG	AATGTTTCATCCTACGTGTATGAAG	1	8636	2717	SSNA1	114932	2777	MRFAP1L1
DB0001R08C12N1_UP	AD0001R01C19N2_UP	Up-Up	GGTATCTGTATAGGGTCGAAGTTTA	CCCAATGCTTCAGTTGGGGTTAGGC	1	8636	2717	SSNA1	10121	3250	ACTR1A
DB0001R08C12N1_DN	AD0001R01C21N2_DN	Dn-Dn	TCAGCCCGACATCCCACAGCTTCAA	CTCTATGTAGTAAAGACAGCCAAAA	1	8636	2717	SSNA1	10121	3250	ACTR1A
DB0001R08C12N1_DN	AD0001R05C02N2_DN	Dn-Dn	TCAGCCCGACATCCCACAGCTTCAA	ATACTCAACCCCACGCTCACACGCA	1	8636	2717	SSNA1	55012	12126	PPP2R3C
DB0001R08C12N1_UP	AD0001R05C05N2_UP	Up-Up	GGTATCTGTATAGGGTCGAAGTTTA	ATAACGCCAGATTCATTGGTGATTC	697	8636	2717	SSNA1	116840	12626	CNTROB
DB0001R08C12N1_DN	AD0001R05C05N2_DN	Dn-Dn	TCAGCCCGACATCCCACAGCTTCAA	GGGTGCCCAGGAATCCCCTGAACAA	407	8636	2717	SSNA1	116840	12626	CNTROB
DB0001R08C12N1_UP	AD0001R05C06N2_UP	Up-Up	GGTATCTGTATAGGGTCGAAGTTTA	TTAGTCCTAGACGCCACGGTAGGAG	13	8636	2717	SSNA1	116840	12626	CNTROB
DB0001R08C12N1_UP	AD0001R09C09N2_UP	Up-Up	GGTATCTGTATAGGGTCGAAGTTTA	CTTGATTCACATATCTAGGTGTGCG	3614	8636	2717	SSNA1	8636	2717	SSNA1
DB0001R08C12N1_DN	AD0001R09C09N2_DN	Dn-Dn	TCAGCCCGACATCCCACAGCTTCAA	TGTAACTAGACGTTTTAGTCCCACG	3449	8636	2717	SSNA1	8636	2717	SSNA1
DB0001R08C12N1_UP	AD0001R09C10N2_UP	Up-Up	GGTATCTGTATAGGGTCGAAGTTTA	GCTGGGTCCATGATAGCGACGGTGG	8247	8636	2717	SSNA1	8636	2717	SSNA1
DB0001R08C12N1_DN	AD0001R09C10N2_DN	Dn-Dn	TCAGCCCGACATCCCACAGCTTCAA	CAATGCGTACTATCTTAAGTTTGTC	7526	8636	2717	SSNA1	8636	2717	SSNA1
DB0001R08C12N1_DN	AD0001R10C01N2_DN	Dn-Dn	TCAGCCCGACATCCCACAGCTTCAA	GTCGCTTATTGCTCATGCAATCTGT	6	8636	2717	SSNA1	90410	10243	IFT20
DB0001R08C12N1_UP	AD0001R11C09N2_UP	Up-Up	GGTATCTGTATAGGGTCGAAGTTTA	AACATGAGCGTCATCTCATGCAAGT	3870	8636	2717	SSNA1	5518	5861	PPP2R1A
DB0001R08C12N1_DN	AD0001R11C09N2_DN	Dn-Dn	TCAGCCCGACATCCCACAGCTTCAA	GCCGTTGAGTCCAGGTCGGGAACGC	2978	8636	2717	SSNA1	5518	5861	PPP2R1A
DB0001R08C12N1_UP	AD0001R12C04N2_UP	Up-Up	GGTATCTGTATAGGGTCGAAGTTTA	AAGGGTCGGGGGGTCCTGAGCGGGT	16	8636	2717	SSNA1	201255	7299	LRRC45
DB0001R08C12N1_UP	AD0001R13C05N2_UP	Up-Up	GGTATCTGTATAGGGTCGAAGTTTA	TGGCGTCAAGATTGAGGTGTCAGT	1	8636	2717	SSNA1	200894	52802	ARL13B
DB0001R08C12N1_UP	AD0002R01C08N2_UP	Up-Up	GGTATCTGTATAGGGTCGAAGTTTA	GGGTATTAGACTAGATCGAACAGGG	1	8636	2717	SSNA1	10460	56175	TACC3
DB0001R08C12N1_DN	AD0002R07C20N2_DN	Dn-Dn	TCAGCCCGACATCCCACAGCTTCAA	TGCAGGTTAGACACGGAATCTGGAT	1	8636	2717	SSNA1	5048	12270	PAFAH1B1
DB0001R08C12N1_UP	AD0002R09C15N2_UP	Up-Up	GGTATCTGTATAGGGTCGAAGTTTA	ATGGTGACCTATCGAATATCGTTTG	1	8636	2717	SSNA1	51175	2163	TUBE1
DB0001R08C12N1_UP	AD0002R11C12N2_UP	Up-Up	GGTATCTGTATAGGGTCGAAGTTTA	TGGTGATTTTAGGGGATTGACTAAT	1	8636	2717	SSNA1	51053	5591	GMNN
DB0001R08C12N1_UP	AD0002R12C05N1_UP	Up-Up	GGTATCTGTATAGGGTCGAAGTTTA	GCTCAGTGGGCTAGATGGGTGGATG	1	8636	2717	SSNA1	1032	3933	CDKN2D
DB0001R08C12N1_UP	AD0002R13C10N2_UP	Up-Up	GGTATCTGTATAGGGTCGAAGTTTA	AAAAATGTCTTCCATGTCAGCTGAG	1	8636	2717	SSNA1	5701	7961	PSMC2
DB0001R08C13N2_UP	AD0001R04C19N2_UP	Up-Up	GAACGAACAAGCGGAGCGTCGGCGG	TAGATGAGGTCTCACCTCATTTCGG	1	9738	1945	CP110	132320	12277	SCLT1
DB0001R08C13N2_UP	AD0001R07C16N2_UP	Up-Up	GAACGAACAAGCGGAGCGTCGGCGG	TTTGTCTTGGACCTCCTTTACATCC	1	9738	1945	CP110	5111	3156	PCNA
DB0001R08C13N2_UP	AD0001R08C11N2_UP	Up-Up	GAACGAACAAGCGGAGCGTCGGCGG	TCGGTCTAGTGGCATTTAGCTAAT	127	9738	1945	CP110	4751	14238	NEK2
DB0001R08C13N2_DN	AD0001R08C17N2_DN	Dn-Dn	CCCACCGTCCTGCCACCCTACTTCG	TGGCTCTTCGTTGGCACAAGAAAAT	20	9738	1945	CP110	5577	14506	PRKAR2B
DB0001R08C13N2_DN	AD0001R09C03N1_DN	Dn-Dn	CCCACCGTCCTGCCACCCTACTTCG	CAGTTGTTTGAGGTGGGTACAGCTC	34	9738	1945	CP110	203068	14788	TUBB
DB0001R08C13N2_UP	AD0002R03C13N2_UP	Up-Up	GAACGAACAAGCGGAGCGTCGGCGG	ATGGCGACCGGGGCTCTCGGGGGGG	2	9738	1945	CP110	164045	53147	HFM1
DB0001R08C13N2_UP	AD0002R05C03N2_UP	Up-Up	GAACGAACAAGCGGAGCGTCGGCGG	AAGGGGCGCAACTGGAGGGGTAGGG	217	9738	1945	CP110	1453	3787	CSNK1D
DB0001R08C13N2_DN	AD0002R05C03N2_DN	Dn-Dn	CCCACCGTCCTGCCACCCTACTTCG	AGGGCTGACATATAAACTCTCTCTA	157	9738	1945	CP110	1453	3787	CSNK1D
DB0001R08C13N2_UP	AD0002R09C03N2_UP	Up-Up	GAACGAACAAGCGGAGCGTCGGCGG	GACGCATGTGAAACGGCTAGTAGGA	1354	9738	1945	CP110	10460	71455	TACC3
DB0001R08C13N2_DN	AD0002R09C03N2_DN	Dn-Dn	CCCACCGTCCTGCCACCCTACTTCG	CGACTCACTTTTAAAAACAACTAAG	1146	9738	1945	CP110	10460	71455	TACC3
DB0001R08C13N2_UP	AD0002R10C06N2_UP	Up-Up	GAACGAACAAGCGGAGCGTCGGCGG	AATAGAAAGTCCGGTCTCGCTTCAT	2	9738	1945	CP110	79959	1190	CEP76
DB0001R08C13N2_DN	AD0002R11C03N2_DN	Dn-Dn	CCCACCGTCCTGCCACCCTACTTCG	GTGAAGTCGCTATTTAAAAATATTC	1	9738	1945	CP110	90410	4088	IFT20
DB0001R08C13N2_UP	AD0002R13C09N2_UP	Up-Up	GAACGAACAAGCGGAGCGTCGGCGG	AGTTCAAAATCTTGCTTTTTAGTAT	13	9738	1945	CP110	5701	7961	PSMC2
DB0001R08C13N2_DN	AD0002R13C09N2_DN	Dn-Dn	CCCACCGTCCTGCCACCCTACTTCG	CCCCCATGCCATGCGACTATCTGTT	340	9738	1945	CP110	5701	7961	PSMC2
DB0001R08C13N2_DN	AD0002R13C18N2_DN	Dn-Dn	CCCACCGTCCTGCCACCCTACTTCG	GGAACTTAGGGGGGCGCTCCAAGCG	1	9738	1945	CP110	665	2427	BNIP3L
DB0001R08C13N2_UP	AD0003R04C16N2_UP	Up-Up	GAACGAACAAGCGGAGCGTCGGCGG	AAGTGTTTATGAGTAGCTGGCATGA	6	9738	1945	CP110	129880	10732	BBS5
DB0001R08C13N2_UP	AD0003R05C02N2_UP	Up-Up	GAACGAACAAGCGGAGCGTCGGCGG	AGATCGGCTCATGCGTCGGTGTGA	148	9738	1945	CP110	4957	3043	ODF2
DB0001R08C16N1_DN	AD0001R01C04N2_DN	Dn-Dn	GCTGCTGATTCGCCAGCTTCCTACC	AATAATGACAAACACCTTTACACGG	1	9738	1945	CP110	2275	5359	FHL3
DB0001R08C16N1_DN	AD0001R01C10N2_DN	Dn-Dn	GCTGCTGATTCGCCAGCTTCCTACC	CATCACCGCCACTTGTTACATGAAA	1	9738	1945	CP110	7532	801	YWHAG
DB0001R08C16N1_UP	AD0001R07C17N2_UP	Up-Up	GCCTTGTTTCGTCCGTGTGCGGATG	TAGTCGCGGTCGGGGATAAGCTTTA	75	9738	1945	CP110	5111	3156	PCNA
DB0001R08C16N1_UP	AD0001R11C06N2_UP	Up-Up	GCCTTGTTTCGTCCGTGTGCGGATG	CGGGGGAAACTCGGTGGGTAGCAGG	2	9738	1945	CP110	7283	8018	TUBG1
DB0001R08C16N1_DN	AD0001R12C04N2_DN	Dn-Dn	GCTGCTGATTCGCCAGCTTCCTACC	CGGTCCGCCATGTGACAGAGCGAGG	3	9738	1945	CP110	201255	7299	LRRC45
DB0001R08C16N1_UP	AD0002R02C02N1_UP	Up-Up	GCCTTGTTTCGTCCGTGTGCGGATG	TGGAATGAGTAGGAGGTGACTGTGC	1	9738	1945	CP110	163	4761	AP2B1
DB0001R08C16N1_DN	AD0002R10C10N2_DN	Dn-Dn	GCTGCTGATTCGCCAGCTTCCTACC	TGCGATACGTTTAATCGATCAAGAT	1	9738	1945	CP110	79959	1190	CEP76
DB0001R08C16N1_DN	AD0002R12C14N2_DN	Dn-Dn	GCTGCTGATTCGCCAGCTTCCTACC	CATCCAGCACCGCCCAAAACAACAG	1	9738	1945	CP110	10933	4430	MORF4L1
DB0001R08C16N1_UP	AD0003R05C23N2_UP	Up-Up	GCCTTGTTTCGTCCGTGTGCGGATG	TACTACGCAAGGATGGAAGGGTTAC	1	9738	1945	CP110	55722	3636	CEP72
DB0001R08C21N2_UP	AD0003R04C10N2_UP	Up-Up	TTGCTTTAAGCGGAACACAAAGGCT	CTGTGATCACAGGCAATCGAATTTA	1	10769	6177	PLK2	9702	10302	CEP57
DB0001R08C22N2_UP	AD0001R01C01N2_UP	Up-Up	AATGTTATGGTCAGGGCCGGGTTTA	CTTTCTTATGTACCGGATAGTGTGG	962	93323	7014	HAUS8	9814	9688	SFI1
DB0001R08C22N2_DN	AD0001R01C01N2_DN	Dn-Dn	AATAAATCATCATGAATAAGATTGA	TTACTCTTCTAGCGAAACAACGCTC	860	93323	7014	HAUS8	9814	9688	SFI1
DB0001R08C22N2_UP	AD0001R01C03N2_UP	Up-Up	AATGTTATGGTCAGGGCCGGGTTTA	CCGGGGGTGGGGAGACGGCCCTGGA	197	93323	7014	HAUS8	9814	9688	SFI1
DB0001R08C22N2_DN	AD0001R01C03N2_DN	Dn-Dn	AATAAATCATCATGAATAAGATTGA	GTGGACGTTTAAAATTTAAGGAACG	42	93323	7014	HAUS8	9814	9688	SFI1
DB0001R08C22N2_UP	AD0001R01C04N2_UP	Up-Up	AATGTTATGGTCAGGGCCGGGTTTA	GGAGACGAACCGATAGGGGACAGGA	651	93323	7014	HAUS8	2275	5359	FHL3
DB0001R08C22N2_DN	AD0001R01C04N2_DN	Dn-Dn	AATAAATCATCATGAATAAGATTGA	AATAATGACAAACACCTTTACACGG	9	93323	7014	HAUS8	2275	5359	FHL3
DB0001R08C22N2_UP	AD0001R01C05N2_UP	Up-Up	AATGTTATGGTCAGGGCCGGGTTTA	TTCGTCGGCTGCTTGTCAAGCACTT	391	93323	7014	HAUS8	2275	5359	FHL3
DB0001R08C22N2_DN	AD0001R01C05N2_DN	Dn-Dn	AATAAATCATCATGAATAAGATTGA	TCACTCGCAACTCAACTGTTTGTAG	173	93323	7014	HAUS8	2275	5359	FHL3
DB0001R08C22N2_UP	AD0001R01C09N2_UP	Up-Up	AATGTTATGGTCAGGGCCGGGTTTA	AATTGAACGGTCAGTGGCATTCCCG	30	93323	7014	HAUS8	7532	801	YWHAG
DB0001R08C22N2_DN	AD0001R01C09N2_DN	Dn-Dn	AATAAATCATCATGAATAAGATTGA	ATCATGCCGCGCTAGTTGGAGCTCT	2	93323	7014	HAUS8	7532	801	YWHAG
DB0001R08C22N2_UP	AD0001R01C10N2_UP	Up-Up	AATGTTATGGTCAGGGCCGGGTTTA	ATCGTACATTCAATCTATGCGACCG	42	93323	7014	HAUS8	7532	801	YWHAG
DB0001R08C22N2_DN	AD0001R01C10N2_DN	Dn-Dn	AATAAATCATCATGAATAAGATTGA	CATCACCGCCACTTGTTACATGAAA	301	93323	7014	HAUS8	7532	801	YWHAG
DB0001R08C22N2_UP	AD0001R01C12N2_UP	Up-Up	AATGTTATGGTCAGGGCCGGGTTTA	CACATATAAAATCTTCATGTGCAAT	2	93323	7014	HAUS8	1020	3701	CDK5
DB0001R08C22N2_DN	AD0001R01C12N2_DN	Dn-Dn	AATAAATCATCATGAATAAGATTGA	CTGCTGCCCCCATTCCATCCTTGAC	2	93323	7014	HAUS8	1020	3701	CDK5
DB0001R08C22N2_UP	AD0001R01C14N2_UP	Up-Up	AATGTTATGGTCAGGGCCGGGTTTA	ATATCTTAGGCTGTGTGAACGGTAG	1	93323	7014	HAUS8	1020	3701	CDK5
DB0001R08C22N2_UP	AD0001R01C15N2_UP	Up-Up	AATGTTATGGTCAGGGCCGGGTTTA	TTGATCGTGGGCTAGAGTTATGGAT	80	93323	7014	HAUS8	55559	347	HAUS7
DB0001R08C22N2_DN	AD0001R01C15N2_DN	Dn-Dn	AATAAATCATCATGAATAAGATTGA	TGTAAGGTTGTCTCAGAAGCCTTGG	191	93323	7014	HAUS8	55559	347	HAUS7
DB0001R08C22N2_UP	AD0001R01C16N2_UP	Up-Up	AATGTTATGGTCAGGGCCGGGTTTA	GGAAGATACTTGCATCCTCGGGAAG	1	93323	7014	HAUS8	55559	347	HAUS7
DB0001R08C22N2_UP	AD0001R01C19N2_UP	Up-Up	AATGTTATGGTCAGGGCCGGGTTTA	CCCAATGCTTCAGTTGGGGTTAGGC	2	93323	7014	HAUS8	10121	3250	ACTR1A
DB0001R08C22N2_DN	AD0001R01C19N2_DN	Dn-Dn	AATAAATCATCATGAATAAGATTGA	ACTGAATTTGGGGTTTGCGAGTCTG	1	93323	7014	HAUS8	10121	3250	ACTR1A
DB0001R08C22N2_UP	AD0001R01C21N2_UP	Up-Up	AATGTTATGGTCAGGGCCGGGTTTA	ACGGCTTCCTCTGGATTTTACTCTC	3	93323	7014	HAUS8	10121	3250	ACTR1A
DB0001R08C22N2_DN	AD0001R02C01N1_DN	Dn-Dn	AATAAATCATCATGAATAAGATTGA	ACCAGGCCAGACCCATTATAGGCGT	10	93323	7014	HAUS8	29922	5633	NME7
DB0001R08C22N2_UP	AD0001R02C03N1_UP	Up-Up	AATGTTATGGTCAGGGCCGGGTTTA	CTTTAGCGACTTGAGCGCCCCGGGT	1	93323	7014	HAUS8	10382	6055	TUBB4
DB0001R08C22N2_UP	AD0001R02C06N2_UP	Up-Up	AATGTTATGGTCAGGGCCGGGTTTA	TCTAATTCTTAGCTCATCAGCCGAC	282	93323	7014	HAUS8	10382	6055	TUBB4
DB0001R08C22N2_UP	AD0001R02C07N2_UP	Up-Up	AATGTTATGGTCAGGGCCGGGTTTA	GGGCCCGCTGCAGGCAATGGTGGGG	1	93323	7014	HAUS8	10376	1072	TUBA1B
DB0001R08C22N2_DN	AD0001R02C07N2_DN	Dn-Dn	AATAAATCATCATGAATAAGATTGA	TCTCGCCCCTAGCAGGGAACCTAGT	1	93323	7014	HAUS8	10376	1072	TUBA1B
DB0001R08C22N2_UP	AD0001R02C11N2_UP	Up-Up	AATGTTATGGTCAGGGCCGGGTTTA	GGAGGTTGGCGGCCATTCTCGTGCG	146	93323	7014	HAUS8	10376	1072	TUBA1B
DB0001R08C22N2_DN	AD0001R02C11N2_DN	Dn-Dn	AATAAATCATCATGAATAAGATTGA	AAAATATACATGCGGACATCAAGTT	233	93323	7014	HAUS8	10376	1072	TUBA1B
DB0001R08C22N2_UP	AD0001R02C14N2_UP	Up-Up	AATGTTATGGTCAGGGCCGGGTTTA	CTTGGGTCGGGAGGGCGTTTGGGGG	18	93323	7014	HAUS8	10376	229	TUBA1B
DB0001R08C22N2_DN	AD0001R02C14N2_DN	Dn-Dn	AATAAATCATCATGAATAAGATTGA	TTGCCGCATCTTCCCCCACAATCTC	1	93323	7014	HAUS8	10376	229	TUBA1B
DB0001R08C22N2_UP	AD0001R02C15N1_UP	Up-Up	AATGTTATGGTCAGGGCCGGGTTTA	TGGGCGAGCTGAACATGCGGAGGAC	266	93323	7014	HAUS8	10376	229	TUBA1B
DB0001R08C22N2_DN	AD0001R02C15N1_DN	Dn-Dn	AATAAATCATCATGAATAAGATTGA	TGCATCCGTATTCAATCAGCCACGA	276	93323	7014	HAUS8	10376	229	TUBA1B
DB0001R08C22N2_UP	AD0001R02C18N1_UP	Up-Up	AATGTTATGGTCAGGGCCGGGTTTA	AAATAATTGGCCCGTCAGAAGTACG	10	93323	7014	HAUS8	10376	6115	TUBA1B
DB0001R08C22N2_DN	AD0001R02C18N1_DN	Dn-Dn	AATAAATCATCATGAATAAGATTGA	CTGATAGCTAGGGCCATGTCCTCAT	104	93323	7014	HAUS8	10376	6115	TUBA1B
DB0001R08C22N2_UP	AD0001R02C19N1_UP	Up-Up	AATGTTATGGTCAGGGCCGGGTTTA	TTAACTAGACTTAATTTCTTTCAAT	108	93323	7014	HAUS8	10376	6115	TUBA1B
DB0001R08C22N2_DN	AD0001R02C19N1_DN	Dn-Dn	AATAAATCATCATGAATAAGATTGA	CGGCCTTCCACCGCTAGGTCATCGA	51	93323	7014	HAUS8	10376	6115	TUBA1B
DB0001R08C22N2_UP	AD0001R02C23N1_UP	Up-Up	AATGTTATGGTCAGGGCCGGGTTTA	CAAAAACCGTGCACTAATCTGTTAT	3	93323	7014	HAUS8	55722	4	CEP72
DB0001R08C22N2_UP	AD0001R03C02N2_UP	Up-Up	AATGTTATGGTCAGGGCCGGGTTTA	TGTACTTTAGCATTATACATATGTC	1	93323	7014	HAUS8	55722	4	CEP72
DB0001R08C22N2_DN	AD0001R03C02N2_DN	Dn-Dn	AATAAATCATCATGAATAAGATTGA	GTCACATAACTGCGCTCACACTACA	21	93323	7014	HAUS8	55722	4	CEP72
DB0001R08C22N2_UP	AD0001R03C05N2_UP	Up-Up	AATGTTATGGTCAGGGCCGGGTTTA	GAGACTTAAGGTTCTTAGAGATTGG	129	93323	7014	HAUS8	261734	10399	NPHP4
DB0001R08C22N2_DN	AD0001R03C05N2_DN	Dn-Dn	AATAAATCATCATGAATAAGATTGA	AGACTGGCCGTAGTACGAAGCACCC	1	93323	7014	HAUS8	261734	10399	NPHP4
DB0001R08C22N2_UP	AD0001R03C23N2_UP	Up-Up	AATGTTATGGTCAGGGCCGGGTTTA	CACCGGCATGTGTGGTATACGCGAG	1	93323	7014	HAUS8	11104	11609	KATNA1
DB0001R08C22N2_DN	AD0001R03C23N2_DN	Dn-Dn	AATAAATCATCATGAATAAGATTGA	AATGCCCGAGCGACTATCATTCTTA	26	93323	7014	HAUS8	11104	11609	KATNA1
DB0001R08C22N2_UP	AD0001R04C07N2_UP	Up-Up	AATGTTATGGTCAGGGCCGGGTTTA	TGTCACTCGGATAACCACTCATGCC	571	93323	7014	HAUS8	6102	11374	RP2
DB0001R08C22N2_DN	AD0001R04C07N2_DN	Dn-Dn	AATAAATCATCATGAATAAGATTGA	TTTAATTTCCGACTTCTGTAGCTCC	87	93323	7014	HAUS8	6102	11374	RP2
DB0001R08C22N2_UP	AD0001R04C08N2_UP	Up-Up	AATGTTATGGTCAGGGCCGGGTTTA	AATGTAGGGTCTTGTGTGCCGTAGG	348	93323	7014	HAUS8	6102	11374	RP2
DB0001R08C22N2_DN	AD0001R04C08N2_DN	Dn-Dn	AATAAATCATCATGAATAAGATTGA	ACATCTCTCCTAAATTAGCATGCAG	512	93323	7014	HAUS8	6102	11374	RP2
DB0001R08C22N2_UP	AD0001R04C09N2_UP	Up-Up	AATGTTATGGTCAGGGCCGGGTTTA	GTTGAAGACGAACCGAATTGGGCCA	632	93323	7014	HAUS8	26146	11570	TRAF3IP1
DB0001R08C22N2_DN	AD0001R04C09N2_DN	Dn-Dn	AATAAATCATCATGAATAAGATTGA	TACAAAGACCCTTTCTAGGTTTGCC	878	93323	7014	HAUS8	26146	11570	TRAF3IP1
DB0001R08C22N2_UP	AD0001R04C13N2_UP	Up-Up	AATGTTATGGTCAGGGCCGGGTTTA	TGGGCTCCCGCGGGGGAGATTGATG	3	93323	7014	HAUS8	26146	11570	TRAF3IP1
DB0001R08C22N2_UP	AD0001R04C17N2_UP	Up-Up	AATGTTATGGTCAGGGCCGGGTTTA	CTATGCTTTCCACAAAGTGTTATGT	1	93323	7014	HAUS8	132320	12277	SCLT1
DB0001R08C22N2_DN	AD0001R04C17N2_DN	Dn-Dn	AATAAATCATCATGAATAAGATTGA	CGTGCGCGAGGCTCCAACCGGTGGG	1	93323	7014	HAUS8	132320	12277	SCLT1
DB0001R08C22N2_UP	AD0001R04C22N2_UP	Up-Up	AATGTTATGGTCAGGGCCGGGTTTA	ATGTCACGAGTTCAAGCGTTCGGGG	766	93323	7014	HAUS8	1778	12239	DYNC1H1
DB0001R08C22N2_DN	AD0001R04C22N2_DN	Dn-Dn	AATAAATCATCATGAATAAGATTGA	CGCCAAAAGCAAGGTACATCCCGTG	496	93323	7014	HAUS8	1778	12239	DYNC1H1
DB0001R08C22N2_UP	AD0001R04C24N2_UP	Up-Up	AATGTTATGGTCAGGGCCGGGTTTA	TTCAGCTAGCGACGGGTGACATGGG	165	93323	7014	HAUS8	1778	12239	DYNC1H1
DB0001R08C22N2_DN	AD0001R04C24N2_DN	Dn-Dn	AATAAATCATCATGAATAAGATTGA	CTCTAAAGCAAGCCGAATGTAATGA	1	93323	7014	HAUS8	1778	12239	DYNC1H1
DB0001R08C22N2_UP	AD0001R05C01N2_UP	Up-Up	AATGTTATGGTCAGGGCCGGGTTTA	TCTCGTGGGTTACCCTGACGGCTTC	1	93323	7014	HAUS8	55012	12126	PPP2R3C
DB0001R08C22N2_UP	AD0001R05C02N2_UP	Up-Up	AATGTTATGGTCAGGGCCGGGTTTA	AAATTTTTCCGCTAAGCCTGTTCGT	49	93323	7014	HAUS8	55012	12126	PPP2R3C
DB0001R08C22N2_DN	AD0001R05C05N2_DN	Dn-Dn	AATAAATCATCATGAATAAGATTGA	GGGTGCCCAGGAATCCCCTGAACAA	124	93323	7014	HAUS8	116840	12626	CNTROB
DB0001R08C22N2_UP	AD0001R05C09N1_UP	Up-Up	AATGTTATGGTCAGGGCCGGGTTTA	TAGGCGAGGGCTTACGGCGTGGCTA	152	93323	7014	HAUS8	57405	13089	SPC25
DB0001R08C22N2_DN	AD0001R05C09N1_DN	Dn-Dn	AATAAATCATCATGAATAAGATTGA	CCCGGGCGAGCTGCCGTCAACTAGC	434	93323	7014	HAUS8	57405	13089	SPC25
DB0001R08C22N2_UP	AD0001R05C11N2_UP	Up-Up	AATGTTATGGTCAGGGCCGGGTTTA	CGATAATACGGTAAAGTGCTAGGAG	2	93323	7014	HAUS8	115106	13260	HAUS1
DB0001R08C22N2_DN	AD0001R05C11N2_DN	Dn-Dn	AATAAATCATCATGAATAAGATTGA	AATAAAAAAGTAGTGTAGTTGG	54	93323	7014	HAUS8	115106	13260	HAUS1
DB0001R08C22N2_UP	AD0001R05C13N2_UP	Up-Up	AATGTTATGGTCAGGGCCGGGTTTA	TATGTTTCTTTATCGATACTTGCAC	221	93323	7014	HAUS8	115106	13260	HAUS1
DB0001R08C22N2_DN	AD0001R05C13N2_DN	Dn-Dn	AATAAATCATCATGAATAAGATTGA	AGTTGTACATTAGTAAGAATTTTTA	48	93323	7014	HAUS8	115106	13260	HAUS1
DB0001R08C22N2_DN	AD0001R05C15N1_DN	Dn-Dn	AATAAATCATCATGAATAAGATTGA	ACTGCAAATGACTTGAAGTCCGCCA	566	93323	7014	HAUS8	27229	5836	TUBGCP4
DB0001R08C22N2_UP	AD0001R05C16N2_UP	Up-Up	AATGTTATGGTCAGGGCCGGGTTTA	TCGGCGACACCGTTCGTTGTAGGGA	290	93323	7014	HAUS8	27229	5836	TUBGCP4
DB0001R08C22N2_DN	AD0001R05C16N2_DN	Dn-Dn	AATAAATCATCATGAATAAGATTGA	TACGAACTTCACTAGTTGCTATGTG	413	93323	7014	HAUS8	27229	5836	TUBGCP4
DB0001R08C22N2_UP	AD0001R05C20N2_UP	Up-Up	AATGTTATGGTCAGGGCCGGGTTTA	CACGACCCTGCAGTGCGAGGGACGC	1322	93323	7014	HAUS8	29911	573	HOOK2
DB0001R08C22N2_DN	AD0001R05C20N2_DN	Dn-Dn	AATAAATCATCATGAATAAGATTGA	CGGGTACACGCTCAGACTAAGACTA	815	93323	7014	HAUS8	29911	573	HOOK2
DB0001R08C22N2_UP	AD0001R05C21N2_UP	Up-Up	AATGTTATGGTCAGGGCCGGGTTTA	TGCAATCGGGGTTAGCCGGACCTTG	1485	93323	7014	HAUS8	29911	573	HOOK2
DB0001R08C22N2_DN	AD0001R05C21N2_DN	Dn-Dn	AATAAATCATCATGAATAAGATTGA	CGGTCGGTGAACTTGGCTAATGGAG	547	93323	7014	HAUS8	29911	573	HOOK2
DB0001R08C22N2_UP	AD0001R05C24N2_UP	Up-Up	AATGTTATGGTCAGGGCCGGGTTTA	AGCTGGACACGACGCCGTGGTATTG	342	93323	7014	HAUS8	56890	9176	MDM1
DB0001R08C22N2_DN	AD0001R05C24N2_DN	Dn-Dn	AATAAATCATCATGAATAAGATTGA	GTCTATATGTGTGATAAACTGTAAA	72	93323	7014	HAUS8	56890	9176	MDM1
DB0001R08C22N2_UP	AD0001R06C01N2_UP	Up-Up	AATGTTATGGTCAGGGCCGGGTTTA	TGGTACGCTGCTATGGGGGGGGACG	79	93323	7014	HAUS8	56890	9176	MDM1
DB0001R08C22N2_DN	AD0001R06C01N2_DN	Dn-Dn	AATAAATCATCATGAATAAGATTGA	CAATACAGCATTCACGAGAATTGTC	7	93323	7014	HAUS8	56890	9176	MDM1
DB0001R08C22N2_UP	AD0001R06C02N2_UP	Up-Up	AATGTTATGGTCAGGGCCGGGTTTA	AGGACTCTTTTAGGATACGGTTTAC	270	93323	7014	HAUS8	51259	6396	TMEM216
DB0001R08C22N2_DN	AD0001R06C02N2_DN	Dn-Dn	AATAAATCATCATGAATAAGATTGA	ATCGATTAACCCCCCAACGGTGACT	179	93323	7014	HAUS8	51259	6396	TMEM216
DB0001R08C22N2_UP	AD0001R06C05N2_UP	Up-Up	AATGTTATGGTCAGGGCCGGGTTTA	TCCCAGTGCAAGGGGGGGTAGGCGG	12	93323	7014	HAUS8	51259	6396	TMEM216
DB0001R08C22N2_DN	AD0001R06C05N2_DN	Dn-Dn	AATAAATCATCATGAATAAGATTGA	GTTCCAAAGATGACCGAATTAAAAA	60	93323	7014	HAUS8	51259	6396	TMEM216
DB0001R08C22N2_UP	AD0001R06C06N2_UP	Up-Up	AATGTTATGGTCAGGGCCGGGTTTA	ACTGCCGCGCCATCCAGAAACTTTT	2	93323	7014	HAUS8	80321	9161	CEP70
DB0001R08C22N2_DN	AD0001R06C08N1_DN	Dn-Dn	AATAAATCATCATGAATAAGATTGA	CAAGAAAAATGTGTCTTTAAAACGC	92	93323	7014	HAUS8	80321	9161	CEP70
DB0001R08C22N2_DN	AD0001R06C09N2_DN	Dn-Dn	AATAAATCATCATGAATAAGATTGA	CGCATTTGGCAGTGACCATTAACTA	1	93323	7014	HAUS8	5108	8878	PCM1
DB0001R08C22N2_UP	AD0001R06C10N2_UP	Up-Up	AATGTTATGGTCAGGGCCGGGTTTA	TAATAACTTTAATTGTTTGGTCTGA	224	93323	7014	HAUS8	5108	8878	PCM1
DB0001R08C22N2_DN	AD0001R06C10N2_DN	Dn-Dn	AATAAATCATCATGAATAAGATTGA	TAACTTTGTGGATACCATGCCGGTA	120	93323	7014	HAUS8	5108	8878	PCM1
DB0001R08C22N2_UP	AD0001R06C17N2_UP	Up-Up	AATGTTATGGTCAGGGCCGGGTTTA	TGGTTTGCGGGCGGAAGCTGAACGC	1	93323	7014	HAUS8	80184	2699	CEP290
DB0001R08C22N2_UP	AD0001R07C01N2_UP	Up-Up	AATGTTATGGTCAGGGCCGGGTTTA	AATTTTCTTGGGAGTTCTTGGAGG	24	93323	7014	HAUS8	80184	2699	CEP290
DB0001R08C22N2_DN	AD0001R07C01N2_DN	Dn-Dn	AATAAATCATCATGAATAAGATTGA	ACTTCACTCAAATTCACATCTAAAC	8	93323	7014	HAUS8	80184	2699	CEP290
DB0001R08C22N2_UP	AD0001R07C04N2_UP	Up-Up	AATGTTATGGTCAGGGCCGGGTTTA	AGGTTAGCGCGCAAGTTTCTATCGG	298	93323	7014	HAUS8	11258	3972	DCTN3
DB0001R08C22N2_DN	AD0001R07C04N2_DN	Dn-Dn	AATAAATCATCATGAATAAGATTGA	TCCTTGGCCACCTAAACATTTCTGC	6	93323	7014	HAUS8	11258	3972	DCTN3
DB0001R08C22N2_UP	AD0001R07C06N2_UP	Up-Up	AATGTTATGGTCAGGGCCGGGTTTA	TCCCTGGGTAGAGGACGGGAAGGGG	1	93323	7014	HAUS8	11258	3972	DCTN3
DB0001R08C22N2_DN	AD0001R07C07N2_DN	Dn-Dn	AATAAATCATCATGAATAAGATTGA	CGAATGCCTAATATAGGACCATTAG	1	93323	7014	HAUS8	79003	3288	MIS12
DB0001R08C22N2_UP	AD0001R07C08N2_UP	Up-Up	AATGTTATGGTCAGGGCCGGGTTTA	TCGACCGTCGAGGGCCTCTGGGCAG	278	93323	7014	HAUS8	79003	3288	MIS12
DB0001R08C22N2_DN	AD0001R07C08N2_DN	Dn-Dn	AATAAATCATCATGAATAAGATTGA	ATCAACCTATGGAACAATGATTTAC	1	93323	7014	HAUS8	79003	3288	MIS12
DB0001R08C22N2_UP	AD0001R07C09N2_UP	Up-Up	AATGTTATGGTCAGGGCCGGGTTTA	AAGAACTTCGTTGCTTTGAGACTTA	124	93323	7014	HAUS8	55233	925	MOBKL1B
DB0001R08C22N2_DN	AD0001R07C15N2_DN	Dn-Dn	AATAAATCATCATGAATAAGATTGA	TATAGTGCAGTTCCTGTCGTCTTCG	1	93323	7014	HAUS8	55233	925	MOBKL1B
DB0001R08C22N2_UP	AD0001R07C16N2_UP	Up-Up	AATGTTATGGTCAGGGCCGGGTTTA	TTTGTCTTGGACCTCCTTTACATCC	393	93323	7014	HAUS8	5111	3156	PCNA
DB0001R08C22N2_DN	AD0001R07C16N2_DN	Dn-Dn	AATAAATCATCATGAATAAGATTGA	TGTATTATTCGGCCGCCAGTAGTAC	761	93323	7014	HAUS8	5111	3156	PCNA
DB0001R08C22N2_UP	AD0001R07C20N1_UP	Up-Up	AATGTTATGGTCAGGGCCGGGTTTA	GACATTGGAGACAGGTTAAGCACAC	3	93323	7014	HAUS8	10142	14138	AKAP9
DB0001R08C22N2_UP	AD0001R07C21N2_UP	Up-Up	AATGTTATGGTCAGGGCCGGGTTTA	CTGAGCCTTTTCTCAACCAATACGT	761	93323	7014	HAUS8	10142	14138	AKAP9
DB0001R08C22N2_DN	AD0001R07C21N2_DN	Dn-Dn	AATAAATCATCATGAATAAGATTGA	AAACTTAGCAAGAAGCCGGTTTAAA	108	93323	7014	HAUS8	10142	14138	AKAP9
DB0001R08C22N2_UP	AD0001R07C23N2_UP	Up-Up	AATGTTATGGTCAGGGCCGGGTTTA	TTGGGGCGTTTTGCTACGACCCAGA	57	93323	7014	HAUS8	57695	14162	USP37
DB0001R08C22N2_DN	AD0001R07C23N2_DN	Dn-Dn	AATAAATCATCATGAATAAGATTGA	TACACAGGCAGGAGGCATTATATTT	1	93323	7014	HAUS8	57695	14162	USP37
DB0001R08C22N2_UP	AD0001R08C03N2_UP	Up-Up	AATGTTATGGTCAGGGCCGGGTTTA	ATTCTTTTCGTTGTGTGGCCTCGCC	92	93323	7014	HAUS8	57695	14162	USP37
DB0001R08C22N2_UP	AD0001R08C11N2_UP	Up-Up	AATGTTATGGTCAGGGCCGGGTTTA	TCGGTCTAGTGGCATTTAGCTAAT	2	93323	7014	HAUS8	4751	14238	NEK2
DB0001R08C22N2_DN	AD0001R08C11N2_DN	Dn-Dn	AATAAATCATCATGAATAAGATTGA	GCCCTGATAGAATTCGGAGAGTAAC	44	93323	7014	HAUS8	4751	14238	NEK2
DB0001R08C22N2_UP	AD0001R08C17N2_UP	Up-Up	AATGTTATGGTCAGGGCCGGGTTTA	AGTAACTTTTCTGGACCGCAGGGGC	1	93323	7014	HAUS8	5577	14506	PRKAR2B
DB0001R08C22N2_UP	AD0001R08C18N2_UP	Up-Up	AATGTTATGGTCAGGGCCGGGTTTA	TATCTATTTATGCGGGTTCCGCGCG	762	93323	7014	HAUS8	5577	14506	PRKAR2B
DB0001R08C22N2_UP	AD0001R08C22N2_UP	Up-Up	AATGTTATGGTCAGGGCCGGGTTTA	TTGATCGGCGACAATGCATTGTTGGA	28	93323	7014	HAUS8	4739	14735	NEDD9
DB0001R08C22N2_DN	AD0001R09C03N1_DN	Dn-Dn	AATAAATCATCATGAATAAGATTGA	CAGTTGTTTGAGGTGGGTACAGCTC	549	93323	7014	HAUS8	203068	14788	TUBB
DB0001R08C22N2_UP	AD0001R09C06N2_UP	Up-Up	AATGTTATGGTCAGGGCCGGGTTTA	AGGGGTAGAGGCATGGAGCTTCCGA	655	93323	7014	HAUS8	203068	14788	TUBB
DB0001R08C22N2_DN	AD0001R09C06N2_DN	Dn-Dn	AATAAATCATCATGAATAAGATTGA	GGTTAGCTGTTGCGGACCTGCAATA	33	93323	7014	HAUS8	203068	14788	TUBB
DB0001R08C22N2_UP	AD0001R09C07N2_UP	Up-Up	AATGTTATGGTCAGGGCCGGGTTTA	GGGGCTACGGTGGACGACGGGCAAC	122	93323	7014	HAUS8	23568	3431	ARL2BP
DB0001R08C22N2_DN	AD0001R09C07N2_DN	Dn-Dn	AATAAATCATCATGAATAAGATTGA	TCCTCTCCTCTCACAGTTAGACACT	213	93323	7014	HAUS8	23568	3431	ARL2BP
DB0001R08C22N2_UP	AD0001R09C09N2_UP	Up-Up	AATGTTATGGTCAGGGCCGGGTTTA	CTTGATTCACATATCTAGGTGTGCG	244	93323	7014	HAUS8	8636	2717	SSNA1
DB0001R08C22N2_DN	AD0001R09C09N2_DN	Dn-Dn	AATAAATCATCATGAATAAGATTGA	TGTAACTAGACGTTTTAGTCCCACG	1	93323	7014	HAUS8	8636	2717	SSNA1
DB0001R08C22N2_UP	AD0001R09C12N2_UP	Up-Up	AATGTTATGGTCAGGGCCGGGTTTA	GCAAGAACAGTGTTTCGTCTGAAGC	10	93323	7014	HAUS8	6672	7188	SP100
DB0001R08C22N2_UP	AD0001R09C15N2_UP	Up-Up	AATGTTATGGTCAGGGCCGGGTTTA	CTGTTCTGGCACTGGGCCCACTGGG	1	93323	7014	HAUS8	10769	6177	PLK2
DB0001R08C22N2_UP	AD0001R09C20N2_UP	Up-Up	AATGTTATGGTCAGGGCCGGGTTTA	CACGACACGTTACGTCTTAACGTGA	3724	93323	7014	HAUS8	10769	6177	PLK2
DB0001R08C22N2_UP	AD0001R09C21N1_UP	Up-Up	AATGTTATGGTCAGGGCCGGGTTTA	GGTGAGGGGGTTAGCATCGCGAGTA	236	93323	7014	HAUS8	10320	2940	IKZF1
DB0001R08C22N2_DN	AD0001R09C21N1_DN	Dn-Dn	AATAAATCATCATGAATAAGATTGA	AGATGTATAATCCTTTATAGCTTCA	273	93323	7014	HAUS8	10320	2940	IKZF1
DB0001R08C22N2_UP	AD0001R09C22N2_UP	Up-Up	AATGTTATGGTCAGGGCCGGGTTTA	GGTGTGTTAGTATGGTGTGTAGAGC	99	93323	7014	HAUS8	10320	2940	IKZF1
DB0001R08C22N2_DN	AD0001R09C22N2_DN	Dn-Dn	AATAAATCATCATGAATAAGATTGA	CCCAGTCTTTACCGGCTCAAAGATT	7	93323	7014	HAUS8	10320	2940	IKZF1
DB0001R08C22N2_UP	AD0001R09C24N2_UP	Up-Up	AATGTTATGGTCAGGGCCGGGTTTA	TACATTCTTGGGAAGTTCGCTAGCG	52	93323	7014	HAUS8	90410	10243	IFT20
DB0001R08C22N2_DN	AD0001R09C24N2_DN	Dn-Dn	AATAAATCATCATGAATAAGATTGA	GTCCCTGTCTGTTTCGCTGTCGAAT	16	93323	7014	HAUS8	90410	10243	IFT20
DB0001R08C22N2_UP	AD0001R10C01N2_UP	Up-Up	AATGTTATGGTCAGGGCCGGGTTTA	GTATAAACGATGGTTCCTCACCGAC	4	93323	7014	HAUS8	90410	10243	IFT20
DB0001R08C22N2_UP	AD0001R10C03N2_UP	Up-Up	AATGTTATGGTCAGGGCCGGGTTTA	TTTTTAATTCCTGGTTACTCGGTCG	22	93323	7014	HAUS8	23332	10089	CLASP1
DB0001R08C22N2_UP	AD0001R10C04N2_UP	Up-Up	AATGTTATGGTCAGGGCCGGGTTTA	TGAGGGTGGTCGTGCGCCCTGCGGC	5	93323	7014	HAUS8	23332	10089	CLASP1
DB0001R08C22N2_DN	AD0001R10C04N2_DN	Dn-Dn	AATAAATCATCATGAATAAGATTGA	ACGGGGCACTGCGCTGACACAACCG	269	93323	7014	HAUS8	23332	10089	CLASP1
DB0001R08C22N2_UP	AD0001R10C08N2_UP	Up-Up	AATGTTATGGTCAGGGCCGGGTTTA	GAGTGTTCTTACCACTAAAGGAATT	96	93323	7014	HAUS8	10376	7910	TUBA1B
DB0001R08C22N2_UP	AD0001R10C10N2_UP	Up-Up	AATGTTATGGTCAGGGCCGGGTTTA	GCTGTTGTGCTCATGATGCATGCGG	75	93323	7014	HAUS8	10376	7910	TUBA1B
DB0001R08C22N2_DN	AD0001R10C10N2_DN	Dn-Dn	AATAAATCATCATGAATAAGATTGA	GCTCACTAGACTAGGAATTCGTAAA	5	93323	7014	HAUS8	10376	7910	TUBA1B
DB0001R08C22N2_UP	AD0001R10C16N2_UP	Up-Up	AATGTTATGGTCAGGGCCGGGTTTA	TTTACCTAAGCCCTGTGGGGCGCGA	4	93323	7014	HAUS8	11116	7071	FGFR1OP
DB0001R08C22N2_UP	AD0001R10C18N2_UP	Up-Up	AATGTTATGGTCAGGGCCGGGTTTA	CAACGGGGGTAGGGGTGATTATGAG	14	93323	7014	HAUS8	11116	7071	FGFR1OP
DB0001R08C22N2_DN	AD0001R10C18N2_DN	Dn-Dn	AATAAATCATCATGAATAAGATTGA	CACAACGCACCGCCGCCAACGCGGC	43	93323	7014	HAUS8	11116	7071	FGFR1OP
DB0001R08C22N2_UP	AD0001R10C19N1_UP	Up-Up	AATGTTATGGTCAGGGCCGGGTTTA	CGGTATCAGTAGGGCAGTATTTCGG	1143	93323	7014	HAUS8	10540	3453	DCTN2
DB0001R08C22N2_DN	AD0001R10C19N1_DN	Dn-Dn	AATAAATCATCATGAATAAGATTGA	GCGCAGAGACGCTATCCAGAGAGTA	633	93323	7014	HAUS8	10540	3453	DCTN2
DB0001R08C22N2_UP	AD0001R10C20N2_UP	Up-Up	AATGTTATGGTCAGGGCCGGGTTTA	GACCCGGAATTTGTTTGATAGCGGG	2130	93323	7014	HAUS8	10540	3453	DCTN2
DB0001R08C22N2_DN	AD0001R10C20N2_DN	Dn-Dn	AATAAATCATCATGAATAAGATTGA	AACGCAACTAAGCACTATTAGTAAC	1416	93323	7014	HAUS8	10540	3453	DCTN2
DB0001R08C22N2_UP	AD0001R10C22N2_UP	Up-Up	AATGTTATGGTCAGGGCCGGGTTTA	AAGTGTTTTACTACTGGGCATGTTG	543	93323	7014	HAUS8	49856	7939	WDR8
DB0001R08C22N2_DN	AD0001R10C22N2_DN	Dn-Dn	AATAAATCATCATGAATAAGATTGA	CGCGGGCTGCCCGGATCACTACAC	2374	93323	7014	HAUS8	49856	7939	WDR8
DB0001R08C22N2_UP	AD0001R10C24N1_UP	Up-Up	AATGTTATGGTCAGGGCCGGGTTTA	TCAGTGCTATAGTTTGGAGGTACG	3	93323	7014	HAUS8	49856	7939	WDR8
DB0001R08C22N2_UP	AD0001R11C04N2_UP	Up-Up	AATGTTATGGTCAGGGCCGGGTTTA	GGGTTCGTTTGTGTGTATATTCAAT	1	93323	7014	HAUS8	7283	8018	TUBG1
DB0001R08C22N2_UP	AD0001R11C06N2_UP	Up-Up	AATGTTATGGTCAGGGCCGGGTTTA	CGGGGGAAACTCGGTGGGTAGCAGG	2	93323	7014	HAUS8	7283	8018	TUBG1
DB0001R08C22N2_DN	AD0001R11C09N2_DN	Dn-Dn	AATAAATCATCATGAATAAGATTGA	GCCGTTGAGTCCAGGTCGGGAACGC	3	93323	7014	HAUS8	5518	5861	PPP2R1A
DB0001R08C22N2_UP	AD0001R11C11N2_UP	Up-Up	AATGTTATGGTCAGGGCCGGGTTTA	GCCCAGGCTTTCTCTGTTGGGGAAGT	218	93323	7014	HAUS8	5518	5861	PPP2R1A
DB0001R08C22N2_DN	AD0001R11C11N2_DN	Dn-Dn	AATAAATCATCATGAATAAGATTGA	CTCCTAGGCGCTACATCCAACAACA	680	93323	7014	HAUS8	5518	5861	PPP2R1A
DB0001R08C22N2_UP	AD0001R11C15N2_UP	Up-Up	AATGTTATGGTCAGGGCCGGGTTTA	TGTCTATACGAAGATAGCATTACCG	172	93323	7014	HAUS8	3320	8199	HSP90AA1
DB0001R08C22N2_DN	AD0001R11C15N2_DN	Dn-Dn	AATAAATCATCATGAATAAGATTGA	CCGGTCAAGACACTCAGCAAACGCA	382	93323	7014	HAUS8	3320	8199	HSP90AA1
DB0001R08C22N2_UP	AD0001R11C16N2_UP	Up-Up	AATGTTATGGTCAGGGCCGGGTTTA	GATGAAAGTTAAGGTGCTTAGTAAG	664	93323	7014	HAUS8	3320	8199	HSP90AA1
DB0001R08C22N2_DN	AD0001R11C16N2_DN	Dn-Dn	AATAAATCATCATGAATAAGATTGA	GAGCTCACGCTCGAGAGGGAGTCGA	654	93323	7014	HAUS8	3320	8199	HSP90AA1
DB0001R08C22N2_UP	AD0001R12C02N2_UP	Up-Up	AATGTTATGGTCAGGGCCGGGTTTA	GTAACAAGGTTATAATGGTTTAGAT	470	93323	7014	HAUS8	121441	1509	NEDD1
DB0001R08C22N2_DN	AD0001R12C02N2_DN	Dn-Dn	AATAAATCATCATGAATAAGATTGA	TAGAAGGCGAGAAACAACTTTCTAT	1422	93323	7014	HAUS8	121441	1509	NEDD1
DB0001R08C22N2_UP	AD0001R12C04N2_UP	Up-Up	AATGTTATGGTCAGGGCCGGGTTTA	AAGGGTCGGGGGGTCCTGAGCGGGT	1	93323	7014	HAUS8	201255	7299	LRRC45
DB0001R08C22N2_DN	AD0001R12C04N2_DN	Dn-Dn	AATAAATCATCATGAATAAGATTGA	CGGTCCGCCATGTGACAGAGCGAGG	1	93323	7014	HAUS8	201255	7299	LRRC45
DB0001R08C22N2_UP	AD0001R12C06N2_UP	Up-Up	AATGTTATGGTCAGGGCCGGGTTTA	CCTGGTAGCCCCCGGGGCGACAGCG	196	93323	7014	HAUS8	201255	7299	LRRC45
DB0001R08C22N2_DN	AD0001R12C06N2_DN	Dn-Dn	AATAAATCATCATGAATAAGATTGA	CGGACGTTCAACCATACCGGGCAGA	1	93323	7014	HAUS8	201255	7299	LRRC45
DB0001R08C22N2_UP	AD0001R12C13N2_UP	Up-Up	AATGTTATGGTCAGGGCCGGGTTTA	TTAGGGTACATCAATTGTCAGTGCG	90	93323	7014	HAUS8	284086	53456	NEK8
DB0001R08C22N2_DN	AD0001R12C13N2_DN	Dn-Dn	AATAAATCATCATGAATAAGATTGA	TAAATACCATTAAGCATATAAACAC	1	93323	7014	HAUS8	284086	53456	NEK8
DB0001R08C22N2_UP	AD0001R12C24N2_UP	Up-Up	AATGTTATGGTCAGGGCCGGGTTTA	CAACCTTGTTGACCTAATGTGTGGT	442	93323	7014	HAUS8	134359	52781	POC5
DB0001R08C22N2_DN	AD0001R12C24N2_DN	Dn-Dn	AATAAATCATCATGAATAAGATTGA	AGGCCAGCCTTTCTTTCCAGAATAC	154	93323	7014	HAUS8	134359	52781	POC5
DB0001R08C22N2_UP	AD0001R13C01N2_UP	Up-Up	AATGTTATGGTCAGGGCCGGGTTTA	GTGTGGGAGAGTGGTTAGGGGGGCG	4	93323	7014	HAUS8	134359	52781	POC5
DB0001R08C22N2_DN	AD0001R13C01N2_DN	Dn-Dn	AATAAATCATCATGAATAAGATTGA	GTAAGCATGATCGGCCAACCTACTT	1	93323	7014	HAUS8	134359	52781	POC5
DB0001R08C22N2_UP	AD0001R13C02N2_UP	Up-Up	AATGTTATGGTCAGGGCCGGGTTTA	AGGCAGCGGTCCTGGCGACCACGCG	56	93323	7014	HAUS8	200894	52802	ARL13B
DB0001R08C22N2_UP	AD0001R13C05N2_UP	Up-Up	AATGTTATGGTCAGGGCCGGGTTTA	TGGCGTCAAGATTGAGGTGTCAGT	105	93323	7014	HAUS8	200894	52802	ARL13B
DB0001R08C22N2_DN	AD0001R13C05N2_DN	Dn-Dn	AATAAATCATCATGAATAAGATTGA	CAGGCTCTCTTCGGAGTCCGCATGG	24	93323	7014	HAUS8	200894	52802	ARL13B
DB0001R08C22N2_UP	AD0001R13C09N2_UP	Up-Up	AATGTTATGGTCAGGGCCGGGTTTA	ACACGCCAATCACTATTTCAAAAAT	61	93323	7014	HAUS8	164045	55072	HFM1
DB0001R08C22N2_UP	AD0001R13C11N2_UP	Up-Up	AATGTTATGGTCAGGGCCGGGTTTA	CAGCGGTGTCTAGGGCAGGAGGGGG	216	93323	7014	HAUS8	164045	55072	HFM1
DB0001R08C22N2_DN	AD0001R13C11N2_DN	Dn-Dn	AATAAATCATCATGAATAAGATTGA	GATGTCCGTTTAATAAGTTAACACG	348	93323	7014	HAUS8	164045	55072	HFM1
DB0001R08C22N2_UP	AD0001R13C12N2_UP	Up-Up	AATGTTATGGTCAGGGCCGGGTTTA	GCGGCGCCGAGGAAGAGGGACCGTG	1	93323	7014	HAUS8	26140	52663	TTLL3
DB0001R08C22N2_DN	AD0001R13C13N2_DN	Dn-Dn	AATAAATCATCATGAATAAGATTGA	GCGACCAACCCCTCTTCTATGCTCC	159	93323	7014	HAUS8	26140	52663	TTLL3
DB0001R08C22N2_UP	AD0001R13C14N2_UP	Up-Up	AATGTTATGGTCAGGGCCGGGTTTA	CTTATACCTTCTTAATTAATCCTTC	184	93323	7014	HAUS8	8655	56155	DYNLL1
DB0001R08C22N2_DN	AD0001R13C14N2_DN	Dn-Dn	AATAAATCATCATGAATAAGATTGA	AGCGCTAGGTTGGCCTTTCCAGTGG	17	93323	7014	HAUS8	8655	56155	DYNLL1
DB0001R08C22N2_UP	AD0001R13C17N1_UP	Up-Up	AATGTTATGGTCAGGGCCGGGTTTA	TAAGCTTATTGGCTCTCAATGGCTG	560	93323	7014	HAUS8	8655	56155	DYNLL1
DB0001R08C22N2_DN	AD0001R13C17N1_DN	Dn-Dn	AATAAATCATCATGAATAAGATTGA	CCTCTATGCGCCACTACCGTCCACG	50	93323	7014	HAUS8	8655	56155	DYNLL1
DB0001R08C22N2_UP	AD0001R13C21N1_UP	Up-Up	AATGTTATGGTCAGGGCCGGGTTTA	TGGATATCTGATTGAAGTGGGTAGG	214	93323	7014	HAUS8	22919	56115	MAPRE1
DB0001R08C22N2_DN	AD0001R13C21N1_DN	Dn-Dn	AATAAATCATCATGAATAAGATTGA	CCAGTCTGTCCCCTATCGCGGCAC	128	93323	7014	HAUS8	22919	56115	MAPRE1
DB0001R08C22N2_UP	AD0001R13C23N2_UP	Up-Up	AATGTTATGGTCAGGGCCGGGTTTA	AAACGTTAACAGCGCCGTGTGTACG	8	93323	7014	HAUS8	25886	56591	POC1A
DB0001R08C22N2_UP	AD0001R13C24N2_UP	Up-Up	AATGTTATGGTCAGGGCCGGGTTTA	CCATGGAAGGCAGAGGTTCGCGCTG	84	93323	7014	HAUS8	25886	56591	POC1A
DB0001R08C22N2_DN	AD0001R13C24N2_DN	Dn-Dn	AATAAATCATCATGAATAAGATTGA	CAAAATATAGTGTCAAGTAAAAGTG	163	93323	7014	HAUS8	25886	56591	POC1A
DB0001R08C22N2_UP	AD0001R14C07N2_UP	Up-Up	AATGTTATGGTCAGGGCCGGGTTTA	GGATAGATTAAGTCGCGAAAGCCTT	532	93323	7014	HAUS8	582	56157	BBS1
DB0001R08C22N2_DN	AD0001R14C07N2_DN	Dn-Dn	AATAAATCATCATGAATAAGATTGA	ACCCACGGTGAGCTCAAGGCCACAA	739	93323	7014	HAUS8	582	56157	BBS1
DB0001R08C22N2_UP	AD0001R14C14N1_UP	Up-Up	AATGTTATGGTCAGGGCCGGGTTTA	TGCGTCCTTGGCGCCAGCAGGGGTT	15	93323	7014	HAUS8	582	56157	BBS1
DB0001R08C22N2_DN	AD0001R14C14N1_DN	Dn-Dn	AATAAATCATCATGAATAAGATTGA	TAAATTTAAAATAAGTATCAATCGG	152	93323	7014	HAUS8	582	56157	BBS1
DB0001R08C22N2_UP	AD0001R14C18N1_UP	Up-Up	AATGTTATGGTCAGGGCCGGGTTTA	AACATGGAGCTTGCAGGGTCCGCAG	897	93323	7014	HAUS8	3796	8070	KIF2A
DB0001R08C22N2_DN	AD0001R14C18N1_DN	Dn-Dn	AATAAATCATCATGAATAAGATTGA	CGAATACGGTCTACCATTTATGCAG	49	93323	7014	HAUS8	3796	8070	KIF2A
DB0001R08C22N2_UP	AD0001R14C20N1_UP	Up-Up	AATGTTATGGTCAGGGCCGGGTTTA	ATGTGGTAGTAGGCGTGTTTAACCA	60	93323	7014	HAUS8	3796	8070	KIF2A
DB0001R08C22N2_DN	AD0001R14C20N1_DN	Dn-Dn	AATAAATCATCATGAATAAGATTGA	GTACAACAGGTCCCAAAGATCATAC	242	93323	7014	HAUS8	3796	8070	KIF2A
DB0001R08C22N2_UP	AD0001R14C21N1_UP	Up-Up	AATGTTATGGTCAGGGCCGGGTTTA	CCAGGAGGGAGCGTGGATAGAGGGC	4	93323	7014	HAUS8	1070	5538	CETN3
DB0001R08C22N2_UP	AD0001R15C02N2_UP	Up-Up	AATGTTATGGTCAGGGCCGGGTTTA	AGGTAACCAATCCTAGAGCAATAGT	110	93323	7014	HAUS8	1070	5538	CETN3
DB0001R08C22N2_DN	AD0001R15C02N2_DN	Dn-Dn	AATAAATCATCATGAATAAGATTGA	TGGAGACTGCCTCGCAAACTCGTGT	124	93323	7014	HAUS8	1070	5538	CETN3
DB0001R08C22N2_UP	AD0001R15C10N2_UP	Up-Up	AATGTTATGGTCAGGGCCGGGTTTA	AAACTTTTAGAGAGGGCGGGGGCGG	1	93323	7014	HAUS8	22924	7187	MAPRE3
DB0001R08C22N2_DN	AD0001R15C15N2_DN	Dn-Dn	AATAAATCATCATGAATAAGATTGA	AAGTGAAGCACAAACATGCCAAAGT	716	93323	7014	HAUS8	22924	7187	MAPRE3
DB0001R08C22N2_UP	AD0001R15C19N2_UP	Up-Up	AATGTTATGGTCAGGGCCGGGTTTA	GGCGTTTGCGTGTATGTACGGCGGC	183	93323	7014	HAUS8	983	5873	CDK1
DB0001R08C22N2_DN	AD0001R15C19N2_DN	Dn-Dn	AATAAATCATCATGAATAAGATTGA	ACAATTTCTCTGCTCAACATAAACT	196	93323	7014	HAUS8	983	5873	CDK1
DB0001R08C22N2_DN	AD0001R15C21N1_DN	Dn-Dn	AATAAATCATCATGAATAAGATTGA	TAGTCGCAAATATCACGACAAACCA	2	93323	7014	HAUS8	983	5873	CDK1
DB0001R08C22N2_UP	AD0001R16C10N2_UP	Up-Up	AATGTTATGGTCAGGGCCGGGTTTA	CCGATAAACGGCGGCCAGCATGAGA	3	93323	7014	HAUS8	27229	907	TUBGCP4
DB0001R08C22N2_UP	AD0001R16C12N2_UP	Up-Up	AATGTTATGGTCAGGGCCGGGTTTA	CCGCATGCACGCGTTGGTTCTTTGG	1008	93323	7014	HAUS8	27229	907	TUBGCP4
DB0001R08C22N2_UP	AD0001R16C16N1_UP	Up-Up	AATGTTATGGTCAGGGCCGGGTTTA	AGATATAATATCCCAGGAATCGTTA	233	93323	7014	HAUS8	54801	8819	HAUS6
DB0001R08C22N2_UP	AD0001R16C18N2_UP	Up-Up	AATGTTATGGTCAGGGCCGGGTTTA	GCGTAACATGTTGTGGTCCGATACT	3	93323	7014	HAUS8	54801	8819	HAUS6
DB0001R08C22N2_UP	AD0001R16C21N2_UP	Up-Up	AATGTTATGGTCAGGGCCGGGTTTA	TGAGCGGCCGCCGCCGCGGGAGGGG	240	93323	7014	HAUS8	84902	9655	CCDC123
DB0001R08C22N2_DN	AD0001R16C21N2_DN	Dn-Dn	AATAAATCATCATGAATAAGATTGA	GAGAGATATACGAAACATACTCAAC	474	93323	7014	HAUS8	84902	9655	CCDC123
DB0001R08C22N2_UP	AD0001R16C23N1_UP	Up-Up	AATGTTATGGTCAGGGCCGGGTTTA	TCCTAGTTTTCTCATATATATTCGT	306	93323	7014	HAUS8	84902	9655	CCDC123
DB0001R08C22N2_DN	AD0001R16C23N1_DN	Dn-Dn	AATAAATCATCATGAATAAGATTGA	GCCCCCAACGATATAACGAAAAACA	254	93323	7014	HAUS8	84902	9655	CCDC123
DB0001R08C22N2_UP	AD0002R01C01N2_UP	Up-Up	AATGTTATGGTCAGGGCCGGGTTTA	ATGCCAGTCAATGTCGGAGGCGTGT	235	93323	7014	HAUS8	84902	9655	CCDC123
[truncated: 11,081 more rows]
