# Supplementary material for: Pooled‐matrix protein interaction screens using Barcode Fusion Genetics
Source: Mol Syst Biol. 2016 Apr 23;12(4):863. doi: 10.15252/msb.20156660 (PMC4848762; doi:10.15252/msb.20156660)
Supplement: Supplementary file 10 — Data EV3 [file MSB-12-863-s010.zip › Yachie_Petsalaki_Data_S3/CENT_ALL_+His.tsv]

DBTAG_ID	ADTAG_ID	FUSION_TYPE	DBTAG_SEQ	ADTAG_SEQ	COUNT	DB_GENE_ID	DB_ORF_ID	DB_SYMB	AD_GENE_ID	AD_ORF_ID	AD_SYMB
DB0003R04C04N2_UP	AD0002R10C16N2_UP	Up-Up	ACTGTTTAGGTCGGAGCACACGAGA	AACACGGGGCGCGTAAGGGGGCGGG	118	25855	6651	BRMS1	10013	8810	HDAC6
DB0002R13C14N2_UP	AD0001R13C23N2_UP	Up-Up	GAAGGACCACTGGCCTTGATTGTAG	AAACGTTAACAGCGCCGTGTGTACG	137	1026	3192	CDKN1A	25886	56591	POC1A
DB0002R14C08N2_DN	AD0001R14C20N1_DN	Dn-Dn	CCTCCCGGCCTACCCCCCCGGTTCC	GTACAACAGGTCCCAAAGATCATAC	550	664	7547	BNIP3	3796	8070	KIF2A
DB0001R01C15N2_UP	AD0002R09C23N1_UP	Up-Up	GCGCTATTTCAAATGCAAGCTGGTG	GTCCTAAATGTGATCAGTTTGGGTT	6	9094	2588	UNC119	284076	2303	TTLL6
DB0002R12C24N2_UP	AD0001R01C21N2_UP	Up-Up	AGTGCAAATATTATTGCAGATTATG	ACGGCTTCCTCTGGATTTTACTCTC	135	23429	1644	RYBP	10121	3250	ACTR1A
DB0003R03C13N2_UP	AD0001R13C01N2_UP	Up-Up	CAGTGGAAAATTAGGGTCTACGGAT	GTGTGGGAGAGTGGTTAGGGGGGCG	1	6810	8013	STX4	134359	52781	POC5
DB0002R06C20N2_DN	AD0002R07C18N2_DN	Dn-Dn	CGGAGAAGCACCGTCCGGTTTGTTC	TTTACAATCCCCATCACCTTAAAAT	596	10383	2550	TUBB2C	5566	71136	PRKACA
DB0002R11C22N2_DN	AD0001R01C14N2_DN	Dn-Dn	ATAATAAGGATATGGAGGTTTACAC	TCAGTACTAGATACGGAACAAATTA	515	51053	5591	GMNN	1020	3701	CDK5
DB0001R16C13N2_DN	AD0002R13C10N2_DN	Dn-Dn	AGCTCAACTCCACTGAATACCCCGA	GGTAGGCCGTAAAAACCTGCGGTAA	116	983	5873	CDK1	5701	7961	PSMC2
DB0002R12C24N2_DN	AD0002R16C22N1_DN	Dn-Dn	GCTTCCAAAATGAAGGTATGATACA	TACTATTGTAATTATTAACCGTTGT	169	23429	1644	RYBP	10013	2397	HDAC6
DB0001R03C21N2_DN	AD0001R13C13N2_DN	Dn-Dn	GTGGCCCTGTAACGCGAATCAACAA	GCGACCAACCCCTCTTCTATGCTCC	156	6102	11374	RP2	26140	52663	TTLL3
DB0001R06C07N2_DN	AD0002R02C04N2_DN	Dn-Dn	CGGAGACTACCAACCAGAACCAAAC	CTAAGGACCTCAATTCTAGCCAATA	265	11258	3972	DCTN3	29883	10940	CNOT7
DB0001R16C13N2_UP	AD0003R04C18N2_UP	Up-Up	AATCATGAAGACGTTGGCGCGGGGG	CCGTGAATACGCAGACTCTGCCCGG	96	983	5873	CDK1	153241	10401	CEP120
DB0001R03C18N2_UP	AD0001R06C17N2_UP	Up-Up	GTGGGCATGCCTCATGCAGGGGGCA	TGGTTTGCGGGCGGAAGCTGAACGC	529	11104	11609	KATNA1	80184	2699	CEP290
DB0002R02C12N2_DN	AD0001R15C19N2_DN	Dn-Dn	TGTCTCATTAGATCGATAATGTAAC	ACAATTTCTCTGCTCAACATAAACT	40	9444	8168	QKI	983	5873	CDK1
DB0001R09C10N1_UP	AD0001R07C21N2_UP	Up-Up	TAAGGTTGAACGGTACCGGCGGCCG	CTGAGCCTTTTCTCAACCAATACGT	37	23332	10089	CLASP1	10142	14138	AKAP9
DB0001R04C17N2_DN	AD0001R09C21N1_DN	Dn-Dn	TCGCCCTGCCGCTGGGCCCCCCCAC	AGATGTATAATCCTTTATAGCTTCA	263	115106	13260	HAUS1	10320	2940	IKZF1
DB0002R06C19N2_DN	AD0001R16C12N2_DN	Dn-Dn	TTGAGCGCCTACCGCCCCCCGACTA	GCGATAAGTCGTAGCGAGCAACGAA	121	10383	2550	TUBB2C	27229	907	TUBGCP4
DB0003R07C18N2_UP	AD0001R12C02N2_UP	Up-Up	GTCTGGGAACTGGAGACGGAGGAGG	GTAACAAGGTTATAATGGTTTAGAT	50	51175	1716	TUBE1	121441	1509	NEDD1
DB0001R16C10N2_DN	AD0003R02C11N1_DN	Dn-Dn	GGTTTTACTTCCACATGACAGAAGT	CAGTAAGGAAGCTGTACGGCACATA	23	983	5873	CDK1	10212	3179	DDX39
DB0003R02C24N2_UP	AD0001R05C20N2_UP	Up-Up	AGGGGCGATATGGAAGTAATGTGAC	CACGACCCTGCAGTGCGAGGGACGC	17	5928	3366	RBBP4	29911	573	HOOK2
DB0002R06C04N2_DN	AD0003R04C14N2_DN	Dn-Dn	ACACTCGCCCGGTCGTCCCTCACAT	CAGAGAGCCACCTGGTCTCACACGG	134	1454	4815	CSNK1E	54585	10414	LZTFL1
DB0001R08C22N2_UP	AD0001R05C01N2_UP	Up-Up	AATGTTATGGTCAGGGCCGGGTTTA	TCTCGTGGGTTACCCTGACGGCTTC	2	93323	7014	HAUS8	55012	12126	PPP2R3C
DB0002R09C14N2_UP	AD0001R10C01N2_UP	Up-Up	TTTCCCAGACTTCTGGTATACGGTC	GTATAAACGATGGTTCCTCACCGAC	126	51175	2163	TUBE1	90410	10243	IFT20
DB0002R14C13N2_UP	AD0002R03C13N2_UP	Up-Up	TCGGGTCCCGTGTATGGGGTGTTAC	ATGGCGACCGGGGCTCTCGGGGGGG	58	51100	4480	SH3GLB1	164045	53147	HFM1
DB0001R04C15N2_UP	AD0001R05C24N2_UP	Up-Up	TTTCAGTGGGGTGGACCGTGTGTGG	AGCTGGACACGACGCCGTGGTATTG	147	57405	13089	SPC25	56890	9176	MDM1
DB0003R02C15N2_UP	AD0002R01C08N2_UP	Up-Up	TGAGCGTATAAAGGAATAGATGGAC	GGGTATTAGACTAGATCGAACAGGG	200	3093	11772	UBE2K	10460	56175	TACC3
DB0002R16C19N2_UP	AD0001R09C12N2_UP	Up-Up	CAAAGGTCAAGTGGAACGGTGAGAG	GCAAGAACAGTGTTTCGTCTGAAGC	1	10426	2984	TUBGCP3	6672	7188	SP100
DB0003R08C22N2_UP	AD0001R02C01N1_UP	Up-Up	TGCAAGCCAGGGAACGGCGCGTGGC	GAGTACTTCTGTTCTAGGTCATTGA	75	22852	70210	ANKRD26	29922	5633	NME7
DB0002R05C21N2_UP	AD0003R02C02N1_UP	Up-Up	CGCATCGCATTTTTGTCATCATGGA	CGTATCGGTCAAAGCTTAGCTAATT	216	1453	3787	CSNK1D	9112	8956	MTA1
DB0001R12C13N2_UP	AD0002R09C20N2_UP	Up-Up	GTGGGTTCGACGTCTCTGACTCTTT	TTTTTGTTTCTGAGATTGAAGTTGT	135	54820	7928	NDE1	80254	7011	CEP63
DB0003R08C22N2_UP	AD0001R01C09N2_UP	Up-Up	TGCAAGCCAGGGAACGGCGCGTGGC	AATTGAACGGTCAGTGGCATTCCCG	97	22852	70210	ANKRD26	7532	801	YWHAG
DB0001R04C02N2_DN	AD0001R16C16N1_DN	Dn-Dn	GATCATCAATACCTCAATTGCGTCA	ATTACCAGACAAGACGTTACACGGC	302	132320	12277	SCLT1	54801	8819	HAUS6
DB0002R05C23N2_UP	AD0001R06C01N2_UP	Up-Up	CAGTTAGGCATAAACTGACATCTGT	TGGTACGCTGCTATGGGGGGGGACG	278	1453	3787	CSNK1D	56890	9176	MDM1
DB0002R01C19N2_UP	AD0003R05C23N2_UP	Up-Up	CAAGACGATGTCTTGTCTCAGCCTT	TACTACGCAAGGATGGAAGGGTTAC	342	54801	8819	HAUS6	55722	3636	CEP72
DB0001R04C15N2_DN	AD0002R03C22N2_DN	Dn-Dn	CGCACTCTGAGCGGTTTACCGCCAT	CTCGGAGATTGTTCATCCACGTATG	330	57405	13089	SPC25	54930	3863	HAUS4
DB0002R08C24N2_DN	AD0001R03C24N2_DN	Dn-Dn	CGGCCGCCCGTCTAACCTAGATATA	TTAACCACGTTGATGCTCCGTCGAA	11	10460	71455	TACC3	11104	11609	KATNA1
DB0002R10C05N2_UP	AD0002R05C03N2_UP	Up-Up	TGCCCAGTTACGCGACGAAGGGAGC	AAGGGGCGCAACTGGAGGGGTAGGG	91	80254	7011	CEP63	1453	3787	CSNK1D
DB0001R08C05N2_DN	AD0003R03C19N2_DN	Dn-Dn	GTATGGGCTCAACAAGGCCGAATGT	GTATTTAATAATGTGGTGTCGTCAT	105	203068	14788	TUBB	5347	2963	PLK1
DB0002R01C22N2_DN	AD0001R15C21N1_DN	Dn-Dn	TACCCACCCCCCCGTGGGCCCCTGC	TAGTCGCAAATATCACGACAAACCA	194	84902	9655	CCDC123	983	5873	CDK1
DB0003R02C15N2_UP	AD0001R16C23N1_UP	Up-Up	TGAGCGTATAAAGGAATAGATGGAC	TCCTAGTTTTCTCATATATATTCGT	155	3093	11772	UBE2K	84902	9655	CCDC123
DB0003R06C04N1_UP	AD0002R13C17N2_UP	Up-Up	GTTGTAGATTATTAGCGGTTACGCG	ACATACTTAGCCGGTTTTCCTCCGT	387	9702	10302	CEP57	665	2427	BNIP3L
DB0001R10C01N2_UP	AD0002R16C06N1_UP	Up-Up	ATTGCCCAGGCCGAGAGAATTTTTG	AGCATGAAGGTTTTAGTGTAAAGGT	94	10540	3453	DCTN2	10426	2984	TUBGCP3
DB0001R05C02N2_DN	AD0001R13C24N2_DN	Dn-Dn	CCCCCGCCCTTGCATCCGCCACTGC	CAAAATATAGTGTCAAGTAAAAGTG	265	56890	9176	MDM1	25886	56591	POC1A
DB0001R07C17N2_DN	AD0002R10C16N2_DN	Dn-Dn	ATATCAGCTAGGGGGCCCGCTTAGT	ATAGTACTCTAAGAATTTCCCTTCA	632	5577	14506	PRKAR2B	10013	8810	HDAC6
DB0001R06C08N2_DN	AD0001R02C07N2_DN	Dn-Dn	CTTATGATACGGCGCGTTCACAGTG	TCTCGCCCCTAGCAGGGAACCTAGT	170	79003	3288	MIS12	10376	1072	TUBA1B
DB0001R06C24N2_DN	AD0001R12C24N2_DN	Dn-Dn	AGGCTCTCTACAGCCCCAACCTACG	AGGCCAGCCTTTCTTTCCAGAATAC	138	57695	14162	USP37	134359	52781	POC5
DB0001R16C08N2_UP	AD0003R02C14N2_UP	Up-Up	GTGCGCGTTAGAGTTTCATTAGGGA	TCGAGGCCAAGGTACGATCGTTACT	491	22924	7187	MAPRE3	9111	7519	NMI
DB0001R14C23N2_DN	AD0003R03C20N2_DN	Dn-Dn	CACGTCTGACCGGGCACGGTGCTAC	TTGGAAGTTTTCCCATCAACGATAG	24	3796	8070	KIF2A	5347	2963	PLK1
DB0001R01C10N2_DN	AD0002R02C10N1_DN	Dn-Dn	CCCCACCCTGCGGTATGCGGGGAAA	CACTAAGGACGTCAGAAAACCAGCG	336	9814	9688	SFI1	896	6197	CCND3
DB0001R08C06N2_UP	AD0003R02C05N1_UP	Up-Up	TTCGACGGCGAGGTAAGTGTCTGGG	CACCGGGGGTGGTAGGGGGACTGGG	229	1453	7634	CSNK1D	5932	1563	RBBP8
DB0002R12C24N2_UP	AD0001R08C18N2_UP	Up-Up	AGTGCAAATATTATTGCAGATTATG	TATCTATTTATGCGGGTTCCGCGCG	89	23429	1644	RYBP	5577	14506	PRKAR2B
DB0003R03C13N2_DN	AD0002R05C20N2_DN	Dn-Dn	ACTATAGTCGTGTACATAGATATTA	AAGTTTTCAAATGGTTCATATTAAC	129	6810	8013	STX4	7846	4595	TUBA1A
DB0001R11C14N2_UP	AD0003R05C23N2_UP	Up-Up	TTAATGCCCCCGCGGTAATTCGTAA	TACTACGCAAGGATGGAAGGGTTAC	8	5518	5861	PPP2R1A	55722	3636	CEP72
DB0001R11C18N2_UP	AD0001R06C02N2_UP	Up-Up	TGTGCCAAATAGCGTGGTTACTCGT	AGGACTCTTTTAGGATACGGTTTAC	1	5518	5861	PPP2R1A	51259	6396	TMEM216
DB0002R13C12N2_UP	AD0001R01C01N2_UP	Up-Up	ACGGGTATGTTGAGGGCCGGGGTG	CTTTCTTATGTACCGGATAGTGTGG	67	23429	1644	RYBP	9814	9688	SFI1
DB0002R08C01N2_DN	AD0002R15C18N2_DN	Dn-Dn	TATGGAGAGCCAGAGAGACACAACC	GCATTCTTCCACAACTCCCGCCATC	161	5566	71136	PRKACA	22852	70210	ANKRD26
DB0001R02C18N2_UP	AD0002R11C03N2_UP	Up-Up	GGTAGTGAGTCAGCTAGACTGGTAA	ACCCAGGGTTCATTAAGAATTGTGG	1	10376	229	TUBA1B	90410	4088	IFT20
DB0003R03C05N2_UP	AD0001R10C04N2_UP	Up-Up	GCCCTGGTAGGTGTTTATCTGGGAT	TGAGGGTGGTCGTGCGCCCTGCGGC	51	1487	13646	CTBP1	23332	10089	CLASP1
DB0002R13C16N2_UP	AD0002R08C08N2_UP	Up-Up	CGCGGTGAAGAGTTACTTACTGGGA	GAATCCTTCAGTACGGGCGGGGGGC	319	1026	3192	CDKN1A	79600	71186	TCTN1
DB0002R03C21N2_UP	AD0002R03C13N2_UP	Up-Up	GCAGTGTTAGACTGGTATAAAGAAG	ATGGCGACCGGGGCTCTCGGGGGGG	3	3320	53186	HSP90AA1	164045	53147	HFM1
DB0002R02C22N1_DN	AD0001R08C06N2_DN	Dn-Dn	ACCGGTACTCATGTGTGGGCGCACC	TACACCTTCCACCCCCACACGGCTA	111	694	5844	BTG1	4751	14238	NEK2
DB0001R12C06N2_UP	AD0001R10C20N2_UP	Up-Up	TGGACATTGCGTGACGTTAATAACT	GACCCGGAATTTGTTTGATAGCGGG	114	121441	1509	NEDD1	10540	3453	DCTN2
DB0002R02C21N1_UP	AD0002R13C09N2_UP	Up-Up	CGGGCCTAGCGGTGTGTGCGCCCGG	AGTTCAAAATCTTGCTTTTTAGTAT	273	694	5844	BTG1	5701	7961	PSMC2
DB0001R02C12N2_DN	AD0002R12C14N2_DN	Dn-Dn	GAACCTGTCCCGCCCTTGATCAATA	CATCCAGCACCGCCCAAAACAACAG	488	29922	5633	NME7	10933	4430	MORF4L1
DB0001R14C01N2_DN	AD0001R06C08N1_DN	Dn-Dn	ACCTCGAAGAGTTGGCGCCGATATA	CAAGAAAAATGTGTCTTTAAAACGC	310	164045	55072	HFM1	80321	9161	CEP70
DB0003R06C13N2_UP	AD0002R12C05N1_UP	Up-Up	GCGCTAGCCAGCATGCGATCGTGAG	GCTCAGTGGGCTAGATGGGTGGATG	340	129880	10732	BBS5	1032	3933	CDKN2D
DB0001R13C08N2_UP	AD0002R05C20N2_UP	Up-Up	GCCCCTGCAGATTGTGTGTCTGGGC	TTATCAGATTATAGGGAATGTATCG	450	134359	52781	POC5	7846	4595	TUBA1A
DB0003R09C07N2_DN	AD0001R10C04N2_DN	Dn-Dn	CACACTTTGTACTCGCTCACATACT	ACGGGGCACTGCGCTGACACAACCG	11	22852	70210	ANKRD26	23332	10089	CLASP1
DB0001R08C16N1_UP	AD0003R01C24N2_UP	Up-Up	GCCTTGTTTCGTCCGTGTGCGGATG	TTTTTGGATATTATGAGCTCTCTGC	37	9738	1945	CP110	9112	8956	MTA1
DB0001R05C11N2_DN	AD0002R05C18N2_DN	Dn-Dn	CCCGCCATCCTGCTCGCTCCCCCTA	TGCTATAACCTCAAAGTACCGTTCC	27	80321	9161	CEP70	7846	4595	TUBA1A
DB0002R04C14N2_DN	AD0002R05C14N2_DN	Dn-Dn	CACATCTCCGATTGCTCTCGTCCCT	CTATCATCATAGCTTTTGTGATCA	555	164045	53147	HFM1	10383	2550	TUBB2C
DB0003R07C01N2_UP	AD0002R01C09N2_UP	Up-Up	GGTTTTCGAGCGGCTATAATTAACA	CAGATTTCAGGACTCTGCGTGCGTC	455	29911	573	HOOK2	10460	56175	TACC3
DB0003R05C10N2_UP	AD0001R13C13N2_UP	Up-Up	AAGTGGCCGGTATGTGGTAAAGTGG	TAATACGGGTCGAGTATGATGTTTG	692	5347	2963	PLK1	26140	52663	TTLL3
DB0001R14C20N1_UP	AD0003R03C19N2_UP	Up-Up	CTGTTGATCACGTATATTTATCTTC	AAACAAGGCGTTGTTCGCCGGTTTA	186	582	56157	BBS1	5347	2963	PLK1
DB0001R13C18N2_UP	AD0001R01C15N2_UP	Up-Up	TTGGAAGTACGGGTGTAGATCTCGG	TTGATCGTGGGCTAGAGTTATGGAT	53	200894	52802	ARL13B	55559	347	HAUS7
DB0001R12C06N2_UP	AD0001R16C21N2_UP	Up-Up	TGGACATTGCGTGACGTTAATAACT	TGAGCGGCCGCCGCCGCGGGAGGGG	390	121441	1509	NEDD1	84902	9655	CCDC123
DB0002R03C21N2_DN	AD0003R04C20N2_DN	Dn-Dn	AGAGCCAACAGGTACCCTTGCACGA	CGACGACACATTCAAGGTTTAGCAC	69	3320	53186	HSP90AA1	153241	10401	CEP120
DB0002R05C14N2_DN	AD0003R03C13N2_DN	Dn-Dn	CTAAAATGTACGATCGGGTCGTTAC	AACTGTTTAGATTCTCGTGACTTGA	189	5576	4132	PRKAR2A	22974	3600	TPX2
DB0002R10C21N1_UP	AD0001R14C07N2_UP	Up-Up	TGAAGACAAATTGTGAGGGTGGACA	GGATAGATTAAGTCGCGAAAGCCTT	318	10013	8810	HDAC6	582	56157	BBS1
DB0002R01C17N2_DN	AD0003R06C01N2_DN	Dn-Dn	CGCGCTGTTTCGCCCCGCTTCGAGC	AATGGTCACAAAGATTTTCGTTAGG	7	54801	8819	HAUS6	55722	3636	CEP72
DB0003R06C05N1_DN	AD0001R07C16N2_DN	Dn-Dn	GCCAACACAGGAATAGTGTTGCCAT	TGTATTATTCGGCCGCCAGTAGTAC	4	9702	10302	CEP57	5111	3156	PCNA
DB0001R14C15N2_DN	AD0002R02C04N2_DN	Dn-Dn	ACATCATTACCTATTGAATAAAGAC	CTAAGGACCTCAATTCTAGCCAATA	126	25886	56591	POC1A	29883	10940	CNOT7
DB0003R05C15N2_UP	AD0002R07C12N2_UP	Up-Up	TACCTGTTTTCTTAAGCTGAAGTGT	CACTTAGACTAACCTGTCGCGGGTC	180	1781	291	DYNC1I2	5566	71136	PRKACA
DB0001R06C18N2_DN	AD0002R05C16N2_DN	Dn-Dn	CTGGATTCATAGGCTTTCGAAAAGT	TACCCTTCTCACCCCTCGTCTCCGA	80	10142	14138	AKAP9	10383	2550	TUBB2C
DB0002R10C10N2_DN	AD0002R13C22N2_DN	Dn-Dn	GCCCCTTTCGATAATGAGTCATACA	ATGTTCAGCTCCTGCTATCAGAACA	149	284076	2303	TTLL6	56904	6148	SH3GLB2
DB0002R05C10N2_DN	AD0002R09C15N2_DN	Dn-Dn	GCCCGTCCTACCCGCGCGACCTGTC	GGCCTAGGAGATATTCTGATCAGAA	55	25886	4487	POC1A	51175	2163	TUBE1
DB0003R08C01N2_UP	AD0001R13C02N2_UP	Up-Up	CTGATCTGAAGGTGGTGTAGTCCCT	AGGCAGCGGTCCTGGCGACCACGCG	32	282809	1515	POC1B	200894	52802	ARL13B
DB0001R06C01N2_UP	AD0001R04C13N2_UP	Up-Up	CGCCTGTGGGCGGGGAGTGGTATCG	TGGGCTCCCGCGGGGGAGATTGATG	260	10733	2057	PLK4	26146	11570	TRAF3IP1
DB0001R14C19N2_DN	AD0002R14C24N1_DN	Dn-Dn	TCCACGGAATAAGTAGCGAAAATAA	GGAGTTCCGCGGGCATCCAGCCTCG	513	582	56157	BBS1	1069	5663	CETN2
DB0002R15C08N2_DN	AD0001R02C18N1_DN	Dn-Dn	CAGGAGGGAGATGTTCCCGTATCCG	CTGATAGCTAGGGCCATGTCCTCAT	246	84100	1857	ARL6	10376	6115	TUBA1B
DB0002R14C09N2_UP	AD0002R11C03N2_UP	Up-Up	GTGGCGCTTGAGCCATTATGGTAGT	ACCCAGGGTTCATTAAGAATTGTGG	130	664	7547	BNIP3	90410	4088	IFT20
DB0002R15C13N2_UP	AD0001R15C15N2_UP	Up-Up	AGTACGGTCACCAAAGGGTGTTTGG	GTAATTAAAACGAAAGAGTATTGGG	9	1639	8953	DCTN1	22924	7187	MAPRE3
DB0001R10C15N2_DN	AD0003R02C23N1_DN	Dn-Dn	CACCCTCCCACGGCTGCAGCCTTGG	ACGGGCTAATACAATAGTGTTAATG	163	7283	8018	TUBG1	6271	5964	S100A1
DB0002R15C16N2_UP	AD0003R05C01N2_UP	Up-Up	TATGGCCTGTTGGGAGAGCGCCGGG	AAATGTCATGGTAATTGGGACGAAG	429	79441	4024	HAUS3	4957	3043	ODF2
DB0002R06C15N2_DN	AD0003R02C19N2_DN	Dn-Dn	CGCCCTAAAGACCTCCGAGACAGAC	GTAATAGAGTAAGACCCGATTATGT	1	203068	3825	TUBB	114932	2777	MRFAP1L1
DB0002R13C16N2_DN	AD0002R05C20N2_DN	Dn-Dn	CAGCCGACGGCGCTGCCCGTATACC	AAGTTTTCAAATGGTTCATATTAAC	32	1026	3192	CDKN1A	7846	4595	TUBA1A
DB0001R01C10N2_UP	AD0002R01C06N2_UP	Up-Up	CAACATGTTTCTGTAATGCTCACGA	TAGTTTACTTCCCCAGCACAGCGCG	62	9814	9688	SFI1	3320	56677	HSP90AA1
DB0002R15C18N2_UP	AD0002R02C15N2_UP	Up-Up	ATCTGCGCTGTGCACCGTCGGTGCT	TAAAAACGATAGTCTATCGATTAGT	269	79441	4024	HAUS3	3320	53186	HSP90AA1
DB0003R03C13N2_UP	AD0001R12C24N2_UP	Up-Up	CAGTGGAAAATTAGGGTCTACGGAT	CAACCTTGTTGACCTAATGTGTGGT	1	6810	8013	STX4	134359	52781	POC5
DB0001R06C18N2_UP	AD0001R03C02N2_UP	Up-Up	AATCCAAAGGCGGCGACGCATGCTG	TGTACTTTAGCATTATACATATGTC	82	10142	14138	AKAP9	55722	4	CEP72
DB0002R10C19N2_UP	AD0002R01C16N2_UP	Up-Up	CTTGCCTAATTGACGCCTGACATGG	TCCGTAGTATGCGTCCCGCGGGGGA	345	4957	3043	ODF2	11030	3504	RBPMS
DB0002R06C03N2_UP	AD0001R02C01N1_UP	Up-Up	TATCGGGCAAGAGTGCGTGCGTCGG	GAGTACTTCTGTTCTAGGTCATTGA	176	1454	4815	CSNK1E	29922	5633	NME7
DB0003R08C01N2_UP	AD0003R06C02N2_UP	Up-Up	CTGATCTGAAGGTGGTGTAGTCCCT	GGAGTGTATTTAATACTAGACGTTA	76	282809	1515	POC1B	54585	1540	LZTFL1
DB0001R16C22N2_UP	AD0003R02C08N1_UP	Up-Up	ATAGTATTCTGGATTCTAGGCTGGG	TGCGGTGAGGGGTGGTGGCGGGGGG	394	27229	907	TUBGCP4	6844	4137	VAMP2
DB0002R13C14N2_UP	AD0001R07C09N2_UP	Up-Up	GAAGGACCACTGGCCTTGATTGTAG	AAGAACTTCGTTGCTTTGAGACTTA	354	1026	3192	CDKN1A	55233	925	MOBKL1B
DB0001R02C09N1_UP	AD0001R11C16N2_UP	Up-Up	AGGATGATGGGATCGCCAGGCGGTT	GATGAAAGTTAAGGTGCTTAGTAAG	147	10121	3250	ACTR1A	3320	8199	HSP90AA1
DB0003R07C11N2_UP	AD0001R13C12N2_UP	Up-Up	CTTCAAATTTGGATCTTAGCGCCAT	GCGGCGCCGAGGAAGAGGGACCGTG	65	54585	1540	LZTFL1	26140	52663	TTLL3
DB0001R12C14N1_UP	AD0002R12C14N2_UP	Up-Up	TTCCCTAACATGGCGTCCTGGGGTG	CCATGTTACGCGCTAAGGCCTCAAC	75	54820	7928	NDE1	10933	4430	MORF4L1
DB0001R03C11N2_DN	AD0003R03C15N2_DN	Dn-Dn	GCCCTGGTACCAATCTGGGCCATCT	TTTGCTGCGCCATCTACGCCAGACA	131	6286	2693	S100P	26140	9089	TTLL3
DB0001R06C01N2_UP	AD0003R04C13N2_UP	Up-Up	CGCCTGTGGGCGGGGAGTGGTATCG	GCTGTTTGTATAATCGTTACCTCTG	488	10733	2057	PLK4	9702	10302	CEP57
DB0003R06C04N1_DN	AD0002R07C03N2_DN	Dn-Dn	CCCTCCTGACCGACCTGGGTCGGA	CGGGATACACACAACCTCAAAGGGA	252	9702	10302	CEP57	95681	71181	TSGA14
DB0003R04C22N2_DN	AD0002R07C18N2_DN	Dn-Dn	CCCCGACTGGGAGGATCGCCAACCC	TTTACAATCCCCATCACCTTAAAAT	451	22974	3600	TPX2	5566	71136	PRKACA
DB0002R02C05N1_UP	AD0002R01C07N2_UP	Up-Up	GTTGGGTCGAAGGTGTTGCGCGTGA	GACTGAGTGTGAGTGTCAGAGTCAG	17	3320	56677	HSP90AA1	3320	56677	HSP90AA1
DB0001R14C04N2_UP	AD0001R10C10N2_UP	Up-Up	TGGTTATAACAGTGGGGTGTGCTGG	GCTGTTGTGCTCATGATGCATGCGG	39	26140	52663	TTLL3	10376	7910	TUBA1B
DB0001R16C15N2_DN	AD0001R14C20N1_DN	Dn-Dn	CTATCTTCCACATTTGGCCTACGAG	GTACAACAGGTCCCAAAGATCATAC	154	402	7933	ARL2	3796	8070	KIF2A
DB0001R02C20N1_UP	AD0002R01C21N2_UP	Up-Up	TGCCGCCGCCATAAGTTAGGATCTT	TTGGGCCCGGAGGGCTATAGGGGGG	41	10376	229	TUBA1B	55165	4717	CEP55
DB0001R06C05N2_DN	AD0002R01C01N2_DN	Dn-Dn	ACGAAAAGAGGCCAGAATAAAGACC	ACCTTGCCTTACCTAGATGCGGGCA	37	11258	3972	DCTN3	84902	9655	CCDC123
DB0002R11C22N2_DN	AD0001R03C02N2_DN	Dn-Dn	ATAATAAGGATATGGAGGTTTACAC	GTCACATAACTGCGCTCACACTACA	345	51053	5591	GMNN	55722	4	CEP72
DB0001R14C04N2_UP	AD0003R06C02N2_UP	Up-Up	TGGTTATAACAGTGGGGTGTGCTGG	GGAGTGTATTTAATACTAGACGTTA	21	26140	52663	TTLL3	54585	1540	LZTFL1
DB0001R16C06N2_DN	AD0002R13C24N2_DN	Dn-Dn	CACAATGGAGTGCAATACGCAATCC	TCCCTTGAAATGGGAATCGAAGATT	763	22924	7187	MAPRE3	6285	3757	S100B
DB0001R10C15N2_UP	AD0003R02C05N1_UP	Up-Up	GGGCCCTTGGTGGAGCACAGAGGAG	CACCGGGGGTGGTAGGGGGACTGGG	1	7283	8018	TUBG1	5932	1563	RBBP8
DB0002R08C11N2_UP	AD0001R13C02N2_UP	Up-Up	TATTGTTGCCGAGGTAACGGGGCCG	AGGCAGCGGTCCTGGCGACCACGCG	113	79600	71186	TCTN1	200894	52802	ARL13B
DB0002R08C08N2_DN	AD0001R13C20N1_DN	Dn-Dn	GTCCCTCACACGCGCCCGCACATCG	ATCTTTGATAGATATCTATGTATAT	210	81620	6142	CDT1	22919	56115	MAPRE1
DB0002R03C21N2_UP	AD0003R02C23N1_UP	Up-Up	GCAGTGTTAGACTGGTATAAAGAAG	ATGGGAGGGAGGGGGTGGTGTGGAG	31	3320	53186	HSP90AA1	6271	5964	S100A1
DB0002R14C07N2_UP	AD0003R04C06N2_UP	Up-Up	GGCTTTTAGTCCTCTACTGCATTCG	ATGGGGTACGGCACAGCTGTTACAC	242	894	6359	CCND2	585	1740	BBS4
DB0003R07C11N2_UP	AD0003R04C18N2_UP	Up-Up	CTTCAAATTTGGATCTTAGCGCCAT	CCGTGAATACGCAGACTCTGCCCGG	30	54585	1540	LZTFL1	153241	10401	CEP120
DB0003R02C24N2_DN	AD0002R11C03N2_DN	Dn-Dn	CGTCGACCCGTTTCCATCCGGCCGG	GTGAAGTCGCTATTTAAAAATATTC	67	5928	3366	RBBP4	90410	4088	IFT20
DB0003R07C04N1_DN	AD0003R03C18N2_DN	Dn-Dn	GTCAAGTTATCTAGAAAATAGACTT	CTAAACGAATCTTCACCACTGTTCC	72	29911	573	HOOK2	26140	9089	TTLL3
DB0002R12C23N1_DN	AD0001R10C18N2_DN	Dn-Dn	CCCATTCCTACCGGCACACACACCG	CACAACGCACCGCCGCCAACGCGGC	134	93621	12736	MRFAP1	11116	7071	FGFR1OP
DB0001R10C08N2_DN	AD0002R07C21N2_DN	Dn-Dn	ACTTCAGCCTCATAAACAATACA	TCGCTGGCCTCAACGCTAATATCCC	40	10540	3453	DCTN2	5048	12270	PAFAH1B1
DB0002R12C02N2_DN	AD0002R06C23N2_DN	Dn-Dn	GAGATGCAGAATGGAAGATGGATGG	GCACTACAGCACTTCGAAGGACCGA	311	5700	4018	PSMC1	55142	6429	HAUS2
DB0002R08C10N2_DN	AD0001R07C20N1_DN	Dn-Dn	GACAGTGACTCTCTCACACAGTGAG	GACCATGCAAATTTCTTTGTTCCGT	509	79600	71186	TCTN1	10142	14138	AKAP9
DB0001R13C21N2_UP	AD0002R02C24N2_UP	Up-Up	GTCTCATATAGGGTGTTATGACGTA	AGGTTGTTGTTTCCTCTAGCGGGTT	244	200894	52802	ARL13B	51143	56626	DYNC1LI1
DB0003R05C06N2_UP	AD0003R06C04N2_UP	Up-Up	TACCTAGGTTCTATGACAATATGGT	GACTAAGCGCTGCGGGGATGCGGGG	412	5347	2963	PLK1	54585	1540	LZTFL1
DB0002R02C12N2_DN	AD0002R09C18N2_DN	Dn-Dn	TGTCTCATTAGATCGATAATGTAAC	TTCGTGTATACTCTCACATACGTGA	320	9444	8168	QKI	282809	1515	POC1B
DB0002R04C24N2_UP	AD0001R10C01N2_UP	Up-Up	CACTTGCGGATTTTTCGGGATCGCG	GTATAAACGATGGTTCCTCACCGAC	1	54930	3863	HAUS4	90410	10243	IFT20
DB0003R04C22N2_UP	AD0001R02C01N1_UP	Up-Up	CCCGCGGGGGCGGTTAGCGGGTGAA	GAGTACTTCTGTTCTAGGTCATTGA	559	22974	3600	TPX2	29922	5633	NME7
DB0001R16C04N2_DN	AD0002R11C05N2_DN	Dn-Dn	ATTTACGCTCTCGGAGACCTGTAAT	CTACAACGTACGCAGTGCATATATG	76	51274	15026	KLF3	27077	4426	B9D1
DB0002R12C11N2_DN	AD0003R01C24N2_DN	Dn-Dn	TCGCGCCCCCCCGTCCCGCCGTGCA	GCACGGCCTGACGCAACTTCCGGGA	476	1019	4019	CDK4	9112	8956	MTA1
DB0002R05C02N2_UP	AD0002R09C18N2_UP	Up-Up	TGCACTGTCATTATTACATGCCAGT	GCGTCTAAGAGCCTGCGTCATAGCG	1	25886	4487	POC1A	282809	1515	POC1B
DB0003R08C10N2_DN	AD0002R11C22N2_DN	Dn-Dn	TGCCCCGCACCCTCCTTACAAGCTA	GAAACTGCAAATTCGAATAGATTAT	166	22919	56115	MAPRE1	5708	5171	PSMD2
DB0002R10C21N1_DN	AD0001R10C19N1_DN	Dn-Dn	TGGCATAATCCCACTTGTCCTGAAC	GCGCAGAGACGCTATCCAGAGAGTA	271	10013	8810	HDAC6	10540	3453	DCTN2
DB0001R06C01N2_UP	AD0002R15C12N2_UP	Up-Up	CGCCTGTGGGCGGGGAGTGGTATCG	CTGAATATATGTGATGGTATTGAGG	198	10733	2057	PLK4	80321	1596	CEP70
DB0003R03C13N2_UP	AD0003R04C15N1_UP	Up-Up	CAGTGGAAAATTAGGGTCTACGGAT	GGGATCTGAGTTAGGTGGGCTTGGC	271	6810	8013	STX4	54585	10414	LZTFL1
DB0001R03C11N2_DN	AD0001R07C15N2_DN	Dn-Dn	GCCCTGGTACCAATCTGGGCCATCT	TATAGTGCAGTTCCTGTCGTCTTCG	245	6286	2693	S100P	55233	925	MOBKL1B
DB0003R06C10N2_DN	AD0003R01C19N2_DN	Dn-Dn	CCACCATACCCCATGATTGTTTGGA	TACCCCACAGTTTCGACAAAGATAT	154	54585	10414	LZTFL1	6810	8013	STX4
DB0002R15C18N2_DN	AD0001R07C07N2_DN	Dn-Dn	CTCCCCTTCCCCACACACTCCCGCA	CGAATGCCTAATATAGGACCATTAG	205	79441	4024	HAUS3	79003	3288	MIS12
DB0002R09C14N2_UP	AD0003R03C15N2_UP	Up-Up	TTTCCCAGACTTCTGGTATACGGTC	GTCTTTGTGCTATGCATCATACAAA	102	51175	2163	TUBE1	26140	9089	TTLL3
DB0003R08C11N2_UP	AD0001R16C18N2_UP	Up-Up	GATGTGTGTGAGTGACTGGCTTAGA	GCGTAACATGTTGTGGTCCGATACT	55	114791	71235	TUBGCP5	54801	8819	HAUS6
DB0001R02C18N2_DN	AD0001R01C15N2_DN	Dn-Dn	TAAAGAAGCACCACTCCTTGAGTAC	TGTAAGGTTGTCTCAGAAGCCTTGG	33	10376	229	TUBA1B	55559	347	HAUS7
DB0001R02C13N2_DN	AD0001R13C17N1_DN	Dn-Dn	CCGCCCTCTGATTAGTTCCGCGTCT	CCTCTATGCGCCACTACCGTCCACG	20	29922	5633	NME7	8655	56155	DYNLL1
DB0002R08C01N2_UP	AD0001R06C06N2_UP	Up-Up	ATGTTTGCCGACGAGATTATGTGGT	ACTGCCGCGCCATCCAGAAACTTTT	401	5566	71136	PRKACA	80321	9161	CEP70
DB0003R08C03N1_DN	AD0002R08C16N1_DN	Dn-Dn	TAGGTGAGCGTTACCTCACGATTG	AAAGAACAACAAGACGGGCAAGAAC	86	22919	56115	MAPRE1	10464	71402	PIBF1
DB0001R12C08N2_DN	AD0002R02C10N1_DN	Dn-Dn	ACCGTTGTATGGAGATGCGAGTTAA	CACTAAGGACGTCAGAAAACCAGCG	2	121441	1509	NEDD1	896	6197	CCND3
DB0002R09C02N2_DN	AD0001R11C11N2_DN	Dn-Dn	ACGCGGCCCATATCCCACAGCTACC	CTCCTAGGCGCTACATCCAACAACA	3	10460	71455	TACC3	5518	5861	PPP2R1A
DB0001R04C18N1_UP	AD0001R03C02N2_UP	Up-Up	TTGGTGGGTGCGGTACCGGCTGTGT	TGTACTTTAGCATTATACATATGTC	695	115106	13260	HAUS1	55722	4	CEP72
DB0001R14C05N2_UP	AD0001R09C08N2_UP	Up-Up	CATAGTGGTTACTAGTAATCGTTAA	CAGGGTCTTCGTAGATATCATCTCG	216	26140	52663	TTLL3	23568	3431	ARL2BP
DB0002R12C19N2_DN	AD0003R02C05N1_DN	Dn-Dn	TCGCGAGTCTGACTTCCAATAGTTA	TCTAGCTATGAAGTCATTATCTGTC	300	93621	12736	MRFAP1	5932	1563	RBBP8
DB0001R03C10N2_DN	AD0001R05C15N1_DN	Dn-Dn	GTCGTCCACTAAAGTGTACTCTTTA	ACTGCAAATGACTTGAAGTCCGCCA	123	10933	4430	MORF4L1	27229	5836	TUBGCP4
DB0002R13C12N2_UP	AD0003R03C19N2_UP	Up-Up	ACGGGTATGTTGAGGGCCGGGGTG	AAACAAGGCGTTGTTCGCCGGTTTA	159	23429	1644	RYBP	5347	2963	PLK1
DB0002R02C13N2_DN	AD0002R02C07N2_DN	Dn-Dn	GTGTAAGTAAACACAATCGGATAAA	AGGCTCTTCCAATACCGGCTCAATT	74	9444	8168	QKI	29883	10940	CNOT7
DB0001R14C19N2_UP	AD0003R06C17N2_UP	Up-Up	TAGTCCTTAATCGTTTGCTGGCGTA	GTTATAATGTCGGCCACGACGTGGT	470	582	56157	BBS1	60509	4496	AGBL5
DB0001R08C05N2_DN	AD0001R10C22N2_DN	Dn-Dn	GTATGGGCTCAACAAGGCCGAATGT	CGCGGGCTGCCCGGATCACTACAC	294	203068	14788	TUBB	49856	7939	WDR8
DB0002R16C19N2_UP	AD0002R07C18N2_UP	Up-Up	CAAAGGTCAAGTGGAACGGTGAGAG	CACTTCGTTGAGGTCGTAACTCTTT	146	10426	2984	TUBGCP3	5566	71136	PRKACA
DB0001R04C11N2_UP	AD0002R13C24N2_UP	Up-Up	AGCCTGTTCGCGTGTGCTGGGAGTG	TGCTAATATAAACCTGGAGGTTGTG	389	57405	13089	SPC25	6285	3757	S100B
DB0002R05C16N2_UP	AD0003R05C11N2_UP	Up-Up	CGCGGCCTTGAGTAAGAAGCGGTGC	AAACCGCAGGTTTGTGTTAGTTCTA	259	5576	4132	PRKAR2A	93323	7014	HAUS8
DB0003R05C06N2_UP	AD0001R05C11N2_UP	Up-Up	TACCTAGGTTCTATGACAATATGGT	CGATAATACGGTAAAGTGCTAGGAG	41	5347	2963	PLK1	115106	13260	HAUS1
DB0003R06C10N2_DN	AD0001R08C17N2_DN	Dn-Dn	CCACCATACCCCATGATTGTTTGGA	TGGCTCTTCGTTGGCACAAGAAAAT	183	54585	10414	LZTFL1	5577	14506	PRKAR2B
DB0002R08C11N2_UP	AD0002R14C05N2_UP	Up-Up	TATTGTTGCCGAGGTAACGGGGCCG	CTTAATGTAATTAACAAACCTTAAC	82	79600	71186	TCTN1	638	3740	BIK
DB0002R11C24N2_UP	AD0002R15C10N2_UP	Up-Up	TGGTAGTGACGCAATCAGCGTAGTT	TCTTTCCATATAAATGCGGAACGTC	525	51053	5591	GMNN	80321	1596	CEP70
DB0002R08C01N2_UP	AD0003R02C07N2_UP	Up-Up	ATGTTTGCCGACGAGATTATGTGGT	GCACGGTGGGGGAAGGGTGGAAGTT	172	5566	71136	PRKACA	6844	4137	VAMP2
DB0001R16C03N2_UP	AD0003R03C13N2_UP	Up-Up	GTACGTAGGGGCTCTTGGCTTTACA	AAAAGATAGTACCAGGAGACGTGGG	193	51274	15026	KLF3	22974	3600	TPX2
DB0002R09C18N2_DN	AD0002R03C13N2_DN	Dn-Dn	GCCCCCGAACGCAAATCGCCATCAG	GCCCCTCCTAGCACAGTCTTTTGAC	2	51175	2163	TUBE1	164045	53147	HFM1
DB0001R02C02N2_DN	AD0003R01C02N1_DN	Dn-Dn	ACTAGTCCACTAAGACGCTCCGCTG	TGCAGTTGTATCGAGAACGCATCAA	437	1020	3701	CDK5	10013	2397	HDAC6
DB0003R07C10N2_UP	AD0002R08C15N2_UP	Up-Up	ACCATCGTTTTGGAATGTGGGGCTA	TATCGGCTTATATTAGCCTTGGTAA	13	54585	1540	LZTFL1	10464	71402	PIBF1
DB0003R08C22N2_UP	AD0002R13C22N2_UP	Up-Up	TGCAAGCCAGGGAACGGCGCGTGGC	GACCCCGGAGCTTAGCTCCCCTGGG	33	22852	70210	ANKRD26	56904	6148	SH3GLB2
DB0001R16C13N2_UP	AD0001R07C01N2_UP	Up-Up	AATCATGAAGACGTTGGCGCGGGGG	AATTTTCTTGGGAGTTCTTGGAGG	32	983	5873	CDK1	80184	2699	CEP290
DB0001R01C22N2_DN	AD0001R10C24N1_DN	Dn-Dn	CCCCCAAACGATCCCCTCCATATCG	TGTCCGGGACCCTACTGAGCACATG	174	7532	801	YWHAG	49856	7939	WDR8
DB0001R14C05N2_UP	AD0002R08C04N2_UP	Up-Up	CATAGTGGTTACTAGTAATCGTTAA	ATAGCAGGTTCTGTTGAGCGTTGGC	33	26140	52663	TTLL3	79600	71186	TCTN1
DB0003R06C04N1_UP	AD0002R11C19N1_UP	Up-Up	GTTGTAGATTATTAGCGGTTACGCG	CAAAATCTGCCCAAGTATAGCTGC	329	9702	10302	CEP57	51053	5591	GMNN
DB0001R15C16N2_DN	AD0001R01C22N2_DN	Dn-Dn	GCTTATCGTAGTGCAATCGTTTGATT	TCGCGCAGCTAGGCGTAGAGAGCCC	289	7531	34	YWHAE	29922	5633	NME7
DB0002R04C10N1_DN	AD0002R16C13N2_DN	Dn-Dn	GCCAATACCCTGTCACCAACTTTGT	CGCCGTTTCATGCCCAGGGGCGAAT	158	51143	56626	DYNC1LI1	9793	9657	CKAP5
DB0001R14C23N2_UP	AD0001R01C10N2_UP	Up-Up	TGGGAAGATAGTCGGCGATCTGGGG	ATCGTACATTCAATCTATGCGACCG	85	3796	8070	KIF2A	7532	801	YWHAG
DB0002R02C10N2_DN	AD0002R05C18N2_DN	Dn-Dn	TGACCAAATGAGCGACCAATGACT	TGCTATAACCTCAAAGTACCGTTCC	141	10460	56175	TACC3	7846	4595	TUBA1A
DB0002R10C15N1_DN	AD0001R10C01N2_DN	Dn-Dn	GTTTCTTCCTGCACCCTCGCCAATT	GTCGCTTATTGCTCATGCAATCTGT	301	79959	1190	CEP76	90410	10243	IFT20
DB0002R14C10N2_DN	AD0001R04C13N2_DN	Dn-Dn	AGGGCCGCTCCCCGGCTTGTGACAATGTACT	AATCAAGCAACGCACAGGATCCTGA	181	51100	4480	SH3GLB1	26146	11570	TRAF3IP1
DB0001R13C23N2_DN	AD0001R03C02N2_DN	Dn-Dn	TCCCCCCACGTCACCCCCCACCACT	GTCACATAACTGCGCTCACACTACA	9	164045	55072	HFM1	55722	4	CEP72
DB0002R02C13N2_DN	AD0003R01C24N2_DN	Dn-Dn	GTGTAAGTAAACACAATCGGATAAA	GCACGGCCTGACGCAACTTCCGGGA	137	9444	8168	QKI	9112	8956	MTA1
DB0001R02C12N2_UP	AD0002R05C03N2_UP	Up-Up	GAAACTGGCTCCGGGTTCTGTGTAT	AAGGGGCGCAACTGGAGGGGTAGGG	60	29922	5633	NME7	1453	3787	CSNK1D
DB0001R14C05N2_UP	AD0001R09C24N2_UP	Up-Up	CATAGTGGTTACTAGTAATCGTTAA	TACATTCTTGGGAAGTTCGCTAGCG	95	26140	52663	TTLL3	90410	10243	IFT20
DB0002R02C10N2_UP	AD0002R05C03N2_UP	Up-Up	AGCTGTCCGTTCGGCTGCCTGGTGC	AAGGGGCGCAACTGGAGGGGTAGGG	336	10460	56175	TACC3	1453	3787	CSNK1D
DB0002R08C11N2_UP	AD0001R02C19N1_UP	Up-Up	TATTGTTGCCGAGGTAACGGGGCCG	TTAACTAGACTTAATTTCTTTCAAT	135	79600	71186	TCTN1	10376	6115	TUBA1B
DB0001R04C15N2_UP	AD0002R07C08N2_UP	Up-Up	TTTCAGTGGGGTGGACCGTGTGTGG	CGATAATTGTGCCTGGGTCATGGTG	383	57405	13089	SPC25	95681	71181	TSGA14
DB0002R01C19N2_UP	AD0002R12C08N1_UP	Up-Up	CAAGACGATGTCTTGTCTCAGCCTT	GTCTGTCTTTTCGCCTTGTTGAAAG	13	54801	8819	HAUS6	10933	4430	MORF4L1
DB0003R09C07N2_UP	AD0001R10C04N2_UP	Up-Up	GTCACTTGCGCGGTGCAAACCCGTG	TGAGGGTGGTCGTGCGCCCTGCGGC	212	22852	70210	ANKRD26	23332	10089	CLASP1
DB0001R10C08N2_DN	AD0002R12C03N2_DN	Dn-Dn	ACTTCAGCCTCATAAACAATACA	CCCGCTGCCATATAATACCGTTCAT	74	10540	3453	DCTN2	56915	4997	EXOSC5
DB0002R12C05N2_UP	AD0002R04C06N2_UP	Up-Up	TACGGTGTTGCGTTCTGGATGAAAT	TAGGGCGGTGCCTCGCGTGACTTGG	285	5700	4018	PSMC1	54930	3863	HAUS4
DB0003R08C18N2_UP	AD0002R12C17N2_UP	Up-Up	TCTCCTGGTTTCATATGGGCTTATC	CCGTGCAGGGGTAGTACTGGAAGGG	250	51199	70446	NIN	6015	4435	RING1
DB0003R05C15N2_DN	AD0002R07C18N2_DN	Dn-Dn	CCGGGTGACACAATAAGCGCCTTAC	TTTACAATCCCCATCACCTTAAAAT	230	1781	291	DYNC1I2	5566	71136	PRKACA
DB0002R10C15N1_UP	AD0001R12C13N2_UP	Up-Up	GGCCTTGCGGCGGCGGGGGGGGGAG	TTAGGGTACATCAATTGTCAGTGCG	70	79959	1190	CEP76	284086	53456	NEK8
DB0001R16C03N2_DN	AD0001R12C12N2_DN	Dn-Dn	AGAGCGATCCCCACCGTCATCTTTT	ACTACGTGTCCCACCACATGGCCTT	109	51274	15026	KLF3	284086	53456	NEK8
DB0001R04C03N2_UP	AD0003R04C20N2_UP	Up-Up	TGTGTGCCGCGTATGAACGACACGC	AATGAAGGAAAACGGGTGAGGCGCG	218	132320	12277	SCLT1	153241	10401	CEP120
DB0002R08C08N2_UP	AD0002R02C24N2_UP	Up-Up	CATATTGTAAGACGTGGTACGTGTA	AGGTTGTTGTTTCCTCTAGCGGGTT	328	81620	6142	CDT1	51143	56626	DYNC1LI1
DB0003R07C05N1_UP	AD0003R04C14N2_UP	Up-Up	ATTTTGGATTGTTGTCTTTTATCAG	AACCAGGTAGCTAGCTCTAAAACAT	64	201255	7299	LRRC45	54585	10414	LZTFL1
DB0002R12C07N2_DN	AD0001R10C16N2_DN	Dn-Dn	CTTTCCAGGGAATATGATGTGCGTC	CCCTAGGTCATAGGAACTTTCAATT	51	51013	1684	EXOSC1	11116	7071	FGFR1OP
DB0002R04C11N2_UP	AD0002R12C04N1_UP	Up-Up	TTACCTACTCCAAATGGATTTTTTC	ACATCGGCACCGAAGCCCGCCGTA	215	51143	56626	DYNC1LI1	1032	3933	CDKN2D
DB0002R10C18N2_DN	AD0001R10C22N2_DN	Dn-Dn	TCAGGCCTGCAATGTGCAGATAGTA	CGCGGGCTGCCCGGATCACTACAC	426	4957	3043	ODF2	49856	7939	WDR8
DB0002R02C05N1_DN	AD0002R07C03N2_DN	Dn-Dn	ATTGCGCACATTGGGCCACAACGGA	CGGGATACACACAACCTCAAAGGGA	77	3320	56677	HSP90AA1	95681	71181	TSGA14
DB0003R07C04N1_DN	AD0003R04C17N2_DN	Dn-Dn	GTCAAGTTATCTAGAAAATAGACTT	CCCTACCCGATCCGACGCACGCCCT	38	29911	573	HOOK2	129880	10732	BBS5
DB0002R05C23N2_DN	AD0002R05C10N2_DN	Dn-Dn	ACTGCGGGCGGTTTGGCGGTCCTTC	CCAAGGTTAGATTTACTCGGGTTTA	28	1453	3787	CSNK1D	10426	8943	TUBGCP3
DB0003R07C11N2_DN	AD0001R04C17N2_DN	Dn-Dn	CGGCCGCAGATAACCCCGCGGCACC	CGTGCGCGAGGCTCCAACCGGTGGG	111	54585	1540	LZTFL1	132320	12277	SCLT1
DB0003R06C05N1_DN	AD0002R16C02N2_DN	Dn-Dn	GCCAACACAGGAATAGTGTTGCCAT	CACGTTCAAAGATGCCGACAAGGGC	127	9702	10302	CEP57	22852	70210	ANKRD26
DB0001R14C15N2_UP	AD0002R15C15N2_UP	Up-Up	GTGTAATATCGGGGCGACTCACCGA	AAAATTGTACCTGCAAATTGATAGC	33	25886	56591	POC1A	23177	3746	CEP68
DB0002R11C02N2_DN	AD0001R01C22N2_DN	Dn-Dn	TCAATGCACTCAGCTTTGAACCGGT	TCGCGCAGCTAGGCGTAGAGAGCCC	28	90410	4088	IFT20	29922	5633	NME7
DB0001R04C18N1_UP	AD0001R06C05N2_UP	Up-Up	TTGGTGGGTGCGGTACCGGCTGTGT	TCCCAGTGCAAGGGGGGGTAGGCGG	80	115106	13260	HAUS1	51259	6396	TMEM216
DB0001R14C20N1_DN	AD0001R09C15N2_DN	Dn-Dn	CTACGGCATGAAATTAACAGTTCCA	TCGTGTGGAAGGATGACGTCACACT	1	582	56157	BBS1	10769	6177	PLK2
DB0003R03C15N2_DN	AD0002R09C15N2_DN	Dn-Dn	CTGTCCTCCCGGCTTTCGCAGAGGC	GGCCTAGGAGATATTCTGATCAGAA	610	6810	8013	STX4	51175	2163	TUBE1
DB0001R08C08N2_UP	AD0003R02C05N1_UP	Up-Up	TTGCTGTATCGTTGGGGGCTTGCCG	CACCGGGGGTGGTAGGGGGACTGGG	3	8636	2717	SSNA1	5932	1563	RBBP8
DB0002R06C04N2_DN	AD0002R12C08N1_DN	Dn-Dn	ACACTCGCCCGGTCGTCCCTCACAT	AGCCCCACACGGGTATTACACTTCA	196	1454	4815	CSNK1E	10933	4430	MORF4L1
DB0001R14C01N2_DN	AD0002R14C15N2_DN	Dn-Dn	ACCTCGAAGAGTTGGCGCCGATATA	GTACTACCAAATGAAATCTCAACTC	146	164045	55072	HFM1	1639	8953	DCTN1
DB0002R10C21N1_UP	AD0002R06C23N2_UP	Up-Up	TGAAGACAAATTGTGAGGGTGGACA	TAGACCGCATAGGCAATCATGTGTT	308	10013	8810	HDAC6	55142	6429	HAUS2
DB0002R04C06N2_UP	AD0002R06C18N2_UP	Up-Up	GTCTGCTGTGGGGACGAGTAGGGGG	GTTCCCACAAGGTCTGGCGTGCGGC	34	49856	55298	WDR8	55142	6429	HAUS2
DB0001R10C01N2_DN	AD0001R11C22N2_DN	Dn-Dn	CATGCCCCCTGCTTACGCACGCGCC	CCGACCCGCTTTGTCATTCTTTGGG	141	10540	3453	DCTN2	121441	1509	NEDD1
DB0003R04C22N2_DN	AD0001R11C06N2_DN	Dn-Dn	CCCCGACTGGGAGGATCGCCAACCC	CCGCAAAGCTCGAATCAACACGACC	273	22974	3600	TPX2	7283	8018	TUBG1
DB0001R12C06N2_UP	AD0002R01C06N2_UP	Up-Up	TGGACATTGCGTGACGTTAATAACT	TAGTTTACTTCCCCAGCACAGCGCG	38	121441	1509	NEDD1	3320	56677	HSP90AA1
DB0002R08C13N2_DN	AD0001R14C14N1_DN	Dn-Dn	TTGGGTGCCGCCCTACAGCTGCCTT	TAAATTTAAAATAAGTATCAATCGG	349	10464	71402	PIBF1	582	56157	BBS1
DB0001R07C04N2_UP	AD0001R09C06N2_UP	Up-Up	GCAATACCACCTTCGGCTTCACTCA	AGGGGTAGAGGCATGGAGCTTCCGA	288	4751	14238	NEK2	203068	14788	TUBB
DB0002R15C08N2_DN	AD0002R09C10N2_DN	Dn-Dn	CAGGAGGGAGATGTTCCCGTATCCG	CAAACCTATACCTGTGACCATAGTT	165	84100	1857	ARL6	51175	1716	TUBE1
DB0001R16C15N2_UP	AD0001R14C14N1_UP	Up-Up	GTAACTGCGCATATGTTTGTGATGT	TGCGTCCTTGGCGCCAGCAGGGGTT	326	402	7933	ARL2	582	56157	BBS1
DB0002R11C16N2_DN	AD0001R15C02N2_DN	Dn-Dn	CTCCAGGCCGCCGTCGGACGATCGC	TGGAGACTGCCTCGCAAACTCGTGT	162	27077	4426	B9D1	1070	5538	CETN3
DB0001R08C12N1_DN	AD0002R09C16N2_DN	Dn-Dn	TCAGCCCGACATCCCACAGCTTCAA	GCCTCGGCCAACGCTATCGACTAAT	71	8636	2717	SSNA1	51175	2163	TUBE1
DB0001R14C05N2_UP	AD0001R16C12N2_UP	Up-Up	CATAGTGGTTACTAGTAATCGTTAA	CCGCATGCACGCGTTGGTTCTTTGG	122	26140	52663	TTLL3	27229	907	TUBGCP4
DB0001R15C24N1_UP	AD0001R13C12N2_UP	Up-Up	ACCCTACTAAACGTTTATATAGCGT	GCGGCGCCGAGGAAGAGGGACCGTG	124	7531	34	YWHAE	26140	52663	TTLL3
DB0001R16C03N2_DN	AD0002R05C14N2_DN	Dn-Dn	AGAGCGATCCCCACCGTCATCTTTT	CTATCATCATAGCTTTTGTGATCA	235	51274	15026	KLF3	10383	2550	TUBB2C
DB0001R06C08N2_UP	AD0001R08C18N2_UP	Up-Up	TTCGTTTCCACTGGTTAGTGCTGCC	TATCTATTTATGCGGGTTCCGCGCG	213	79003	3288	MIS12	5577	14506	PRKAR2B
DB0002R08C13N2_UP	AD0002R02C15N2_UP	Up-Up	TGTCCATAGTGTCATGAGTGGGCCG	TAAAAACGATAGTCTATCGATTAGT	778	10464	71402	PIBF1	3320	53186	HSP90AA1
DB0001R01C15N2_UP	AD0002R07C18N2_UP	Up-Up	GCGCTATTTCAAATGCAAGCTGGTG	CACTTCGTTGAGGTCGTAACTCTTT	32	9094	2588	UNC119	5566	71136	PRKACA
DB0002R03C02N2_UP	AD0001R13C21N1_UP	Up-Up	GTATGAGCCGACAAGTGGACGACGA	TGGATATCTGATTGAAGTGGGTAGG	29	1021	13668	CDK6	22919	56115	MAPRE1
DB0002R02C10N2_UP	AD0001R01C22N2_UP	Up-Up	AGCTGTCCGTTCGGCTGCCTGGTGC	GTTGGGTTAGAACTTTTCATGGAGG	77	10460	56175	TACC3	29922	5633	NME7
DB0001R06C08N2_UP	AD0001R02C18N1_UP	Up-Up	TTCGTTTCCACTGGTTAGTGCTGCC	AAATAATTGGCCCGTCAGAAGTACG	859	79003	3288	MIS12	10376	6115	TUBA1B
DB0001R03C18N2_DN	AD0002R13C10N2_DN	Dn-Dn	AGTCCTACCGGGGCATTTTCAAGCA	GGTAGGCCGTAAAAACCTGCGGTAA	380	11104	11609	KATNA1	5701	7961	PSMC2
DB0003R05C06N2_DN	AD0002R05C06N2_DN	Dn-Dn	ACTGCGAACCGCGATAAACAGAATC	GCATTGAAGCAACGACTAATGTTCT	77	5347	2963	PLK1	1454	4815	CSNK1E
DB0001R03C10N2_DN	AD0001R07C04N2_DN	Dn-Dn	GTCGTCCACTAAAGTGTACTCTTTA	TCCTTGGCCACCTAAACATTTCTGC	313	10933	4430	MORF4L1	11258	3972	DCTN3
DB0002R12C24N2_UP	AD0002R09C23N1_UP	Up-Up	AGTGCAAATATTATTGCAGATTATG	GTCCTAAATGTGATCAGTTTGGGTT	95	23429	1644	RYBP	284076	2303	TTLL6
DB0001R01C22N2_UP	AD0002R12C08N1_UP	Up-Up	TTTAAACATATCGCAAGCGTAAGCG	GTCTGTCTTTTCGCCTTGTTGAAAG	54	7532	801	YWHAG	10933	4430	MORF4L1
DB0002R05C21N2_UP	AD0001R11C22N2_UP	Up-Up	CGCATCGCATTTTTGTCATCATGGA	GGTCATTGTAATGGTTCATGAACAT	1	1453	3787	CSNK1D	121441	1509	NEDD1
DB0002R12C02N2_DN	AD0003R04C08N2_DN	Dn-Dn	GAGATGCAGAATGGAAGATGGATGG	TTTCTATGCCATACAAGAGGCGAAT	2	5700	4018	PSMC1	585	1740	BBS4
DB0001R03C16N1_UP	AD0002R13C14N2_UP	Up-Up	GTATGGCCAGGGTGAAAGGGAGTCG	TGGTAGTACAGTCAGGGTTGGGTGC	612	11104	11609	KATNA1	1019	4019	CDK4
DB0001R04C15N2_DN	AD0002R10C16N2_DN	Dn-Dn	CGCACTCTGAGCGGTTTACCGCCAT	ATAGTACTCTAAGAATTTCCCTTCA	258	57405	13089	SPC25	10013	8810	HDAC6
DB0001R06C01N2_UP	AD0002R07C08N2_UP	Up-Up	CGCCTGTGGGCGGGGAGTGGTATCG	CGATAATTGTGCCTGGGTCATGGTG	430	10733	2057	PLK4	95681	71181	TSGA14
DB0003R06C13N2_DN	AD0001R07C23N2_DN	Dn-Dn	TACCATACGTTGTGACTACCATATA	TACACAGGCAGGAGGCATTATATTT	442	129880	10732	BBS5	57695	14162	USP37
DB0001R03C07N2_DN	AD0003R02C08N1_DN	Dn-Dn	ACTATCTCGTACGGCGCGCCGTAGA	TAGTTATCCTCGTTCAAGTGCCATA	328	10933	4430	MORF4L1	6844	4137	VAMP2
DB0002R02C16N2_UP	AD0002R15C08N2_UP	Up-Up	ACTATGGAGGCTCTTATGTGTGTAT	TCGCAGTCGTTCGGTTGGGTGACTG	3	7251	3267	TSG101	1069	5663	CETN2
DB0003R02C23N2_UP	AD0001R07C08N2_UP	Up-Up	ATCGTGCTCCCCGGACGGCTTGGTC	TCGACCGTCGAGGGCCTCTGGGCAG	277	5928	3366	RBBP4	79003	3288	MIS12
DB0001R02C20N1_UP	AD0001R02C06N2_UP	Up-Up	TGCCGCCGCCATAAGTTAGGATCTT	TCTAATTCTTAGCTCATCAGCCGAC	90	10376	229	TUBA1B	10382	6055	TUBB4
DB0002R14C23N2_UP	AD0003R04C06N2_UP	Up-Up	GTGAGGGCGGGAGTCAAGTGTGAGA	ATGGGGTACGGCACAGCTGTTACAC	203	6271	5964	S100A1	585	1740	BBS4
DB0002R11C16N2_DN	AD0001R10C19N1_DN	Dn-Dn	CTCCAGGCCGCCGTCGGACGATCGC	GCGCAGAGACGCTATCCAGAGAGTA	203	27077	4426	B9D1	10540	3453	DCTN2
DB0002R11C16N2_UP	AD0001R07C21N2_UP	Up-Up	TGTATTGTATTGGTATTGGCAGATT	CTGAGCCTTTTCTCAACCAATACGT	157	27077	4426	B9D1	10142	14138	AKAP9
DB0002R11C02N2_UP	AD0002R01C07N2_UP	Up-Up	GCGTGGCTCCGGCATTTGACGAGGT	GACTGAGTGTGAGTGTCAGAGTCAG	48	90410	4088	IFT20	3320	56677	HSP90AA1
DB0001R03C21N2_DN	AD0001R01C05N2_DN	Dn-Dn	GTGGCCCTGTAACGCGAATCAACAA	TCACTCGCAACTCAACTGTTTGTAG	1	6102	11374	RP2	2275	5359	FHL3
DB0001R02C02N2_UP	AD0002R07C18N2_UP	Up-Up	ATTTTAAAGTAACACAATACCACTT	CACTTCGTTGAGGTCGTAACTCTTT	369	1020	3701	CDK5	5566	71136	PRKACA
DB0003R07C14N2_UP	AD0002R16C02N2_UP	Up-Up	GCATGGTAGTTAACCGGGCCTTAGG	GATATTGTCGGAATTGCCAATTCGC	14	93594	8737	WDR67	22852	70210	ANKRD26
DB0002R13C19N2_DN	AD0001R08C17N2_DN	Dn-Dn	GATCCTGGCTCGCACTAAAGCTCGC	TGGCTCTTCGTTGGCACAAGAAAAT	47	5711	7647	PSMD5	5577	14506	PRKAR2B
DB0002R01C23N2_UP	AD0001R06C01N2_UP	Up-Up	AGTCATGTGGGGGGTTCAGCGGGAT	TGGTACGCTGCTATGGGGGGGGACG	434	84902	9655	CCDC123	56890	9176	MDM1
DB0001R12C08N2_DN	AD0001R14C18N1_DN	Dn-Dn	ACCGTTGTATGGAGATGCGAGTTAA	CGAATACGGTCTACCATTTATGCAG	381	121441	1509	NEDD1	3796	8070	KIF2A
DB0001R08C16N1_DN	AD0001R02C18N1_DN	Dn-Dn	GCTGCTGATTCGCCAGCTTCCTACC	CTGATAGCTAGGGCCATGTCCTCAT	215	9738	1945	CP110	10376	6115	TUBA1B
DB0002R02C16N2_UP	AD0002R01C08N2_UP	Up-Up	ACTATGGAGGCTCTTATGTGTGTAT	GGGTATTAGACTAGATCGAACAGGG	363	7251	3267	TSG101	10460	56175	TACC3
DB0002R02C09N2_UP	AD0002R06C11N2_UP	Up-Up	CATATACACCAGGGTAAGCGGCGCG	GAGAAGCGGTAGGGTGAGTAGGTAA	17	10460	56175	TACC3	147841	71933	SPC24
DB0001R01C02N2_DN	AD0002R11C05N2_DN	Dn-Dn	CCCCCCCTCCCTCGTAATCGCTGCC	CTACAACGTACGCAGTGCATATATG	582	9814	9688	SFI1	27077	4426	B9D1
DB0003R07C01N2_DN	AD0001R14C18N1_DN	Dn-Dn	CCACCGACTGGCGACATCACTCGAC	CGAATACGGTCTACCATTTATGCAG	93	29911	573	HOOK2	3796	8070	KIF2A
DB0002R11C12N2_DN	AD0002R06C23N2_DN	Dn-Dn	CAGTCCGCGCTCTCAGACGAAAGAG	GCACTACAGCACTTCGAAGGACCGA	8	90410	4088	IFT20	55142	6429	HAUS2
DB0002R05C23N2_UP	AD0001R03C24N2_UP	Up-Up	CAGTTAGGCATAAACTGACATCTGT	CCTGCAGGGTATACACCCATCGGCG	35	1453	3787	CSNK1D	11104	11609	KATNA1
DB0001R02C22N2_UP	AD0001R05C21N2_UP	Up-Up	TCGTGGAGGGGTAACTTTTGCTCTA	TGCAATCGGGGTTAGCCGGACCTTG	188	10376	6115	TUBA1B	29911	573	HOOK2
DB0001R15C16N2_DN	AD0001R08C18N2_DN	Dn-Dn	GCTTATCGTAGTGCAATCGTTTGATT	ACCTCAGAGTCTGGACGATTTCATA	81	7531	34	YWHAE	5577	14506	PRKAR2B
DB0002R08C09N2_UP	AD0002R13C10N2_UP	Up-Up	AGTGCGTAACGTAGCGTGCCAGGTC	AAAAATGTCTTCCATGTCAGCTGAG	76	81620	6142	CDT1	5701	7961	PSMC2
DB0003R06C05N1_UP	AD0002R09C18N2_UP	Up-Up	CGTGTATATGGGGGAGACTGGGGGG	GCGTCTAAGAGCCTGCGTCATAGCG	272	9702	10302	CEP57	282809	1515	POC1B
DB0001R02C09N1_DN	AD0002R03C01N2_DN	Dn-Dn	TCTTTGGACATGCTGAGGCGTCGGT	AAAGCGCAAAGACACCCCGATTAGC	164	10121	3250	ACTR1A	51143	56626	DYNC1LI1
DB0002R12C24N2_UP	AD0001R15C02N2_UP	Up-Up	AGTGCAAATATTATTGCAGATTATG	AGGTAACCAATCCTAGAGCAATAGT	118	23429	1644	RYBP	1070	5538	CETN3
DB0001R07C15N1_UP	AD0001R16C21N2_UP	Up-Up	TATTAGGTGTTAGGGTAGCGACTGA	TGAGCGGCCGCCGCCGCGGGAGGGG	82	5577	14506	PRKAR2B	84902	9655	CCDC123
DB0001R07C02N2_DN	AD0002R12C14N2_DN	Dn-Dn	TGTTGGCGTTCCCTTCTGGGTCACC	CATCCAGCACCGCCCAAAACAACAG	114	4751	14238	NEK2	10933	4430	MORF4L1
DB0003R08C10N2_DN	AD0003R02C05N1_DN	Dn-Dn	TGCCCCGCACCCTCCTTACAAGCTA	TCTAGCTATGAAGTCATTATCTGTC	251	22919	56115	MAPRE1	5932	1563	RBBP8
DB0003R03C13N2_DN	AD0003R02C07N2_DN	Dn-Dn	ACTATAGTCGTGTACATAGATATTA	CACTCCTACATTACATTCTTCTATC	200	6810	8013	STX4	6844	4137	VAMP2
DB0002R08C09N2_UP	AD0002R10C02N1_UP	Up-Up	AGTGCGTAACGTAGCGTGCCAGGTC	ATGGGAACAGGTACCCGCTTCAGGA	391	81620	6142	CDT1	284076	2303	TTLL6
DB0002R11C12N2_UP	AD0001R13C05N2_UP	Up-Up	GCCGTATCGGGAGTGCCGTCTGGAG	TGGCGTCAAGATTGAGGTGTCAGT	3	90410	4088	IFT20	200894	52802	ARL13B
DB0002R01C17N2_DN	AD0002R02C22N2_DN	Dn-Dn	CGCGCTGTTTCGCCCCGCTTCGAGC	TCTACGGAATTCTGCATCTCAACCC	93	54801	8819	HAUS6	49856	55298	WDR8
DB0001R13C14N2_DN	AD0001R07C20N1_DN	Dn-Dn	AGTCAAACCGAGTAAGATCAAATGC	GACCATGCAAATTTCTTTGTTCCGT	64	134359	52781	POC5	10142	14138	AKAP9
DB0001R10C10N2_DN	AD0001R08C06N2_DN	Dn-Dn	CCTGGAGCAGACCCTAGGGCAGGTT	TACACCTTCCACCCCCACACGGCTA	129	49856	7939	WDR8	4751	14238	NEK2
DB0002R04C11N2_UP	AD0001R01C21N2_UP	Up-Up	TTACCTACTCCAAATGGATTTTTTC	ACGGCTTCCTCTGGATTTTACTCTC	130	51143	56626	DYNC1LI1	10121	3250	ACTR1A
DB0001R01C10N2_UP	AD0002R16C06N1_UP	Up-Up	CAACATGTTTCTGTAATGCTCACGA	AGCATGAAGGTTTTAGTGTAAAGGT	19	9814	9688	SFI1	10426	2984	TUBGCP3
DB0002R02C05N1_UP	AD0001R06C02N2_UP	Up-Up	GTTGGGTCGAAGGTGTTGCGCGTGA	AGGACTCTTTTAGGATACGGTTTAC	60	3320	56677	HSP90AA1	51259	6396	TMEM216
DB0001R12C18N2_UP	AD0002R01C01N2_UP	Up-Up	CCTTCTGCTACCGGAATTGTGTACG	ATGCCAGTCAATGTCGGAGGCGTGT	1	284086	53456	NEK8	84902	9655	CCDC123
DB0002R14C09N2_UP	AD0001R05C07N2_UP	Up-Up	GTGGCGCTTGAGCCATTATGGTAGT	ATCGGCTTCTTTACCCATCAGAAGC	115	664	7547	BNIP3	57405	13089	SPC25
DB0001R02C21N2_UP	AD0001R01C10N2_UP	Up-Up	ACTATGATGTGGGAAAGGACTCAGA	ATCGTACATTCAATCTATGCGACCG	354	10376	6115	TUBA1B	7532	801	YWHAG
DB0002R15C12N2_UP	AD0002R05C08N2_UP	Up-Up	TTATGCGGATCTTTTTTCTTAAGCT	TCATGTGGATGCCCTTCGTCAGGGC	131	84100	1857	ARL6	10426	8943	TUBGCP3
DB0002R03C04N2_DN	AD0001R09C24N2_DN	Dn-Dn	ACCCCGCGCGCCACTACGTGTGAGC	GTCCCTGTCTGTTTCGCTGTCGAAT	100	1021	13668	CDK6	90410	10243	IFT20
DB0001R14C20N1_UP	AD0001R13C02N2_UP	Up-Up	CTGTTGATCACGTATATTTATCTTC	AGGCAGCGGTCCTGGCGACCACGCG	1	582	56157	BBS1	200894	52802	ARL13B
DB0003R07C11N2_DN	AD0003R05C11N2_DN	Dn-Dn	CGGCCGCAGATAACCCCGCGGCACC	GTGATTCGATATGATACAAATGTCC	320	54585	1540	LZTFL1	93323	7014	HAUS8
DB0001R06C05N2_UP	AD0001R15C19N2_UP	Up-Up	TCGGTTAATCTACCTTAACGTGTTA	GGCGTTTGCGTGTATGTACGGCGGC	5	11258	3972	DCTN3	983	5873	CDK1
DB0002R10C05N2_DN	AD0001R05C11N2_DN	Dn-Dn	ATTAATGTTCAATTCATAAGAATAC	AATAAAAAAGTAGTGTAGTTGG	13	80254	7011	CEP63	115106	13260	HAUS1
DB0002R10C15N1_DN	AD0002R14C06N1_DN	Dn-Dn	GTTTCTTCCTGCACCCTCGCCAATT	AGGTATTATAGGAAAATATATCGAG	77	79959	1190	CEP76	638	3740	BIK
DB0002R15C18N2_UP	AD0003R03C13N2_UP	Up-Up	ATCTGCGCTGTGCACCGTCGGTGCT	AAAAGATAGTACCAGGAGACGTGGG	143	79441	4024	HAUS3	22974	3600	TPX2
DB0002R09C18N2_UP	AD0002R16C02N2_UP	Up-Up	GGGCTATCTATCGTTAACTGGTGTG	GATATTGTCGGAATTGCCAATTCGC	113	51175	2163	TUBE1	22852	70210	ANKRD26
DB0002R09C02N2_UP	AD0001R15C10N2_UP	Up-Up	CTGAGGTGATCATCATAAGTCGAGG	AAACTTTTAGAGAGGGCGGGGGCGG	69	10460	71455	TACC3	22924	7187	MAPRE3
DB0002R05C10N2_UP	AD0002R01C07N2_UP	Up-Up	TAGCGAGTAGAGCCCTCGGCGGCGG	GACTGAGTGTGAGTGTCAGAGTCAG	175	25886	4487	POC1A	3320	56677	HSP90AA1
DB0001R16C04N2_UP	AD0002R14C19N1_UP	Up-Up	ACATTCTGTATCCTCTGGCGGCTGC	GGGTGGGCAGGATCGAACGACGGAC	74	51274	15026	KLF3	79441	4024	HAUS3
DB0001R02C02N2_DN	AD0002R02C03N2_DN	Dn-Dn	ACTAGTCCACTAAGACGCTCCGCTG	GCGCTTTGACACTGATGACTCACCC	109	1020	3701	CDK5	163	4761	AP2B1
DB0001R10C15N2_UP	AD0002R13C24N2_UP	Up-Up	GGGCCCTTGGTGGAGCACAGAGGAG	TGCTAATATAAACCTGGAGGTTGTG	122	7283	8018	TUBG1	6285	3757	S100B
DB0001R15C16N2_UP	AD0002R12C17N2_UP	Up-Up	TCGATTATCTTAATCAAGTAATCCC	CCGTGCAGGGGTAGTACTGGAAGGG	184	7531	34	YWHAE	6015	4435	RING1
DB0001R08C08N2_DN	AD0003R05C02N2_DN	Dn-Dn	TCTGCGGATCACAGCCCGCTGATCC	GTTACACAGAACAAAAAACGCCCCC	12	8636	2717	SSNA1	4957	3043	ODF2
DB0001R02C09N1_UP	AD0001R09C20N2_UP	Up-Up	AGGATGATGGGATCGCCAGGCGGTT	CACGACACGTTACGTCTTAACGTGA	326	10121	3250	ACTR1A	10769	6177	PLK2
DB0001R14C04N2_DN	AD0001R01C03N2_DN	Dn-Dn	ACCCTGCGAGGAGGGGTTTTTAGAG	GTGGACGTTTAAAATTTAAGGAACG	89	26140	52663	TTLL3	9814	9688	SFI1
DB0002R13C16N2_UP	AD0003R02C14N2_UP	Up-Up	CGCGGTGAAGAGTTACTTACTGGGA	TCGAGGCCAAGGTACGATCGTTACT	751	1026	3192	CDKN1A	9111	7519	NMI
DB0002R10C19N2_UP	AD0002R04C06N2_UP	Up-Up	CTTGCCTAATTGACGCCTGACATGG	TAGGGCGGTGCCTCGCGTGACTTGG	137	4957	3043	ODF2	54930	3863	HAUS4
DB0002R02C22N1_UP	AD0002R01C09N2_UP	Up-Up	TCTTGGATTATATATTATCCGCGAA	CAGATTTCAGGACTCTGCGTGCGTC	154	694	5844	BTG1	10460	56175	TACC3
DB0002R03C02N2_DN	AD0001R13C24N2_DN	Dn-Dn	AAGCACTCGCATCGAAAATCACAGA	CAAAATATAGTGTCAAGTAAAAGTG	47	1021	13668	CDK6	25886	56591	POC1A
DB0002R15C13N2_DN	AD0002R13C14N2_DN	Dn-Dn	GGCGCCCCGTGCTGACAGTAGAAGC	AGGCACTGAAGTCATCATGAGATCG	186	1639	8953	DCTN1	1019	4019	CDK4
DB0001R02C13N2_DN	AD0001R05C07N2_DN	Dn-Dn	CCGCCCTCTGATTAGTTCCGCGTCT	ACTACTCACCTAAATTATCTGACTA	113	29922	5633	NME7	57405	13089	SPC25
DB0001R16C20N2_UP	AD0001R03C02N2_UP	Up-Up	GGGCGTATCTAATCACGAGTGCTTA	TGTACTTTAGCATTATACATATGTC	101	7341	4586	SUMO1	55722	4	CEP72
DB0003R07C21N2_DN	AD0001R02C23N1_DN	Dn-Dn	TCGCAATATGACCTTGGGCTACACC	GGAAGCACTGCCACTAATACCCGCA	124	51175	1716	TUBE1	55722	4	CEP72
DB0001R16C20N2_DN	AD0002R02C22N2_DN	Dn-Dn	GGAGTTAGACTATACTACGGCCTAA	TCTACGGAATTCTGCATCTCAACCC	29	7341	4586	SUMO1	49856	55298	WDR8
DB0002R10C17N2_UP	AD0003R06C08N2_UP	Up-Up	CAAGAGTCTCACTACACAATATATC	CGGAAACCGGCATGAGCGGTGAGTA	1	79959	1190	CEP76	83540	5774	NUF2
DB0001R12C06N2_UP	AD0001R10C01N2_UP	Up-Up	TGGACATTGCGTGACGTTAATAACT	GTATAAACGATGGTTCCTCACCGAC	203	121441	1509	NEDD1	90410	10243	IFT20
DB0001R16C19N2_UP	AD0001R16C10N2_UP	Up-Up	TGGGTACGCGCGGGTCAGTCAGTTT	CCGATAAACGGCGGCCAGCATGAGA	1	7341	4586	SUMO1	27229	907	TUBGCP4
DB0002R12C07N2_UP	AD0001R04C24N2_UP	Up-Up	AGCGTCTACTGCCCAGCGGAGCGGG	TTCAGCTAGCGACGGGTGACATGGG	69	51013	1684	EXOSC1	1778	12239	DYNC1H1
DB0003R05C17N2_DN	AD0003R02C24N1_DN	Dn-Dn	CTAAGCTACTAGACACCGGGCGCAC	TAGGTATGTTAATGCCCAAAAGACA	113	1781	291	DYNC1I2	6271	5964	S100A1
DB0002R07C02N2_DN	AD0003R02C14N2_DN	Dn-Dn	CCCCTGTCTCCTCTCCGTGCCGATT	GGACAGCGCAACCGCAATTAACTAT	3	55012	2389	PPP2R3C	9111	7519	NMI
DB0002R02C01N2_DN	AD0001R01C10N2_DN	Dn-Dn	AAGCGCTACCGCTTACCTTGAGCAA	CATCACCGCCACTTGTTACATGAAA	57	64376	1154	IKZF5	7532	801	YWHAG
DB0001R15C04N2_UP	AD0001R12C06N2_UP	Up-Up	CGTTGGAGGTCTGGTCATACGACGA	CCTGGTAGCCCCCGGGGCGACAGCG	1	1070	5538	CETN3	201255	7299	LRRC45
DB0002R03C18N2_DN	AD0001R02C01N1_DN	Dn-Dn	TCATCCCATCGTATCGCACCCTCGC	ACCAGGCCAGACCCATTATAGGCGT	121	3320	53186	HSP90AA1	29922	5633	NME7
DB0001R15C06N2_UP	AD0003R05C07N2_UP	Up-Up	CGGGATGCCGAGGGGGCCGTTGGGG	TGACTATTTTGATCTGTGGGTCGGA	93	1070	5538	CETN3	93323	7014	HAUS8
DB0001R01C19N2_UP	AD0003R02C19N2_UP	Up-Up	GTCAATTTTTGTGTTGGTGCAACTC	AATGTTTCATCCTACGTGTATGAAG	59	7532	801	YWHAG	114932	2777	MRFAP1L1
DB0002R15C02N2_DN	AD0002R08C08N2_DN	Dn-Dn	GAGAGTTTATCGAAATCATGCTGGA	CTGTGCCCAACTCTTCTGCTCCTGT	39	599	53726	BCL2L2	79600	71186	TCTN1
DB0001R15C24N1_UP	AD0003R01C12N2_UP	Up-Up	ACCCTACTAAACGTTTATATAGCGT	GGTTTCGTCATCGACTCCTAGAGGG	172	7531	34	YWHAE	7329	3129	UBE2I
DB0002R10C21N1_UP	AD0001R05C16N2_UP	Up-Up	TGAAGACAAATTGTGAGGGTGGACA	TCGGCGACACCGTTCGTTGTAGGGA	150	10013	8810	HDAC6	27229	5836	TUBGCP4
DB0001R12C02N2_UP	AD0002R01C01N2_UP	Up-Up	GTCGTTGTCCGTTCTTTTGTCAGAT	ATGCCAGTCAATGTCGGAGGCGTGT	121	3320	8199	HSP90AA1	84902	9655	CCDC123
DB0001R06C08N2_UP	AD0001R02C23N1_UP	Up-Up	TTCGTTTCCACTGGTTAGTGCTGCC	CAAAAACCGTGCACTAATCTGTTAT	47	79003	3288	MIS12	55722	4	CEP72
DB0003R06C13N2_UP	AD0002R04C07N2_UP	Up-Up	GCGCTAGCCAGCATGCGATCGTGAG	GAGGACCCAACTGCGATGTATGAGG	490	129880	10732	BBS5	25886	4487	POC1A
DB0002R11C18N2_UP	AD0002R02C24N2_UP	Up-Up	ATTGCTCAGTTGATAACCTTGGGTT	AGGTTGTTGTTTCCTCTAGCGGGTT	18	27077	4426	B9D1	51143	56626	DYNC1LI1
DB0002R15C06N2_DN	AD0002R14C24N1_DN	Dn-Dn	GATCAAACTGCCGTTACTGTCAGCC	GGAGTTCCGCGGGCATCCAGCCTCG	155	599	53726	BCL2L2	1069	5663	CETN2
DB0001R16C06N2_DN	AD0001R10C19N1_DN	Dn-Dn	CACAATGGAGTGCAATACGCAATCC	GCGCAGAGACGCTATCCAGAGAGTA	30	22924	7187	MAPRE3	10540	3453	DCTN2
DB0002R12C05N2_UP	AD0002R10C02N1_UP	Up-Up	TACGGTGTTGCGTTCTGGATGAAAT	ATGGGAACAGGTACCCGCTTCAGGA	192	5700	4018	PSMC1	284076	2303	TTLL6
DB0001R15C04N2_UP	AD0002R05C14N2_UP	Up-Up	CGTTGGAGGTCTGGTCATACGACGA	CCGTACGTTACACCGTGTGCAATCG	197	1070	5538	CETN3	10383	2550	TUBB2C
DB0002R07C02N2_UP	AD0003R04C17N2_UP	Up-Up	GTAATCCGTTGTTACTGCCGGGCTT	ATGCTCTGGTACTAATTTAGCCTTC	359	55012	2389	PPP2R3C	129880	10732	BBS5
DB0002R14C10N2_UP	AD0002R01C01N2_UP	Up-Up	ACTACATTGATTGGTCCTCTGCGCT	ATGCCAGTCAATGTCGGAGGCGTGT	1	51100	4480	SH3GLB1	84902	9655	CCDC123
DB0003R02C16N2_UP	AD0002R11C03N2_UP	Up-Up	TGTGTCTGCGGGGGTGAGGGGGCGA	ACCCAGGGTTCATTAAGAATTGTGG	6	3093	11772	UBE2K	90410	4088	IFT20
DB0001R03C16N1_UP	AD0001R06C05N2_UP	Up-Up	GTATGGCCAGGGTGAAAGGGAGTCG	TCCCAGTGCAAGGGGGGGTAGGCGG	310	11104	11609	KATNA1	51259	6396	TMEM216
DB0002R08C02N2_DN	AD0002R14C06N1_DN	Dn-Dn	GTGTCTTTCCACTGTGGCATAGAGG	AGGTATTATAGGAAAATATATCGAG	14	5566	71136	PRKACA	638	3740	BIK
DB0002R06C03N2_DN	AD0002R01C16N2_DN	Dn-Dn	CTAACCCTGCGCTCGATTGGAGCCA	AGGGGAGCGATTAGGGAATAGTCAC	71	1454	4815	CSNK1E	11030	3504	RBPMS
DB0001R06C18N2_DN	AD0003R02C11N1_DN	Dn-Dn	CTGGATTCATAGGCTTTCGAAAAGT	CAGTAAGGAAGCTGTACGGCACATA	228	10142	14138	AKAP9	10212	3179	DDX39
DB0002R03C02N2_UP	AD0003R02C22N2_UP	Up-Up	GTATGAGCCGACAAGTGGACGACGA	CTGTGTTGTGTCATTTATGTTTGAT	83	1021	13668	CDK6	114932	2777	MRFAP1L1
DB0001R08C07N2_UP	AD0003R04C18N2_UP	Up-Up	AGGGAAAGTGGACACTGATGTGTAA	CCGTGAATACGCAGACTCTGCCCGG	258	1453	7634	CSNK1D	153241	10401	CEP120
DB0001R07C20N2_DN	AD0001R01C14N2_DN	Dn-Dn	AACGCCGCAAATTTGGGGCAGCGGT	TCAGTACTAGATACGGAACAAATTA	28	4739	14735	NEDD9	1020	3701	CDK5
DB0003R06C13N2_UP	AD0001R16C10N2_UP	Up-Up	GCGCTAGCCAGCATGCGATCGTGAG	CCGATAAACGGCGGCCAGCATGAGA	683	129880	10732	BBS5	27229	907	TUBGCP4
DB0003R07C04N1_DN	AD0001R13C11N2_DN	Dn-Dn	GTCAAGTTATCTAGAAAATAGACTT	GATGTCCGTTTAATAAGTTAACACG	32	29911	573	HOOK2	164045	55072	HFM1
DB0002R16C05N2_DN	AD0003R04C03N2_DN	Dn-Dn	GCTGTGCTTCGCTATAAGCCACGGC	TCTTACTAGAAGAACGCGCCAATCA	84	80321	1596	CEP70	1781	291	DYNC1I2
DB0001R13C08N2_UP	AD0003R02C24N1_UP	Up-Up	GCCCCTGCAGATTGTGTGTCTGGGC	GCACGTTGCTCTTCCTGTTGTACTT	296	134359	52781	POC5	6271	5964	S100A1
DB0001R02C13N2_DN	AD0002R01C16N2_DN	Dn-Dn	CCGCCCTCTGATTAGTTCCGCGTCT	AGGGGAGCGATTAGGGAATAGTCAC	2	29922	5633	NME7	11030	3504	RBPMS
DB0001R08C16N1_UP	AD0001R07C01N2_UP	Up-Up	GCCTTGTTTCGTCCGTGTGCGGATG	AATTTTCTTGGGAGTTCTTGGAGG	60	9738	1945	CP110	80184	2699	CEP290
DB0001R06C20N2_UP	AD0002R14C24N1_UP	Up-Up	TGACTTAGGAGGTTCTATCAGGCGG	TCTTGAGACCAATTACTGAGTTTAG	377	10142	14138	AKAP9	1069	5663	CETN2
DB0002R07C04N2_UP	AD0001R04C19N2_UP	Up-Up	TGCTAATGGGTAGAACAGGCTACTG	TAGATGAGGTCTCACCTCATTTCGG	14	83540	5774	NUF2	132320	12277	SCLT1
DB0002R04C12N2_DN	AD0001R11C06N2_DN	Dn-Dn	GACTGTCCCCGCGTACCCCTCTCCC	CCGCAAAGCTCGAATCAACACGACC	1	164045	53147	HFM1	7283	8018	TUBG1
DB0002R11C16N2_DN	AD0001R08C17N2_DN	Dn-Dn	CTCCAGGCCGCCGTCGGACGATCGC	TGGCTCTTCGTTGGCACAAGAAAAT	191	27077	4426	B9D1	5577	14506	PRKAR2B
DB0001R08C02N2_DN	AD0002R09C23N1_DN	Dn-Dn	CCGCAATAGACACGGCGCCTACATT	AAACAAATTACAACACAGCGTCATA	161	203068	14788	TUBB	284076	2303	TTLL6
DB0002R09C02N2_DN	AD0001R07C09N2_DN	Dn-Dn	ACGCGGCCCATATCCCACAGCTACC	CATACTTTCCGCATGTGCCCGTAGT	186	10460	71455	TACC3	55233	925	MOBKL1B
DB0002R08C02N2_UP	AD0001R04C13N2_UP	Up-Up	TACTGCTTACTGGTTGTGTGCGTCG	TGGGCTCCCGCGGGGGAGATTGATG	11	5566	71136	PRKACA	26146	11570	TRAF3IP1
DB0002R08C01N2_DN	AD0002R05C10N2_DN	Dn-Dn	TATGGAGAGCCAGAGAGACACAACC	CCAAGGTTAGATTTACTCGGGTTTA	191	5566	71136	PRKACA	10426	8943	TUBGCP3
DB0002R04C22N2_DN	AD0002R15C10N2_DN	Dn-Dn	ACCACGCTGTTCTTCACCTCTGGAC	GTGCATTCTCTCTAACCCAAATGGC	240	54930	3863	HAUS4	80321	1596	CEP70
DB0002R14C09N2_DN	AD0002R12C02N2_DN	Dn-Dn	AGCGCCGCCCACTTACCCCGAGCCC	CAGAATGCCTCAAGCTTGTAATGCG	1	664	7547	BNIP3	56915	4997	EXOSC5
DB0003R08C01N2_UP	AD0001R07C20N1_UP	Up-Up	CTGATCTGAAGGTGGTGTAGTCCCT	GACATTGGAGACAGGTTAAGCACAC	133	282809	1515	POC1B	10142	14138	AKAP9
DB0003R07C18N2_DN	AD0001R09C03N1_DN	Dn-Dn	ACGGTCCCGGAGCGCTCCAAACCGC	CAGTTGTTTGAGGTGGGTACAGCTC	1	51175	1716	TUBE1	203068	14788	TUBB
DB0002R08C03N2_UP	AD0002R14C19N1_UP	Up-Up	TCGCTAGACTCTACCAATGTGTTCA	GGGTGGGCAGGATCGAACGACGGAC	298	5048	12270	PAFAH1B1	79441	4024	HAUS3
DB0003R07C21N2_UP	AD0002R14C23N2_UP	Up-Up	GATGATGCTGAAGAAACACAATTTG	GTGGAGGCCCGACGGGGCAGGGGGG	346	51175	1716	TUBE1	79441	4024	HAUS3
DB0002R06C06N2_DN	AD0003R02C07N2_DN	Dn-Dn	GCCCGAATGGACGGTGGAACGTAAA	CACTCCTACATTACATTCTTCTATC	61	10426	8943	TUBGCP3	6844	4137	VAMP2
DB0002R01C19N2_DN	AD0002R12C08N1_DN	Dn-Dn	CCCGCCCAGCACCCTCTAAGACCAC	AGCCCCACACGGGTATTACACTTCA	566	54801	8819	HAUS6	10933	4430	MORF4L1
DB0002R14C13N2_UP	AD0002R11C19N1_UP	Up-Up	TCGGGTCCCGTGTATGGGGTGTTAC	CAAAATCTGCCCAAGTATAGCTGC	528	51100	4480	SH3GLB1	51053	5591	GMNN
DB0001R14C01N2_UP	AD0001R10C10N2_UP	Up-Up	ATAAACATTCTCTTCCTAGGTCTTG	GCTGTTGTGCTCATGATGCATGCGG	624	164045	55072	HFM1	10376	7910	TUBA1B
DB0002R08C09N2_UP	AD0002R02C04N2_UP	Up-Up	AGTGCGTAACGTAGCGTGCCAGGTC	GGGGACTGGGTTTCTTGGGTGCCCT	417	81620	6142	CDT1	29883	10940	CNOT7
DB0001R12C18N2_DN	AD0002R13C03N2_DN	Dn-Dn	AACAACTGTTGAGCACTGTCAGATT	ACCACACTTACTATAACGTTTATCA	50	284086	53456	NEK8	5111	3156	PCNA
DB0003R04C05N1_DN	AD0001R15C21N1_DN	Dn-Dn	CTGTTTCAATATCTGCCTAGACACT	TAGTCGCAAATATCACGACAAACCA	127	25855	6651	BRMS1	983	5873	CDK1
DB0001R08C02N2_UP	AD0002R15C13N2_UP	Up-Up	TTAGCTGCTAGGGGATGCGGGATTG	GAGGTCAATTGGCGTTTTTAGACGC	55	203068	14788	TUBB	23177	3746	CEP68
DB0001R03C02N2_DN	AD0002R13C24N2_DN	Dn-Dn	CCAGACGTATGCCTAGTCGCGGGCG	TCCCTTGAAATGGGAATCGAAGATT	1	57819	6601	LSM2	6285	3757	S100B
DB0001R02C09N1_DN	AD0001R09C06N2_DN	Dn-Dn	TCTTTGGACATGCTGAGGCGTCGGT	GGTTAGCTGTTGCGGACCTGCAATA	4	10121	3250	ACTR1A	203068	14788	TUBB
DB0002R14C10N2_DN	AD0002R09C23N1_DN	Dn-Dn	AGGGCCGCTCCCCGGCTTGTGACAATGTACT	AAACAAATTACAACACAGCGTCATA	51	51100	4480	SH3GLB1	284076	2303	TTLL6
DB0003R08C01N2_UP	AD0001R09C07N2_UP	Up-Up	CTGATCTGAAGGTGGTGTAGTCCCT	GGGGCTACGGTGGACGACGGGCAAC	45	282809	1515	POC1B	23568	3431	ARL2BP
DB0001R01C19N2_DN	AD0003R01C23N2_DN	Dn-Dn	CCTCTCCTCCCCGAAGGACCAGCTC	AGCCGGCTTGAACACCCTCTCTAAC	541	7532	801	YWHAG	6810	8013	STX4
DB0002R16C05N2_DN	AD0001R09C07N2_DN	Dn-Dn	GCTGTGCTTCGCTATAAGCCACGGC	TCCTCTCCTCTCACAGTTAGACACT	344	80321	1596	CEP70	23568	3431	ARL2BP
DB0002R12C11N2_UP	AD0001R01C14N2_UP	Up-Up	AGGTGGGGGTGGCCGGGCTAGGGGG	ATATCTTAGGCTGTGTGAACGGTAG	108	1019	4019	CDK4	1020	3701	CDK5
DB0003R03C24N2_DN	AD0003R02C05N1_DN	Dn-Dn	GCTGCCCCGCTGGGGATGCTTAGGG	TCTAGCTATGAAGTCATTATCTGTC	93	84324	434	SARNP	5932	1563	RBBP8
DB0001R06C13N2_DN	AD0001R05C01N2_DN	Dn-Dn	AGAGGCATCGAAAACATGGTAGGCG	TAAACAGGAAAAAGAATCTAATAAC	146	55233	925	MOBKL1B	55012	12126	PPP2R3C
DB0001R11C14N2_DN	AD0001R03C02N2_DN	Dn-Dn	GGCCCAGCTCACCCCACCACTTCAC	GTCACATAACTGCGCTCACACTACA	92	5518	5861	PPP2R1A	55722	4	CEP72
DB0001R08C23N2_DN	AD0002R14C10N2_DN	Dn-Dn	GAGGCGAGACCTCACTGATCAAAGA	TACCCCTCTCCTCCGGTCAGATTAC	185	93323	7014	HAUS8	84100	1857	ARL6
DB0001R01C10N2_DN	AD0003R04C06N2_DN	Dn-Dn	CCCCACCCTGCGGTATGCGGGGAAA	CCCACCCCACGTCCCTCCATGCTCC	149	9814	9688	SFI1	585	1740	BBS4
DB0002R13C19N2_DN	AD0003R04C18N2_DN	Dn-Dn	GATCCTGGCTCGCACTAAAGCTCGC	CTCAAAGCATTTAGATACTGAAAAA	1	5711	7647	PSMD5	153241	10401	CEP120
DB0001R16C20N2_UP	AD0002R13C22N2_UP	Up-Up	GGGCGTATCTAATCACGAGTGCTTA	GACCCCGGAGCTTAGCTCCCCTGGG	213	7341	4586	SUMO1	56904	6148	SH3GLB2
DB0003R05C15N2_DN	AD0003R01C24N2_DN	Dn-Dn	CCGGGTGACACAATAAGCGCCTTAC	GCACGGCCTGACGCAACTTCCGGGA	269	1781	291	DYNC1I2	9112	8956	MTA1
DB0002R12C13N2_UP	AD0001R01C04N2_UP	Up-Up	GGCAAAACTGATAATGAAGAGTACT	GGAGACGAACCGATAGGGGACAGGA	214	1019	4019	CDK4	2275	5359	FHL3
DB0001R12C08N2_DN	AD0002R03C22N2_DN	Dn-Dn	ACCGTTGTATGGAGATGCGAGTTAA	CTCGGAGATTGTTCATCCACGTATG	225	121441	1509	NEDD1	54930	3863	HAUS4
DB0002R08C02N2_UP	AD0001R12C13N2_UP	Up-Up	TACTGCTTACTGGTTGTGTGCGTCG	TTAGGGTACATCAATTGTCAGTGCG	26	5566	71136	PRKACA	284086	53456	NEK8
DB0003R07C18N2_DN	AD0001R09C10N2_DN	Dn-Dn	ACGGTCCCGGAGCGCTCCAAACCGC	CAATGCGTACTATCTTAAGTTTGTC	477	51175	1716	TUBE1	8636	2717	SSNA1
DB0001R15C04N2_UP	AD0001R08C11N2_UP	Up-Up	CGTTGGAGGTCTGGTCATACGACGA	TCGGTCTAGTGGCATTTAGCTAAT	214	1070	5538	CETN3	4751	14238	NEK2
DB0001R08C02N2_DN	AD0001R02C23N1_DN	Dn-Dn	CCGCAATAGACACGGCGCCTACATT	GGAAGCACTGCCACTAATACCCGCA	218	203068	14788	TUBB	55722	4	CEP72
DB0002R15C02N2_UP	AD0002R06C11N2_UP	Up-Up	CGGCGCGTAGATGCAAACCTTTGAT	GAGAAGCGGTAGGGTGAGTAGGTAA	174	599	53726	BCL2L2	147841	71933	SPC24
DB0002R10C08N2_UP	AD0002R13C17N2_UP	Up-Up	GATCGGGCGCGATGGCAGCGCAGTC	ACATACTTAGCCGGTTTTCCTCCGT	104	80254	7011	CEP63	665	2427	BNIP3L
DB0002R12C13N2_UP	AD0001R04C19N2_UP	Up-Up	GGCAAAACTGATAATGAAGAGTACT	TAGATGAGGTCTCACCTCATTTCGG	364	1019	4019	CDK4	132320	12277	SCLT1
DB0003R04C23N2_DN	AD0003R01C19N2_DN	Dn-Dn	GACGAACCCATCATGGCCAAATTAC	TACCCCACAGTTTCGACAAAGATAT	401	22974	3600	TPX2	6810	8013	STX4
DB0003R04C04N2_UP	AD0002R02C01N2_UP	Up-Up	ACTGTTTAGGTCGGAGCACACGAGA	TGCTGGGGGAACCCGCATCGAACCC	292	25855	6651	BRMS1	55165	4717	CEP55
DB0001R07C15N1_DN	AD0002R11C12N2_DN	Dn-Dn	CCACCCACGACCCAATCACAAGAAG	GGCTACAACGATATCAACCCTTACG	10	5577	14506	PRKAR2B	51053	5591	GMNN
DB0002R02C16N2_DN	AD0001R12C06N2_DN	Dn-Dn	ATTTACAAAGAGTTGGTGAACAGAA	CGGACGTTCAACCATACCGGGCAGA	535	7251	3267	TSG101	201255	7299	LRRC45
DB0001R10C15N2_DN	AD0001R06C05N2_DN	Dn-Dn	CACCCTCCCACGGCTGCAGCCTTGG	GTTCCAAAGATGACCGAATTAAAAA	565	7283	8018	TUBG1	51259	6396	TMEM216
DB0003R02C15N2_UP	AD0002R04C17N2_UP	Up-Up	TGAGCGTATAAAGGAATAGATGGAC	AGTAGGTTTACCACCTTAATCAATT	123	3093	11772	UBE2K	25886	4487	POC1A
DB0002R09C18N2_UP	AD0003R06C12N2_UP	Up-Up	GGGCTATCTATCGTTAACTGGTGTG	TAAGACATCGGTCAAATCCCCAGCT	327	51175	2163	TUBE1	60509	4496	AGBL5
DB0002R08C09N2_DN	AD0002R02C02N1_DN	Dn-Dn	TAATTCACGATACTGCGAATTCTGT	TACCTGGACTCAGTCGACTGCAAAA	395	81620	6142	CDT1	163	4761	AP2B1
DB0003R02C17N2_UP	AD0002R13C14N2_UP	Up-Up	TTCAGGTGGGTGCGTGGCGCGTAGC	TGGTAGTACAGTCAGGGTTGGGTGC	40	9341	5658	VAMP3	1019	4019	CDK4
DB0002R01C23N2_DN	AD0002R01C09N2_DN	Dn-Dn	CCGGCCATGTCGACTAATATTGAGC	ATTACTCAAAACAGTTAAACACGAC	101	84902	9655	CCDC123	10460	56175	TACC3
DB0002R02C01N2_UP	AD0002R01C21N2_UP	Up-Up	TCAAGCGCTAGCTGTCCCATGGGGT	TTGGGCCCGGAGGGCTATAGGGGGG	112	64376	1154	IKZF5	55165	4717	CEP55
DB0002R12C24N2_UP	AD0003R06C09N2_UP	Up-Up	AGTGCAAATATTATTGCAGATTATG	TATGCGCTTTGCCCGTTGTCTGTGG	201	23429	1644	RYBP	83540	5774	NUF2
DB0001R02C03N2_UP	AD0002R10C06N2_UP	Up-Up	TATTAATGTTCGGGCCGTTGTCGTT	AATAGAAAGTCCGGTCTCGCTTCAT	2	1020	3701	CDK5	79959	1190	CEP76
DB0001R01C15N2_UP	AD0003R02C11N1_UP	Up-Up	GCGCTATTTCAAATGCAAGCTGGTG	ACAGCAATATAATGCATGTGGGATT	3	9094	2588	UNC119	10212	3179	DDX39
DB0002R05C21N2_UP	AD0001R10C22N2_UP	Up-Up	CGCATCGCATTTTTGTCATCATGGA	AAGTGTTTTACTACTGGGCATGTTG	10	1453	3787	CSNK1D	49856	7939	WDR8
DB0001R09C14N2_UP	AD0001R09C22N2_UP	Up-Up	CGATGAATAATATGATTAGCTCGCG	GGTGTGTTAGTATGGTGTGTAGAGC	86	23332	10089	CLASP1	10320	2940	IKZF1
DB0001R05C11N2_DN	AD0001R02C23N1_DN	Dn-Dn	CCCGCCATCCTGCTCGCTCCCCCTA	GGAAGCACTGCCACTAATACCCGCA	1	80321	9161	CEP70	55722	4	CEP72
DB0001R08C05N2_UP	AD0001R11C16N2_UP	Up-Up	AGCGCCCTCTCGTGAAGGACGATGC	GATGAAAGTTAAGGTGCTTAGTAAG	1245	203068	14788	TUBB	3320	8199	HSP90AA1
DB0002R02C16N2_UP	AD0001R01C19N2_UP	Up-Up	ACTATGGAGGCTCTTATGTGTGTAT	CCCAATGCTTCAGTTGGGGTTAGGC	95	7251	3267	TSG101	10121	3250	ACTR1A
DB0002R01C22N2_DN	AD0001R13C23N2_DN	Dn-Dn	TACCCACCCCCCCGTGGGCCCCTGC	ACCAGATGCGAAGAAATATGTAAAC	173	84902	9655	CCDC123	25886	56591	POC1A
DB0002R14C23N2_UP	AD0001R03C04N2_UP	Up-Up	GTGAGGGCGGGAGTCAAGTGTGAGA	GGTTTCTGAGGATTGTCTGAGGCGT	155	6271	5964	S100A1	261734	10399	NPHP4
DB0002R14C21N1_DN	AD0001R02C07N2_DN	Dn-Dn	CAAGGCAGGTTTTGCACTGGGTTGA	TCTCGCCCCTAGCAGGGAACCTAGT	155	6271	5964	S100A1	10376	1072	TUBA1B
DB0002R02C22N1_DN	AD0002R12C17N2_DN	Dn-Dn	ACCGGTACTCATGTGTGGGCGCACC	CACGCCTACTACCAAGAGTTAGCGT	2	694	5844	BTG1	6015	4435	RING1
DB0002R02C12N2_DN	AD0002R13C09N2_DN	Dn-Dn	TGTCTCATTAGATCGATAATGTAAC	CCCCCATGCCATGCGACTATCTGTT	93	9444	8168	QKI	5701	7961	PSMC2
DB0001R02C20N1_UP	AD0002R04C21N2_UP	Up-Up	TGCCGCCGCCATAAGTTAGGATCTT	CCCAGGGGGGTGTACCGGGAGTGTG	6	10376	229	TUBA1B	5576	4132	PRKAR2A
DB0002R10C18N2_DN	AD0002R05C20N2_DN	Dn-Dn	TCAGGCCTGCAATGTGCAGATAGTA	AAGTTTTCAAATGGTTCATATTAAC	7	4957	3043	ODF2	7846	4595	TUBA1A
DB0002R15C18N2_DN	AD0001R05C05N2_DN	Dn-Dn	CTCCCCTTCCCCACACACTCCCGCA	GGGTGCCCAGGAATCCCCTGAACAA	190	79441	4024	HAUS3	116840	12626	CNTROB
DB0001R02C22N2_UP	AD0001R08C03N2_UP	Up-Up	TCGTGGAGGGGTAACTTTTGCTCTA	ATTCTTTTCGTTGTGTGGCCTCGCC	43	10376	6115	TUBA1B	57695	14162	USP37
DB0002R04C09N2_DN	AD0003R01C13N2_DN	Dn-Dn	GTCCCCGCACAGATCTGCCGAGTAC	GACACTAAACTGGCTAGCGTCACCT	94	49856	55298	WDR8	7329	3129	UBE2I
DB0001R12C14N1_UP	AD0001R11C16N2_UP	Up-Up	TTCCCTAACATGGCGTCCTGGGGTG	GATGAAAGTTAAGGTGCTTAGTAAG	113	54820	7928	NDE1	3320	8199	HSP90AA1
DB0001R06C07N2_UP	AD0002R07C12N2_UP	Up-Up	TAGTCAATCATGGCTTAGGTTAATA	CACTTAGACTAACCTGTCGCGGGTC	279	11258	3972	DCTN3	5566	71136	PRKACA
DB0001R13C23N2_UP	AD0003R05C18N2_UP	Up-Up	GATTGAAGCACGGGGGTTTGGCCTC	ATGTAGTGTTGCGACAAAATAAAAC	173	164045	55072	HFM1	9094	2588	UNC119
DB0002R01C17N2_DN	AD0002R12C17N2_DN	Dn-Dn	CGCGCTGTTTCGCCCCGCTTCGAGC	CACGCCTACTACCAAGAGTTAGCGT	535	54801	8819	HAUS6	6015	4435	RING1
DB0002R16C19N2_DN	AD0002R01C16N2_DN	Dn-Dn	CAAAGACATCCCCCACCATTTATCC	AGGGGAGCGATTAGGGAATAGTCAC	235	10426	2984	TUBGCP3	11030	3504	RBPMS
DB0003R07C04N1_UP	AD0001R05C16N2_UP	Up-Up	TTATGGATTTAGCATGGTATTTTGG	TCGGCGACACCGTTCGTTGTAGGGA	239	29911	573	HOOK2	27229	5836	TUBGCP4
DB0003R02C24N2_UP	AD0002R13C09N2_UP	Up-Up	AGGGGCGATATGGAAGTAATGTGAC	AGTTCAAAATCTTGCTTTTTAGTAT	322	5928	3366	RBBP4	5701	7961	PSMC2
DB0001R03C07N2_UP	AD0003R02C08N1_UP	Up-Up	ATCCAACCTAGTATACTGTTTGACG	TGCGGTGAGGGGTGGTGGCGGGGGG	155	10933	4430	MORF4L1	6844	4137	VAMP2
DB0001R07C20N2_UP	AD0002R12C14N2_UP	Up-Up	TATGTGCCTAACATCCGGAGTCACC	CCATGTTACGCGCTAAGGCCTCAAC	10	4739	14735	NEDD9	10933	4430	MORF4L1
DB0003R07C07N2_DN	AD0001R13C14N2_DN	Dn-Dn	CACCTTACCTGCCTCCGTACCCCGA	AGCGCTAGGTTGGCCTTTCCAGTGG	119	115106	7083	HAUS1	8655	56155	DYNLL1
DB0001R10C10N2_DN	AD0003R04C10N2_DN	Dn-Dn	CCTGGAGCAGACCCTAGGGCAGGTT	TCTTCTATCTTTCCTCATATATCAA	132	49856	7939	WDR8	9702	10302	CEP57
DB0002R10C17N2_UP	AD0001R10C20N2_UP	Up-Up	CAAGAGTCTCACTACACAATATATC	GACCCGGAATTTGTTTGATAGCGGG	3	79959	1190	CEP76	10540	3453	DCTN2
DB0002R08C02N2_DN	AD0001R06C10N2_DN	Dn-Dn	GTGTCTTTCCACTGTGGCATAGAGG	TAACTTTGTGGATACCATGCCGGTA	183	5566	71136	PRKACA	5108	8878	PCM1
DB0001R03C07N2_UP	AD0001R05C05N2_UP	Up-Up	ATCCAACCTAGTATACTGTTTGACG	ATAACGCCAGATTCATTGGTGATTC	311	10933	4430	MORF4L1	116840	12626	CNTROB
DB0002R13C19N2_UP	AD0002R11C12N2_UP	Up-Up	TCAACTGAGGTAGACCGGGCCAGAG	TGGTGATTTTAGGGGATTGACTAAT	370	5711	7647	PSMD5	51053	5591	GMNN
DB0003R02C24N2_DN	AD0003R02C11N1_DN	Dn-Dn	CGTCGACCCGTTTCCATCCGGCCGG	CAGTAAGGAAGCTGTACGGCACATA	77	5928	3366	RBBP4	10212	3179	DDX39
DB0002R07C04N2_UP	AD0002R12C14N2_UP	Up-Up	TGCTAATGGGTAGAACAGGCTACTG	CCATGTTACGCGCTAAGGCCTCAAC	557	83540	5774	NUF2	10933	4430	MORF4L1
DB0002R06C06N2_UP	AD0002R16C13N2_UP	Up-Up	CCTGATCAAATGGCCTAGTTGACAG	TCTCCATTCATTGGTTAAGCGCAAT	150	10426	8943	TUBGCP3	9793	9657	CKAP5
DB0002R04C22N2_UP	AD0001R07C23N2_UP	Up-Up	GCCCAGTGTGTTAGTTCGGTCTCGG	TTGGGGCGTTTTGCTACGACCCAGA	63	54930	3863	HAUS4	57695	14162	USP37
DB0002R14C10N2_UP	AD0001R06C01N2_UP	Up-Up	ACTACATTGATTGGTCCTCTGCGCT	TGGTACGCTGCTATGGGGGGGGACG	14	51100	4480	SH3GLB1	56890	9176	MDM1
DB0003R03C15N2_DN	AD0002R12C04N1_DN	Dn-Dn	CTGTCCTCCCGGCTTTCGCAGAGGC	CTTAAGGTGAGTTATCCATATCTAT	93	6810	8013	STX4	1032	3933	CDKN2D
DB0001R02C03N2_DN	AD0002R02C10N1_DN	Dn-Dn	CCTCATGGCTCTCCCTCCTGCTAGC	CACTAAGGACGTCAGAAAACCAGCG	481	1020	3701	CDK5	896	6197	CCND3
DB0001R12C06N2_UP	AD0003R05C01N2_UP	Up-Up	TGGACATTGCGTGACGTTAATAACT	AAATGTCATGGTAATTGGGACGAAG	97	121441	1509	NEDD1	4957	3043	ODF2
DB0002R08C13N2_UP	AD0003R02C11N1_UP	Up-Up	TGTCCATAGTGTCATGAGTGGGCCG	ACAGCAATATAATGCATGTGGGATT	43	10464	71402	PIBF1	10212	3179	DDX39
DB0003R07C01N2_UP	AD0002R04C21N2_UP	Up-Up	GGTTTTCGAGCGGCTATAATTAACA	CCCAGGGGGGTGTACCGGGAGTGTG	68	29911	573	HOOK2	5576	4132	PRKAR2A
DB0002R10C05N2_UP	AD0001R07C04N2_UP	Up-Up	TGCCCAGTTACGCGACGAAGGGAGC	AGGTTAGCGCGCAAGTTTCTATCGG	505	80254	7011	CEP63	11258	3972	DCTN3
DB0002R04C24N2_UP	AD0002R08C04N2_UP	Up-Up	CACTTGCGGATTTTTCGGGATCGCG	ATAGCAGGTTCTGTTGAGCGTTGGC	144	54930	3863	HAUS4	79600	71186	TCTN1
DB0001R07C01N1_UP	AD0001R14C20N1_UP	Up-Up	ATCACGCGTGGTGTGTTGGTTGGCA	ATGTGGTAGTAGGCGTGTTTAACCA	1	57695	14162	USP37	3796	8070	KIF2A
DB0002R10C18N2_UP	AD0001R04C19N2_UP	Up-Up	CAGCTCGCTCAGGTCAGTTGTGGGT	TAGATGAGGTCTCACCTCATTTCGG	88	4957	3043	ODF2	132320	12277	SCLT1
DB0001R12C08N2_UP	AD0001R15C06N2_UP	Up-Up	CGCGTGGGTGACCCGTGCGGCGGAG	ATCGATCTATAATTGCAGTTTTGGT	51	121441	1509	NEDD1	7531	34	YWHAE
DB0003R06C05N1_UP	AD0001R04C09N2_UP	Up-Up	CGTGTATATGGGGGAGACTGGGGGG	GTTGAAGACGAACCGAATTGGGCCA	332	9702	10302	CEP57	26146	11570	TRAF3IP1
DB0002R05C02N2_UP	AD0002R07C03N2_UP	Up-Up	TGCACTGTCATTATTACATGCCAGT	CGTGGGAGTGGACAGGTGAGGGCGT	242	25886	4487	POC1A	95681	71181	TSGA14
DB0002R02C01N2_UP	AD0001R02C11N2_UP	Up-Up	TCAAGCGCTAGCTGTCCCATGGGGT	GGAGGTTGGCGGCCATTCTCGTGCG	2	64376	1154	IKZF5	10376	1072	TUBA1B
DB0001R05C12N2_DN	AD0003R03C14N2_DN	Dn-Dn	CTCCAGGTCGCCGCCTGCCGCCTTC	CGCAGACGCTCTGCTCATTGTCGTA	100	80321	9161	CEP70	22974	3600	TPX2
DB0001R05C12N2_UP	AD0001R14C21N1_UP	Up-Up	TTAACATTATACTCTGCTTCGGCGG	CCAGGAGGGAGCGTGGATAGAGGGC	36	80321	9161	CEP70	1070	5538	CETN3
DB0001R06C07N2_DN	AD0001R05C16N2_DN	Dn-Dn	CGGAGACTACCAACCAGAACCAAAC	TACGAACTTCACTAGTTGCTATGTG	19	11258	3972	DCTN3	27229	5836	TUBGCP4
DB0001R10C08N2_UP	AD0002R15C12N2_UP	Up-Up	TAGTCCTGCTTAACCATTGGTCTCA	CTGAATATATGTGATGGTATTGAGG	228	10540	3453	DCTN2	80321	1596	CEP70
DB0002R10C10N2_DN	AD0002R05C11N2_DN	Dn-Dn	GCCCCTTTCGATAATGAGTCATACA	TCCCCACCCCTTCACCTTCGCCCAT	522	284076	2303	TTLL6	203068	3825	TUBB
DB0001R07C17N2_DN	AD0002R12C04N1_DN	Dn-Dn	ATATCAGCTAGGGGGCCCGCTTAGT	CTTAAGGTGAGTTATCCATATCTAT	111	5577	14506	PRKAR2B	1032	3933	CDKN2D
DB0003R06C13N2_DN	AD0003R04C16N2_DN	Dn-Dn	TACCATACGTTGTGACTACCATATA	CCAAAAGCGACAACTATTCGTATTA	288	129880	10732	BBS5	129880	10732	BBS5
DB0003R06C04N1_DN	AD0003R02C03N2_DN	Dn-Dn	CCCTCCTGACCGACCTGGGTCGGA	CATACGCTTAGCAGAACACGTTGAT	317	9702	10302	CEP57	5932	1563	RBBP8
DB0001R06C03N2_DN	AD0001R06C05N2_DN	Dn-Dn	ATTCTAACTCACTGTGCCGGTAATG	GTTCCAAAGATGACCGAATTAAAAA	1	80184	2699	CEP290	51259	6396	TMEM216
DB0001R05C02N2_UP	AD0001R04C13N2_UP	Up-Up	CACCTGTGAATGGGGTCGGGGACGG	TGGGCTCCCGCGGGGGAGATTGATG	1	56890	9176	MDM1	26146	11570	TRAF3IP1
DB0002R06C15N2_DN	AD0002R05C14N2_DN	Dn-Dn	CGCCCTAAAGACCTCCGAGACAGAC	CTATCATCATAGCTTTTGTGATCA	130	203068	3825	TUBB	10383	2550	TUBB2C
DB0002R11C22N2_UP	AD0001R01C16N2_UP	Up-Up	GGATGCAGTAATTAAAGATCACGGT	GGAAGATACTTGCATCCTCGGGAAG	678	51053	5591	GMNN	55559	347	HAUS7
DB0002R10C05N2_DN	AD0001R01C04N2_DN	Dn-Dn	ATTAATGTTCAATTCATAAGAATAC	AATAATGACAAACACCTTTACACGG	76	80254	7011	CEP63	2275	5359	FHL3
DB0002R12C07N2_UP	AD0002R10C10N2_UP	Up-Up	AGCGTCTACTGCCCAGCGGAGCGGG	GGGGTGAAGGCCAAACTGAGCTGGC	49	51013	1684	EXOSC1	79959	1190	CEP76
DB0002R12C07N2_UP	AD0002R02C22N2_UP	Up-Up	AGCGTCTACTGCCCAGCGGAGCGGG	TAGACTACGTTGGGCGCTTGAAGCG	193	51013	1684	EXOSC1	49856	55298	WDR8
DB0001R07C20N2_UP	AD0001R04C08N2_UP	Up-Up	TATGTGCCTAACATCCGGAGTCACC	AATGTAGGGTCTTGTGTGCCGTAGG	32	4739	14735	NEDD9	6102	11374	RP2
DB0002R06C15N2_UP	AD0002R11C12N2_UP	Up-Up	TCCGCTGGTGAAGGCTAGGTCGGGC	TGGTGATTTTAGGGGATTGACTAAT	11	203068	3825	TUBB	51053	5591	GMNN
DB0003R02C17N2_DN	AD0001R02C15N1_DN	Dn-Dn	CTCGCAAGCACGGCTCCCGCAACCA	TGCATCCGTATTCAATCAGCCACGA	110	9341	5658	VAMP3	10376	229	TUBA1B
DB0001R15C04N2_DN	AD0003R05C11N2_DN	Dn-Dn	CCCAGCTTGCCGTCCCAAACATCGT	GTGATTCGATATGATACAAATGTCC	21	1070	5538	CETN3	93323	7014	HAUS8
DB0001R08C05N2_DN	AD0001R13C13N2_DN	Dn-Dn	GTATGGGCTCAACAAGGCCGAATGT	GCGACCAACCCCTCTTCTATGCTCC	509	203068	14788	TUBB	26140	52663	TTLL3
DB0002R06C21N2_UP	AD0001R04C17N2_UP	Up-Up	GGTCAGTGTGCTCGTTGGTTAGATA	CTATGCTTTCCACAAAGTGTTATGT	453	7846	4595	TUBA1A	132320	12277	SCLT1
DB0001R10C19N2_UP	AD0001R03C23N2_UP	Up-Up	CCCCTTTTTGAAGCTCTGAATGGTC	CACCGGCATGTGTGGTATACGCGAG	115	7283	8018	TUBG1	11104	11609	KATNA1
DB0003R03C07N2_UP	AD0001R08C06N2_UP	Up-Up	TGCGCTATTCCTGCGTATCGCGGTG	AAATGGGTGCCGGCTGGGTCACGCC	12	1487	13646	CTBP1	4751	14238	NEK2
DB0001R04C17N2_DN	AD0001R10C22N2_DN	Dn-Dn	TCGCCCTGCCGCTGGGCCCCCCCAC	CGCGGGCTGCCCGGATCACTACAC	486	115106	13260	HAUS1	49856	7939	WDR8
DB0003R09C07N2_UP	AD0002R01C08N2_UP	Up-Up	GTCACTTGCGCGGTGCAAACCCGTG	GGGTATTAGACTAGATCGAACAGGG	193	22852	70210	ANKRD26	10460	56175	TACC3
DB0002R06C03N2_UP	AD0001R07C08N2_UP	Up-Up	TATCGGGCAAGAGTGCGTGCGTCGG	TCGACCGTCGAGGGCCTCTGGGCAG	85	1454	4815	CSNK1E	79003	3288	MIS12
DB0002R09C02N2_DN	AD0003R06C09N2_DN	Dn-Dn	ACGCGGCCCATATCCCACAGCTACC	TTCACTAACTGCTAGGGCGTTGTAT	450	10460	71455	TACC3	83540	5774	NUF2
DB0002R15C08N2_DN	AD0001R14C07N2_DN	Dn-Dn	CAGGAGGGAGATGTTCCCGTATCCG	ACCCACGGTGAGCTCAAGGCCACAA	142	84100	1857	ARL6	582	56157	BBS1
DB0002R02C16N2_DN	AD0001R10C01N2_DN	Dn-Dn	ATTTACAAAGAGTTGGTGAACAGAA	GTCGCTTATTGCTCATGCAATCTGT	654	7251	3267	TSG101	90410	10243	IFT20
DB0002R08C01N2_UP	AD0003R04C20N2_UP	Up-Up	ATGTTTGCCGACGAGATTATGTGGT	AATGAAGGAAAACGGGTGAGGCGCG	7	5566	71136	PRKACA	153241	10401	CEP120
DB0001R11C14N2_DN	AD0003R06C17N2_DN	Dn-Dn	GGCCCAGCTCACCCCACCACTTCAC	AAACCGCGCAAACCCCGTGGACCCA	191	5518	5861	PPP2R1A	60509	4496	AGBL5
DB0002R14C10N2_DN	AD0001R07C01N2_DN	Dn-Dn	AGGGCCGCTCCCCGGCTTGTGACAATGTACT	ACTTCACTCAAATTCACATCTAAAC	82	51100	4480	SH3GLB1	80184	2699	CEP290
DB0001R16C03N2_UP	AD0002R05C20N2_UP	Up-Up	GTACGTAGGGGCTCTTGGCTTTACA	TTATCAGATTATAGGGAATGTATCG	2	51274	15026	KLF3	7846	4595	TUBA1A
DB0003R08C10N2_DN	AD0002R11C20N2_DN	Dn-Dn	TGCCCCGCACCCTCCTTACAAGCTA	CTTTTCGGGGAGTTTGTGAGCAATA	204	22919	56115	MAPRE1	5708	5171	PSMD2
DB0001R14C20N1_UP	AD0003R04C08N2_UP	Up-Up	CTGTTGATCACGTATATTTATCTTC	ATCATTGTAAGGCTATCGCGAGAGG	2	582	56157	BBS1	585	1740	BBS4
DB0002R15C18N2_UP	AD0002R15C15N2_UP	Up-Up	ATCTGCGCTGTGCACCGTCGGTGCT	AAAATTGTACCTGCAAATTGATAGC	98	79441	4024	HAUS3	23177	3746	CEP68
DB0002R13C14N2_DN	AD0003R04C10N2_DN	Dn-Dn	CCCCCGCCCGTATCAAGGCCAAGAC	TCTTCTATCTTTCCTCATATATCAA	282	1026	3192	CDKN1A	9702	10302	CEP57
DB0003R04C23N2_UP	AD0002R12C15N2_UP	Up-Up	TTCGGAACTCCGGATGCTGGACTTA	GCTTGTTGCTATGCCATGTGTTGTT	1	22974	3600	TPX2	6015	4435	RING1
DB0002R16C05N2_DN	AD0001R09C08N2_DN	Dn-Dn	GCTGTGCTTCGCTATAAGCCACGGC	GTCCCGAACTGAGAAAAGCCCTAGA	276	80321	1596	CEP70	23568	3431	ARL2BP
DB0003R04C22N2_DN	AD0002R01C06N2_DN	Dn-Dn	CCCCGACTGGGAGGATCGCCAACCC	TCAAAAGGTAATGAAAAGCGATTGA	48	22974	3600	TPX2	3320	56677	HSP90AA1
DB0001R02C20N1_DN	AD0002R05C12N2_DN	Dn-Dn	CCCGCCTGCTCCTCCGGCAATCCCC	AAGTTACTCCCGTGCATTCGCTAAG	252	10376	229	TUBA1B	203068	3825	TUBB
DB0003R09C10N1_DN	AD0003R05C07N2_DN	Dn-Dn	CCCTACTCAGTTACACCCACTACTT	GCGTTCACAATAAACAAGGTAAATG	191	9662	70249	CEP135	93323	7014	HAUS8
DB0002R06C21N2_DN	AD0001R09C07N2_DN	Dn-Dn	CCCTCCTGGCACACCTAAGTAGAAC	TCCTCTCCTCTCACAGTTAGACACT	108	7846	4595	TUBA1A	23568	3431	ARL2BP
DB0002R09C18N2_UP	AD0003R02C02N1_UP	Up-Up	GGGCTATCTATCGTTAACTGGTGTG	CGTATCGGTCAAAGCTTAGCTAATT	9	51175	2163	TUBE1	9112	8956	MTA1
DB0001R08C22N2_UP	AD0003R01C12N2_UP	Up-Up	AATGTTATGGTCAGGGCCGGGTTTA	GGTTTCGTCATCGACTCCTAGAGGG	58	93323	7014	HAUS8	7329	3129	UBE2I
DB0002R12C11N2_DN	AD0003R04C06N2_DN	Dn-Dn	TCGCGCCCCCCCGTCCCGCCGTGCA	CCCACCCCACGTCCCTCCATGCTCC	4	1019	4019	CDK4	585	1740	BBS4
DB0002R01C22N2_DN	AD0002R02C24N2_DN	Dn-Dn	TACCCACCCCCCCGTGGGCCCCTGC	CAGCGAACAATGAAAAAGTGAAAAG	153	84902	9655	CCDC123	51143	56626	DYNC1LI1
DB0001R14C19N2_DN	AD0001R01C14N2_DN	Dn-Dn	TCCACGGAATAAGTAGCGAAAATAA	TCAGTACTAGATACGGAACAAATTA	142	582	56157	BBS1	1020	3701	CDK5
DB0003R06C04N1_DN	AD0001R07C01N2_DN	Dn-Dn	CCCTCCTGACCGACCTGGGTCGGA	ACTTCACTCAAATTCACATCTAAAC	316	9702	10302	CEP57	80184	2699	CEP290
DB0001R03C07N2_UP	AD0001R05C06N2_UP	Up-Up	ATCCAACCTAGTATACTGTTTGACG	TTAGTCCTAGACGCCACGGTAGGAG	54	10933	4430	MORF4L1	116840	12626	CNTROB
DB0001R15C16N2_DN	AD0002R05C14N2_DN	Dn-Dn	GCTTATCGTAGTGCAATCGTTTGATT	CTATCATCATAGCTTTTGTGATCA	2	7531	34	YWHAE	10383	2550	TUBB2C
DB0001R06C03N2_UP	AD0001R05C16N2_UP	Up-Up	GCCCGGTTGGATTGGGTCTGTTTGG	TCGGCGACACCGTTCGTTGTAGGGA	221	80184	2699	CEP290	27229	5836	TUBGCP4
DB0002R04C11N2_UP	AD0002R16C04N1_UP	Up-Up	TTACCTACTCCAAATGGATTTTTTC	TGGATAACTTCAAATTACTTCCTGG	21	51143	56626	DYNC1LI1	10426	2984	TUBGCP3
DB0002R09C02N2_UP	AD0003R01C23N2_UP	Up-Up	CTGAGGTGATCATCATAAGTCGAGG	AGCTCATTCGTGTGATTCCGTGTAT	338	10460	71455	TACC3	6810	8013	STX4
DB0002R05C10N2_DN	AD0001R15C21N1_DN	Dn-Dn	GCCCGTCCTACCCGCGCGACCTGTC	TAGTCGCAAATATCACGACAAACCA	1	25886	4487	POC1A	983	5873	CDK1
DB0001R08C22N2_UP	AD0003R06C02N2_UP	Up-Up	AATGTTATGGTCAGGGCCGGGTTTA	GGAGTGTATTTAATACTAGACGTTA	236	93323	7014	HAUS8	54585	1540	LZTFL1
DB0002R15C12N2_UP	AD0001R07C06N2_UP	Up-Up	TTATGCGGATCTTTTTTCTTAAGCT	TCCCTGGGTAGAGGACGGGAAGGGG	188	84100	1857	ARL6	11258	3972	DCTN3
DB0002R15C06N2_UP	AD0003R06C17N2_UP	Up-Up	TATTTTTGAGTTCGTGCATGGGTTG	GTTATAATGTCGGCCACGACGTGGT	171	599	53726	BCL2L2	60509	4496	AGBL5
DB0001R08C16N1_DN	AD0002R16C02N2_DN	Dn-Dn	GCTGCTGATTCGCCAGCTTCCTACC	CACGTTCAAAGATGCCGACAAGGGC	78	9738	1945	CP110	22852	70210	ANKRD26
DB0001R03C18N2_DN	AD0002R04C19N2_DN	Dn-Dn	AGTCCTACCGGGGCATTTTCAAGCA	CAAAGACCATAAGAGGCTTATTATT	325	11104	11609	KATNA1	5576	4132	PRKAR2A
DB0001R06C16N2_UP	AD0002R02C15N2_UP	Up-Up	GGACCAGTAGTCACGTTTATGGTGG	TAAAAACGATAGTCTATCGATTAGT	238	5111	3156	PCNA	3320	53186	HSP90AA1
DB0001R08C12N1_DN	AD0002R06C02N2_DN	Dn-Dn	TCAGCCCGACATCCCACAGCTTCAA	CACCTACAGCTATGACGAAGGACTA	145	8636	2717	SSNA1	55012	2389	PPP2R3C
DB0001R15C06N2_DN	AD0001R03C02N2_DN	Dn-Dn	CCCCGCGTATGGGGCTCCCTGGATG	GTCACATAACTGCGCTCACACTACA	16	1070	5538	CETN3	55722	4	CEP72
DB0001R07C04N2_UP	AD0002R07C21N2_UP	Up-Up	GCAATACCACCTTCGGCTTCACTCA	GTTGCACCAGGGGGGTATTGGCTGA	244	4751	14238	NEK2	5048	12270	PAFAH1B1
DB0002R08C19N2_DN	AD0001R07C08N2_DN	Dn-Dn	CTTCTCACAATCTTGAGGCCCATCC	ATCAACCTATGGAACAATGATTTAC	104	6683	72169	SPAST	79003	3288	MIS12
DB0002R14C09N2_UP	AD0003R06C02N2_UP	Up-Up	GTGGCGCTTGAGCCATTATGGTAGT	GGAGTGTATTTAATACTAGACGTTA	215	664	7547	BNIP3	54585	1540	LZTFL1
DB0001R16C18N2_UP	AD0002R12C03N2_UP	Up-Up	GAATGAGTGATGCCGAGGGATGTTC	AACAGTATGGGTTCGTGTAGGGCTT	203	402	7933	ARL2	56915	4997	EXOSC5
DB0001R13C14N2_DN	AD0001R13C12N2_DN	Dn-Dn	AGTCAAACCGAGTAAGATCAAATGC	ATGGAACTTAAGACCTCCGTAAATC	217	134359	52781	POC5	26140	52663	TTLL3
DB0002R08C10N2_UP	AD0003R04C13N2_UP	Up-Up	TCAGACTGTCACGCATGTGGCCCGA	GCTGTTTGTATAATCGTTACCTCTG	162	79600	71186	TCTN1	9702	10302	CEP57
DB0001R12C06N2_DN	AD0003R06C17N2_DN	Dn-Dn	CAATACAAAAGAGCAGGATGGCTGC	AAACCGCGCAAACCCCGTGGACCCA	3	121441	1509	NEDD1	60509	4496	AGBL5
DB0002R02C03N2_UP	AD0002R14C15N2_UP	Up-Up	CGTTCCGAGAAGGTCATAGTTTGTG	GAAGCGACTAAACGGTGCGTGACGC	3	64376	1154	IKZF5	1639	8953	DCTN1
DB0003R06C13N2_DN	AD0003R05C01N2_DN	Dn-Dn	TACCATACGTTGTGACTACCATATA	ATCAAATGGTCTGAATTGACATTTG	270	129880	10732	BBS5	4957	3043	ODF2
DB0001R02C12N2_DN	AD0002R14C05N2_DN	Dn-Dn	GAACCTGTCCCGCCCTTGATCAATA	CTCCAGAGCGTCCCGTGCCACGCAC	237	29922	5633	NME7	638	3740	BIK
DB0003R07C21N2_UP	AD0001R14C14N1_UP	Up-Up	GATGATGCTGAAGAAACACAATTTG	TGCGTCCTTGGCGCCAGCAGGGGTT	2	51175	1716	TUBE1	582	56157	BBS1
DB0001R15C16N2_UP	AD0002R15C10N2_UP	Up-Up	TCGATTATCTTAATCAAGTAATCCC	TCTTTCCATATAAATGCGGAACGTC	136	7531	34	YWHAE	80321	1596	CEP70
DB0001R07C17N2_DN	AD0002R15C19N2_DN	Dn-Dn	ATATCAGCTAGGGGGCCCGCTTAGT	CATCAGGTGTCACAACTGCTGTGAA	603	5577	14506	PRKAR2B	22852	70210	ANKRD26
DB0002R15C12N2_UP	AD0003R04C14N2_UP	Up-Up	TTATGCGGATCTTTTTTCTTAAGCT	AACCAGGTAGCTAGCTCTAAAACAT	178	84100	1857	ARL6	54585	10414	LZTFL1
DB0002R06C15N2_UP	AD0003R06C04N2_UP	Up-Up	TCCGCTGGTGAAGGCTAGGTCGGGC	GACTAAGCGCTGCGGGGATGCGGGG	189	203068	3825	TUBB	54585	1540	LZTFL1
DB0003R06C08N2_UP	AD0001R10C16N2_UP	Up-Up	CGGTTTGGGCCTTTGCCAGCCTGAG	TTTACCTAAGCCCTGTGGGGCGCGA	143	54585	10414	LZTFL1	11116	7071	FGFR1OP
DB0002R11C16N2_DN	AD0003R02C23N1_DN	Dn-Dn	CTCCAGGCCGCCGTCGGACGATCGC	ACGGGCTAATACAATAGTGTTAATG	146	27077	4426	B9D1	6271	5964	S100A1
DB0001R02C10N1_DN	AD0002R11C05N2_DN	Dn-Dn	CCGAATAAGAATCTCCCCCTATTGG	CTACAACGTACGCAGTGCATATATG	125	10121	3250	ACTR1A	27077	4426	B9D1
DB0001R12C13N2_UP	AD0002R14C14N2_UP	Up-Up	GTGGGTTCGACGTCTCTGACTCTTT	CGGTTGGGAGGAAGTGAGGAGGGTT	782	54820	7928	NDE1	1639	8953	DCTN1
DB0002R06C21N2_UP	AD0002R11C05N2_UP	Up-Up	GGTCAGTGTGCTCGTTGGTTAGATA	ATTTTTGTGGTGGAGATAAGGTCGG	215	7846	4595	TUBA1A	27077	4426	B9D1
DB0002R14C13N2_DN	AD0002R02C13N2_DN	Dn-Dn	TCCACGCAGCTACAACTTACCTCCC	GCCAGGCAGGTCTCCATTACAACCC	132	51100	4480	SH3GLB1	896	6197	CCND3
DB0001R08C06N2_UP	AD0002R08C04N2_UP	Up-Up	TTCGACGGCGAGGTAAGTGTCTGGG	ATAGCAGGTTCTGTTGAGCGTTGGC	1	1453	7634	CSNK1D	79600	71186	TCTN1
DB0002R12C05N2_UP	AD0001R06C09N2_UP	Up-Up	TACGGTGTTGCGTTCTGGATGAAAT	ATTGTGTATCTGTCACGCGTTCAGA	83	5700	4018	PSMC1	5108	8878	PCM1
DB0002R06C21N2_UP	AD0002R12C14N2_UP	Up-Up	GGTCAGTGTGCTCGTTGGTTAGATA	CCATGTTACGCGCTAAGGCCTCAAC	2	7846	4595	TUBA1A	10933	4430	MORF4L1
DB0002R16C05N2_DN	AD0003R02C07N2_DN	Dn-Dn	GCTGTGCTTCGCTATAAGCCACGGC	CACTCCTACATTACATTCTTCTATC	111	80321	1596	CEP70	6844	4137	VAMP2
DB0002R14C09N2_DN	AD0002R04C06N2_DN	Dn-Dn	AGCGCCGCCCACTTACCCCGAGCCC	CCCACTATACGCACATATACTAAGG	340	664	7547	BNIP3	54930	3863	HAUS4
DB0002R06C20N2_DN	AD0001R14C20N1_DN	Dn-Dn	CGGAGAAGCACCGTCCGGTTTGTTC	GTACAACAGGTCCCAAAGATCATAC	121	10383	2550	TUBB2C	3796	8070	KIF2A
DB0001R06C05N2_DN	AD0001R01C12N2_DN	Dn-Dn	ACGAAAAGAGGCCAGAATAAAGACC	CTGCTGCCCCCATTCCATCCTTGAC	137	11258	3972	DCTN3	1020	3701	CDK5
DB0001R02C20N1_UP	AD0001R11C22N2_UP	Up-Up	TGCCGCCGCCATAAGTTAGGATCTT	GGTCATTGTAATGGTTCATGAACAT	21	10376	229	TUBA1B	121441	1509	NEDD1
DB0001R12C06N2_DN	AD0002R14C23N2_DN	Dn-Dn	CAATACAAAAGAGCAGGATGGCTGC	AGGTTGTCACGTTGACTTATTCTCT	148	121441	1509	NEDD1	79441	4024	HAUS3
DB0001R06C18N2_DN	AD0002R14C06N1_DN	Dn-Dn	CTGGATTCATAGGCTTTCGAAAAGT	AGGTATTATAGGAAAATATATCGAG	1	10142	14138	AKAP9	638	3740	BIK
DB0003R02C17N2_DN	AD0002R14C23N2_DN	Dn-Dn	CTCGCAAGCACGGCTCCCGCAACCA	AGGTTGTCACGTTGACTTATTCTCT	1	9341	5658	VAMP3	79441	4024	HAUS3
DB0002R11C16N2_DN	AD0002R05C06N2_DN	Dn-Dn	CTCCAGGCCGCCGTCGGACGATCGC	GCATTGAAGCAACGACTAATGTTCT	323	27077	4426	B9D1	1454	4815	CSNK1E
DB0002R02C05N1_DN	AD0002R15C12N2_DN	Dn-Dn	ATTGCGCACATTGGGCCACAACGGA	CATACGGCCAACCAGTACATACCAG	194	3320	56677	HSP90AA1	80321	1596	CEP70
DB0003R06C13N2_UP	AD0001R11C09N2_UP	Up-Up	GCGCTAGCCAGCATGCGATCGTGAG	AACATGAGCGTCATCTCATGCAAGT	60	129880	10732	BBS5	5518	5861	PPP2R1A
DB0002R05C14N2_DN	AD0002R16C22N1_DN	Dn-Dn	CTAAAATGTACGATCGGGTCGTTAC	TACTATTGTAATTATTAACCGTTGT	96	5576	4132	PRKAR2A	10013	2397	HDAC6
DB0001R03C21N2_UP	AD0002R12C17N2_UP	Up-Up	TAGTTCTCCATGGTGAAGGCAAGAT	CCGTGCAGGGGTAGTACTGGAAGGG	199	6102	11374	RP2	6015	4435	RING1
DB0001R12C14N1_UP	AD0002R03C22N2_UP	Up-Up	TTCCCTAACATGGCGTCCTGGGGTG	GGCGGTGGTGGGGTAGGCTAGGCCG	322	54820	7928	NDE1	54930	3863	HAUS4
DB0001R12C06N2_DN	AD0002R06C12N1_DN	Dn-Dn	CAATACAAAAGAGCAGGATGGCTGC	CAATAACTGAAAGAACTGTAGTGCT	1	121441	1509	NEDD1	147841	71933	SPC24
DB0001R16C19N2_UP	AD0002R09C03N2_UP	Up-Up	TGGGTACGCGCGGGTCAGTCAGTTT	GACGCATGTGAAACGGCTAGTAGGA	105	7341	4586	SUMO1	10460	71455	TACC3
DB0001R15C16N2_UP	AD0003R03C21N2_UP	Up-Up	TCGATTATCTTAATCAAGTAATCCC	TGGCGAAGAGGCGCGAAATCCTTAT	72	7531	34	YWHAE	1781	291	DYNC1I2
DB0003R07C11N2_UP	AD0001R05C09N1_UP	Up-Up	CTTCAAATTTGGATCTTAGCGCCAT	TAGGCGAGGGCTTACGGCGTGGCTA	6	54585	1540	LZTFL1	57405	13089	SPC25
DB0003R06C05N1_UP	AD0001R06C09N2_UP	Up-Up	CGTGTATATGGGGGAGACTGGGGGG	ATTGTGTATCTGTCACGCGTTCAGA	74	9702	10302	CEP57	5108	8878	PCM1
DB0001R16C13N2_UP	AD0002R15C13N2_UP	Up-Up	AATCATGAAGACGTTGGCGCGGGGG	GAGGTCAATTGGCGTTTTTAGACGC	225	983	5873	CDK1	23177	3746	CEP68
DB0002R01C19N2_DN	AD0001R01C03N2_DN	Dn-Dn	CCCGCCCAGCACCCTCTAAGACCAC	GTGGACGTTTAAAATTTAAGGAACG	201	54801	8819	HAUS6	9814	9688	SFI1
DB0001R12C08N2_UP	AD0003R02C09N2_UP	Up-Up	CGCGTGGGTGACCCGTGCGGCGGAG	CTGCTAAGCATATACGTCAACAGTT	150	121441	1509	NEDD1	10212	3179	DDX39
DB0002R14C13N2_UP	AD0001R09C20N2_UP	Up-Up	TCGGGTCCCGTGTATGGGGTGTTAC	CACGACACGTTACGTCTTAACGTGA	90	51100	4480	SH3GLB1	10769	6177	PLK2
DB0001R04C17N2_UP	AD0002R09C01N2_UP	Up-Up	AAGTGCAATGCGCCATTAGATTTTT	TCTCGAGTCGATATACTTCCTGTCC	2	115106	13260	HAUS1	6683	72169	SPAST
DB0003R07C08N2_DN	AD0001R09C12N2_DN	Dn-Dn	ACCTGTATTACGCCTGACGTGAAGA	AGACTCATGTTCAGGAGGCCTAGAA	108	115106	7083	HAUS1	6672	7188	SP100
DB0001R11C18N2_DN	AD0002R14C11N2_DN	Dn-Dn	CGCCCCAGGGGGCCCGTAAGTCATT	TTTTCGCAGTGAGCACTTGTTATCC	40	5518	5861	PPP2R1A	84100	1857	ARL6
DB0001R01C10N2_UP	AD0001R01C16N2_UP	Up-Up	CAACATGTTTCTGTAATGCTCACGA	GGAAGATACTTGCATCCTCGGGAAG	77	9814	9688	SFI1	55559	347	HAUS7
DB0002R10C19N2_UP	AD0003R06C17N2_UP	Up-Up	CTTGCCTAATTGACGCCTGACATGG	GTTATAATGTCGGCCACGACGTGGT	2	4957	3043	ODF2	60509	4496	AGBL5
DB0001R03C19N1_UP	AD0002R06C11N2_UP	Up-Up	TGTGTGTATAACCGTGAGGGGGAGG	GAGAAGCGGTAGGGTGAGTAGGTAA	119	6102	11374	RP2	147841	71933	SPC24
DB0003R02C24N2_DN	AD0003R06C08N2_DN	Dn-Dn	CGTCGACCCGTTTCCATCCGGCCGG	GTAGAAGATATACGAAACGGACCTT	202	5928	3366	RBBP4	83540	5774	NUF2
DB0002R15C16N2_UP	AD0003R04C15N1_UP	Up-Up	TATGGCCTGTTGGGAGAGCGCCGGG	GGGATCTGAGTTAGGTGGGCTTGGC	1	79441	4024	HAUS3	54585	10414	LZTFL1
DB0002R10C18N2_UP	AD0002R04C21N2_UP	Up-Up	CAGCTCGCTCAGGTCAGTTGTGGGT	CCCAGGGGGGTGTACCGGGAGTGTG	331	4957	3043	ODF2	5576	4132	PRKAR2A
DB0003R03C24N2_DN	AD0002R12C17N2_DN	Dn-Dn	GCTGCCCCGCTGGGGATGCTTAGGG	CACGCCTACTACCAAGAGTTAGCGT	35	84324	434	SARNP	6015	4435	RING1
DB0001R08C05N2_DN	AD0001R04C07N2_DN	Dn-Dn	GTATGGGCTCAACAAGGCCGAATGT	TTTAATTTCCGACTTCTGTAGCTCC	50	203068	14788	TUBB	6102	11374	RP2
DB0003R07C05N1_UP	AD0002R04C17N2_UP	Up-Up	ATTTTGGATTGTTGTCTTTTATCAG	AGTAGGTTTACCACCTTAATCAATT	81	201255	7299	LRRC45	25886	4487	POC1A
DB0001R04C11N2_UP	AD0001R08C06N2_UP	Up-Up	AGCCTGTTCGCGTGTGCTGGGAGTG	AAATGGGTGCCGGCTGGGTCACGCC	86	57405	13089	SPC25	4751	14238	NEK2
DB0003R07C12N2_DN	AD0002R15C15N2_DN	Dn-Dn	ACCGCCCGCCGAAAATACAGATCTA	TAGGCCGAAAATGAGACCTCATAGA	20	93594	8737	WDR67	23177	3746	CEP68
DB0002R15C16N2_UP	AD0002R08C15N2_UP	Up-Up	TATGGCCTGTTGGGAGAGCGCCGGG	TATCGGCTTATATTAGCCTTGGTAA	69	79441	4024	HAUS3	10464	71402	PIBF1
DB0003R03C24N2_DN	AD0001R11C04N2_DN	Dn-Dn	GCTGCCCCGCTGGGGATGCTTAGGG	TAATCCCGTATTGCCAATTCAAGAC	192	84324	434	SARNP	7283	8018	TUBG1
DB0002R08C12N2_UP	AD0001R12C24N2_UP	Up-Up	GATTTTCTAGATAATTTTAAAGTGT	CAACCTTGTTGACCTAATGTGTGGT	94	10464	71402	PIBF1	134359	52781	POC5
DB0003R09C07N2_DN	AD0002R09C21N2_DN	Dn-Dn	CACACTTTGTACTCGCTCACATACT	TCCCGACGGCCTCAAATCACCATAA	690	22852	70210	ANKRD26	80254	7011	CEP63
DB0002R10C21N1_UP	AD0003R03C19N2_UP	Up-Up	TGAAGACAAATTGTGAGGGTGGACA	AAACAAGGCGTTGTTCGCCGGTTTA	65	10013	8810	HDAC6	5347	2963	PLK1
DB0002R12C02N2_UP	AD0002R02C04N2_UP	Up-Up	ACTAGACATCCAATTTATTGGTGCA	GGGGACTGGGTTTCTTGGGTGCCCT	78	5700	4018	PSMC1	29883	10940	CNOT7
DB0003R05C06N2_UP	AD0003R05C18N2_UP	Up-Up	TACCTAGGTTCTATGACAATATGGT	ATGTAGTGTTGCGACAAAATAAAAC	6	5347	2963	PLK1	9094	2588	UNC119
DB0001R07C01N1_DN	AD0003R03C15N2_DN	Dn-Dn	GTCCCGCCTGCAGTCCCCATCTAGT	TTTGCTGCGCCATCTACGCCAGACA	30	57695	14162	USP37	26140	9089	TTLL3
DB0002R14C21N1_DN	AD0003R04C20N2_DN	Dn-Dn	CAAGGCAGGTTTTGCACTGGGTTGA	CGACGACACATTCAAGGTTTAGCAC	3	6271	5964	S100A1	153241	10401	CEP120
DB0001R03C01N2_DN	AD0002R14C24N1_DN	Dn-Dn	GATGACCGGCGCGGTACTCGCCGCC	GGAGTTCCGCGGGCATCCAGCCTCG	79	57819	6601	LSM2	1069	5663	CETN2
DB0002R04C09N2_UP	AD0003R06C17N2_UP	Up-Up	TAGTTTGCTCGGCGGCGTTACTTAG	GTTATAATGTCGGCCACGACGTGGT	193	49856	55298	WDR8	60509	4496	AGBL5
DB0001R16C04N2_DN	AD0001R07C09N2_DN	Dn-Dn	ATTTACGCTCTCGGAGACCTGTAAT	CATACTTTCCGCATGTGCCCGTAGT	2	51274	15026	KLF3	55233	925	MOBKL1B
DB0001R12C16N2_UP	AD0001R13C23N2_UP	Up-Up	AAACTATGCATGTGCGGGGCAGCTC	AAACGTTAACAGCGCCGTGTGTACG	131	284086	53456	NEK8	25886	56591	POC1A
DB0001R01C02N2_UP	AD0002R14C15N2_UP	Up-Up	AGTTGAGTTCTGCAGGGACGTCGGA	GAAGCGACTAAACGGTGCGTGACGC	92	9814	9688	SFI1	1639	8953	DCTN1
DB0002R11C18N2_DN	AD0002R02C20N1_DN	Dn-Dn	TGGCCCGCCCCTGACCGCCCTAACT	ATTAGAACCGAGCAAACCACAATAC	1	27077	4426	B9D1	49856	55298	WDR8
DB0002R10C15N1_DN	AD0001R05C13N2_DN	Dn-Dn	GTTTCTTCCTGCACCCTCGCCAATT	AGTTGTACATTAGTAAGAATTTTTA	11	79959	1190	CEP76	115106	13260	HAUS1
DB0001R11C14N2_UP	AD0002R04C06N2_UP	Up-Up	TTAATGCCCCCGCGGTAATTCGTAA	TAGGGCGGTGCCTCGCGTGACTTGG	229	5518	5861	PPP2R1A	54930	3863	HAUS4
DB0001R07C15N1_UP	AD0003R03C18N2_UP	Up-Up	TATTAGGTGTTAGGGTAGCGACTGA	AAGACGATGGGGGGTAGGACGGGGG	56	5577	14506	PRKAR2B	26140	9089	TTLL3
DB0001R06C13N2_UP	AD0001R16C16N1_UP	Up-Up	TCTAGAGGGGAGAGGCAGAGTGGTG	AGATATAATATCCCAGGAATCGTTA	192	55233	925	MOBKL1B	54801	8819	HAUS6
DB0002R10C05N2_UP	AD0001R09C22N2_UP	Up-Up	TGCCCAGTTACGCGACGAAGGGAGC	GGTGTGTTAGTATGGTGTGTAGAGC	46	80254	7011	CEP63	10320	2940	IKZF1
DB0001R01C02N2_DN	AD0002R16C19N1_DN	Dn-Dn	CCCCCCCTCCCTCGTAATCGCTGCC	AGTGCCCCTAGTCGCCACCACTATT	410	9814	9688	SFI1	9793	9657	CKAP5
DB0002R02C01N2_UP	AD0001R01C12N2_UP	Up-Up	TCAAGCGCTAGCTGTCCCATGGGGT	CACATATAAAATCTTCATGTGCAAT	548	64376	1154	IKZF5	1020	3701	CDK5
DB0001R14C04N2_UP	AD0001R02C03N1_UP	Up-Up	TGGTTATAACAGTGGGGTGTGCTGG	CTTTAGCGACTTGAGCGCCCCGGGT	29	26140	52663	TTLL3	10382	6055	TUBB4
DB0001R16C08N2_DN	AD0002R01C09N2_DN	Dn-Dn	GCGCAGGGCCATAGCTTGTACTAGC	ATTACTCAAAACAGTTAAACACGAC	211	22924	7187	MAPRE3	10460	56175	TACC3
DB0003R06C05N1_UP	AD0002R04C17N2_UP	Up-Up	CGTGTATATGGGGGAGACTGGGGGG	AGTAGGTTTACCACCTTAATCAATT	1	9702	10302	CEP57	25886	4487	POC1A
DB0002R05C21N2_DN	AD0001R02C15N1_DN	Dn-Dn	CTTTACAGTCAGAACTGCGGACGAC	TGCATCCGTATTCAATCAGCCACGA	64	1453	3787	CSNK1D	10376	229	TUBA1B
DB0002R06C06N2_DN	AD0003R01C24N2_DN	Dn-Dn	GCCCGAATGGACGGTGGAACGTAAA	GCACGGCCTGACGCAACTTCCGGGA	228	10426	8943	TUBGCP3	9112	8956	MTA1
DB0003R08C10N2_DN	AD0003R05C11N2_DN	Dn-Dn	TGCCCCGCACCCTCCTTACAAGCTA	GTGATTCGATATGATACAAATGTCC	239	22919	56115	MAPRE1	93323	7014	HAUS8
DB0001R02C20N1_UP	AD0001R08C17N2_UP	Up-Up	TGCCGCCGCCATAAGTTAGGATCTT	AGTAACTTTTCTGGACCGCAGGGGC	1	10376	229	TUBA1B	5577	14506	PRKAR2B
DB0002R08C22N2_UP	AD0001R08C17N2_UP	Up-Up	TAGTAATCCACCTTTTATTCGCCGA	AGTAACTTTTCTGGACCGCAGGGGC	75	6683	72169	SPAST	5577	14506	PRKAR2B
DB0001R10C10N2_DN	AD0002R05C10N2_DN	Dn-Dn	CCTGGAGCAGACCCTAGGGCAGGTT	CCAAGGTTAGATTTACTCGGGTTTA	52	49856	7939	WDR8	10426	8943	TUBGCP3
DB0003R04C23N2_UP	AD0001R03C02N2_UP	Up-Up	TTCGGAACTCCGGATGCTGGACTTA	TGTACTTTAGCATTATACATATGTC	234	22974	3600	TPX2	55722	4	CEP72
DB0001R07C15N1_DN	AD0003R05C18N2_DN	Dn-Dn	CCACCCACGACCCAATCACAAGAAG	CTCTAGCCCTCTACCAAATCATCT	197	5577	14506	PRKAR2B	9094	2588	UNC119
DB0002R07C02N2_DN	AD0002R12C15N2_DN	Dn-Dn	CCCCTGTCTCCTCTCCGTGCCGATT	CAAGGTCAATAAATAAGCCCGTCCT	191	55012	2389	PPP2R3C	6015	4435	RING1
DB0001R07C17N2_DN	AD0003R02C22N2_DN	Dn-Dn	ATATCAGCTAGGGGGCCCGCTTAGT	TTAAACTAGGAATAGCCTACATTTA	424	5577	14506	PRKAR2B	114932	2777	MRFAP1L1
DB0001R02C21N2_UP	AD0001R16C21N2_UP	Up-Up	ACTATGATGTGGGAAAGGACTCAGA	TGAGCGGCCGCCGCCGCGGGAGGGG	1	10376	6115	TUBA1B	84902	9655	CCDC123
DB0002R04C22N2_UP	AD0001R04C19N2_UP	Up-Up	GCCCAGTGTGTTAGTTCGGTCTCGG	TAGATGAGGTCTCACCTCATTTCGG	14	54930	3863	HAUS4	132320	12277	SCLT1
DB0002R14C06N1_DN	AD0002R14C23N2_DN	Dn-Dn	TTACGCAATCGGATACTGTACAAAT	AGGTTGTCACGTTGACTTATTCTCT	2	894	6359	CCND2	79441	4024	HAUS3
DB0002R02C20N1_DN	AD0001R10C24N1_DN	Dn-Dn	TGCCCTGCCGCACGAGACAGAATTC	TGTCCGGGACCCTACTGAGCACATG	3	26119	9194	LDLRAP1	49856	7939	WDR8
DB0003R03C05N2_DN	AD0002R01C01N2_DN	Dn-Dn	CCTTCCGGACCCCGCACGCTGCGGC	ACCTTGCCTTACCTAGATGCGGGCA	295	1487	13646	CTBP1	84902	9655	CCDC123
DB0001R14C21N2_DN	AD0001R07C16N2_DN	Dn-Dn	ATTAGGACTTACACAAACAACACTA	TGTATTATTCGGCCGCCAGTAGTAC	19	3796	8070	KIF2A	5111	3156	PCNA
DB0001R12C13N2_UP	AD0003R04C10N2_UP	Up-Up	GTGGGTTCGACGTCTCTGACTCTTT	CTGTGATCACAGGCAATCGAATTTA	714	54820	7928	NDE1	9702	10302	CEP57
DB0001R14C21N2_UP	AD0001R03C04N2_UP	Up-Up	GTTTGTTGAGAGTTAGTGGGCTCTG	GGTTTCTGAGGATTGTCTGAGGCGT	96	3796	8070	KIF2A	261734	10399	NPHP4
DB0001R12C18N2_UP	AD0003R01C02N1_UP	Up-Up	CCTTCTGCTACCGGAATTGTGTACG	AAGTCCGTGGGTACGGCTGGGGGGG	65	284086	53456	NEK8	10013	2397	HDAC6
DB0002R08C19N2_UP	AD0003R06C02N2_UP	Up-Up	TCTATAATTGTTAGCGGCCGGATG	GGAGTGTATTTAATACTAGACGTTA	27	6683	72169	SPAST	54585	1540	LZTFL1
DB0002R15C12N2_UP	AD0002R09C12N2_UP	Up-Up	TTATGCGGATCTTTTTTCTTAAGCT	TGAAACCCTGGTGCACATAGTTCTA	265	84100	1857	ARL6	51175	1716	TUBE1
DB0003R02C15N2_DN	AD0002R02C20N1_DN	Dn-Dn	TTCTTTCGGGCTGGACGCTCGAGTG	ATTAGAACCGAGCAAACCACAATAC	5	3093	11772	UBE2K	49856	55298	WDR8
DB0001R07C02N2_UP	AD0002R10C10N2_UP	Up-Up	TGTAAGACTAGCATGTATCCGGCGC	GGGGTGAAGGCCAAACTGAGCTGGC	84	4751	14238	NEK2	79959	1190	CEP76
DB0002R14C09N2_DN	AD0002R14C06N1_DN	Dn-Dn	AGCGCCGCCCACTTACCCCGAGCCC	AGGTATTATAGGAAAATATATCGAG	62	664	7547	BNIP3	638	3740	BIK
DB0002R06C23N2_UP	AD0002R12C17N2_UP	Up-Up	TCTAGAGCGATGGGTGCTGGAGGAT	CCGTGCAGGGGTAGTACTGGAAGGG	385	7846	4595	TUBA1A	6015	4435	RING1
DB0002R08C19N2_UP	AD0002R16C13N2_UP	Up-Up	TCTATAATTGTTAGCGGCCGGATG	TCTCCATTCATTGGTTAAGCGCAAT	93	6683	72169	SPAST	9793	9657	CKAP5
DB0002R03C21N2_UP	AD0002R15C15N2_UP	Up-Up	GCAGTGTTAGACTGGTATAAAGAAG	AAAATTGTACCTGCAAATTGATAGC	68	3320	53186	HSP90AA1	23177	3746	CEP68
DB0001R16C19N2_DN	AD0001R01C16N2_DN	Dn-Dn	CATACTAAATAAAATCAAAACGGTA	CCCTTGTCAGTTCTACTTCCTCGGG	200	7341	4586	SUMO1	55559	347	HAUS7
DB0001R03C13N2_DN	AD0001R01C05N2_DN	Dn-Dn	TCCAGTTAATAGGTAAGTAACGTTG	TCACTCGCAACTCAACTGTTTGTAG	316	6286	2693	S100P	2275	5359	FHL3
DB0001R02C07N2_UP	AD0003R01C19N2_UP	Up-Up	ACGATGTTGTTGAGCTGTTTGTGGC	TGCGTCTCATCAGCCTTTACTTATA	303	55559	347	HAUS7	6810	8013	STX4
DB0002R03C18N2_DN	AD0002R09C12N2_DN	Dn-Dn	TCATCCCATCGTATCGCACCCTCGC	CTTACTTATGTTGCACGGGAGGTCT	412	3320	53186	HSP90AA1	51175	1716	TUBE1
DB0002R15C13N2_UP	AD0001R15C02N2_UP	Up-Up	AGTACGGTCACCAAAGGGTGTTTGG	AGGTAACCAATCCTAGAGCAATAGT	272	1639	8953	DCTN1	1070	5538	CETN3
DB0002R02C21N1_DN	AD0002R01C16N2_DN	Dn-Dn	CCCCCAATCATGCCACAACTCAACT	AGGGGAGCGATTAGGGAATAGTCAC	69	694	5844	BTG1	11030	3504	RBPMS
DB0003R02C21N1_DN	AD0001R04C13N2_DN	Dn-Dn	CTACACCGCCATGCGACCAGTACTG	AATCAAGCAACGCACAGGATCCTGA	253	9341	5658	VAMP3	26146	11570	TRAF3IP1
DB0002R09C02N2_UP	AD0002R05C12N2_UP	Up-Up	CTGAGGTGATCATCATAAGTCGAGG	TCTTAGGGATTCAAACCGTTTTAAA	82	10460	71455	TACC3	203068	3825	TUBB
DB0002R01C17N2_DN	AD0001R08C22N2_DN	Dn-Dn	CGCGCTGTTTCGCCCCGCTTCGAGC	CCAAATATCCACTCCCTCCCGACCG	1005	54801	8819	HAUS6	4739	14735	NEDD9
DB0002R11C16N2_DN	AD0002R07C08N2_DN	Dn-Dn	CTCCAGGCCGCCGTCGGACGATCGC	TAACCCTCTAAAATACACTTACAGA	735	27077	4426	B9D1	95681	71181	TSGA14
DB0001R16C03N2_UP	AD0001R02C18N1_UP	Up-Up	GTACGTAGGGGCTCTTGGCTTTACA	AAATAATTGGCCCGTCAGAAGTACG	581	51274	15026	KLF3	10376	6115	TUBA1B
DB0002R10C15N1_DN	AD0001R08C18N2_DN	Dn-Dn	GTTTCTTCCTGCACCCTCGCCAATT	ACCTCAGAGTCTGGACGATTTCATA	612	79959	1190	CEP76	5577	14506	PRKAR2B
DB0003R06C08N2_UP	AD0003R02C13N2_UP	Up-Up	CGGTTTGGGCCTTTGCCAGCCTGAG	CACGGGCCGCACGGACGGCGAGCAT	52	54585	10414	LZTFL1	9111	7519	NMI
DB0001R11C20N1_DN	AD0001R06C08N1_DN	Dn-Dn	CCCCCCCGTTCCCGCCAGAAGCCCT	CAAGAAAAATGTGTCTTTAAAACGC	90	3320	8199	HSP90AA1	80321	9161	CEP70
DB0001R14C05N2_DN	AD0001R08C20N2_DN	Dn-Dn	CCTTGTGACTCGCCAACCCCCCGAG	CCTCCGCATCGGGGGCTAAGTTTTA	110	26140	52663	TTLL3	4739	14735	NEDD9
DB0003R03C13N2_UP	AD0001R05C05N2_UP	Up-Up	CAGTGGAAAATTAGGGTCTACGGAT	ATAACGCCAGATTCATTGGTGATTC	24	6810	8013	STX4	116840	12626	CNTROB
DB0002R15C02N2_UP	AD0001R02C06N2_UP	Up-Up	CGGCGCGTAGATGCAAACCTTTGAT	TCTAATTCTTAGCTCATCAGCCGAC	1	599	53726	BCL2L2	10382	6055	TUBB4
DB0002R01C23N2_UP	AD0002R11C03N2_UP	Up-Up	AGTCATGTGGGGGGTTCAGCGGGAT	ACCCAGGGTTCATTAAGAATTGTGG	142	84902	9655	CCDC123	90410	4088	IFT20
DB0002R06C21N2_DN	AD0003R01C02N1_DN	Dn-Dn	CCCTCCTGGCACACCTAAGTAGAAC	TGCAGTTGTATCGAGAACGCATCAA	636	7846	4595	TUBA1A	10013	2397	HDAC6
DB0002R06C20N2_UP	AD0003R05C02N2_UP	Up-Up	TGCGAATAAGATAAGATAGGCTCAG	AGATCGGCTCATGCGTCGGTGTGA	398	10383	2550	TUBB2C	4957	3043	ODF2
DB0001R13C08N2_DN	AD0002R08C15N2_DN	Dn-Dn	TACGCTTCAATGAATACCCCGGCTG	CCGGCGGCCTGTCCATACGTGGGCA	103	134359	52781	POC5	10464	71402	PIBF1
DB0001R16C04N2_UP	AD0001R13C20N1_UP	Up-Up	ACATTCTGTATCCTCTGGCGGCTGC	GGCGACGGCTGCGGTGGTTTCGGAC	89	51274	15026	KLF3	22919	56115	MAPRE1
DB0003R01C03N2_DN	AD0002R14C23N2_DN	Dn-Dn	GTTACCCTTCTCCCGCGTGCCCGTT	AGGTTGTCACGTTGACTTATTCTCT	120	10426	2984	TUBGCP3	79441	4024	HAUS3
DB0002R08C09N2_UP	AD0001R14C21N1_UP	Up-Up	AGTGCGTAACGTAGCGTGCCAGGTC	CCAGGAGGGAGCGTGGATAGAGGGC	3	81620	6142	CDT1	1070	5538	CETN3
DB0002R09C18N2_UP	AD0001R13C11N2_UP	Up-Up	GGGCTATCTATCGTTAACTGGTGTG	CAGCGGTGTCTAGGGCAGGAGGGGG	1	51175	2163	TUBE1	164045	55072	HFM1
DB0002R14C21N1_UP	AD0002R15C08N2_UP	Up-Up	TGTTGCGAGGGGGCGTAGGGAGGGG	TCGCAGTCGTTCGGTTGGGTGACTG	168	6271	5964	S100A1	1069	5663	CETN2
DB0003R07C11N2_UP	AD0003R06C02N2_UP	Up-Up	CTTCAAATTTGGATCTTAGCGCCAT	GGAGTGTATTTAATACTAGACGTTA	166	54585	1540	LZTFL1	54585	1540	LZTFL1
DB0002R13C12N2_UP	AD0003R05C07N2_UP	Up-Up	ACGGGTATGTTGAGGGCCGGGGTG	TGACTATTTTGATCTGTGGGTCGGA	2	23429	1644	RYBP	93323	7014	HAUS8
DB0003R02C15N2_DN	AD0001R05C13N2_DN	Dn-Dn	TTCTTTCGGGCTGGACGCTCGAGTG	AGTTGTACATTAGTAAGAATTTTTA	29	3093	11772	UBE2K	115106	13260	HAUS1
DB0002R08C02N2_UP	AD0003R05C18N2_UP	Up-Up	TACTGCTTACTGGTTGTGTGCGTCG	ATGTAGTGTTGCGACAAAATAAAAC	33	5566	71136	PRKACA	9094	2588	UNC119
DB0002R14C10N2_DN	AD0001R07C20N1_DN	Dn-Dn	AGGGCCGCTCCCCGGCTTGTGACAATGTACT	GACCATGCAAATTTCTTTGTTCCGT	70	51100	4480	SH3GLB1	10142	14138	AKAP9
DB0003R07C08N2_UP	AD0001R02C11N2_UP	Up-Up	CAGTGACGGAGGTTATGAGTGTCAC	GGAGGTTGGCGGCCATTCTCGTGCG	73	115106	7083	HAUS1	10376	1072	TUBA1B
DB0001R06C05N2_DN	AD0001R08C11N2_DN	Dn-Dn	ACGAAAAGAGGCCAGAATAAAGACC	GCCCTGATAGAATTCGGAGAGTAAC	177	11258	3972	DCTN3	4751	14238	NEK2
DB0001R16C19N2_DN	AD0001R10C04N2_DN	Dn-Dn	CATACTAAATAAAATCAAAACGGTA	ACGGGGCACTGCGCTGACACAACCG	211	7341	4586	SUMO1	23332	10089	CLASP1
DB0003R07C08N2_UP	AD0001R03C04N2_UP	Up-Up	CAGTGACGGAGGTTATGAGTGTCAC	GGTTTCTGAGGATTGTCTGAGGCGT	1	115106	7083	HAUS1	261734	10399	NPHP4
DB0003R04C05N1_UP	AD0003R02C02N1_UP	Up-Up	AGTTCAGACTGTTTTGCTATTAGGG	CGTATCGGTCAAAGCTTAGCTAATT	119	25855	6651	BRMS1	9112	8956	MTA1
DB0001R12C06N2_UP	AD0001R14C21N1_UP	Up-Up	TGGACATTGCGTGACGTTAATAACT	CCAGGAGGGAGCGTGGATAGAGGGC	107	121441	1509	NEDD1	1070	5538	CETN3
DB0002R15C06N2_UP	AD0003R04C15N1_UP	Up-Up	TATTTTTGAGTTCGTGCATGGGTTG	GGGATCTGAGTTAGGTGGGCTTGGC	328	599	53726	BCL2L2	54585	10414	LZTFL1
DB0002R10C21N1_UP	AD0001R01C14N2_UP	Up-Up	TGAAGACAAATTGTGAGGGTGGACA	ATATCTTAGGCTGTGTGAACGGTAG	172	10013	8810	HDAC6	1020	3701	CDK5
DB0001R05C05N2_UP	AD0003R04C16N2_UP	Up-Up	GGGGGTGGGGTACCGGTAGATGGGT	AAGTGTTTATGAGTAGCTGGCATGA	200	56890	9176	MDM1	129880	10732	BBS5
DB0002R11C12N2_UP	AD0002R13C10N2_UP	Up-Up	GCCGTATCGGGAGTGCCGTCTGGAG	AAAAATGTCTTCCATGTCAGCTGAG	25	90410	4088	IFT20	5701	7961	PSMC2
DB0002R12C02N2_UP	AD0002R02C02N1_UP	Up-Up	ACTAGACATCCAATTTATTGGTGCA	TGGAATGAGTAGGAGGTGACTGTGC	235	5700	4018	PSMC1	163	4761	AP2B1
DB0003R02C24N2_UP	AD0001R10C19N1_UP	Up-Up	AGGGGCGATATGGAAGTAATGTGAC	CGGTATCAGTAGGGCAGTATTTCGG	2	5928	3366	RBBP4	10540	3453	DCTN2
DB0001R11C14N2_DN	AD0002R16C04N1_DN	Dn-Dn	GGCCCAGCTCACCCCACCACTTCAC	TTGGGGATCTACTGCTATTTTAAGG	146	5518	5861	PPP2R1A	10426	2984	TUBGCP3
DB0001R04C17N2_DN	AD0001R11C15N2_DN	Dn-Dn	TCGCCCTGCCGCTGGGCCCCCCCAC	CCGGTCAAGACACTCAGCAAACGCA	1	115106	13260	HAUS1	3320	8199	HSP90AA1
DB0003R08C11N2_UP	AD0002R09C18N2_UP	Up-Up	GATGTGTGTGAGTGACTGGCTTAGA	GCGTCTAAGAGCCTGCGTCATAGCG	96	114791	71235	TUBGCP5	282809	1515	POC1B
DB0001R12C16N2_DN	AD0001R15C19N2_DN	Dn-Dn	AGGTTTGAAAATTAAGCCATCAAAC	ACAATTTCTCTGCTCAACATAAACT	270	284086	53456	NEK8	983	5873	CDK1
DB0001R10C01N2_UP	AD0002R14C06N1_UP	Up-Up	ATTGCCCAGGCCGAGAGAATTTTTG	CTGCCCGGAAGTATTCGGGAGGTGG	342	10540	3453	DCTN2	638	3740	BIK
DB0001R16C24N1_UP	AD0001R02C15N1_UP	Up-Up	CTTCGGCTATCATCATGAATGTAGA	TGGGCGAGCTGAACATGCGGAGGAC	201	27229	907	TUBGCP4	10376	229	TUBA1B
DB0002R06C05N1_DN	AD0001R10C01N2_DN	Dn-Dn	CACCTCCGTCGTCGGGCACCTGCCT	GTCGCTTATTGCTCATGCAATCTGT	393	10426	8943	TUBGCP3	90410	10243	IFT20
DB0001R10C01N2_UP	AD0003R02C02N1_UP	Up-Up	ATTGCCCAGGCCGAGAGAATTTTTG	CGTATCGGTCAAAGCTTAGCTAATT	120	10540	3453	DCTN2	9112	8956	MTA1
DB0002R08C10N2_DN	AD0003R04C08N2_DN	Dn-Dn	GACAGTGACTCTCTCACACAGTGAG	TTTCTATGCCATACAAGAGGCGAAT	290	79600	71186	TCTN1	585	1740	BBS4
DB0001R03C02N2_DN	AD0002R05C20N2_DN	Dn-Dn	CCAGACGTATGCCTAGTCGCGGGCG	AAGTTTTCAAATGGTTCATATTAAC	243	57819	6601	LSM2	7846	4595	TUBA1A
DB0002R14C09N2_UP	AD0001R05C09N1_UP	Up-Up	GTGGCGCTTGAGCCATTATGGTAGT	TAGGCGAGGGCTTACGGCGTGGCTA	172	664	7547	BNIP3	57405	13089	SPC25
DB0002R08C08N2_UP	AD0002R07C12N2_UP	Up-Up	CATATTGTAAGACGTGGTACGTGTA	CACTTAGACTAACCTGTCGCGGGTC	328	81620	6142	CDT1	5566	71136	PRKACA
DB0002R02C22N1_UP	AD0003R04C08N2_UP	Up-Up	TCTTGGATTATATATTATCCGCGAA	ATCATTGTAAGGCTATCGCGAGAGG	216	694	5844	BTG1	585	1740	BBS4
DB0002R16C05N2_UP	AD0001R02C14N2_UP	Up-Up	CCGTTTTCGACTTTTTTCTAAAACC	CTTGGGTCGGGAGGGCGTTTGGGGG	3	80321	1596	CEP70	10376	229	TUBA1B
DB0002R02C17N2_UP	AD0001R13C09N2_UP	Up-Up	GGCAAAGGTCAGCAGGGGGGGGGCG	ACACGCCAATCACTATTTCAAAAAT	16	26119	9194	LDLRAP1	164045	55072	HFM1
DB0001R03C07N2_DN	AD0001R06C01N2_DN	Dn-Dn	ACTATCTCGTACGGCGCGCCGTAGA	CAATACAGCATTCACGAGAATTGTC	697	10933	4430	MORF4L1	56890	9176	MDM1
DB0003R05C10N2_UP	AD0003R05C01N2_UP	Up-Up	AAGTGGCCGGTATGTGGTAAAGTGG	AAATGTCATGGTAATTGGGACGAAG	115	5347	2963	PLK1	4957	3043	ODF2
DB0001R14C20N1_UP	AD0003R03C14N2_UP	Up-Up	CTGTTGATCACGTATATTTATCTTC	CTATTTTCAGGACCTCCATTTAAAT	71	582	56157	BBS1	22974	3600	TPX2
DB0002R02C03N2_DN	AD0002R14C10N2_DN	Dn-Dn	GGAGAAACTACAATAACTTTATGAT	TACCCCTCTCCTCCGGTCAGATTAC	199	64376	1154	IKZF5	84100	1857	ARL6
DB0002R02C13N2_UP	AD0001R11C06N2_UP	Up-Up	ATAAAGATTGAGAAGAGATTGTACA	CGGGGGAAACTCGGTGGGTAGCAGG	252	9444	8168	QKI	7283	8018	TUBG1
DB0001R14C21N2_DN	AD0003R04C18N2_DN	Dn-Dn	ATTAGGACTTACACAAACAACACTA	CTCAAAGCATTTAGATACTGAAAAA	9	3796	8070	KIF2A	153241	10401	CEP120
DB0002R02C15N2_UP	AD0001R02C06N2_UP	Up-Up	TTGAACGCTTATTTGGGTCAATATC	TCTAATTCTTAGCTCATCAGCCGAC	205	7251	3267	TSG101	10382	6055	TUBB4
DB0002R10C22N2_DN	AD0003R01C24N2_DN	Dn-Dn	GGCTCTCCCGATGTGTACTAACTCC	GCACGGCCTGACGCAACTTCCGGGA	143	10013	8810	HDAC6	9112	8956	MTA1
DB0001R03C01N2_UP	AD0002R09C18N2_UP	Up-Up	TGGGCGAGCCGTACGCCCCAGGTGC	GCGTCTAAGAGCCTGCGTCATAGCG	324	57819	6601	LSM2	282809	1515	POC1B
DB0003R02C21N1_DN	AD0001R11C16N2_DN	Dn-Dn	CTACACCGCCATGCGACCAGTACTG	GAGCTCACGCTCGAGAGGGAGTCGA	328	9341	5658	VAMP3	3320	8199	HSP90AA1
DB0001R07C15N1_UP	AD0001R05C24N2_UP	Up-Up	TATTAGGTGTTAGGGTAGCGACTGA	AGCTGGACACGACGCCGTGGTATTG	140	5577	14506	PRKAR2B	56890	9176	MDM1
DB0002R14C05N2_UP	AD0001R13C24N2_UP	Up-Up	CCTAAAAGACGAAGAGCCACGTGTG	CCATGGAAGGCAGAGGTTCGCGCTG	119	5711	7647	PSMD5	25886	56591	POC1A
DB0003R07C05N1_UP	AD0002R06C12N1_UP	Up-Up	ATTTTGGATTGTTGTCTTTTATCAG	CACGAGGACGTCGTGGGACCGGTGC	3	201255	7299	LRRC45	147841	71933	SPC24
DB0001R01C22N2_UP	AD0002R09C12N2_UP	Up-Up	TTTAAACATATCGCAAGCGTAAGCG	TGAAACCCTGGTGCACATAGTTCTA	154	7532	801	YWHAG	51175	1716	TUBE1
DB0001R08C20N1_UP	AD0001R03C04N2_UP	Up-Up	CGGCCGATGTTTTGTGGACGGGGGG	GGTTTCTGAGGATTGTCTGAGGCGT	6	10769	6177	PLK2	261734	10399	NPHP4
DB0002R15C08N2_DN	AD0001R04C07N2_DN	Dn-Dn	CAGGAGGGAGATGTTCCCGTATCCG	TTTAATTTCCGACTTCTGTAGCTCC	248	84100	1857	ARL6	6102	11374	RP2
DB0002R03C21N2_UP	AD0001R10C24N1_UP	Up-Up	GCAGTGTTAGACTGGTATAAAGAAG	TCAGTGCTATAGTTTGGAGGTACG	588	3320	53186	HSP90AA1	49856	7939	WDR8
DB0003R06C08N2_UP	AD0001R12C02N2_UP	Up-Up	CGGTTTGGGCCTTTGCCAGCCTGAG	GTAACAAGGTTATAATGGTTTAGAT	14	54585	10414	LZTFL1	121441	1509	NEDD1
DB0002R12C07N2_UP	AD0003R03C15N2_UP	Up-Up	AGCGTCTACTGCCCAGCGGAGCGGG	GTCTTTGTGCTATGCATCATACAAA	70	51013	1684	EXOSC1	26140	9089	TTLL3
DB0002R01C17N2_UP	AD0002R05C16N2_UP	Up-Up	AATCCAGTGCAAGTGTGGGGCCTGC	CAATCATCAATATTAGCCTTTGGAT	435	54801	8819	HAUS6	10383	2550	TUBB2C
DB0001R05C12N2_UP	AD0001R07C01N2_UP	Up-Up	TTAACATTATACTCTGCTTCGGCGG	AATTTTCTTGGGAGTTCTTGGAGG	7	80321	9161	CEP70	80184	2699	CEP290
DB0001R15C06N2_UP	AD0001R07C23N2_UP	Up-Up	CGGGATGCCGAGGGGGCCGTTGGGG	TTGGGGCGTTTTGCTACGACCCAGA	1	1070	5538	CETN3	57695	14162	USP37
DB0003R02C16N2_DN	AD0001R03C04N2_DN	Dn-Dn	GTCTTATCGGACCGTCCCCGCTCTC	GGCGCTCGAATCCTTACTCTCATAA	107	3093	11772	UBE2K	261734	10399	NPHP4
DB0003R06C05N1_UP	AD0001R10C01N2_UP	Up-Up	CGTGTATATGGGGGAGACTGGGGGG	GTATAAACGATGGTTCCTCACCGAC	242	9702	10302	CEP57	90410	10243	IFT20
DB0003R08C10N2_DN	AD0002R01C21N2_DN	Dn-Dn	TGCCCCGCACCCTCCTTACAAGCTA	AGATGAAAATAACATGTCAACCTTA	333	22919	56115	MAPRE1	55165	4717	CEP55
DB0002R04C06N2_DN	AD0002R01C08N2_DN	Dn-Dn	CCAGTGTTCGATCCGGGGTGCTAGT	ACACCCCGCCCCCCAGCCGCCGGGT	109	49856	55298	WDR8	10460	56175	TACC3
DB0001R03C10N2_UP	AD0001R06C17N2_UP	Up-Up	AAGTTAATTAGGAGGTCTCGGAAAG	TGGTTTGCGGGCGGAAGCTGAACGC	294	10933	4430	MORF4L1	80184	2699	CEP290
DB0002R04C22N2_UP	AD0001R14C21N1_UP	Up-Up	GCCCAGTGTGTTAGTTCGGTCTCGG	CCAGGAGGGAGCGTGGATAGAGGGC	127	54930	3863	HAUS4	1070	5538	CETN3
DB0002R10C10N2_UP	AD0002R15C08N2_UP	Up-Up	ATACTACATATGTGATTCACTATTT	TCGCAGTCGTTCGGTTGGGTGACTG	2	284076	2303	TTLL6	1069	5663	CETN2
DB0002R05C02N2_UP	AD0002R10C19N2_UP	Up-Up	TGCACTGTCATTATTACATGCCAGT	CTATAATTACTTAAACAATGTACAG	87	25886	4487	POC1A	90410	4088	IFT20
DB0001R06C04N2_UP	AD0001R10C03N2_UP	Up-Up	AGGAGTCGTGGGTGCGTGGGGGCGA	TTTTTAATTCCTGGTTACTCGGTCG	121	80184	2699	CEP290	23332	10089	CLASP1
DB0001R02C09N1_DN	AD0003R03C21N2_DN	Dn-Dn	TCTTTGGACATGCTGAGGCGTCGGT	CAAGCCAACCAATGGTATTAAACTG	17	10121	3250	ACTR1A	1781	291	DYNC1I2
DB0001R08C06N2_UP	AD0002R14C11N2_UP	Up-Up	TTCGACGGCGAGGTAAGTGTCTGGG	GACCTATCTCGAAGATACATGCCC	201	1453	7634	CSNK1D	84100	1857	ARL6
DB0001R13C23N2_UP	AD0001R02C07N2_UP	Up-Up	GATTGAAGCACGGGGGTTTGGCCTC	GGGCCCGCTGCAGGCAATGGTGGGG	33	164045	55072	HFM1	10376	1072	TUBA1B
DB0002R10C21N1_DN	AD0001R07C09N2_DN	Dn-Dn	TGGCATAATCCCACTTGTCCTGAAC	CATACTTTCCGCATGTGCCCGTAGT	13	10013	8810	HDAC6	55233	925	MOBKL1B
DB0002R10C19N2_DN	AD0001R01C22N2_DN	Dn-Dn	CTAATACTATACCGCAACCCCCCAA	TCGCGCAGCTAGGCGTAGAGAGCCC	26	4957	3043	ODF2	29922	5633	NME7
DB0001R05C12N2_UP	AD0002R09C18N2_UP	Up-Up	TTAACATTATACTCTGCTTCGGCGG	GCGTCTAAGAGCCTGCGTCATAGCG	1	80321	9161	CEP70	282809	1515	POC1B
DB0002R08C03N2_DN	AD0002R14C05N2_DN	Dn-Dn	TAATTGGCATTGTCCATGCTTAGC	CTCCAGAGCGTCCCGTGCCACGCAC	108	5048	12270	PAFAH1B1	638	3740	BIK
DB0001R11C14N2_DN	AD0002R02C02N1_DN	Dn-Dn	GGCCCAGCTCACCCCACCACTTCAC	TACCTGGACTCAGTCGACTGCAAAA	16	5518	5861	PPP2R1A	163	4761	AP2B1
DB0001R15C16N2_UP	AD0002R06C12N1_UP	Up-Up	TCGATTATCTTAATCAAGTAATCCC	CACGAGGACGTCGTGGGACCGGTGC	3	7531	34	YWHAE	147841	71933	SPC24
DB0003R08C11N2_UP	AD0002R13C22N2_UP	Up-Up	GATGTGTGTGAGTGACTGGCTTAGA	GACCCCGGAGCTTAGCTCCCCTGGG	109	114791	71235	TUBGCP5	56904	6148	SH3GLB2
DB0001R16C08N2_DN	AD0002R11C07N1_DN	Dn-Dn	GCGCAGGGCCATAGCTTGTACTAGC	AACTGAACACCTAGGTTTAATCCCA	113	22924	7187	MAPRE3	27077	4426	B9D1
DB0002R10C15N1_UP	AD0003R06C12N2_UP	Up-Up	GGCCTTGCGGCGGCGGGGGGGGGAG	TAAGACATCGGTCAAATCCCCAGCT	185	79959	1190	CEP76	60509	4496	AGBL5
DB0001R06C24N2_UP	AD0002R05C14N2_UP	Up-Up	CTTTGGTCAATGTCGCGGGCCCACA	CCGTACGTTACACCGTGTGCAATCG	248	57695	14162	USP37	10383	2550	TUBB2C
DB0001R01C22N2_UP	AD0001R15C19N2_UP	Up-Up	TTTAAACATATCGCAAGCGTAAGCG	GGCGTTTGCGTGTATGTACGGCGGC	11	7532	801	YWHAG	983	5873	CDK1
DB0002R08C12N2_UP	AD0002R15C15N2_UP	Up-Up	GATTTTCTAGATAATTTTAAAGTGT	AAAATTGTACCTGCAAATTGATAGC	6	10464	71402	PIBF1	23177	3746	CEP68
DB0002R06C11N2_UP	AD0003R02C02N1_UP	Up-Up	GTATGGTTAGAATTTAGTGTGGAT	CGTATCGGTCAAAGCTTAGCTAATT	140	203068	3825	TUBB	9112	8956	MTA1
DB0003R07C18N2_UP	AD0002R15C08N2_UP	Up-Up	GTCTGGGAACTGGAGACGGAGGAGG	TCGCAGTCGTTCGGTTGGGTGACTG	261	51175	1716	TUBE1	1069	5663	CETN2
DB0001R12C02N2_UP	AD0001R11C09N2_UP	Up-Up	GTCGTTGTCCGTTCTTTTGTCAGAT	AACATGAGCGTCATCTCATGCAAGT	137	3320	8199	HSP90AA1	5518	5861	PPP2R1A
DB0002R02C22N1_UP	AD0002R12C08N1_UP	Up-Up	TCTTGGATTATATATTATCCGCGAA	GTCTGTCTTTTCGCCTTGTTGAAAG	161	694	5844	BTG1	10933	4430	MORF4L1
DB0001R07C20N2_DN	AD0001R02C18N1_DN	Dn-Dn	AACGCCGCAAATTTGGGGCAGCGGT	CTGATAGCTAGGGCCATGTCCTCAT	365	4739	14735	NEDD9	10376	6115	TUBA1B
DB0003R07C21N2_DN	AD0002R08C22N1_DN	Dn-Dn	TCGCAATATGACCTTGGGCTACACC	TAGATTGCAGGCACAAGGATACCAC	61	51175	1716	TUBE1	6683	72169	SPAST
DB0001R08C22N2_UP	AD0001R01C21N2_UP	Up-Up	AATGTTATGGTCAGGGCCGGGTTTA	ACGGCTTCCTCTGGATTTTACTCTC	342	93323	7014	HAUS8	10121	3250	ACTR1A
DB0001R02C22N2_UP	AD0002R13C22N2_UP	Up-Up	TCGTGGAGGGGTAACTTTTGCTCTA	GACCCCGGAGCTTAGCTCCCCTGGG	241	10376	6115	TUBA1B	56904	6148	SH3GLB2
DB0001R04C17N2_DN	AD0002R01C07N2_DN	Dn-Dn	TCGCCCTGCCGCTGGGCCCCCCCAC	ACTGCCGAGACCAACAGTCAAGAAA	1	115106	13260	HAUS1	3320	56677	HSP90AA1
DB0001R15C24N1_UP	AD0002R05C11N2_UP	Up-Up	ACCCTACTAAACGTTTATATAGCGT	TGCATGGACGTGCGGGACGTAGGGG	36	7531	34	YWHAE	203068	3825	TUBB
DB0002R12C13N2_DN	AD0002R05C12N2_DN	Dn-Dn	ATGATCCAAGTAGAAATGAGACAGG	AAGTTACTCCCGTGCATTCGCTAAG	58	1019	4019	CDK4	203068	3825	TUBB
DB0002R02C22N1_UP	AD0002R12C21N2_UP	Up-Up	TCTTGGATTATATATTATCCGCGAA	CGTAGGGTGTGGGGGTGGTGGGGTC	43	694	5844	BTG1	5111	3156	PCNA
DB0001R01C02N2_DN	AD0001R13C02N2_DN	Dn-Dn	CCCCCCCTCCCTCGTAATCGCTGCC	TCTTGGATGCGACGGAAGCTTGATG	102	9814	9688	SFI1	200894	52802	ARL13B
DB0002R08C13N2_UP	AD0003R04C20N2_UP	Up-Up	TGTCCATAGTGTCATGAGTGGGCCG	AATGAAGGAAAACGGGTGAGGCGCG	298	10464	71402	PIBF1	153241	10401	CEP120
DB0001R08C22N2_UP	AD0001R04C13N2_UP	Up-Up	AATGTTATGGTCAGGGCCGGGTTTA	TGGGCTCCCGCGGGGGAGATTGATG	410	93323	7014	HAUS8	26146	11570	TRAF3IP1
DB0003R03C07N2_DN	AD0001R07C16N2_DN	Dn-Dn	CTAACTCCCATGGGCCCCCCCCCTG	TGTATTATTCGGCCGCCAGTAGTAC	105	1487	13646	CTBP1	5111	3156	PCNA
DB0002R10C05N2_UP	AD0002R16C19N1_UP	Up-Up	TGCCCAGTTACGCGACGAAGGGAGC	GCCGCGGGATGCCCTGGGAGCTGCG	135	80254	7011	CEP63	9793	9657	CKAP5
DB0002R12C08N1_UP	AD0001R02C19N1_UP	Up-Up	CCACATGAGAGTAGGTGGTCCGGTG	TTAACTAGACTTAATTTCTTTCAAT	9	51013	1684	EXOSC1	10376	6115	TUBA1B
DB0001R15C16N2_UP	AD0001R07C07N2_UP	Up-Up	TCGATTATCTTAATCAAGTAATCCC	AAGGCATGTCTGGTGGGCAAGGCGG	146	7531	34	YWHAE	79003	3288	MIS12
DB0002R02C05N1_DN	AD0002R02C24N2_DN	Dn-Dn	ATTGCGCACATTGGGCCACAACGGA	CAGCGAACAATGAAAAAGTGAAAAG	178	3320	56677	HSP90AA1	51143	56626	DYNC1LI1
DB0001R12C08N2_DN	AD0001R07C09N2_DN	Dn-Dn	ACCGTTGTATGGAGATGCGAGTTAA	CATACTTTCCGCATGTGCCCGTAGT	425	121441	1509	NEDD1	55233	925	MOBKL1B
DB0002R15C13N2_UP	AD0001R05C07N2_UP	Up-Up	AGTACGGTCACCAAAGGGTGTTTGG	ATCGGCTTCTTTACCCATCAGAAGC	1	1639	8953	DCTN1	57405	13089	SPC25
DB0001R08C21N2_UP	AD0001R16C16N1_UP	Up-Up	TTGCTTTAAGCGGAACACAAAGGCT	AGATATAATATCCCAGGAATCGTTA	115	10769	6177	PLK2	54801	8819	HAUS6
DB0002R12C24N2_UP	AD0003R01C23N2_UP	Up-Up	AGTGCAAATATTATTGCAGATTATG	AGCTCATTCGTGTGATTCCGTGTAT	246	23429	1644	RYBP	6810	8013	STX4
DB0001R08C05N2_DN	AD0001R07C07N2_DN	Dn-Dn	GTATGGGCTCAACAAGGCCGAATGT	CGAATGCCTAATATAGGACCATTAG	154	203068	14788	TUBB	79003	3288	MIS12
DB0001R10C19N2_UP	AD0003R05C18N2_UP	Up-Up	CCCCTTTTTGAAGCTCTGAATGGTC	ATGTAGTGTTGCGACAAAATAAAAC	118	7283	8018	TUBG1	9094	2588	UNC119
DB0003R06C10N2_DN	AD0001R03C23N2_DN	Dn-Dn	CCACCATACCCCATGATTGTTTGGA	AATGCCCGAGCGACTATCATTCTTA	243	54585	10414	LZTFL1	11104	11609	KATNA1
DB0002R15C14N2_DN	AD0002R04C19N2_DN	Dn-Dn	CCGCCCCTACTAATGTCCCTCCAT	CAAAGACCATAAGAGGCTTATTATT	171	1639	8953	DCTN1	5576	4132	PRKAR2A
DB0002R02C03N2_DN	AD0001R05C02N2_DN	Dn-Dn	GGAGAAACTACAATAACTTTATGAT	ATACTCAACCCCACGCTCACACGCA	70	64376	1154	IKZF5	55012	12126	PPP2R3C
DB0002R08C11N2_UP	AD0002R15C10N2_UP	Up-Up	TATTGTTGCCGAGGTAACGGGGCCG	TCTTTCCATATAAATGCGGAACGTC	220	79600	71186	TCTN1	80321	1596	CEP70
DB0003R04C05N1_UP	AD0002R01C04N2_UP	Up-Up	AGTTCAGACTGTTTTGCTATTAGGG	ATGGATAGGTTATTCACTCTGACTC	332	25855	6651	BRMS1	84902	9655	CCDC123
DB0002R02C13N2_DN	AD0002R14C15N2_DN	Dn-Dn	GTGTAAGTAAACACAATCGGATAAA	GTACTACCAAATGAAATCTCAACTC	137	9444	8168	QKI	1639	8953	DCTN1
DB0001R14C05N2_DN	AD0002R10C02N1_DN	Dn-Dn	CCTTGTGACTCGCCAACCCCCCGAG	CGAGTTCCCGGGTACCGCCGGATTT	205	26140	52663	TTLL3	284076	2303	TTLL6
DB0002R06C06N2_UP	AD0002R05C24N2_UP	Up-Up	CCTGATCAAATGGCCTAGTTGACAG	TGTCTATATGGGCGAGGCGTCGCTC	1	10426	8943	TUBGCP3	55012	2389	PPP2R3C
DB0001R02C03N2_DN	AD0001R05C24N2_DN	Dn-Dn	CCTCATGGCTCTCCCTCCTGCTAGC	GTCTATATGTGTGATAAACTGTAAA	138	1020	3701	CDK5	56890	9176	MDM1
DB0002R04C10N1_DN	AD0003R06C04N2_DN	Dn-Dn	GCCAATACCCTGTCACCAACTTTGT	GGAGATAAAAAATTGGATAGCTCTT	82	51143	56626	DYNC1LI1	54585	1540	LZTFL1
DB0002R08C22N2_DN	AD0002R13C14N2_DN	Dn-Dn	TAGAGACAGGACCCCCCATCGCGGC	AGGCACTGAAGTCATCATGAGATCG	166	6683	72169	SPAST	1019	4019	CDK4
DB0001R16C24N1_DN	AD0001R01C10N2_DN	Dn-Dn	TTGCGATACATGGTAGTATTCCGAA	CATCACCGCCACTTGTTACATGAAA	145	27229	907	TUBGCP4	7532	801	YWHAG
DB0003R07C12N2_UP	AD0001R01C05N2_UP	Up-Up	AAGGTAATGTGATTTGAAACGTCTT	TTCGTCGGCTGCTTGTCAAGCACTT	2	93594	8737	WDR67	2275	5359	FHL3
DB0002R07C04N2_DN	AD0002R05C06N2_DN	Dn-Dn	TTCCCCCAATACGGCTCCGCCTGTC	GCATTGAAGCAACGACTAATGTTCT	222	83540	5774	NUF2	1454	4815	CSNK1E
DB0002R08C19N2_UP	AD0001R04C19N2_UP	Up-Up	TCTATAATTGTTAGCGGCCGGATG	TAGATGAGGTCTCACCTCATTTCGG	84	6683	72169	SPAST	132320	12277	SCLT1
DB0002R11C22N2_UP	AD0001R13C17N1_UP	Up-Up	GGATGCAGTAATTAAAGATCACGGT	TAAGCTTATTGGCTCTCAATGGCTG	112	51053	5591	GMNN	8655	56155	DYNLL1
DB0001R03C10N2_UP	AD0001R02C01N1_UP	Up-Up	AAGTTAATTAGGAGGTCTCGGAAAG	GAGTACTTCTGTTCTAGGTCATTGA	87	10933	4430	MORF4L1	29922	5633	NME7
DB0002R02C06N1_UP	AD0003R04C13N2_UP	Up-Up	TTGCTTGCGTGTGGCGTGGCAATAT	GCTGTTTGTATAATCGTTACCTCTG	1	3320	56677	HSP90AA1	9702	10302	CEP57
DB0002R07C02N2_DN	AD0001R09C21N1_DN	Dn-Dn	CCCCTGTCTCCTCTCCGTGCCGATT	AGATGTATAATCCTTTATAGCTTCA	329	55012	2389	PPP2R3C	10320	2940	IKZF1
DB0002R06C05N1_UP	AD0003R06C02N2_UP	Up-Up	GATAGATGACTCAGATCGGTACATA	GGAGTGTATTTAATACTAGACGTTA	1	10426	8943	TUBGCP3	54585	1540	LZTFL1
DB0001R14C01N2_UP	AD0003R04C06N2_UP	Up-Up	ATAAACATTCTCTTCCTAGGTCTTG	ATGGGGTACGGCACAGCTGTTACAC	646	164045	55072	HFM1	585	1740	BBS4
DB0001R01C02N2_UP	AD0002R01C21N2_UP	Up-Up	AGTTGAGTTCTGCAGGGACGTCGGA	TTGGGCCCGGAGGGCTATAGGGGGG	51	9814	9688	SFI1	55165	4717	CEP55
DB0001R10C13N2_UP	AD0002R14C10N2_UP	Up-Up	AAACGATCGAGTGAGGGTTGTGATG	GTGTTGAACGTTCTTATACTTACGT	379	49856	7939	WDR8	84100	1857	ARL6
DB0001R10C15N2_DN	AD0001R13C11N2_DN	Dn-Dn	CACCCTCCCACGGCTGCAGCCTTGG	GATGTCCGTTTAATAAGTTAACACG	163	7283	8018	TUBG1	164045	55072	HFM1
DB0001R12C13N2_UP	AD0002R01C06N2_UP	Up-Up	GTGGGTTCGACGTCTCTGACTCTTT	TAGTTTACTTCCCCAGCACAGCGCG	42	54820	7928	NDE1	3320	56677	HSP90AA1
DB0001R08C22N2_UP	AD0003R04C18N2_UP	Up-Up	AATGTTATGGTCAGGGCCGGGTTTA	CCGTGAATACGCAGACTCTGCCCGG	178	93323	7014	HAUS8	153241	10401	CEP120
DB0003R05C15N2_DN	AD0003R02C19N2_DN	Dn-Dn	CCGGGTGACACAATAAGCGCCTTAC	GTAATAGAGTAAGACCCGATTATGT	719	1781	291	DYNC1I2	114932	2777	MRFAP1L1
DB0002R11C24N2_DN	AD0001R10C03N2_DN	Dn-Dn	CGCGGTAAAAGCCTTTATACAGGAA	CAAAACAATCCGTCTCACCTGTGCC	1	51053	5591	GMNN	23332	10089	CLASP1
DB0002R16C19N2_DN	AD0003R06C12N2_DN	Dn-Dn	CAAAGACATCCCCCACCATTTATCC	TTACAAATACCTATATATGGTCTGC	64	10426	2984	TUBGCP3	60509	4496	AGBL5
DB0002R04C14N2_UP	AD0001R01C12N2_UP	Up-Up	CATGAAGCGGATCAATCAGGGCGAG	CACATATAAAATCTTCATGTGCAAT	89	164045	53147	HFM1	1020	3701	CDK5
DB0002R03C02N2_UP	AD0002R13C16N2_UP	Up-Up	GTATGAGCCGACAAGTGGACGACGA	ATTCTGTAATCGCTGCCTCCACGTC	154	1021	13668	CDK6	1019	4019	CDK4
DB0003R09C09N2_UP	AD0001R16C10N2_UP	Up-Up	ACTACCGCCTATAACAGGTGTAGG	CCGATAAACGGCGGCCAGCATGAGA	560	9662	70249	CEP135	27229	907	TUBGCP4
DB0002R02C03N2_DN	AD0001R13C12N2_DN	Dn-Dn	GGAGAAACTACAATAACTTTATGAT	ATGGAACTTAAGACCTCCGTAAATC	50	64376	1154	IKZF5	26140	52663	TTLL3
DB0001R10C10N2_UP	AD0001R08C22N2_UP	Up-Up	TTTTGGGTGTGGGGGCTGGTTCGTA	TTGATCGGCGACAATGCATTGTTGGA	195	49856	7939	WDR8	4739	14735	NEDD9
DB0003R04C23N2_UP	AD0001R01C04N2_UP	Up-Up	TTCGGAACTCCGGATGCTGGACTTA	GGAGACGAACCGATAGGGGACAGGA	1	22974	3600	TPX2	2275	5359	FHL3
DB0002R07C04N2_DN	AD0003R04C13N2_DN	Dn-Dn	TTCCCCCAATACGGCTCCGCCTGTC	TTCGTCCCGACTCGCCGAAGTTGCC	193	83540	5774	NUF2	9702	10302	CEP57
DB0001R08C22N2_DN	AD0001R01C04N2_DN	Dn-Dn	AATAAATCATCATGAATAAGATTGA	AATAATGACAAACACCTTTACACGG	215	93323	7014	HAUS8	2275	5359	FHL3
DB0003R04C23N2_UP	AD0002R15C18N2_UP	Up-Up	TTCGGAACTCCGGATGCTGGACTTA	GAGTGGTCGTGAAGTGGGCGGGCAG	1	22974	3600	TPX2	22852	70210	ANKRD26
DB0002R06C06N2_UP	AD0001R14C07N2_UP	Up-Up	CCTGATCAAATGGCCTAGTTGACAG	GGATAGATTAAGTCGCGAAAGCCTT	225	10426	8943	TUBGCP3	582	56157	BBS1
DB0003R05C10N2_UP	AD0001R13C23N2_UP	Up-Up	AAGTGGCCGGTATGTGGTAAAGTGG	AAACGTTAACAGCGCCGTGTGTACG	6	5347	2963	PLK1	25886	56591	POC1A
DB0001R01C22N2_DN	AD0002R08C08N2_DN	Dn-Dn	CCCCCAAACGATCCCCTCCATATCG	CTGTGCCCAACTCTTCTGCTCCTGT	88	7532	801	YWHAG	79600	71186	TCTN1
DB0002R02C22N1_DN	AD0002R01C04N2_DN	Dn-Dn	ACCGGTACTCATGTGTGGGCGCACC	CCCTCCCTAACTCACGGCAGTCGCG	60	694	5844	BTG1	84902	9655	CCDC123
DB0003R04C23N2_DN	AD0001R11C16N2_DN	Dn-Dn	GACGAACCCATCATGGCCAAATTAC	GAGCTCACGCTCGAGAGGGAGTCGA	78	22974	3600	TPX2	3320	8199	HSP90AA1
DB0002R15C02N2_UP	AD0001R04C13N2_UP	Up-Up	CGGCGCGTAGATGCAAACCTTTGAT	TGGGCTCCCGCGGGGGAGATTGATG	512	599	53726	BCL2L2	26146	11570	TRAF3IP1
DB0001R12C18N2_UP	AD0002R06C12N1_UP	Up-Up	CCTTCTGCTACCGGAATTGTGTACG	CACGAGGACGTCGTGGGACCGGTGC	192	284086	53456	NEK8	147841	71933	SPC24
DB0001R01C22N2_DN	AD0003R02C15N1_DN	Dn-Dn	CCCCCAAACGATCCCCTCCATATCG	ACGGCCAACCCTCAGATCTGCGCCA	508	7532	801	YWHAG	27258	5664	LSM3
DB0002R11C24N2_UP	AD0001R06C05N2_UP	Up-Up	TGGTAGTGACGCAATCAGCGTAGTT	TCCCAGTGCAAGGGGGGGTAGGCGG	50	51053	5591	GMNN	51259	6396	TMEM216
DB0002R14C21N1_DN	AD0002R14C24N1_DN	Dn-Dn	CAAGGCAGGTTTTGCACTGGGTTGA	GGAGTTCCGCGGGCATCCAGCCTCG	404	6271	5964	S100A1	1069	5663	CETN2
DB0001R14C16N2_DN	AD0003R04C15N1_DN	Dn-Dn	GCCGCGGTGCGGACGACCGCCTAAC	CCGAGTCTATCCTTCGGGTCTACTG	154	25886	56591	POC1A	54585	10414	LZTFL1
DB0002R10C10N2_DN	AD0002R03C13N2_DN	Dn-Dn	GCCCCTTTCGATAATGAGTCATACA	GCCCCTCCTAGCACAGTCTTTTGAC	320	284076	2303	TTLL6	164045	53147	HFM1
DB0001R14C21N2_UP	AD0001R09C07N2_UP	Up-Up	GTTTGTTGAGAGTTAGTGGGCTCTG	GGGGCTACGGTGGACGACGGGCAAC	134	3796	8070	KIF2A	23568	3431	ARL2BP
DB0002R14C08N2_UP	AD0001R13C05N2_UP	Up-Up	GAATCTGTTGTTGCTTGTATGAGGT	TGGCGTCAAGATTGAGGTGTCAGT	1	664	7547	BNIP3	200894	52802	ARL13B
DB0001R12C18N2_UP	AD0001R09C09N2_UP	Up-Up	CCTTCTGCTACCGGAATTGTGTACG	CTTGATTCACATATCTAGGTGTGCG	157	284086	53456	NEK8	8636	2717	SSNA1
DB0002R04C14N2_UP	AD0003R06C09N2_UP	Up-Up	CATGAAGCGGATCAATCAGGGCGAG	TATGCGCTTTGCCCGTTGTCTGTGG	47	164045	53147	HFM1	83540	5774	NUF2
DB0001R06C13N2_DN	AD0002R14C23N2_DN	Dn-Dn	AGAGGCATCGAAAACATGGTAGGCG	AGGTTGTCACGTTGACTTATTCTCT	453	55233	925	MOBKL1B	79441	4024	HAUS3
DB0003R07C14N2_UP	AD0003R04C08N2_UP	Up-Up	GCATGGTAGTTAACCGGGCCTTAGG	ATCATTGTAAGGCTATCGCGAGAGG	115	93594	8737	WDR67	585	1740	BBS4
DB0002R15C06N2_DN	AD0001R01C19N2_DN	Dn-Dn	GATCAAACTGCCGTTACTGTCAGCC	ACTGAATTTGGGGTTTGCGAGTCTG	961	599	53726	BCL2L2	10121	3250	ACTR1A
DB0002R10C21N1_DN	AD0002R10C19N2_DN	Dn-Dn	TGGCATAATCCCACTTGTCCTGAAC	CGATCGTCGCAGAGGAATAAGCATG	284	10013	8810	HDAC6	90410	4088	IFT20
DB0003R09C09N2_DN	AD0001R10C08N2_DN	Dn-Dn	ACCGAATAACCGAAATCAGCATACG	GCAAATAGAGTTGACGCAGAGATC	77	9662	70249	CEP135	10376	7910	TUBA1B
DB0001R14C21N2_DN	AD0001R13C17N1_DN	Dn-Dn	ATTAGGACTTACACAAACAACACTA	CCTCTATGCGCCACTACCGTCCACG	56	3796	8070	KIF2A	8655	56155	DYNLL1
DB0001R07C17N2_DN	AD0002R01C07N2_DN	Dn-Dn	ATATCAGCTAGGGGGCCCGCTTAGT	ACTGCCGAGACCAACAGTCAAGAAA	19	5577	14506	PRKAR2B	3320	56677	HSP90AA1
DB0001R08C05N2_DN	AD0001R07C20N1_DN	Dn-Dn	GTATGGGCTCAACAAGGCCGAATGT	GACCATGCAAATTTCTTTGTTCCGT	93	203068	14788	TUBB	10142	14138	AKAP9
DB0001R03C07N2_UP	AD0002R13C09N2_UP	Up-Up	ATCCAACCTAGTATACTGTTTGACG	AGTTCAAAATCTTGCTTTTTAGTAT	2	10933	4430	MORF4L1	5701	7961	PSMC2
DB0002R15C08N2_UP	AD0002R01C09N2_UP	Up-Up	TTATCGCTCTGAGACTCGAATTCGG	CAGATTTCAGGACTCTGCGTGCGTC	120	84100	1857	ARL6	10460	56175	TACC3
DB0001R13C14N2_UP	AD0001R16C16N1_UP	Up-Up	GTGTCTCTCTGTCACACAGTGACAG	AGATATAATATCCCAGGAATCGTTA	1	134359	52781	POC5	54801	8819	HAUS6
DB0001R03C13N2_DN	AD0001R10C16N2_DN	Dn-Dn	TCCAGTTAATAGGTAAGTAACGTTG	CCCTAGGTCATAGGAACTTTCAATT	16	6286	2693	S100P	11116	7071	FGFR1OP
DB0001R16C24N1_DN	AD0001R03C24N2_DN	Dn-Dn	TTGCGATACATGGTAGTATTCCGAA	TTAACCACGTTGATGCTCCGTCGAA	195	27229	907	TUBGCP4	11104	11609	KATNA1
DB0002R14C13N2_DN	AD0002R13C22N2_DN	Dn-Dn	TCCACGCAGCTACAACTTACCTCCC	ATGTTCAGCTCCTGCTATCAGAACA	131	51100	4480	SH3GLB1	56904	6148	SH3GLB2
DB0002R12C08N1_DN	AD0003R06C04N2_DN	Dn-Dn	TGCCCATTGCTCACCTGATCACTTT	GGAGATAAAAAATTGGATAGCTCTT	298	51013	1684	EXOSC1	54585	1540	LZTFL1
DB0001R04C15N2_DN	AD0001R10C22N2_DN	Dn-Dn	CGCACTCTGAGCGGTTTACCGCCAT	CGCGGGCTGCCCGGATCACTACAC	74	57405	13089	SPC25	49856	7939	WDR8
DB0001R07C15N1_DN	AD0003R04C10N2_DN	Dn-Dn	CCACCCACGACCCAATCACAAGAAG	TCTTCTATCTTTCCTCATATATCAA	77	5577	14506	PRKAR2B	9702	10302	CEP57
DB0002R10C15N1_UP	AD0001R03C02N2_UP	Up-Up	GGCCTTGCGGCGGCGGGGGGGGGAG	TGTACTTTAGCATTATACATATGTC	312	79959	1190	CEP76	55722	4	CEP72
DB0002R06C03N2_UP	AD0002R01C07N2_UP	Up-Up	TATCGGGCAAGAGTGCGTGCGTCGG	GACTGAGTGTGAGTGTCAGAGTCAG	2	1454	4815	CSNK1E	3320	56677	HSP90AA1
DB0001R08C16N1_DN	AD0001R01C03N2_DN	Dn-Dn	GCTGCTGATTCGCCAGCTTCCTACC	GTGGACGTTTAAAATTTAAGGAACG	1	9738	1945	CP110	9814	9688	SFI1
DB0001R07C01N1_DN	AD0002R10C15N2_DN	Dn-Dn	GTCCCGCCTGCAGTCCCCATCTAGT	GTACTTAACGCGGGTTGAGACTTAC	158	57695	14162	USP37	10013	8810	HDAC6
DB0001R13C18N2_DN	AD0001R03C04N2_DN	Dn-Dn	CGCAACTTCAGCCCCCCGTGACTTC	GGCGCTCGAATCCTTACTCTCATAA	247	200894	52802	ARL13B	261734	10399	NPHP4
DB0003R08C10N2_DN	AD0002R05C12N2_DN	Dn-Dn	TGCCCCGCACCCTCCTTACAAGCTA	AAGTTACTCCCGTGCATTCGCTAAG	442	22919	56115	MAPRE1	203068	3825	TUBB
DB0003R04C05N1_DN	AD0001R15C15N2_DN	Dn-Dn	CTGTTTCAATATCTGCCTAGACACT	AAGTGAAGCACAAACATGCCAAAGT	70	25855	6651	BRMS1	22924	7187	MAPRE3
DB0002R10C17N2_UP	AD0002R05C07N2_UP	Up-Up	CAAGAGTCTCACTACACAATATATC	GAGTCTGTAACGTATTCGCACAGTT	195	79959	1190	CEP76	1454	4815	CSNK1E
DB0001R05C02N2_UP	AD0001R05C24N2_UP	Up-Up	CACCTGTGAATGGGGTCGGGGACGG	AGCTGGACACGACGCCGTGGTATTG	1	56890	9176	MDM1	56890	9176	MDM1
DB0002R12C19N2_UP	AD0001R07C17N2_UP	Up-Up	TGTTGGGCGCTGACGGAAGCCTTCG	TAGTCGCGGTCGGGGATAAGCTTTA	403	93621	12736	MRFAP1	5111	3156	PCNA
DB0003R09C09N2_UP	AD0001R06C02N2_UP	Up-Up	ACTACCGCCTATAACAGGTGTAGG	AGGACTCTTTTAGGATACGGTTTAC	1	9662	70249	CEP135	51259	6396	TMEM216
DB0002R12C23N1_UP	AD0003R05C20N2_UP	Up-Up	GGATTGCCTGCCAAAACGGGGCAGT	ATTGATAGAAGTAGAATTTCAGTGC	22	93621	12736	MRFAP1	9094	2588	UNC119
DB0002R10C15N1_UP	AD0003R02C05N1_UP	Up-Up	GGCCTTGCGGCGGCGGGGGGGGGAG	CACCGGGGGTGGTAGGGGGACTGGG	184	79959	1190	CEP76	5932	1563	RBBP8
DB0002R01C17N2_DN	AD0003R02C19N2_DN	Dn-Dn	CGCGCTGTTTCGCCCCGCTTCGAGC	GTAATAGAGTAAGACCCGATTATGT	152	54801	8819	HAUS6	114932	2777	MRFAP1L1
DB0002R10C19N2_UP	AD0001R07C23N2_UP	Up-Up	CTTGCCTAATTGACGCCTGACATGG	TTGGGGCGTTTTGCTACGACCCAGA	57	4957	3043	ODF2	57695	14162	USP37
DB0001R14C05N2_DN	AD0001R16C21N2_DN	Dn-Dn	CCTTGTGACTCGCCAACCCCCCGAG	GAGAGATATACGAAACATACTCAAC	36	26140	52663	TTLL3	84902	9655	CCDC123
DB0001R12C02N2_DN	AD0001R10C24N1_DN	Dn-Dn	TAGAACCCGACGTTTTTGACGTTTG	TGTCCGGGACCCTACTGAGCACATG	278	3320	8199	HSP90AA1	49856	7939	WDR8
DB0001R13C23N2_UP	AD0002R10C19N2_UP	Up-Up	GATTGAAGCACGGGGGTTTGGCCTC	CTATAATTACTTAAACAATGTACAG	1	164045	55072	HFM1	90410	4088	IFT20
DB0003R07C06N1_DN	AD0002R13C09N2_DN	Dn-Dn	CCAACTCACGGGACCACACCAAAGC	CCCCCATGCCATGCGACTATCTGTT	40	201255	7299	LRRC45	5701	7961	PSMC2
DB0002R06C21N2_UP	AD0002R05C18N2_UP	Up-Up	GGTCAGTGTGCTCGTTGGTTAGATA	AGCGGTTCTTGATCTTTTGTTATGG	145	7846	4595	TUBA1A	7846	4595	TUBA1A
DB0001R12C16N2_DN	AD0003R03C14N2_DN	Dn-Dn	AGGTTTGAAAATTAAGCCATCAAAC	CGCAGACGCTCTGCTCATTGTCGTA	146	284086	53456	NEK8	22974	3600	TPX2
DB0003R08C03N1_UP	AD0002R09C16N2_UP	Up-Up	AGGCAGCATAATGGTCTAATGCAGG	GCCGGCATAGCCGGGTTGTCCGGCG	17	22919	56115	MAPRE1	51175	2163	TUBE1
DB0002R08C11N2_UP	AD0002R13C10N2_UP	Up-Up	TATTGTTGCCGAGGTAACGGGGCCG	AAAAATGTCTTCCATGTCAGCTGAG	97	79600	71186	TCTN1	5701	7961	PSMC2
DB0001R08C06N2_DN	AD0001R16C12N2_DN	Dn-Dn	GATAAGTGAACATTTCTGCGTAAAA	GCGATAAGTCGTAGCGAGCAACGAA	316	1453	7634	CSNK1D	27229	907	TUBGCP4
DB0002R02C09N2_DN	AD0001R05C16N2_DN	Dn-Dn	ACAACTAGATTCCCTCAGCTTTTTG	TACGAACTTCACTAGTTGCTATGTG	74	10460	56175	TACC3	27229	5836	TUBGCP4
DB0002R06C21N2_UP	AD0001R11C04N2_UP	Up-Up	GGTCAGTGTGCTCGTTGGTTAGATA	GGGTTCGTTTGTGTGTATATTCAAT	9	7846	4595	TUBA1A	7283	8018	TUBG1
DB0002R08C24N2_UP	AD0002R15C10N2_UP	Up-Up	CCTATTCCGTATTATAATCAGACAA	TCTTTCCATATAAATGCGGAACGTC	170	10460	71455	TACC3	80321	1596	CEP70
DB0003R07C21N2_UP	AD0002R13C21N2_UP	Up-Up	GATGATGCTGAAGAAACACAATTTG	GATTCAGGACGACGTGCAAGGAGGG	38	51175	1716	TUBE1	56904	6148	SH3GLB2
DB0001R11C14N2_UP	AD0002R15C12N2_UP	Up-Up	TTAATGCCCCCGCGGTAATTCGTAA	CTGAATATATGTGATGGTATTGAGG	182	5518	5861	PPP2R1A	80321	1596	CEP70
DB0002R02C05N1_UP	AD0002R01C08N2_UP	Up-Up	GTTGGGTCGAAGGTGTTGCGCGTGA	GGGTATTAGACTAGATCGAACAGGG	323	3320	56677	HSP90AA1	10460	56175	TACC3
DB0001R05C05N2_DN	AD0003R04C16N2_DN	Dn-Dn	CATGAATTAGGGTAAATAAGCCAAG	CCAAAAGCGACAACTATTCGTATTA	173	56890	9176	MDM1	129880	10732	BBS5
DB0002R15C13N2_DN	AD0002R15C08N2_DN	Dn-Dn	GGCGCCCCGTGCTGACAGTAGAAGC	CCTGTGCGCGGTCCACCGTGGTACA	208	1639	8953	DCTN1	1069	5663	CETN2
DB0001R12C18N2_UP	AD0002R10C15N2_UP	Up-Up	CCTTCTGCTACCGGAATTGTGTACG	GGTGGAGTCCATCATTTTATCGGGA	560	284086	53456	NEK8	10013	8810	HDAC6
DB0003R06C10N2_UP	AD0001R10C03N2_UP	Up-Up	ATTTGGTTAACCGCTATAACCTGGT	TTTTTAATTCCTGGTTACTCGGTCG	186	54585	10414	LZTFL1	23332	10089	CLASP1
DB0002R06C11N2_DN	AD0001R12C24N2_DN	Dn-Dn	CGACCGTTCAGCGTACGTGACCCGA	AGGCCAGCCTTTCTTTCCAGAATAC	175	203068	3825	TUBB	134359	52781	POC5
DB0002R05C21N2_UP	AD0001R01C03N2_UP	Up-Up	CGCATCGCATTTTTGTCATCATGGA	CCGGGGGTGGGGAGACGGCCCTGGA	212	1453	3787	CSNK1D	9814	9688	SFI1
DB0003R08C01N2_DN	AD0002R06C12N1_DN	Dn-Dn	CTCTATCCACGTAAGCTGATCCAGC	CAATAACTGAAAGAACTGTAGTGCT	1	282809	1515	POC1B	147841	71933	SPC24
DB0003R08C01N2_DN	AD0002R01C11N2_DN	Dn-Dn	CTCTATCCACGTAAGCTGATCCAGC	CACCCCCCCAGACCCCGGACATTCG	169	282809	1515	POC1B	11030	3504	RBPMS
DB0002R12C23N1_UP	AD0001R16C18N2_UP	Up-Up	GGATTGCCTGCCAAAACGGGGCAGT	GCGTAACATGTTGTGGTCCGATACT	60	93621	12736	MRFAP1	54801	8819	HAUS6
DB0002R06C05N1_UP	AD0002R09C21N2_UP	Up-Up	GATAGATGACTCAGATCGGTACATA	AAACGTATGCATCATGGGTACAATT	170	10426	8943	TUBGCP3	80254	7011	CEP63
DB0001R05C05N2_UP	AD0001R02C11N2_UP	Up-Up	GGGGGTGGGGTACCGGTAGATGGGT	GGAGGTTGGCGGCCATTCTCGTGCG	46	56890	9176	MDM1	10376	1072	TUBA1B
DB0002R02C01N2_UP	AD0002R15C19N2_UP	Up-Up	TCAAGCGCTAGCTGTCCCATGGGGT	AGAACATGTGTACATGGCCAGGAAT	79	64376	1154	IKZF5	22852	70210	ANKRD26
DB0001R10C01N2_UP	AD0002R14C05N2_UP	Up-Up	ATTGCCCAGGCCGAGAGAATTTTTG	CTTAATGTAATTAACAAACCTTAAC	87	10540	3453	DCTN2	638	3740	BIK
DB0001R14C20N1_DN	AD0002R14C01N2_DN	Dn-Dn	CTACGGCATGAAATTAACAGTTCCA	CATGAGGCCCCATCCTCGTCCCGGT	282	582	56157	BBS1	6285	3757	S100B
DB0001R06C16N2_UP	AD0002R13C18N2_UP	Up-Up	GGACCAGTAGTCACGTTTATGGTGG	ACGGTCGTATACAGCAGGGGTAGTG	121	5111	3156	PCNA	665	2427	BNIP3L
DB0002R16C19N2_DN	AD0001R13C01N2_DN	Dn-Dn	CAAAGACATCCCCCACCATTTATCC	GTAAGCATGATCGGCCAACCTACTT	49	10426	2984	TUBGCP3	134359	52781	POC5
DB0002R08C02N2_DN	AD0002R12C03N2_DN	Dn-Dn	GTGTCTTTCCACTGTGGCATAGAGG	CCCGCTGCCATATAATACCGTTCAT	22	5566	71136	PRKACA	56915	4997	EXOSC5
DB0002R09C02N2_DN	AD0002R05C07N2_DN	Dn-Dn	ACGCGGCCCATATCCCACAGCTACC	CGACCCAGGTCCAATTTAAAAGATT	1	10460	71455	TACC3	1454	4815	CSNK1E
DB0001R02C22N2_DN	AD0002R09C21N2_DN	Dn-Dn	TAAGCCTTGTTCCCTGACAAAGATG	TCCCGACGGCCTCAAATCACCATAA	376	10376	6115	TUBA1B	80254	7011	CEP63
DB0002R13C19N2_DN	AD0001R08C03N2_DN	Dn-Dn	GATCCTGGCTCGCACTAAAGCTCGC	GGTTGTTCCGGTTCTCCGGAGACAG	143	5711	7647	PSMD5	57695	14162	USP37
DB0001R14C05N2_UP	AD0002R14C23N2_UP	Up-Up	CATAGTGGTTACTAGTAATCGTTAA	GTGGAGGCCCGACGGGGCAGGGGGG	184	26140	52663	TTLL3	79441	4024	HAUS3
DB0001R14C19N2_UP	AD0001R13C01N2_UP	Up-Up	TAGTCCTTAATCGTTTGCTGGCGTA	GTGTGGGAGAGTGGTTAGGGGGGCG	1	582	56157	BBS1	134359	52781	POC5
DB0002R01C19N2_DN	AD0002R07C20N2_DN	Dn-Dn	CCCGCCCAGCACCCTCTAAGACCAC	TGCAGGTTAGACACGGAATCTGGAT	18	54801	8819	HAUS6	5048	12270	PAFAH1B1
DB0001R06C07N2_DN	AD0001R15C02N2_DN	Dn-Dn	CGGAGACTACCAACCAGAACCAAAC	TGGAGACTGCCTCGCAAACTCGTGT	405	11258	3972	DCTN3	1070	5538	CETN3
DB0002R09C14N2_UP	AD0001R09C06N2_UP	Up-Up	TTTCCCAGACTTCTGGTATACGGTC	AGGGGTAGAGGCATGGAGCTTCCGA	231	51175	2163	TUBE1	203068	14788	TUBB
DB0002R02C22N1_DN	AD0001R02C03N1_DN	Dn-Dn	ACCGGTACTCATGTGTGGGCGCACC	TCTCAAAAATGTGAAAAGAAAGGTA	26	694	5844	BTG1	10382	6055	TUBB4
DB0002R11C18N2_DN	AD0002R11C22N2_DN	Dn-Dn	TGGCCCGCCCCTGACCGCCCTAACT	GAAACTGCAAATTCGAATAGATTAT	1	27077	4426	B9D1	5708	5171	PSMD2
DB0002R15C08N2_UP	AD0002R16C19N1_UP	Up-Up	TTATCGCTCTGAGACTCGAATTCGG	GCCGCGGGATGCCCTGGGAGCTGCG	120	84100	1857	ARL6	9793	9657	CKAP5
DB0001R13C21N2_UP	AD0002R02C02N1_UP	Up-Up	GTCTCATATAGGGTGTTATGACGTA	TGGAATGAGTAGGAGGTGACTGTGC	131	200894	52802	ARL13B	163	4761	AP2B1
DB0003R09C07N2_DN	AD0002R15C15N2_DN	Dn-Dn	CACACTTTGTACTCGCTCACATACT	TAGGCCGAAAATGAGACCTCATAGA	163	22852	70210	ANKRD26	23177	3746	CEP68
DB0002R06C11N2_DN	AD0001R11C06N2_DN	Dn-Dn	CGACCGTTCAGCGTACGTGACCCGA	CCGCAAAGCTCGAATCAACACGACC	189	203068	3825	TUBB	7283	8018	TUBG1
DB0001R05C12N2_DN	AD0002R13C14N2_DN	Dn-Dn	CTCCAGGTCGCCGCCTGCCGCCTTC	AGGCACTGAAGTCATCATGAGATCG	69	80321	9161	CEP70	1019	4019	CDK4
DB0002R09C18N2_UP	AD0001R07C16N2_UP	Up-Up	GGGCTATCTATCGTTAACTGGTGTG	TTTGTCTTGGACCTCCTTTACATCC	1	51175	2163	TUBE1	5111	3156	PCNA
DB0002R06C05N1_DN	AD0002R01C04N2_DN	Dn-Dn	CACCTCCGTCGTCGGGCACCTGCCT	CCCTCCCTAACTCACGGCAGTCGCG	186	10426	8943	TUBGCP3	84902	9655	CCDC123
DB0001R13C08N2_DN	AD0003R01C24N2_DN	Dn-Dn	TACGCTTCAATGAATACCCCGGCTG	GCACGGCCTGACGCAACTTCCGGGA	140	134359	52781	POC5	9112	8956	MTA1
DB0001R16C04N2_UP	AD0001R07C20N1_UP	Up-Up	ACATTCTGTATCCTCTGGCGGCTGC	GACATTGGAGACAGGTTAAGCACAC	283	51274	15026	KLF3	10142	14138	AKAP9
DB0001R10C13N2_UP	AD0003R02C07N2_UP	Up-Up	AAACGATCGAGTGAGGGTTGTGATG	GCACGGTGGGGGAAGGGTGGAAGTT	670	49856	7939	WDR8	6844	4137	VAMP2
DB0002R05C10N2_DN	AD0002R03C22N2_DN	Dn-Dn	GCCCGTCCTACCCGCGCGACCTGTC	CTCGGAGATTGTTCATCCACGTATG	321	25886	4487	POC1A	54930	3863	HAUS4
DB0002R06C24N2_UP	AD0002R06C02N2_UP	Up-Up	GCAACACGGGTGCGACGGAGGTAGG	ACGCTCTGCCGTTCTCGGCCACTGG	468	55012	2389	PPP2R3C	55012	2389	PPP2R3C
DB0002R11C16N2_UP	AD0002R11C19N1_UP	Up-Up	TGTATTGTATTGGTATTGGCAGATT	CAAAATCTGCCCAAGTATAGCTGC	150	27077	4426	B9D1	51053	5591	GMNN
DB0001R14C21N2_UP	AD0002R05C10N2_UP	Up-Up	GTTTGTTGAGAGTTAGTGGGCTCTG	CTATAATAGTTTTTAACAACAGAGA	138	3796	8070	KIF2A	10426	8943	TUBGCP3
DB0002R02C22N1_UP	AD0002R10C16N2_UP	Up-Up	TCTTGGATTATATATTATCCGCGAA	AACACGGGGCGCGTAAGGGGGCGGG	24	694	5844	BTG1	10013	8810	HDAC6
DB0002R12C13N2_UP	AD0003R03C19N2_UP	Up-Up	GGCAAAACTGATAATGAAGAGTACT	AAACAAGGCGTTGTTCGCCGGTTTA	31	1019	4019	CDK4	5347	2963	PLK1
DB0002R04C14N2_DN	AD0001R10C16N2_DN	Dn-Dn	CACATCTCCGATTGCTCTCGTCCCT	CCCTAGGTCATAGGAACTTTCAATT	224	164045	53147	HFM1	11116	7071	FGFR1OP
DB0001R01C02N2_DN	AD0001R01C22N2_DN	Dn-Dn	CCCCCCCTCCCTCGTAATCGCTGCC	TCGCGCAGCTAGGCGTAGAGAGCCC	66	9814	9688	SFI1	29922	5633	NME7
DB0003R05C10N2_UP	AD0001R13C01N2_UP	Up-Up	AAGTGGCCGGTATGTGGTAAAGTGG	GTGTGGGAGAGTGGTTAGGGGGGCG	9	5347	2963	PLK1	134359	52781	POC5
DB0001R13C18N2_DN	AD0001R13C17N1_DN	Dn-Dn	CGCAACTTCAGCCCCCCGTGACTTC	CCTCTATGCGCCACTACCGTCCACG	175	200894	52802	ARL13B	8655	56155	DYNLL1
DB0002R10C15N1_UP	AD0002R06C23N2_UP	Up-Up	GGCCTTGCGGCGGCGGGGGGGGGAG	TAGACCGCATAGGCAATCATGTGTT	140	79959	1190	CEP76	55142	6429	HAUS2
DB0003R07C11N2_UP	AD0001R14C07N2_UP	Up-Up	CTTCAAATTTGGATCTTAGCGCCAT	GGATAGATTAAGTCGCGAAAGCCTT	80	54585	1540	LZTFL1	582	56157	BBS1
DB0002R16C05N2_DN	AD0001R10C01N2_DN	Dn-Dn	GCTGTGCTTCGCTATAAGCCACGGC	GTCGCTTATTGCTCATGCAATCTGT	87	80321	1596	CEP70	90410	10243	IFT20
DB0001R08C02N2_UP	AD0002R06C18N2_UP	Up-Up	TTAGCTGCTAGGGGATGCGGGATTG	GTTCCCACAAGGTCTGGCGTGCGGC	38	203068	14788	TUBB	55142	6429	HAUS2
DB0002R12C24N2_DN	AD0002R16C02N2_DN	Dn-Dn	GCTTCCAAAATGAAGGTATGATACA	CACGTTCAAAGATGCCGACAAGGGC	369	23429	1644	RYBP	22852	70210	ANKRD26
DB0002R06C23N2_UP	AD0001R11C16N2_UP	Up-Up	TCTAGAGCGATGGGTGCTGGAGGAT	GATGAAAGTTAAGGTGCTTAGTAAG	197	7846	4595	TUBA1A	3320	8199	HSP90AA1
DB0003R04C22N2_DN	AD0003R05C07N2_DN	Dn-Dn	CCCCGACTGGGAGGATCGCCAACCC	GCGTTCACAATAAACAAGGTAAATG	301	22974	3600	TPX2	93323	7014	HAUS8
DB0001R06C04N2_DN	AD0001R10C18N2_DN	Dn-Dn	GGACAATACAGGGTCGACGAGCATA	CACAACGCACCGCCGCCAACGCGGC	1	80184	2699	CEP290	11116	7071	FGFR1OP
DB0002R16C02N2_DN	AD0002R12C21N2_DN	Dn-Dn	CTCGGCCCCCGAATTTGATACTCCA	CCCCGCCGTCCAAGCGGAACTTACT	251	80321	1596	CEP70	5111	3156	PCNA
DB0001R06C20N2_DN	AD0001R05C21N2_DN	Dn-Dn	TCACGGCCGACCTCAACAACGCGTC	CGGTCGGTGAACTTGGCTAATGGAG	102	10142	14138	AKAP9	29911	573	HOOK2
DB0002R08C24N2_DN	AD0001R09C24N2_DN	Dn-Dn	CGGCCGCCCGTCTAACCTAGATATA	GTCCCTGTCTGTTTCGCTGTCGAAT	226	10460	71455	TACC3	90410	10243	IFT20
DB0003R07C11N2_UP	AD0002R04C07N2_UP	Up-Up	CTTCAAATTTGGATCTTAGCGCCAT	GAGGACCCAACTGCGATGTATGAGG	5	54585	1540	LZTFL1	25886	4487	POC1A
DB0001R14C20N1_UP	AD0002R04C23N2_UP	Up-Up	CTGTTGATCACGTATATTTATCTTC	CACTTGTAGTATAGTCCTAGAATTG	387	582	56157	BBS1	1453	3787	CSNK1D
DB0002R05C23N2_UP	AD0002R02C16N2_UP	Up-Up	CAGTTAGGCATAAACTGACATCTGT	TAATGTCGACGCCCACATGGCAATT	34	1453	3787	CSNK1D	3320	53186	HSP90AA1
DB0003R07C18N2_DN	AD0001R13C05N2_DN	Dn-Dn	ACGGTCCCGGAGCGCTCCAAACCGC	CAGGCTCTCTTCGGAGTCCGCATGG	54	51175	1716	TUBE1	200894	52802	ARL13B
DB0001R06C08N2_UP	AD0003R05C11N2_UP	Up-Up	TTCGTTTCCACTGGTTAGTGCTGCC	AAACCGCAGGTTTGTGTTAGTTCTA	154	79003	3288	MIS12	93323	7014	HAUS8
DB0002R15C14N2_UP	AD0001R16C16N1_UP	Up-Up	CTGTCTGTTGCTAGCGAGCTTCTAT	AGATATAATATCCCAGGAATCGTTA	138	1639	8953	DCTN1	54801	8819	HAUS6
DB0001R14C05N2_DN	AD0003R04C16N2_DN	Dn-Dn	CCTTGTGACTCGCCAACCCCCCGAG	CCAAAAGCGACAACTATTCGTATTA	41	26140	52663	TTLL3	129880	10732	BBS5
DB0001R16C06N2_DN	AD0002R09C20N2_DN	Dn-Dn	CACAATGGAGTGCAATACGCAATCC	TAACACCCTAAACTTACTCTGAAAT	78	22924	7187	MAPRE3	80254	7011	CEP63
DB0001R12C02N2_DN	AD0001R16C10N2_DN	Dn-Dn	TAGAACCCGACGTTTTTGACGTTTG	GTTTCAAGGCTAAAGGTTAGATGAT	83	3320	8199	HSP90AA1	27229	907	TUBGCP4
DB0001R08C05N2_UP	AD0003R02C07N2_UP	Up-Up	AGCGCCCTCTCGTGAAGGACGATGC	GCACGGTGGGGGAAGGGTGGAAGTT	168	203068	14788	TUBB	6844	4137	VAMP2
DB0002R05C21N2_UP	AD0002R05C16N2_UP	Up-Up	CGCATCGCATTTTTGTCATCATGGA	CAATCATCAATATTAGCCTTTGGAT	280	1453	3787	CSNK1D	10383	2550	TUBB2C
DB0003R06C05N1_DN	AD0002R02C03N2_DN	Dn-Dn	GCCAACACAGGAATAGTGTTGCCAT	GCGCTTTGACACTGATGACTCACCC	33	9702	10302	CEP57	163	4761	AP2B1
DB0002R08C01N2_UP	AD0001R02C01N1_UP	Up-Up	ATGTTTGCCGACGAGATTATGTGGT	GAGTACTTCTGTTCTAGGTCATTGA	184	5566	71136	PRKACA	29922	5633	NME7
DB0001R05C11N2_UP	AD0001R04C09N2_UP	Up-Up	CTGATGGATGGGGCCGCGTGGCTGC	GTTGAAGACGAACCGAATTGGGCCA	224	80321	9161	CEP70	26146	11570	TRAF3IP1
DB0001R16C03N2_DN	AD0003R02C02N1_DN	Dn-Dn	AGAGCGATCCCCACCGTCATCTTTT	AGACAAACACACATTTCAGATAGCA	152	51274	15026	KLF3	9112	8956	MTA1
DB0001R10C10N2_DN	AD0002R11C03N2_DN	Dn-Dn	CCTGGAGCAGACCCTAGGGCAGGTT	GTGAAGTCGCTATTTAAAAATATTC	57	49856	7939	WDR8	90410	4088	IFT20
DB0001R11C20N1_UP	AD0001R15C19N2_UP	Up-Up	TCCTTTAAGATCCAGCAAGGGCGCA	GGCGTTTGCGTGTATGTACGGCGGC	522	3320	8199	HSP90AA1	983	5873	CDK1
DB0002R12C02N2_DN	AD0001R01C21N2_DN	Dn-Dn	GAGATGCAGAATGGAAGATGGATGG	CTCTATGTAGTAAAGACAGCCAAAA	6	5700	4018	PSMC1	10121	3250	ACTR1A
DB0001R02C08N2_UP	AD0002R16C03N2_UP	Up-Up	GTAGAACCTCTGTGTAGTTTAGGGC	GGGAATGGGAACCTATGATAGCTGTT	44	55559	347	HAUS7	22852	70210	ANKRD26
DB0001R05C02N2_UP	AD0003R03C13N2_UP	Up-Up	CACCTGTGAATGGGGTCGGGGACGG	AAAAGATAGTACCAGGAGACGTGGG	329	56890	9176	MDM1	22974	3600	TPX2
DB0002R05C02N2_DN	AD0001R15C02N2_DN	Dn-Dn	GCCGAACTAAACACGGAACCCAGGA	TGGAGACTGCCTCGCAAACTCGTGT	146	25886	4487	POC1A	1070	5538	CETN3
DB0003R07C10N2_UP	AD0003R06C08N2_UP	Up-Up	ACCATCGTTTTGGAATGTGGGGCTA	CGGAAACCGGCATGAGCGGTGAGTA	271	54585	1540	LZTFL1	83540	5774	NUF2
DB0001R10C15N2_DN	AD0001R01C21N2_DN	Dn-Dn	CACCCTCCCACGGCTGCAGCCTTGG	CTCTATGTAGTAAAGACAGCCAAAA	338	7283	8018	TUBG1	10121	3250	ACTR1A
DB0001R05C20N2_DN	AD0002R05C18N2_DN	Dn-Dn	GACAGAACGAATCTTAATTCGTCCA	TGCTATAACCTCAAAGTACCGTTCC	345	10733	2057	PLK4	7846	4595	TUBA1A
DB0002R06C04N2_UP	AD0001R15C10N2_UP	Up-Up	TGAGTCCTTGCGGGACTCTGTGCT	AAACTTTTAGAGAGGGCGGGGGCGG	334	1454	4815	CSNK1E	22924	7187	MAPRE3
DB0001R06C14N1_DN	AD0001R15C19N2_DN	Dn-Dn	ACCGCCTCGCGCGACCCAGCACTCC	ACAATTTCTCTGCTCAACATAAACT	22	5111	3156	PCNA	983	5873	CDK1
DB0001R11C20N1_DN	AD0002R02C04N2_DN	Dn-Dn	CCCCCCCGTTCCCGCCAGAAGCCCT	CTAAGGACCTCAATTCTAGCCAATA	212	3320	8199	HSP90AA1	29883	10940	CNOT7
DB0002R08C08N2_DN	AD0001R14C14N1_DN	Dn-Dn	GTCCCTCACACGCGCCCGCACATCG	TAAATTTAAAATAAGTATCAATCGG	40	81620	6142	CDT1	582	56157	BBS1
DB0003R07C11N2_DN	AD0002R14C15N2_DN	Dn-Dn	CGGCCGCAGATAACCCCGCGGCACC	GTACTACCAAATGAAATCTCAACTC	1	54585	1540	LZTFL1	1639	8953	DCTN1
DB0002R14C07N2_DN	AD0002R07C08N2_DN	Dn-Dn	GCCACGCGTGCCATATACGTCCGAA	TAACCCTCTAAAATACACTTACAGA	419	894	6359	CCND2	95681	71181	TSGA14
DB0001R08C22N2_UP	AD0003R01C13N2_UP	Up-Up	AATGTTATGGTCAGGGCCGGGTTTA	GGACGCGTGCTGCAAACGGGGGATG	37	93323	7014	HAUS8	7329	3129	UBE2I
DB0002R14C06N1_DN	AD0002R13C14N2_DN	Dn-Dn	TTACGCAATCGGATACTGTACAAAT	AGGCACTGAAGTCATCATGAGATCG	75	894	6359	CCND2	1019	4019	CDK4
DB0001R09C14N2_DN	AD0003R06C12N2_DN	Dn-Dn	GCCCCTCCACTCCACACCGGTCCAG	TTACAAATACCTATATATGGTCTGC	132	23332	10089	CLASP1	60509	4496	AGBL5
DB0002R15C02N2_DN	AD0001R05C20N2_DN	Dn-Dn	GAGAGTTTATCGAAATCATGCTGGA	CGGGTACACGCTCAGACTAAGACTA	189	599	53726	BCL2L2	29911	573	HOOK2
DB0001R02C21N2_UP	AD0001R02C14N2_UP	Up-Up	ACTATGATGTGGGAAAGGACTCAGA	CTTGGGTCGGGAGGGCGTTTGGGGG	430	10376	6115	TUBA1B	10376	229	TUBA1B
DB0002R08C19N2_DN	AD0002R02C16N2_DN	Dn-Dn	CTTCTCACAATCTTGAGGCCCATCC	GTCTAATACCTCATACACTCACTCA	67	6683	72169	SPAST	3320	53186	HSP90AA1
DB0001R16C03N2_DN	AD0002R15C08N2_DN	Dn-Dn	AGAGCGATCCCCACCGTCATCTTTT	CCTGTGCGCGGTCCACCGTGGTACA	532	51274	15026	KLF3	1069	5663	CETN2
DB0002R11C22N2_UP	AD0002R12C05N1_UP	Up-Up	GGATGCAGTAATTAAAGATCACGGT	GCTCAGTGGGCTAGATGGGTGGATG	1	51053	5591	GMNN	1032	3933	CDKN2D
DB0001R01C02N2_UP	AD0002R02C20N1_UP	Up-Up	AGTTGAGTTCTGCAGGGACGTCGGA	CAGAGATGATGAAAATCTCTAATTT	175	9814	9688	SFI1	49856	55298	WDR8
DB0001R02C13N2_DN	AD0001R10C18N2_DN	Dn-Dn	CCGCCCTCTGATTAGTTCCGCGTCT	CACAACGCACCGCCGCCAACGCGGC	60	29922	5633	NME7	11116	7071	FGFR1OP
DB0001R12C06N2_UP	AD0003R04C10N2_UP	Up-Up	TGGACATTGCGTGACGTTAATAACT	CTGTGATCACAGGCAATCGAATTTA	1	121441	1509	NEDD1	9702	10302	CEP57
DB0002R02C01N2_DN	AD0003R03C18N2_DN	Dn-Dn	AAGCGCTACCGCTTACCTTGAGCAA	CTAAACGAATCTTCACCACTGTTCC	142	64376	1154	IKZF5	26140	9089	TTLL3
DB0001R04C17N2_UP	AD0001R12C04N2_UP	Up-Up	AAGTGCAATGCGCCATTAGATTTTT	AAGGGTCGGGGGGTCCTGAGCGGGT	186	115106	13260	HAUS1	201255	7299	LRRC45
DB0002R07C02N2_DN	AD0001R08C20N2_DN	Dn-Dn	CCCCTGTCTCCTCTCCGTGCCGATT	CCTCCGCATCGGGGGCTAAGTTTTA	121	55012	2389	PPP2R3C	4739	14735	NEDD9
DB0001R02C07N2_DN	AD0001R06C17N2_DN	Dn-Dn	TCATTAGCTAAATATAGAGTGTGTT	GCTAGGGAGTTTTAAGATAAGAGTT	165	55559	347	HAUS7	80184	2699	CEP290
DB0001R05C11N2_UP	AD0001R01C04N2_UP	Up-Up	CTGATGGATGGGGCCGCGTGGCTGC	GGAGACGAACCGATAGGGGACAGGA	240	80321	9161	CEP70	2275	5359	FHL3
DB0001R16C13N2_UP	AD0001R01C14N2_UP	Up-Up	AATCATGAAGACGTTGGCGCGGGGG	ATATCTTAGGCTGTGTGAACGGTAG	66	983	5873	CDK1	1020	3701	CDK5
DB0001R16C08N2_UP	AD0002R09C21N2_UP	Up-Up	GTGCGCGTTAGAGTTTCATTAGGGA	AAACGTATGCATCATGGGTACAATT	389	22924	7187	MAPRE3	80254	7011	CEP63
DB0002R07C04N2_UP	AD0001R13C01N2_UP	Up-Up	TGCTAATGGGTAGAACAGGCTACTG	GTGTGGGAGAGTGGTTAGGGGGGCG	252	83540	5774	NUF2	134359	52781	POC5
DB0002R11C24N2_UP	AD0001R04C22N2_UP	Up-Up	TGGTAGTGACGCAATCAGCGTAGTT	ATGTCACGAGTTCAAGCGTTCGGGG	251	51053	5591	GMNN	1778	12239	DYNC1H1
DB0003R07C18N2_DN	AD0001R03C04N2_DN	Dn-Dn	ACGGTCCCGGAGCGCTCCAAACCGC	GGCGCTCGAATCCTTACTCTCATAA	9	51175	1716	TUBE1	261734	10399	NPHP4
DB0002R16C19N2_UP	AD0002R12C05N1_UP	Up-Up	CAAAGGTCAAGTGGAACGGTGAGAG	GCTCAGTGGGCTAGATGGGTGGATG	1	10426	2984	TUBGCP3	1032	3933	CDKN2D
DB0001R03C13N2_DN	AD0003R04C17N2_DN	Dn-Dn	TCCAGTTAATAGGTAAGTAACGTTG	CCCTACCCGATCCGACGCACGCCCT	47	6286	2693	S100P	129880	10732	BBS5
DB0002R04C12N2_UP	AD0001R01C04N2_UP	Up-Up	ATGGTGTGAAGACCGGATGGAGGAG	GGAGACGAACCGATAGGGGACAGGA	163	164045	53147	HFM1	2275	5359	FHL3
DB0001R15C04N2_DN	AD0001R16C10N2_DN	Dn-Dn	CCCAGCTTGCCGTCCCAAACATCGT	GTTTCAAGGCTAAAGGTTAGATGAT	382	1070	5538	CETN3	27229	907	TUBGCP4
DB0001R06C13N2_UP	AD0003R04C06N2_UP	Up-Up	TCTAGAGGGGAGAGGCAGAGTGGTG	ATGGGGTACGGCACAGCTGTTACAC	209	55233	925	MOBKL1B	585	1740	BBS4
DB0001R04C02N2_UP	AD0001R12C02N2_UP	Up-Up	CATAGAATTTGGGTGTTCGACGCGG	GTAACAAGGTTATAATGGTTTAGAT	104	132320	12277	SCLT1	121441	1509	NEDD1
DB0001R06C03N2_UP	AD0001R10C08N2_UP	Up-Up	GCCCGGTTGGATTGGGTCTGTTTGG	GAGTGTTCTTACCACTAAAGGAATT	596	80184	2699	CEP290	10376	7910	TUBA1B
DB0001R12C16N2_UP	AD0002R01C08N2_UP	Up-Up	AAACTATGCATGTGCGGGGCAGCTC	GGGTATTAGACTAGATCGAACAGGG	184	284086	53456	NEK8	10460	56175	TACC3
DB0001R13C08N2_DN	AD0001R06C09N2_DN	Dn-Dn	TACGCTTCAATGAATACCCCGGCTG	CGCATTTGGCAGTGACCATTAACTA	271	134359	52781	POC5	5108	8878	PCM1
DB0001R15C24N1_UP	AD0002R07C20N2_UP	Up-Up	ACCCTACTAAACGTTTATATAGCGT	CTGTGTTGAGCTTCGGTTTATACCA	119	7531	34	YWHAE	5048	12270	PAFAH1B1
DB0001R05C11N2_DN	AD0001R12C13N2_DN	Dn-Dn	CCCGCCATCCTGCTCGCTCCCCCTA	TAAATACCATTAAGCATATAAACAC	33	80321	9161	CEP70	284086	53456	NEK8
DB0002R07C02N2_DN	AD0003R02C05N1_DN	Dn-Dn	CCCCTGTCTCCTCTCCGTGCCGATT	TCTAGCTATGAAGTCATTATCTGTC	1	55012	2389	PPP2R3C	5932	1563	RBBP8
DB0001R12C18N2_DN	AD0002R05C18N2_DN	Dn-Dn	AACAACTGTTGAGCACTGTCAGATT	TGCTATAACCTCAAAGTACCGTTCC	268	284086	53456	NEK8	7846	4595	TUBA1A
DB0002R15C02N2_DN	AD0002R07C08N2_DN	Dn-Dn	GAGAGTTTATCGAAATCATGCTGGA	TAACCCTCTAAAATACACTTACAGA	453	599	53726	BCL2L2	95681	71181	TSGA14
DB0002R08C01N2_UP	AD0001R02C18N1_UP	Up-Up	ATGTTTGCCGACGAGATTATGTGGT	AAATAATTGGCCCGTCAGAAGTACG	16	5566	71136	PRKACA	10376	6115	TUBA1B
DB0002R08C01N2_DN	AD0002R05C03N2_DN	Dn-Dn	TATGGAGAGCCAGAGAGACACAACC	AGGGCTGACATATAAACTCTCTCTA	41	5566	71136	PRKACA	1453	3787	CSNK1D
DB0002R10C18N2_DN	AD0001R08C11N2_DN	Dn-Dn	TCAGGCCTGCAATGTGCAGATAGTA	GCCCTGATAGAATTCGGAGAGTAAC	205	4957	3043	ODF2	4751	14238	NEK2
DB0001R06C04N2_UP	AD0001R14C18N1_UP	Up-Up	AGGAGTCGTGGGTGCGTGGGGGCGA	AACATGGAGCTTGCAGGGTCCGCAG	52	80184	2699	CEP290	3796	8070	KIF2A
DB0002R10C19N2_UP	AD0002R02C24N2_UP	Up-Up	CTTGCCTAATTGACGCCTGACATGG	AGGTTGTTGTTTCCTCTAGCGGGTT	18	4957	3043	ODF2	51143	56626	DYNC1LI1
DB0001R03C01N2_UP	AD0002R08C04N2_UP	Up-Up	TGGGCGAGCCGTACGCCCCAGGTGC	ATAGCAGGTTCTGTTGAGCGTTGGC	47	57819	6601	LSM2	79600	71186	TCTN1
DB0003R04C22N2_UP	AD0001R05C13N2_UP	Up-Up	CCCGCGGGGGCGGTTAGCGGGTGAA	TATGTTTCTTTATCGATACTTGCAC	143	22974	3600	TPX2	115106	13260	HAUS1
DB0002R02C05N1_DN	AD0002R15C13N2_DN	Dn-Dn	ATTGCGCACATTGGGCCACAACGGA	CGAAAAAGATGAGTTTAGGCGCTTA	297	3320	56677	HSP90AA1	23177	3746	CEP68
DB0003R04C04N2_UP	AD0001R01C12N2_UP	Up-Up	ACTGTTTAGGTCGGAGCACACGAGA	CACATATAAAATCTTCATGTGCAAT	598	25855	6651	BRMS1	1020	3701	CDK5
DB0001R01C19N2_DN	AD0002R09C04N2_DN	Dn-Dn	CCTCTCCTCCCCGAAGGACCAGCTC	CGCCGACAGTTACCCCCAAGCCTTG	157	7532	801	YWHAG	10460	71455	TACC3
DB0002R06C24N2_DN	AD0003R01C02N1_DN	Dn-Dn	CCCCAGCCACCCTGTCGGCCTGTAG	TGCAGTTGTATCGAGAACGCATCAA	181	55012	2389	PPP2R3C	10013	2397	HDAC6
DB0003R08C18N2_UP	AD0002R13C17N2_UP	Up-Up	TCTCCTGGTTTCATATGGGCTTATC	ACATACTTAGCCGGTTTTCCTCCGT	160	51199	70446	NIN	665	2427	BNIP3L
DB0003R09C10N1_DN	AD0001R13C02N2_DN	Dn-Dn	CCCTACTCAGTTACACCCACTACTT	TCTTGGATGCGACGGAAGCTTGATG	172	9662	70249	CEP135	200894	52802	ARL13B
DB0002R02C17N2_UP	AD0001R01C03N2_UP	Up-Up	GGCAAAGGTCAGCAGGGGGGGGGCG	CCGGGGGTGGGGAGACGGCCCTGGA	401	26119	9194	LDLRAP1	9814	9688	SFI1
DB0003R09C10N1_DN	AD0002R09C20N2_DN	Dn-Dn	CCCTACTCAGTTACACCCACTACTT	TAACACCCTAAACTTACTCTGAAAT	446	9662	70249	CEP135	80254	7011	CEP63
DB0001R03C16N1_DN	AD0001R12C24N2_DN	Dn-Dn	CAAACTCGACTCCTCCCTCATGATC	AGGCCAGCCTTTCTTTCCAGAATAC	220	11104	11609	KATNA1	134359	52781	POC5
DB0002R12C05N2_UP	AD0001R01C14N2_UP	Up-Up	TACGGTGTTGCGTTCTGGATGAAAT	ATATCTTAGGCTGTGTGAACGGTAG	1025	5700	4018	PSMC1	1020	3701	CDK5
DB0001R08C12N1_UP	AD0002R05C24N2_UP	Up-Up	GGTATCTGTATAGGGTCGAAGTTTA	TGTCTATATGGGCGAGGCGTCGCTC	2064	8636	2717	SSNA1	55012	2389	PPP2R3C
DB0002R02C05N1_DN	AD0002R05C18N2_DN	Dn-Dn	ATTGCGCACATTGGGCCACAACGGA	TGCTATAACCTCAAAGTACCGTTCC	507	3320	56677	HSP90AA1	7846	4595	TUBA1A
DB0001R06C18N2_DN	AD0003R05C01N2_DN	Dn-Dn	CTGGATTCATAGGCTTTCGAAAAGT	ATCAAATGGTCTGAATTGACATTTG	224	10142	14138	AKAP9	4957	3043	ODF2
DB0002R02C05N1_UP	AD0002R09C15N2_UP	Up-Up	GTTGGGTCGAAGGTGTTGCGCGTGA	ATGGTGACCTATCGAATATCGTTTG	27	3320	56677	HSP90AA1	51175	2163	TUBE1
DB0002R05C02N2_UP	AD0002R06C11N2_UP	Up-Up	TGCACTGTCATTATTACATGCCAGT	GAGAAGCGGTAGGGTGAGTAGGTAA	206	25886	4487	POC1A	147841	71933	SPC24
DB0001R06C03N2_DN	AD0001R03C04N2_DN	Dn-Dn	ATTCTAACTCACTGTGCCGGTAATG	GGCGCTCGAATCCTTACTCTCATAA	12	80184	2699	CEP290	261734	10399	NPHP4
DB0002R08C13N2_UP	AD0003R05C11N2_UP	Up-Up	TGTCCATAGTGTCATGAGTGGGCCG	AAACCGCAGGTTTGTGTTAGTTCTA	571	10464	71402	PIBF1	93323	7014	HAUS8
DB0002R06C19N2_UP	AD0002R16C04N1_UP	Up-Up	GATTCGGATCAACGTGGTCCGGGCC	TGGATAACTTCAAATTACTTCCTGG	836	10383	2550	TUBB2C	10426	2984	TUBGCP3
DB0001R10C01N2_DN	AD0001R05C07N2_DN	Dn-Dn	CATGCCCCCTGCTTACGCACGCGCC	ACTACTCACCTAAATTATCTGACTA	72	10540	3453	DCTN2	57405	13089	SPC25
DB0001R06C08N2_UP	AD0001R13C05N2_UP	Up-Up	TTCGTTTCCACTGGTTAGTGCTGCC	TGGCGTCAAGATTGAGGTGTCAGT	565	79003	3288	MIS12	200894	52802	ARL13B
DB0001R06C04N2_UP	AD0003R01C02N1_UP	Up-Up	AGGAGTCGTGGGTGCGTGGGGGCGA	AAGTCCGTGGGTACGGCTGGGGGGG	74	80184	2699	CEP290	10013	2397	HDAC6
DB0003R02C17N2_DN	AD0003R05C23N2_DN	Dn-Dn	CTCGCAAGCACGGCTCCCGCAACCA	AGTGCTAGGCCAAACATATCTAATC	96	9341	5658	VAMP3	55722	3636	CEP72
DB0002R15C06N2_UP	AD0001R05C07N2_UP	Up-Up	TATTTTTGAGTTCGTGCATGGGTTG	ATCGGCTTCTTTACCCATCAGAAGC	134	599	53726	BCL2L2	57405	13089	SPC25
DB0002R13C16N2_DN	AD0001R10C24N1_DN	Dn-Dn	CAGCCGACGGCGCTGCCCGTATACC	TGTCCGGGACCCTACTGAGCACATG	47	1026	3192	CDKN1A	49856	7939	WDR8
DB0002R14C06N1_DN	AD0001R13C14N2_DN	Dn-Dn	TTACGCAATCGGATACTGTACAAAT	AGCGCTAGGTTGGCCTTTCCAGTGG	325	894	6359	CCND2	8655	56155	DYNLL1
DB0001R06C14N1_DN	AD0001R07C04N2_DN	Dn-Dn	ACCGCCTCGCGCGACCCAGCACTCC	TCCTTGGCCACCTAAACATTTCTGC	331	5111	3156	PCNA	11258	3972	DCTN3
DB0002R04C06N2_DN	AD0001R02C19N1_DN	Dn-Dn	CCAGTGTTCGATCCGGGGTGCTAGT	CGGCCTTCCACCGCTAGGTCATCGA	248	49856	55298	WDR8	10376	6115	TUBA1B
DB0002R05C16N2_DN	AD0002R14C05N2_DN	Dn-Dn	GGCAAAGAAAGAAGGGACGCACGTAC	CTCCAGAGCGTCCCGTGCCACGCAC	265	5576	4132	PRKAR2A	638	3740	BIK
DB0002R14C21N1_DN	AD0002R13C10N2_DN	Dn-Dn	CAAGGCAGGTTTTGCACTGGGTTGA	GGTAGGCCGTAAAAACCTGCGGTAA	164	6271	5964	S100A1	5701	7961	PSMC2
DB0003R03C24N2_DN	AD0003R02C23N1_DN	Dn-Dn	GCTGCCCCGCTGGGGATGCTTAGGG	ACGGGCTAATACAATAGTGTTAATG	124	84324	434	SARNP	6271	5964	S100A1
DB0002R06C03N2_UP	AD0003R06C17N2_UP	Up-Up	TATCGGGCAAGAGTGCGTGCGTCGG	GTTATAATGTCGGCCACGACGTGGT	566	1454	4815	CSNK1E	60509	4496	AGBL5
DB0003R02C23N2_DN	AD0002R09C04N2_DN	Dn-Dn	AACTGTGTTCTAGTCACTACCACCG	CGCCGACAGTTACCCCCAAGCCTTG	749	5928	3366	RBBP4	10460	71455	TACC3
DB0002R02C01N2_UP	AD0001R13C13N2_UP	Up-Up	TCAAGCGCTAGCTGTCCCATGGGGT	TAATACGGGTCGAGTATGATGTTTG	343	64376	1154	IKZF5	26140	52663	TTLL3
DB0002R05C10N2_UP	AD0002R09C03N2_UP	Up-Up	TAGCGAGTAGAGCCCTCGGCGGCGG	GACGCATGTGAAACGGCTAGTAGGA	55	25886	4487	POC1A	10460	71455	TACC3
DB0002R01C17N2_UP	AD0002R15C12N2_UP	Up-Up	AATCCAGTGCAAGTGTGGGGCCTGC	CTGAATATATGTGATGGTATTGAGG	312	54801	8819	HAUS6	80321	1596	CEP70
DB0002R08C19N2_DN	AD0002R02C02N1_DN	Dn-Dn	CTTCTCACAATCTTGAGGCCCATCC	TACCTGGACTCAGTCGACTGCAAAA	49	6683	72169	SPAST	163	4761	AP2B1
DB0001R14C15N2_UP	AD0002R02C10N1_UP	Up-Up	GTGTAATATCGGGGCGACTCACCGA	CAAGCGGCATCATGCGCGTTACCAG	248	25886	56591	POC1A	896	6197	CCND3
DB0001R03C21N2_DN	AD0001R10C24N1_DN	Dn-Dn	GTGGCCCTGTAACGCGAATCAACAA	TGTCCGGGACCCTACTGAGCACATG	239	6102	11374	RP2	49856	7939	WDR8
DB0001R02C21N2_DN	AD0001R11C09N2_DN	Dn-Dn	TGATCCGCAGAACAACATAGAATAA	GCCGTTGAGTCCAGGTCGGGAACGC	283	10376	6115	TUBA1B	5518	5861	PPP2R1A
DB0002R13C19N2_DN	AD0001R01C05N2_DN	Dn-Dn	GATCCTGGCTCGCACTAAAGCTCGC	TCACTCGCAACTCAACTGTTTGTAG	228	5711	7647	PSMD5	2275	5359	FHL3
DB0003R08C22N2_UP	AD0001R07C17N2_UP	Up-Up	TGCAAGCCAGGGAACGGCGCGTGGC	TAGTCGCGGTCGGGGATAAGCTTTA	113	22852	70210	ANKRD26	5111	3156	PCNA
DB0002R08C24N2_UP	AD0001R13C20N1_UP	Up-Up	CCTATTCCGTATTATAATCAGACAA	GGCGACGGCTGCGGTGGTTTCGGAC	10	10460	71455	TACC3	22919	56115	MAPRE1
DB0002R10C22N2_UP	AD0001R06C05N2_UP	Up-Up	GAACGGTACAGAGAGGCTGCGTGTA	TCCCAGTGCAAGGGGGGGTAGGCGG	416	10013	8810	HDAC6	51259	6396	TMEM216
DB0002R11C16N2_UP	AD0002R09C04N2_UP	Up-Up	TGTATTGTATTGGTATTGGCAGATT	TGTGGCGACATTCACAACTCTTGTT	100	27077	4426	B9D1	10460	71455	TACC3
DB0002R05C10N2_DN	AD0002R09C01N2_DN	Dn-Dn	GCCCGTCCTACCCGCGCGACCTGTC	CTGCGGACATGTTCAAGACATACAC	59	25886	4487	POC1A	6683	72169	SPAST
DB0002R05C21N2_DN	AD0002R14C06N1_DN	Dn-Dn	CTTTACAGTCAGAACTGCGGACGAC	AGGTATTATAGGAAAATATATCGAG	87	1453	3787	CSNK1D	638	3740	BIK
DB0001R04C02N2_UP	AD0003R02C19N2_UP	Up-Up	CATAGAATTTGGGTGTTCGACGCGG	AATGTTTCATCCTACGTGTATGAAG	116	132320	12277	SCLT1	114932	2777	MRFAP1L1
DB0002R02C01N2_UP	AD0002R05C20N2_UP	Up-Up	TCAAGCGCTAGCTGTCCCATGGGGT	TTATCAGATTATAGGGAATGTATCG	132	64376	1154	IKZF5	7846	4595	TUBA1A
DB0002R12C02N2_UP	AD0001R11C06N2_UP	Up-Up	ACTAGACATCCAATTTATTGGTGCA	CGGGGGAAACTCGGTGGGTAGCAGG	611	5700	4018	PSMC1	7283	8018	TUBG1
DB0002R06C05N1_DN	AD0001R02C11N2_DN	Dn-Dn	CACCTCCGTCGTCGGGCACCTGCCT	AAAATATACATGCGGACATCAAGTT	92	10426	8943	TUBGCP3	10376	1072	TUBA1B
DB0002R10C08N2_UP	AD0001R10C20N2_UP	Up-Up	GATCGGGCGCGATGGCAGCGCAGTC	GACCCGGAATTTGTTTGATAGCGGG	124	80254	7011	CEP63	10540	3453	DCTN2
DB0002R01C17N2_DN	AD0001R12C02N2_DN	Dn-Dn	CGCGCTGTTTCGCCCCGCTTCGAGC	TAGAAGGCGAGAAACAACTTTCTAT	207	54801	8819	HAUS6	121441	1509	NEDD1
DB0002R04C22N2_DN	AD0003R02C23N1_DN	Dn-Dn	ACCACGCTGTTCTTCACCTCTGGAC	ACGGGCTAATACAATAGTGTTAATG	145	54930	3863	HAUS4	6271	5964	S100A1
DB0002R11C02N2_DN	AD0001R07C08N2_DN	Dn-Dn	TCAATGCACTCAGCTTTGAACCGGT	ATCAACCTATGGAACAATGATTTAC	199	90410	4088	IFT20	79003	3288	MIS12
DB0001R14C05N2_UP	AD0001R09C09N2_UP	Up-Up	CATAGTGGTTACTAGTAATCGTTAA	CTTGATTCACATATCTAGGTGTGCG	80	26140	52663	TTLL3	8636	2717	SSNA1
DB0001R02C12N2_DN	AD0003R05C20N2_DN	Dn-Dn	GAACCTGTCCCGCCCTTGATCAATA	CCATGACTTACCGACAGAGAAAATA	103	29922	5633	NME7	9094	2588	UNC119
DB0002R06C21N2_DN	AD0001R10C20N2_DN	Dn-Dn	CCCTCCTGGCACACCTAAGTAGAAC	AACGCAACTAAGCACTATTAGTAAC	573	7846	4595	TUBA1A	10540	3453	DCTN2
DB0001R12C06N2_DN	AD0002R14C05N2_DN	Dn-Dn	CAATACAAAAGAGCAGGATGGCTGC	CTCCAGAGCGTCCCGTGCCACGCAC	2	121441	1509	NEDD1	638	3740	BIK
DB0002R06C15N2_UP	AD0002R11C05N2_UP	Up-Up	TCCGCTGGTGAAGGCTAGGTCGGGC	ATTTTTGTGGTGGAGATAAGGTCGG	310	203068	3825	TUBB	27077	4426	B9D1
DB0001R08C07N2_UP	AD0003R02C15N1_UP	Up-Up	AGGGAAAGTGGACACTGATGTGTAA	AGAGTTTTTAATAACAGATGGTATTTAGT	1	1453	7634	CSNK1D	27258	5664	LSM3
DB0003R06C13N2_DN	AD0001R03C05N2_DN	Dn-Dn	TACCATACGTTGTGACTACCATATA	AGACTGGCCGTAGTACGAAGCACCC	98	129880	10732	BBS5	261734	10399	NPHP4
DB0001R13C21N2_DN	AD0003R04C14N2_DN	Dn-Dn	CAGTCAGAGAGACTGAGTCTCAGAC	CAGAGAGCCACCTGGTCTCACACGG	19	200894	52802	ARL13B	54585	10414	LZTFL1
DB0002R12C19N2_DN	AD0002R12C14N2_DN	Dn-Dn	TCGCGAGTCTGACTTCCAATAGTTA	CATCCAGCACCGCCCAAAACAACAG	2	93621	12736	MRFAP1	10933	4430	MORF4L1
DB0001R16C19N2_DN	AD0002R14C06N1_DN	Dn-Dn	CATACTAAATAAAATCAAAACGGTA	AGGTATTATAGGAAAATATATCGAG	229	7341	4586	SUMO1	638	3740	BIK
DB0001R04C15N2_UP	AD0003R03C15N2_UP	Up-Up	TTTCAGTGGGGTGGACCGTGTGTGG	GTCTTTGTGCTATGCATCATACAAA	154	57405	13089	SPC25	26140	9089	TTLL3
DB0002R12C24N2_UP	AD0003R04C08N2_UP	Up-Up	AGTGCAAATATTATTGCAGATTATG	ATCATTGTAAGGCTATCGCGAGAGG	330	23429	1644	RYBP	585	1740	BBS4
DB0001R13C14N2_UP	AD0002R16C19N1_UP	Up-Up	GTGTCTCTCTGTCACACAGTGACAG	GCCGCGGGATGCCCTGGGAGCTGCG	1	134359	52781	POC5	9793	9657	CKAP5
DB0002R02C01N2_UP	AD0003R06C04N2_UP	Up-Up	TCAAGCGCTAGCTGTCCCATGGGGT	GACTAAGCGCTGCGGGGATGCGGGG	87	64376	1154	IKZF5	54585	1540	LZTFL1
DB0001R12C16N2_UP	AD0001R07C06N2_UP	Up-Up	AAACTATGCATGTGCGGGGCAGCTC	TCCCTGGGTAGAGGACGGGAAGGGG	76	284086	53456	NEK8	11258	3972	DCTN3
DB0001R08C22N2_UP	AD0002R13C21N2_UP	Up-Up	AATGTTATGGTCAGGGCCGGGTTTA	GATTCAGGACGACGTGCAAGGAGGG	273	93323	7014	HAUS8	56904	6148	SH3GLB2
DB0001R13C18N2_UP	AD0003R04C17N2_UP	Up-Up	TTGGAAGTACGGGTGTAGATCTCGG	ATGCTCTGGTACTAATTTAGCCTTC	55	200894	52802	ARL13B	129880	10732	BBS5
DB0002R03C21N2_DN	AD0001R04C08N2_DN	Dn-Dn	AGAGCCAACAGGTACCCTTGCACGA	ACATCTCTCCTAAATTAGCATGCAG	35	3320	53186	HSP90AA1	6102	11374	RP2
DB0001R14C21N2_DN	AD0001R08C20N2_DN	Dn-Dn	ATTAGGACTTACACAAACAACACTA	CCTCCGCATCGGGGGCTAAGTTTTA	165	3796	8070	KIF2A	4739	14735	NEDD9
DB0002R06C21N2_DN	AD0003R02C08N1_DN	Dn-Dn	CCCTCCTGGCACACCTAAGTAGAAC	TAGTTATCCTCGTTCAAGTGCCATA	100	7846	4595	TUBA1A	6844	4137	VAMP2
DB0001R01C02N2_DN	AD0003R06C04N2_DN	Dn-Dn	CCCCCCCTCCCTCGTAATCGCTGCC	GGAGATAAAAAATTGGATAGCTCTT	328	9814	9688	SFI1	54585	1540	LZTFL1
DB0001R16C03N2_UP	AD0001R10C24N1_UP	Up-Up	GTACGTAGGGGCTCTTGGCTTTACA	TCAGTGCTATAGTTTGGAGGTACG	88	51274	15026	KLF3	49856	7939	WDR8
DB0002R15C02N2_UP	AD0002R03C01N2_UP	Up-Up	CGGCGCGTAGATGCAAACCTTTGAT	CGCGTGTGCATCCGATTGCGATGTG	309	599	53726	BCL2L2	51143	56626	DYNC1LI1
DB0001R05C02N2_DN	AD0002R08C04N2_DN	Dn-Dn	CCCCCGCCCTTGCATCCGCCACTGC	GGCAACGACCCTCGTGCTTAGAACT	104	56890	9176	MDM1	79600	71186	TCTN1
DB0001R02C08N2_UP	AD0003R05C02N2_UP	Up-Up	GTAGAACCTCTGTGTAGTTTAGGGC	AGATCGGCTCATGCGTCGGTGTGA	541	55559	347	HAUS7	4957	3043	ODF2
DB0001R10C10N2_UP	AD0002R05C10N2_UP	Up-Up	TTTTGGGTGTGGGGGCTGGTTCGTA	CTATAATAGTTTTTAACAACAGAGA	1	49856	7939	WDR8	10426	8943	TUBGCP3
DB0003R07C12N2_DN	AD0001R08C22N2_DN	Dn-Dn	ACCGCCCGCCGAAAATACAGATCTA	CCAAATATCCACTCCCTCCCGACCG	11	93594	8737	WDR67	4739	14735	NEDD9
DB0003R01C03N2_UP	AD0002R13C18N2_UP	Up-Up	GTCAATGTAGGTCACCGGGGGCAGG	ACGGTCGTATACAGCAGGGGTAGTG	383	10426	2984	TUBGCP3	665	2427	BNIP3L
DB0001R11C18N2_DN	AD0003R03C18N2_DN	Dn-Dn	CGCCCCAGGGGGCCCGTAAGTCATT	CTAAACGAATCTTCACCACTGTTCC	396	5518	5861	PPP2R1A	26140	9089	TTLL3
DB0002R07C02N2_UP	AD0001R10C10N2_UP	Up-Up	GTAATCCGTTGTTACTGCCGGGCTT	GCTGTTGTGCTCATGATGCATGCGG	297	55012	2389	PPP2R3C	10376	7910	TUBA1B
DB0001R16C10N2_UP	AD0003R04C10N2_UP	Up-Up	ACAGAGTCTTCGACTGGGGTGGTCG	CTGTGATCACAGGCAATCGAATTTA	1	983	5873	CDK1	9702	10302	CEP57
DB0001R14C15N2_DN	AD0001R01C21N2_DN	Dn-Dn	ACATCATTACCTATTGAATAAAGAC	CTCTATGTAGTAAAGACAGCCAAAA	4	25886	56591	POC1A	10121	3250	ACTR1A
DB0001R02C10N1_UP	AD0001R11C16N2_UP	Up-Up	CGTGGCGCGTGGCGTCAACTATCAG	GATGAAAGTTAAGGTGCTTAGTAAG	29	10121	3250	ACTR1A	3320	8199	HSP90AA1
DB0001R06C20N2_DN	AD0001R03C02N2_DN	Dn-Dn	TCACGGCCGACCTCAACAACGCGTC	GTCACATAACTGCGCTCACACTACA	305	10142	14138	AKAP9	55722	4	CEP72
DB0001R03C16N1_UP	AD0001R02C11N2_UP	Up-Up	GTATGGCCAGGGTGAAAGGGAGTCG	GGAGGTTGGCGGCCATTCTCGTGCG	1	11104	11609	KATNA1	10376	1072	TUBA1B
DB0002R02C09N2_UP	AD0003R01C23N2_UP	Up-Up	CATATACACCAGGGTAAGCGGCGCG	AGCTCATTCGTGTGATTCCGTGTAT	178	10460	56175	TACC3	6810	8013	STX4
DB0002R14C09N2_UP	AD0002R16C19N1_UP	Up-Up	GTGGCGCTTGAGCCATTATGGTAGT	GCCGCGGGATGCCCTGGGAGCTGCG	192	664	7547	BNIP3	9793	9657	CKAP5
DB0001R02C08N2_DN	AD0002R14C19N1_DN	Dn-Dn	AGGTGGCAATGACTAAACCAATCAA	TATCACAGATTGAGTCGCAACGCGT	194	55559	347	HAUS7	79441	4024	HAUS3
DB0001R03C02N2_DN	AD0003R05C01N2_DN	Dn-Dn	CCAGACGTATGCCTAGTCGCGGGCG	ATCAAATGGTCTGAATTGACATTTG	251	57819	6601	LSM2	4957	3043	ODF2
DB0003R06C04N1_DN	AD0002R15C12N2_DN	Dn-Dn	CCCTCCTGACCGACCTGGGTCGGA	CATACGGCCAACCAGTACATACCAG	198	9702	10302	CEP57	80321	1596	CEP70
DB0001R03C02N2_DN	AD0003R05C02N2_DN	Dn-Dn	CCAGACGTATGCCTAGTCGCGGGCG	GTTACACAGAACAAAAAACGCCCCC	64	57819	6601	LSM2	4957	3043	ODF2
DB0003R08C03N1_UP	AD0001R05C11N2_UP	Up-Up	AGGCAGCATAATGGTCTAATGCAGG	CGATAATACGGTAAAGTGCTAGGAG	55	22919	56115	MAPRE1	115106	13260	HAUS1
DB0002R05C02N2_UP	AD0002R13C09N2_UP	Up-Up	TGCACTGTCATTATTACATGCCAGT	AGTTCAAAATCTTGCTTTTTAGTAT	26	25886	4487	POC1A	5701	7961	PSMC2
DB0002R10C15N1_UP	AD0002R14C23N2_UP	Up-Up	GGCCTTGCGGCGGCGGGGGGGGGAG	GTGGAGGCCCGACGGGGCAGGGGGG	12	79959	1190	CEP76	79441	4024	HAUS3
DB0003R02C24N2_DN	AD0001R10C03N2_DN	Dn-Dn	CGTCGACCCGTTTCCATCCGGCCGG	CAAAACAATCCGTCTCACCTGTGCC	442	5928	3366	RBBP4	23332	10089	CLASP1
DB0003R03C07N2_DN	AD0001R13C13N2_DN	Dn-Dn	CTAACTCCCATGGGCCCCCCCCCTG	GCGACCAACCCCTCTTCTATGCTCC	15	1487	13646	CTBP1	26140	52663	TTLL3
DB0003R02C15N2_DN	AD0001R12C13N2_DN	Dn-Dn	TTCTTTCGGGCTGGACGCTCGAGTG	TAAATACCATTAAGCATATAAACAC	436	3093	11772	UBE2K	284086	53456	NEK8
DB0001R06C20N2_DN	AD0002R16C03N2_DN	Dn-Dn	TCACGGCCGACCTCAACAACGCGTC	GACAGAGATAGCATACTACCTAATA	297	10142	14138	AKAP9	22852	70210	ANKRD26
DB0003R07C07N2_UP	AD0001R01C04N2_UP	Up-Up	ACCGATGCCGCAGAGCGCGCGAGGG	GGAGACGAACCGATAGGGGACAGGA	192	115106	7083	HAUS1	2275	5359	FHL3
DB0002R07C06N2_UP	AD0002R02C04N2_UP	Up-Up	GCCATTTATTGAGGGTTTAATGGAA	GGGGACTGGGTTTCTTGGGTGCCCT	135	83540	5774	NUF2	29883	10940	CNOT7
DB0003R04C23N2_DN	AD0002R14C23N2_DN	Dn-Dn	GACGAACCCATCATGGCCAAATTAC	AGGTTGTCACGTTGACTTATTCTCT	2	22974	3600	TPX2	79441	4024	HAUS3
DB0001R11C14N2_DN	AD0002R16C22N1_DN	Dn-Dn	GGCCCAGCTCACCCCACCACTTCAC	TACTATTGTAATTATTAACCGTTGT	110	5518	5861	PPP2R1A	10013	2397	HDAC6
DB0001R15C06N2_UP	AD0001R15C05N2_UP	Up-Up	CGGGATGCCGAGGGGGCCGTTGGGG	CTTAGCAGCACAGTGACAACAGATC	2	1070	5538	CETN3	7531	34	YWHAE
DB0002R06C19N2_UP	AD0002R09C21N2_UP	Up-Up	GATTCGGATCAACGTGGTCCGGGCC	AAACGTATGCATCATGGGTACAATT	225	10383	2550	TUBB2C	80254	7011	CEP63
DB0002R08C10N2_UP	AD0001R08C18N2_UP	Up-Up	TCAGACTGTCACGCATGTGGCCCGA	TATCTATTTATGCGGGTTCCGCGCG	356	79600	71186	TCTN1	5577	14506	PRKAR2B
DB0003R08C18N2_DN	AD0001R05C06N2_DN	Dn-Dn	CGCATACTTAACCGCCAAGGTCATC	CCAATGCTATAAATCTTAATGCTC	204	51199	70446	NIN	116840	12626	CNTROB
DB0002R06C06N2_DN	AD0001R02C14N2_DN	Dn-Dn	GCCCGAATGGACGGTGGAACGTAAA	TTGCCGCATCTTCCCCCACAATCTC	33	10426	8943	TUBGCP3	10376	229	TUBA1B
DB0001R13C23N2_DN	AD0001R01C10N2_DN	Dn-Dn	TCCCCCCACGTCACCCCCCACCACT	CATCACCGCCACTTGTTACATGAAA	169	164045	55072	HFM1	7532	801	YWHAG
DB0001R01C11N2_UP	AD0003R04C20N2_UP	Up-Up	CCCGAAACATCTGCGATGTCCAGTA	AATGAAGGAAAACGGGTGAGGCGCG	47	9094	2588	UNC119	153241	10401	CEP120
DB0001R02C22N2_UP	AD0001R01C03N2_UP	Up-Up	TCGTGGAGGGGTAACTTTTGCTCTA	CCGGGGGTGGGGAGACGGCCCTGGA	211	10376	6115	TUBA1B	9814	9688	SFI1
DB0002R12C11N2_UP	AD0001R08C03N2_UP	Up-Up	AGGTGGGGGTGGCCGGGCTAGGGGG	ATTCTTTTCGTTGTGTGGCCTCGCC	55	1019	4019	CDK4	57695	14162	USP37
DB0003R09C10N1_UP	AD0001R01C03N2_UP	Up-Up	GTTTTTGTTTCCAACGCTTGAGATG	CCGGGGGTGGGGAGACGGCCCTGGA	221	9662	70249	CEP135	9814	9688	SFI1
DB0001R12C18N2_DN	AD0003R04C20N2_DN	Dn-Dn	AACAACTGTTGAGCACTGTCAGATT	CGACGACACATTCAAGGTTTAGCAC	331	284086	53456	NEK8	153241	10401	CEP120
DB0002R05C02N2_DN	AD0003R02C03N2_DN	Dn-Dn	GCCGAACTAAACACGGAACCCAGGA	CATACGCTTAGCAGAACACGTTGAT	1	25886	4487	POC1A	5932	1563	RBBP8
DB0002R13C12N2_DN	AD0001R02C07N2_DN	Dn-Dn	TACCCACGACCCCTCCAATATAGGT	TCTCGCCCCTAGCAGGGAACCTAGT	119	23429	1644	RYBP	10376	1072	TUBA1B
DB0002R11C24N2_DN	AD0001R10C16N2_DN	Dn-Dn	CGCGGTAAAAGCCTTTATACAGGAA	CCCTAGGTCATAGGAACTTTCAATT	78	51053	5591	GMNN	11116	7071	FGFR1OP
DB0002R02C17N2_DN	AD0001R15C21N1_DN	Dn-Dn	CAATGACAACAATTGGGGACCTGCA	TAGTCGCAAATATCACGACAAACCA	410	26119	9194	LDLRAP1	983	5873	CDK1
DB0002R12C08N1_DN	AD0002R03C04N2_DN	Dn-Dn	TGCCCATTGCTCACCTGATCACTTT	CTGGGCGAGATGTCCATGGCGCAAA	42	51013	1684	EXOSC1	164045	53147	HFM1
DB0001R16C24N1_UP	AD0001R02C14N2_UP	Up-Up	CTTCGGCTATCATCATGAATGTAGA	CTTGGGTCGGGAGGGCGTTTGGGGG	113	27229	907	TUBGCP4	10376	229	TUBA1B
DB0001R03C11N2_DN	AD0002R02C10N1_DN	Dn-Dn	GCCCTGGTACCAATCTGGGCCATCT	CACTAAGGACGTCAGAAAACCAGCG	69	6286	2693	S100P	896	6197	CCND3
DB0002R15C08N2_DN	AD0003R04C06N2_DN	Dn-Dn	CAGGAGGGAGATGTTCCCGTATCCG	CCCACCCCACGTCCCTCCATGCTCC	22	84100	1857	ARL6	585	1740	BBS4
DB0001R16C13N2_UP	AD0001R02C07N2_UP	Up-Up	AATCATGAAGACGTTGGCGCGGGGG	GGGCCCGCTGCAGGCAATGGTGGGG	15	983	5873	CDK1	10376	1072	TUBA1B
DB0001R01C11N2_DN	AD0002R07C18N2_DN	Dn-Dn	ATGCAACCCCGTGATGTGCTTACAT	TTTACAATCCCCATCACCTTAAAAT	55	9094	2588	UNC119	5566	71136	PRKACA
DB0002R02C09N2_DN	AD0001R02C14N2_DN	Dn-Dn	ACAACTAGATTCCCTCAGCTTTTTG	TTGCCGCATCTTCCCCCACAATCTC	27	10460	56175	TACC3	10376	229	TUBA1B
DB0002R14C23N2_DN	AD0003R01C13N2_DN	Dn-Dn	TAAGATCATAAATAATGTAATTTGA	GACACTAAACTGGCTAGCGTCACCT	131	6271	5964	S100A1	7329	3129	UBE2I
DB0001R08C22N2_DN	AD0001R01C10N2_DN	Dn-Dn	AATAAATCATCATGAATAAGATTGA	CATCACCGCCACTTGTTACATGAAA	139	93323	7014	HAUS8	7532	801	YWHAG
DB0002R12C05N2_DN	AD0001R12C13N2_DN	Dn-Dn	AGCGTGCTGCCATTGCAACACAAAT	TAAATACCATTAAGCATATAAACAC	222	5700	4018	PSMC1	284086	53456	NEK8
DB0001R02C03N2_UP	AD0003R02C14N2_UP	Up-Up	TATTAATGTTCGGGCCGTTGTCGTT	TCGAGGCCAAGGTACGATCGTTACT	264	1020	3701	CDK5	9111	7519	NMI
DB0001R15C04N2_DN	AD0002R13C16N2_DN	Dn-Dn	CCCAGCTTGCCGTCCCAAACATCGT	AATAACTAGCCTACAATAGTATTGA	196	1070	5538	CETN3	1019	4019	CDK4
DB0002R14C07N2_UP	AD0001R12C04N2_UP	Up-Up	GGCTTTTAGTCCTCTACTGCATTCG	AAGGGTCGGGGGGTCCTGAGCGGGT	134	894	6359	CCND2	201255	7299	LRRC45
DB0001R09C14N2_DN	AD0001R01C16N2_DN	Dn-Dn	GCCCCTCCACTCCACACCGGTCCAG	CCCTTGTCAGTTCTACTTCCTCGGG	5	23332	10089	CLASP1	55559	347	HAUS7
DB0003R02C16N2_DN	AD0002R14C14N2_DN	Dn-Dn	GTCTTATCGGACCGTCCCCGCTCTC	TCCCGCACCTAGCCTTCACGACAAA	269	3093	11772	UBE2K	1639	8953	DCTN1
DB0001R15C04N2_UP	AD0001R06C09N2_UP	Up-Up	CGTTGGAGGTCTGGTCATACGACGA	ATTGTGTATCTGTCACGCGTTCAGA	26	1070	5538	CETN3	5108	8878	PCM1
DB0001R08C08N2_DN	AD0002R14C24N1_DN	Dn-Dn	TCTGCGGATCACAGCCCGCTGATCC	GGAGTTCCGCGGGCATCCAGCCTCG	190	8636	2717	SSNA1	1069	5663	CETN2
DB0003R03C05N2_UP	AD0002R04C06N2_UP	Up-Up	GCCCTGGTAGGTGTTTATCTGGGAT	TAGGGCGGTGCCTCGCGTGACTTGG	94	1487	13646	CTBP1	54930	3863	HAUS4
DB0002R10C08N2_UP	AD0003R06C04N2_UP	Up-Up	GATCGGGCGCGATGGCAGCGCAGTC	GACTAAGCGCTGCGGGGATGCGGGG	2	80254	7011	CEP63	54585	1540	LZTFL1
DB0002R06C21N2_UP	AD0003R01C12N2_UP	Up-Up	GGTCAGTGTGCTCGTTGGTTAGATA	GGTTTCGTCATCGACTCCTAGAGGG	409	7846	4595	TUBA1A	7329	3129	UBE2I
DB0002R08C19N2_UP	AD0003R05C20N2_UP	Up-Up	TCTATAATTGTTAGCGGCCGGATG	ATTGATAGAAGTAGAATTTCAGTGC	3	6683	72169	SPAST	9094	2588	UNC119
DB0002R12C07N2_UP	AD0001R08C20N2_UP	Up-Up	AGCGTCTACTGCCCAGCGGAGCGGG	GGCGGAGCAAACGGGAGATTGAAGG	28	51013	1684	EXOSC1	4739	14735	NEDD9
DB0003R04C05N1_UP	AD0002R09C15N2_UP	Up-Up	AGTTCAGACTGTTTTGCTATTAGGG	ATGGTGACCTATCGAATATCGTTTG	354	25855	6651	BRMS1	51175	2163	TUBE1
DB0002R08C24N2_UP	AD0002R01C21N2_UP	Up-Up	CCTATTCCGTATTATAATCAGACAA	TTGGGCCCGGAGGGCTATAGGGGGG	3	10460	71455	TACC3	55165	4717	CEP55
DB0002R08C09N2_DN	AD0002R14C11N2_DN	Dn-Dn	TAATTCACGATACTGCGAATTCTGT	TTTTCGCAGTGAGCACTTGTTATCC	72	81620	6142	CDT1	84100	1857	ARL6
DB0002R07C04N2_UP	AD0002R02C03N2_UP	Up-Up	TGCTAATGGGTAGAACAGGCTACTG	CCGGTATTGCACGTGATAGTGGTTA	172	83540	5774	NUF2	163	4761	AP2B1
DB0001R08C02N2_DN	AD0002R13C14N2_DN	Dn-Dn	CCGCAATAGACACGGCGCCTACATT	AGGCACTGAAGTCATCATGAGATCG	84	203068	14788	TUBB	1019	4019	CDK4
DB0001R04C18N1_UP	AD0002R03C22N2_UP	Up-Up	TTGGTGGGTGCGGTACCGGCTGTGT	GGCGGTGGTGGGGTAGGCTAGGCCG	159	115106	13260	HAUS1	54930	3863	HAUS4
DB0002R10C21N1_DN	AD0003R04C06N2_DN	Dn-Dn	TGGCATAATCCCACTTGTCCTGAAC	CCCACCCCACGTCCCTCCATGCTCC	60	10013	8810	HDAC6	585	1740	BBS4
DB0002R11C02N2_DN	AD0001R16C10N2_DN	Dn-Dn	TCAATGCACTCAGCTTTGAACCGGT	GTTTCAAGGCTAAAGGTTAGATGAT	1	90410	4088	IFT20	27229	907	TUBGCP4
DB0001R07C17N2_UP	AD0002R09C03N2_UP	Up-Up	CGTTCTGGTTGTCAGATCGCACAGC	GACGCATGTGAAACGGCTAGTAGGA	182	5577	14506	PRKAR2B	10460	71455	TACC3
DB0002R08C01N2_UP	AD0003R05C02N2_UP	Up-Up	ATGTTTGCCGACGAGATTATGTGGT	AGATCGGCTCATGCGTCGGTGTGA	254	5566	71136	PRKACA	4957	3043	ODF2
DB0002R02C12N2_DN	AD0001R11C09N2_DN	Dn-Dn	TGTCTCATTAGATCGATAATGTAAC	GCCGTTGAGTCCAGGTCGGGAACGC	303	9444	8168	QKI	5518	5861	PPP2R1A
DB0002R11C02N2_UP	AD0001R01C14N2_UP	Up-Up	GCGTGGCTCCGGCATTTGACGAGGT	ATATCTTAGGCTGTGTGAACGGTAG	177	90410	4088	IFT20	1020	3701	CDK5
DB0001R05C02N2_UP	AD0003R01C23N2_UP	Up-Up	CACCTGTGAATGGGGTCGGGGACGG	AGCTCATTCGTGTGATTCCGTGTAT	211	56890	9176	MDM1	6810	8013	STX4
DB0003R01C03N2_UP	AD0002R12C14N2_UP	Up-Up	GTCAATGTAGGTCACCGGGGGCAGG	CCATGTTACGCGCTAAGGCCTCAAC	134	10426	2984	TUBGCP3	10933	4430	MORF4L1
DB0001R02C10N1_UP	AD0001R09C22N2_UP	Up-Up	CGTGGCGCGTGGCGTCAACTATCAG	GGTGTGTTAGTATGGTGTGTAGAGC	35	10121	3250	ACTR1A	10320	2940	IKZF1
DB0002R05C21N2_DN	AD0001R02C01N1_DN	Dn-Dn	CTTTACAGTCAGAACTGCGGACGAC	ACCAGGCCAGACCCATTATAGGCGT	208	1453	3787	CSNK1D	29922	5633	NME7
DB0002R16C02N2_UP	AD0002R07C20N2_UP	Up-Up	TAAAGTTTAGTATTGGAAGTTGTTG	CTGTGTTGAGCTTCGGTTTATACCA	1	80321	1596	CEP70	5048	12270	PAFAH1B1
DB0002R11C16N2_DN	AD0001R16C18N2_DN	Dn-Dn	CTCCAGGCCGCCGTCGGACGATCGC	GGCCAAACCTAAGCCCCGGAGCTTA	14	27077	4426	B9D1	54801	8819	HAUS6
DB0002R11C02N2_DN	AD0002R01C09N2_DN	Dn-Dn	TCAATGCACTCAGCTTTGAACCGGT	ATTACTCAAAACAGTTAAACACGAC	680	90410	4088	IFT20	10460	56175	TACC3
DB0001R02C18N2_DN	AD0003R02C05N1_DN	Dn-Dn	TAAAGAAGCACCACTCCTTGAGTAC	TCTAGCTATGAAGTCATTATCTGTC	555	10376	229	TUBA1B	5932	1563	RBBP8
DB0002R05C14N2_DN	AD0001R01C01N2_DN	Dn-Dn	CTAAAATGTACGATCGGGTCGTTAC	TTACTCTTCTAGCGAAACAACGCTC	4	5576	4132	PRKAR2A	9814	9688	SFI1
DB0002R05C23N2_DN	AD0002R12C14N2_DN	Dn-Dn	ACTGCGGGCGGTTTGGCGGTCCTTC	CATCCAGCACCGCCCAAAACAACAG	106	1453	3787	CSNK1D	10933	4430	MORF4L1
DB0002R15C13N2_UP	AD0002R04C23N2_UP	Up-Up	AGTACGGTCACCAAAGGGTGTTTGG	CACTTGTAGTATAGTCCTAGAATTG	114	1639	8953	DCTN1	1453	3787	CSNK1D
DB0002R12C13N2_UP	AD0003R02C19N2_UP	Up-Up	GGCAAAACTGATAATGAAGAGTACT	AATGTTTCATCCTACGTGTATGAAG	1	1019	4019	CDK4	114932	2777	MRFAP1L1
DB0002R04C14N2_UP	AD0002R01C16N2_UP	Up-Up	CATGAAGCGGATCAATCAGGGCGAG	TCCGTAGTATGCGTCCCGCGGGGGA	651	164045	53147	HFM1	11030	3504	RBPMS
DB0001R12C16N2_UP	AD0001R16C10N2_UP	Up-Up	AAACTATGCATGTGCGGGGCAGCTC	CCGATAAACGGCGGCCAGCATGAGA	67	284086	53456	NEK8	27229	907	TUBGCP4
DB0001R16C03N2_UP	AD0001R05C07N2_UP	Up-Up	GTACGTAGGGGCTCTTGGCTTTACA	ATCGGCTTCTTTACCCATCAGAAGC	322	51274	15026	KLF3	57405	13089	SPC25
DB0001R06C20N2_DN	AD0001R13C12N2_DN	Dn-Dn	TCACGGCCGACCTCAACAACGCGTC	ATGGAACTTAAGACCTCCGTAAATC	1	10142	14138	AKAP9	26140	52663	TTLL3
DB0003R07C07N2_UP	AD0002R13C24N2_UP	Up-Up	ACCGATGCCGCAGAGCGCGCGAGGG	TGCTAATATAAACCTGGAGGTTGTG	34	115106	7083	HAUS1	6285	3757	S100B
DB0003R04C22N2_DN	AD0002R06C11N2_DN	Dn-Dn	CCCCGACTGGGAGGATCGCCAACCC	TAACCTGCCTGATAAACTGCGAATC	16	22974	3600	TPX2	147841	71933	SPC24
DB0003R03C15N2_DN	AD0001R08C11N2_DN	Dn-Dn	CTGTCCTCCCGGCTTTCGCAGAGGC	GCCCTGATAGAATTCGGAGAGTAAC	186	6810	8013	STX4	4751	14238	NEK2
DB0001R14C16N2_UP	AD0002R09C01N2_UP	Up-Up	TCTGGCTCACTCTATGTTGCTACTA	TCTCGAGTCGATATACTTCCTGTCC	389	25886	56591	POC1A	6683	72169	SPAST
DB0001R06C01N2_DN	AD0002R09C15N2_DN	Dn-Dn	GCACCCACGCCCGTGGATCCGACAG	GGCCTAGGAGATATTCTGATCAGAA	356	10733	2057	PLK4	51175	2163	TUBE1
DB0002R02C16N2_DN	AD0002R11C07N1_DN	Dn-Dn	ATTTACAAAGAGTTGGTGAACAGAA	AACTGAACACCTAGGTTTAATCCCA	187	7251	3267	TSG101	27077	4426	B9D1
DB0001R13C23N2_UP	AD0001R04C08N2_UP	Up-Up	GATTGAAGCACGGGGGTTTGGCCTC	AATGTAGGGTCTTGTGTGCCGTAGG	43	164045	55072	HFM1	6102	11374	RP2
DB0003R08C22N2_UP	AD0002R01C07N2_UP	Up-Up	TGCAAGCCAGGGAACGGCGCGTGGC	GACTGAGTGTGAGTGTCAGAGTCAG	1	22852	70210	ANKRD26	3320	56677	HSP90AA1
DB0003R03C16N2_DN	AD0002R14C05N2_DN	Dn-Dn	CAGACACACTCAGAGACAGAGTCAG	CTCCAGAGCGTCCCGTGCCACGCAC	160	84324	434	SARNP	638	3740	BIK
DB0002R14C10N2_UP	AD0003R04C08N2_UP	Up-Up	ACTACATTGATTGGTCCTCTGCGCT	ATCATTGTAAGGCTATCGCGAGAGG	1	51100	4480	SH3GLB1	585	1740	BBS4
DB0001R14C04N2_UP	AD0001R09C06N2_UP	Up-Up	TGGTTATAACAGTGGGGTGTGCTGG	AGGGGTAGAGGCATGGAGCTTCCGA	97	26140	52663	TTLL3	203068	14788	TUBB
DB0001R04C02N2_UP	AD0001R05C16N2_UP	Up-Up	CATAGAATTTGGGTGTTCGACGCGG	TCGGCGACACCGTTCGTTGTAGGGA	408	132320	12277	SCLT1	27229	5836	TUBGCP4
DB0001R15C04N2_UP	AD0001R14C14N1_UP	Up-Up	CGTTGGAGGTCTGGTCATACGACGA	TGCGTCCTTGGCGCCAGCAGGGGTT	2	1070	5538	CETN3	582	56157	BBS1
DB0001R15C04N2_UP	AD0001R02C23N1_UP	Up-Up	CGTTGGAGGTCTGGTCATACGACGA	CAAAAACCGTGCACTAATCTGTTAT	39	1070	5538	CETN3	55722	4	CEP72
DB0002R08C09N2_UP	AD0003R06C02N2_UP	Up-Up	AGTGCGTAACGTAGCGTGCCAGGTC	GGAGTGTATTTAATACTAGACGTTA	1	81620	6142	CDT1	54585	1540	LZTFL1
DB0002R10C18N2_DN	AD0003R04C10N2_DN	Dn-Dn	TCAGGCCTGCAATGTGCAGATAGTA	TCTTCTATCTTTCCTCATATATCAA	82	4957	3043	ODF2	9702	10302	CEP57
DB0001R07C02N2_UP	AD0001R16C21N2_UP	Up-Up	TGTAAGACTAGCATGTATCCGGCGC	TGAGCGGCCGCCGCCGCGGGAGGGG	31	4751	14238	NEK2	84902	9655	CCDC123
DB0003R08C03N1_DN	AD0002R09C23N1_DN	Dn-Dn	TAGGTGAGCGTTACCTCACGATTG	AAACAAATTACAACACAGCGTCATA	58	22919	56115	MAPRE1	284076	2303	TTLL6
DB0003R08C18N2_DN	AD0003R06C04N2_DN	Dn-Dn	CGCATACTTAACCGCCAAGGTCATC	GGAGATAAAAAATTGGATAGCTCTT	1034	51199	70446	NIN	54585	1540	LZTFL1
DB0001R06C16N2_UP	AD0003R03C21N2_UP	Up-Up	GGACCAGTAGTCACGTTTATGGTGG	TGGCGAAGAGGCGCGAAATCCTTAT	1	5111	3156	PCNA	1781	291	DYNC1I2
DB0001R12C06N2_DN	AD0003R02C08N1_DN	Dn-Dn	CAATACAAAAGAGCAGGATGGCTGC	TAGTTATCCTCGTTCAAGTGCCATA	139	121441	1509	NEDD1	6844	4137	VAMP2
DB0002R10C22N2_DN	AD0001R05C13N2_DN	Dn-Dn	GGCTCTCCCGATGTGTACTAACTCC	AGTTGTACATTAGTAAGAATTTTTA	212	10013	8810	HDAC6	115106	13260	HAUS1
DB0001R05C05N2_UP	AD0002R15C19N2_UP	Up-Up	GGGGGTGGGGTACCGGTAGATGGGT	AGAACATGTGTACATGGCCAGGAAT	62	56890	9176	MDM1	22852	70210	ANKRD26
DB0001R15C06N2_UP	AD0003R06C17N2_UP	Up-Up	CGGGATGCCGAGGGGGCCGTTGGGG	GTTATAATGTCGGCCACGACGTGGT	94	1070	5538	CETN3	60509	4496	AGBL5
DB0003R08C01N2_DN	AD0001R05C01N2_DN	Dn-Dn	CTCTATCCACGTAAGCTGATCCAGC	TAAACAGGAAAAAGAATCTAATAAC	1	282809	1515	POC1B	55012	12126	PPP2R3C
DB0002R11C24N2_UP	AD0002R14C15N2_UP	Up-Up	TGGTAGTGACGCAATCAGCGTAGTT	GAAGCGACTAAACGGTGCGTGACGC	95	51053	5591	GMNN	1639	8953	DCTN1
DB0001R07C20N2_DN	AD0001R15C19N2_DN	Dn-Dn	AACGCCGCAAATTTGGGGCAGCGGT	ACAATTTCTCTGCTCAACATAAACT	11	4739	14735	NEDD9	983	5873	CDK1
DB0002R12C19N2_UP	AD0001R02C03N1_UP	Up-Up	TGTTGGGCGCTGACGGAAGCCTTCG	CTTTAGCGACTTGAGCGCCCCGGGT	533	93621	12736	MRFAP1	10382	6055	TUBB4
DB0002R13C12N2_DN	AD0002R11C20N2_DN	Dn-Dn	TACCCACGACCCCTCCAATATAGGT	CTTTTCGGGGAGTTTGTGAGCAATA	7	23429	1644	RYBP	5708	5171	PSMD2
DB0002R13C16N2_DN	AD0001R10C16N2_DN	Dn-Dn	CAGCCGACGGCGCTGCCCGTATACC	CCCTAGGTCATAGGAACTTTCAATT	7	1026	3192	CDKN1A	11116	7071	FGFR1OP
DB0001R03C11N2_UP	AD0002R03C01N2_UP	Up-Up	TAACGTAAGGGGAGGACACTAATGA	CGCGTGTGCATCCGATTGCGATGTG	287	6286	2693	S100P	51143	56626	DYNC1LI1
DB0003R09C10N1_UP	AD0001R15C10N2_UP	Up-Up	GTTTTTGTTTCCAACGCTTGAGATG	AAACTTTTAGAGAGGGCGGGGGCGG	44	9662	70249	CEP135	22924	7187	MAPRE3
DB0002R08C12N2_UP	AD0001R15C02N2_UP	Up-Up	GATTTTCTAGATAATTTTAAAGTGT	AGGTAACCAATCCTAGAGCAATAGT	409	10464	71402	PIBF1	1070	5538	CETN3
DB0001R16C18N2_UP	AD0003R03C21N2_UP	Up-Up	GAATGAGTGATGCCGAGGGATGTTC	TGGCGAAGAGGCGCGAAATCCTTAT	393	402	7933	ARL2	1781	291	DYNC1I2
DB0001R08C12N1_DN	AD0001R05C21N2_DN	Dn-Dn	TCAGCCCGACATCCCACAGCTTCAA	CGGTCGGTGAACTTGGCTAATGGAG	137	8636	2717	SSNA1	29911	573	HOOK2
DB0001R15C04N2_UP	AD0001R11C09N2_UP	Up-Up	CGTTGGAGGTCTGGTCATACGACGA	AACATGAGCGTCATCTCATGCAAGT	1	1070	5538	CETN3	5518	5861	PPP2R1A
DB0002R10C15N1_DN	AD0003R02C13N2_DN	Dn-Dn	GTTTCTTCCTGCACCCTCGCCAATT	TGCCATGCTCCCTGCCGAGGGTTTA	33	79959	1190	CEP76	9111	7519	NMI
DB0001R16C24N1_UP	AD0002R14C06N1_UP	Up-Up	CTTCGGCTATCATCATGAATGTAGA	CTGCCCGGAAGTATTCGGGAGGTGG	229	27229	907	TUBGCP4	638	3740	BIK
DB0001R14C23N2_UP	AD0002R11C19N1_UP	Up-Up	TGGGAAGATAGTCGGCGATCTGGGG	CAAAATCTGCCCAAGTATAGCTGC	89	3796	8070	KIF2A	51053	5591	GMNN
DB0001R14C21N2_UP	AD0002R09C16N2_UP	Up-Up	GTTTGTTGAGAGTTAGTGGGCTCTG	GCCGGCATAGCCGGGTTGTCCGGCG	88	3796	8070	KIF2A	51175	2163	TUBE1
DB0002R09C18N2_UP	AD0001R02C23N1_UP	Up-Up	GGGCTATCTATCGTTAACTGGTGTG	CAAAAACCGTGCACTAATCTGTTAT	26	51175	2163	TUBE1	55722	4	CEP72
DB0001R06C08N2_DN	AD0003R02C03N2_DN	Dn-Dn	CTTATGATACGGCGCGTTCACAGTG	CATACGCTTAGCAGAACACGTTGAT	106	79003	3288	MIS12	5932	1563	RBBP8
DB0002R01C22N2_DN	AD0001R13C13N2_DN	Dn-Dn	TACCCACCCCCCCGTGGGCCCCTGC	GCGACCAACCCCTCTTCTATGCTCC	184	84902	9655	CCDC123	26140	52663	TTLL3
DB0002R15C16N2_UP	AD0001R15C21N1_UP	Up-Up	TATGGCCTGTTGGGAGAGCGCCGGG	TTAACACAATAGCTACCAGTCAACG	166	79441	4024	HAUS3	983	5873	CDK1
DB0003R08C18N2_DN	AD0002R06C02N2_DN	Dn-Dn	CGCATACTTAACCGCCAAGGTCATC	CACCTACAGCTATGACGAAGGACTA	92	51199	70446	NIN	55012	2389	PPP2R3C
DB0001R02C12N2_UP	AD0002R11C05N2_UP	Up-Up	GAAACTGGCTCCGGGTTCTGTGTAT	ATTTTTGTGGTGGAGATAAGGTCGG	413	29922	5633	NME7	27077	4426	B9D1
DB0001R02C22N2_DN	AD0002R11C20N2_DN	Dn-Dn	TAAGCCTTGTTCCCTGACAAAGATG	CTTTTCGGGGAGTTTGTGAGCAATA	89	10376	6115	TUBA1B	5708	5171	PSMD2
DB0001R16C22N2_DN	AD0002R12C14N2_DN	Dn-Dn	CGCCCGATATCCCTACCTCTAAGGC	CATCCAGCACCGCCCAAAACAACAG	191	27229	907	TUBGCP4	10933	4430	MORF4L1
DB0001R08C08N2_UP	AD0001R11C22N2_UP	Up-Up	TTGCTGTATCGTTGGGGGCTTGCCG	GGTCATTGTAATGGTTCATGAACAT	253	8636	2717	SSNA1	121441	1509	NEDD1
DB0002R10C19N2_UP	AD0003R05C07N2_UP	Up-Up	CTTGCCTAATTGACGCCTGACATGG	TGACTATTTTGATCTGTGGGTCGGA	113	4957	3043	ODF2	93323	7014	HAUS8
DB0002R02C16N2_UP	AD0001R04C19N2_UP	Up-Up	ACTATGGAGGCTCTTATGTGTGTAT	TAGATGAGGTCTCACCTCATTTCGG	123	7251	3267	TSG101	132320	12277	SCLT1
DB0003R08C15N2_DN	AD0001R07C06N2_DN	Dn-Dn	CCGAATGCCATTCTACTGGTCCGCC	CACCGCGCAACATTTCGGACACCCT	71	114791	71235	TUBGCP5	11258	3972	DCTN3
DB0001R15C04N2_DN	AD0002R11C07N1_DN	Dn-Dn	CCCAGCTTGCCGTCCCAAACATCGT	AACTGAACACCTAGGTTTAATCCCA	324	1070	5538	CETN3	27077	4426	B9D1
DB0002R10C11N2_UP	AD0002R13C09N2_UP	Up-Up	GAATTTACGGTGTGACTCACTGTTG	AGTTCAAAATCTTGCTTTTTAGTAT	40	284076	2303	TTLL6	5701	7961	PSMC2
DB0001R02C18N2_DN	AD0001R12C04N2_DN	Dn-Dn	TAAAGAAGCACCACTCCTTGAGTAC	CGGTCCGCCATGTGACAGAGCGAGG	390	10376	229	TUBA1B	201255	7299	LRRC45
DB0001R13C14N2_UP	AD0001R15C21N1_UP	Up-Up	GTGTCTCTCTGTCACACAGTGACAG	TTAACACAATAGCTACCAGTCAACG	222	134359	52781	POC5	983	5873	CDK1
DB0001R14C21N2_DN	AD0002R13C22N2_DN	Dn-Dn	ATTAGGACTTACACAAACAACACTA	ATGTTCAGCTCCTGCTATCAGAACA	193	3796	8070	KIF2A	56904	6148	SH3GLB2
DB0003R07C18N2_DN	AD0002R09C15N2_DN	Dn-Dn	ACGGTCCCGGAGCGCTCCAAACCGC	GGCCTAGGAGATATTCTGATCAGAA	604	51175	1716	TUBE1	51175	2163	TUBE1
DB0002R15C16N2_UP	AD0001R04C07N2_UP	Up-Up	TATGGCCTGTTGGGAGAGCGCCGGG	TGTCACTCGGATAACCACTCATGCC	209	79441	4024	HAUS3	6102	11374	RP2
DB0003R07C21N2_DN	AD0003R02C14N2_DN	Dn-Dn	TCGCAATATGACCTTGGGCTACACC	GGACAGCGCAACCGCAATTAACTAT	133	51175	1716	TUBE1	9111	7519	NMI
DB0001R08C06N2_UP	AD0001R15C02N2_UP	Up-Up	TTCGACGGCGAGGTAAGTGTCTGGG	AGGTAACCAATCCTAGAGCAATAGT	385	1453	7634	CSNK1D	1070	5538	CETN3
DB0001R16C08N2_DN	AD0002R02C16N2_DN	Dn-Dn	GCGCAGGGCCATAGCTTGTACTAGC	GTCTAATACCTCATACACTCACTCA	243	22924	7187	MAPRE3	3320	53186	HSP90AA1
DB0001R08C07N2_UP	AD0002R05C24N2_UP	Up-Up	AGGGAAAGTGGACACTGATGTGTAA	TGTCTATATGGGCGAGGCGTCGCTC	106	1453	7634	CSNK1D	55012	2389	PPP2R3C
DB0001R02C13N2_DN	AD0001R07C08N2_DN	Dn-Dn	CCGCCCTCTGATTAGTTCCGCGTCT	ATCAACCTATGGAACAATGATTTAC	70	29922	5633	NME7	79003	3288	MIS12
DB0002R08C22N2_DN	AD0001R09C09N2_DN	Dn-Dn	TAGAGACAGGACCCCCCATCGCGGC	TGTAACTAGACGTTTTAGTCCCACG	101	6683	72169	SPAST	8636	2717	SSNA1
DB0002R03C02N2_DN	AD0003R03C19N2_DN	Dn-Dn	AAGCACTCGCATCGAAAATCACAGA	GTATTTAATAATGTGGTGTCGTCAT	104	1021	13668	CDK6	5347	2963	PLK1
DB0002R01C23N2_DN	AD0002R04C07N2_DN	Dn-Dn	CCGGCCATGTCGACTAATATTGAGC	GGCACCAACAGAAAGGACGCAAGTG	115	84902	9655	CCDC123	25886	4487	POC1A
DB0002R02C01N2_UP	AD0002R01C01N2_UP	Up-Up	TCAAGCGCTAGCTGTCCCATGGGGT	ATGCCAGTCAATGTCGGAGGCGTGT	90	64376	1154	IKZF5	84902	9655	CCDC123
DB0001R08C16N1_DN	AD0001R09C09N2_DN	Dn-Dn	GCTGCTGATTCGCCAGCTTCCTACC	TGTAACTAGACGTTTTAGTCCCACG	71	9738	1945	CP110	8636	2717	SSNA1
DB0001R04C17N2_UP	AD0003R06C02N2_UP	Up-Up	AAGTGCAATGCGCCATTAGATTTTT	GGAGTGTATTTAATACTAGACGTTA	12	115106	13260	HAUS1	54585	1540	LZTFL1
DB0001R14C01N2_DN	AD0001R07C21N2_DN	Dn-Dn	ACCTCGAAGAGTTGGCGCCGATATA	AAACTTAGCAAGAAGCCGGTTTAAA	719	164045	55072	HFM1	10142	14138	AKAP9
DB0002R02C10N2_DN	AD0003R05C01N2_DN	Dn-Dn	TGACCAAATGAGCGACCAATGACT	ATCAAATGGTCTGAATTGACATTTG	69	10460	56175	TACC3	4957	3043	ODF2
DB0002R11C18N2_DN	AD0002R05C12N2_DN	Dn-Dn	TGGCCCGCCCCTGACCGCCCTAACT	AAGTTACTCCCGTGCATTCGCTAAG	149	27077	4426	B9D1	203068	3825	TUBB
DB0002R08C24N2_DN	AD0003R02C07N2_DN	Dn-Dn	CGGCCGCCCGTCTAACCTAGATATA	CACTCCTACATTACATTCTTCTATC	53	10460	71455	TACC3	6844	4137	VAMP2
DB0001R10C08N2_UP	AD0002R05C14N2_UP	Up-Up	TAGTCCTGCTTAACCATTGGTCTCA	CCGTACGTTACACCGTGTGCAATCG	249	10540	3453	DCTN2	10383	2550	TUBB2C
DB0002R16C05N2_DN	AD0003R06C12N2_DN	Dn-Dn	GCTGTGCTTCGCTATAAGCCACGGC	TTACAAATACCTATATATGGTCTGC	21	80321	1596	CEP70	60509	4496	AGBL5
DB0003R02C24N2_UP	AD0001R05C06N2_UP	Up-Up	AGGGGCGATATGGAAGTAATGTGAC	TTAGTCCTAGACGCCACGGTAGGAG	89	5928	3366	RBBP4	116840	12626	CNTROB
DB0002R14C10N2_DN	AD0001R16C18N2_DN	Dn-Dn	AGGGCCGCTCCCCGGCTTGTGACAATGTACT	GGCCAAACCTAAGCCCCGGAGCTTA	99	51100	4480	SH3GLB1	54801	8819	HAUS6
DB0003R01C03N2_UP	AD0002R04C17N2_UP	Up-Up	GTCAATGTAGGTCACCGGGGGCAGG	AGTAGGTTTACCACCTTAATCAATT	1222	10426	2984	TUBGCP3	25886	4487	POC1A
DB0001R06C13N2_DN	AD0001R03C23N2_DN	Dn-Dn	AGAGGCATCGAAAACATGGTAGGCG	AATGCCCGAGCGACTATCATTCTTA	310	55233	925	MOBKL1B	11104	11609	KATNA1
DB0001R16C08N2_UP	AD0002R11C22N2_UP	Up-Up	GTGCGCGTTAGAGTTTCATTAGGGA	CAAGTACCTTATCGTACAAATTCTG	258	22924	7187	MAPRE3	5708	5171	PSMD2
DB0002R03C18N2_DN	AD0003R05C02N2_DN	Dn-Dn	TCATCCCATCGTATCGCACCCTCGC	GTTACACAGAACAAAAAACGCCCCC	195	3320	53186	HSP90AA1	4957	3043	ODF2
DB0002R15C16N2_UP	AD0003R02C22N2_UP	Up-Up	TATGGCCTGTTGGGAGAGCGCCGGG	CTGTGTTGTGTCATTTATGTTTGAT	419	79441	4024	HAUS3	114932	2777	MRFAP1L1
DB0001R07C17N2_UP	AD0001R07C20N1_UP	Up-Up	CGTTCTGGTTGTCAGATCGCACAGC	GACATTGGAGACAGGTTAAGCACAC	32	5577	14506	PRKAR2B	10142	14138	AKAP9
DB0002R15C16N2_UP	AD0001R11C04N2_UP	Up-Up	TATGGCCTGTTGGGAGAGCGCCGGG	GGGTTCGTTTGTGTGTATATTCAAT	291	79441	4024	HAUS3	7283	8018	TUBG1
DB0002R05C23N2_UP	AD0001R14C14N1_UP	Up-Up	CAGTTAGGCATAAACTGACATCTGT	TGCGTCCTTGGCGCCAGCAGGGGTT	807	1453	3787	CSNK1D	582	56157	BBS1
DB0001R12C06N2_UP	AD0002R10C10N2_UP	Up-Up	TGGACATTGCGTGACGTTAATAACT	GGGGTGAAGGCCAAACTGAGCTGGC	154	121441	1509	NEDD1	79959	1190	CEP76
DB0002R08C12N2_UP	AD0001R12C12N2_UP	Up-Up	GATTTTCTAGATAATTTTAAAGTGT	GCAATAAAGTTTGCAGCTTCGAGAC	161	10464	71402	PIBF1	284086	53456	NEK8
DB0001R07C20N2_DN	AD0003R03C18N2_DN	Dn-Dn	AACGCCGCAAATTTGGGGCAGCGGT	CTAAACGAATCTTCACCACTGTTCC	200	4739	14735	NEDD9	26140	9089	TTLL3
DB0002R11C24N2_UP	AD0002R05C08N2_UP	Up-Up	TGGTAGTGACGCAATCAGCGTAGTT	TCATGTGGATGCCCTTCGTCAGGGC	2	51053	5591	GMNN	10426	8943	TUBGCP3
DB0001R14C01N2_DN	AD0002R01C16N2_DN	Dn-Dn	ACCTCGAAGAGTTGGCGCCGATATA	AGGGGAGCGATTAGGGAATAGTCAC	211	164045	55072	HFM1	11030	3504	RBPMS
DB0001R13C08N2_DN	AD0002R04C07N2_DN	Dn-Dn	TACGCTTCAATGAATACCCCGGCTG	GGCACCAACAGAAAGGACGCAAGTG	139	134359	52781	POC5	25886	4487	POC1A
DB0001R16C13N2_DN	AD0001R02C19N1_DN	Dn-Dn	AGCTCAACTCCACTGAATACCCCGA	CGGCCTTCCACCGCTAGGTCATCGA	192	983	5873	CDK1	10376	6115	TUBA1B
DB0002R14C05N2_UP	AD0002R10C16N2_UP	Up-Up	CCTAAAAGACGAAGAGCCACGTGTG	AACACGGGGCGCGTAAGGGGGCGGG	509	5711	7647	PSMD5	10013	8810	HDAC6
DB0001R05C11N2_UP	AD0002R09C16N2_UP	Up-Up	CTGATGGATGGGGCCGCGTGGCTGC	GCCGGCATAGCCGGGTTGTCCGGCG	11	80321	9161	CEP70	51175	2163	TUBE1
DB0003R07C21N2_DN	AD0001R09C08N2_DN	Dn-Dn	TCGCAATATGACCTTGGGCTACACC	GTCCCGAACTGAGAAAAGCCCTAGA	239	51175	1716	TUBE1	23568	3431	ARL2BP
DB0001R13C21N2_DN	AD0001R07C09N2_DN	Dn-Dn	CAGTCAGAGAGACTGAGTCTCAGAC	CATACTTTCCGCATGTGCCCGTAGT	259	200894	52802	ARL13B	55233	925	MOBKL1B
DB0003R05C06N2_UP	AD0003R06C12N2_UP	Up-Up	TACCTAGGTTCTATGACAATATGGT	TAAGACATCGGTCAAATCCCCAGCT	463	5347	2963	PLK1	60509	4496	AGBL5
DB0002R15C16N2_UP	AD0001R03C02N2_UP	Up-Up	TATGGCCTGTTGGGAGAGCGCCGGG	TGTACTTTAGCATTATACATATGTC	85	79441	4024	HAUS3	55722	4	CEP72
DB0002R15C08N2_DN	AD0003R01C12N2_DN	Dn-Dn	CAGGAGGGAGATGTTCCCGTATCCG	CAAACGCCAGCTCCTTGGAGTGTAT	280	84100	1857	ARL6	7329	3129	UBE2I
DB0001R10C08N2_UP	AD0002R11C12N2_UP	Up-Up	TAGTCCTGCTTAACCATTGGTCTCA	TGGTGATTTTAGGGGATTGACTAAT	1	10540	3453	DCTN2	51053	5591	GMNN
DB0001R06C07N2_DN	AD0002R15C10N2_DN	Dn-Dn	CGGAGACTACCAACCAGAACCAAAC	GTGCATTCTCTCTAACCCAAATGGC	44	11258	3972	DCTN3	80321	1596	CEP70
DB0002R10C21N1_DN	AD0002R05C20N2_DN	Dn-Dn	TGGCATAATCCCACTTGTCCTGAAC	AAGTTTTCAAATGGTTCATATTAAC	40	10013	8810	HDAC6	7846	4595	TUBA1A
DB0002R09C02N2_UP	AD0003R03C14N2_UP	Up-Up	CTGAGGTGATCATCATAAGTCGAGG	CTATTTTCAGGACCTCCATTTAAAT	154	10460	71455	TACC3	22974	3600	TPX2
DB0002R14C06N1_UP	AD0001R05C21N2_UP	Up-Up	GCCCACATTGGGAGAGGAGGGGAGC	TGCAATCGGGGTTAGCCGGACCTTG	178	894	6359	CCND2	29911	573	HOOK2
DB0001R12C16N2_DN	AD0001R07C08N2_DN	Dn-Dn	AGGTTTGAAAATTAAGCCATCAAAC	ATCAACCTATGGAACAATGATTTAC	30	284086	53456	NEK8	79003	3288	MIS12
DB0001R14C05N2_DN	AD0001R06C08N1_DN	Dn-Dn	CCTTGTGACTCGCCAACCCCCCGAG	CAAGAAAAATGTGTCTTTAAAACGC	561	26140	52663	TTLL3	80321	9161	CEP70
DB0002R11C18N2_UP	AD0001R10C16N2_UP	Up-Up	ATTGCTCAGTTGATAACCTTGGGTT	TTTACCTAAGCCCTGTGGGGCGCGA	245	27077	4426	B9D1	11116	7071	FGFR1OP
DB0002R08C10N2_UP	AD0001R06C05N2_UP	Up-Up	TCAGACTGTCACGCATGTGGCCCGA	TCCCAGTGCAAGGGGGGGTAGGCGG	24	79600	71186	TCTN1	51259	6396	TMEM216
DB0002R08C10N2_DN	AD0001R11C22N2_DN	Dn-Dn	GACAGTGACTCTCTCACACAGTGAG	CCGACCCGCTTTGTCATTCTTTGGG	280	79600	71186	TCTN1	121441	1509	NEDD1
DB0002R02C12N2_UP	AD0002R14C05N2_UP	Up-Up	TACTGATTGATCCTCAGCCAGGTCT	CTTAATGTAATTAACAAACCTTAAC	471	9444	8168	QKI	638	3740	BIK
DB0002R02C16N2_UP	AD0003R02C05N1_UP	Up-Up	ACTATGGAGGCTCTTATGTGTGTAT	CACCGGGGGTGGTAGGGGGACTGGG	1	7251	3267	TSG101	5932	1563	RBBP8
DB0001R07C02N2_UP	AD0002R04C07N2_UP	Up-Up	TGTAAGACTAGCATGTATCCGGCGC	GAGGACCCAACTGCGATGTATGAGG	29	4751	14238	NEK2	25886	4487	POC1A
DB0001R06C08N2_UP	AD0003R02C07N2_UP	Up-Up	TTCGTTTCCACTGGTTAGTGCTGCC	GCACGGTGGGGGAAGGGTGGAAGTT	109	79003	3288	MIS12	6844	4137	VAMP2
DB0002R03C04N2_DN	AD0003R02C23N1_DN	Dn-Dn	ACCCCGCGCGCCACTACGTGTGAGC	ACGGGCTAATACAATAGTGTTAATG	6	1021	13668	CDK6	6271	5964	S100A1
DB0002R13C14N2_DN	AD0003R06C08N2_DN	Dn-Dn	CCCCCGCCCGTATCAAGGCCAAGAC	GTAGAAGATATACGAAACGGACCTT	143	1026	3192	CDKN1A	83540	5774	NUF2
DB0001R16C22N2_UP	AD0001R02C06N2_UP	Up-Up	ATAGTATTCTGGATTCTAGGCTGGG	TCTAATTCTTAGCTCATCAGCCGAC	1	27229	907	TUBGCP4	10382	6055	TUBB4
DB0002R01C17N2_DN	AD0001R14C18N1_DN	Dn-Dn	CGCGCTGTTTCGCCCCGCTTCGAGC	CGAATACGGTCTACCATTTATGCAG	204	54801	8819	HAUS6	3796	8070	KIF2A
DB0002R15C12N2_UP	AD0001R09C20N2_UP	Up-Up	TTATGCGGATCTTTTTTCTTAAGCT	CACGACACGTTACGTCTTAACGTGA	1	84100	1857	ARL6	10769	6177	PLK2
DB0003R07C21N2_UP	AD0002R09C15N2_UP	Up-Up	GATGATGCTGAAGAAACACAATTTG	ATGGTGACCTATCGAATATCGTTTG	475	51175	1716	TUBE1	51175	2163	TUBE1
DB0002R06C03N2_DN	AD0002R15C08N2_DN	Dn-Dn	CTAACCCTGCGCTCGATTGGAGCCA	CCTGTGCGCGGTCCACCGTGGTACA	138	1454	4815	CSNK1E	1069	5663	CETN2
DB0003R07C01N2_UP	AD0001R02C23N1_UP	Up-Up	GGTTTTCGAGCGGCTATAATTAACA	CAAAAACCGTGCACTAATCTGTTAT	170	29911	573	HOOK2	55722	4	CEP72
DB0002R14C08N2_DN	AD0002R01C21N2_DN	Dn-Dn	CCTCCCGGCCTACCCCCCCGGTTCC	AGATGAAAATAACATGTCAACCTTA	1	664	7547	BNIP3	55165	4717	CEP55
DB0001R14C16N2_DN	AD0001R07C01N2_DN	Dn-Dn	GCCGCGGTGCGGACGACCGCCTAAC	ACTTCACTCAAATTCACATCTAAAC	11	25886	56591	POC1A	80184	2699	CEP290
DB0003R06C13N2_UP	AD0002R02C04N2_UP	Up-Up	GCGCTAGCCAGCATGCGATCGTGAG	GGGGACTGGGTTTCTTGGGTGCCCT	17	129880	10732	BBS5	29883	10940	CNOT7
DB0003R03C05N2_DN	AD0002R13C24N2_DN	Dn-Dn	CCTTCCGGACCCCGCACGCTGCGGC	TCCCTTGAAATGGGAATCGAAGATT	315	1487	13646	CTBP1	6285	3757	S100B
DB0002R06C24N2_DN	AD0002R09C10N2_DN	Dn-Dn	CCCCAGCCACCCTGTCGGCCTGTAG	CAAACCTATACCTGTGACCATAGTT	23	55012	2389	PPP2R3C	51175	1716	TUBE1
DB0001R06C20N2_UP	AD0002R04C07N2_UP	Up-Up	TGACTTAGGAGGTTCTATCAGGCGG	GAGGACCCAACTGCGATGTATGAGG	514	10142	14138	AKAP9	25886	4487	POC1A
DB0001R05C05N2_UP	AD0002R05C08N2_UP	Up-Up	GGGGGTGGGGTACCGGTAGATGGGT	TCATGTGGATGCCCTTCGTCAGGGC	4	56890	9176	MDM1	10426	8943	TUBGCP3
DB0002R12C19N2_UP	AD0001R13C13N2_UP	Up-Up	TGTTGGGCGCTGACGGAAGCCTTCG	TAATACGGGTCGAGTATGATGTTTG	351	93621	12736	MRFAP1	26140	52663	TTLL3
DB0003R05C17N2_DN	AD0001R08C18N2_DN	Dn-Dn	CTAAGCTACTAGACACCGGGCGCAC	ACCTCAGAGTCTGGACGATTTCATA	101	1781	291	DYNC1I2	5577	14506	PRKAR2B
DB0002R08C24N2_UP	AD0001R05C13N2_UP	Up-Up	CCTATTCCGTATTATAATCAGACAA	TATGTTTCTTTATCGATACTTGCAC	664	10460	71455	TACC3	115106	13260	HAUS1
DB0003R07C05N1_UP	AD0003R02C08N1_UP	Up-Up	ATTTTGGATTGTTGTCTTTTATCAG	TGCGGTGAGGGGTGGTGGCGGGGGG	15	201255	7299	LRRC45	6844	4137	VAMP2
DB0002R11C02N2_UP	AD0001R13C20N1_UP	Up-Up	GCGTGGCTCCGGCATTTGACGAGGT	GGCGACGGCTGCGGTGGTTTCGGAC	7	90410	4088	IFT20	22919	56115	MAPRE1
DB0001R14C15N2_DN	AD0002R07C08N2_DN	Dn-Dn	ACATCATTACCTATTGAATAAAGAC	TAACCCTCTAAAATACACTTACAGA	153	25886	56591	POC1A	95681	71181	TSGA14
DB0001R13C23N2_UP	AD0002R16C03N2_UP	Up-Up	GATTGAAGCACGGGGGTTTGGCCTC	GGGAATGGGAACCTATGATAGCTGTT	546	164045	55072	HFM1	22852	70210	ANKRD26
DB0001R02C09N1_DN	AD0002R14C23N2_DN	Dn-Dn	TCTTTGGACATGCTGAGGCGTCGGT	AGGTTGTCACGTTGACTTATTCTCT	49	10121	3250	ACTR1A	79441	4024	HAUS3
DB0001R06C14N1_UP	AD0002R13C17N2_UP	Up-Up	TTAGCGGGGGCGCCGTGTCGGCATT	ACATACTTAGCCGGTTTTCCTCCGT	232	5111	3156	PCNA	665	2427	BNIP3L
DB0001R02C20N1_DN	AD0002R07C08N2_DN	Dn-Dn	CCCGCCTGCTCCTCCGGCAATCCCC	TAACCCTCTAAAATACACTTACAGA	246	10376	229	TUBA1B	95681	71181	TSGA14
DB0001R06C20N2_UP	AD0001R10C01N2_UP	Up-Up	TGACTTAGGAGGTTCTATCAGGCGG	GTATAAACGATGGTTCCTCACCGAC	387	10142	14138	AKAP9	90410	10243	IFT20
DB0002R02C13N2_DN	AD0003R02C19N2_DN	Dn-Dn	GTGTAAGTAAACACAATCGGATAAA	GTAATAGAGTAAGACCCGATTATGT	178	9444	8168	QKI	114932	2777	MRFAP1L1
DB0003R03C05N2_UP	AD0001R13C12N2_UP	Up-Up	GCCCTGGTAGGTGTTTATCTGGGAT	GCGGCGCCGAGGAAGAGGGACCGTG	416	1487	13646	CTBP1	26140	52663	TTLL3
DB0002R10C17N2_UP	AD0001R05C06N2_UP	Up-Up	CAAGAGTCTCACTACACAATATATC	TTAGTCCTAGACGCCACGGTAGGAG	79	79959	1190	CEP76	116840	12626	CNTROB
DB0001R05C11N2_UP	AD0002R15C13N2_UP	Up-Up	CTGATGGATGGGGCCGCGTGGCTGC	GAGGTCAATTGGCGTTTTTAGACGC	167	80321	9161	CEP70	23177	3746	CEP68
DB0001R16C13N2_DN	AD0001R05C02N2_DN	Dn-Dn	AGCTCAACTCCACTGAATACCCCGA	ATACTCAACCCCACGCTCACACGCA	1	983	5873	CDK1	55012	12126	PPP2R3C
DB0001R12C06N2_UP	AD0002R08C04N2_UP	Up-Up	TGGACATTGCGTGACGTTAATAACT	ATAGCAGGTTCTGTTGAGCGTTGGC	11	121441	1509	NEDD1	79600	71186	TCTN1
DB0002R06C06N2_UP	AD0001R16C10N2_UP	Up-Up	CCTGATCAAATGGCCTAGTTGACAG	CCGATAAACGGCGGCCAGCATGAGA	198	10426	8943	TUBGCP3	27229	907	TUBGCP4
DB0002R12C02N2_DN	AD0001R09C22N2_DN	Dn-Dn	GAGATGCAGAATGGAAGATGGATGG	CCCAGTCTTTACCGGCTCAAAGATT	151	5700	4018	PSMC1	10320	2940	IKZF1
DB0002R11C18N2_UP	AD0001R13C02N2_UP	Up-Up	ATTGCTCAGTTGATAACCTTGGGTT	AGGCAGCGGTCCTGGCGACCACGCG	130	27077	4426	B9D1	200894	52802	ARL13B
DB0002R08C24N2_UP	AD0002R10C15N2_UP	Up-Up	CCTATTCCGTATTATAATCAGACAA	GGTGGAGTCCATCATTTTATCGGGA	59	10460	71455	TACC3	10013	8810	HDAC6
DB0001R02C09N1_UP	AD0001R01C16N2_UP	Up-Up	AGGATGATGGGATCGCCAGGCGGTT	GGAAGATACTTGCATCCTCGGGAAG	45	10121	3250	ACTR1A	55559	347	HAUS7
DB0002R02C20N1_DN	AD0001R09C10N2_DN	Dn-Dn	TGCCCTGCCGCACGAGACAGAATTC	CAATGCGTACTATCTTAAGTTTGTC	1	26119	9194	LDLRAP1	8636	2717	SSNA1
DB0001R09C10N1_DN	AD0002R11C22N2_DN	Dn-Dn	GCCGCCCCGACGTACCCCCATTGAA	GAAACTGCAAATTCGAATAGATTAT	31	23332	10089	CLASP1	5708	5171	PSMD2
DB0002R14C07N2_UP	AD0001R09C22N2_UP	Up-Up	GGCTTTTAGTCCTCTACTGCATTCG	GGTGTGTTAGTATGGTGTGTAGAGC	918	894	6359	CCND2	10320	2940	IKZF1
DB0002R12C11N2_UP	AD0003R04C14N2_UP	Up-Up	AGGTGGGGGTGGCCGGGCTAGGGGG	AACCAGGTAGCTAGCTCTAAAACAT	156	1019	4019	CDK4	54585	10414	LZTFL1
DB0002R13C12N2_UP	AD0002R09C18N2_UP	Up-Up	ACGGGTATGTTGAGGGCCGGGGTG	GCGTCTAAGAGCCTGCGTCATAGCG	228	23429	1644	RYBP	282809	1515	POC1B
DB0001R02C12N2_UP	AD0003R05C02N2_UP	Up-Up	GAAACTGGCTCCGGGTTCTGTGTAT	AGATCGGCTCATGCGTCGGTGTGA	4	29922	5633	NME7	4957	3043	ODF2
DB0001R08C08N2_DN	AD0001R09C10N2_DN	Dn-Dn	TCTGCGGATCACAGCCCGCTGATCC	CAATGCGTACTATCTTAAGTTTGTC	101	8636	2717	SSNA1	8636	2717	SSNA1
DB0001R16C10N2_UP	AD0002R01C09N2_UP	Up-Up	ACAGAGTCTTCGACTGGGGTGGTCG	CAGATTTCAGGACTCTGCGTGCGTC	1	983	5873	CDK1	10460	56175	TACC3
DB0002R04C12N2_UP	AD0001R03C04N2_UP	Up-Up	ATGGTGTGAAGACCGGATGGAGGAG	GGTTTCTGAGGATTGTCTGAGGCGT	31	164045	53147	HFM1	261734	10399	NPHP4
DB0001R08C05N2_DN	AD0001R05C21N2_DN	Dn-Dn	GTATGGGCTCAACAAGGCCGAATGT	CGGTCGGTGAACTTGGCTAATGGAG	8	203068	14788	TUBB	29911	573	HOOK2
DB0001R16C24N1_UP	AD0002R12C03N2_UP	Up-Up	CTTCGGCTATCATCATGAATGTAGA	AACAGTATGGGTTCGTGTAGGGCTT	27	27229	907	TUBGCP4	56915	4997	EXOSC5
DB0002R10C10N2_UP	AD0001R14C21N1_UP	Up-Up	ATACTACATATGTGATTCACTATTT	CCAGGAGGGAGCGTGGATAGAGGGC	95	284076	2303	TTLL6	1070	5538	CETN3
DB0003R05C06N2_DN	AD0001R08C17N2_DN	Dn-Dn	ACTGCGAACCGCGATAAACAGAATC	TGGCTCTTCGTTGGCACAAGAAAAT	44	5347	2963	PLK1	5577	14506	PRKAR2B
DB0002R13C16N2_DN	AD0001R07C21N2_DN	Dn-Dn	CAGCCGACGGCGCTGCCCGTATACC	AAACTTAGCAAGAAGCCGGTTTAAA	46	1026	3192	CDKN1A	10142	14138	AKAP9
DB0003R05C17N2_UP	AD0002R06C18N2_UP	Up-Up	ACTTAGTTGAGTTTGGGCAACCTAC	GTTCCCACAAGGTCTGGCGTGCGGC	80	1781	291	DYNC1I2	55142	6429	HAUS2
DB0001R04C03N2_DN	AD0001R11C22N2_DN	Dn-Dn	CCTCCACTCCCCTCTGACATCCCGT	CCGACCCGCTTTGTCATTCTTTGGG	46	132320	12277	SCLT1	121441	1509	NEDD1
DB0001R16C15N2_UP	AD0001R07C08N2_UP	Up-Up	GTAACTGCGCATATGTTTGTGATGT	TCGACCGTCGAGGGCCTCTGGGCAG	114	402	7933	ARL2	79003	3288	MIS12
DB0001R08C05N2_DN	AD0001R05C01N2_DN	Dn-Dn	GTATGGGCTCAACAAGGCCGAATGT	TAAACAGGAAAAAGAATCTAATAAC	178	203068	14788	TUBB	55012	12126	PPP2R3C
DB0001R02C03N2_DN	AD0002R02C04N2_DN	Dn-Dn	CCTCATGGCTCTCCCTCCTGCTAGC	CTAAGGACCTCAATTCTAGCCAATA	146	1020	3701	CDK5	29883	10940	CNOT7
DB0001R06C07N2_DN	AD0002R11C03N2_DN	Dn-Dn	CGGAGACTACCAACCAGAACCAAAC	GTGAAGTCGCTATTTAAAAATATTC	97	11258	3972	DCTN3	90410	4088	IFT20
DB0001R12C14N1_DN	AD0003R04C16N2_DN	Dn-Dn	TATACATCCCCGTCGGACCGCATGG	CCAAAAGCGACAACTATTCGTATTA	360	54820	7928	NDE1	129880	10732	BBS5
DB0002R13C19N2_UP	AD0001R04C08N2_UP	Up-Up	TCAACTGAGGTAGACCGGGCCAGAG	AATGTAGGGTCTTGTGTGCCGTAGG	220	5711	7647	PSMD5	6102	11374	RP2
DB0002R13C14N2_UP	AD0002R10C10N2_UP	Up-Up	GAAGGACCACTGGCCTTGATTGTAG	GGGGTGAAGGCCAAACTGAGCTGGC	1	1026	3192	CDKN1A	79959	1190	CEP76
DB0003R02C23N2_DN	AD0001R07C16N2_DN	Dn-Dn	AACTGTGTTCTAGTCACTACCACCG	TGTATTATTCGGCCGCCAGTAGTAC	69	5928	3366	RBBP4	5111	3156	PCNA
DB0002R03C21N2_DN	AD0002R14C05N2_DN	Dn-Dn	AGAGCCAACAGGTACCCTTGCACGA	CTCCAGAGCGTCCCGTGCCACGCAC	461	3320	53186	HSP90AA1	638	3740	BIK
DB0001R01C02N2_DN	AD0001R01C12N2_DN	Dn-Dn	CCCCCCCTCCCTCGTAATCGCTGCC	CTGCTGCCCCCATTCCATCCTTGAC	19	9814	9688	SFI1	1020	3701	CDK5
DB0003R07C06N1_UP	AD0002R03C13N2_UP	Up-Up	CTATGGGACGGGTGGCATGGGGTGA	ATGGCGACCGGGGCTCTCGGGGGGG	112	201255	7299	LRRC45	164045	53147	HFM1
DB0002R14C09N2_UP	AD0002R09C21N2_UP	Up-Up	GTGGCGCTTGAGCCATTATGGTAGT	AAACGTATGCATCATGGGTACAATT	98	664	7547	BNIP3	80254	7011	CEP63
DB0001R16C10N2_DN	AD0001R06C17N2_DN	Dn-Dn	GGTTTTACTTCCACATGACAGAAGT	GCTAGGGAGTTTTAAGATAAGAGTT	25	983	5873	CDK1	80184	2699	CEP290
DB0001R06C07N2_UP	AD0003R06C04N2_UP	Up-Up	TAGTCAATCATGGCTTAGGTTAATA	GACTAAGCGCTGCGGGGATGCGGGG	1000	11258	3972	DCTN3	54585	1540	LZTFL1
DB0003R03C13N2_DN	AD0001R06C05N2_DN	Dn-Dn	ACTATAGTCGTGTACATAGATATTA	GTTCCAAAGATGACCGAATTAAAAA	66	6810	8013	STX4	51259	6396	TMEM216
DB0002R02C06N1_UP	AD0001R05C11N2_UP	Up-Up	TTGCTTGCGTGTGGCGTGGCAATAT	CGATAATACGGTAAAGTGCTAGGAG	434	3320	56677	HSP90AA1	115106	13260	HAUS1
DB0002R05C23N2_UP	AD0002R12C15N2_UP	Up-Up	CAGTTAGGCATAAACTGACATCTGT	GCTTGTTGCTATGCCATGTGTTGTT	71	1453	3787	CSNK1D	6015	4435	RING1
DB0003R05C10N2_UP	AD0001R01C10N2_UP	Up-Up	AAGTGGCCGGTATGTGGTAAAGTGG	ATCGTACATTCAATCTATGCGACCG	164	5347	2963	PLK1	7532	801	YWHAG
DB0002R12C07N2_DN	AD0003R04C17N2_DN	Dn-Dn	CTTTCCAGGGAATATGATGTGCGTC	CCCTACCCGATCCGACGCACGCCCT	101	51013	1684	EXOSC1	129880	10732	BBS5
DB0002R04C14N2_DN	AD0001R13C21N1_DN	Dn-Dn	CACATCTCCGATTGCTCTCGTCCCT	CCAGTCTGTCCCCTATCGCGGCAC	8	164045	53147	HFM1	22919	56115	MAPRE1
DB0002R15C14N2_UP	AD0001R09C15N2_UP	Up-Up	CTGTCTGTTGCTAGCGAGCTTCTAT	CTGTTCTGGCACTGGGCCCACTGGG	106	1639	8953	DCTN1	10769	6177	PLK2
DB0003R07C05N1_DN	AD0001R01C21N2_DN	Dn-Dn	CCCCCCGGCCGCCCACCCACATTCC	CTCTATGTAGTAAAGACAGCCAAAA	1	201255	7299	LRRC45	10121	3250	ACTR1A
DB0003R06C04N1_DN	AD0002R07C21N2_DN	Dn-Dn	CCCTCCTGACCGACCTGGGTCGGA	TCGCTGGCCTCAACGCTAATATCCC	304	9702	10302	CEP57	5048	12270	PAFAH1B1
DB0001R11C18N2_UP	AD0002R13C22N2_UP	Up-Up	TGTGCCAAATAGCGTGGTTACTCGT	GACCCCGGAGCTTAGCTCCCCTGGG	229	5518	5861	PPP2R1A	56904	6148	SH3GLB2
DB0003R07C05N1_UP	AD0001R05C06N2_UP	Up-Up	ATTTTGGATTGTTGTCTTTTATCAG	TTAGTCCTAGACGCCACGGTAGGAG	191	201255	7299	LRRC45	116840	12626	CNTROB
DB0002R12C02N2_DN	AD0001R06C10N2_DN	Dn-Dn	GAGATGCAGAATGGAAGATGGATGG	TAACTTTGTGGATACCATGCCGGTA	229	5700	4018	PSMC1	5108	8878	PCM1
DB0002R07C06N2_DN	AD0001R10C20N2_DN	Dn-Dn	GAACTCTTTCTGACGATTTAAGTAG	AACGCAACTAAGCACTATTAGTAAC	8	83540	5774	NUF2	10540	3453	DCTN2
DB0002R01C22N2_DN	AD0001R12C13N2_DN	Dn-Dn	TACCCACCCCCCCGTGGGCCCCTGC	TAAATACCATTAAGCATATAAACAC	246	84902	9655	CCDC123	284086	53456	NEK8
DB0001R06C05N2_UP	AD0001R13C11N2_UP	Up-Up	TCGGTTAATCTACCTTAACGTGTTA	CAGCGGTGTCTAGGGCAGGAGGGGG	45	11258	3972	DCTN3	164045	55072	HFM1
DB0003R07C18N2_DN	AD0002R10C06N2_DN	Dn-Dn	ACGGTCCCGGAGCGCTCCAAACCGC	GTGATACCAAAGGCGACAGCCGGGA	30	51175	1716	TUBE1	79959	1190	CEP76
DB0002R10C22N2_DN	AD0002R06C11N2_DN	Dn-Dn	GGCTCTCCCGATGTGTACTAACTCC	TAACCTGCCTGATAAACTGCGAATC	16	10013	8810	HDAC6	147841	71933	SPC24
DB0001R03C21N2_UP	AD0001R02C03N1_UP	Up-Up	TAGTTCTCCATGGTGAAGGCAAGAT	CTTTAGCGACTTGAGCGCCCCGGGT	149	6102	11374	RP2	10382	6055	TUBB4
DB0003R02C17N2_UP	AD0003R04C16N2_UP	Up-Up	TTCAGGTGGGTGCGTGGCGCGTAGC	AAGTGTTTATGAGTAGCTGGCATGA	155	9341	5658	VAMP3	129880	10732	BBS5
DB0001R15C16N2_UP	AD0001R07C17N2_UP	Up-Up	TCGATTATCTTAATCAAGTAATCCC	TAGTCGCGGTCGGGGATAAGCTTTA	16	7531	34	YWHAE	5111	3156	PCNA
DB0002R08C02N2_UP	AD0002R11C05N2_UP	Up-Up	TACTGCTTACTGGTTGTGTGCGTCG	ATTTTTGTGGTGGAGATAAGGTCGG	294	5566	71136	PRKACA	27077	4426	B9D1
DB0002R08C09N2_DN	AD0001R03C05N2_DN	Dn-Dn	TAATTCACGATACTGCGAATTCTGT	AGACTGGCCGTAGTACGAAGCACCC	62	81620	6142	CDT1	261734	10399	NPHP4
DB0001R06C18N2_DN	AD0002R02C24N2_DN	Dn-Dn	CTGGATTCATAGGCTTTCGAAAAGT	CAGCGAACAATGAAAAAGTGAAAAG	133	10142	14138	AKAP9	51143	56626	DYNC1LI1
DB0001R03C10N2_UP	AD0002R04C07N2_UP	Up-Up	AAGTTAATTAGGAGGTCTCGGAAAG	GAGGACCCAACTGCGATGTATGAGG	116	10933	4430	MORF4L1	25886	4487	POC1A
DB0001R15C16N2_UP	AD0003R06C02N2_UP	Up-Up	TCGATTATCTTAATCAAGTAATCCC	GGAGTGTATTTAATACTAGACGTTA	2	7531	34	YWHAE	54585	1540	LZTFL1
DB0001R16C08N2_UP	AD0003R04C10N2_UP	Up-Up	GTGCGCGTTAGAGTTTCATTAGGGA	CTGTGATCACAGGCAATCGAATTTA	187	22924	7187	MAPRE3	9702	10302	CEP57
DB0002R06C03N2_UP	AD0001R13C17N1_UP	Up-Up	TATCGGGCAAGAGTGCGTGCGTCGG	TAAGCTTATTGGCTCTCAATGGCTG	201	1454	4815	CSNK1E	8655	56155	DYNLL1
DB0001R04C15N2_UP	AD0001R01C21N2_UP	Up-Up	TTTCAGTGGGGTGGACCGTGTGTGG	ACGGCTTCCTCTGGATTTTACTCTC	411	57405	13089	SPC25	10121	3250	ACTR1A
DB0002R15C02N2_UP	AD0002R14C14N2_UP	Up-Up	CGGCGCGTAGATGCAAACCTTTGAT	CGGTTGGGAGGAAGTGAGGAGGGTT	172	599	53726	BCL2L2	1639	8953	DCTN1
DB0001R13C08N2_UP	AD0003R04C10N2_UP	Up-Up	GCCCCTGCAGATTGTGTGTCTGGGC	CTGTGATCACAGGCAATCGAATTTA	39	134359	52781	POC5	9702	10302	CEP57
DB0002R14C06N1_UP	AD0001R05C20N2_UP	Up-Up	GCCCACATTGGGAGAGGAGGGGAGC	CACGACCCTGCAGTGCGAGGGACGC	266	894	6359	CCND2	29911	573	HOOK2
DB0001R08C22N2_UP	AD0003R05C18N2_UP	Up-Up	AATGTTATGGTCAGGGCCGGGTTTA	ATGTAGTGTTGCGACAAAATAAAAC	277	93323	7014	HAUS8	9094	2588	UNC119
DB0002R10C05N2_DN	AD0002R03C13N2_DN	Dn-Dn	ATTAATGTTCAATTCATAAGAATAC	GCCCCTCCTAGCACAGTCTTTTGAC	162	80254	7011	CEP63	164045	53147	HFM1
DB0001R02C03N2_DN	AD0002R15C15N2_DN	Dn-Dn	CCTCATGGCTCTCCCTCCTGCTAGC	TAGGCCGAAAATGAGACCTCATAGA	443	1020	3701	CDK5	23177	3746	CEP68
DB0002R15C18N2_DN	AD0003R05C11N2_DN	Dn-Dn	CTCCCCTTCCCCACACACTCCCGCA	GTGATTCGATATGATACAAATGTCC	467	79441	4024	HAUS3	93323	7014	HAUS8
DB0001R03C18N2_UP	AD0002R14C23N2_UP	Up-Up	GTGGGCATGCCTCATGCAGGGGGCA	GTGGAGGCCCGACGGGGCAGGGGGG	223	11104	11609	KATNA1	79441	4024	HAUS3
DB0003R06C04N1_UP	AD0001R15C19N2_UP	Up-Up	GTTGTAGATTATTAGCGGTTACGCG	GGCGTTTGCGTGTATGTACGGCGGC	118	9702	10302	CEP57	983	5873	CDK1
DB0002R08C01N2_UP	AD0003R06C09N2_UP	Up-Up	ATGTTTGCCGACGAGATTATGTGGT	TATGCGCTTTGCCCGTTGTCTGTGG	1	5566	71136	PRKACA	83540	5774	NUF2
DB0002R01C17N2_UP	AD0002R09C23N1_UP	Up-Up	AATCCAGTGCAAGTGTGGGGCCTGC	GTCCTAAATGTGATCAGTTTGGGTT	61	54801	8819	HAUS6	284076	2303	TTLL6
DB0001R10C15N2_UP	AD0001R16C23N1_UP	Up-Up	GGGCCCTTGGTGGAGCACAGAGGAG	TCCTAGTTTTCTCATATATATTCGT	112	7283	8018	TUBG1	84902	9655	CCDC123
DB0002R12C07N2_UP	AD0001R13C24N2_UP	Up-Up	AGCGTCTACTGCCCAGCGGAGCGGG	CCATGGAAGGCAGAGGTTCGCGCTG	219	51013	1684	EXOSC1	25886	56591	POC1A
DB0003R04C05N1_UP	AD0001R07C08N2_UP	Up-Up	AGTTCAGACTGTTTTGCTATTAGGG	TCGACCGTCGAGGGCCTCTGGGCAG	332	25855	6651	BRMS1	79003	3288	MIS12
DB0002R10C08N2_DN	AD0001R04C17N2_DN	Dn-Dn	CCCCACCAATGGCCCTGGTCTATGC	CGTGCGCGAGGCTCCAACCGGTGGG	1	80254	7011	CEP63	132320	12277	SCLT1
DB0002R13C12N2_DN	AD0002R05C18N2_DN	Dn-Dn	TACCCACGACCCCTCCAATATAGGT	TGCTATAACCTCAAAGTACCGTTCC	272	23429	1644	RYBP	7846	4595	TUBA1A
DB0002R15C08N2_DN	AD0001R13C13N2_DN	Dn-Dn	CAGGAGGGAGATGTTCCCGTATCCG	GCGACCAACCCCTCTTCTATGCTCC	582	84100	1857	ARL6	26140	52663	TTLL3
DB0002R09C14N2_DN	AD0002R10C10N2_DN	Dn-Dn	CTGACCGTAAATGAATAATCACAGT	TGCGATACGTTTAATCGATCAAGAT	34	51175	2163	TUBE1	79959	1190	CEP76
DB0002R06C11N2_UP	AD0001R05C05N2_UP	Up-Up	GTATGGTTAGAATTTAGTGTGGAT	ATAACGCCAGATTCATTGGTGATTC	88	203068	3825	TUBB	116840	12626	CNTROB
DB0002R06C21N2_UP	AD0003R06C12N2_UP	Up-Up	GGTCAGTGTGCTCGTTGGTTAGATA	TAAGACATCGGTCAAATCCCCAGCT	510	7846	4595	TUBA1A	60509	4496	AGBL5
DB0001R10C15N2_DN	AD0002R04C07N2_DN	Dn-Dn	CACCCTCCCACGGCTGCAGCCTTGG	GGCACCAACAGAAAGGACGCAAGTG	187	7283	8018	TUBG1	25886	4487	POC1A
DB0001R16C15N2_UP	AD0002R02C20N1_UP	Up-Up	GTAACTGCGCATATGTTTGTGATGT	CAGAGATGATGAAAATCTCTAATTT	197	402	7933	ARL2	49856	55298	WDR8
DB0001R14C19N2_UP	AD0002R13C10N2_UP	Up-Up	TAGTCCTTAATCGTTTGCTGGCGTA	AAAAATGTCTTCCATGTCAGCTGAG	49	582	56157	BBS1	5701	7961	PSMC2
DB0003R07C05N1_UP	AD0001R09C24N2_UP	Up-Up	ATTTTGGATTGTTGTCTTTTATCAG	TACATTCTTGGGAAGTTCGCTAGCG	260	201255	7299	LRRC45	90410	10243	IFT20
DB0002R02C15N2_UP	AD0003R02C24N1_UP	Up-Up	TTGAACGCTTATTTGGGTCAATATC	GCACGTTGCTCTTCCTGTTGTACTT	203	7251	3267	TSG101	6271	5964	S100A1
DB0001R04C18N1_UP	AD0001R12C06N2_UP	Up-Up	TTGGTGGGTGCGGTACCGGCTGTGT	CCTGGTAGCCCCCGGGGCGACAGCG	179	115106	13260	HAUS1	201255	7299	LRRC45
DB0003R04C04N2_UP	AD0001R01C16N2_UP	Up-Up	ACTGTTTAGGTCGGAGCACACGAGA	GGAAGATACTTGCATCCTCGGGAAG	1	25855	6651	BRMS1	55559	347	HAUS7
DB0001R05C11N2_DN	AD0003R02C15N1_DN	Dn-Dn	CCCGCCATCCTGCTCGCTCCCCCTA	ACGGCCAACCCTCAGATCTGCGCCA	113	80321	9161	CEP70	27258	5664	LSM3
DB0001R08C16N1_DN	AD0002R12C02N2_DN	Dn-Dn	GCTGCTGATTCGCCAGCTTCCTACC	CAGAATGCCTCAAGCTTGTAATGCG	4	9738	1945	CP110	56915	4997	EXOSC5
DB0002R06C21N2_UP	AD0002R02C04N2_UP	Up-Up	GGTCAGTGTGCTCGTTGGTTAGATA	GGGGACTGGGTTTCTTGGGTGCCCT	325	7846	4595	TUBA1A	29883	10940	CNOT7
DB0003R07C11N2_UP	AD0001R16C18N2_UP	Up-Up	CTTCAAATTTGGATCTTAGCGCCAT	GCGTAACATGTTGTGGTCCGATACT	96	54585	1540	LZTFL1	54801	8819	HAUS6
DB0002R15C16N2_UP	AD0002R06C18N2_UP	Up-Up	TATGGCCTGTTGGGAGAGCGCCGGG	GTTCCCACAAGGTCTGGCGTGCGGC	14	79441	4024	HAUS3	55142	6429	HAUS2
DB0002R03C18N2_DN	AD0002R05C14N2_DN	Dn-Dn	TCATCCCATCGTATCGCACCCTCGC	CTATCATCATAGCTTTTGTGATCA	112	3320	53186	HSP90AA1	10383	2550	TUBB2C
DB0001R04C17N2_DN	AD0001R01C15N2_DN	Dn-Dn	TCGCCCTGCCGCTGGGCCCCCCCAC	TGTAAGGTTGTCTCAGAAGCCTTGG	105	115106	13260	HAUS1	55559	347	HAUS7
DB0002R14C09N2_DN	AD0001R11C09N2_DN	Dn-Dn	AGCGCCGCCCACTTACCCCGAGCCC	GCCGTTGAGTCCAGGTCGGGAACGC	83	664	7547	BNIP3	5518	5861	PPP2R1A
DB0001R03C18N2_DN	AD0002R07C08N2_DN	Dn-Dn	AGTCCTACCGGGGCATTTTCAAGCA	TAACCCTCTAAAATACACTTACAGA	271	11104	11609	KATNA1	95681	71181	TSGA14
DB0001R01C10N2_UP	AD0001R09C08N2_UP	Up-Up	CAACATGTTTCTGTAATGCTCACGA	CAGGGTCTTCGTAGATATCATCTCG	38	9814	9688	SFI1	23568	3431	ARL2BP
DB0001R08C05N2_UP	AD0001R10C19N1_UP	Up-Up	AGCGCCCTCTCGTGAAGGACGATGC	CGGTATCAGTAGGGCAGTATTTCGG	367	203068	14788	TUBB	10540	3453	DCTN2
DB0001R16C18N2_UP	AD0001R07C06N2_UP	Up-Up	GAATGAGTGATGCCGAGGGATGTTC	TCCCTGGGTAGAGGACGGGAAGGGG	179	402	7933	ARL2	11258	3972	DCTN3
DB0001R08C20N1_UP	AD0001R12C06N2_UP	Up-Up	CGGCCGATGTTTTGTGGACGGGGGG	CCTGGTAGCCCCCGGGGCGACAGCG	66	10769	6177	PLK2	201255	7299	LRRC45
DB0001R03C02N2_DN	AD0001R08C11N2_DN	Dn-Dn	CCAGACGTATGCCTAGTCGCGGGCG	GCCCTGATAGAATTCGGAGAGTAAC	680	57819	6601	LSM2	4751	14238	NEK2
DB0001R09C14N2_UP	AD0001R09C08N2_UP	Up-Up	CGATGAATAATATGATTAGCTCGCG	CAGGGTCTTCGTAGATATCATCTCG	325	23332	10089	CLASP1	23568	3431	ARL2BP
DB0002R13C12N2_UP	AD0001R05C24N2_UP	Up-Up	ACGGGTATGTTGAGGGCCGGGGTG	AGCTGGACACGACGCCGTGGTATTG	102	23429	1644	RYBP	56890	9176	MDM1
DB0003R03C24N2_UP	AD0001R14C21N1_UP	Up-Up	GCCCAAGGGCCTTGTACTTCAATCG	CCAGGAGGGAGCGTGGATAGAGGGC	475	84324	434	SARNP	1070	5538	CETN3
DB0001R04C17N2_UP	AD0001R08C03N2_UP	Up-Up	AAGTGCAATGCGCCATTAGATTTTT	ATTCTTTTCGTTGTGTGGCCTCGCC	114	115106	13260	HAUS1	57695	14162	USP37
DB0001R06C01N2_DN	AD0001R02C01N1_DN	Dn-Dn	GCACCCACGCCCGTGGATCCGACAG	ACCAGGCCAGACCCATTATAGGCGT	119	10733	2057	PLK4	29922	5633	NME7
DB0003R06C13N2_UP	AD0001R03C05N2_UP	Up-Up	GCGCTAGCCAGCATGCGATCGTGAG	GAGACTTAAGGTTCTTAGAGATTGG	135	129880	10732	BBS5	261734	10399	NPHP4
DB0002R06C23N2_UP	AD0001R11C15N2_UP	Up-Up	TCTAGAGCGATGGGTGCTGGAGGAT	TGTCTATACGAAGATAGCATTACCG	185	7846	4595	TUBA1A	3320	8199	HSP90AA1
DB0001R08C06N2_DN	AD0002R05C18N2_DN	Dn-Dn	GATAAGTGAACATTTCTGCGTAAAA	TGCTATAACCTCAAAGTACCGTTCC	1	1453	7634	CSNK1D	7846	4595	TUBA1A
DB0001R16C15N2_DN	AD0002R13C10N2_DN	Dn-Dn	CTATCTTCCACATTTGGCCTACGAG	GGTAGGCCGTAAAAACCTGCGGTAA	535	402	7933	ARL2	5701	7961	PSMC2
DB0001R06C11N2_UP	AD0002R10C15N2_UP	Up-Up	TATAGCCGAACGGAGTTTAAAGGGG	GGTGGAGTCCATCATTTTATCGGGA	163	79003	3288	MIS12	10013	8810	HDAC6
DB0001R16C06N2_UP	AD0002R16C02N2_UP	Up-Up	GGGAGGTGTCTTCGTGAGTCATCGC	GATATTGTCGGAATTGCCAATTCGC	23	22924	7187	MAPRE3	22852	70210	ANKRD26
DB0002R02C09N2_UP	AD0003R01C02N1_UP	Up-Up	CATATACACCAGGGTAAGCGGCGCG	AAGTCCGTGGGTACGGCTGGGGGGG	83	10460	56175	TACC3	10013	2397	HDAC6
DB0002R13C14N2_DN	AD0001R01C16N2_DN	Dn-Dn	CCCCCGCCCGTATCAAGGCCAAGAC	CCCTTGTCAGTTCTACTTCCTCGGG	157	1026	3192	CDKN1A	55559	347	HAUS7
DB0002R06C19N2_DN	AD0001R09C21N1_DN	Dn-Dn	TTGAGCGCCTACCGCCCCCCGACTA	AGATGTATAATCCTTTATAGCTTCA	206	10383	2550	TUBB2C	10320	2940	IKZF1
DB0002R10C05N2_UP	AD0002R12C17N2_UP	Up-Up	TGCCCAGTTACGCGACGAAGGGAGC	CCGTGCAGGGGTAGTACTGGAAGGG	501	80254	7011	CEP63	6015	4435	RING1
DB0003R05C15N2_DN	AD0003R04C13N2_DN	Dn-Dn	CCGGGTGACACAATAAGCGCCTTAC	TTCGTCCCGACTCGCCGAAGTTGCC	137	1781	291	DYNC1I2	9702	10302	CEP57
DB0001R06C08N2_UP	AD0001R10C10N2_UP	Up-Up	TTCGTTTCCACTGGTTAGTGCTGCC	GCTGTTGTGCTCATGATGCATGCGG	376	79003	3288	MIS12	10376	7910	TUBA1B
DB0002R03C21N2_UP	AD0003R04C13N2_UP	Up-Up	GCAGTGTTAGACTGGTATAAAGAAG	GCTGTTTGTATAATCGTTACCTCTG	46	3320	53186	HSP90AA1	9702	10302	CEP57
DB0002R09C18N2_DN	AD0001R09C24N2_DN	Dn-Dn	GCCCCCGAACGCAAATCGCCATCAG	GTCCCTGTCTGTTTCGCTGTCGAAT	13	51175	2163	TUBE1	90410	10243	IFT20
DB0001R02C12N2_DN	AD0003R02C17N2_DN	Dn-Dn	GAACCTGTCCCGCCCTTGATCAATA	AATCACGATCAGTTCAAACCCTGTT	326	29922	5633	NME7	27258	5664	LSM3
DB0002R06C24N2_UP	AD0001R06C05N2_UP	Up-Up	GCAACACGGGTGCGACGGAGGTAGG	TCCCAGTGCAAGGGGGGGTAGGCGG	49	55012	2389	PPP2R3C	51259	6396	TMEM216
DB0001R02C07N2_UP	AD0003R04C18N2_UP	Up-Up	ACGATGTTGTTGAGCTGTTTGTGGC	CCGTGAATACGCAGACTCTGCCCGG	241	55559	347	HAUS7	153241	10401	CEP120
DB0002R14C10N2_UP	AD0003R04C13N2_UP	Up-Up	ACTACATTGATTGGTCCTCTGCGCT	GCTGTTTGTATAATCGTTACCTCTG	283	51100	4480	SH3GLB1	9702	10302	CEP57
DB0001R08C23N2_DN	AD0002R13C14N2_DN	Dn-Dn	GAGGCGAGACCTCACTGATCAAAGA	AGGCACTGAAGTCATCATGAGATCG	60	93323	7014	HAUS8	1019	4019	CDK4
DB0001R06C05N2_UP	AD0001R11C16N2_UP	Up-Up	TCGGTTAATCTACCTTAACGTGTTA	GATGAAAGTTAAGGTGCTTAGTAAG	221	11258	3972	DCTN3	3320	8199	HSP90AA1
DB0001R03C07N2_UP	AD0001R08C17N2_UP	Up-Up	ATCCAACCTAGTATACTGTTTGACG	AGTAACTTTTCTGGACCGCAGGGGC	726	10933	4430	MORF4L1	5577	14506	PRKAR2B
DB0003R07C24N2_UP	AD0003R03C14N2_UP	Up-Up	ATGACCACGTCATATCGTATGGGAA	CTATTTTCAGGACCTCCATTTAAAT	119	282809	1515	POC1B	22974	3600	TPX2
DB0001R03C01N2_DN	AD0002R11C19N1_DN	Dn-Dn	GATGACCGGCGCGGTACTCGCCGCC	TTGTATACTAGTAAACATCAGAATA	20	57819	6601	LSM2	51053	5591	GMNN
DB0001R11C20N1_DN	AD0001R01C01N2_DN	Dn-Dn	CCCCCCCGTTCCCGCCAGAAGCCCT	TTACTCTTCTAGCGAAACAACGCTC	52	3320	8199	HSP90AA1	9814	9688	SFI1
DB0001R11C14N2_DN	AD0001R12C12N2_DN	Dn-Dn	GGCCCAGCTCACCCCACCACTTCAC	ACTACGTGTCCCACCACATGGCCTT	120	5518	5861	PPP2R1A	284086	53456	NEK8
DB0002R06C19N2_DN	AD0001R11C04N2_DN	Dn-Dn	TTGAGCGCCTACCGCCCCCCGACTA	TAATCCCGTATTGCCAATTCAAGAC	92	10383	2550	TUBB2C	7283	8018	TUBG1
DB0001R08C12N1_UP	AD0001R16C23N1_UP	Up-Up	GGTATCTGTATAGGGTCGAAGTTTA	TCCTAGTTTTCTCATATATATTCGT	2	8636	2717	SSNA1	84902	9655	CCDC123
DB0002R08C12N2_DN	AD0002R07C20N2_DN	Dn-Dn	CCAGCAAAGCCTTTCGTGGGCAGTT	TGCAGGTTAGACACGGAATCTGGAT	219	10464	71402	PIBF1	5048	12270	PAFAH1B1
DB0001R04C11N2_UP	AD0002R01C06N2_UP	Up-Up	AGCCTGTTCGCGTGTGCTGGGAGTG	TAGTTTACTTCCCCAGCACAGCGCG	2	57405	13089	SPC25	3320	56677	HSP90AA1
DB0001R08C07N2_UP	AD0001R03C24N2_UP	Up-Up	AGGGAAAGTGGACACTGATGTGTAA	CCTGCAGGGTATACACCCATCGGCG	103	1453	7634	CSNK1D	11104	11609	KATNA1
DB0001R03C01N2_UP	AD0002R15C10N2_UP	Up-Up	TGGGCGAGCCGTACGCCCCAGGTGC	TCTTTCCATATAAATGCGGAACGTC	78	57819	6601	LSM2	80321	1596	CEP70
DB0003R06C10N2_DN	AD0001R09C09N2_DN	Dn-Dn	CCACCATACCCCATGATTGTTTGGA	TGTAACTAGACGTTTTAGTCCCACG	66	54585	10414	LZTFL1	8636	2717	SSNA1
DB0002R15C12N2_DN	AD0001R13C01N2_DN	Dn-Dn	TTGACACTGCCTGCCCACTAAACTC	GTAAGCATGATCGGCCAACCTACTT	99	84100	1857	ARL6	134359	52781	POC5
DB0002R10C19N2_UP	AD0002R08C04N2_UP	Up-Up	CTTGCCTAATTGACGCCTGACATGG	ATAGCAGGTTCTGTTGAGCGTTGGC	37	4957	3043	ODF2	79600	71186	TCTN1
DB0002R12C11N2_DN	AD0003R05C02N2_DN	Dn-Dn	TCGCGCCCCCCCGTCCCGCCGTGCA	GTTACACAGAACAAAAAACGCCCCC	325	1019	4019	CDK4	4957	3043	ODF2
DB0001R14C20N1_UP	AD0001R14C20N1_UP	Up-Up	CTGTTGATCACGTATATTTATCTTC	ATGTGGTAGTAGGCGTGTTTAACCA	93	582	56157	BBS1	3796	8070	KIF2A
DB0001R06C16N2_UP	AD0002R12C17N2_UP	Up-Up	GGACCAGTAGTCACGTTTATGGTGG	CCGTGCAGGGGTAGTACTGGAAGGG	69	5111	3156	PCNA	6015	4435	RING1
DB0002R15C13N2_DN	AD0003R04C13N2_DN	Dn-Dn	GGCGCCCCGTGCTGACAGTAGAAGC	TTCGTCCCGACTCGCCGAAGTTGCC	107	1639	8953	DCTN1	9702	10302	CEP57
DB0002R12C07N2_DN	AD0001R01C19N2_DN	Dn-Dn	CTTTCCAGGGAATATGATGTGCGTC	ACTGAATTTGGGGTTTGCGAGTCTG	38	51013	1684	EXOSC1	10121	3250	ACTR1A
DB0003R02C23N2_UP	AD0002R08C04N2_UP	Up-Up	ATCGTGCTCCCCGGACGGCTTGGTC	ATAGCAGGTTCTGTTGAGCGTTGGC	177	5928	3366	RBBP4	79600	71186	TCTN1
DB0002R01C19N2_DN	AD0002R12C17N2_DN	Dn-Dn	CCCGCCCAGCACCCTCTAAGACCAC	CACGCCTACTACCAAGAGTTAGCGT	8	54801	8819	HAUS6	6015	4435	RING1
DB0001R14C01N2_UP	AD0002R13C14N2_UP	Up-Up	ATAAACATTCTCTTCCTAGGTCTTG	TGGTAGTACAGTCAGGGTTGGGTGC	449	164045	55072	HFM1	1019	4019	CDK4
DB0001R03C16N1_DN	AD0001R13C09N2_DN	Dn-Dn	CAAACTCGACTCCTCCCTCATGATC	CTTCTATCTAGAAAAATCTAATCTA	58	11104	11609	KATNA1	164045	55072	HFM1
DB0003R01C03N2_UP	AD0001R09C22N2_UP	Up-Up	GTCAATGTAGGTCACCGGGGGCAGG	GGTGTGTTAGTATGGTGTGTAGAGC	384	10426	2984	TUBGCP3	10320	2940	IKZF1
DB0001R07C20N2_UP	AD0002R13C21N2_UP	Up-Up	TATGTGCCTAACATCCGGAGTCACC	GATTCAGGACGACGTGCAAGGAGGG	87	4739	14735	NEDD9	56904	6148	SH3GLB2
DB0002R05C21N2_DN	AD0002R06C02N2_DN	Dn-Dn	CTTTACAGTCAGAACTGCGGACGAC	CACCTACAGCTATGACGAAGGACTA	142	1453	3787	CSNK1D	55012	2389	PPP2R3C
DB0002R06C05N1_DN	AD0001R15C06N2_DN	Dn-Dn	CACCTCCGTCGTCGGGCACCTGCCT	CTGTGTGAGCGACGCACGAGCGCCT	115	10426	8943	TUBGCP3	7531	34	YWHAE
DB0001R04C17N2_DN	AD0002R02C10N1_DN	Dn-Dn	TCGCCCTGCCGCTGGGCCCCCCCAC	CACTAAGGACGTCAGAAAACCAGCG	276	115106	13260	HAUS1	896	6197	CCND3
DB0002R10C15N1_UP	AD0002R05C06N2_UP	Up-Up	GGCCTTGCGGCGGCGGGGGGGGGAG	CCTTTTATTCCCAGTGCGTCTCCTA	139	79959	1190	CEP76	1454	4815	CSNK1E
DB0002R14C13N2_DN	AD0002R01C11N2_DN	Dn-Dn	TCCACGCAGCTACAACTTACCTCCC	CACCCCCCCAGACCCCGGACATTCG	14	51100	4480	SH3GLB1	11030	3504	RBPMS
DB0002R16C02N2_DN	AD0001R09C07N2_DN	Dn-Dn	CTCGGCCCCCGAATTTGATACTCCA	TCCTCTCCTCTCACAGTTAGACACT	109	80321	1596	CEP70	23568	3431	ARL2BP
DB0002R16C19N2_UP	AD0002R12C03N2_UP	Up-Up	CAAAGGTCAAGTGGAACGGTGAGAG	AACAGTATGGGTTCGTGTAGGGCTT	321	10426	2984	TUBGCP3	56915	4997	EXOSC5
DB0001R07C01N1_DN	AD0002R10C02N1_DN	Dn-Dn	GTCCCGCCTGCAGTCCCCATCTAGT	CGAGTTCCCGGGTACCGCCGGATTT	122	57695	14162	USP37	284076	2303	TTLL6
DB0002R08C11N2_UP	AD0003R04C20N2_UP	Up-Up	TATTGTTGCCGAGGTAACGGGGCCG	AATGAAGGAAAACGGGTGAGGCGCG	158	79600	71186	TCTN1	153241	10401	CEP120
DB0002R08C24N2_UP	AD0001R12C12N2_UP	Up-Up	CCTATTCCGTATTATAATCAGACAA	GCAATAAAGTTTGCAGCTTCGAGAC	48	10460	71455	TACC3	284086	53456	NEK8
DB0001R13C21N2_UP	AD0002R04C07N2_UP	Up-Up	GTCTCATATAGGGTGTTATGACGTA	GAGGACCCAACTGCGATGTATGAGG	144	200894	52802	ARL13B	25886	4487	POC1A
DB0001R16C13N2_UP	AD0002R01C01N2_UP	Up-Up	AATCATGAAGACGTTGGCGCGGGGG	ATGCCAGTCAATGTCGGAGGCGTGT	47	983	5873	CDK1	84902	9655	CCDC123
DB0002R14C23N2_DN	AD0002R10C16N2_DN	Dn-Dn	TAAGATCATAAATAATGTAATTTGA	ATAGTACTCTAAGAATTTCCCTTCA	490	6271	5964	S100A1	10013	8810	HDAC6
DB0001R16C08N2_UP	AD0002R05C08N2_UP	Up-Up	GTGCGCGTTAGAGTTTCATTAGGGA	TCATGTGGATGCCCTTCGTCAGGGC	114	22924	7187	MAPRE3	10426	8943	TUBGCP3
DB0002R03C04N2_UP	AD0003R02C08N1_UP	Up-Up	CGACAAAAACGCAGCAGCCGATAAA	TGCGGTGAGGGGTGGTGGCGGGGGG	209	1021	13668	CDK6	6844	4137	VAMP2
DB0001R05C12N2_DN	AD0001R06C05N2_DN	Dn-Dn	CTCCAGGTCGCCGCCTGCCGCCTTC	GTTCCAAAGATGACCGAATTAAAAA	113	80321	9161	CEP70	51259	6396	TMEM216
DB0002R07C04N2_UP	AD0001R02C15N1_UP	Up-Up	TGCTAATGGGTAGAACAGGCTACTG	TGGGCGAGCTGAACATGCGGAGGAC	4	83540	5774	NUF2	10376	229	TUBA1B
DB0001R15C16N2_UP	AD0002R08C08N2_UP	Up-Up	TCGATTATCTTAATCAAGTAATCCC	GAATCCTTCAGTACGGGCGGGGGGC	46	7531	34	YWHAE	79600	71186	TCTN1
DB0002R02C03N2_DN	AD0002R02C10N1_DN	Dn-Dn	GGAGAAACTACAATAACTTTATGAT	CACTAAGGACGTCAGAAAACCAGCG	237	64376	1154	IKZF5	896	6197	CCND3
DB0001R16C03N2_UP	AD0002R02C03N2_UP	Up-Up	GTACGTAGGGGCTCTTGGCTTTACA	CCGGTATTGCACGTGATAGTGGTTA	314	51274	15026	KLF3	163	4761	AP2B1
DB0001R03C16N1_DN	AD0001R08C17N2_DN	Dn-Dn	CAAACTCGACTCCTCCCTCATGATC	TGGCTCTTCGTTGGCACAAGAAAAT	105	11104	11609	KATNA1	5577	14506	PRKAR2B
DB0001R12C16N2_UP	AD0002R10C19N2_UP	Up-Up	AAACTATGCATGTGCGGGGCAGCTC	CTATAATTACTTAAACAATGTACAG	12	284086	53456	NEK8	90410	4088	IFT20
DB0003R07C05N1_DN	AD0001R04C17N2_DN	Dn-Dn	CCCCCCGGCCGCCCACCCACATTCC	CGTGCGCGAGGCTCCAACCGGTGGG	35	201255	7299	LRRC45	132320	12277	SCLT1
DB0002R11C02N2_DN	AD0002R13C10N2_DN	Dn-Dn	TCAATGCACTCAGCTTTGAACCGGT	GGTAGGCCGTAAAAACCTGCGGTAA	19	90410	4088	IFT20	5701	7961	PSMC2
DB0003R07C12N2_DN	AD0002R05C16N2_DN	Dn-Dn	ACCGCCCGCCGAAAATACAGATCTA	TACCCTTCTCACCCCTCGTCTCCGA	29	93594	8737	WDR67	10383	2550	TUBB2C
DB0002R11C18N2_DN	AD0001R04C24N2_DN	Dn-Dn	TGGCCCGCCCCTGACCGCCCTAACT	CTCTAAAGCAAGCCGAATGTAATGA	223	27077	4426	B9D1	1778	12239	DYNC1H1
DB0001R08C05N2_UP	AD0002R13C10N2_UP	Up-Up	AGCGCCCTCTCGTGAAGGACGATGC	AAAAATGTCTTCCATGTCAGCTGAG	60	203068	14788	TUBB	5701	7961	PSMC2
DB0002R10C21N1_UP	AD0002R02C03N2_UP	Up-Up	TGAAGACAAATTGTGAGGGTGGACA	CCGGTATTGCACGTGATAGTGGTTA	258	10013	8810	HDAC6	163	4761	AP2B1
DB0001R10C15N2_DN	AD0001R14C18N1_DN	Dn-Dn	CACCCTCCCACGGCTGCAGCCTTGG	CGAATACGGTCTACCATTTATGCAG	45	7283	8018	TUBG1	3796	8070	KIF2A
DB0003R02C15N2_DN	AD0001R01C10N2_DN	Dn-Dn	TTCTTTCGGGCTGGACGCTCGAGTG	CATCACCGCCACTTGTTACATGAAA	84	3093	11772	UBE2K	7532	801	YWHAG
DB0001R01C19N2_DN	AD0002R15C10N2_DN	Dn-Dn	CCTCTCCTCCCCGAAGGACCAGCTC	GTGCATTCTCTCTAACCCAAATGGC	306	7532	801	YWHAG	80321	1596	CEP70
DB0002R04C12N2_DN	AD0002R01C01N2_DN	Dn-Dn	GACTGTCCCCGCGTACCCCTCTCCC	ACCTTGCCTTACCTAGATGCGGGCA	120	164045	53147	HFM1	84902	9655	CCDC123
DB0001R01C02N2_DN	AD0001R16C18N2_DN	Dn-Dn	CCCCCCCTCCCTCGTAATCGCTGCC	GGCCAAACCTAAGCCCCGGAGCTTA	101	9814	9688	SFI1	54801	8819	HAUS6
DB0002R07C04N2_DN	AD0001R08C03N2_DN	Dn-Dn	TTCCCCCAATACGGCTCCGCCTGTC	GGTTGTTCCGGTTCTCCGGAGACAG	217	83540	5774	NUF2	57695	14162	USP37
DB0002R03C18N2_DN	AD0001R04C24N2_DN	Dn-Dn	TCATCCCATCGTATCGCACCCTCGC	CTCTAAAGCAAGCCGAATGTAATGA	119	3320	53186	HSP90AA1	1778	12239	DYNC1H1
DB0002R08C08N2_UP	AD0001R12C12N2_UP	Up-Up	CATATTGTAAGACGTGGTACGTGTA	GCAATAAAGTTTGCAGCTTCGAGAC	581	81620	6142	CDT1	284086	53456	NEK8
DB0002R10C08N2_DN	AD0001R04C08N2_DN	Dn-Dn	CCCCACCAATGGCCCTGGTCTATGC	ACATCTCTCCTAAATTAGCATGCAG	86	80254	7011	CEP63	6102	11374	RP2
DB0002R15C12N2_UP	AD0002R10C19N2_UP	Up-Up	TTATGCGGATCTTTTTTCTTAAGCT	CTATAATTACTTAAACAATGTACAG	342	84100	1857	ARL6	90410	4088	IFT20
DB0002R02C15N2_UP	AD0001R07C07N2_UP	Up-Up	TTGAACGCTTATTTGGGTCAATATC	AAGGCATGTCTGGTGGGCAAGGCGG	390	7251	3267	TSG101	79003	3288	MIS12
DB0001R14C23N2_UP	AD0002R01C07N2_UP	Up-Up	TGGGAAGATAGTCGGCGATCTGGGG	GACTGAGTGTGAGTGTCAGAGTCAG	231	3796	8070	KIF2A	3320	56677	HSP90AA1
DB0001R16C04N2_DN	AD0001R12C02N2_DN	Dn-Dn	ATTTACGCTCTCGGAGACCTGTAAT	TAGAAGGCGAGAAACAACTTTCTAT	69	51274	15026	KLF3	121441	1509	NEDD1
DB0002R06C06N2_UP	AD0003R02C24N1_UP	Up-Up	CCTGATCAAATGGCCTAGTTGACAG	GCACGTTGCTCTTCCTGTTGTACTT	106	10426	8943	TUBGCP3	6271	5964	S100A1
DB0001R14C01N2_UP	AD0002R14C11N2_UP	Up-Up	ATAAACATTCTCTTCCTAGGTCTTG	GACCTATCTCGAAGATACATGCCC	52	164045	55072	HFM1	84100	1857	ARL6
DB0002R08C08N2_UP	AD0002R13C18N2_UP	Up-Up	CATATTGTAAGACGTGGTACGTGTA	ACGGTCGTATACAGCAGGGGTAGTG	143	81620	6142	CDT1	665	2427	BNIP3L
DB0002R03C02N2_DN	AD0001R04C13N2_DN	Dn-Dn	AAGCACTCGCATCGAAAATCACAGA	AATCAAGCAACGCACAGGATCCTGA	28	1021	13668	CDK6	26146	11570	TRAF3IP1
DB0002R01C22N2_DN	AD0002R12C08N1_DN	Dn-Dn	TACCCACCCCCCCGTGGGCCCCTGC	AGCCCCACACGGGTATTACACTTCA	25	84902	9655	CCDC123	10933	4430	MORF4L1
DB0002R11C02N2_DN	AD0003R02C02N1_DN	Dn-Dn	TCAATGCACTCAGCTTTGAACCGGT	AGACAAACACACATTTCAGATAGCA	1	90410	4088	IFT20	9112	8956	MTA1
DB0003R07C12N2_UP	AD0002R01C01N2_UP	Up-Up	AAGGTAATGTGATTTGAAACGTCTT	ATGCCAGTCAATGTCGGAGGCGTGT	357	93594	8737	WDR67	84902	9655	CCDC123
DB0001R14C19N2_UP	AD0001R13C11N2_UP	Up-Up	TAGTCCTTAATCGTTTGCTGGCGTA	CAGCGGTGTCTAGGGCAGGAGGGGG	161	582	56157	BBS1	164045	55072	HFM1
DB0002R12C19N2_UP	AD0003R03C19N2_UP	Up-Up	TGTTGGGCGCTGACGGAAGCCTTCG	AAACAAGGCGTTGTTCGCCGGTTTA	588	93621	12736	MRFAP1	5347	2963	PLK1
DB0002R03C18N2_DN	AD0002R05C12N2_DN	Dn-Dn	TCATCCCATCGTATCGCACCCTCGC	AAGTTACTCCCGTGCATTCGCTAAG	147	3320	53186	HSP90AA1	203068	3825	TUBB
DB0003R08C01N2_UP	AD0002R08C22N1_UP	Up-Up	CTGATCTGAAGGTGGTGTAGTCCCT	GGATAGTCCTCTTCTCCCATGGTAC	59	282809	1515	POC1B	6683	72169	SPAST
DB0003R04C23N2_UP	AD0001R10C20N2_UP	Up-Up	TTCGGAACTCCGGATGCTGGACTTA	GACCCGGAATTTGTTTGATAGCGGG	144	22974	3600	TPX2	10540	3453	DCTN2
DB0001R10C13N2_DN	AD0001R10C04N2_DN	Dn-Dn	GCGACGCGTACGACGGTATGATCGC	ACGGGGCACTGCGCTGACACAACCG	446	49856	7939	WDR8	23332	10089	CLASP1
DB0002R14C07N2_DN	AD0001R01C22N2_DN	Dn-Dn	GCCACGCGTGCCATATACGTCCGAA	TCGCGCAGCTAGGCGTAGAGAGCCC	662	894	6359	CCND2	29922	5633	NME7
DB0002R07C06N2_DN	AD0001R06C06N2_DN	Dn-Dn	GAACTCTTTCTGACGATTTAAGTAG	TGGAAGCTGCCTTCTAAGGCTGCAG	111	83540	5774	NUF2	80321	9161	CEP70
DB0003R03C07N2_DN	AD0002R16C04N1_DN	Dn-Dn	CTAACTCCCATGGGCCCCCCCCCTG	TTGGGGATCTACTGCTATTTTAAGG	15	1487	13646	CTBP1	10426	2984	TUBGCP3
DB0003R09C10N1_DN	AD0001R14C18N1_DN	Dn-Dn	CCCTACTCAGTTACACCCACTACTT	CGAATACGGTCTACCATTTATGCAG	64	9662	70249	CEP135	3796	8070	KIF2A
DB0002R06C04N2_UP	AD0002R01C21N2_UP	Up-Up	TGAGTCCTTGCGGGACTCTGTGCT	TTGGGCCCGGAGGGCTATAGGGGGG	145	1454	4815	CSNK1E	55165	4717	CEP55
DB0002R01C22N2_DN	AD0002R10C10N2_DN	Dn-Dn	TACCCACCCCCCCGTGGGCCCCTGC	TGCGATACGTTTAATCGATCAAGAT	376	84902	9655	CCDC123	79959	1190	CEP76
DB0001R16C03N2_UP	AD0001R16C10N2_UP	Up-Up	GTACGTAGGGGCTCTTGGCTTTACA	CCGATAAACGGCGGCCAGCATGAGA	35	51274	15026	KLF3	27229	907	TUBGCP4
DB0002R09C14N2_UP	AD0002R14C06N1_UP	Up-Up	TTTCCCAGACTTCTGGTATACGGTC	CTGCCCGGAAGTATTCGGGAGGTGG	275	51175	2163	TUBE1	638	3740	BIK
DB0002R02C16N2_UP	AD0001R01C05N2_UP	Up-Up	ACTATGGAGGCTCTTATGTGTGTAT	TTCGTCGGCTGCTTGTCAAGCACTT	631	7251	3267	TSG101	2275	5359	FHL3
DB0003R06C08N2_DN	AD0003R04C06N2_DN	Dn-Dn	CCACGGCGACACACAGAAGTACCCT	CCCACCCCACGTCCCTCCATGCTCC	2	54585	10414	LZTFL1	585	1740	BBS4
DB0001R04C11N2_DN	AD0002R04C23N2_DN	Dn-Dn	CCTGACTCCCGCCAGCCTGCACCCT	CCTCAAGCTCAGAGCGTCCCGATTA	18	57405	13089	SPC25	1453	3787	CSNK1D
DB0001R16C24N1_UP	AD0001R05C05N2_UP	Up-Up	CTTCGGCTATCATCATGAATGTAGA	ATAACGCCAGATTCATTGGTGATTC	59	27229	907	TUBGCP4	116840	12626	CNTROB
DB0003R03C05N2_DN	AD0001R01C03N2_DN	Dn-Dn	CCTTCCGGACCCCGCACGCTGCGGC	GTGGACGTTTAAAATTTAAGGAACG	143	1487	13646	CTBP1	9814	9688	SFI1
DB0002R02C20N1_DN	AD0002R12C08N1_DN	Dn-Dn	TGCCCTGCCGCACGAGACAGAATTC	AGCCCCACACGGGTATTACACTTCA	10	26119	9194	LDLRAP1	10933	4430	MORF4L1
DB0001R08C16N1_UP	AD0001R06C01N2_UP	Up-Up	GCCTTGTTTCGTCCGTGTGCGGATG	TGGTACGCTGCTATGGGGGGGGACG	82	9738	1945	CP110	56890	9176	MDM1
DB0001R13C08N2_UP	AD0002R05C08N2_UP	Up-Up	GCCCCTGCAGATTGTGTGTCTGGGC	TCATGTGGATGCCCTTCGTCAGGGC	96	134359	52781	POC5	10426	8943	TUBGCP3
DB0002R08C09N2_UP	AD0001R05C05N2_UP	Up-Up	AGTGCGTAACGTAGCGTGCCAGGTC	ATAACGCCAGATTCATTGGTGATTC	1	81620	6142	CDT1	116840	12626	CNTROB
DB0001R02C13N2_UP	AD0003R06C09N2_UP	Up-Up	AGTCCGGTCTAGAAAGGTCCTGGGG	TATGCGCTTTGCCCGTTGTCTGTGG	303	29922	5633	NME7	83540	5774	NUF2
DB0002R06C21N2_UP	AD0001R02C06N2_UP	Up-Up	GGTCAGTGTGCTCGTTGGTTAGATA	TCTAATTCTTAGCTCATCAGCCGAC	362	7846	4595	TUBA1A	10382	6055	TUBB4
DB0002R03C18N2_UP	AD0001R09C07N2_UP	Up-Up	TATGTTTCTATACGTCTTTTCTGCC	GGGGCTACGGTGGACGACGGGCAAC	53	3320	53186	HSP90AA1	23568	3431	ARL2BP
DB0003R05C06N2_UP	AD0002R04C17N2_UP	Up-Up	TACCTAGGTTCTATGACAATATGGT	AGTAGGTTTACCACCTTAATCAATT	549	5347	2963	PLK1	25886	4487	POC1A
DB0002R15C18N2_UP	AD0003R05C11N2_UP	Up-Up	ATCTGCGCTGTGCACCGTCGGTGCT	AAACCGCAGGTTTGTGTTAGTTCTA	381	79441	4024	HAUS3	93323	7014	HAUS8
DB0003R08C11N2_DN	AD0001R02C15N1_DN	Dn-Dn	TGCCCCCGGCGGGGAATCCCCTCTC	TGCATCCGTATTCAATCAGCCACGA	280	114791	71235	TUBGCP5	10376	229	TUBA1B
DB0003R05C15N2_UP	AD0001R13C21N1_UP	Up-Up	TACCTGTTTTCTTAAGCTGAAGTGT	TGGATATCTGATTGAAGTGGGTAGG	1	1781	291	DYNC1I2	22919	56115	MAPRE1
DB0002R15C13N2_DN	AD0001R01C16N2_DN	Dn-Dn	GGCGCCCCGTGCTGACAGTAGAAGC	CCCTTGTCAGTTCTACTTCCTCGGG	158	1639	8953	DCTN1	55559	347	HAUS7
DB0002R03C02N2_UP	AD0003R02C19N2_UP	Up-Up	GTATGAGCCGACAAGTGGACGACGA	AATGTTTCATCCTACGTGTATGAAG	225	1021	13668	CDK6	114932	2777	MRFAP1L1
DB0001R14C01N2_DN	AD0002R03C04N2_DN	Dn-Dn	ACCTCGAAGAGTTGGCGCCGATATA	CTGGGCGAGATGTCCATGGCGCAAA	1	164045	55072	HFM1	164045	53147	HFM1
DB0002R09C14N2_UP	AD0001R05C11N2_UP	Up-Up	TTTCCCAGACTTCTGGTATACGGTC	CGATAATACGGTAAAGTGCTAGGAG	347	51175	2163	TUBE1	115106	13260	HAUS1
DB0002R12C07N2_DN	AD0003R06C01N2_DN	Dn-Dn	CTTTCCAGGGAATATGATGTGCGTC	AATGGTCACAAAGATTTTCGTTAGG	208	51013	1684	EXOSC1	55722	3636	CEP72
DB0002R10C15N1_UP	AD0002R02C22N2_UP	Up-Up	GGCCTTGCGGCGGCGGGGGGGGGAG	TAGACTACGTTGGGCGCTTGAAGCG	332	79959	1190	CEP76	49856	55298	WDR8
DB0002R06C05N1_DN	AD0002R05C03N2_DN	Dn-Dn	CACCTCCGTCGTCGGGCACCTGCCT	AGGGCTGACATATAAACTCTCTCTA	1005	10426	8943	TUBGCP3	1453	3787	CSNK1D
DB0003R08C10N2_UP	AD0002R04C07N2_UP	Up-Up	TTGGTCCCTTGAGTTGTACCAATCT	GAGGACCCAACTGCGATGTATGAGG	66	22919	56115	MAPRE1	25886	4487	POC1A
DB0002R02C10N2_DN	AD0001R12C13N2_DN	Dn-Dn	TGACCAAATGAGCGACCAATGACT	TAAATACCATTAAGCATATAAACAC	166	10460	56175	TACC3	284086	53456	NEK8
DB0002R09C18N2_DN	AD0001R02C06N2_DN	Dn-Dn	GCCCCCGAACGCAAATCGCCATCAG	GGTCTGTACAATCTTTAAAATTAGA	635	51175	2163	TUBE1	10382	6055	TUBB4
DB0001R12C16N2_DN	AD0001R10C01N2_DN	Dn-Dn	AGGTTTGAAAATTAAGCCATCAAAC	GTCGCTTATTGCTCATGCAATCTGT	305	284086	53456	NEK8	90410	10243	IFT20
DB0003R06C05N1_DN	AD0001R05C07N2_DN	Dn-Dn	GCCAACACAGGAATAGTGTTGCCAT	ACTACTCACCTAAATTATCTGACTA	190	9702	10302	CEP57	57405	13089	SPC25
DB0001R01C15N2_UP	AD0001R05C11N2_UP	Up-Up	GCGCTATTTCAAATGCAAGCTGGTG	CGATAATACGGTAAAGTGCTAGGAG	41	9094	2588	UNC119	115106	13260	HAUS1
DB0001R06C18N2_DN	AD0001R15C10N2_DN	Dn-Dn	CTGGATTCATAGGCTTTCGAAAAGT	AGCCGATTCGTTTATCAGAAGGCTG	112	10142	14138	AKAP9	22924	7187	MAPRE3
DB0001R15C24N1_UP	AD0002R01C08N2_UP	Up-Up	ACCCTACTAAACGTTTATATAGCGT	GGGTATTAGACTAGATCGAACAGGG	40	7531	34	YWHAE	10460	56175	TACC3
DB0002R12C08N1_UP	AD0003R03C18N2_UP	Up-Up	CCACATGAGAGTAGGTGGTCCGGTG	AAGACGATGGGGGGTAGGACGGGGG	43	51013	1684	EXOSC1	26140	9089	TTLL3
DB0002R03C02N2_UP	AD0003R05C02N2_UP	Up-Up	GTATGAGCCGACAAGTGGACGACGA	AGATCGGCTCATGCGTCGGTGTGA	711	1021	13668	CDK6	4957	3043	ODF2
DB0001R15C04N2_DN	AD0002R07C18N2_DN	Dn-Dn	CCCAGCTTGCCGTCCCAAACATCGT	TTTACAATCCCCATCACCTTAAAAT	546	1070	5538	CETN3	5566	71136	PRKACA
DB0002R06C04N2_UP	AD0001R12C06N2_UP	Up-Up	TGAGTCCTTGCGGGACTCTGTGCT	CCTGGTAGCCCCCGGGGCGACAGCG	54	1454	4815	CSNK1E	201255	7299	LRRC45
DB0003R07C04N1_DN	AD0003R04C14N2_DN	Dn-Dn	GTCAAGTTATCTAGAAAATAGACTT	CAGAGAGCCACCTGGTCTCACACGG	122	29911	573	HOOK2	54585	10414	LZTFL1
DB0001R08C23N2_UP	AD0001R13C09N2_UP	Up-Up	GCTGGAGACAGAAGCAGGGATCTTG	ACACGCCAATCACTATTTCAAAAAT	59	93323	7014	HAUS8	164045	55072	HFM1
DB0002R08C13N2_UP	AD0001R14C18N1_UP	Up-Up	TGTCCATAGTGTCATGAGTGGGCCG	AACATGGAGCTTGCAGGGTCCGCAG	317	10464	71402	PIBF1	3796	8070	KIF2A
DB0001R10C15N2_DN	AD0002R09C15N2_DN	Dn-Dn	CACCCTCCCACGGCTGCAGCCTTGG	GGCCTAGGAGATATTCTGATCAGAA	243	7283	8018	TUBG1	51175	2163	TUBE1
DB0003R08C10N2_DN	AD0002R05C08N2_DN	Dn-Dn	TGCCCCGCACCCTCCTTACAAGCTA	GTGTTAACTCTGACTACAATGGGAC	11	22919	56115	MAPRE1	10426	8943	TUBGCP3
DB0003R07C11N2_DN	AD0001R13C01N2_DN	Dn-Dn	CGGCCGCAGATAACCCCGCGGCACC	GTAAGCATGATCGGCCAACCTACTT	361	54585	1540	LZTFL1	134359	52781	POC5
DB0001R03C21N2_DN	AD0003R05C23N2_DN	Dn-Dn	GTGGCCCTGTAACGCGAATCAACAA	AGTGCTAGGCCAAACATATCTAATC	101	6102	11374	RP2	55722	3636	CEP72
DB0002R04C11N2_DN	AD0001R08C18N2_DN	Dn-Dn	TAAACATGCATATTACTCGAATACG	ACCTCAGAGTCTGGACGATTTCATA	170	51143	56626	DYNC1LI1	5577	14506	PRKAR2B
DB0003R03C13N2_UP	AD0003R06C01N2_UP	Up-Up	CAGTGGAAAATTAGGGTCTACGGAT	GAGGCTTAAAATATTAGTCACAGAT	125	6810	8013	STX4	55722	3636	CEP72
DB0002R08C10N2_UP	AD0002R04C21N2_UP	Up-Up	TCAGACTGTCACGCATGTGGCCCGA	CCCAGGGGGGTGTACCGGGAGTGTG	304	79600	71186	TCTN1	5576	4132	PRKAR2A
DB0001R14C15N2_UP	AD0002R07C08N2_UP	Up-Up	GTGTAATATCGGGGCGACTCACCGA	CGATAATTGTGCCTGGGTCATGGTG	137	25886	56591	POC1A	95681	71181	TSGA14
DB0003R01C03N2_UP	AD0002R05C12N2_UP	Up-Up	GTCAATGTAGGTCACCGGGGGCAGG	TCTTAGGGATTCAAACCGTTTTAAA	1	10426	2984	TUBGCP3	203068	3825	TUBB
DB0001R10C10N2_UP	AD0001R15C19N2_UP	Up-Up	TTTTGGGTGTGGGGGCTGGTTCGTA	GGCGTTTGCGTGTATGTACGGCGGC	22	49856	7939	WDR8	983	5873	CDK1
DB0003R06C05N1_DN	AD0001R08C17N2_DN	Dn-Dn	GCCAACACAGGAATAGTGTTGCCAT	TGGCTCTTCGTTGGCACAAGAAAAT	41	9702	10302	CEP57	5577	14506	PRKAR2B
DB0001R11C18N2_DN	AD0001R13C11N2_DN	Dn-Dn	CGCCCCAGGGGGCCCGTAAGTCATT	GATGTCCGTTTAATAAGTTAACACG	53	5518	5861	PPP2R1A	164045	55072	HFM1
DB0001R16C10N2_UP	AD0001R14C14N1_UP	Up-Up	ACAGAGTCTTCGACTGGGGTGGTCG	TGCGTCCTTGGCGCCAGCAGGGGTT	2	983	5873	CDK1	582	56157	BBS1
DB0002R12C07N2_DN	AD0001R03C05N2_DN	Dn-Dn	CTTTCCAGGGAATATGATGTGCGTC	AGACTGGCCGTAGTACGAAGCACCC	641	51013	1684	EXOSC1	261734	10399	NPHP4
DB0002R14C10N2_DN	AD0001R11C06N2_DN	Dn-Dn	AGGGCCGCTCCCCGGCTTGTGACAATGTACT	CCGCAAAGCTCGAATCAACACGACC	11	51100	4480	SH3GLB1	7283	8018	TUBG1
DB0002R15C13N2_DN	AD0002R01C21N2_DN	Dn-Dn	GGCGCCCCGTGCTGACAGTAGAAGC	AGATGAAAATAACATGTCAACCTTA	32	1639	8953	DCTN1	55165	4717	CEP55
DB0001R04C15N2_UP	AD0002R16C19N1_UP	Up-Up	TTTCAGTGGGGTGGACCGTGTGTGG	GCCGCGGGATGCCCTGGGAGCTGCG	539	57405	13089	SPC25	9793	9657	CKAP5
DB0002R04C09N2_UP	AD0003R06C09N2_UP	Up-Up	TAGTTTGCTCGGCGGCGTTACTTAG	TATGCGCTTTGCCCGTTGTCTGTGG	257	49856	55298	WDR8	83540	5774	NUF2
DB0001R07C15N1_DN	AD0002R05C03N2_DN	Dn-Dn	CCACCCACGACCCAATCACAAGAAG	AGGGCTGACATATAAACTCTCTCTA	268	5577	14506	PRKAR2B	1453	3787	CSNK1D
DB0001R03C18N2_UP	AD0001R06C10N2_UP	Up-Up	GTGGGCATGCCTCATGCAGGGGGCA	TAATAACTTTAATTGTTTGGTCTGA	84	11104	11609	KATNA1	5108	8878	PCM1
DB0003R06C13N2_DN	AD0001R07C04N2_DN	Dn-Dn	TACCATACGTTGTGACTACCATATA	TCCTTGGCCACCTAAACATTTCTGC	203	129880	10732	BBS5	11258	3972	DCTN3
DB0001R05C05N2_UP	AD0001R06C09N2_UP	Up-Up	GGGGGTGGGGTACCGGTAGATGGGT	ATTGTGTATCTGTCACGCGTTCAGA	85	56890	9176	MDM1	5108	8878	PCM1
DB0002R02C05N1_DN	AD0002R09C10N2_DN	Dn-Dn	ATTGCGCACATTGGGCCACAACGGA	CAAACCTATACCTGTGACCATAGTT	667	3320	56677	HSP90AA1	51175	1716	TUBE1
DB0002R14C06N1_DN	AD0001R06C01N2_DN	Dn-Dn	TTACGCAATCGGATACTGTACAAAT	CAATACAGCATTCACGAGAATTGTC	67	894	6359	CCND2	56890	9176	MDM1
DB0003R03C13N2_DN	AD0002R15C08N2_DN	Dn-Dn	ACTATAGTCGTGTACATAGATATTA	CCTGTGCGCGGTCCACCGTGGTACA	29	6810	8013	STX4	1069	5663	CETN2
DB0002R11C22N2_UP	AD0001R01C19N2_UP	Up-Up	GGATGCAGTAATTAAAGATCACGGT	CCCAATGCTTCAGTTGGGGTTAGGC	225	51053	5591	GMNN	10121	3250	ACTR1A
DB0001R04C17N2_UP	AD0003R04C17N2_UP	Up-Up	AAGTGCAATGCGCCATTAGATTTTT	ATGCTCTGGTACTAATTTAGCCTTC	23	115106	13260	HAUS1	129880	10732	BBS5
DB0002R08C11N2_UP	AD0002R11C05N2_UP	Up-Up	TATTGTTGCCGAGGTAACGGGGCCG	ATTTTTGTGGTGGAGATAAGGTCGG	124	79600	71186	TCTN1	27077	4426	B9D1
DB0001R13C23N2_UP	AD0001R01C05N2_UP	Up-Up	GATTGAAGCACGGGGGTTTGGCCTC	TTCGTCGGCTGCTTGTCAAGCACTT	194	164045	55072	HFM1	2275	5359	FHL3
DB0002R11C16N2_UP	AD0002R03C01N2_UP	Up-Up	TGTATTGTATTGGTATTGGCAGATT	CGCGTGTGCATCCGATTGCGATGTG	377	27077	4426	B9D1	51143	56626	DYNC1LI1
DB0001R16C20N2_UP	AD0002R12C14N2_UP	Up-Up	GGGCGTATCTAATCACGAGTGCTTA	CCATGTTACGCGCTAAGGCCTCAAC	81	7341	4586	SUMO1	10933	4430	MORF4L1
DB0002R09C14N2_DN	AD0002R05C08N2_DN	Dn-Dn	CTGACCGTAAATGAATAATCACAGT	GTGTTAACTCTGACTACAATGGGAC	91	51175	2163	TUBE1	10426	8943	TUBGCP3
DB0001R13C08N2_DN	AD0001R10C10N2_DN	Dn-Dn	TACGCTTCAATGAATACCCCGGCTG	GCTCACTAGACTAGGAATTCGTAAA	241	134359	52781	POC5	10376	7910	TUBA1B
DB0002R08C08N2_DN	AD0001R12C02N2_DN	Dn-Dn	GTCCCTCACACGCGCCCGCACATCG	TAGAAGGCGAGAAACAACTTTCTAT	92	81620	6142	CDT1	121441	1509	NEDD1
DB0002R04C14N2_UP	AD0001R05C21N2_UP	Up-Up	CATGAAGCGGATCAATCAGGGCGAG	TGCAATCGGGGTTAGCCGGACCTTG	189	164045	53147	HFM1	29911	573	HOOK2
DB0001R01C02N2_UP	AD0001R01C15N2_UP	Up-Up	AGTTGAGTTCTGCAGGGACGTCGGA	TTGATCGTGGGCTAGAGTTATGGAT	67	9814	9688	SFI1	55559	347	HAUS7
DB0001R02C10N1_UP	AD0002R15C12N2_UP	Up-Up	CGTGGCGCGTGGCGTCAACTATCAG	CTGAATATATGTGATGGTATTGAGG	70	10121	3250	ACTR1A	80321	1596	CEP70
DB0002R08C10N2_UP	AD0001R08C22N2_UP	Up-Up	TCAGACTGTCACGCATGTGGCCCGA	TTGATCGGCGACAATGCATTGTTGGA	249	79600	71186	TCTN1	4739	14735	NEDD9
DB0001R06C08N2_UP	AD0001R10C19N1_UP	Up-Up	TTCGTTTCCACTGGTTAGTGCTGCC	CGGTATCAGTAGGGCAGTATTTCGG	1	79003	3288	MIS12	10540	3453	DCTN2
DB0001R03C07N2_DN	AD0003R06C17N2_DN	Dn-Dn	ACTATCTCGTACGGCGCGCCGTAGA	AAACCGCGCAAACCCCGTGGACCCA	244	10933	4430	MORF4L1	60509	4496	AGBL5
DB0003R06C04N1_DN	AD0001R08C20N2_DN	Dn-Dn	CCCTCCTGACCGACCTGGGTCGGA	CCTCCGCATCGGGGGCTAAGTTTTA	566	9702	10302	CEP57	4739	14735	NEDD9
DB0002R15C08N2_UP	AD0002R12C14N2_UP	Up-Up	TTATCGCTCTGAGACTCGAATTCGG	CCATGTTACGCGCTAAGGCCTCAAC	2	84100	1857	ARL6	10933	4430	MORF4L1
DB0002R04C14N2_DN	AD0002R02C04N2_DN	Dn-Dn	CACATCTCCGATTGCTCTCGTCCCT	CTAAGGACCTCAATTCTAGCCAATA	248	164045	53147	HFM1	29883	10940	CNOT7
DB0001R03C01N2_DN	AD0001R01C05N2_DN	Dn-Dn	GATGACCGGCGCGGTACTCGCCGCC	TCACTCGCAACTCAACTGTTTGTAG	132	57819	6601	LSM2	2275	5359	FHL3
DB0002R01C22N2_UP	AD0002R14C11N2_UP	Up-Up	TCGGGTGAGATTTGATTGGTTGTTT	GACCTATCTCGAAGATACATGCCC	82	84902	9655	CCDC123	84100	1857	ARL6
DB0001R08C20N1_DN	AD0002R01C08N2_DN	Dn-Dn	TTCGTGGGGTCATGATGATTTACCCTCCTT	ACACCCCGCCCCCCAGCCGCCGGGT	15	10769	6177	PLK2	10460	56175	TACC3
DB0002R08C04N2_UP	AD0002R05C16N2_UP	Up-Up	TTGTTGAACGGGCGTGTAAACGGAT	CAATCATCAATATTAGCCTTTGGAT	503	5048	12270	PAFAH1B1	10383	2550	TUBB2C
DB0003R07C10N2_UP	AD0001R05C11N2_UP	Up-Up	ACCATCGTTTTGGAATGTGGGGCTA	CGATAATACGGTAAAGTGCTAGGAG	1	54585	1540	LZTFL1	115106	13260	HAUS1
DB0002R04C14N2_UP	AD0001R14C18N1_UP	Up-Up	CATGAAGCGGATCAATCAGGGCGAG	AACATGGAGCTTGCAGGGTCCGCAG	242	164045	53147	HFM1	3796	8070	KIF2A
DB0002R10C22N2_UP	AD0002R06C12N1_UP	Up-Up	GAACGGTACAGAGAGGCTGCGTGTA	CACGAGGACGTCGTGGGACCGGTGC	476	10013	8810	HDAC6	147841	71933	SPC24
DB0003R07C14N2_DN	AD0001R07C07N2_DN	Dn-Dn	TACAATCGATATTGTCATTGCACCT	CGAATGCCTAATATAGGACCATTAG	183	93594	8737	WDR67	79003	3288	MIS12
DB0001R07C17N2_UP	AD0003R04C13N2_UP	Up-Up	CGTTCTGGTTGTCAGATCGCACAGC	GCTGTTTGTATAATCGTTACCTCTG	127	5577	14506	PRKAR2B	9702	10302	CEP57
DB0002R06C21N2_UP	AD0002R01C21N2_UP	Up-Up	GGTCAGTGTGCTCGTTGGTTAGATA	TTGGGCCCGGAGGGCTATAGGGGGG	82	7846	4595	TUBA1A	55165	4717	CEP55
DB0001R15C16N2_UP	AD0001R13C12N2_UP	Up-Up	TCGATTATCTTAATCAAGTAATCCC	GCGGCGCCGAGGAAGAGGGACCGTG	306	7531	34	YWHAE	26140	52663	TTLL3
DB0001R07C04N2_DN	AD0002R09C15N2_DN	Dn-Dn	TCATTCTAGAATTCTTGACGGACC	GGCCTAGGAGATATTCTGATCAGAA	163	4751	14238	NEK2	51175	2163	TUBE1
DB0003R03C15N2_UP	AD0001R04C17N2_UP	Up-Up	GTCACTACTCCAGCGCGTGAGGGTT	CTATGCTTTCCACAAAGTGTTATGT	1	6810	8013	STX4	132320	12277	SCLT1
DB0001R12C08N2_DN	AD0001R08C18N2_DN	Dn-Dn	ACCGTTGTATGGAGATGCGAGTTAA	ACCTCAGAGTCTGGACGATTTCATA	82	121441	1509	NEDD1	5577	14506	PRKAR2B
DB0001R06C13N2_UP	AD0002R06C12N1_UP	Up-Up	TCTAGAGGGGAGAGGCAGAGTGGTG	CACGAGGACGTCGTGGGACCGGTGC	222	55233	925	MOBKL1B	147841	71933	SPC24
DB0001R10C01N2_DN	AD0002R14C10N2_DN	Dn-Dn	CATGCCCCCTGCTTACGCACGCGCC	TACCCCTCTCCTCCGGTCAGATTAC	178	10540	3453	DCTN2	84100	1857	ARL6
DB0002R05C02N2_DN	AD0001R01C14N2_DN	Dn-Dn	GCCGAACTAAACACGGAACCCAGGA	TCAGTACTAGATACGGAACAAATTA	109	25886	4487	POC1A	1020	3701	CDK5
DB0003R07C24N2_UP	AD0002R06C02N2_UP	Up-Up	ATGACCACGTCATATCGTATGGGAA	ACGCTCTGCCGTTCTCGGCCACTGG	183	282809	1515	POC1B	55012	2389	PPP2R3C
DB0002R14C23N2_UP	AD0001R01C12N2_UP	Up-Up	GTGAGGGCGGGAGTCAAGTGTGAGA	CACATATAAAATCTTCATGTGCAAT	245	6271	5964	S100A1	1020	3701	CDK5
DB0002R11C18N2_UP	AD0001R02C14N2_UP	Up-Up	ATTGCTCAGTTGATAACCTTGGGTT	CTTGGGTCGGGAGGGCGTTTGGGGG	421	27077	4426	B9D1	10376	229	TUBA1B
DB0003R04C23N2_UP	AD0001R07C21N2_UP	Up-Up	TTCGGAACTCCGGATGCTGGACTTA	CTGAGCCTTTTCTCAACCAATACGT	209	22974	3600	TPX2	10142	14138	AKAP9
DB0002R10C15N1_DN	AD0002R16C13N2_DN	Dn-Dn	GTTTCTTCCTGCACCCTCGCCAATT	CGCCGTTTCATGCCCAGGGGCGAAT	309	79959	1190	CEP76	9793	9657	CKAP5
DB0001R14C15N2_DN	AD0001R01C05N2_DN	Dn-Dn	ACATCATTACCTATTGAATAAAGAC	TCACTCGCAACTCAACTGTTTGTAG	86	25886	56591	POC1A	2275	5359	FHL3
DB0002R11C02N2_UP	AD0001R01C15N2_UP	Up-Up	GCGTGGCTCCGGCATTTGACGAGGT	TTGATCGTGGGCTAGAGTTATGGAT	2	90410	4088	IFT20	55559	347	HAUS7
DB0002R11C24N2_DN	AD0001R07C06N2_DN	Dn-Dn	CGCGGTAAAAGCCTTTATACAGGAA	CACCGCGCAACATTTCGGACACCCT	541	51053	5591	GMNN	11258	3972	DCTN3
DB0003R03C24N2_UP	AD0001R02C14N2_UP	Up-Up	GCCCAAGGGCCTTGTACTTCAATCG	CTTGGGTCGGGAGGGCGTTTGGGGG	94	84324	434	SARNP	10376	229	TUBA1B
DB0002R03C18N2_UP	AD0002R02C03N2_UP	Up-Up	TATGTTTCTATACGTCTTTTCTGCC	CCGGTATTGCACGTGATAGTGGTTA	119	3320	53186	HSP90AA1	163	4761	AP2B1
DB0001R06C14N1_UP	AD0001R02C18N1_UP	Up-Up	TTAGCGGGGGCGCCGTGTCGGCATT	AAATAATTGGCCCGTCAGAAGTACG	288	5111	3156	PCNA	10376	6115	TUBA1B
DB0001R06C01N2_UP	AD0001R06C10N2_UP	Up-Up	CGCCTGTGGGCGGGGAGTGGTATCG	TAATAACTTTAATTGTTTGGTCTGA	78	10733	2057	PLK4	5108	8878	PCM1
DB0002R05C14N2_UP	AD0001R04C19N2_UP	Up-Up	ATCCGTACGCTGTAGCTATGGTTCG	TAGATGAGGTCTCACCTCATTTCGG	73	5576	4132	PRKAR2A	132320	12277	SCLT1
DB0003R04C22N2_UP	AD0001R14C14N1_UP	Up-Up	CCCGCGGGGGCGGTTAGCGGGTGAA	TGCGTCCTTGGCGCCAGCAGGGGTT	1	22974	3600	TPX2	582	56157	BBS1
DB0001R08C13N2_UP	AD0001R03C04N2_UP	Up-Up	GAACGAACAAGCGGAGCGTCGGCGG	GGTTTCTGAGGATTGTCTGAGGCGT	41	9738	1945	CP110	261734	10399	NPHP4
DB0002R11C16N2_UP	AD0002R11C20N2_UP	Up-Up	TGTATTGTATTGGTATTGGCAGATT	GATGGAATCAGCAATGTATATGCTA	184	27077	4426	B9D1	5708	5171	PSMD2
DB0001R02C09N1_DN	AD0001R02C07N2_DN	Dn-Dn	TCTTTGGACATGCTGAGGCGTCGGT	TCTCGCCCCTAGCAGGGAACCTAGT	151	10121	3250	ACTR1A	10376	1072	TUBA1B
DB0003R07C21N2_UP	AD0003R03C14N2_UP	Up-Up	GATGATGCTGAAGAAACACAATTTG	CTATTTTCAGGACCTCCATTTAAAT	1	51175	1716	TUBE1	22974	3600	TPX2
DB0003R07C01N2_UP	AD0002R11C03N2_UP	Up-Up	GGTTTTCGAGCGGCTATAATTAACA	ACCCAGGGTTCATTAAGAATTGTGG	1	29911	573	HOOK2	90410	4088	IFT20
DB0002R11C16N2_DN	AD0001R03C04N2_DN	Dn-Dn	CTCCAGGCCGCCGTCGGACGATCGC	GGCGCTCGAATCCTTACTCTCATAA	113	27077	4426	B9D1	261734	10399	NPHP4
DB0002R02C17N2_DN	AD0001R02C07N2_DN	Dn-Dn	CAATGACAACAATTGGGGACCTGCA	TCTCGCCCCTAGCAGGGAACCTAGT	688	26119	9194	LDLRAP1	10376	1072	TUBA1B
DB0003R02C15N2_UP	AD0002R15C18N2_UP	Up-Up	TGAGCGTATAAAGGAATAGATGGAC	GAGTGGTCGTGAAGTGGGCGGGCAG	185	3093	11772	UBE2K	22852	70210	ANKRD26
DB0002R14C07N2_DN	AD0001R07C21N2_DN	Dn-Dn	GCCACGCGTGCCATATACGTCCGAA	AAACTTAGCAAGAAGCCGGTTTAAA	179	894	6359	CCND2	10142	14138	AKAP9
DB0001R15C04N2_DN	AD0001R09C03N1_DN	Dn-Dn	CCCAGCTTGCCGTCCCAAACATCGT	CAGTTGTTTGAGGTGGGTACAGCTC	137	1070	5538	CETN3	203068	14788	TUBB
DB0002R02C09N2_DN	AD0003R03C21N2_DN	Dn-Dn	ACAACTAGATTCCCTCAGCTTTTTG	CAAGCCAACCAATGGTATTAAACTG	53	10460	56175	TACC3	1781	291	DYNC1I2
DB0001R12C16N2_DN	AD0002R07C20N2_DN	Dn-Dn	AGGTTTGAAAATTAAGCCATCAAAC	TGCAGGTTAGACACGGAATCTGGAT	141	284086	53456	NEK8	5048	12270	PAFAH1B1
DB0002R06C24N2_DN	AD0001R01C15N2_DN	Dn-Dn	CCCCAGCCACCCTGTCGGCCTGTAG	TGTAAGGTTGTCTCAGAAGCCTTGG	65	55012	2389	PPP2R3C	55559	347	HAUS7
DB0001R05C05N2_DN	AD0001R09C20N2_DN	Dn-Dn	CATGAATTAGGGTAAATAAGCCAAG	TCCAAGACTCCAGTGTCCCTATAGA	2	56890	9176	MDM1	10769	6177	PLK2
DB0002R14C23N2_UP	AD0002R04C06N2_UP	Up-Up	GTGAGGGCGGGAGTCAAGTGTGAGA	TAGGGCGGTGCCTCGCGTGACTTGG	1	6271	5964	S100A1	54930	3863	HAUS4
DB0002R06C20N2_DN	AD0001R01C14N2_DN	Dn-Dn	CGGAGAAGCACCGTCCGGTTTGTTC	TCAGTACTAGATACGGAACAAATTA	215	10383	2550	TUBB2C	1020	3701	CDK5
DB0002R09C02N2_UP	AD0002R13C18N2_UP	Up-Up	CTGAGGTGATCATCATAAGTCGAGG	ACGGTCGTATACAGCAGGGGTAGTG	204	10460	71455	TACC3	665	2427	BNIP3L
DB0001R01C22N2_DN	AD0002R05C03N2_DN	Dn-Dn	CCCCCAAACGATCCCCTCCATATCG	AGGGCTGACATATAAACTCTCTCTA	96	7532	801	YWHAG	1453	3787	CSNK1D
DB0001R06C05N2_UP	AD0002R01C09N2_UP	Up-Up	TCGGTTAATCTACCTTAACGTGTTA	CAGATTTCAGGACTCTGCGTGCGTC	163	11258	3972	DCTN3	10460	56175	TACC3
DB0002R14C23N2_UP	AD0001R13C24N2_UP	Up-Up	GTGAGGGCGGGAGTCAAGTGTGAGA	CCATGGAAGGCAGAGGTTCGCGCTG	22	6271	5964	S100A1	25886	56591	POC1A
DB0002R08C13N2_UP	AD0002R01C07N2_UP	Up-Up	TGTCCATAGTGTCATGAGTGGGCCG	GACTGAGTGTGAGTGTCAGAGTCAG	254	10464	71402	PIBF1	3320	56677	HSP90AA1
DB0001R05C11N2_DN	AD0001R15C15N2_DN	Dn-Dn	CCCGCCATCCTGCTCGCTCCCCCTA	AAGTGAAGCACAAACATGCCAAAGT	122	80321	9161	CEP70	22924	7187	MAPRE3
DB0003R04C04N2_UP	AD0002R09C23N1_UP	Up-Up	ACTGTTTAGGTCGGAGCACACGAGA	GTCCTAAATGTGATCAGTTTGGGTT	190	25855	6651	BRMS1	284076	2303	TTLL6
DB0001R07C02N2_UP	AD0002R05C20N2_UP	Up-Up	TGTAAGACTAGCATGTATCCGGCGC	TTATCAGATTATAGGGAATGTATCG	396	4751	14238	NEK2	7846	4595	TUBA1A
DB0003R08C03N1_UP	AD0002R01C11N2_UP	Up-Up	AGGCAGCATAATGGTCTAATGCAGG	CGTGGGCGTAGGAGACCGGGGGTGC	1	22919	56115	MAPRE1	11030	3504	RBPMS
DB0001R01C19N2_DN	AD0002R11C07N1_DN	Dn-Dn	CCTCTCCTCCCCGAAGGACCAGCTC	AACTGAACACCTAGGTTTAATCCCA	323	7532	801	YWHAG	27077	4426	B9D1
DB0001R10C01N2_UP	AD0003R01C12N2_UP	Up-Up	ATTGCCCAGGCCGAGAGAATTTTTG	GGTTTCGTCATCGACTCCTAGAGGG	247	10540	3453	DCTN2	7329	3129	UBE2I
DB0001R04C17N2_UP	AD0003R01C23N2_UP	Up-Up	AAGTGCAATGCGCCATTAGATTTTT	AGCTCATTCGTGTGATTCCGTGTAT	144	115106	13260	HAUS1	6810	8013	STX4
DB0001R12C16N2_UP	AD0002R04C21N2_UP	Up-Up	AAACTATGCATGTGCGGGGCAGCTC	CCCAGGGGGGTGTACCGGGAGTGTG	212	284086	53456	NEK8	5576	4132	PRKAR2A
DB0001R07C15N1_UP	AD0001R10C04N2_UP	Up-Up	TATTAGGTGTTAGGGTAGCGACTGA	TGAGGGTGGTCGTGCGCCCTGCGGC	1	5577	14506	PRKAR2B	23332	10089	CLASP1
DB0001R14C04N2_DN	AD0003R01C19N2_DN	Dn-Dn	ACCCTGCGAGGAGGGGTTTTTAGAG	TACCCCACAGTTTCGACAAAGATAT	2	26140	52663	TTLL3	6810	8013	STX4
DB0001R07C23N2_UP	AD0002R15C18N2_UP	Up-Up	TTCCGGGCTCTGATAGTTAGTCTTA	GAGTGGTCGTGAAGTGGGCGGGCAG	331	4739	14735	NEDD9	22852	70210	ANKRD26
DB0001R16C08N2_UP	AD0002R02C10N1_UP	Up-Up	GTGCGCGTTAGAGTTTCATTAGGGA	CAAGCGGCATCATGCGCGTTACCAG	70	22924	7187	MAPRE3	896	6197	CCND3
DB0001R16C19N2_DN	AD0001R07C01N2_DN	Dn-Dn	CATACTAAATAAAATCAAAACGGTA	ACTTCACTCAAATTCACATCTAAAC	1	7341	4586	SUMO1	80184	2699	CEP290
DB0001R07C01N1_DN	AD0001R01C14N2_DN	Dn-Dn	GTCCCGCCTGCAGTCCCCATCTAGT	TCAGTACTAGATACGGAACAAATTA	427	57695	14162	USP37	1020	3701	CDK5
DB0001R09C10N1_UP	AD0001R07C09N2_UP	Up-Up	TAAGGTTGAACGGTACCGGCGGCCG	AAGAACTTCGTTGCTTTGAGACTTA	639	23332	10089	CLASP1	55233	925	MOBKL1B
DB0003R07C01N2_DN	AD0003R02C14N2_DN	Dn-Dn	CCACCGACTGGCGACATCACTCGAC	GGACAGCGCAACCGCAATTAACTAT	242	29911	573	HOOK2	9111	7519	NMI
DB0002R10C21N1_DN	AD0002R11C05N2_DN	Dn-Dn	TGGCATAATCCCACTTGTCCTGAAC	CTACAACGTACGCAGTGCATATATG	26	10013	8810	HDAC6	27077	4426	B9D1
DB0002R05C21N2_UP	AD0001R10C10N2_UP	Up-Up	CGCATCGCATTTTTGTCATCATGGA	GCTGTTGTGCTCATGATGCATGCGG	105	1453	3787	CSNK1D	10376	7910	TUBA1B
DB0002R06C11N2_DN	AD0001R01C10N2_DN	Dn-Dn	CGACCGTTCAGCGTACGTGACCCGA	CATCACCGCCACTTGTTACATGAAA	265	203068	3825	TUBB	7532	801	YWHAG
DB0002R08C11N2_DN	AD0003R04C10N2_DN	Dn-Dn	CCCCCCTGCCCCGCTTGTGTCCTGA	TCTTCTATCTTTCCTCATATATCAA	1	79600	71186	TCTN1	9702	10302	CEP57
DB0002R12C19N2_DN	AD0001R06C01N2_DN	Dn-Dn	TCGCGAGTCTGACTTCCAATAGTTA	CAATACAGCATTCACGAGAATTGTC	220	93621	12736	MRFAP1	56890	9176	MDM1
DB0002R12C11N2_UP	AD0001R01C10N2_UP	Up-Up	AGGTGGGGGTGGCCGGGCTAGGGGG	ATCGTACATTCAATCTATGCGACCG	246	1019	4019	CDK4	7532	801	YWHAG
DB0001R06C08N2_UP	AD0002R06C11N2_UP	Up-Up	TTCGTTTCCACTGGTTAGTGCTGCC	GAGAAGCGGTAGGGTGAGTAGGTAA	266	79003	3288	MIS12	147841	71933	SPC24
DB0002R04C09N2_UP	AD0001R12C04N2_UP	Up-Up	TAGTTTGCTCGGCGGCGTTACTTAG	AAGGGTCGGGGGGTCCTGAGCGGGT	184	49856	55298	WDR8	201255	7299	LRRC45
DB0001R14C04N2_UP	AD0002R13C18N2_UP	Up-Up	TGGTTATAACAGTGGGGTGTGCTGG	ACGGTCGTATACAGCAGGGGTAGTG	113	26140	52663	TTLL3	665	2427	BNIP3L
DB0002R04C12N2_UP	AD0001R16C21N2_UP	Up-Up	ATGGTGTGAAGACCGGATGGAGGAG	TGAGCGGCCGCCGCCGCGGGAGGGG	341	164045	53147	HFM1	84902	9655	CCDC123
DB0001R06C04N2_UP	AD0003R06C17N2_UP	Up-Up	AGGAGTCGTGGGTGCGTGGGGGCGA	GTTATAATGTCGGCCACGACGTGGT	58	80184	2699	CEP290	60509	4496	AGBL5
DB0002R11C02N2_DN	AD0001R01C03N2_DN	Dn-Dn	TCAATGCACTCAGCTTTGAACCGGT	GTGGACGTTTAAAATTTAAGGAACG	61	90410	4088	IFT20	9814	9688	SFI1
DB0002R14C13N2_UP	AD0003R02C24N1_UP	Up-Up	TCGGGTCCCGTGTATGGGGTGTTAC	GCACGTTGCTCTTCCTGTTGTACTT	4	51100	4480	SH3GLB1	6271	5964	S100A1
DB0002R08C19N2_UP	AD0001R05C16N2_UP	Up-Up	TCTATAATTGTTAGCGGCCGGATG	TCGGCGACACCGTTCGTTGTAGGGA	140	6683	72169	SPAST	27229	5836	TUBGCP4
DB0003R07C24N2_UP	AD0001R07C23N2_UP	Up-Up	ATGACCACGTCATATCGTATGGGAA	TTGGGGCGTTTTGCTACGACCCAGA	113	282809	1515	POC1B	57695	14162	USP37
DB0002R12C11N2_UP	AD0002R07C12N2_UP	Up-Up	AGGTGGGGGTGGCCGGGCTAGGGGG	CACTTAGACTAACCTGTCGCGGGTC	43	1019	4019	CDK4	5566	71136	PRKACA
DB0002R04C12N2_DN	AD0002R01C06N2_DN	Dn-Dn	GACTGTCCCCGCGTACCCCTCTCCC	TCAAAAGGTAATGAAAAGCGATTGA	81	164045	53147	HFM1	3320	56677	HSP90AA1
DB0002R04C24N2_DN	AD0001R11C06N2_DN	Dn-Dn	CCGTCAGAACAAAACACCACGAATA	CCGCAAAGCTCGAATCAACACGACC	2	54930	3863	HAUS4	7283	8018	TUBG1
DB0002R05C23N2_DN	AD0002R07C21N2_DN	Dn-Dn	ACTGCGGGCGGTTTGGCGGTCCTTC	TCGCTGGCCTCAACGCTAATATCCC	168	1453	3787	CSNK1D	5048	12270	PAFAH1B1
DB0002R03C18N2_DN	AD0002R02C01N2_DN	Dn-Dn	TCATCCCATCGTATCGCACCCTCGC	GCCTGACTGAATACCCAACAAGATC	1069	3320	53186	HSP90AA1	55165	4717	CEP55
DB0003R03C05N2_UP	AD0003R02C11N1_UP	Up-Up	GCCCTGGTAGGTGTTTATCTGGGAT	ACAGCAATATAATGCATGTGGGATT	517	1487	13646	CTBP1	10212	3179	DDX39
DB0002R02C05N1_UP	AD0001R01C16N2_UP	Up-Up	GTTGGGTCGAAGGTGTTGCGCGTGA	GGAAGATACTTGCATCCTCGGGAAG	346	3320	56677	HSP90AA1	55559	347	HAUS7
DB0002R03C18N2_UP	AD0001R16C23N1_UP	Up-Up	TATGTTTCTATACGTCTTTTCTGCC	TCCTAGTTTTCTCATATATATTCGT	236	3320	53186	HSP90AA1	84902	9655	CCDC123
DB0003R07C08N2_DN	AD0001R06C02N2_DN	Dn-Dn	ACCTGTATTACGCCTGACGTGAAGA	ATCGATTAACCCCCCAACGGTGACT	183	115106	7083	HAUS1	51259	6396	TMEM216
DB0001R08C12N1_UP	AD0001R10C08N2_UP	Up-Up	GGTATCTGTATAGGGTCGAAGTTTA	GAGTGTTCTTACCACTAAAGGAATT	113	8636	2717	SSNA1	10376	7910	TUBA1B
DB0002R11C16N2_DN	AD0002R10C15N2_DN	Dn-Dn	CTCCAGGCCGCCGTCGGACGATCGC	GTACTTAACGCGGGTTGAGACTTAC	204	27077	4426	B9D1	10013	8810	HDAC6
DB0003R05C17N2_UP	AD0002R09C15N2_UP	Up-Up	ACTTAGTTGAGTTTGGGCAACCTAC	ATGGTGACCTATCGAATATCGTTTG	239	1781	291	DYNC1I2	51175	2163	TUBE1
DB0002R03C02N2_UP	AD0003R04C14N2_UP	Up-Up	GTATGAGCCGACAAGTGGACGACGA	AACCAGGTAGCTAGCTCTAAAACAT	266	1021	13668	CDK6	54585	10414	LZTFL1
DB0001R06C01N2_DN	AD0002R02C02N1_DN	Dn-Dn	GCACCCACGCCCGTGGATCCGACAG	TACCTGGACTCAGTCGACTGCAAAA	34	10733	2057	PLK4	163	4761	AP2B1
DB0003R01C03N2_DN	AD0003R02C17N2_DN	Dn-Dn	GTTACCCTTCTCCCGCGTGCCCGTT	AATCACGATCAGTTCAAACCCTGTT	62	10426	2984	TUBGCP3	27258	5664	LSM3
DB0002R02C12N2_UP	AD0003R01C13N2_UP	Up-Up	TACTGATTGATCCTCAGCCAGGTCT	GGACGCGTGCTGCAAACGGGGGATG	134	9444	8168	QKI	7329	3129	UBE2I
DB0002R06C21N2_DN	AD0002R15C10N2_DN	Dn-Dn	CCCTCCTGGCACACCTAAGTAGAAC	GTGCATTCTCTCTAACCCAAATGGC	178	7846	4595	TUBA1A	80321	1596	CEP70
DB0002R13C16N2_DN	AD0002R09C04N2_DN	Dn-Dn	CAGCCGACGGCGCTGCCCGTATACC	CGCCGACAGTTACCCCCAAGCCTTG	1	1026	3192	CDKN1A	10460	71455	TACC3
DB0003R07C21N2_UP	AD0002R04C17N2_UP	Up-Up	GATGATGCTGAAGAAACACAATTTG	AGTAGGTTTACCACCTTAATCAATT	14	51175	1716	TUBE1	25886	4487	POC1A
DB0001R10C08N2_UP	AD0003R05C23N2_UP	Up-Up	TAGTCCTGCTTAACCATTGGTCTCA	TACTACGCAAGGATGGAAGGGTTAC	1	10540	3453	DCTN2	55722	3636	CEP72
DB0001R02C18N2_DN	AD0001R07C17N2_DN	Dn-Dn	TAAAGAAGCACCACTCCTTGAGTAC	ACGTCTTCCTCTGACTCGCCGTCCT	85	10376	229	TUBA1B	5111	3156	PCNA
DB0001R05C02N2_UP	AD0002R10C06N2_UP	Up-Up	CACCTGTGAATGGGGTCGGGGACGG	AATAGAAAGTCCGGTCTCGCTTCAT	50	56890	9176	MDM1	79959	1190	CEP76
DB0001R14C19N2_UP	AD0001R16C16N1_UP	Up-Up	TAGTCCTTAATCGTTTGCTGGCGTA	AGATATAATATCCCAGGAATCGTTA	151	582	56157	BBS1	54801	8819	HAUS6
DB0001R08C05N2_UP	AD0002R16C02N2_UP	Up-Up	AGCGCCCTCTCGTGAAGGACGATGC	GATATTGTCGGAATTGCCAATTCGC	166	203068	14788	TUBB	22852	70210	ANKRD26
DB0001R10C01N2_DN	AD0001R08C06N2_DN	Dn-Dn	CATGCCCCCTGCTTACGCACGCGCC	TACACCTTCCACCCCCACACGGCTA	98	10540	3453	DCTN2	4751	14238	NEK2
DB0001R02C03N2_UP	AD0003R04C03N2_UP	Up-Up	TATTAATGTTCGGGCCGTTGTCGTT	TGCGTCTTAGAATACGTGGGACGAT	132	1020	3701	CDK5	1781	291	DYNC1I2
DB0002R06C03N2_DN	AD0001R11C16N2_DN	Dn-Dn	CTAACCCTGCGCTCGATTGGAGCCA	GAGCTCACGCTCGAGAGGGAGTCGA	322	1454	4815	CSNK1E	3320	8199	HSP90AA1
DB0001R16C19N2_DN	AD0001R06C10N2_DN	Dn-Dn	CATACTAAATAAAATCAAAACGGTA	TAACTTTGTGGATACCATGCCGGTA	150	7341	4586	SUMO1	5108	8878	PCM1
DB0002R08C19N2_DN	AD0002R02C13N2_DN	Dn-Dn	CTTCTCACAATCTTGAGGCCCATCC	GCCAGGCAGGTCTCCATTACAACCC	78	6683	72169	SPAST	896	6197	CCND3
DB0001R08C23N2_DN	AD0001R01C04N2_DN	Dn-Dn	GAGGCGAGACCTCACTGATCAAAGA	AATAATGACAAACACCTTTACACGG	435	93323	7014	HAUS8	2275	5359	FHL3
DB0001R14C19N2_DN	AD0002R02C07N2_DN	Dn-Dn	TCCACGGAATAAGTAGCGAAAATAA	AGGCTCTTCCAATACCGGCTCAATT	57	582	56157	BBS1	29883	10940	CNOT7
DB0001R04C02N2_UP	AD0001R08C20N2_UP	Up-Up	CATAGAATTTGGGTGTTCGACGCGG	GGCGGAGCAAACGGGAGATTGAAGG	1	132320	12277	SCLT1	4739	14735	NEDD9
DB0001R09C14N2_DN	AD0003R03C13N2_DN	Dn-Dn	GCCCCTCCACTCCACACCGGTCCAG	AACTGTTTAGATTCTCGTGACTTGA	123	23332	10089	CLASP1	22974	3600	TPX2
DB0002R14C07N2_DN	AD0001R10C08N2_DN	Dn-Dn	GCCACGCGTGCCATATACGTCCGAA	GCAAATAGAGTTGACGCAGAGATC	159	894	6359	CCND2	10376	7910	TUBA1B
DB0001R04C02N2_UP	AD0002R13C22N2_UP	Up-Up	CATAGAATTTGGGTGTTCGACGCGG	GACCCCGGAGCTTAGCTCCCCTGGG	602	132320	12277	SCLT1	56904	6148	SH3GLB2
DB0002R15C12N2_UP	AD0002R12C21N2_UP	Up-Up	TTATGCGGATCTTTTTTCTTAAGCT	CGTAGGGTGTGGGGGTGGTGGGGTC	448	84100	1857	ARL6	5111	3156	PCNA
DB0003R08C22N2_UP	AD0001R12C13N2_UP	Up-Up	TGCAAGCCAGGGAACGGCGCGTGGC	TTAGGGTACATCAATTGTCAGTGCG	515	22852	70210	ANKRD26	284086	53456	NEK8
DB0002R12C11N2_UP	AD0002R14C11N2_UP	Up-Up	AGGTGGGGGTGGCCGGGCTAGGGGG	GACCTATCTCGAAGATACATGCCC	1	1019	4019	CDK4	84100	1857	ARL6
DB0002R15C13N2_UP	AD0002R08C04N2_UP	Up-Up	AGTACGGTCACCAAAGGGTGTTTGG	ATAGCAGGTTCTGTTGAGCGTTGGC	126	1639	8953	DCTN1	79600	71186	TCTN1
DB0003R07C06N1_UP	AD0002R09C12N2_UP	Up-Up	CTATGGGACGGGTGGCATGGGGTGA	TGAAACCCTGGTGCACATAGTTCTA	1	201255	7299	LRRC45	51175	1716	TUBE1
DB0002R10C18N2_UP	AD0002R01C04N2_UP	Up-Up	CAGCTCGCTCAGGTCAGTTGTGGGT	ATGGATAGGTTATTCACTCTGACTC	14	4957	3043	ODF2	84902	9655	CCDC123
DB0002R09C02N2_DN	AD0002R12C05N1_DN	Dn-Dn	ACGCGGCCCATATCCCACAGCTACC	TATTCTCTAATTAAGATACTTCGCC	20	10460	71455	TACC3	1032	3933	CDKN2D
DB0002R12C11N2_DN	AD0003R06C17N2_DN	Dn-Dn	TCGCGCCCCCCCGTCCCGCCGTGCA	AAACCGCGCAAACCCCGTGGACCCA	219	1019	4019	CDK4	60509	4496	AGBL5
DB0002R12C24N2_UP	AD0002R15C13N2_UP	Up-Up	AGTGCAAATATTATTGCAGATTATG	GAGGTCAATTGGCGTTTTTAGACGC	37	23429	1644	RYBP	23177	3746	CEP68
DB0002R05C23N2_UP	AD0003R02C13N2_UP	Up-Up	CAGTTAGGCATAAACTGACATCTGT	CACGGGCCGCACGGACGGCGAGCAT	110	1453	3787	CSNK1D	9111	7519	NMI
DB0003R01C03N2_UP	AD0003R04C15N1_UP	Up-Up	GTCAATGTAGGTCACCGGGGGCAGG	GGGATCTGAGTTAGGTGGGCTTGGC	331	10426	2984	TUBGCP3	54585	10414	LZTFL1
DB0002R16C19N2_DN	AD0001R05C07N2_DN	Dn-Dn	CAAAGACATCCCCCACCATTTATCC	ACTACTCACCTAAATTATCTGACTA	90	10426	2984	TUBGCP3	57405	13089	SPC25
DB0002R06C24N2_DN	AD0002R13C21N2_DN	Dn-Dn	CCCCAGCCACCCTGTCGGCCTGTAG	CCGGCAAGCGTCAGATTCGACCGGC	255	55012	2389	PPP2R3C	56904	6148	SH3GLB2
DB0001R07C23N2_DN	AD0002R05C24N2_DN	Dn-Dn	AATGGCGCCACAGTGGAACCCGAAC	GTGACGAATAATAAGCGCAATGTTT	45	4739	14735	NEDD9	55012	2389	PPP2R3C
DB0001R13C08N2_UP	AD0002R16C19N1_UP	Up-Up	GCCCCTGCAGATTGTGTGTCTGGGC	GCCGCGGGATGCCCTGGGAGCTGCG	135	134359	52781	POC5	9793	9657	CKAP5
DB0002R06C11N2_UP	AD0003R03C19N2_UP	Up-Up	GTATGGTTAGAATTTAGTGTGGAT	AAACAAGGCGTTGTTCGCCGGTTTA	70	203068	3825	TUBB	5347	2963	PLK1
DB0002R01C22N2_UP	AD0003R05C02N2_UP	Up-Up	TCGGGTGAGATTTGATTGGTTGTTT	AGATCGGCTCATGCGTCGGTGTGA	466	84902	9655	CCDC123	4957	3043	ODF2
DB0002R11C24N2_UP	AD0001R09C22N2_UP	Up-Up	TGGTAGTGACGCAATCAGCGTAGTT	GGTGTGTTAGTATGGTGTGTAGAGC	1	51053	5591	GMNN	10320	2940	IKZF1
DB0003R06C15N2_UP	AD0002R09C16N2_UP	Up-Up	GAGGCGGAGTCTCGCTTCTGCCTCA	GCCGGCATAGCCGGGTTGTCCGGCG	13	129880	10732	BBS5	51175	2163	TUBE1
DB0003R04C05N1_DN	AD0002R13C24N2_DN	Dn-Dn	CTGTTTCAATATCTGCCTAGACACT	TCCCTTGAAATGGGAATCGAAGATT	274	25855	6651	BRMS1	6285	3757	S100B
DB0002R02C12N2_DN	AD0003R04C08N2_DN	Dn-Dn	TGTCTCATTAGATCGATAATGTAAC	TTTCTATGCCATACAAGAGGCGAAT	83	9444	8168	QKI	585	1740	BBS4
DB0002R16C19N2_UP	AD0002R12C17N2_UP	Up-Up	CAAAGGTCAAGTGGAACGGTGAGAG	CCGTGCAGGGGTAGTACTGGAAGGG	1	10426	2984	TUBGCP3	6015	4435	RING1
DB0002R06C20N2_UP	AD0001R10C04N2_UP	Up-Up	TGCGAATAAGATAAGATAGGCTCAG	TGAGGGTGGTCGTGCGCCCTGCGGC	39	10383	2550	TUBB2C	23332	10089	CLASP1
DB0002R16C19N2_DN	AD0001R14C14N1_DN	Dn-Dn	CAAAGACATCCCCCACCATTTATCC	TAAATTTAAAATAAGTATCAATCGG	190	10426	2984	TUBGCP3	582	56157	BBS1
DB0001R05C20N2_DN	AD0001R06C05N2_DN	Dn-Dn	GACAGAACGAATCTTAATTCGTCCA	GTTCCAAAGATGACCGAATTAAAAA	265	10733	2057	PLK4	51259	6396	TMEM216
DB0001R12C18N2_DN	AD0001R13C09N2_DN	Dn-Dn	AACAACTGTTGAGCACTGTCAGATT	CTTCTATCTAGAAAAATCTAATCTA	8	284086	53456	NEK8	164045	55072	HFM1
DB0002R02C13N2_UP	AD0002R05C20N2_UP	Up-Up	ATAAAGATTGAGAAGAGATTGTACA	TTATCAGATTATAGGGAATGTATCG	352	9444	8168	QKI	7846	4595	TUBA1A
DB0001R10C15N2_UP	AD0003R06C04N2_UP	Up-Up	GGGCCCTTGGTGGAGCACAGAGGAG	GACTAAGCGCTGCGGGGATGCGGGG	131	7283	8018	TUBG1	54585	1540	LZTFL1
DB0001R04C15N2_UP	AD0002R09C21N2_UP	Up-Up	TTTCAGTGGGGTGGACCGTGTGTGG	AAACGTATGCATCATGGGTACAATT	94	57405	13089	SPC25	80254	7011	CEP63
DB0003R02C23N2_UP	AD0002R15C19N2_UP	Up-Up	ATCGTGCTCCCCGGACGGCTTGGTC	AGAACATGTGTACATGGCCAGGAAT	15	5928	3366	RBBP4	22852	70210	ANKRD26
DB0003R07C18N2_UP	AD0002R13C10N2_UP	Up-Up	GTCTGGGAACTGGAGACGGAGGAGG	AAAAATGTCTTCCATGTCAGCTGAG	114	51175	1716	TUBE1	5701	7961	PSMC2
DB0002R08C01N2_DN	AD0003R01C02N1_DN	Dn-Dn	TATGGAGAGCCAGAGAGACACAACC	TGCAGTTGTATCGAGAACGCATCAA	250	5566	71136	PRKACA	10013	2397	HDAC6
DB0002R11C24N2_DN	AD0002R14C05N2_DN	Dn-Dn	CGCGGTAAAAGCCTTTATACAGGAA	CTCCAGAGCGTCCCGTGCCACGCAC	1	51053	5591	GMNN	638	3740	BIK
DB0002R11C02N2_DN	AD0002R03C13N2_DN	Dn-Dn	TCAATGCACTCAGCTTTGAACCGGT	GCCCCTCCTAGCACAGTCTTTTGAC	40	90410	4088	IFT20	164045	53147	HFM1
DB0002R12C13N2_UP	AD0003R03C15N2_UP	Up-Up	GGCAAAACTGATAATGAAGAGTACT	GTCTTTGTGCTATGCATCATACAAA	5	1019	4019	CDK4	26140	9089	TTLL3
DB0002R01C23N2_UP	AD0002R02C24N2_UP	Up-Up	AGTCATGTGGGGGGTTCAGCGGGAT	AGGTTGTTGTTTCCTCTAGCGGGTT	1	84902	9655	CCDC123	51143	56626	DYNC1LI1
DB0002R04C22N2_DN	AD0002R06C11N2_DN	Dn-Dn	ACCACGCTGTTCTTCACCTCTGGAC	TAACCTGCCTGATAAACTGCGAATC	316	54930	3863	HAUS4	147841	71933	SPC24
DB0002R14C07N2_DN	AD0002R05C18N2_DN	Dn-Dn	GCCACGCGTGCCATATACGTCCGAA	TGCTATAACCTCAAAGTACCGTTCC	76	894	6359	CCND2	7846	4595	TUBA1A
DB0001R01C19N2_UP	AD0002R01C21N2_UP	Up-Up	GTCAATTTTTGTGTTGGTGCAACTC	TTGGGCCCGGAGGGCTATAGGGGGG	127	7532	801	YWHAG	55165	4717	CEP55
DB0002R05C10N2_DN	AD0002R03C13N2_DN	Dn-Dn	GCCCGTCCTACCCGCGCGACCTGTC	GCCCCTCCTAGCACAGTCTTTTGAC	1	25886	4487	POC1A	164045	53147	HFM1
DB0002R10C11N2_DN	AD0002R04C21N2_DN	Dn-Dn	TACGGGAACCCTACCGTTACCCTCC	CCTCCCATCTTCCACGCTACGGCTC	206	284076	2303	TTLL6	5576	4132	PRKAR2A
DB0002R08C24N2_UP	AD0002R13C14N2_UP	Up-Up	CCTATTCCGTATTATAATCAGACAA	TGGTAGTACAGTCAGGGTTGGGTGC	169	10460	71455	TACC3	1019	4019	CDK4
DB0001R06C05N2_DN	AD0001R05C16N2_DN	Dn-Dn	ACGAAAAGAGGCCAGAATAAAGACC	TACGAACTTCACTAGTTGCTATGTG	107	11258	3972	DCTN3	27229	5836	TUBGCP4
DB0003R05C06N2_UP	AD0003R03C15N2_UP	Up-Up	TACCTAGGTTCTATGACAATATGGT	GTCTTTGTGCTATGCATCATACAAA	1	5347	2963	PLK1	26140	9089	TTLL3
DB0001R16C06N2_UP	AD0002R05C12N2_UP	Up-Up	GGGAGGTGTCTTCGTGAGTCATCGC	TCTTAGGGATTCAAACCGTTTTAAA	936	22924	7187	MAPRE3	203068	3825	TUBB
DB0002R16C05N2_UP	AD0002R01C01N2_UP	Up-Up	CCGTTTTCGACTTTTTTCTAAAACC	ATGCCAGTCAATGTCGGAGGCGTGT	84	80321	1596	CEP70	84902	9655	CCDC123
DB0002R10C17N2_UP	AD0001R01C16N2_UP	Up-Up	CAAGAGTCTCACTACACAATATATC	GGAAGATACTTGCATCCTCGGGAAG	102	79959	1190	CEP76	55559	347	HAUS7
DB0003R07C21N2_DN	AD0003R02C15N1_DN	Dn-Dn	TCGCAATATGACCTTGGGCTACACC	ACGGCCAACCCTCAGATCTGCGCCA	156	51175	1716	TUBE1	27258	5664	LSM3
DB0001R12C14N1_UP	AD0003R04C13N2_UP	Up-Up	TTCCCTAACATGGCGTCCTGGGGTG	GCTGTTTGTATAATCGTTACCTCTG	16	54820	7928	NDE1	9702	10302	CEP57
DB0001R14C21N2_UP	AD0001R15C15N2_UP	Up-Up	GTTTGTTGAGAGTTAGTGGGCTCTG	GTAATTAAAACGAAAGAGTATTGGG	124	3796	8070	KIF2A	22924	7187	MAPRE3
DB0002R04C24N2_UP	AD0002R09C18N2_UP	Up-Up	CACTTGCGGATTTTTCGGGATCGCG	GCGTCTAAGAGCCTGCGTCATAGCG	126	54930	3863	HAUS4	282809	1515	POC1B
DB0001R07C23N2_DN	AD0001R07C21N2_DN	Dn-Dn	AATGGCGCCACAGTGGAACCCGAAC	AAACTTAGCAAGAAGCCGGTTTAAA	72	4739	14735	NEDD9	10142	14138	AKAP9
DB0002R04C14N2_UP	AD0002R07C12N2_UP	Up-Up	CATGAAGCGGATCAATCAGGGCGAG	CACTTAGACTAACCTGTCGCGGGTC	39	164045	53147	HFM1	5566	71136	PRKACA
DB0002R06C03N2_UP	AD0002R09C03N2_UP	Up-Up	TATCGGGCAAGAGTGCGTGCGTCGG	GACGCATGTGAAACGGCTAGTAGGA	91	1454	4815	CSNK1E	10460	71455	TACC3
DB0002R15C12N2_UP	AD0001R03C02N2_UP	Up-Up	TTATGCGGATCTTTTTTCTTAAGCT	TGTACTTTAGCATTATACATATGTC	507	84100	1857	ARL6	55722	4	CEP72
DB0001R10C19N2_UP	AD0001R04C19N2_UP	Up-Up	CCCCTTTTTGAAGCTCTGAATGGTC	TAGATGAGGTCTCACCTCATTTCGG	198	7283	8018	TUBG1	132320	12277	SCLT1
DB0002R08C01N2_DN	AD0001R15C10N2_DN	Dn-Dn	TATGGAGAGCCAGAGAGACACAACC	AGCCGATTCGTTTATCAGAAGGCTG	28	5566	71136	PRKACA	22924	7187	MAPRE3
DB0001R06C18N2_UP	AD0002R05C24N2_UP	Up-Up	AATCCAAAGGCGGCGACGCATGCTG	TGTCTATATGGGCGAGGCGTCGCTC	112	10142	14138	AKAP9	55012	2389	PPP2R3C
DB0001R02C21N2_UP	AD0001R13C23N2_UP	Up-Up	ACTATGATGTGGGAAAGGACTCAGA	AAACGTTAACAGCGCCGTGTGTACG	6	10376	6115	TUBA1B	25886	56591	POC1A
DB0002R12C07N2_UP	AD0001R15C06N2_UP	Up-Up	AGCGTCTACTGCCCAGCGGAGCGGG	ATCGATCTATAATTGCAGTTTTGGT	112	51013	1684	EXOSC1	7531	34	YWHAE
DB0002R11C22N2_DN	AD0002R12C17N2_DN	Dn-Dn	ATAATAAGGATATGGAGGTTTACAC	CACGCCTACTACCAAGAGTTAGCGT	205	51053	5591	GMNN	6015	4435	RING1
DB0002R06C21N2_DN	AD0003R02C07N2_DN	Dn-Dn	CCCTCCTGGCACACCTAAGTAGAAC	CACTCCTACATTACATTCTTCTATC	432	7846	4595	TUBA1A	6844	4137	VAMP2
DB0002R10C21N1_DN	AD0001R11C09N2_DN	Dn-Dn	TGGCATAATCCCACTTGTCCTGAAC	GCCGTTGAGTCCAGGTCGGGAACGC	261	10013	8810	HDAC6	5518	5861	PPP2R1A
DB0002R13C19N2_UP	AD0001R11C09N2_UP	Up-Up	TCAACTGAGGTAGACCGGGCCAGAG	AACATGAGCGTCATCTCATGCAAGT	1	5711	7647	PSMD5	5518	5861	PPP2R1A
DB0001R16C19N2_UP	AD0002R16C02N2_UP	Up-Up	TGGGTACGCGCGGGTCAGTCAGTTT	GATATTGTCGGAATTGCCAATTCGC	219	7341	4586	SUMO1	22852	70210	ANKRD26
DB0002R10C15N1_DN	AD0001R05C11N2_DN	Dn-Dn	GTTTCTTCCTGCACCCTCGCCAATT	AATAAAAAAGTAGTGTAGTTGG	85	79959	1190	CEP76	115106	13260	HAUS1
DB0002R15C13N2_UP	AD0002R03C01N2_UP	Up-Up	AGTACGGTCACCAAAGGGTGTTTGG	CGCGTGTGCATCCGATTGCGATGTG	142	1639	8953	DCTN1	51143	56626	DYNC1LI1
DB0003R07C10N2_DN	AD0002R14C24N1_DN	Dn-Dn	GCACCGGACCAAGTGTTTATCTAAT	GGAGTTCCGCGGGCATCCAGCCTCG	160	54585	1540	LZTFL1	1069	5663	CETN2
DB0002R05C23N2_DN	AD0002R10C06N2_DN	Dn-Dn	ACTGCGGGCGGTTTGGCGGTCCTTC	GTGATACCAAAGGCGACAGCCGGGA	1	1453	3787	CSNK1D	79959	1190	CEP76
DB0002R15C13N2_DN	AD0002R14C01N2_DN	Dn-Dn	GGCGCCCCGTGCTGACAGTAGAAGC	CATGAGGCCCCATCCTCGTCCCGGT	7	1639	8953	DCTN1	6285	3757	S100B
DB0001R02C12N2_DN	AD0001R06C08N1_DN	Dn-Dn	GAACCTGTCCCGCCCTTGATCAATA	CAAGAAAAATGTGTCTTTAAAACGC	37	29922	5633	NME7	80321	9161	CEP70
DB0002R11C16N2_UP	AD0002R16C19N1_UP	Up-Up	TGTATTGTATTGGTATTGGCAGATT	GCCGCGGGATGCCCTGGGAGCTGCG	236	27077	4426	B9D1	9793	9657	CKAP5
DB0003R06C13N2_UP	AD0001R05C02N2_UP	Up-Up	GCGCTAGCCAGCATGCGATCGTGAG	AAATTTTTCCGCTAAGCCTGTTCGT	1	129880	10732	BBS5	55012	12126	PPP2R3C
DB0003R09C10N1_UP	AD0002R14C05N2_UP	Up-Up	GTTTTTGTTTCCAACGCTTGAGATG	CTTAATGTAATTAACAAACCTTAAC	251	9662	70249	CEP135	638	3740	BIK
DB0003R03C24N2_DN	AD0002R09C10N2_DN	Dn-Dn	GCTGCCCCGCTGGGGATGCTTAGGG	CAAACCTATACCTGTGACCATAGTT	1	84324	434	SARNP	51175	1716	TUBE1
DB0002R15C14N2_UP	AD0002R14C06N1_UP	Up-Up	CTGTCTGTTGCTAGCGAGCTTCTAT	CTGCCCGGAAGTATTCGGGAGGTGG	151	1639	8953	DCTN1	638	3740	BIK
DB0001R15C24N1_DN	AD0001R16C18N2_DN	Dn-Dn	AAACAATATAGATTCTTCACGACCC	GGCCAAACCTAAGCCCCGGAGCTTA	2	7531	34	YWHAE	54801	8819	HAUS6
DB0002R11C18N2_DN	AD0002R09C16N2_DN	Dn-Dn	TGGCCCGCCCCTGACCGCCCTAACT	GCCTCGGCCAACGCTATCGACTAAT	40	27077	4426	B9D1	51175	2163	TUBE1
DB0001R16C20N2_UP	AD0002R05C24N2_UP	Up-Up	GGGCGTATCTAATCACGAGTGCTTA	TGTCTATATGGGCGAGGCGTCGCTC	1	7341	4586	SUMO1	55012	2389	PPP2R3C
DB0001R03C11N2_UP	AD0002R12C17N2_UP	Up-Up	TAACGTAAGGGGAGGACACTAATGA	CCGTGCAGGGGTAGTACTGGAAGGG	346	6286	2693	S100P	6015	4435	RING1
DB0001R06C01N2_UP	AD0002R04C06N2_UP	Up-Up	CGCCTGTGGGCGGGGAGTGGTATCG	TAGGGCGGTGCCTCGCGTGACTTGG	788	10733	2057	PLK4	54930	3863	HAUS4
DB0002R02C10N2_DN	AD0001R06C09N2_DN	Dn-Dn	TGACCAAATGAGCGACCAATGACT	CGCATTTGGCAGTGACCATTAACTA	608	10460	56175	TACC3	5108	8878	PCM1
DB0002R14C13N2_DN	AD0002R07C20N2_DN	Dn-Dn	TCCACGCAGCTACAACTTACCTCCC	TGCAGGTTAGACACGGAATCTGGAT	1	51100	4480	SH3GLB1	5048	12270	PAFAH1B1
DB0002R12C19N2_UP	AD0002R15C10N2_UP	Up-Up	TGTTGGGCGCTGACGGAAGCCTTCG	TCTTTCCATATAAATGCGGAACGTC	159	93621	12736	MRFAP1	80321	1596	CEP70
DB0001R15C16N2_DN	AD0002R13C18N2_DN	Dn-Dn	GCTTATCGTAGTGCAATCGTTTGATT	GGAACTTAGGGGGGCGCTCCAAGCG	334	7531	34	YWHAE	665	2427	BNIP3L
DB0002R13C14N2_UP	AD0003R02C11N1_UP	Up-Up	GAAGGACCACTGGCCTTGATTGTAG	ACAGCAATATAATGCATGTGGGATT	1	1026	3192	CDKN1A	10212	3179	DDX39
DB0001R05C05N2_DN	AD0003R04C20N2_DN	Dn-Dn	CATGAATTAGGGTAAATAAGCCAAG	CGACGACACATTCAAGGTTTAGCAC	1	56890	9176	MDM1	153241	10401	CEP120
DB0003R07C11N2_DN	AD0003R02C08N1_DN	Dn-Dn	CGGCCGCAGATAACCCCGCGGCACC	TAGTTATCCTCGTTCAAGTGCCATA	63	54585	1540	LZTFL1	6844	4137	VAMP2
DB0002R02C16N2_DN	AD0001R12C13N2_DN	Dn-Dn	ATTTACAAAGAGTTGGTGAACAGAA	TAAATACCATTAAGCATATAAACAC	236	7251	3267	TSG101	284086	53456	NEK8
DB0001R16C22N2_DN	AD0002R04C19N2_DN	Dn-Dn	CGCCCGATATCCCTACCTCTAAGGC	CAAAGACCATAAGAGGCTTATTATT	250	27229	907	TUBGCP4	5576	4132	PRKAR2A
DB0001R14C01N2_UP	AD0002R05C10N2_UP	Up-Up	ATAAACATTCTCTTCCTAGGTCTTG	CTATAATAGTTTTTAACAACAGAGA	167	164045	55072	HFM1	10426	8943	TUBGCP3
DB0001R02C22N2_UP	AD0003R03C13N2_UP	Up-Up	TCGTGGAGGGGTAACTTTTGCTCTA	AAAAGATAGTACCAGGAGACGTGGG	65	10376	6115	TUBA1B	22974	3600	TPX2
DB0003R05C06N2_UP	AD0003R02C14N2_UP	Up-Up	TACCTAGGTTCTATGACAATATGGT	TCGAGGCCAAGGTACGATCGTTACT	113	5347	2963	PLK1	9111	7519	NMI
DB0001R14C23N2_UP	AD0002R10C10N2_UP	Up-Up	TGGGAAGATAGTCGGCGATCTGGGG	GGGGTGAAGGCCAAACTGAGCTGGC	316	3796	8070	KIF2A	79959	1190	CEP76
DB0001R06C01N2_UP	AD0001R15C15N2_UP	Up-Up	CGCCTGTGGGCGGGGAGTGGTATCG	GTAATTAAAACGAAAGAGTATTGGG	67	10733	2057	PLK4	22924	7187	MAPRE3
DB0001R16C19N2_UP	AD0002R08C16N1_UP	Up-Up	TGGGTACGCGCGGGTCAGTCAGTTT	TACTTTTGTTCTTTCATATTTCTAA	30	7341	4586	SUMO1	10464	71402	PIBF1
DB0002R05C23N2_UP	AD0002R09C21N2_UP	Up-Up	CAGTTAGGCATAAACTGACATCTGT	AAACGTATGCATCATGGGTACAATT	539	1453	3787	CSNK1D	80254	7011	CEP63
DB0002R14C10N2_UP	AD0001R10C24N1_UP	Up-Up	ACTACATTGATTGGTCCTCTGCGCT	TCAGTGCTATAGTTTGGAGGTACG	145	51100	4480	SH3GLB1	49856	7939	WDR8
DB0001R14C04N2_UP	AD0001R10C04N2_UP	Up-Up	TGGTTATAACAGTGGGGTGTGCTGG	TGAGGGTGGTCGTGCGCCCTGCGGC	212	26140	52663	TTLL3	23332	10089	CLASP1
DB0003R05C06N2_UP	AD0001R03C24N2_UP	Up-Up	TACCTAGGTTCTATGACAATATGGT	CCTGCAGGGTATACACCCATCGGCG	155	5347	2963	PLK1	11104	11609	KATNA1
DB0001R07C23N2_UP	AD0002R09C18N2_UP	Up-Up	TTCCGGGCTCTGATAGTTAGTCTTA	GCGTCTAAGAGCCTGCGTCATAGCG	2	4739	14735	NEDD9	282809	1515	POC1B
DB0001R16C10N2_DN	AD0003R06C04N2_DN	Dn-Dn	GGTTTTACTTCCACATGACAGAAGT	GGAGATAAAAAATTGGATAGCTCTT	533	983	5873	CDK1	54585	1540	LZTFL1
DB0002R05C14N2_UP	AD0002R14C19N1_UP	Up-Up	ATCCGTACGCTGTAGCTATGGTTCG	GGGTGGGCAGGATCGAACGACGGAC	89	5576	4132	PRKAR2A	79441	4024	HAUS3
DB0002R07C04N2_DN	AD0003R05C02N2_DN	Dn-Dn	TTCCCCCAATACGGCTCCGCCTGTC	GTTACACAGAACAAAAAACGCCCCC	156	83540	5774	NUF2	4957	3043	ODF2
DB0002R08C13N2_UP	AD0002R15C18N2_UP	Up-Up	TGTCCATAGTGTCATGAGTGGGCCG	GAGTGGTCGTGAAGTGGGCGGGCAG	330	10464	71402	PIBF1	22852	70210	ANKRD26
DB0002R13C19N2_DN	AD0001R05C06N2_DN	Dn-Dn	GATCCTGGCTCGCACTAAAGCTCGC	CCAATGCTATAAATCTTAATGCTC	700	5711	7647	PSMD5	116840	12626	CNTROB
DB0001R06C03N2_DN	AD0002R12C08N1_DN	Dn-Dn	ATTCTAACTCACTGTGCCGGTAATG	AGCCCCACACGGGTATTACACTTCA	190	80184	2699	CEP290	10933	4430	MORF4L1
DB0001R02C22N2_DN	AD0001R02C11N2_DN	Dn-Dn	TAAGCCTTGTTCCCTGACAAAGATG	AAAATATACATGCGGACATCAAGTT	2	10376	6115	TUBA1B	10376	1072	TUBA1B
DB0002R07C02N2_DN	AD0001R03C02N2_DN	Dn-Dn	CCCCTGTCTCCTCTCCGTGCCGATT	GTCACATAACTGCGCTCACACTACA	5	55012	2389	PPP2R3C	55722	4	CEP72
DB0002R14C13N2_UP	AD0002R09C01N2_UP	Up-Up	TCGGGTCCCGTGTATGGGGTGTTAC	TCTCGAGTCGATATACTTCCTGTCC	161	51100	4480	SH3GLB1	6683	72169	SPAST
DB0001R07C17N2_DN	AD0002R02C04N2_DN	Dn-Dn	ATATCAGCTAGGGGGCCCGCTTAGT	CTAAGGACCTCAATTCTAGCCAATA	70	5577	14506	PRKAR2B	29883	10940	CNOT7
DB0001R02C13N2_UP	AD0001R09C22N2_UP	Up-Up	AGTCCGGTCTAGAAAGGTCCTGGGG	GGTGTGTTAGTATGGTGTGTAGAGC	179	29922	5633	NME7	10320	2940	IKZF1
DB0001R01C10N2_UP	AD0001R13C05N2_UP	Up-Up	CAACATGTTTCTGTAATGCTCACGA	TGGCGTCAAGATTGAGGTGTCAGT	1	9814	9688	SFI1	200894	52802	ARL13B
DB0002R05C10N2_DN	AD0001R01C19N2_DN	Dn-Dn	GCCCGTCCTACCCGCGCGACCTGTC	ACTGAATTTGGGGTTTGCGAGTCTG	216	25886	4487	POC1A	10121	3250	ACTR1A
DB0002R08C08N2_DN	AD0002R05C11N2_DN	Dn-Dn	GTCCCTCACACGCGCCCGCACATCG	TCCCCACCCCTTCACCTTCGCCCAT	17	81620	6142	CDT1	203068	3825	TUBB
DB0002R02C05N1_DN	AD0001R05C20N2_DN	Dn-Dn	ATTGCGCACATTGGGCCACAACGGA	CGGGTACACGCTCAGACTAAGACTA	353	3320	56677	HSP90AA1	29911	573	HOOK2
DB0001R16C08N2_UP	AD0001R10C10N2_UP	Up-Up	GTGCGCGTTAGAGTTTCATTAGGGA	GCTGTTGTGCTCATGATGCATGCGG	219	22924	7187	MAPRE3	10376	7910	TUBA1B
DB0002R04C10N1_DN	AD0001R15C21N1_DN	Dn-Dn	GCCAATACCCTGTCACCAACTTTGT	TAGTCGCAAATATCACGACAAACCA	142	51143	56626	DYNC1LI1	983	5873	CDK1
DB0001R12C13N2_DN	AD0002R07C08N2_DN	Dn-Dn	CTGCCTCTTCGCCGCCTATAAATTC	TAACCCTCTAAAATACACTTACAGA	128	54820	7928	NDE1	95681	71181	TSGA14
DB0002R04C11N2_UP	AD0003R06C02N2_UP	Up-Up	TTACCTACTCCAAATGGATTTTTTC	GGAGTGTATTTAATACTAGACGTTA	78	51143	56626	DYNC1LI1	54585	1540	LZTFL1
DB0002R12C19N2_DN	AD0001R10C16N2_DN	Dn-Dn	TCGCGAGTCTGACTTCCAATAGTTA	CCCTAGGTCATAGGAACTTTCAATT	184	93621	12736	MRFAP1	11116	7071	FGFR1OP
DB0001R14C05N2_DN	AD0002R04C19N2_DN	Dn-Dn	CCTTGTGACTCGCCAACCCCCCGAG	CAAAGACCATAAGAGGCTTATTATT	89	26140	52663	TTLL3	5576	4132	PRKAR2A
DB0001R03C07N2_UP	AD0003R02C19N2_UP	Up-Up	ATCCAACCTAGTATACTGTTTGACG	AATGTTTCATCCTACGTGTATGAAG	4	10933	4430	MORF4L1	114932	2777	MRFAP1L1
DB0001R03C10N2_DN	AD0001R01C19N2_DN	Dn-Dn	GTCGTCCACTAAAGTGTACTCTTTA	ACTGAATTTGGGGTTTGCGAGTCTG	13	10933	4430	MORF4L1	10121	3250	ACTR1A
DB0001R06C01N2_UP	AD0002R01C07N2_UP	Up-Up	CGCCTGTGGGCGGGGAGTGGTATCG	GACTGAGTGTGAGTGTCAGAGTCAG	528	10733	2057	PLK4	3320	56677	HSP90AA1
DB0001R08C07N2_UP	AD0002R03C22N2_UP	Up-Up	AGGGAAAGTGGACACTGATGTGTAA	GGCGGTGGTGGGGTAGGCTAGGCCG	147	1453	7634	CSNK1D	54930	3863	HAUS4
DB0002R06C20N2_UP	AD0003R04C16N2_UP	Up-Up	TGCGAATAAGATAAGATAGGCTCAG	AAGTGTTTATGAGTAGCTGGCATGA	1	10383	2550	TUBB2C	129880	10732	BBS5
DB0002R07C02N2_DN	AD0003R01C12N2_DN	Dn-Dn	CCCCTGTCTCCTCTCCGTGCCGATT	CAAACGCCAGCTCCTTGGAGTGTAT	1	55012	2389	PPP2R3C	7329	3129	UBE2I
DB0002R12C07N2_DN	AD0002R10C19N2_DN	Dn-Dn	CTTTCCAGGGAATATGATGTGCGTC	CGATCGTCGCAGAGGAATAAGCATG	262	51013	1684	EXOSC1	90410	4088	IFT20
DB0002R08C11N2_UP	AD0001R15C06N2_UP	Up-Up	TATTGTTGCCGAGGTAACGGGGCCG	ATCGATCTATAATTGCAGTTTTGGT	941	79600	71186	TCTN1	7531	34	YWHAE
DB0001R03C11N2_DN	AD0001R07C06N2_DN	Dn-Dn	GCCCTGGTACCAATCTGGGCCATCT	CACCGCGCAACATTTCGGACACCCT	1	6286	2693	S100P	11258	3972	DCTN3
DB0002R04C22N2_UP	AD0001R10C22N2_UP	Up-Up	GCCCAGTGTGTTAGTTCGGTCTCGG	AAGTGTTTTACTACTGGGCATGTTG	318	54930	3863	HAUS4	49856	7939	WDR8
DB0002R02C22N1_UP	AD0001R10C03N2_UP	Up-Up	TCTTGGATTATATATTATCCGCGAA	TTTTTAATTCCTGGTTACTCGGTCG	9	694	5844	BTG1	23332	10089	CLASP1
DB0001R16C20N2_UP	AD0001R02C23N1_UP	Up-Up	GGGCGTATCTAATCACGAGTGCTTA	CAAAAACCGTGCACTAATCTGTTAT	75	7341	4586	SUMO1	55722	4	CEP72
DB0001R12C16N2_UP	AD0002R15C18N2_UP	Up-Up	AAACTATGCATGTGCGGGGCAGCTC	GAGTGGTCGTGAAGTGGGCGGGCAG	264	284086	53456	NEK8	22852	70210	ANKRD26
DB0001R02C08N2_DN	AD0002R05C24N2_DN	Dn-Dn	AGGTGGCAATGACTAAACCAATCAA	GTGACGAATAATAAGCGCAATGTTT	330	55559	347	HAUS7	55012	2389	PPP2R3C
DB0003R04C05N1_UP	AD0002R09C04N2_UP	Up-Up	AGTTCAGACTGTTTTGCTATTAGGG	TGTGGCGACATTCACAACTCTTGTT	96	25855	6651	BRMS1	10460	71455	TACC3
DB0001R09C14N2_UP	AD0002R03C01N2_UP	Up-Up	CGATGAATAATATGATTAGCTCGCG	CGCGTGTGCATCCGATTGCGATGTG	46	23332	10089	CLASP1	51143	56626	DYNC1LI1
DB0001R06C12N1_DN	AD0002R05C07N2_DN	Dn-Dn	GCGCCGATCCGTCCGAGCGCACTCC	CGACCCAGGTCCAATTTAAAAGATT	10	55233	925	MOBKL1B	1454	4815	CSNK1E
DB0002R10C05N2_UP	AD0001R06C02N2_UP	Up-Up	TGCCCAGTTACGCGACGAAGGGAGC	AGGACTCTTTTAGGATACGGTTTAC	340	80254	7011	CEP63	51259	6396	TMEM216
DB0001R14C01N2_DN	AD0002R13C03N2_DN	Dn-Dn	ACCTCGAAGAGTTGGCGCCGATATA	ACCACACTTACTATAACGTTTATCA	181	164045	55072	HFM1	5111	3156	PCNA
DB0003R06C10N2_DN	AD0002R09C18N2_DN	Dn-Dn	CCACCATACCCCATGATTGTTTGGA	TTCGTGTATACTCTCACATACGTGA	11	54585	10414	LZTFL1	282809	1515	POC1B
DB0003R09C07N2_DN	AD0002R09C04N2_DN	Dn-Dn	CACACTTTGTACTCGCTCACATACT	CGCCGACAGTTACCCCCAAGCCTTG	32	22852	70210	ANKRD26	10460	71455	TACC3
DB0002R01C22N2_DN	AD0001R02C11N2_DN	Dn-Dn	TACCCACCCCCCCGTGGGCCCCTGC	AAAATATACATGCGGACATCAAGTT	124	84902	9655	CCDC123	10376	1072	TUBA1B
DB0003R03C15N2_DN	AD0001R13C05N2_DN	Dn-Dn	CTGTCCTCCCGGCTTTCGCAGAGGC	CAGGCTCTCTTCGGAGTCCGCATGG	99	6810	8013	STX4	200894	52802	ARL13B
DB0002R06C23N2_DN	AD0002R11C19N1_DN	Dn-Dn	AAATATGCAATTTACCAGGGGGACT	TTGTATACTAGTAAACATCAGAATA	185	7846	4595	TUBA1A	51053	5591	GMNN
DB0002R08C13N2_UP	AD0001R01C12N2_UP	Up-Up	TGTCCATAGTGTCATGAGTGGGCCG	CACATATAAAATCTTCATGTGCAAT	117	10464	71402	PIBF1	1020	3701	CDK5
DB0003R06C15N2_UP	AD0003R04C06N2_UP	Up-Up	GAGGCGGAGTCTCGCTTCTGCCTCA	ATGGGGTACGGCACAGCTGTTACAC	26	129880	10732	BBS5	585	1740	BBS4
DB0003R02C17N2_DN	AD0003R05C18N2_DN	Dn-Dn	CTCGCAAGCACGGCTCCCGCAACCA	CTCTAGCCCTCTACCAAATCATCT	260	9341	5658	VAMP3	9094	2588	UNC119
DB0002R06C11N2_UP	AD0002R09C18N2_UP	Up-Up	GTATGGTTAGAATTTAGTGTGGAT	GCGTCTAAGAGCCTGCGTCATAGCG	1	203068	3825	TUBB	282809	1515	POC1B
DB0003R08C03N1_UP	AD0003R02C15N1_UP	Up-Up	AGGCAGCATAATGGTCTAATGCAGG	AGAGTTTTTAATAACAGATGGTATTTAGT	47	22919	56115	MAPRE1	27258	5664	LSM3
DB0001R06C08N2_UP	AD0003R06C01N2_UP	Up-Up	TTCGTTTCCACTGGTTAGTGCTGCC	GAGGCTTAAAATATTAGTCACAGAT	25	79003	3288	MIS12	55722	3636	CEP72
DB0002R15C13N2_DN	AD0003R03C14N2_DN	Dn-Dn	GGCGCCCCGTGCTGACAGTAGAAGC	CGCAGACGCTCTGCTCATTGTCGTA	25	1639	8953	DCTN1	22974	3600	TPX2
DB0003R03C05N2_DN	AD0002R01C07N2_DN	Dn-Dn	CCTTCCGGACCCCGCACGCTGCGGC	ACTGCCGAGACCAACAGTCAAGAAA	61	1487	13646	CTBP1	3320	56677	HSP90AA1
DB0002R08C19N2_UP	AD0001R12C13N2_UP	Up-Up	TCTATAATTGTTAGCGGCCGGATG	TTAGGGTACATCAATTGTCAGTGCG	36	6683	72169	SPAST	284086	53456	NEK8
DB0001R02C09N1_DN	AD0002R01C09N2_DN	Dn-Dn	TCTTTGGACATGCTGAGGCGTCGGT	ATTACTCAAAACAGTTAAACACGAC	39	10121	3250	ACTR1A	10460	56175	TACC3
DB0002R02C01N2_UP	AD0001R10C24N1_UP	Up-Up	TCAAGCGCTAGCTGTCCCATGGGGT	TCAGTGCTATAGTTTGGAGGTACG	1	64376	1154	IKZF5	49856	7939	WDR8
DB0002R06C04N2_DN	AD0002R05C18N2_DN	Dn-Dn	ACACTCGCCCGGTCGTCCCTCACAT	TGCTATAACCTCAAAGTACCGTTCC	663	1454	4815	CSNK1E	7846	4595	TUBA1A
DB0001R10C08N2_UP	AD0001R09C06N2_UP	Up-Up	TAGTCCTGCTTAACCATTGGTCTCA	AGGGGTAGAGGCATGGAGCTTCCGA	65	10540	3453	DCTN2	203068	14788	TUBB
DB0002R06C04N2_UP	AD0001R05C16N2_UP	Up-Up	TGAGTCCTTGCGGGACTCTGTGCT	TCGGCGACACCGTTCGTTGTAGGGA	246	1454	4815	CSNK1E	27229	5836	TUBGCP4
DB0001R10C10N2_UP	AD0003R05C01N2_UP	Up-Up	TTTTGGGTGTGGGGGCTGGTTCGTA	AAATGTCATGGTAATTGGGACGAAG	246	49856	7939	WDR8	4957	3043	ODF2
DB0003R09C09N2_UP	AD0001R10C19N1_UP	Up-Up	ACTACCGCCTATAACAGGTGTAGG	CGGTATCAGTAGGGCAGTATTTCGG	172	9662	70249	CEP135	10540	3453	DCTN2
DB0002R02C06N1_DN	AD0003R06C01N2_DN	Dn-Dn	ATGCCGCGCGCATCGACAGGGCGTA	AATGGTCACAAAGATTTTCGTTAGG	53	3320	56677	HSP90AA1	55722	3636	CEP72
DB0001R03C21N2_UP	AD0003R03C18N2_UP	Up-Up	TAGTTCTCCATGGTGAAGGCAAGAT	AAGACGATGGGGGGTAGGACGGGGG	26	6102	11374	RP2	26140	9089	TTLL3
DB0002R08C13N2_DN	AD0001R10C04N2_DN	Dn-Dn	TTGGGTGCCGCCCTACAGCTGCCTT	ACGGGGCACTGCGCTGACACAACCG	237	10464	71402	PIBF1	23332	10089	CLASP1
DB0001R06C11N2_UP	AD0001R07C20N1_UP	Up-Up	TATAGCCGAACGGAGTTTAAAGGGG	GACATTGGAGACAGGTTAAGCACAC	1	79003	3288	MIS12	10142	14138	AKAP9
DB0001R07C02N2_UP	AD0001R07C16N2_UP	Up-Up	TGTAAGACTAGCATGTATCCGGCGC	TTTGTCTTGGACCTCCTTTACATCC	1	4751	14238	NEK2	5111	3156	PCNA
DB0001R14C23N2_UP	AD0002R11C22N2_UP	Up-Up	TGGGAAGATAGTCGGCGATCTGGGG	CAAGTACCTTATCGTACAAATTCTG	196	3796	8070	KIF2A	5708	5171	PSMD2
DB0001R05C02N2_UP	AD0003R02C15N1_UP	Up-Up	CACCTGTGAATGGGGTCGGGGACGG	AGAGTTTTTAATAACAGATGGTATTTAGT	149	56890	9176	MDM1	27258	5664	LSM3
DB0002R12C19N2_UP	AD0002R02C24N2_UP	Up-Up	TGTTGGGCGCTGACGGAAGCCTTCG	AGGTTGTTGTTTCCTCTAGCGGGTT	255	93621	12736	MRFAP1	51143	56626	DYNC1LI1
DB0003R08C15N2_UP	AD0003R01C19N2_UP	Up-Up	CGTTGTGTAAGACCTGGATGGGGCG	TGCGTCTCATCAGCCTTTACTTATA	272	114791	71235	TUBGCP5	6810	8013	STX4
DB0001R05C02N2_DN	AD0002R09C04N2_DN	Dn-Dn	CCCCCGCCCTTGCATCCGCCACTGC	CGCCGACAGTTACCCCCAAGCCTTG	1	56890	9176	MDM1	10460	71455	TACC3
DB0002R11C02N2_UP	AD0001R05C15N1_UP	Up-Up	GCGTGGCTCCGGCATTTGACGAGGT	TTTAAAAGACCGATAATGAAATGGG	472	90410	4088	IFT20	27229	5836	TUBGCP4
DB0002R13C12N2_UP	AD0001R07C17N2_UP	Up-Up	ACGGGTATGTTGAGGGCCGGGGTG	TAGTCGCGGTCGGGGATAAGCTTTA	1	23429	1644	RYBP	5111	3156	PCNA
DB0003R08C18N2_UP	AD0002R02C04N2_UP	Up-Up	TCTCCTGGTTTCATATGGGCTTATC	GGGGACTGGGTTTCTTGGGTGCCCT	1	51199	70446	NIN	29883	10940	CNOT7
DB0002R06C04N2_UP	AD0001R10C24N1_UP	Up-Up	TGAGTCCTTGCGGGACTCTGTGCT	TCAGTGCTATAGTTTGGAGGTACG	94	1454	4815	CSNK1E	49856	7939	WDR8
DB0003R01C03N2_UP	AD0003R04C13N2_UP	Up-Up	GTCAATGTAGGTCACCGGGGGCAGG	GCTGTTTGTATAATCGTTACCTCTG	90	10426	2984	TUBGCP3	9702	10302	CEP57
DB0001R08C16N1_DN	AD0001R07C01N2_DN	Dn-Dn	GCTGCTGATTCGCCAGCTTCCTACC	ACTTCACTCAAATTCACATCTAAAC	225	9738	1945	CP110	80184	2699	CEP290
DB0002R08C03N2_DN	AD0003R04C15N1_DN	Dn-Dn	TAATTGGCATTGTCCATGCTTAGC	CCGAGTCTATCCTTCGGGTCTACTG	112	5048	12270	PAFAH1B1	54585	10414	LZTFL1
DB0002R16C02N2_DN	AD0002R15C10N2_DN	Dn-Dn	CTCGGCCCCCGAATTTGATACTCCA	GTGCATTCTCTCTAACCCAAATGGC	183	80321	1596	CEP70	80321	1596	CEP70
DB0002R10C10N2_UP	AD0001R01C19N2_UP	Up-Up	ATACTACATATGTGATTCACTATTT	CCCAATGCTTCAGTTGGGGTTAGGC	1	284076	2303	TTLL6	10121	3250	ACTR1A
DB0002R02C16N2_UP	AD0001R03C05N2_UP	Up-Up	ACTATGGAGGCTCTTATGTGTGTAT	GAGACTTAAGGTTCTTAGAGATTGG	151	7251	3267	TSG101	261734	10399	NPHP4
DB0003R02C24N2_DN	AD0003R06C17N2_DN	Dn-Dn	CGTCGACCCGTTTCCATCCGGCCGG	AAACCGCGCAAACCCCGTGGACCCA	591	5928	3366	RBBP4	60509	4496	AGBL5
DB0002R04C14N2_DN	AD0001R05C16N2_DN	Dn-Dn	CACATCTCCGATTGCTCTCGTCCCT	TACGAACTTCACTAGTTGCTATGTG	523	164045	53147	HFM1	27229	5836	TUBGCP4
DB0002R07C04N2_UP	AD0003R05C01N2_UP	Up-Up	TGCTAATGGGTAGAACAGGCTACTG	AAATGTCATGGTAATTGGGACGAAG	42	83540	5774	NUF2	4957	3043	ODF2
DB0003R06C04N1_DN	AD0001R01C19N2_DN	Dn-Dn	CCCTCCTGACCGACCTGGGTCGGA	ACTGAATTTGGGGTTTGCGAGTCTG	58	9702	10302	CEP57	10121	3250	ACTR1A
DB0002R04C09N2_UP	AD0001R05C15N1_UP	Up-Up	TAGTTTGCTCGGCGGCGTTACTTAG	TTTAAAAGACCGATAATGAAATGGG	14	49856	55298	WDR8	27229	5836	TUBGCP4
DB0001R14C19N2_UP	AD0003R02C19N2_UP	Up-Up	TAGTCCTTAATCGTTTGCTGGCGTA	AATGTTTCATCCTACGTGTATGAAG	139	582	56157	BBS1	114932	2777	MRFAP1L1
DB0003R07C01N2_UP	AD0002R09C01N2_UP	Up-Up	GGTTTTCGAGCGGCTATAATTAACA	TCTCGAGTCGATATACTTCCTGTCC	111	29911	573	HOOK2	6683	72169	SPAST
DB0002R02C15N2_DN	AD0002R09C18N2_DN	Dn-Dn	ACGCCAAAGGTGGACCCAGTCGGCC	TTCGTGTATACTCTCACATACGTGA	98	7251	3267	TSG101	282809	1515	POC1B
DB0002R12C02N2_UP	AD0001R01C22N2_UP	Up-Up	ACTAGACATCCAATTTATTGGTGCA	GTTGGGTTAGAACTTTTCATGGAGG	26	5700	4018	PSMC1	29922	5633	NME7
DB0003R06C13N2_UP	AD0003R02C09N2_UP	Up-Up	GCGCTAGCCAGCATGCGATCGTGAG	CTGCTAAGCATATACGTCAACAGTT	58	129880	10732	BBS5	10212	3179	DDX39
DB0003R07C12N2_UP	AD0001R09C15N2_UP	Up-Up	AAGGTAATGTGATTTGAAACGTCTT	CTGTTCTGGCACTGGGCCCACTGGG	170	93594	8737	WDR67	10769	6177	PLK2
DB0002R08C12N2_UP	AD0002R06C12N1_UP	Up-Up	GATTTTCTAGATAATTTTAAAGTGT	CACGAGGACGTCGTGGGACCGGTGC	279	10464	71402	PIBF1	147841	71933	SPC24
DB0002R15C02N2_UP	AD0001R13C20N1_UP	Up-Up	CGGCGCGTAGATGCAAACCTTTGAT	GGCGACGGCTGCGGTGGTTTCGGAC	204	599	53726	BCL2L2	22919	56115	MAPRE1
DB0003R06C08N2_DN	AD0001R16C10N2_DN	Dn-Dn	CCACGGCGACACACAGAAGTACCCT	GTTTCAAGGCTAAAGGTTAGATGAT	368	54585	10414	LZTFL1	27229	907	TUBGCP4
DB0001R16C03N2_UP	AD0001R09C08N2_UP	Up-Up	GTACGTAGGGGCTCTTGGCTTTACA	CAGGGTCTTCGTAGATATCATCTCG	567	51274	15026	KLF3	23568	3431	ARL2BP
DB0003R08C01N2_DN	AD0002R12C03N2_DN	Dn-Dn	CTCTATCCACGTAAGCTGATCCAGC	CCCGCTGCCATATAATACCGTTCAT	63	282809	1515	POC1B	56915	4997	EXOSC5
DB0002R14C08N2_UP	AD0001R13C13N2_UP	Up-Up	GAATCTGTTGTTGCTTGTATGAGGT	TAATACGGGTCGAGTATGATGTTTG	12	664	7547	BNIP3	26140	52663	TTLL3
DB0003R03C24N2_UP	AD0001R05C09N1_UP	Up-Up	GCCCAAGGGCCTTGTACTTCAATCG	TAGGCGAGGGCTTACGGCGTGGCTA	231	84324	434	SARNP	57405	13089	SPC25
DB0002R10C05N2_DN	AD0002R07C21N2_DN	Dn-Dn	ATTAATGTTCAATTCATAAGAATAC	TCGCTGGCCTCAACGCTAATATCCC	1	80254	7011	CEP63	5048	12270	PAFAH1B1
DB0002R04C12N2_DN	AD0002R01C04N2_DN	Dn-Dn	GACTGTCCCCGCGTACCCCTCTCCC	CCCTCCCTAACTCACGGCAGTCGCG	108	164045	53147	HFM1	84902	9655	CCDC123
DB0002R05C02N2_UP	AD0002R05C06N2_UP	Up-Up	TGCACTGTCATTATTACATGCCAGT	CCTTTTATTCCCAGTGCGTCTCCTA	306	25886	4487	POC1A	1454	4815	CSNK1E
DB0001R16C06N2_UP	AD0001R09C08N2_UP	Up-Up	GGGAGGTGTCTTCGTGAGTCATCGC	CAGGGTCTTCGTAGATATCATCTCG	69	22924	7187	MAPRE3	23568	3431	ARL2BP
DB0002R10C22N2_UP	AD0002R11C03N2_UP	Up-Up	GAACGGTACAGAGAGGCTGCGTGTA	ACCCAGGGTTCATTAAGAATTGTGG	1	10013	8810	HDAC6	90410	4088	IFT20
DB0003R07C21N2_DN	AD0003R04C20N2_DN	Dn-Dn	TCGCAATATGACCTTGGGCTACACC	CGACGACACATTCAAGGTTTAGCAC	97	51175	1716	TUBE1	153241	10401	CEP120
DB0002R08C22N2_DN	AD0001R05C13N2_DN	Dn-Dn	TAGAGACAGGACCCCCCATCGCGGC	AGTTGTACATTAGTAAGAATTTTTA	76	6683	72169	SPAST	115106	13260	HAUS1
DB0001R12C13N2_DN	AD0002R02C02N1_DN	Dn-Dn	CTGCCTCTTCGCCGCCTATAAATTC	TACCTGGACTCAGTCGACTGCAAAA	79	54820	7928	NDE1	163	4761	AP2B1
DB0001R03C10N2_DN	AD0002R02C13N2_DN	Dn-Dn	GTCGTCCACTAAAGTGTACTCTTTA	GCCAGGCAGGTCTCCATTACAACCC	2	10933	4430	MORF4L1	896	6197	CCND3
DB0002R09C14N2_UP	AD0001R01C15N2_UP	Up-Up	TTTCCCAGACTTCTGGTATACGGTC	TTGATCGTGGGCTAGAGTTATGGAT	193	51175	2163	TUBE1	55559	347	HAUS7
DB0001R14C23N2_DN	AD0001R02C18N1_DN	Dn-Dn	CACGTCTGACCGGGCACGGTGCTAC	CTGATAGCTAGGGCCATGTCCTCAT	43	3796	8070	KIF2A	10376	6115	TUBA1B
DB0001R14C21N2_DN	AD0003R02C09N2_DN	Dn-Dn	ATTAGGACTTACACAAACAACACTA	ACCCTATTTGGGCATAACCGGTTC	114	3796	8070	KIF2A	10212	3179	DDX39
DB0002R05C10N2_DN	AD0002R16C02N2_DN	Dn-Dn	GCCCGTCCTACCCGCGCGACCTGTC	CACGTTCAAAGATGCCGACAAGGGC	117	25886	4487	POC1A	22852	70210	ANKRD26
DB0002R11C16N2_DN	AD0003R06C12N2_DN	Dn-Dn	CTCCAGGCCGCCGTCGGACGATCGC	TTACAAATACCTATATATGGTCTGC	358	27077	4426	B9D1	60509	4496	AGBL5
DB0002R11C02N2_DN	AD0001R13C12N2_DN	Dn-Dn	TCAATGCACTCAGCTTTGAACCGGT	ATGGAACTTAAGACCTCCGTAAATC	248	90410	4088	IFT20	26140	52663	TTLL3
DB0002R15C18N2_UP	AD0001R08C17N2_UP	Up-Up	ATCTGCGCTGTGCACCGTCGGTGCT	AGTAACTTTTCTGGACCGCAGGGGC	88	79441	4024	HAUS3	5577	14506	PRKAR2B
DB0003R04C04N2_DN	AD0002R02C24N2_DN	Dn-Dn	GTCCCACCTTACCACCTCTTCGAAA	CAGCGAACAATGAAAAAGTGAAAAG	77	25855	6651	BRMS1	51143	56626	DYNC1LI1
DB0002R16C02N2_DN	AD0001R09C22N2_DN	Dn-Dn	CTCGGCCCCCGAATTTGATACTCCA	CCCAGTCTTTACCGGCTCAAAGATT	131	80321	1596	CEP70	10320	2940	IKZF1
DB0002R14C23N2_UP	AD0003R02C08N1_UP	Up-Up	GTGAGGGCGGGAGTCAAGTGTGAGA	TGCGGTGAGGGGTGGTGGCGGGGGG	924	6271	5964	S100A1	6844	4137	VAMP2
DB0002R12C02N2_UP	AD0001R07C04N2_UP	Up-Up	ACTAGACATCCAATTTATTGGTGCA	AGGTTAGCGCGCAAGTTTCTATCGG	435	5700	4018	PSMC1	11258	3972	DCTN3
DB0002R04C24N2_UP	AD0002R02C01N2_UP	Up-Up	CACTTGCGGATTTTTCGGGATCGCG	TGCTGGGGGAACCCGCATCGAACCC	239	54930	3863	HAUS4	55165	4717	CEP55
DB0003R03C24N2_DN	AD0001R12C02N2_DN	Dn-Dn	GCTGCCCCGCTGGGGATGCTTAGGG	TAGAAGGCGAGAAACAACTTTCTAT	235	84324	434	SARNP	121441	1509	NEDD1
DB0002R08C04N2_UP	AD0002R12C05N1_UP	Up-Up	TTGTTGAACGGGCGTGTAAACGGAT	GCTCAGTGGGCTAGATGGGTGGATG	69	5048	12270	PAFAH1B1	1032	3933	CDKN2D
DB0002R10C15N1_DN	AD0001R05C16N2_DN	Dn-Dn	GTTTCTTCCTGCACCCTCGCCAATT	TACGAACTTCACTAGTTGCTATGTG	9	79959	1190	CEP76	27229	5836	TUBGCP4
DB0001R04C18N1_DN	AD0003R02C22N2_DN	Dn-Dn	CCAGTATACACCATATTTCTTGCTA	TTAAACTAGGAATAGCCTACATTTA	11	115106	13260	HAUS1	114932	2777	MRFAP1L1
DB0002R16C02N2_DN	AD0003R05C01N2_DN	Dn-Dn	CTCGGCCCCCGAATTTGATACTCCA	ATCAAATGGTCTGAATTGACATTTG	1	80321	1596	CEP70	4957	3043	ODF2
DB0001R06C16N2_DN	AD0003R01C19N2_DN	Dn-Dn	TCCGCCGCATTAAGTCCGCCGCTAG	TACCCCACAGTTTCGACAAAGATAT	81	5111	3156	PCNA	6810	8013	STX4
DB0003R08C03N1_DN	AD0002R05C18N2_DN	Dn-Dn	TAGGTGAGCGTTACCTCACGATTG	TGCTATAACCTCAAAGTACCGTTCC	1	22919	56115	MAPRE1	7846	4595	TUBA1A
DB0002R15C13N2_DN	AD0002R02C01N2_DN	Dn-Dn	GGCGCCCCGTGCTGACAGTAGAAGC	GCCTGACTGAATACCCAACAAGATC	131	1639	8953	DCTN1	55165	4717	CEP55
DB0002R07C06N2_DN	AD0001R05C09N1_DN	Dn-Dn	GAACTCTTTCTGACGATTTAAGTAG	CCCGGGCGAGCTGCCGTCAACTAGC	98	83540	5774	NUF2	57405	13089	SPC25
DB0001R03C10N2_UP	AD0001R13C13N2_UP	Up-Up	AAGTTAATTAGGAGGTCTCGGAAAG	TAATACGGGTCGAGTATGATGTTTG	450	10933	4430	MORF4L1	26140	52663	TTLL3
DB0003R03C13N2_DN	AD0001R08C11N2_DN	Dn-Dn	ACTATAGTCGTGTACATAGATATTA	GCCCTGATAGAATTCGGAGAGTAAC	132	6810	8013	STX4	4751	14238	NEK2
DB0003R07C11N2_UP	AD0001R13C01N2_UP	Up-Up	CTTCAAATTTGGATCTTAGCGCCAT	GTGTGGGAGAGTGGTTAGGGGGGCG	59	54585	1540	LZTFL1	134359	52781	POC5
DB0003R02C15N2_UP	AD0003R05C23N2_UP	Up-Up	TGAGCGTATAAAGGAATAGATGGAC	TACTACGCAAGGATGGAAGGGTTAC	579	3093	11772	UBE2K	55722	3636	CEP72
DB0002R16C05N2_DN	AD0002R15C10N2_DN	Dn-Dn	GCTGTGCTTCGCTATAAGCCACGGC	GTGCATTCTCTCTAACCCAAATGGC	46	80321	1596	CEP70	80321	1596	CEP70
DB0001R16C15N2_UP	AD0002R02C07N2_UP	Up-Up	GTAACTGCGCATATGTTTGTGATGT	TAGAGTTTTTTGATATATGTCTTTT	80	402	7933	ARL2	29883	10940	CNOT7
DB0001R04C11N2_UP	AD0003R02C14N2_UP	Up-Up	AGCCTGTTCGCGTGTGCTGGGAGTG	TCGAGGCCAAGGTACGATCGTTACT	242	57405	13089	SPC25	9111	7519	NMI
DB0002R15C16N2_UP	AD0001R09C21N1_UP	Up-Up	TATGGCCTGTTGGGAGAGCGCCGGG	GGTGAGGGGGTTAGCATCGCGAGTA	100	79441	4024	HAUS3	10320	2940	IKZF1
DB0002R04C09N2_DN	AD0002R15C18N2_DN	Dn-Dn	GTCCCCGCACAGATCTGCCGAGTAC	GCATTCTTCCACAACTCCCGCCATC	1	49856	55298	WDR8	22852	70210	ANKRD26
DB0001R04C03N2_DN	AD0002R15C13N2_DN	Dn-Dn	CCTCCACTCCCCTCTGACATCCCGT	CGAAAAAGATGAGTTTAGGCGCTTA	104	132320	12277	SCLT1	23177	3746	CEP68
DB0002R02C13N2_DN	AD0001R10C24N1_DN	Dn-Dn	GTGTAAGTAAACACAATCGGATAAA	TGTCCGGGACCCTACTGAGCACATG	152	9444	8168	QKI	49856	7939	WDR8
DB0001R04C17N2_UP	AD0001R05C16N2_UP	Up-Up	AAGTGCAATGCGCCATTAGATTTTT	TCGGCGACACCGTTCGTTGTAGGGA	304	115106	13260	HAUS1	27229	5836	TUBGCP4
DB0002R14C13N2_UP	AD0002R10C06N2_UP	Up-Up	TCGGGTCCCGTGTATGGGGTGTTAC	AATAGAAAGTCCGGTCTCGCTTCAT	860	51100	4480	SH3GLB1	79959	1190	CEP76
DB0003R09C10N1_UP	AD0001R15C02N2_UP	Up-Up	GTTTTTGTTTCCAACGCTTGAGATG	AGGTAACCAATCCTAGAGCAATAGT	161	9662	70249	CEP135	1070	5538	CETN3
DB0002R02C01N2_DN	AD0003R02C05N1_DN	Dn-Dn	AAGCGCTACCGCTTACCTTGAGCAA	TCTAGCTATGAAGTCATTATCTGTC	487	64376	1154	IKZF5	5932	1563	RBBP8
DB0002R10C22N2_DN	AD0001R09C08N2_DN	Dn-Dn	GGCTCTCCCGATGTGTACTAACTCC	GTCCCGAACTGAGAAAAGCCCTAGA	108	10013	8810	HDAC6	23568	3431	ARL2BP
DB0002R08C04N2_UP	AD0001R11C16N2_UP	Up-Up	TTGTTGAACGGGCGTGTAAACGGAT	GATGAAAGTTAAGGTGCTTAGTAAG	77	5048	12270	PAFAH1B1	3320	8199	HSP90AA1
DB0001R06C24N2_DN	AD0001R11C06N2_DN	Dn-Dn	AGGCTCTCTACAGCCCCAACCTACG	CCGCAAAGCTCGAATCAACACGACC	45	57695	14162	USP37	7283	8018	TUBG1
DB0002R12C19N2_DN	AD0001R10C24N1_DN	Dn-Dn	TCGCGAGTCTGACTTCCAATAGTTA	TGTCCGGGACCCTACTGAGCACATG	8	93621	12736	MRFAP1	49856	7939	WDR8
DB0002R03C21N2_DN	AD0001R16C23N1_DN	Dn-Dn	AGAGCCAACAGGTACCCTTGCACGA	GCCCCCAACGATATAACGAAAAACA	334	3320	53186	HSP90AA1	84902	9655	CCDC123
DB0001R02C20N1_UP	AD0001R10C03N2_UP	Up-Up	TGCCGCCGCCATAAGTTAGGATCTT	TTTTTAATTCCTGGTTACTCGGTCG	88	10376	229	TUBA1B	23332	10089	CLASP1
DB0001R05C05N2_DN	AD0002R02C01N2_DN	Dn-Dn	CATGAATTAGGGTAAATAAGCCAAG	GCCTGACTGAATACCCAACAAGATC	1	56890	9176	MDM1	55165	4717	CEP55
DB0001R05C02N2_UP	AD0003R05C11N2_UP	Up-Up	CACCTGTGAATGGGGTCGGGGACGG	AAACCGCAGGTTTGTGTTAGTTCTA	234	56890	9176	MDM1	93323	7014	HAUS8
DB0001R12C08N2_UP	AD0002R12C04N1_UP	Up-Up	CGCGTGGGTGACCCGTGCGGCGGAG	ACATCGGCACCGAAGCCCGCCGTA	268	121441	1509	NEDD1	1032	3933	CDKN2D
DB0003R02C21N1_UP	AD0003R06C09N2_UP	Up-Up	CGTGTCTCTTCTAGGCGTAGTCTTA	TATGCGCTTTGCCCGTTGTCTGTGG	2	9341	5658	VAMP3	83540	5774	NUF2
DB0002R14C06N1_DN	AD0003R04C08N2_DN	Dn-Dn	TTACGCAATCGGATACTGTACAAAT	TTTCTATGCCATACAAGAGGCGAAT	601	894	6359	CCND2	585	1740	BBS4
DB0002R10C10N2_UP	AD0002R12C17N2_UP	Up-Up	ATACTACATATGTGATTCACTATTT	CCGTGCAGGGGTAGTACTGGAAGGG	350	284076	2303	TTLL6	6015	4435	RING1
DB0001R15C24N1_DN	AD0001R10C04N2_DN	Dn-Dn	AAACAATATAGATTCTTCACGACCC	ACGGGGCACTGCGCTGACACAACCG	151	7531	34	YWHAE	23332	10089	CLASP1
DB0001R08C02N2_DN	AD0001R14C14N1_DN	Dn-Dn	CCGCAATAGACACGGCGCCTACATT	TAAATTTAAAATAAGTATCAATCGG	191	203068	14788	TUBB	582	56157	BBS1
DB0001R09C10N1_DN	AD0001R09C21N1_DN	Dn-Dn	GCCGCCCCGACGTACCCCCATTGAA	AGATGTATAATCCTTTATAGCTTCA	31	23332	10089	CLASP1	10320	2940	IKZF1
DB0001R10C01N2_DN	AD0001R09C07N2_DN	Dn-Dn	CATGCCCCCTGCTTACGCACGCGCC	TCCTCTCCTCTCACAGTTAGACACT	192	10540	3453	DCTN2	23568	3431	ARL2BP
DB0003R07C05N1_UP	AD0002R14C06N1_UP	Up-Up	ATTTTGGATTGTTGTCTTTTATCAG	CTGCCCGGAAGTATTCGGGAGGTGG	127	201255	7299	LRRC45	638	3740	BIK
DB0001R09C10N1_UP	AD0002R05C10N2_UP	Up-Up	TAAGGTTGAACGGTACCGGCGGCCG	CTATAATAGTTTTTAACAACAGAGA	3	23332	10089	CLASP1	10426	8943	TUBGCP3
[truncated: 89,756 more rows]
