# Supplementary material for: Pooled‐matrix protein interaction screens using Barcode Fusion Genetics
Source: Mol Syst Biol. 2016 Apr 23;12(4):863. doi: 10.15252/msb.20156660 (PMC4848762; doi:10.15252/msb.20156660)
Supplement: Supplementary file 10 — Data EV3 [file MSB-12-863-s010.zip › Yachie_Petsalaki_Data_S3/CENT_ALL_-His.tsv]

DBTAG_ID	ADTAG_ID	FUSION_TYPE	DBTAG_SEQ	ADTAG_SEQ	COUNT	DB_GENE_ID	DB_ORF_ID	DB_SYMB	AD_GENE_ID	AD_ORF_ID	AD_SYMB
DB0001R01C02N2_UP	AD0001R01C01N2_UP	Up-Up	AGTTGAGTTCTGCAGGGACGTCGGA	CTTTCTTATGTACCGGATAGTGTGG	37	9814	9688	SFI1	9814	9688	SFI1
DB0001R01C02N2_DN	AD0001R01C01N2_DN	Dn-Dn	CCCCCCCTCCCTCGTAATCGCTGCC	TTACTCTTCTAGCGAAACAACGCTC	200	9814	9688	SFI1	9814	9688	SFI1
DB0001R01C02N2_UP	AD0001R01C03N2_UP	Up-Up	AGTTGAGTTCTGCAGGGACGTCGGA	CCGGGGGTGGGGAGACGGCCCTGGA	3	9814	9688	SFI1	9814	9688	SFI1
DB0001R01C02N2_UP	AD0001R06C01N2_UP	Up-Up	AGTTGAGTTCTGCAGGGACGTCGGA	TGGTACGCTGCTATGGGGGGGGACG	1	9814	9688	SFI1	56890	9176	MDM1
DB0001R01C02N2_DN	AD0001R07C16N2_DN	Dn-Dn	CCCCCCCTCCCTCGTAATCGCTGCC	TGTATTATTCGGCCGCCAGTAGTAC	1	9814	9688	SFI1	5111	3156	PCNA
DB0001R01C02N2_DN	AD0001R09C22N2_DN	Dn-Dn	CCCCCCCTCCCTCGTAATCGCTGCC	CCCAGTCTTTACCGGCTCAAAGATT	50	9814	9688	SFI1	10320	2940	IKZF1
DB0001R01C02N2_DN	AD0001R09C24N2_DN	Dn-Dn	CCCCCCCTCCCTCGTAATCGCTGCC	GTCCCTGTCTGTTTCGCTGTCGAAT	1	9814	9688	SFI1	90410	10243	IFT20
DB0001R01C02N2_DN	AD0001R10C19N1_DN	Dn-Dn	CCCCCCCTCCCTCGTAATCGCTGCC	GCGCAGAGACGCTATCCAGAGAGTA	1	9814	9688	SFI1	10540	3453	DCTN2
DB0001R01C02N2_UP	AD0001R11C09N2_UP	Up-Up	AGTTGAGTTCTGCAGGGACGTCGGA	AACATGAGCGTCATCTCATGCAAGT	51	9814	9688	SFI1	5518	5861	PPP2R1A
DB0001R01C02N2_DN	AD0001R13C14N2_DN	Dn-Dn	CCCCCCCTCCCTCGTAATCGCTGCC	AGCGCTAGGTTGGCCTTTCCAGTGG	1	9814	9688	SFI1	8655	56155	DYNLL1
DB0001R01C02N2_UP	AD0002R01C06N2_UP	Up-Up	AGTTGAGTTCTGCAGGGACGTCGGA	TAGTTTACTTCCCCAGCACAGCGCG	1	9814	9688	SFI1	3320	56677	HSP90AA1
DB0001R01C02N2_DN	AD0002R01C08N2_DN	Dn-Dn	CCCCCCCTCCCTCGTAATCGCTGCC	ACACCCCGCCCCCCAGCCGCCGGGT	1	9814	9688	SFI1	10460	56175	TACC3
DB0001R01C02N2_UP	AD0002R01C11N2_UP	Up-Up	AGTTGAGTTCTGCAGGGACGTCGGA	CGTGGGCGTAGGAGACCGGGGGTGC	2243	9814	9688	SFI1	11030	3504	RBPMS
DB0001R01C02N2_DN	AD0002R01C11N2_DN	Dn-Dn	CCCCCCCTCCCTCGTAATCGCTGCC	CACCCCCCCAGACCCCGGACATTCG	923	9814	9688	SFI1	11030	3504	RBPMS
DB0001R01C02N2_UP	AD0002R01C16N2_UP	Up-Up	AGTTGAGTTCTGCAGGGACGTCGGA	TCCGTAGTATGCGTCCCGCGGGGGA	2383	9814	9688	SFI1	11030	3504	RBPMS
DB0001R01C02N2_DN	AD0002R01C16N2_DN	Dn-Dn	CCCCCCCTCCCTCGTAATCGCTGCC	AGGGGAGCGATTAGGGAATAGTCAC	644	9814	9688	SFI1	11030	3504	RBPMS
DB0001R01C02N2_UP	AD0002R02C16N2_UP	Up-Up	AGTTGAGTTCTGCAGGGACGTCGGA	TAATGTCGACGCCCACATGGCAATT	12	9814	9688	SFI1	3320	53186	HSP90AA1
DB0001R01C02N2_UP	AD0002R09C21N2_UP	Up-Up	AGTTGAGTTCTGCAGGGACGTCGGA	AAACGTATGCATCATGGGTACAATT	45	9814	9688	SFI1	80254	7011	CEP63
DB0001R01C02N2_UP	AD0002R10C02N1_UP	Up-Up	AGTTGAGTTCTGCAGGGACGTCGGA	ATGGGAACAGGTACCCGCTTCAGGA	1	9814	9688	SFI1	284076	2303	TTLL6
DB0001R01C02N2_DN	AD0002R11C03N2_DN	Dn-Dn	CCCCCCCTCCCTCGTAATCGCTGCC	GTGAAGTCGCTATTTAAAAATATTC	14	9814	9688	SFI1	90410	4088	IFT20
DB0001R01C02N2_DN	AD0002R13C16N2_DN	Dn-Dn	CCCCCCCTCCCTCGTAATCGCTGCC	AATAACTAGCCTACAATAGTATTGA	1	9814	9688	SFI1	1019	4019	CDK4
DB0001R01C02N2_DN	AD0002R16C19N1_DN	Dn-Dn	CCCCCCCTCCCTCGTAATCGCTGCC	AGTGCCCCTAGTCGCCACCACTATT	1	9814	9688	SFI1	9793	9657	CKAP5
DB0001R01C02N2_UP	AD0003R02C13N2_UP	Up-Up	AGTTGAGTTCTGCAGGGACGTCGGA	CACGGGCCGCACGGACGGCGAGCAT	16	9814	9688	SFI1	9111	7519	NMI
DB0001R01C02N2_DN	AD0003R04C10N2_DN	Dn-Dn	CCCCCCCTCCCTCGTAATCGCTGCC	TCTTCTATCTTTCCTCATATATCAA	85	9814	9688	SFI1	9702	10302	CEP57
DB0001R01C10N2_UP	AD0001R01C01N2_UP	Up-Up	CAACATGTTTCTGTAATGCTCACGA	CTTTCTTATGTACCGGATAGTGTGG	58	9814	9688	SFI1	9814	9688	SFI1
DB0001R01C10N2_DN	AD0001R01C01N2_DN	Dn-Dn	CCCCACCCTGCGGTATGCGGGGAAA	TTACTCTTCTAGCGAAACAACGCTC	122	9814	9688	SFI1	9814	9688	SFI1
DB0001R01C10N2_UP	AD0001R01C03N2_UP	Up-Up	CAACATGTTTCTGTAATGCTCACGA	CCGGGGGTGGGGAGACGGCCCTGGA	1	9814	9688	SFI1	9814	9688	SFI1
DB0001R01C10N2_UP	AD0001R01C04N2_UP	Up-Up	CAACATGTTTCTGTAATGCTCACGA	GGAGACGAACCGATAGGGGACAGGA	1	9814	9688	SFI1	2275	5359	FHL3
DB0001R01C10N2_UP	AD0002R01C11N2_UP	Up-Up	CAACATGTTTCTGTAATGCTCACGA	CGTGGGCGTAGGAGACCGGGGGTGC	7	9814	9688	SFI1	11030	3504	RBPMS
DB0001R01C10N2_DN	AD0002R01C11N2_DN	Dn-Dn	CCCCACCCTGCGGTATGCGGGGAAA	CACCCCCCCAGACCCCGGACATTCG	34	9814	9688	SFI1	11030	3504	RBPMS
DB0001R01C10N2_UP	AD0002R01C16N2_UP	Up-Up	CAACATGTTTCTGTAATGCTCACGA	TCCGTAGTATGCGTCCCGCGGGGGA	269	9814	9688	SFI1	11030	3504	RBPMS
DB0001R01C10N2_DN	AD0002R01C16N2_DN	Dn-Dn	CCCCACCCTGCGGTATGCGGGGAAA	AGGGGAGCGATTAGGGAATAGTCAC	90	9814	9688	SFI1	11030	3504	RBPMS
DB0001R01C10N2_DN	AD0002R03C01N2_DN	Dn-Dn	CCCCACCCTGCGGTATGCGGGGAAA	AAAGCGCAAAGACACCCCGATTAGC	1	9814	9688	SFI1	51143	56626	DYNC1LI1
DB0001R01C10N2_UP	AD0002R09C23N1_UP	Up-Up	CAACATGTTTCTGTAATGCTCACGA	GTCCTAAATGTGATCAGTTTGGGTT	120	9814	9688	SFI1	284076	2303	TTLL6
DB0001R01C10N2_DN	AD0002R15C10N2_DN	Dn-Dn	CCCCACCCTGCGGTATGCGGGGAAA	GTGCATTCTCTCTAACCCAAATGGC	18	9814	9688	SFI1	80321	1596	CEP70
DB0001R01C10N2_DN	AD0002R16C22N1_DN	Dn-Dn	CCCCACCCTGCGGTATGCGGGGAAA	TACTATTGTAATTATTAACCGTTGT	1	9814	9688	SFI1	10013	2397	HDAC6
DB0001R01C11N2_DN	AD0001R15C10N2_DN	Dn-Dn	ATGCAACCCCGTGATGTGCTTACAT	AGCCGATTCGTTTATCAGAAGGCTG	1	9094	2588	UNC119	22924	7187	MAPRE3
DB0001R01C11N2_DN	AD0002R09C01N2_DN	Dn-Dn	ATGCAACCCCGTGATGTGCTTACAT	CTGCGGACATGTTCAAGACATACAC	1	9094	2588	UNC119	6683	72169	SPAST
DB0001R01C11N2_UP	AD0002R12C21N2_UP	Up-Up	CCCGAAACATCTGCGATGTCCAGTA	CGTAGGGTGTGGGGGTGGTGGGGTC	1	9094	2588	UNC119	5111	3156	PCNA
DB0001R01C11N2_UP	AD0002R16C03N2_UP	Up-Up	CCCGAAACATCTGCGATGTCCAGTA	GGGAATGGGAACCTATGATAGCTGTT	5	9094	2588	UNC119	22852	70210	ANKRD26
DB0001R01C15N2_DN	AD0001R14C14N1_DN	Dn-Dn	CACTTTCCTGAAACCGAGGTCAAT	TAAATTTAAAATAAGTATCAATCGG	1	9094	2588	UNC119	582	56157	BBS1
DB0001R01C15N2_DN	AD0002R06C12N1_DN	Dn-Dn	CACTTTCCTGAAACCGAGGTCAAT	CAATAACTGAAAGAACTGTAGTGCT	80	9094	2588	UNC119	147841	71933	SPC24
DB0001R01C15N2_DN	AD0002R09C23N1_DN	Dn-Dn	CACTTTCCTGAAACCGAGGTCAAT	AAACAAATTACAACACAGCGTCATA	1	9094	2588	UNC119	284076	2303	TTLL6
DB0001R01C19N2_UP	AD0001R01C01N2_UP	Up-Up	GTCAATTTTTGTGTTGGTGCAACTC	CTTTCTTATGTACCGGATAGTGTGG	136	7532	801	YWHAG	9814	9688	SFI1
DB0001R01C19N2_DN	AD0001R01C01N2_DN	Dn-Dn	CCTCTCCTCCCCGAAGGACCAGCTC	TTACTCTTCTAGCGAAACAACGCTC	19	7532	801	YWHAG	9814	9688	SFI1
DB0001R01C19N2_UP	AD0001R01C03N2_UP	Up-Up	GTCAATTTTTGTGTTGGTGCAACTC	CCGGGGGTGGGGAGACGGCCCTGGA	426	7532	801	YWHAG	9814	9688	SFI1
DB0001R01C19N2_DN	AD0001R01C03N2_DN	Dn-Dn	CCTCTCCTCCCCGAAGGACCAGCTC	GTGGACGTTTAAAATTTAAGGAACG	11	7532	801	YWHAG	9814	9688	SFI1
DB0001R01C19N2_UP	AD0001R01C10N2_UP	Up-Up	GTCAATTTTTGTGTTGGTGCAACTC	ATCGTACATTCAATCTATGCGACCG	313	7532	801	YWHAG	7532	801	YWHAG
DB0001R01C19N2_DN	AD0001R01C10N2_DN	Dn-Dn	CCTCTCCTCCCCGAAGGACCAGCTC	CATCACCGCCACTTGTTACATGAAA	379	7532	801	YWHAG	7532	801	YWHAG
DB0001R01C19N2_UP	AD0001R01C12N2_UP	Up-Up	GTCAATTTTTGTGTTGGTGCAACTC	CACATATAAAATCTTCATGTGCAAT	1551	7532	801	YWHAG	1020	3701	CDK5
DB0001R01C19N2_DN	AD0001R01C12N2_DN	Dn-Dn	CCTCTCCTCCCCGAAGGACCAGCTC	CTGCTGCCCCCATTCCATCCTTGAC	718	7532	801	YWHAG	1020	3701	CDK5
DB0001R01C19N2_UP	AD0001R01C14N2_UP	Up-Up	GTCAATTTTTGTGTTGGTGCAACTC	ATATCTTAGGCTGTGTGAACGGTAG	1414	7532	801	YWHAG	1020	3701	CDK5
DB0001R01C19N2_DN	AD0001R01C14N2_DN	Dn-Dn	CCTCTCCTCCCCGAAGGACCAGCTC	TCAGTACTAGATACGGAACAAATTA	801	7532	801	YWHAG	1020	3701	CDK5
DB0001R01C19N2_UP	AD0001R01C15N2_UP	Up-Up	GTCAATTTTTGTGTTGGTGCAACTC	TTGATCGTGGGCTAGAGTTATGGAT	1	7532	801	YWHAG	55559	347	HAUS7
DB0001R01C19N2_UP	AD0001R01C16N2_UP	Up-Up	GTCAATTTTTGTGTTGGTGCAACTC	GGAAGATACTTGCATCCTCGGGAAG	308	7532	801	YWHAG	55559	347	HAUS7
DB0001R01C19N2_DN	AD0001R01C16N2_DN	Dn-Dn	CCTCTCCTCCCCGAAGGACCAGCTC	CCCTTGTCAGTTCTACTTCCTCGGG	143	7532	801	YWHAG	55559	347	HAUS7
DB0001R01C19N2_UP	AD0001R01C21N2_UP	Up-Up	GTCAATTTTTGTGTTGGTGCAACTC	ACGGCTTCCTCTGGATTTTACTCTC	1068	7532	801	YWHAG	10121	3250	ACTR1A
DB0001R01C19N2_DN	AD0001R01C21N2_DN	Dn-Dn	CCTCTCCTCCCCGAAGGACCAGCTC	CTCTATGTAGTAAAGACAGCCAAAA	489	7532	801	YWHAG	10121	3250	ACTR1A
DB0001R01C19N2_DN	AD0001R01C22N2_DN	Dn-Dn	CCTCTCCTCCCCGAAGGACCAGCTC	TCGCGCAGCTAGGCGTAGAGAGCCC	66	7532	801	YWHAG	29922	5633	NME7
DB0001R01C19N2_UP	AD0001R02C01N1_UP	Up-Up	GTCAATTTTTGTGTTGGTGCAACTC	GAGTACTTCTGTTCTAGGTCATTGA	502	7532	801	YWHAG	29922	5633	NME7
DB0001R01C19N2_DN	AD0001R02C01N1_DN	Dn-Dn	CCTCTCCTCCCCGAAGGACCAGCTC	ACCAGGCCAGACCCATTATAGGCGT	282	7532	801	YWHAG	29922	5633	NME7
DB0001R01C19N2_DN	AD0001R02C03N1_DN	Dn-Dn	CCTCTCCTCCCCGAAGGACCAGCTC	TCTCAAAAATGTGAAAAGAAAGGTA	281	7532	801	YWHAG	10382	6055	TUBB4
DB0001R01C19N2_UP	AD0001R02C06N2_UP	Up-Up	GTCAATTTTTGTGTTGGTGCAACTC	TCTAATTCTTAGCTCATCAGCCGAC	524	7532	801	YWHAG	10382	6055	TUBB4
DB0001R01C19N2_DN	AD0001R02C06N2_DN	Dn-Dn	CCTCTCCTCCCCGAAGGACCAGCTC	GGTCTGTACAATCTTTAAAATTAGA	329	7532	801	YWHAG	10382	6055	TUBB4
DB0001R01C19N2_UP	AD0001R02C07N2_UP	Up-Up	GTCAATTTTTGTGTTGGTGCAACTC	GGGCCCGCTGCAGGCAATGGTGGGG	12	7532	801	YWHAG	10376	1072	TUBA1B
DB0001R01C19N2_DN	AD0001R02C07N2_DN	Dn-Dn	CCTCTCCTCCCCGAAGGACCAGCTC	TCTCGCCCCTAGCAGGGAACCTAGT	116	7532	801	YWHAG	10376	1072	TUBA1B
DB0001R01C19N2_UP	AD0001R02C14N2_UP	Up-Up	GTCAATTTTTGTGTTGGTGCAACTC	CTTGGGTCGGGAGGGCGTTTGGGGG	165	7532	801	YWHAG	10376	229	TUBA1B
DB0001R01C19N2_DN	AD0001R02C14N2_DN	Dn-Dn	CCTCTCCTCCCCGAAGGACCAGCTC	TTGCCGCATCTTCCCCCACAATCTC	132	7532	801	YWHAG	10376	229	TUBA1B
DB0001R01C19N2_UP	AD0001R02C18N1_UP	Up-Up	GTCAATTTTTGTGTTGGTGCAACTC	AAATAATTGGCCCGTCAGAAGTACG	376	7532	801	YWHAG	10376	6115	TUBA1B
DB0001R01C19N2_DN	AD0001R02C18N1_DN	Dn-Dn	CCTCTCCTCCCCGAAGGACCAGCTC	CTGATAGCTAGGGCCATGTCCTCAT	83	7532	801	YWHAG	10376	6115	TUBA1B
DB0001R01C19N2_UP	AD0001R02C19N1_UP	Up-Up	GTCAATTTTTGTGTTGGTGCAACTC	TTAACTAGACTTAATTTCTTTCAAT	63	7532	801	YWHAG	10376	6115	TUBA1B
DB0001R01C19N2_UP	AD0001R03C02N2_UP	Up-Up	GTCAATTTTTGTGTTGGTGCAACTC	TGTACTTTAGCATTATACATATGTC	290	7532	801	YWHAG	55722	4	CEP72
DB0001R01C19N2_DN	AD0001R03C02N2_DN	Dn-Dn	CCTCTCCTCCCCGAAGGACCAGCTC	GTCACATAACTGCGCTCACACTACA	496	7532	801	YWHAG	55722	4	CEP72
DB0001R01C19N2_UP	AD0001R03C04N2_UP	Up-Up	GTCAATTTTTGTGTTGGTGCAACTC	GGTTTCTGAGGATTGTCTGAGGCGT	9	7532	801	YWHAG	261734	10399	NPHP4
DB0001R01C19N2_DN	AD0001R03C04N2_DN	Dn-Dn	CCTCTCCTCCCCGAAGGACCAGCTC	GGCGCTCGAATCCTTACTCTCATAA	514	7532	801	YWHAG	261734	10399	NPHP4
DB0001R01C19N2_UP	AD0001R03C24N2_UP	Up-Up	GTCAATTTTTGTGTTGGTGCAACTC	CCTGCAGGGTATACACCCATCGGCG	75	7532	801	YWHAG	11104	11609	KATNA1
DB0001R01C19N2_DN	AD0001R03C24N2_DN	Dn-Dn	CCTCTCCTCCCCGAAGGACCAGCTC	TTAACCACGTTGATGCTCCGTCGAA	263	7532	801	YWHAG	11104	11609	KATNA1
DB0001R01C19N2_DN	AD0001R04C08N2_DN	Dn-Dn	CCTCTCCTCCCCGAAGGACCAGCTC	ACATCTCTCCTAAATTAGCATGCAG	382	7532	801	YWHAG	6102	11374	RP2
DB0001R01C19N2_UP	AD0001R04C09N2_UP	Up-Up	GTCAATTTTTGTGTTGGTGCAACTC	GTTGAAGACGAACCGAATTGGGCCA	270	7532	801	YWHAG	26146	11570	TRAF3IP1
DB0001R01C19N2_DN	AD0001R04C09N2_DN	Dn-Dn	CCTCTCCTCCCCGAAGGACCAGCTC	TACAAAGACCCTTTCTAGGTTTGCC	113	7532	801	YWHAG	26146	11570	TRAF3IP1
DB0001R01C19N2_UP	AD0001R04C13N2_UP	Up-Up	GTCAATTTTTGTGTTGGTGCAACTC	TGGGCTCCCGCGGGGGAGATTGATG	394	7532	801	YWHAG	26146	11570	TRAF3IP1
DB0001R01C19N2_DN	AD0001R04C13N2_DN	Dn-Dn	CCTCTCCTCCCCGAAGGACCAGCTC	AATCAAGCAACGCACAGGATCCTGA	221	7532	801	YWHAG	26146	11570	TRAF3IP1
DB0001R01C19N2_UP	AD0001R04C17N2_UP	Up-Up	GTCAATTTTTGTGTTGGTGCAACTC	CTATGCTTTCCACAAAGTGTTATGT	47	7532	801	YWHAG	132320	12277	SCLT1
DB0001R01C19N2_UP	AD0001R04C22N2_UP	Up-Up	GTCAATTTTTGTGTTGGTGCAACTC	ATGTCACGAGTTCAAGCGTTCGGGG	659	7532	801	YWHAG	1778	12239	DYNC1H1
DB0001R01C19N2_DN	AD0001R04C22N2_DN	Dn-Dn	CCTCTCCTCCCCGAAGGACCAGCTC	CGCCAAAAGCAAGGTACATCCCGTG	774	7532	801	YWHAG	1778	12239	DYNC1H1
DB0001R01C19N2_UP	AD0001R04C24N2_UP	Up-Up	GTCAATTTTTGTGTTGGTGCAACTC	TTCAGCTAGCGACGGGTGACATGGG	808	7532	801	YWHAG	1778	12239	DYNC1H1
DB0001R01C19N2_DN	AD0001R04C24N2_DN	Dn-Dn	CCTCTCCTCCCCGAAGGACCAGCTC	CTCTAAAGCAAGCCGAATGTAATGA	81	7532	801	YWHAG	1778	12239	DYNC1H1
DB0001R01C19N2_UP	AD0001R05C01N2_UP	Up-Up	GTCAATTTTTGTGTTGGTGCAACTC	TCTCGTGGGTTACCCTGACGGCTTC	1	7532	801	YWHAG	55012	12126	PPP2R3C
DB0001R01C19N2_DN	AD0001R05C01N2_DN	Dn-Dn	CCTCTCCTCCCCGAAGGACCAGCTC	TAAACAGGAAAAAGAATCTAATAAC	1	7532	801	YWHAG	55012	12126	PPP2R3C
DB0001R01C19N2_UP	AD0001R05C02N2_UP	Up-Up	GTCAATTTTTGTGTTGGTGCAACTC	AAATTTTTCCGCTAAGCCTGTTCGT	32	7532	801	YWHAG	55012	12126	PPP2R3C
DB0001R01C19N2_DN	AD0001R05C02N2_DN	Dn-Dn	CCTCTCCTCCCCGAAGGACCAGCTC	ATACTCAACCCCACGCTCACACGCA	109	7532	801	YWHAG	55012	12126	PPP2R3C
DB0001R01C19N2_UP	AD0001R05C06N2_UP	Up-Up	GTCAATTTTTGTGTTGGTGCAACTC	TTAGTCCTAGACGCCACGGTAGGAG	341	7532	801	YWHAG	116840	12626	CNTROB
DB0001R01C19N2_UP	AD0001R05C11N2_UP	Up-Up	GTCAATTTTTGTGTTGGTGCAACTC	CGATAATACGGTAAAGTGCTAGGAG	1129	7532	801	YWHAG	115106	13260	HAUS1
DB0001R01C19N2_DN	AD0001R05C11N2_DN	Dn-Dn	CCTCTCCTCCCCGAAGGACCAGCTC	AATAAAAAAGTAGTGTAGTTGG	2	7532	801	YWHAG	115106	13260	HAUS1
DB0001R01C19N2_UP	AD0001R05C13N2_UP	Up-Up	GTCAATTTTTGTGTTGGTGCAACTC	TATGTTTCTTTATCGATACTTGCAC	207	7532	801	YWHAG	115106	13260	HAUS1
DB0001R01C19N2_DN	AD0001R05C13N2_DN	Dn-Dn	CCTCTCCTCCCCGAAGGACCAGCTC	AGTTGTACATTAGTAAGAATTTTTA	126	7532	801	YWHAG	115106	13260	HAUS1
DB0001R01C19N2_UP	AD0001R05C16N2_UP	Up-Up	GTCAATTTTTGTGTTGGTGCAACTC	TCGGCGACACCGTTCGTTGTAGGGA	108	7532	801	YWHAG	27229	5836	TUBGCP4
DB0001R01C19N2_DN	AD0001R05C16N2_DN	Dn-Dn	CCTCTCCTCCCCGAAGGACCAGCTC	TACGAACTTCACTAGTTGCTATGTG	183	7532	801	YWHAG	27229	5836	TUBGCP4
DB0001R01C19N2_UP	AD0001R05C20N2_UP	Up-Up	GTCAATTTTTGTGTTGGTGCAACTC	CACGACCCTGCAGTGCGAGGGACGC	15	7532	801	YWHAG	29911	573	HOOK2
DB0001R01C19N2_DN	AD0001R05C20N2_DN	Dn-Dn	CCTCTCCTCCCCGAAGGACCAGCTC	CGGGTACACGCTCAGACTAAGACTA	5	7532	801	YWHAG	29911	573	HOOK2
DB0001R01C19N2_UP	AD0001R05C24N2_UP	Up-Up	GTCAATTTTTGTGTTGGTGCAACTC	AGCTGGACACGACGCCGTGGTATTG	813	7532	801	YWHAG	56890	9176	MDM1
DB0001R01C19N2_DN	AD0001R05C24N2_DN	Dn-Dn	CCTCTCCTCCCCGAAGGACCAGCTC	GTCTATATGTGTGATAAACTGTAAA	1183	7532	801	YWHAG	56890	9176	MDM1
DB0001R01C19N2_UP	AD0001R06C01N2_UP	Up-Up	GTCAATTTTTGTGTTGGTGCAACTC	TGGTACGCTGCTATGGGGGGGGACG	346	7532	801	YWHAG	56890	9176	MDM1
DB0001R01C19N2_DN	AD0001R06C01N2_DN	Dn-Dn	CCTCTCCTCCCCGAAGGACCAGCTC	CAATACAGCATTCACGAGAATTGTC	178	7532	801	YWHAG	56890	9176	MDM1
DB0001R01C19N2_UP	AD0001R06C02N2_UP	Up-Up	GTCAATTTTTGTGTTGGTGCAACTC	AGGACTCTTTTAGGATACGGTTTAC	67	7532	801	YWHAG	51259	6396	TMEM216
DB0001R01C19N2_DN	AD0001R06C02N2_DN	Dn-Dn	CCTCTCCTCCCCGAAGGACCAGCTC	ATCGATTAACCCCCCAACGGTGACT	119	7532	801	YWHAG	51259	6396	TMEM216
DB0001R01C19N2_UP	AD0001R06C05N2_UP	Up-Up	GTCAATTTTTGTGTTGGTGCAACTC	TCCCAGTGCAAGGGGGGGTAGGCGG	1	7532	801	YWHAG	51259	6396	TMEM216
DB0001R01C19N2_DN	AD0001R06C05N2_DN	Dn-Dn	CCTCTCCTCCCCGAAGGACCAGCTC	GTTCCAAAGATGACCGAATTAAAAA	273	7532	801	YWHAG	51259	6396	TMEM216
DB0001R01C19N2_UP	AD0001R06C10N2_UP	Up-Up	GTCAATTTTTGTGTTGGTGCAACTC	TAATAACTTTAATTGTTTGGTCTGA	49	7532	801	YWHAG	5108	8878	PCM1
DB0001R01C19N2_DN	AD0001R06C10N2_DN	Dn-Dn	CCTCTCCTCCCCGAAGGACCAGCTC	TAACTTTGTGGATACCATGCCGGTA	445	7532	801	YWHAG	5108	8878	PCM1
DB0001R01C19N2_UP	AD0001R06C17N2_UP	Up-Up	GTCAATTTTTGTGTTGGTGCAACTC	TGGTTTGCGGGCGGAAGCTGAACGC	451	7532	801	YWHAG	80184	2699	CEP290
DB0001R01C19N2_DN	AD0001R06C17N2_DN	Dn-Dn	CCTCTCCTCCCCGAAGGACCAGCTC	GCTAGGGAGTTTTAAGATAAGAGTT	303	7532	801	YWHAG	80184	2699	CEP290
DB0001R01C19N2_UP	AD0001R07C01N2_UP	Up-Up	GTCAATTTTTGTGTTGGTGCAACTC	AATTTTCTTGGGAGTTCTTGGAGG	13	7532	801	YWHAG	80184	2699	CEP290
DB0001R01C19N2_UP	AD0001R07C08N2_UP	Up-Up	GTCAATTTTTGTGTTGGTGCAACTC	TCGACCGTCGAGGGCCTCTGGGCAG	2	7532	801	YWHAG	79003	3288	MIS12
DB0001R01C19N2_DN	AD0001R07C17N2_DN	Dn-Dn	CCTCTCCTCCCCGAAGGACCAGCTC	ACGTCTTCCTCTGACTCGCCGTCCT	85	7532	801	YWHAG	5111	3156	PCNA
DB0001R01C19N2_UP	AD0001R07C20N1_UP	Up-Up	GTCAATTTTTGTGTTGGTGCAACTC	GACATTGGAGACAGGTTAAGCACAC	199	7532	801	YWHAG	10142	14138	AKAP9
DB0001R01C19N2_UP	AD0001R07C21N2_UP	Up-Up	GTCAATTTTTGTGTTGGTGCAACTC	CTGAGCCTTTTCTCAACCAATACGT	54	7532	801	YWHAG	10142	14138	AKAP9
DB0001R01C19N2_UP	AD0001R08C06N2_UP	Up-Up	GTCAATTTTTGTGTTGGTGCAACTC	AAATGGGTGCCGGCTGGGTCACGCC	102	7532	801	YWHAG	4751	14238	NEK2
DB0001R01C19N2_DN	AD0001R08C11N2_DN	Dn-Dn	CCTCTCCTCCCCGAAGGACCAGCTC	GCCCTGATAGAATTCGGAGAGTAAC	5	7532	801	YWHAG	4751	14238	NEK2
DB0001R01C19N2_UP	AD0001R08C17N2_UP	Up-Up	GTCAATTTTTGTGTTGGTGCAACTC	AGTAACTTTTCTGGACCGCAGGGGC	562	7532	801	YWHAG	5577	14506	PRKAR2B
DB0001R01C19N2_DN	AD0001R08C17N2_DN	Dn-Dn	CCTCTCCTCCCCGAAGGACCAGCTC	TGGCTCTTCGTTGGCACAAGAAAAT	174	7532	801	YWHAG	5577	14506	PRKAR2B
DB0001R01C19N2_UP	AD0001R08C18N2_UP	Up-Up	GTCAATTTTTGTGTTGGTGCAACTC	TATCTATTTATGCGGGTTCCGCGCG	139	7532	801	YWHAG	5577	14506	PRKAR2B
DB0001R01C19N2_DN	AD0001R08C18N2_DN	Dn-Dn	CCTCTCCTCCCCGAAGGACCAGCTC	ACCTCAGAGTCTGGACGATTTCATA	76	7532	801	YWHAG	5577	14506	PRKAR2B
DB0001R01C19N2_UP	AD0001R08C20N2_UP	Up-Up	GTCAATTTTTGTGTTGGTGCAACTC	GGCGGAGCAAACGGGAGATTGAAGG	293	7532	801	YWHAG	4739	14735	NEDD9
DB0001R01C19N2_DN	AD0001R08C20N2_DN	Dn-Dn	CCTCTCCTCCCCGAAGGACCAGCTC	CCTCCGCATCGGGGGCTAAGTTTTA	170	7532	801	YWHAG	4739	14735	NEDD9
DB0001R01C19N2_UP	AD0001R09C06N2_UP	Up-Up	GTCAATTTTTGTGTTGGTGCAACTC	AGGGGTAGAGGCATGGAGCTTCCGA	140	7532	801	YWHAG	203068	14788	TUBB
DB0001R01C19N2_DN	AD0001R09C06N2_DN	Dn-Dn	CCTCTCCTCCCCGAAGGACCAGCTC	GGTTAGCTGTTGCGGACCTGCAATA	324	7532	801	YWHAG	203068	14788	TUBB
DB0001R01C19N2_DN	AD0001R09C07N2_DN	Dn-Dn	CCTCTCCTCCCCGAAGGACCAGCTC	TCCTCTCCTCTCACAGTTAGACACT	87	7532	801	YWHAG	23568	3431	ARL2BP
DB0001R01C19N2_UP	AD0001R09C08N2_UP	Up-Up	GTCAATTTTTGTGTTGGTGCAACTC	CAGGGTCTTCGTAGATATCATCTCG	791	7532	801	YWHAG	23568	3431	ARL2BP
DB0001R01C19N2_DN	AD0001R09C08N2_DN	Dn-Dn	CCTCTCCTCCCCGAAGGACCAGCTC	GTCCCGAACTGAGAAAAGCCCTAGA	448	7532	801	YWHAG	23568	3431	ARL2BP
DB0001R01C19N2_UP	AD0001R09C12N2_UP	Up-Up	GTCAATTTTTGTGTTGGTGCAACTC	GCAAGAACAGTGTTTCGTCTGAAGC	614	7532	801	YWHAG	6672	7188	SP100
DB0001R01C19N2_DN	AD0001R09C12N2_DN	Dn-Dn	CCTCTCCTCCCCGAAGGACCAGCTC	AGACTCATGTTCAGGAGGCCTAGAA	700	7532	801	YWHAG	6672	7188	SP100
DB0001R01C19N2_UP	AD0001R09C15N2_UP	Up-Up	GTCAATTTTTGTGTTGGTGCAACTC	CTGTTCTGGCACTGGGCCCACTGGG	166	7532	801	YWHAG	10769	6177	PLK2
DB0001R01C19N2_UP	AD0001R09C20N2_UP	Up-Up	GTCAATTTTTGTGTTGGTGCAACTC	CACGACACGTTACGTCTTAACGTGA	57	7532	801	YWHAG	10769	6177	PLK2
DB0001R01C19N2_DN	AD0001R09C20N2_DN	Dn-Dn	CCTCTCCTCCCCGAAGGACCAGCTC	TCCAAGACTCCAGTGTCCCTATAGA	91	7532	801	YWHAG	10769	6177	PLK2
DB0001R01C19N2_UP	AD0001R09C21N1_UP	Up-Up	GTCAATTTTTGTGTTGGTGCAACTC	GGTGAGGGGGTTAGCATCGCGAGTA	86	7532	801	YWHAG	10320	2940	IKZF1
DB0001R01C19N2_DN	AD0001R09C21N1_DN	Dn-Dn	CCTCTCCTCCCCGAAGGACCAGCTC	AGATGTATAATCCTTTATAGCTTCA	53	7532	801	YWHAG	10320	2940	IKZF1
DB0001R01C19N2_UP	AD0001R09C22N2_UP	Up-Up	GTCAATTTTTGTGTTGGTGCAACTC	GGTGTGTTAGTATGGTGTGTAGAGC	1	7532	801	YWHAG	10320	2940	IKZF1
DB0001R01C19N2_UP	AD0001R10C01N2_UP	Up-Up	GTCAATTTTTGTGTTGGTGCAACTC	GTATAAACGATGGTTCCTCACCGAC	13	7532	801	YWHAG	90410	10243	IFT20
DB0001R01C19N2_DN	AD0001R10C01N2_DN	Dn-Dn	CCTCTCCTCCCCGAAGGACCAGCTC	GTCGCTTATTGCTCATGCAATCTGT	132	7532	801	YWHAG	90410	10243	IFT20
DB0001R01C19N2_UP	AD0001R10C08N2_UP	Up-Up	GTCAATTTTTGTGTTGGTGCAACTC	GAGTGTTCTTACCACTAAAGGAATT	147	7532	801	YWHAG	10376	7910	TUBA1B
DB0001R01C19N2_DN	AD0001R10C08N2_DN	Dn-Dn	CCTCTCCTCCCCGAAGGACCAGCTC	GCAAATAGAGTTGACGCAGAGATC	151	7532	801	YWHAG	10376	7910	TUBA1B
DB0001R01C19N2_UP	AD0001R10C10N2_UP	Up-Up	GTCAATTTTTGTGTTGGTGCAACTC	GCTGTTGTGCTCATGATGCATGCGG	147	7532	801	YWHAG	10376	7910	TUBA1B
DB0001R01C19N2_DN	AD0001R10C10N2_DN	Dn-Dn	CCTCTCCTCCCCGAAGGACCAGCTC	GCTCACTAGACTAGGAATTCGTAAA	134	7532	801	YWHAG	10376	7910	TUBA1B
DB0001R01C19N2_UP	AD0001R10C16N2_UP	Up-Up	GTCAATTTTTGTGTTGGTGCAACTC	TTTACCTAAGCCCTGTGGGGCGCGA	125	7532	801	YWHAG	11116	7071	FGFR1OP
DB0001R01C19N2_DN	AD0001R10C16N2_DN	Dn-Dn	CCTCTCCTCCCCGAAGGACCAGCTC	CCCTAGGTCATAGGAACTTTCAATT	45	7532	801	YWHAG	11116	7071	FGFR1OP
DB0001R01C19N2_UP	AD0001R10C18N2_UP	Up-Up	GTCAATTTTTGTGTTGGTGCAACTC	CAACGGGGGTAGGGGTGATTATGAG	2	7532	801	YWHAG	11116	7071	FGFR1OP
DB0001R01C19N2_DN	AD0001R10C18N2_DN	Dn-Dn	CCTCTCCTCCCCGAAGGACCAGCTC	CACAACGCACCGCCGCCAACGCGGC	115	7532	801	YWHAG	11116	7071	FGFR1OP
DB0001R01C19N2_UP	AD0001R10C19N1_UP	Up-Up	GTCAATTTTTGTGTTGGTGCAACTC	CGGTATCAGTAGGGCAGTATTTCGG	70	7532	801	YWHAG	10540	3453	DCTN2
DB0001R01C19N2_DN	AD0001R10C19N1_DN	Dn-Dn	CCTCTCCTCCCCGAAGGACCAGCTC	GCGCAGAGACGCTATCCAGAGAGTA	1137	7532	801	YWHAG	10540	3453	DCTN2
DB0001R01C19N2_UP	AD0001R10C20N2_UP	Up-Up	GTCAATTTTTGTGTTGGTGCAACTC	GACCCGGAATTTGTTTGATAGCGGG	347	7532	801	YWHAG	10540	3453	DCTN2
DB0001R01C19N2_DN	AD0001R10C20N2_DN	Dn-Dn	CCTCTCCTCCCCGAAGGACCAGCTC	AACGCAACTAAGCACTATTAGTAAC	1325	7532	801	YWHAG	10540	3453	DCTN2
DB0001R01C19N2_UP	AD0001R10C22N2_UP	Up-Up	GTCAATTTTTGTGTTGGTGCAACTC	AAGTGTTTTACTACTGGGCATGTTG	18	7532	801	YWHAG	49856	7939	WDR8
DB0001R01C19N2_DN	AD0001R10C22N2_DN	Dn-Dn	CCTCTCCTCCCCGAAGGACCAGCTC	CGCGGGCTGCCCGGATCACTACAC	754	7532	801	YWHAG	49856	7939	WDR8
DB0001R01C19N2_UP	AD0001R11C06N2_UP	Up-Up	GTCAATTTTTGTGTTGGTGCAACTC	CGGGGGAAACTCGGTGGGTAGCAGG	100	7532	801	YWHAG	7283	8018	TUBG1
DB0001R01C19N2_DN	AD0001R11C06N2_DN	Dn-Dn	CCTCTCCTCCCCGAAGGACCAGCTC	CCGCAAAGCTCGAATCAACACGACC	481	7532	801	YWHAG	7283	8018	TUBG1
DB0001R01C19N2_UP	AD0001R11C09N2_UP	Up-Up	GTCAATTTTTGTGTTGGTGCAACTC	AACATGAGCGTCATCTCATGCAAGT	332	7532	801	YWHAG	5518	5861	PPP2R1A
DB0001R01C19N2_DN	AD0001R11C09N2_DN	Dn-Dn	CCTCTCCTCCCCGAAGGACCAGCTC	GCCGTTGAGTCCAGGTCGGGAACGC	365	7532	801	YWHAG	5518	5861	PPP2R1A
DB0001R01C19N2_UP	AD0001R11C11N2_UP	Up-Up	GTCAATTTTTGTGTTGGTGCAACTC	GCCCAGGCTTTCTCTGTTGGGGAAGT	41	7532	801	YWHAG	5518	5861	PPP2R1A
DB0001R01C19N2_DN	AD0001R11C11N2_DN	Dn-Dn	CCTCTCCTCCCCGAAGGACCAGCTC	CTCCTAGGCGCTACATCCAACAACA	150	7532	801	YWHAG	5518	5861	PPP2R1A
DB0001R01C19N2_UP	AD0001R11C15N2_UP	Up-Up	GTCAATTTTTGTGTTGGTGCAACTC	TGTCTATACGAAGATAGCATTACCG	267	7532	801	YWHAG	3320	8199	HSP90AA1
DB0001R01C19N2_DN	AD0001R11C15N2_DN	Dn-Dn	CCTCTCCTCCCCGAAGGACCAGCTC	CCGGTCAAGACACTCAGCAAACGCA	115	7532	801	YWHAG	3320	8199	HSP90AA1
DB0001R01C19N2_UP	AD0001R11C16N2_UP	Up-Up	GTCAATTTTTGTGTTGGTGCAACTC	GATGAAAGTTAAGGTGCTTAGTAAG	1391	7532	801	YWHAG	3320	8199	HSP90AA1
DB0001R01C19N2_DN	AD0001R11C16N2_DN	Dn-Dn	CCTCTCCTCCCCGAAGGACCAGCTC	GAGCTCACGCTCGAGAGGGAGTCGA	752	7532	801	YWHAG	3320	8199	HSP90AA1
DB0001R01C19N2_UP	AD0001R11C22N2_UP	Up-Up	GTCAATTTTTGTGTTGGTGCAACTC	GGTCATTGTAATGGTTCATGAACAT	443	7532	801	YWHAG	121441	1509	NEDD1
DB0001R01C19N2_DN	AD0001R11C22N2_DN	Dn-Dn	CCTCTCCTCCCCGAAGGACCAGCTC	CCGACCCGCTTTGTCATTCTTTGGG	246	7532	801	YWHAG	121441	1509	NEDD1
DB0001R01C19N2_UP	AD0001R12C02N2_UP	Up-Up	GTCAATTTTTGTGTTGGTGCAACTC	GTAACAAGGTTATAATGGTTTAGAT	619	7532	801	YWHAG	121441	1509	NEDD1
DB0001R01C19N2_UP	AD0001R12C12N2_UP	Up-Up	GTCAATTTTTGTGTTGGTGCAACTC	GCAATAAAGTTTGCAGCTTCGAGAC	86	7532	801	YWHAG	284086	53456	NEK8
DB0001R01C19N2_DN	AD0001R12C12N2_DN	Dn-Dn	CCTCTCCTCCCCGAAGGACCAGCTC	ACTACGTGTCCCACCACATGGCCTT	12	7532	801	YWHAG	284086	53456	NEK8
DB0001R01C19N2_UP	AD0001R12C13N2_UP	Up-Up	GTCAATTTTTGTGTTGGTGCAACTC	TTAGGGTACATCAATTGTCAGTGCG	56	7532	801	YWHAG	284086	53456	NEK8
DB0001R01C19N2_UP	AD0001R13C01N2_UP	Up-Up	GTCAATTTTTGTGTTGGTGCAACTC	GTGTGGGAGAGTGGTTAGGGGGGCG	11	7532	801	YWHAG	134359	52781	POC5
DB0001R01C19N2_UP	AD0001R13C05N2_UP	Up-Up	GTCAATTTTTGTGTTGGTGCAACTC	TGGCGTCAAGATTGAGGTGTCAGT	249	7532	801	YWHAG	200894	52802	ARL13B
DB0001R01C19N2_DN	AD0001R13C05N2_DN	Dn-Dn	CCTCTCCTCCCCGAAGGACCAGCTC	CAGGCTCTCTTCGGAGTCCGCATGG	517	7532	801	YWHAG	200894	52802	ARL13B
DB0001R01C19N2_UP	AD0001R13C11N2_UP	Up-Up	GTCAATTTTTGTGTTGGTGCAACTC	CAGCGGTGTCTAGGGCAGGAGGGGG	466	7532	801	YWHAG	164045	55072	HFM1
DB0001R01C19N2_DN	AD0001R13C11N2_DN	Dn-Dn	CCTCTCCTCCCCGAAGGACCAGCTC	GATGTCCGTTTAATAAGTTAACACG	59	7532	801	YWHAG	164045	55072	HFM1
DB0001R01C19N2_DN	AD0001R13C12N2_DN	Dn-Dn	CCTCTCCTCCCCGAAGGACCAGCTC	ATGGAACTTAAGACCTCCGTAAATC	515	7532	801	YWHAG	26140	52663	TTLL3
DB0001R01C19N2_UP	AD0001R13C13N2_UP	Up-Up	GTCAATTTTTGTGTTGGTGCAACTC	TAATACGGGTCGAGTATGATGTTTG	121	7532	801	YWHAG	26140	52663	TTLL3
DB0001R01C19N2_DN	AD0001R13C14N2_DN	Dn-Dn	CCTCTCCTCCCCGAAGGACCAGCTC	AGCGCTAGGTTGGCCTTTCCAGTGG	79	7532	801	YWHAG	8655	56155	DYNLL1
DB0001R01C19N2_UP	AD0001R13C17N1_UP	Up-Up	GTCAATTTTTGTGTTGGTGCAACTC	TAAGCTTATTGGCTCTCAATGGCTG	295	7532	801	YWHAG	8655	56155	DYNLL1
DB0001R01C19N2_DN	AD0001R13C17N1_DN	Dn-Dn	CCTCTCCTCCCCGAAGGACCAGCTC	CCTCTATGCGCCACTACCGTCCACG	315	7532	801	YWHAG	8655	56155	DYNLL1
DB0001R01C19N2_UP	AD0001R13C20N1_UP	Up-Up	GTCAATTTTTGTGTTGGTGCAACTC	GGCGACGGCTGCGGTGGTTTCGGAC	460	7532	801	YWHAG	22919	56115	MAPRE1
DB0001R01C19N2_UP	AD0001R13C21N1_UP	Up-Up	GTCAATTTTTGTGTTGGTGCAACTC	TGGATATCTGATTGAAGTGGGTAGG	34	7532	801	YWHAG	22919	56115	MAPRE1
DB0001R01C19N2_DN	AD0001R13C21N1_DN	Dn-Dn	CCTCTCCTCCCCGAAGGACCAGCTC	CCAGTCTGTCCCCTATCGCGGCAC	429	7532	801	YWHAG	22919	56115	MAPRE1
DB0001R01C19N2_UP	AD0001R13C24N2_UP	Up-Up	GTCAATTTTTGTGTTGGTGCAACTC	CCATGGAAGGCAGAGGTTCGCGCTG	53	7532	801	YWHAG	25886	56591	POC1A
DB0001R01C19N2_DN	AD0001R14C14N1_DN	Dn-Dn	CCTCTCCTCCCCGAAGGACCAGCTC	TAAATTTAAAATAAGTATCAATCGG	1	7532	801	YWHAG	582	56157	BBS1
DB0001R01C19N2_UP	AD0001R14C18N1_UP	Up-Up	GTCAATTTTTGTGTTGGTGCAACTC	AACATGGAGCTTGCAGGGTCCGCAG	57	7532	801	YWHAG	3796	8070	KIF2A
DB0001R01C19N2_DN	AD0001R14C18N1_DN	Dn-Dn	CCTCTCCTCCCCGAAGGACCAGCTC	CGAATACGGTCTACCATTTATGCAG	102	7532	801	YWHAG	3796	8070	KIF2A
DB0001R01C19N2_UP	AD0001R14C21N1_UP	Up-Up	GTCAATTTTTGTGTTGGTGCAACTC	CCAGGAGGGAGCGTGGATAGAGGGC	280	7532	801	YWHAG	1070	5538	CETN3
DB0001R01C19N2_DN	AD0001R14C21N1_DN	Dn-Dn	CCTCTCCTCCCCGAAGGACCAGCTC	ATTATTCAAGGAGACAAGTTCACGA	185	7532	801	YWHAG	1070	5538	CETN3
DB0001R01C19N2_UP	AD0001R15C02N2_UP	Up-Up	GTCAATTTTTGTGTTGGTGCAACTC	AGGTAACCAATCCTAGAGCAATAGT	79	7532	801	YWHAG	1070	5538	CETN3
DB0001R01C19N2_DN	AD0001R15C02N2_DN	Dn-Dn	CCTCTCCTCCCCGAAGGACCAGCTC	TGGAGACTGCCTCGCAAACTCGTGT	7	7532	801	YWHAG	1070	5538	CETN3
DB0001R01C19N2_UP	AD0001R16C16N1_UP	Up-Up	GTCAATTTTTGTGTTGGTGCAACTC	AGATATAATATCCCAGGAATCGTTA	27	7532	801	YWHAG	54801	8819	HAUS6
DB0001R01C19N2_DN	AD0001R16C16N1_DN	Dn-Dn	CCTCTCCTCCCCGAAGGACCAGCTC	ATTACCAGACAAGACGTTACACGGC	6	7532	801	YWHAG	54801	8819	HAUS6
DB0001R01C19N2_DN	AD0001R16C21N2_DN	Dn-Dn	CCTCTCCTCCCCGAAGGACCAGCTC	GAGAGATATACGAAACATACTCAAC	87	7532	801	YWHAG	84902	9655	CCDC123
DB0001R01C19N2_UP	AD0001R16C23N1_UP	Up-Up	GTCAATTTTTGTGTTGGTGCAACTC	TCCTAGTTTTCTCATATATATTCGT	89	7532	801	YWHAG	84902	9655	CCDC123
DB0001R01C19N2_DN	AD0001R16C23N1_DN	Dn-Dn	CCTCTCCTCCCCGAAGGACCAGCTC	GCCCCCAACGATATAACGAAAAACA	165	7532	801	YWHAG	84902	9655	CCDC123
DB0001R01C19N2_UP	AD0002R01C08N2_UP	Up-Up	GTCAATTTTTGTGTTGGTGCAACTC	GGGTATTAGACTAGATCGAACAGGG	89	7532	801	YWHAG	10460	56175	TACC3
DB0001R01C19N2_DN	AD0002R01C08N2_DN	Dn-Dn	CCTCTCCTCCCCGAAGGACCAGCTC	ACACCCCGCCCCCCAGCCGCCGGGT	112	7532	801	YWHAG	10460	56175	TACC3
DB0001R01C19N2_DN	AD0002R01C11N2_DN	Dn-Dn	CCTCTCCTCCCCGAAGGACCAGCTC	CACCCCCCCAGACCCCGGACATTCG	536	7532	801	YWHAG	11030	3504	RBPMS
DB0001R01C19N2_DN	AD0002R01C21N2_DN	Dn-Dn	CCTCTCCTCCCCGAAGGACCAGCTC	AGATGAAAATAACATGTCAACCTTA	46	7532	801	YWHAG	55165	4717	CEP55
DB0001R01C19N2_UP	AD0002R02C01N2_UP	Up-Up	GTCAATTTTTGTGTTGGTGCAACTC	TGCTGGGGGAACCCGCATCGAACCC	152	7532	801	YWHAG	55165	4717	CEP55
DB0001R01C19N2_DN	AD0002R02C01N2_DN	Dn-Dn	CCTCTCCTCCCCGAAGGACCAGCTC	GCCTGACTGAATACCCAACAAGATC	1052	7532	801	YWHAG	55165	4717	CEP55
DB0001R01C19N2_DN	AD0002R02C04N2_DN	Dn-Dn	CCTCTCCTCCCCGAAGGACCAGCTC	CTAAGGACCTCAATTCTAGCCAATA	521	7532	801	YWHAG	29883	10940	CNOT7
DB0001R01C19N2_UP	AD0002R02C13N2_UP	Up-Up	GTCAATTTTTGTGTTGGTGCAACTC	AAACAATGGCACGCAGATGGGCCTC	42	7532	801	YWHAG	896	6197	CCND3
DB0001R01C19N2_UP	AD0002R02C16N2_UP	Up-Up	GTCAATTTTTGTGTTGGTGCAACTC	TAATGTCGACGCCCACATGGCAATT	1	7532	801	YWHAG	3320	53186	HSP90AA1
DB0001R01C19N2_DN	AD0002R02C20N1_DN	Dn-Dn	CCTCTCCTCCCCGAAGGACCAGCTC	ATTAGAACCGAGCAAACCACAATAC	1	7532	801	YWHAG	49856	55298	WDR8
DB0001R01C19N2_UP	AD0002R02C24N2_UP	Up-Up	GTCAATTTTTGTGTTGGTGCAACTC	AGGTTGTTGTTTCCTCTAGCGGGTT	37	7532	801	YWHAG	51143	56626	DYNC1LI1
DB0001R01C19N2_DN	AD0002R02C24N2_DN	Dn-Dn	CCTCTCCTCCCCGAAGGACCAGCTC	CAGCGAACAATGAAAAAGTGAAAAG	101	7532	801	YWHAG	51143	56626	DYNC1LI1
DB0001R01C19N2_UP	AD0002R03C13N2_UP	Up-Up	GTCAATTTTTGTGTTGGTGCAACTC	ATGGCGACCGGGGCTCTCGGGGGGG	675	7532	801	YWHAG	164045	53147	HFM1
DB0001R01C19N2_DN	AD0002R03C13N2_DN	Dn-Dn	CCTCTCCTCCCCGAAGGACCAGCTC	GCCCCTCCTAGCACAGTCTTTTGAC	1275	7532	801	YWHAG	164045	53147	HFM1
DB0001R01C19N2_DN	AD0002R03C22N2_DN	Dn-Dn	CCTCTCCTCCCCGAAGGACCAGCTC	CTCGGAGATTGTTCATCCACGTATG	80	7532	801	YWHAG	54930	3863	HAUS4
DB0001R01C19N2_UP	AD0002R04C06N2_UP	Up-Up	GTCAATTTTTGTGTTGGTGCAACTC	TAGGGCGGTGCCTCGCGTGACTTGG	766	7532	801	YWHAG	54930	3863	HAUS4
DB0001R01C19N2_DN	AD0002R04C06N2_DN	Dn-Dn	CCTCTCCTCCCCGAAGGACCAGCTC	CCCACTATACGCACATATACTAAGG	53	7532	801	YWHAG	54930	3863	HAUS4
DB0001R01C19N2_UP	AD0002R04C07N2_UP	Up-Up	GTCAATTTTTGTGTTGGTGCAACTC	GAGGACCCAACTGCGATGTATGAGG	550	7532	801	YWHAG	25886	4487	POC1A
DB0001R01C19N2_DN	AD0002R04C07N2_DN	Dn-Dn	CCTCTCCTCCCCGAAGGACCAGCTC	GGCACCAACAGAAAGGACGCAAGTG	591	7532	801	YWHAG	25886	4487	POC1A
DB0001R01C19N2_UP	AD0002R04C17N2_UP	Up-Up	GTCAATTTTTGTGTTGGTGCAACTC	AGTAGGTTTACCACCTTAATCAATT	56	7532	801	YWHAG	25886	4487	POC1A
DB0001R01C19N2_DN	AD0002R04C17N2_DN	Dn-Dn	CCTCTCCTCCCCGAAGGACCAGCTC	ACTCTCCCCCCGCAGCTATCATCTA	359	7532	801	YWHAG	25886	4487	POC1A
DB0001R01C19N2_DN	AD0002R04C19N2_DN	Dn-Dn	CCTCTCCTCCCCGAAGGACCAGCTC	CAAAGACCATAAGAGGCTTATTATT	46	7532	801	YWHAG	5576	4132	PRKAR2A
DB0001R01C19N2_DN	AD0002R04C23N2_DN	Dn-Dn	CCTCTCCTCCCCGAAGGACCAGCTC	CCTCAAGCTCAGAGCGTCCCGATTA	1	7532	801	YWHAG	1453	3787	CSNK1D
DB0001R01C19N2_DN	AD0002R05C03N2_DN	Dn-Dn	CCTCTCCTCCCCGAAGGACCAGCTC	AGGGCTGACATATAAACTCTCTCTA	36	7532	801	YWHAG	1453	3787	CSNK1D
DB0001R01C19N2_UP	AD0002R05C06N2_UP	Up-Up	GTCAATTTTTGTGTTGGTGCAACTC	CCTTTTATTCCCAGTGCGTCTCCTA	546	7532	801	YWHAG	1454	4815	CSNK1E
DB0001R01C19N2_DN	AD0002R05C06N2_DN	Dn-Dn	CCTCTCCTCCCCGAAGGACCAGCTC	GCATTGAAGCAACGACTAATGTTCT	341	7532	801	YWHAG	1454	4815	CSNK1E
DB0001R01C19N2_UP	AD0002R05C11N2_UP	Up-Up	GTCAATTTTTGTGTTGGTGCAACTC	TGCATGGACGTGCGGGACGTAGGGG	1	7532	801	YWHAG	203068	3825	TUBB
DB0001R01C19N2_DN	AD0002R05C11N2_DN	Dn-Dn	CCTCTCCTCCCCGAAGGACCAGCTC	TCCCCACCCCTTCACCTTCGCCCAT	67	7532	801	YWHAG	203068	3825	TUBB
DB0001R01C19N2_DN	AD0002R05C12N2_DN	Dn-Dn	CCTCTCCTCCCCGAAGGACCAGCTC	AAGTTACTCCCGTGCATTCGCTAAG	39	7532	801	YWHAG	203068	3825	TUBB
DB0001R01C19N2_UP	AD0002R05C14N2_UP	Up-Up	GTCAATTTTTGTGTTGGTGCAACTC	CCGTACGTTACACCGTGTGCAATCG	284	7532	801	YWHAG	10383	2550	TUBB2C
DB0001R01C19N2_DN	AD0002R05C14N2_DN	Dn-Dn	CCTCTCCTCCCCGAAGGACCAGCTC	CTATCATCATAGCTTTTGTGATCA	12	7532	801	YWHAG	10383	2550	TUBB2C
DB0001R01C19N2_UP	AD0002R05C16N2_UP	Up-Up	GTCAATTTTTGTGTTGGTGCAACTC	CAATCATCAATATTAGCCTTTGGAT	205	7532	801	YWHAG	10383	2550	TUBB2C
DB0001R01C19N2_DN	AD0002R05C16N2_DN	Dn-Dn	CCTCTCCTCCCCGAAGGACCAGCTC	TACCCTTCTCACCCCTCGTCTCCGA	829	7532	801	YWHAG	10383	2550	TUBB2C
DB0001R01C19N2_DN	AD0002R05C18N2_DN	Dn-Dn	CCTCTCCTCCCCGAAGGACCAGCTC	TGCTATAACCTCAAAGTACCGTTCC	1	7532	801	YWHAG	7846	4595	TUBA1A
DB0001R01C19N2_UP	AD0002R06C02N2_UP	Up-Up	GTCAATTTTTGTGTTGGTGCAACTC	ACGCTCTGCCGTTCTCGGCCACTGG	69	7532	801	YWHAG	55012	2389	PPP2R3C
DB0001R01C19N2_DN	AD0002R06C02N2_DN	Dn-Dn	CCTCTCCTCCCCGAAGGACCAGCTC	CACCTACAGCTATGACGAAGGACTA	105	7532	801	YWHAG	55012	2389	PPP2R3C
DB0001R01C19N2_UP	AD0002R06C12N1_UP	Up-Up	GTCAATTTTTGTGTTGGTGCAACTC	CACGAGGACGTCGTGGGACCGGTGC	1365	7532	801	YWHAG	147841	71933	SPC24
DB0001R01C19N2_DN	AD0002R06C12N1_DN	Dn-Dn	CCTCTCCTCCCCGAAGGACCAGCTC	CAATAACTGAAAGAACTGTAGTGCT	297	7532	801	YWHAG	147841	71933	SPC24
DB0001R01C19N2_UP	AD0002R06C18N2_UP	Up-Up	GTCAATTTTTGTGTTGGTGCAACTC	GTTCCCACAAGGTCTGGCGTGCGGC	1	7532	801	YWHAG	55142	6429	HAUS2
DB0001R01C19N2_UP	AD0002R07C03N2_UP	Up-Up	GTCAATTTTTGTGTTGGTGCAACTC	CGTGGGAGTGGACAGGTGAGGGCGT	501	7532	801	YWHAG	95681	71181	TSGA14
DB0001R01C19N2_DN	AD0002R07C03N2_DN	Dn-Dn	CCTCTCCTCCCCGAAGGACCAGCTC	CGGGATACACACAACCTCAAAGGGA	108	7532	801	YWHAG	95681	71181	TSGA14
DB0001R01C19N2_UP	AD0002R07C08N2_UP	Up-Up	GTCAATTTTTGTGTTGGTGCAACTC	CGATAATTGTGCCTGGGTCATGGTG	167	7532	801	YWHAG	95681	71181	TSGA14
DB0001R01C19N2_UP	AD0002R07C12N2_UP	Up-Up	GTCAATTTTTGTGTTGGTGCAACTC	CACTTAGACTAACCTGTCGCGGGTC	359	7532	801	YWHAG	5566	71136	PRKACA
DB0001R01C19N2_DN	AD0002R07C12N2_DN	Dn-Dn	CCTCTCCTCCCCGAAGGACCAGCTC	AGCGAGAACACATACGAACGGAACA	545	7532	801	YWHAG	5566	71136	PRKACA
DB0001R01C19N2_UP	AD0002R07C21N2_UP	Up-Up	GTCAATTTTTGTGTTGGTGCAACTC	GTTGCACCAGGGGGGTATTGGCTGA	71	7532	801	YWHAG	5048	12270	PAFAH1B1
DB0001R01C19N2_DN	AD0002R07C21N2_DN	Dn-Dn	CCTCTCCTCCCCGAAGGACCAGCTC	TCGCTGGCCTCAACGCTAATATCCC	784	7532	801	YWHAG	5048	12270	PAFAH1B1
DB0001R01C19N2_UP	AD0002R08C04N2_UP	Up-Up	GTCAATTTTTGTGTTGGTGCAACTC	ATAGCAGGTTCTGTTGAGCGTTGGC	393	7532	801	YWHAG	79600	71186	TCTN1
DB0001R01C19N2_DN	AD0002R08C04N2_DN	Dn-Dn	CCTCTCCTCCCCGAAGGACCAGCTC	GGCAACGACCCTCGTGCTTAGAACT	368	7532	801	YWHAG	79600	71186	TCTN1
DB0001R01C19N2_UP	AD0002R08C08N2_UP	Up-Up	GTCAATTTTTGTGTTGGTGCAACTC	GAATCCTTCAGTACGGGCGGGGGGC	144	7532	801	YWHAG	79600	71186	TCTN1
DB0001R01C19N2_DN	AD0002R08C08N2_DN	Dn-Dn	CCTCTCCTCCCCGAAGGACCAGCTC	CTGTGCCCAACTCTTCTGCTCCTGT	363	7532	801	YWHAG	79600	71186	TCTN1
DB0001R01C19N2_UP	AD0002R08C16N1_UP	Up-Up	GTCAATTTTTGTGTTGGTGCAACTC	TACTTTTGTTCTTTCATATTTCTAA	1	7532	801	YWHAG	10464	71402	PIBF1
DB0001R01C19N2_DN	AD0002R08C16N1_DN	Dn-Dn	CCTCTCCTCCCCGAAGGACCAGCTC	AAAGAACAACAAGACGGGCAAGAAC	406	7532	801	YWHAG	10464	71402	PIBF1
DB0001R01C19N2_DN	AD0002R09C03N2_DN	Dn-Dn	CCTCTCCTCCCCGAAGGACCAGCTC	CGACTCACTTTTAAAAACAACTAAG	271	7532	801	YWHAG	10460	71455	TACC3
DB0001R01C19N2_UP	AD0002R09C12N2_UP	Up-Up	GTCAATTTTTGTGTTGGTGCAACTC	TGAAACCCTGGTGCACATAGTTCTA	1427	7532	801	YWHAG	51175	1716	TUBE1
DB0001R01C19N2_DN	AD0002R09C12N2_DN	Dn-Dn	CCTCTCCTCCCCGAAGGACCAGCTC	CTTACTTATGTTGCACGGGAGGTCT	854	7532	801	YWHAG	51175	1716	TUBE1
DB0001R01C19N2_UP	AD0002R09C15N2_UP	Up-Up	GTCAATTTTTGTGTTGGTGCAACTC	ATGGTGACCTATCGAATATCGTTTG	31	7532	801	YWHAG	51175	2163	TUBE1
DB0001R01C19N2_DN	AD0002R09C15N2_DN	Dn-Dn	CCTCTCCTCCCCGAAGGACCAGCTC	GGCCTAGGAGATATTCTGATCAGAA	349	7532	801	YWHAG	51175	2163	TUBE1
DB0001R01C19N2_UP	AD0002R09C23N1_UP	Up-Up	GTCAATTTTTGTGTTGGTGCAACTC	GTCCTAAATGTGATCAGTTTGGGTT	590	7532	801	YWHAG	284076	2303	TTLL6
DB0001R01C19N2_DN	AD0002R09C23N1_DN	Dn-Dn	CCTCTCCTCCCCGAAGGACCAGCTC	AAACAAATTACAACACAGCGTCATA	202	7532	801	YWHAG	284076	2303	TTLL6
DB0001R01C19N2_UP	AD0002R10C02N1_UP	Up-Up	GTCAATTTTTGTGTTGGTGCAACTC	ATGGGAACAGGTACCCGCTTCAGGA	392	7532	801	YWHAG	284076	2303	TTLL6
DB0001R01C19N2_DN	AD0002R10C02N1_DN	Dn-Dn	CCTCTCCTCCCCGAAGGACCAGCTC	CGAGTTCCCGGGTACCGCCGGATTT	378	7532	801	YWHAG	284076	2303	TTLL6
DB0001R01C19N2_UP	AD0002R10C06N2_UP	Up-Up	GTCAATTTTTGTGTTGGTGCAACTC	AATAGAAAGTCCGGTCTCGCTTCAT	267	7532	801	YWHAG	79959	1190	CEP76
DB0001R01C19N2_DN	AD0002R10C06N2_DN	Dn-Dn	CCTCTCCTCCCCGAAGGACCAGCTC	GTGATACCAAAGGCGACAGCCGGGA	58	7532	801	YWHAG	79959	1190	CEP76
DB0001R01C19N2_UP	AD0002R10C10N2_UP	Up-Up	GTCAATTTTTGTGTTGGTGCAACTC	GGGGTGAAGGCCAAACTGAGCTGGC	87	7532	801	YWHAG	79959	1190	CEP76
DB0001R01C19N2_UP	AD0002R10C19N2_UP	Up-Up	GTCAATTTTTGTGTTGGTGCAACTC	CTATAATTACTTAAACAATGTACAG	59	7532	801	YWHAG	90410	4088	IFT20
DB0001R01C19N2_DN	AD0002R10C19N2_DN	Dn-Dn	CCTCTCCTCCCCGAAGGACCAGCTC	CGATCGTCGCAGAGGAATAAGCATG	106	7532	801	YWHAG	90410	4088	IFT20
DB0001R01C19N2_UP	AD0002R11C05N2_UP	Up-Up	GTCAATTTTTGTGTTGGTGCAACTC	ATTTTTGTGGTGGAGATAAGGTCGG	5	7532	801	YWHAG	27077	4426	B9D1
DB0001R01C19N2_DN	AD0002R11C05N2_DN	Dn-Dn	CCTCTCCTCCCCGAAGGACCAGCTC	CTACAACGTACGCAGTGCATATATG	89	7532	801	YWHAG	27077	4426	B9D1
DB0001R01C19N2_UP	AD0002R11C07N1_UP	Up-Up	GTCAATTTTTGTGTTGGTGCAACTC	CAGGAGCAAGCTCCATCGGTCTAGG	14	7532	801	YWHAG	27077	4426	B9D1
DB0001R01C19N2_DN	AD0002R11C07N1_DN	Dn-Dn	CCTCTCCTCCCCGAAGGACCAGCTC	AACTGAACACCTAGGTTTAATCCCA	317	7532	801	YWHAG	27077	4426	B9D1
DB0001R01C19N2_UP	AD0002R11C12N2_UP	Up-Up	GTCAATTTTTGTGTTGGTGCAACTC	TGGTGATTTTAGGGGATTGACTAAT	57	7532	801	YWHAG	51053	5591	GMNN
DB0001R01C19N2_UP	AD0002R11C19N1_UP	Up-Up	GTCAATTTTTGTGTTGGTGCAACTC	CAAAATCTGCCCAAGTATAGCTGC	43	7532	801	YWHAG	51053	5591	GMNN
DB0001R01C19N2_DN	AD0002R11C19N1_DN	Dn-Dn	CCTCTCCTCCCCGAAGGACCAGCTC	TTGTATACTAGTAAACATCAGAATA	163	7532	801	YWHAG	51053	5591	GMNN
DB0001R01C19N2_UP	AD0002R11C22N2_UP	Up-Up	GTCAATTTTTGTGTTGGTGCAACTC	CAAGTACCTTATCGTACAAATTCTG	144	7532	801	YWHAG	5708	5171	PSMD2
DB0001R01C19N2_DN	AD0002R11C22N2_DN	Dn-Dn	CCTCTCCTCCCCGAAGGACCAGCTC	GAAACTGCAAATTCGAATAGATTAT	305	7532	801	YWHAG	5708	5171	PSMD2
DB0001R01C19N2_UP	AD0002R12C14N2_UP	Up-Up	GTCAATTTTTGTGTTGGTGCAACTC	CCATGTTACGCGCTAAGGCCTCAAC	186	7532	801	YWHAG	10933	4430	MORF4L1
DB0001R01C19N2_DN	AD0002R12C14N2_DN	Dn-Dn	CCTCTCCTCCCCGAAGGACCAGCTC	CATCCAGCACCGCCCAAAACAACAG	138	7532	801	YWHAG	10933	4430	MORF4L1
DB0001R01C19N2_UP	AD0002R12C17N2_UP	Up-Up	GTCAATTTTTGTGTTGGTGCAACTC	CCGTGCAGGGGTAGTACTGGAAGGG	416	7532	801	YWHAG	6015	4435	RING1
DB0001R01C19N2_DN	AD0002R12C17N2_DN	Dn-Dn	CCTCTCCTCCCCGAAGGACCAGCTC	CACGCCTACTACCAAGAGTTAGCGT	69	7532	801	YWHAG	6015	4435	RING1
DB0001R01C19N2_DN	AD0002R12C21N2_DN	Dn-Dn	CCTCTCCTCCCCGAAGGACCAGCTC	CCCCGCCGTCCAAGCGGAACTTACT	1	7532	801	YWHAG	5111	3156	PCNA
DB0001R01C19N2_UP	AD0002R13C03N2_UP	Up-Up	GTCAATTTTTGTGTTGGTGCAACTC	TAAGGAACGTGCGGATTGGGCGTGGG	330	7532	801	YWHAG	5111	3156	PCNA
DB0001R01C19N2_DN	AD0002R13C03N2_DN	Dn-Dn	CCTCTCCTCCCCGAAGGACCAGCTC	ACCACACTTACTATAACGTTTATCA	338	7532	801	YWHAG	5111	3156	PCNA
DB0001R01C19N2_UP	AD0002R13C10N2_UP	Up-Up	GTCAATTTTTGTGTTGGTGCAACTC	AAAAATGTCTTCCATGTCAGCTGAG	75	7532	801	YWHAG	5701	7961	PSMC2
DB0001R01C19N2_UP	AD0002R13C16N2_UP	Up-Up	GTCAATTTTTGTGTTGGTGCAACTC	ATTCTGTAATCGCTGCCTCCACGTC	994	7532	801	YWHAG	1019	4019	CDK4
DB0001R01C19N2_DN	AD0002R13C16N2_DN	Dn-Dn	CCTCTCCTCCCCGAAGGACCAGCTC	AATAACTAGCCTACAATAGTATTGA	762	7532	801	YWHAG	1019	4019	CDK4
DB0001R01C19N2_UP	AD0002R13C21N2_UP	Up-Up	GTCAATTTTTGTGTTGGTGCAACTC	GATTCAGGACGACGTGCAAGGAGGG	369	7532	801	YWHAG	56904	6148	SH3GLB2
DB0001R01C19N2_DN	AD0002R13C21N2_DN	Dn-Dn	CCTCTCCTCCCCGAAGGACCAGCTC	CCGGCAAGCGTCAGATTCGACCGGC	54	7532	801	YWHAG	56904	6148	SH3GLB2
DB0001R01C19N2_DN	AD0002R14C01N2_DN	Dn-Dn	CCTCTCCTCCCCGAAGGACCAGCTC	CATGAGGCCCCATCCTCGTCCCGGT	105	7532	801	YWHAG	6285	3757	S100B
DB0001R01C19N2_UP	AD0002R14C05N2_UP	Up-Up	GTCAATTTTTGTGTTGGTGCAACTC	CTTAATGTAATTAACAAACCTTAAC	96	7532	801	YWHAG	638	3740	BIK
DB0001R01C19N2_DN	AD0002R14C05N2_DN	Dn-Dn	CCTCTCCTCCCCGAAGGACCAGCTC	CTCCAGAGCGTCCCGTGCCACGCAC	724	7532	801	YWHAG	638	3740	BIK
DB0001R01C19N2_DN	AD0002R14C11N2_DN	Dn-Dn	CCTCTCCTCCCCGAAGGACCAGCTC	TTTTCGCAGTGAGCACTTGTTATCC	7	7532	801	YWHAG	84100	1857	ARL6
DB0001R01C19N2_DN	AD0002R14C14N2_DN	Dn-Dn	CCTCTCCTCCCCGAAGGACCAGCTC	TCCCGCACCTAGCCTTCACGACAAA	189	7532	801	YWHAG	1639	8953	DCTN1
DB0001R01C19N2_DN	AD0002R14C15N2_DN	Dn-Dn	CCTCTCCTCCCCGAAGGACCAGCTC	GTACTACCAAATGAAATCTCAACTC	3	7532	801	YWHAG	1639	8953	DCTN1
DB0001R01C19N2_UP	AD0002R14C19N1_UP	Up-Up	GTCAATTTTTGTGTTGGTGCAACTC	GGGTGGGCAGGATCGAACGACGGAC	659	7532	801	YWHAG	79441	4024	HAUS3
DB0001R01C19N2_DN	AD0002R14C23N2_DN	Dn-Dn	CCTCTCCTCCCCGAAGGACCAGCTC	AGGTTGTCACGTTGACTTATTCTCT	8	7532	801	YWHAG	79441	4024	HAUS3
DB0001R01C19N2_UP	AD0002R14C24N1_UP	Up-Up	GTCAATTTTTGTGTTGGTGCAACTC	TCTTGAGACCAATTACTGAGTTTAG	612	7532	801	YWHAG	1069	5663	CETN2
DB0001R01C19N2_DN	AD0002R14C24N1_DN	Dn-Dn	CCTCTCCTCCCCGAAGGACCAGCTC	GGAGTTCCGCGGGCATCCAGCCTCG	513	7532	801	YWHAG	1069	5663	CETN2
DB0001R01C19N2_UP	AD0002R15C08N2_UP	Up-Up	GTCAATTTTTGTGTTGGTGCAACTC	TCGCAGTCGTTCGGTTGGGTGACTG	147	7532	801	YWHAG	1069	5663	CETN2
DB0001R01C19N2_DN	AD0002R15C08N2_DN	Dn-Dn	CCTCTCCTCCCCGAAGGACCAGCTC	CCTGTGCGCGGTCCACCGTGGTACA	86	7532	801	YWHAG	1069	5663	CETN2
DB0001R01C19N2_UP	AD0002R15C10N2_UP	Up-Up	GTCAATTTTTGTGTTGGTGCAACTC	TCTTTCCATATAAATGCGGAACGTC	1301	7532	801	YWHAG	80321	1596	CEP70
DB0001R01C19N2_DN	AD0002R15C10N2_DN	Dn-Dn	CCTCTCCTCCCCGAAGGACCAGCTC	GTGCATTCTCTCTAACCCAAATGGC	358	7532	801	YWHAG	80321	1596	CEP70
DB0001R01C19N2_UP	AD0002R15C12N2_UP	Up-Up	GTCAATTTTTGTGTTGGTGCAACTC	CTGAATATATGTGATGGTATTGAGG	1	7532	801	YWHAG	80321	1596	CEP70
DB0001R01C19N2_UP	AD0002R15C15N2_UP	Up-Up	GTCAATTTTTGTGTTGGTGCAACTC	AAAATTGTACCTGCAAATTGATAGC	15	7532	801	YWHAG	23177	3746	CEP68
DB0001R01C19N2_DN	AD0002R15C15N2_DN	Dn-Dn	CCTCTCCTCCCCGAAGGACCAGCTC	TAGGCCGAAAATGAGACCTCATAGA	79	7532	801	YWHAG	23177	3746	CEP68
DB0001R01C19N2_UP	AD0002R15C18N2_UP	Up-Up	GTCAATTTTTGTGTTGGTGCAACTC	GAGTGGTCGTGAAGTGGGCGGGCAG	339	7532	801	YWHAG	22852	70210	ANKRD26
DB0001R01C19N2_DN	AD0002R15C18N2_DN	Dn-Dn	CCTCTCCTCCCCGAAGGACCAGCTC	GCATTCTTCCACAACTCCCGCCATC	157	7532	801	YWHAG	22852	70210	ANKRD26
DB0001R01C19N2_UP	AD0002R15C19N2_UP	Up-Up	GTCAATTTTTGTGTTGGTGCAACTC	AGAACATGTGTACATGGCCAGGAAT	1	7532	801	YWHAG	22852	70210	ANKRD26
DB0001R01C19N2_UP	AD0002R16C02N2_UP	Up-Up	GTCAATTTTTGTGTTGGTGCAACTC	GATATTGTCGGAATTGCCAATTCGC	403	7532	801	YWHAG	22852	70210	ANKRD26
DB0001R01C19N2_DN	AD0002R16C02N2_DN	Dn-Dn	CCTCTCCTCCCCGAAGGACCAGCTC	CACGTTCAAAGATGCCGACAAGGGC	102	7532	801	YWHAG	22852	70210	ANKRD26
DB0001R01C19N2_UP	AD0002R16C03N2_UP	Up-Up	GTCAATTTTTGTGTTGGTGCAACTC	GGGAATGGGAACCTATGATAGCTGTT	5	7532	801	YWHAG	22852	70210	ANKRD26
DB0001R01C19N2_DN	AD0002R16C03N2_DN	Dn-Dn	CCTCTCCTCCCCGAAGGACCAGCTC	GACAGAGATAGCATACTACCTAATA	69	7532	801	YWHAG	22852	70210	ANKRD26
DB0001R01C19N2_UP	AD0002R16C13N2_UP	Up-Up	GTCAATTTTTGTGTTGGTGCAACTC	TCTCCATTCATTGGTTAAGCGCAAT	295	7532	801	YWHAG	9793	9657	CKAP5
DB0001R01C19N2_DN	AD0002R16C13N2_DN	Dn-Dn	CCTCTCCTCCCCGAAGGACCAGCTC	CGCCGTTTCATGCCCAGGGGCGAAT	136	7532	801	YWHAG	9793	9657	CKAP5
DB0001R01C19N2_UP	AD0002R16C19N1_UP	Up-Up	GTCAATTTTTGTGTTGGTGCAACTC	GCCGCGGGATGCCCTGGGAGCTGCG	775	7532	801	YWHAG	9793	9657	CKAP5
DB0001R01C19N2_UP	AD0002R16C22N1_UP	Up-Up	GTCAATTTTTGTGTTGGTGCAACTC	GCAAGAGGAGAAAAAAGAGTTATAG	28	7532	801	YWHAG	10013	2397	HDAC6
DB0001R01C19N2_DN	AD0002R16C22N1_DN	Dn-Dn	CCTCTCCTCCCCGAAGGACCAGCTC	TACTATTGTAATTATTAACCGTTGT	180	7532	801	YWHAG	10013	2397	HDAC6
DB0001R01C19N2_UP	AD0003R01C02N1_UP	Up-Up	GTCAATTTTTGTGTTGGTGCAACTC	AAGTCCGTGGGTACGGCTGGGGGGG	88	7532	801	YWHAG	10013	2397	HDAC6
DB0001R01C19N2_DN	AD0003R01C02N1_DN	Dn-Dn	CCTCTCCTCCCCGAAGGACCAGCTC	TGCAGTTGTATCGAGAACGCATCAA	625	7532	801	YWHAG	10013	2397	HDAC6
DB0001R01C19N2_UP	AD0003R01C19N2_UP	Up-Up	GTCAATTTTTGTGTTGGTGCAACTC	TGCGTCTCATCAGCCTTTACTTATA	136	7532	801	YWHAG	6810	8013	STX4
DB0001R01C19N2_DN	AD0003R01C19N2_DN	Dn-Dn	CCTCTCCTCCCCGAAGGACCAGCTC	TACCCCACAGTTTCGACAAAGATAT	54	7532	801	YWHAG	6810	8013	STX4
DB0001R01C19N2_UP	AD0003R01C23N2_UP	Up-Up	GTCAATTTTTGTGTTGGTGCAACTC	AGCTCATTCGTGTGATTCCGTGTAT	423	7532	801	YWHAG	6810	8013	STX4
DB0001R01C19N2_DN	AD0003R01C23N2_DN	Dn-Dn	CCTCTCCTCCCCGAAGGACCAGCTC	AGCCGGCTTGAACACCCTCTCTAAC	2	7532	801	YWHAG	6810	8013	STX4
DB0001R01C19N2_UP	AD0003R01C24N2_UP	Up-Up	GTCAATTTTTGTGTTGGTGCAACTC	TTTTTGGATATTATGAGCTCTCTGC	260	7532	801	YWHAG	9112	8956	MTA1
DB0001R01C19N2_DN	AD0003R01C24N2_DN	Dn-Dn	CCTCTCCTCCCCGAAGGACCAGCTC	GCACGGCCTGACGCAACTTCCGGGA	104	7532	801	YWHAG	9112	8956	MTA1
DB0001R01C19N2_UP	AD0003R02C03N2_UP	Up-Up	GTCAATTTTTGTGTTGGTGCAACTC	ATTAGAGGATCCTTACACTAAGCAG	83	7532	801	YWHAG	5932	1563	RBBP8
DB0001R01C19N2_DN	AD0003R02C03N2_DN	Dn-Dn	CCTCTCCTCCCCGAAGGACCAGCTC	CATACGCTTAGCAGAACACGTTGAT	21	7532	801	YWHAG	5932	1563	RBBP8
DB0001R01C19N2_UP	AD0003R02C07N2_UP	Up-Up	GTCAATTTTTGTGTTGGTGCAACTC	GCACGGTGGGGGAAGGGTGGAAGTT	36	7532	801	YWHAG	6844	4137	VAMP2
DB0001R01C19N2_UP	AD0003R02C08N1_UP	Up-Up	GTCAATTTTTGTGTTGGTGCAACTC	TGCGGTGAGGGGTGGTGGCGGGGGG	252	7532	801	YWHAG	6844	4137	VAMP2
DB0001R01C19N2_DN	AD0003R02C08N1_DN	Dn-Dn	CCTCTCCTCCCCGAAGGACCAGCTC	TAGTTATCCTCGTTCAAGTGCCATA	46	7532	801	YWHAG	6844	4137	VAMP2
DB0001R01C19N2_UP	AD0003R02C13N2_UP	Up-Up	GTCAATTTTTGTGTTGGTGCAACTC	CACGGGCCGCACGGACGGCGAGCAT	2	7532	801	YWHAG	9111	7519	NMI
DB0001R01C19N2_DN	AD0003R02C15N1_DN	Dn-Dn	CCTCTCCTCCCCGAAGGACCAGCTC	ACGGCCAACCCTCAGATCTGCGCCA	155	7532	801	YWHAG	27258	5664	LSM3
DB0001R01C19N2_UP	AD0003R02C19N2_UP	Up-Up	GTCAATTTTTGTGTTGGTGCAACTC	AATGTTTCATCCTACGTGTATGAAG	160	7532	801	YWHAG	114932	2777	MRFAP1L1
DB0001R01C19N2_DN	AD0003R02C19N2_DN	Dn-Dn	CCTCTCCTCCCCGAAGGACCAGCTC	GTAATAGAGTAAGACCCGATTATGT	472	7532	801	YWHAG	114932	2777	MRFAP1L1
DB0001R01C19N2_UP	AD0003R02C22N2_UP	Up-Up	GTCAATTTTTGTGTTGGTGCAACTC	CTGTGTTGTGTCATTTATGTTTGAT	132	7532	801	YWHAG	114932	2777	MRFAP1L1
DB0001R01C19N2_DN	AD0003R02C22N2_DN	Dn-Dn	CCTCTCCTCCCCGAAGGACCAGCTC	TTAAACTAGGAATAGCCTACATTTA	463	7532	801	YWHAG	114932	2777	MRFAP1L1
DB0001R01C19N2_UP	AD0003R02C23N1_UP	Up-Up	GTCAATTTTTGTGTTGGTGCAACTC	ATGGGAGGGAGGGGGTGGTGTGGAG	46	7532	801	YWHAG	6271	5964	S100A1
DB0001R01C19N2_DN	AD0003R02C23N1_DN	Dn-Dn	CCTCTCCTCCCCGAAGGACCAGCTC	ACGGGCTAATACAATAGTGTTAATG	53	7532	801	YWHAG	6271	5964	S100A1
DB0001R01C19N2_UP	AD0003R03C13N2_UP	Up-Up	GTCAATTTTTGTGTTGGTGCAACTC	AAAAGATAGTACCAGGAGACGTGGG	232	7532	801	YWHAG	22974	3600	TPX2
DB0001R01C19N2_DN	AD0003R03C13N2_DN	Dn-Dn	CCTCTCCTCCCCGAAGGACCAGCTC	AACTGTTTAGATTCTCGTGACTTGA	298	7532	801	YWHAG	22974	3600	TPX2
DB0001R01C19N2_UP	AD0003R03C14N2_UP	Up-Up	GTCAATTTTTGTGTTGGTGCAACTC	CTATTTTCAGGACCTCCATTTAAAT	440	7532	801	YWHAG	22974	3600	TPX2
DB0001R01C19N2_DN	AD0003R03C14N2_DN	Dn-Dn	CCTCTCCTCCCCGAAGGACCAGCTC	CGCAGACGCTCTGCTCATTGTCGTA	213	7532	801	YWHAG	22974	3600	TPX2
DB0001R01C19N2_UP	AD0003R03C15N2_UP	Up-Up	GTCAATTTTTGTGTTGGTGCAACTC	GTCTTTGTGCTATGCATCATACAAA	168	7532	801	YWHAG	26140	9089	TTLL3
DB0001R01C19N2_DN	AD0003R03C15N2_DN	Dn-Dn	CCTCTCCTCCCCGAAGGACCAGCTC	TTTGCTGCGCCATCTACGCCAGACA	111	7532	801	YWHAG	26140	9089	TTLL3
DB0001R01C19N2_UP	AD0003R03C18N2_UP	Up-Up	GTCAATTTTTGTGTTGGTGCAACTC	AAGACGATGGGGGGTAGGACGGGGG	352	7532	801	YWHAG	26140	9089	TTLL3
DB0001R01C19N2_DN	AD0003R03C18N2_DN	Dn-Dn	CCTCTCCTCCCCGAAGGACCAGCTC	CTAAACGAATCTTCACCACTGTTCC	1152	7532	801	YWHAG	26140	9089	TTLL3
DB0001R01C19N2_UP	AD0003R03C20N2_UP	Up-Up	GTCAATTTTTGTGTTGGTGCAACTC	GCATTAGACAGGTTAGTCATACCGC	907	7532	801	YWHAG	5347	2963	PLK1
DB0001R01C19N2_DN	AD0003R03C20N2_DN	Dn-Dn	CCTCTCCTCCCCGAAGGACCAGCTC	TTGGAAGTTTTCCCATCAACGATAG	735	7532	801	YWHAG	5347	2963	PLK1
DB0001R01C19N2_UP	AD0003R04C06N2_UP	Up-Up	GTCAATTTTTGTGTTGGTGCAACTC	ATGGGGTACGGCACAGCTGTTACAC	91	7532	801	YWHAG	585	1740	BBS4
DB0001R01C19N2_DN	AD0003R04C06N2_DN	Dn-Dn	CCTCTCCTCCCCGAAGGACCAGCTC	CCCACCCCACGTCCCTCCATGCTCC	72	7532	801	YWHAG	585	1740	BBS4
DB0001R01C19N2_DN	AD0003R04C08N2_DN	Dn-Dn	CCTCTCCTCCCCGAAGGACCAGCTC	TTTCTATGCCATACAAGAGGCGAAT	199	7532	801	YWHAG	585	1740	BBS4
DB0001R01C19N2_UP	AD0003R04C15N1_UP	Up-Up	GTCAATTTTTGTGTTGGTGCAACTC	GGGATCTGAGTTAGGTGGGCTTGGC	33	7532	801	YWHAG	54585	10414	LZTFL1
DB0001R01C19N2_UP	AD0003R04C16N2_UP	Up-Up	GTCAATTTTTGTGTTGGTGCAACTC	AAGTGTTTATGAGTAGCTGGCATGA	1240	7532	801	YWHAG	129880	10732	BBS5
DB0001R01C19N2_DN	AD0003R04C16N2_DN	Dn-Dn	CCTCTCCTCCCCGAAGGACCAGCTC	CCAAAAGCGACAACTATTCGTATTA	750	7532	801	YWHAG	129880	10732	BBS5
DB0001R01C19N2_UP	AD0003R04C18N2_UP	Up-Up	GTCAATTTTTGTGTTGGTGCAACTC	CCGTGAATACGCAGACTCTGCCCGG	253	7532	801	YWHAG	153241	10401	CEP120
DB0001R01C19N2_DN	AD0003R04C18N2_DN	Dn-Dn	CCTCTCCTCCCCGAAGGACCAGCTC	CTCAAAGCATTTAGATACTGAAAAA	49	7532	801	YWHAG	153241	10401	CEP120
DB0001R01C19N2_UP	AD0003R05C01N2_UP	Up-Up	GTCAATTTTTGTGTTGGTGCAACTC	AAATGTCATGGTAATTGGGACGAAG	14	7532	801	YWHAG	4957	3043	ODF2
DB0001R01C19N2_DN	AD0003R05C01N2_DN	Dn-Dn	CCTCTCCTCCCCGAAGGACCAGCTC	ATCAAATGGTCTGAATTGACATTTG	268	7532	801	YWHAG	4957	3043	ODF2
DB0001R01C19N2_UP	AD0003R05C07N2_UP	Up-Up	GTCAATTTTTGTGTTGGTGCAACTC	TGACTATTTTGATCTGTGGGTCGGA	237	7532	801	YWHAG	93323	7014	HAUS8
DB0001R01C19N2_DN	AD0003R05C07N2_DN	Dn-Dn	CCTCTCCTCCCCGAAGGACCAGCTC	GCGTTCACAATAAACAAGGTAAATG	374	7532	801	YWHAG	93323	7014	HAUS8
DB0001R01C19N2_UP	AD0003R05C11N2_UP	Up-Up	GTCAATTTTTGTGTTGGTGCAACTC	AAACCGCAGGTTTGTGTTAGTTCTA	387	7532	801	YWHAG	93323	7014	HAUS8
DB0001R01C19N2_DN	AD0003R05C11N2_DN	Dn-Dn	CCTCTCCTCCCCGAAGGACCAGCTC	GTGATTCGATATGATACAAATGTCC	1555	7532	801	YWHAG	93323	7014	HAUS8
DB0001R01C19N2_UP	AD0003R05C20N2_UP	Up-Up	GTCAATTTTTGTGTTGGTGCAACTC	ATTGATAGAAGTAGAATTTCAGTGC	69	7532	801	YWHAG	9094	2588	UNC119
DB0001R01C19N2_DN	AD0003R05C20N2_DN	Dn-Dn	CCTCTCCTCCCCGAAGGACCAGCTC	CCATGACTTACCGACAGAGAAAATA	202	7532	801	YWHAG	9094	2588	UNC119
DB0001R01C19N2_DN	AD0003R05C23N2_DN	Dn-Dn	CCTCTCCTCCCCGAAGGACCAGCTC	AGTGCTAGGCCAAACATATCTAATC	267	7532	801	YWHAG	55722	3636	CEP72
DB0001R01C19N2_UP	AD0003R06C01N2_UP	Up-Up	GTCAATTTTTGTGTTGGTGCAACTC	GAGGCTTAAAATATTAGTCACAGAT	266	7532	801	YWHAG	55722	3636	CEP72
DB0001R01C19N2_DN	AD0003R06C01N2_DN	Dn-Dn	CCTCTCCTCCCCGAAGGACCAGCTC	AATGGTCACAAAGATTTTCGTTAGG	422	7532	801	YWHAG	55722	3636	CEP72
DB0001R01C19N2_UP	AD0003R06C02N2_UP	Up-Up	GTCAATTTTTGTGTTGGTGCAACTC	GGAGTGTATTTAATACTAGACGTTA	193	7532	801	YWHAG	54585	1540	LZTFL1
DB0001R01C19N2_UP	AD0003R06C04N2_UP	Up-Up	GTCAATTTTTGTGTTGGTGCAACTC	GACTAAGCGCTGCGGGGATGCGGGG	1	7532	801	YWHAG	54585	1540	LZTFL1
DB0001R01C19N2_UP	AD0003R06C08N2_UP	Up-Up	GTCAATTTTTGTGTTGGTGCAACTC	CGGAAACCGGCATGAGCGGTGAGTA	313	7532	801	YWHAG	83540	5774	NUF2
DB0001R01C19N2_DN	AD0003R06C08N2_DN	Dn-Dn	CCTCTCCTCCCCGAAGGACCAGCTC	GTAGAAGATATACGAAACGGACCTT	66	7532	801	YWHAG	83540	5774	NUF2
DB0001R01C19N2_UP	AD0003R06C12N2_UP	Up-Up	GTCAATTTTTGTGTTGGTGCAACTC	TAAGACATCGGTCAAATCCCCAGCT	284	7532	801	YWHAG	60509	4496	AGBL5
DB0001R01C19N2_DN	AD0003R06C12N2_DN	Dn-Dn	CCTCTCCTCCCCGAAGGACCAGCTC	TTACAAATACCTATATATGGTCTGC	71	7532	801	YWHAG	60509	4496	AGBL5
DB0001R01C19N2_UP	AD0003R06C17N2_UP	Up-Up	GTCAATTTTTGTGTTGGTGCAACTC	GTTATAATGTCGGCCACGACGTGGT	242	7532	801	YWHAG	60509	4496	AGBL5
DB0001R01C19N2_DN	AD0003R06C17N2_DN	Dn-Dn	CCTCTCCTCCCCGAAGGACCAGCTC	AAACCGCGCAAACCCCGTGGACCCA	246	7532	801	YWHAG	60509	4496	AGBL5
DB0001R01C22N2_UP	AD0001R01C01N2_UP	Up-Up	TTTAAACATATCGCAAGCGTAAGCG	CTTTCTTATGTACCGGATAGTGTGG	699	7532	801	YWHAG	9814	9688	SFI1
DB0001R01C22N2_DN	AD0001R01C01N2_DN	Dn-Dn	CCCCCAAACGATCCCCTCCATATCG	TTACTCTTCTAGCGAAACAACGCTC	1017	7532	801	YWHAG	9814	9688	SFI1
DB0001R01C22N2_UP	AD0001R01C03N2_UP	Up-Up	TTTAAACATATCGCAAGCGTAAGCG	CCGGGGGTGGGGAGACGGCCCTGGA	1346	7532	801	YWHAG	9814	9688	SFI1
DB0001R01C22N2_DN	AD0001R01C03N2_DN	Dn-Dn	CCCCCAAACGATCCCCTCCATATCG	GTGGACGTTTAAAATTTAAGGAACG	1401	7532	801	YWHAG	9814	9688	SFI1
DB0001R01C22N2_UP	AD0001R01C04N2_UP	Up-Up	TTTAAACATATCGCAAGCGTAAGCG	GGAGACGAACCGATAGGGGACAGGA	284	7532	801	YWHAG	2275	5359	FHL3
DB0001R01C22N2_DN	AD0001R01C04N2_DN	Dn-Dn	CCCCCAAACGATCCCCTCCATATCG	AATAATGACAAACACCTTTACACGG	737	7532	801	YWHAG	2275	5359	FHL3
DB0001R01C22N2_DN	AD0001R01C05N2_DN	Dn-Dn	CCCCCAAACGATCCCCTCCATATCG	TCACTCGCAACTCAACTGTTTGTAG	64	7532	801	YWHAG	2275	5359	FHL3
DB0001R01C22N2_UP	AD0001R01C09N2_UP	Up-Up	TTTAAACATATCGCAAGCGTAAGCG	AATTGAACGGTCAGTGGCATTCCCG	103	7532	801	YWHAG	7532	801	YWHAG
DB0001R01C22N2_DN	AD0001R01C09N2_DN	Dn-Dn	CCCCCAAACGATCCCCTCCATATCG	ATCATGCCGCGCTAGTTGGAGCTCT	213	7532	801	YWHAG	7532	801	YWHAG
DB0001R01C22N2_UP	AD0001R01C10N2_UP	Up-Up	TTTAAACATATCGCAAGCGTAAGCG	ATCGTACATTCAATCTATGCGACCG	494	7532	801	YWHAG	7532	801	YWHAG
DB0001R01C22N2_DN	AD0001R01C10N2_DN	Dn-Dn	CCCCCAAACGATCCCCTCCATATCG	CATCACCGCCACTTGTTACATGAAA	721	7532	801	YWHAG	7532	801	YWHAG
DB0001R01C22N2_UP	AD0001R01C12N2_UP	Up-Up	TTTAAACATATCGCAAGCGTAAGCG	CACATATAAAATCTTCATGTGCAAT	789	7532	801	YWHAG	1020	3701	CDK5
DB0001R01C22N2_DN	AD0001R01C12N2_DN	Dn-Dn	CCCCCAAACGATCCCCTCCATATCG	CTGCTGCCCCCATTCCATCCTTGAC	560	7532	801	YWHAG	1020	3701	CDK5
DB0001R01C22N2_UP	AD0001R01C14N2_UP	Up-Up	TTTAAACATATCGCAAGCGTAAGCG	ATATCTTAGGCTGTGTGAACGGTAG	370	7532	801	YWHAG	1020	3701	CDK5
DB0001R01C22N2_DN	AD0001R01C14N2_DN	Dn-Dn	CCCCCAAACGATCCCCTCCATATCG	TCAGTACTAGATACGGAACAAATTA	411	7532	801	YWHAG	1020	3701	CDK5
DB0001R01C22N2_UP	AD0001R01C15N2_UP	Up-Up	TTTAAACATATCGCAAGCGTAAGCG	TTGATCGTGGGCTAGAGTTATGGAT	2124	7532	801	YWHAG	55559	347	HAUS7
DB0001R01C22N2_DN	AD0001R01C15N2_DN	Dn-Dn	CCCCCAAACGATCCCCTCCATATCG	TGTAAGGTTGTCTCAGAAGCCTTGG	656	7532	801	YWHAG	55559	347	HAUS7
DB0001R01C22N2_UP	AD0001R01C16N2_UP	Up-Up	TTTAAACATATCGCAAGCGTAAGCG	GGAAGATACTTGCATCCTCGGGAAG	82	7532	801	YWHAG	55559	347	HAUS7
DB0001R01C22N2_DN	AD0001R01C16N2_DN	Dn-Dn	CCCCCAAACGATCCCCTCCATATCG	CCCTTGTCAGTTCTACTTCCTCGGG	30	7532	801	YWHAG	55559	347	HAUS7
DB0001R01C22N2_UP	AD0001R01C19N2_UP	Up-Up	TTTAAACATATCGCAAGCGTAAGCG	CCCAATGCTTCAGTTGGGGTTAGGC	489	7532	801	YWHAG	10121	3250	ACTR1A
DB0001R01C22N2_DN	AD0001R01C19N2_DN	Dn-Dn	CCCCCAAACGATCCCCTCCATATCG	ACTGAATTTGGGGTTTGCGAGTCTG	46	7532	801	YWHAG	10121	3250	ACTR1A
DB0001R01C22N2_UP	AD0001R01C21N2_UP	Up-Up	TTTAAACATATCGCAAGCGTAAGCG	ACGGCTTCCTCTGGATTTTACTCTC	162	7532	801	YWHAG	10121	3250	ACTR1A
DB0001R01C22N2_DN	AD0001R01C21N2_DN	Dn-Dn	CCCCCAAACGATCCCCTCCATATCG	CTCTATGTAGTAAAGACAGCCAAAA	620	7532	801	YWHAG	10121	3250	ACTR1A
DB0001R01C22N2_DN	AD0001R01C22N2_DN	Dn-Dn	CCCCCAAACGATCCCCTCCATATCG	TCGCGCAGCTAGGCGTAGAGAGCCC	73	7532	801	YWHAG	29922	5633	NME7
DB0001R01C22N2_UP	AD0001R02C01N1_UP	Up-Up	TTTAAACATATCGCAAGCGTAAGCG	GAGTACTTCTGTTCTAGGTCATTGA	102	7532	801	YWHAG	29922	5633	NME7
DB0001R01C22N2_DN	AD0001R02C03N1_DN	Dn-Dn	CCCCCAAACGATCCCCTCCATATCG	TCTCAAAAATGTGAAAAGAAAGGTA	73	7532	801	YWHAG	10382	6055	TUBB4
DB0001R01C22N2_UP	AD0001R02C06N2_UP	Up-Up	TTTAAACATATCGCAAGCGTAAGCG	TCTAATTCTTAGCTCATCAGCCGAC	201	7532	801	YWHAG	10382	6055	TUBB4
DB0001R01C22N2_DN	AD0001R02C06N2_DN	Dn-Dn	CCCCCAAACGATCCCCTCCATATCG	GGTCTGTACAATCTTTAAAATTAGA	87	7532	801	YWHAG	10382	6055	TUBB4
DB0001R01C22N2_UP	AD0001R02C07N2_UP	Up-Up	TTTAAACATATCGCAAGCGTAAGCG	GGGCCCGCTGCAGGCAATGGTGGGG	232	7532	801	YWHAG	10376	1072	TUBA1B
DB0001R01C22N2_DN	AD0001R02C07N2_DN	Dn-Dn	CCCCCAAACGATCCCCTCCATATCG	TCTCGCCCCTAGCAGGGAACCTAGT	696	7532	801	YWHAG	10376	1072	TUBA1B
DB0001R01C22N2_UP	AD0001R02C11N2_UP	Up-Up	TTTAAACATATCGCAAGCGTAAGCG	GGAGGTTGGCGGCCATTCTCGTGCG	557	7532	801	YWHAG	10376	1072	TUBA1B
DB0001R01C22N2_DN	AD0001R02C11N2_DN	Dn-Dn	CCCCCAAACGATCCCCTCCATATCG	AAAATATACATGCGGACATCAAGTT	768	7532	801	YWHAG	10376	1072	TUBA1B
DB0001R01C22N2_UP	AD0001R02C15N1_UP	Up-Up	TTTAAACATATCGCAAGCGTAAGCG	TGGGCGAGCTGAACATGCGGAGGAC	850	7532	801	YWHAG	10376	229	TUBA1B
DB0001R01C22N2_DN	AD0001R02C15N1_DN	Dn-Dn	CCCCCAAACGATCCCCTCCATATCG	TGCATCCGTATTCAATCAGCCACGA	330	7532	801	YWHAG	10376	229	TUBA1B
DB0001R01C22N2_UP	AD0001R02C18N1_UP	Up-Up	TTTAAACATATCGCAAGCGTAAGCG	AAATAATTGGCCCGTCAGAAGTACG	170	7532	801	YWHAG	10376	6115	TUBA1B
DB0001R01C22N2_DN	AD0001R02C18N1_DN	Dn-Dn	CCCCCAAACGATCCCCTCCATATCG	CTGATAGCTAGGGCCATGTCCTCAT	50	7532	801	YWHAG	10376	6115	TUBA1B
DB0001R01C22N2_UP	AD0001R02C19N1_UP	Up-Up	TTTAAACATATCGCAAGCGTAAGCG	TTAACTAGACTTAATTTCTTTCAAT	22	7532	801	YWHAG	10376	6115	TUBA1B
DB0001R01C22N2_DN	AD0001R02C19N1_DN	Dn-Dn	CCCCCAAACGATCCCCTCCATATCG	CGGCCTTCCACCGCTAGGTCATCGA	501	7532	801	YWHAG	10376	6115	TUBA1B
DB0001R01C22N2_UP	AD0001R02C23N1_UP	Up-Up	TTTAAACATATCGCAAGCGTAAGCG	CAAAAACCGTGCACTAATCTGTTAT	604	7532	801	YWHAG	55722	4	CEP72
DB0001R01C22N2_DN	AD0001R02C23N1_DN	Dn-Dn	CCCCCAAACGATCCCCTCCATATCG	GGAAGCACTGCCACTAATACCCGCA	372	7532	801	YWHAG	55722	4	CEP72
DB0001R01C22N2_DN	AD0001R03C02N2_DN	Dn-Dn	CCCCCAAACGATCCCCTCCATATCG	GTCACATAACTGCGCTCACACTACA	1	7532	801	YWHAG	55722	4	CEP72
DB0001R01C22N2_UP	AD0001R03C04N2_UP	Up-Up	TTTAAACATATCGCAAGCGTAAGCG	GGTTTCTGAGGATTGTCTGAGGCGT	159	7532	801	YWHAG	261734	10399	NPHP4
DB0001R01C22N2_DN	AD0001R03C04N2_DN	Dn-Dn	CCCCCAAACGATCCCCTCCATATCG	GGCGCTCGAATCCTTACTCTCATAA	115	7532	801	YWHAG	261734	10399	NPHP4
DB0001R01C22N2_UP	AD0001R03C24N2_UP	Up-Up	TTTAAACATATCGCAAGCGTAAGCG	CCTGCAGGGTATACACCCATCGGCG	105	7532	801	YWHAG	11104	11609	KATNA1
DB0001R01C22N2_DN	AD0001R03C24N2_DN	Dn-Dn	CCCCCAAACGATCCCCTCCATATCG	TTAACCACGTTGATGCTCCGTCGAA	91	7532	801	YWHAG	11104	11609	KATNA1
DB0001R01C22N2_UP	AD0001R04C07N2_UP	Up-Up	TTTAAACATATCGCAAGCGTAAGCG	TGTCACTCGGATAACCACTCATGCC	145	7532	801	YWHAG	6102	11374	RP2
DB0001R01C22N2_DN	AD0001R04C07N2_DN	Dn-Dn	CCCCCAAACGATCCCCTCCATATCG	TTTAATTTCCGACTTCTGTAGCTCC	111	7532	801	YWHAG	6102	11374	RP2
DB0001R01C22N2_UP	AD0001R04C08N2_UP	Up-Up	TTTAAACATATCGCAAGCGTAAGCG	AATGTAGGGTCTTGTGTGCCGTAGG	49	7532	801	YWHAG	6102	11374	RP2
DB0001R01C22N2_DN	AD0001R04C08N2_DN	Dn-Dn	CCCCCAAACGATCCCCTCCATATCG	ACATCTCTCCTAAATTAGCATGCAG	65	7532	801	YWHAG	6102	11374	RP2
DB0001R01C22N2_DN	AD0001R04C09N2_DN	Dn-Dn	CCCCCAAACGATCCCCTCCATATCG	TACAAAGACCCTTTCTAGGTTTGCC	1	7532	801	YWHAG	26146	11570	TRAF3IP1
DB0001R01C22N2_UP	AD0001R04C13N2_UP	Up-Up	TTTAAACATATCGCAAGCGTAAGCG	TGGGCTCCCGCGGGGGAGATTGATG	333	7532	801	YWHAG	26146	11570	TRAF3IP1
DB0001R01C22N2_DN	AD0001R04C13N2_DN	Dn-Dn	CCCCCAAACGATCCCCTCCATATCG	AATCAAGCAACGCACAGGATCCTGA	202	7532	801	YWHAG	26146	11570	TRAF3IP1
DB0001R01C22N2_UP	AD0001R04C22N2_UP	Up-Up	TTTAAACATATCGCAAGCGTAAGCG	ATGTCACGAGTTCAAGCGTTCGGGG	3	7532	801	YWHAG	1778	12239	DYNC1H1
DB0001R01C22N2_DN	AD0001R04C22N2_DN	Dn-Dn	CCCCCAAACGATCCCCTCCATATCG	CGCCAAAAGCAAGGTACATCCCGTG	212	7532	801	YWHAG	1778	12239	DYNC1H1
DB0001R01C22N2_UP	AD0001R04C24N2_UP	Up-Up	TTTAAACATATCGCAAGCGTAAGCG	TTCAGCTAGCGACGGGTGACATGGG	108	7532	801	YWHAG	1778	12239	DYNC1H1
DB0001R01C22N2_DN	AD0001R04C24N2_DN	Dn-Dn	CCCCCAAACGATCCCCTCCATATCG	CTCTAAAGCAAGCCGAATGTAATGA	438	7532	801	YWHAG	1778	12239	DYNC1H1
DB0001R01C22N2_UP	AD0001R05C02N2_UP	Up-Up	TTTAAACATATCGCAAGCGTAAGCG	AAATTTTTCCGCTAAGCCTGTTCGT	1	7532	801	YWHAG	55012	12126	PPP2R3C
DB0001R01C22N2_DN	AD0001R05C02N2_DN	Dn-Dn	CCCCCAAACGATCCCCTCCATATCG	ATACTCAACCCCACGCTCACACGCA	242	7532	801	YWHAG	55012	12126	PPP2R3C
DB0001R01C22N2_UP	AD0001R05C05N2_UP	Up-Up	TTTAAACATATCGCAAGCGTAAGCG	ATAACGCCAGATTCATTGGTGATTC	63	7532	801	YWHAG	116840	12626	CNTROB
DB0001R01C22N2_DN	AD0001R05C05N2_DN	Dn-Dn	CCCCCAAACGATCCCCTCCATATCG	GGGTGCCCAGGAATCCCCTGAACAA	19	7532	801	YWHAG	116840	12626	CNTROB
DB0001R01C22N2_UP	AD0001R05C09N1_UP	Up-Up	TTTAAACATATCGCAAGCGTAAGCG	TAGGCGAGGGCTTACGGCGTGGCTA	1	7532	801	YWHAG	57405	13089	SPC25
DB0001R01C22N2_DN	AD0001R05C09N1_DN	Dn-Dn	CCCCCAAACGATCCCCTCCATATCG	CCCGGGCGAGCTGCCGTCAACTAGC	26	7532	801	YWHAG	57405	13089	SPC25
DB0001R01C22N2_UP	AD0001R05C11N2_UP	Up-Up	TTTAAACATATCGCAAGCGTAAGCG	CGATAATACGGTAAAGTGCTAGGAG	254	7532	801	YWHAG	115106	13260	HAUS1
DB0001R01C22N2_DN	AD0001R05C11N2_DN	Dn-Dn	CCCCCAAACGATCCCCTCCATATCG	AATAAAAAAGTAGTGTAGTTGG	38	7532	801	YWHAG	115106	13260	HAUS1
DB0001R01C22N2_UP	AD0001R05C13N2_UP	Up-Up	TTTAAACATATCGCAAGCGTAAGCG	TATGTTTCTTTATCGATACTTGCAC	424	7532	801	YWHAG	115106	13260	HAUS1
DB0001R01C22N2_DN	AD0001R05C13N2_DN	Dn-Dn	CCCCCAAACGATCCCCTCCATATCG	AGTTGTACATTAGTAAGAATTTTTA	110	7532	801	YWHAG	115106	13260	HAUS1
DB0001R01C22N2_UP	AD0001R05C15N1_UP	Up-Up	TTTAAACATATCGCAAGCGTAAGCG	TTTAAAAGACCGATAATGAAATGGG	655	7532	801	YWHAG	27229	5836	TUBGCP4
DB0001R01C22N2_DN	AD0001R05C15N1_DN	Dn-Dn	CCCCCAAACGATCCCCTCCATATCG	ACTGCAAATGACTTGAAGTCCGCCA	238	7532	801	YWHAG	27229	5836	TUBGCP4
DB0001R01C22N2_UP	AD0001R05C16N2_UP	Up-Up	TTTAAACATATCGCAAGCGTAAGCG	TCGGCGACACCGTTCGTTGTAGGGA	1023	7532	801	YWHAG	27229	5836	TUBGCP4
DB0001R01C22N2_DN	AD0001R05C16N2_DN	Dn-Dn	CCCCCAAACGATCCCCTCCATATCG	TACGAACTTCACTAGTTGCTATGTG	1076	7532	801	YWHAG	27229	5836	TUBGCP4
DB0001R01C22N2_UP	AD0001R05C20N2_UP	Up-Up	TTTAAACATATCGCAAGCGTAAGCG	CACGACCCTGCAGTGCGAGGGACGC	55	7532	801	YWHAG	29911	573	HOOK2
DB0001R01C22N2_DN	AD0001R05C20N2_DN	Dn-Dn	CCCCCAAACGATCCCCTCCATATCG	CGGGTACACGCTCAGACTAAGACTA	172	7532	801	YWHAG	29911	573	HOOK2
DB0001R01C22N2_UP	AD0001R05C21N2_UP	Up-Up	TTTAAACATATCGCAAGCGTAAGCG	TGCAATCGGGGTTAGCCGGACCTTG	20	7532	801	YWHAG	29911	573	HOOK2
DB0001R01C22N2_UP	AD0001R05C24N2_UP	Up-Up	TTTAAACATATCGCAAGCGTAAGCG	AGCTGGACACGACGCCGTGGTATTG	216	7532	801	YWHAG	56890	9176	MDM1
DB0001R01C22N2_DN	AD0001R05C24N2_DN	Dn-Dn	CCCCCAAACGATCCCCTCCATATCG	GTCTATATGTGTGATAAACTGTAAA	65	7532	801	YWHAG	56890	9176	MDM1
DB0001R01C22N2_UP	AD0001R06C01N2_UP	Up-Up	TTTAAACATATCGCAAGCGTAAGCG	TGGTACGCTGCTATGGGGGGGGACG	30	7532	801	YWHAG	56890	9176	MDM1
DB0001R01C22N2_DN	AD0001R06C01N2_DN	Dn-Dn	CCCCCAAACGATCCCCTCCATATCG	CAATACAGCATTCACGAGAATTGTC	13	7532	801	YWHAG	56890	9176	MDM1
DB0001R01C22N2_UP	AD0001R06C02N2_UP	Up-Up	TTTAAACATATCGCAAGCGTAAGCG	AGGACTCTTTTAGGATACGGTTTAC	197	7532	801	YWHAG	51259	6396	TMEM216
DB0001R01C22N2_DN	AD0001R06C02N2_DN	Dn-Dn	CCCCCAAACGATCCCCTCCATATCG	ATCGATTAACCCCCCAACGGTGACT	10	7532	801	YWHAG	51259	6396	TMEM216
DB0001R01C22N2_UP	AD0001R06C05N2_UP	Up-Up	TTTAAACATATCGCAAGCGTAAGCG	TCCCAGTGCAAGGGGGGGTAGGCGG	133	7532	801	YWHAG	51259	6396	TMEM216
DB0001R01C22N2_UP	AD0001R06C08N1_UP	Up-Up	TTTAAACATATCGCAAGCGTAAGCG	CAAAGCTTCTCTTTCAGTGAGATAC	175	7532	801	YWHAG	80321	9161	CEP70
DB0001R01C22N2_DN	AD0001R06C08N1_DN	Dn-Dn	CCCCCAAACGATCCCCTCCATATCG	CAAGAAAAATGTGTCTTTAAAACGC	329	7532	801	YWHAG	80321	9161	CEP70
DB0001R01C22N2_UP	AD0001R06C09N2_UP	Up-Up	TTTAAACATATCGCAAGCGTAAGCG	ATTGTGTATCTGTCACGCGTTCAGA	186	7532	801	YWHAG	5108	8878	PCM1
DB0001R01C22N2_DN	AD0001R06C09N2_DN	Dn-Dn	CCCCCAAACGATCCCCTCCATATCG	CGCATTTGGCAGTGACCATTAACTA	579	7532	801	YWHAG	5108	8878	PCM1
DB0001R01C22N2_UP	AD0001R06C10N2_UP	Up-Up	TTTAAACATATCGCAAGCGTAAGCG	TAATAACTTTAATTGTTTGGTCTGA	388	7532	801	YWHAG	5108	8878	PCM1
DB0001R01C22N2_DN	AD0001R06C10N2_DN	Dn-Dn	CCCCCAAACGATCCCCTCCATATCG	TAACTTTGTGGATACCATGCCGGTA	403	7532	801	YWHAG	5108	8878	PCM1
DB0001R01C22N2_UP	AD0001R06C17N2_UP	Up-Up	TTTAAACATATCGCAAGCGTAAGCG	TGGTTTGCGGGCGGAAGCTGAACGC	64	7532	801	YWHAG	80184	2699	CEP290
DB0001R01C22N2_DN	AD0001R06C17N2_DN	Dn-Dn	CCCCCAAACGATCCCCTCCATATCG	GCTAGGGAGTTTTAAGATAAGAGTT	72	7532	801	YWHAG	80184	2699	CEP290
DB0001R01C22N2_UP	AD0001R07C01N2_UP	Up-Up	TTTAAACATATCGCAAGCGTAAGCG	AATTTTCTTGGGAGTTCTTGGAGG	8	7532	801	YWHAG	80184	2699	CEP290
DB0001R01C22N2_DN	AD0001R07C01N2_DN	Dn-Dn	CCCCCAAACGATCCCCTCCATATCG	ACTTCACTCAAATTCACATCTAAAC	303	7532	801	YWHAG	80184	2699	CEP290
DB0001R01C22N2_UP	AD0001R07C04N2_UP	Up-Up	TTTAAACATATCGCAAGCGTAAGCG	AGGTTAGCGCGCAAGTTTCTATCGG	265	7532	801	YWHAG	11258	3972	DCTN3
DB0001R01C22N2_DN	AD0001R07C04N2_DN	Dn-Dn	CCCCCAAACGATCCCCTCCATATCG	TCCTTGGCCACCTAAACATTTCTGC	217	7532	801	YWHAG	11258	3972	DCTN3
DB0001R01C22N2_UP	AD0001R07C06N2_UP	Up-Up	TTTAAACATATCGCAAGCGTAAGCG	TCCCTGGGTAGAGGACGGGAAGGGG	441	7532	801	YWHAG	11258	3972	DCTN3
DB0001R01C22N2_DN	AD0001R07C06N2_DN	Dn-Dn	CCCCCAAACGATCCCCTCCATATCG	CACCGCGCAACATTTCGGACACCCT	25	7532	801	YWHAG	11258	3972	DCTN3
DB0001R01C22N2_UP	AD0001R07C08N2_UP	Up-Up	TTTAAACATATCGCAAGCGTAAGCG	TCGACCGTCGAGGGCCTCTGGGCAG	578	7532	801	YWHAG	79003	3288	MIS12
DB0001R01C22N2_DN	AD0001R07C08N2_DN	Dn-Dn	CCCCCAAACGATCCCCTCCATATCG	ATCAACCTATGGAACAATGATTTAC	542	7532	801	YWHAG	79003	3288	MIS12
DB0001R01C22N2_DN	AD0001R07C09N2_DN	Dn-Dn	CCCCCAAACGATCCCCTCCATATCG	CATACTTTCCGCATGTGCCCGTAGT	270	7532	801	YWHAG	55233	925	MOBKL1B
DB0001R01C22N2_UP	AD0001R07C16N2_UP	Up-Up	TTTAAACATATCGCAAGCGTAAGCG	TTTGTCTTGGACCTCCTTTACATCC	907	7532	801	YWHAG	5111	3156	PCNA
DB0001R01C22N2_DN	AD0001R07C16N2_DN	Dn-Dn	CCCCCAAACGATCCCCTCCATATCG	TGTATTATTCGGCCGCCAGTAGTAC	50	7532	801	YWHAG	5111	3156	PCNA
DB0001R01C22N2_UP	AD0001R07C17N2_UP	Up-Up	TTTAAACATATCGCAAGCGTAAGCG	TAGTCGCGGTCGGGGATAAGCTTTA	241	7532	801	YWHAG	5111	3156	PCNA
DB0001R01C22N2_DN	AD0001R07C17N2_DN	Dn-Dn	CCCCCAAACGATCCCCTCCATATCG	ACGTCTTCCTCTGACTCGCCGTCCT	143	7532	801	YWHAG	5111	3156	PCNA
DB0001R01C22N2_UP	AD0001R07C20N1_UP	Up-Up	TTTAAACATATCGCAAGCGTAAGCG	GACATTGGAGACAGGTTAAGCACAC	49	7532	801	YWHAG	10142	14138	AKAP9
DB0001R01C22N2_DN	AD0001R07C20N1_DN	Dn-Dn	CCCCCAAACGATCCCCTCCATATCG	GACCATGCAAATTTCTTTGTTCCGT	222	7532	801	YWHAG	10142	14138	AKAP9
DB0001R01C22N2_UP	AD0001R07C21N2_UP	Up-Up	TTTAAACATATCGCAAGCGTAAGCG	CTGAGCCTTTTCTCAACCAATACGT	908	7532	801	YWHAG	10142	14138	AKAP9
DB0001R01C22N2_DN	AD0001R07C21N2_DN	Dn-Dn	CCCCCAAACGATCCCCTCCATATCG	AAACTTAGCAAGAAGCCGGTTTAAA	1491	7532	801	YWHAG	10142	14138	AKAP9
DB0001R01C22N2_UP	AD0001R07C23N2_UP	Up-Up	TTTAAACATATCGCAAGCGTAAGCG	TTGGGGCGTTTTGCTACGACCCAGA	37	7532	801	YWHAG	57695	14162	USP37
DB0001R01C22N2_DN	AD0001R07C23N2_DN	Dn-Dn	CCCCCAAACGATCCCCTCCATATCG	TACACAGGCAGGAGGCATTATATTT	3	7532	801	YWHAG	57695	14162	USP37
DB0001R01C22N2_UP	AD0001R08C03N2_UP	Up-Up	TTTAAACATATCGCAAGCGTAAGCG	ATTCTTTTCGTTGTGTGGCCTCGCC	766	7532	801	YWHAG	57695	14162	USP37
DB0001R01C22N2_DN	AD0001R08C03N2_DN	Dn-Dn	CCCCCAAACGATCCCCTCCATATCG	GGTTGTTCCGGTTCTCCGGAGACAG	1768	7532	801	YWHAG	57695	14162	USP37
DB0001R01C22N2_UP	AD0001R08C11N2_UP	Up-Up	TTTAAACATATCGCAAGCGTAAGCG	TCGGTCTAGTGGCATTTAGCTAAT	436	7532	801	YWHAG	4751	14238	NEK2
DB0001R01C22N2_DN	AD0001R08C11N2_DN	Dn-Dn	CCCCCAAACGATCCCCTCCATATCG	GCCCTGATAGAATTCGGAGAGTAAC	115	7532	801	YWHAG	4751	14238	NEK2
DB0001R01C22N2_UP	AD0001R08C17N2_UP	Up-Up	TTTAAACATATCGCAAGCGTAAGCG	AGTAACTTTTCTGGACCGCAGGGGC	6	7532	801	YWHAG	5577	14506	PRKAR2B
DB0001R01C22N2_DN	AD0001R08C17N2_DN	Dn-Dn	CCCCCAAACGATCCCCTCCATATCG	TGGCTCTTCGTTGGCACAAGAAAAT	19	7532	801	YWHAG	5577	14506	PRKAR2B
DB0001R01C22N2_UP	AD0001R08C20N2_UP	Up-Up	TTTAAACATATCGCAAGCGTAAGCG	GGCGGAGCAAACGGGAGATTGAAGG	156	7532	801	YWHAG	4739	14735	NEDD9
DB0001R01C22N2_DN	AD0001R08C20N2_DN	Dn-Dn	CCCCCAAACGATCCCCTCCATATCG	CCTCCGCATCGGGGGCTAAGTTTTA	108	7532	801	YWHAG	4739	14735	NEDD9
DB0001R01C22N2_UP	AD0001R08C22N2_UP	Up-Up	TTTAAACATATCGCAAGCGTAAGCG	TTGATCGGCGACAATGCATTGTTGGA	78	7532	801	YWHAG	4739	14735	NEDD9
DB0001R01C22N2_DN	AD0001R08C22N2_DN	Dn-Dn	CCCCCAAACGATCCCCTCCATATCG	CCAAATATCCACTCCCTCCCGACCG	237	7532	801	YWHAG	4739	14735	NEDD9
DB0001R01C22N2_DN	AD0001R09C03N1_DN	Dn-Dn	CCCCCAAACGATCCCCTCCATATCG	CAGTTGTTTGAGGTGGGTACAGCTC	748	7532	801	YWHAG	203068	14788	TUBB
DB0001R01C22N2_UP	AD0001R09C06N2_UP	Up-Up	TTTAAACATATCGCAAGCGTAAGCG	AGGGGTAGAGGCATGGAGCTTCCGA	208	7532	801	YWHAG	203068	14788	TUBB
DB0001R01C22N2_DN	AD0001R09C06N2_DN	Dn-Dn	CCCCCAAACGATCCCCTCCATATCG	GGTTAGCTGTTGCGGACCTGCAATA	172	7532	801	YWHAG	203068	14788	TUBB
DB0001R01C22N2_UP	AD0001R09C07N2_UP	Up-Up	TTTAAACATATCGCAAGCGTAAGCG	GGGGCTACGGTGGACGACGGGCAAC	519	7532	801	YWHAG	23568	3431	ARL2BP
DB0001R01C22N2_DN	AD0001R09C07N2_DN	Dn-Dn	CCCCCAAACGATCCCCTCCATATCG	TCCTCTCCTCTCACAGTTAGACACT	204	7532	801	YWHAG	23568	3431	ARL2BP
DB0001R01C22N2_UP	AD0001R09C08N2_UP	Up-Up	TTTAAACATATCGCAAGCGTAAGCG	CAGGGTCTTCGTAGATATCATCTCG	36	7532	801	YWHAG	23568	3431	ARL2BP
DB0001R01C22N2_DN	AD0001R09C08N2_DN	Dn-Dn	CCCCCAAACGATCCCCTCCATATCG	GTCCCGAACTGAGAAAAGCCCTAGA	11	7532	801	YWHAG	23568	3431	ARL2BP
DB0001R01C22N2_UP	AD0001R09C10N2_UP	Up-Up	TTTAAACATATCGCAAGCGTAAGCG	GCTGGGTCCATGATAGCGACGGTGG	27	7532	801	YWHAG	8636	2717	SSNA1
DB0001R01C22N2_DN	AD0001R09C10N2_DN	Dn-Dn	CCCCCAAACGATCCCCTCCATATCG	CAATGCGTACTATCTTAAGTTTGTC	113	7532	801	YWHAG	8636	2717	SSNA1
DB0001R01C22N2_UP	AD0001R09C12N2_UP	Up-Up	TTTAAACATATCGCAAGCGTAAGCG	GCAAGAACAGTGTTTCGTCTGAAGC	5	7532	801	YWHAG	6672	7188	SP100
DB0001R01C22N2_UP	AD0001R09C20N2_UP	Up-Up	TTTAAACATATCGCAAGCGTAAGCG	CACGACACGTTACGTCTTAACGTGA	61	7532	801	YWHAG	10769	6177	PLK2
DB0001R01C22N2_DN	AD0001R09C20N2_DN	Dn-Dn	CCCCCAAACGATCCCCTCCATATCG	TCCAAGACTCCAGTGTCCCTATAGA	139	7532	801	YWHAG	10769	6177	PLK2
DB0001R01C22N2_UP	AD0001R09C21N1_UP	Up-Up	TTTAAACATATCGCAAGCGTAAGCG	GGTGAGGGGGTTAGCATCGCGAGTA	297	7532	801	YWHAG	10320	2940	IKZF1
DB0001R01C22N2_DN	AD0001R09C21N1_DN	Dn-Dn	CCCCCAAACGATCCCCTCCATATCG	AGATGTATAATCCTTTATAGCTTCA	323	7532	801	YWHAG	10320	2940	IKZF1
DB0001R01C22N2_UP	AD0001R09C22N2_UP	Up-Up	TTTAAACATATCGCAAGCGTAAGCG	GGTGTGTTAGTATGGTGTGTAGAGC	24	7532	801	YWHAG	10320	2940	IKZF1
DB0001R01C22N2_DN	AD0001R09C22N2_DN	Dn-Dn	CCCCCAAACGATCCCCTCCATATCG	CCCAGTCTTTACCGGCTCAAAGATT	22	7532	801	YWHAG	10320	2940	IKZF1
DB0001R01C22N2_DN	AD0001R09C24N2_DN	Dn-Dn	CCCCCAAACGATCCCCTCCATATCG	GTCCCTGTCTGTTTCGCTGTCGAAT	118	7532	801	YWHAG	90410	10243	IFT20
DB0001R01C22N2_UP	AD0001R10C01N2_UP	Up-Up	TTTAAACATATCGCAAGCGTAAGCG	GTATAAACGATGGTTCCTCACCGAC	38	7532	801	YWHAG	90410	10243	IFT20
DB0001R01C22N2_DN	AD0001R10C01N2_DN	Dn-Dn	CCCCCAAACGATCCCCTCCATATCG	GTCGCTTATTGCTCATGCAATCTGT	358	7532	801	YWHAG	90410	10243	IFT20
DB0001R01C22N2_UP	AD0001R10C03N2_UP	Up-Up	TTTAAACATATCGCAAGCGTAAGCG	TTTTTAATTCCTGGTTACTCGGTCG	628	7532	801	YWHAG	23332	10089	CLASP1
DB0001R01C22N2_DN	AD0001R10C03N2_DN	Dn-Dn	CCCCCAAACGATCCCCTCCATATCG	CAAAACAATCCGTCTCACCTGTGCC	679	7532	801	YWHAG	23332	10089	CLASP1
DB0001R01C22N2_UP	AD0001R10C04N2_UP	Up-Up	TTTAAACATATCGCAAGCGTAAGCG	TGAGGGTGGTCGTGCGCCCTGCGGC	1080	7532	801	YWHAG	23332	10089	CLASP1
DB0001R01C22N2_DN	AD0001R10C04N2_DN	Dn-Dn	CCCCCAAACGATCCCCTCCATATCG	ACGGGGCACTGCGCTGACACAACCG	398	7532	801	YWHAG	23332	10089	CLASP1
DB0001R01C22N2_UP	AD0001R10C08N2_UP	Up-Up	TTTAAACATATCGCAAGCGTAAGCG	GAGTGTTCTTACCACTAAAGGAATT	103	7532	801	YWHAG	10376	7910	TUBA1B
DB0001R01C22N2_DN	AD0001R10C08N2_DN	Dn-Dn	CCCCCAAACGATCCCCTCCATATCG	GCAAATAGAGTTGACGCAGAGATC	119	7532	801	YWHAG	10376	7910	TUBA1B
DB0001R01C22N2_UP	AD0001R10C16N2_UP	Up-Up	TTTAAACATATCGCAAGCGTAAGCG	TTTACCTAAGCCCTGTGGGGCGCGA	300	7532	801	YWHAG	11116	7071	FGFR1OP
DB0001R01C22N2_DN	AD0001R10C16N2_DN	Dn-Dn	CCCCCAAACGATCCCCTCCATATCG	CCCTAGGTCATAGGAACTTTCAATT	30	7532	801	YWHAG	11116	7071	FGFR1OP
DB0001R01C22N2_DN	AD0001R10C18N2_DN	Dn-Dn	CCCCCAAACGATCCCCTCCATATCG	CACAACGCACCGCCGCCAACGCGGC	56	7532	801	YWHAG	11116	7071	FGFR1OP
DB0001R01C22N2_UP	AD0001R10C19N1_UP	Up-Up	TTTAAACATATCGCAAGCGTAAGCG	CGGTATCAGTAGGGCAGTATTTCGG	74	7532	801	YWHAG	10540	3453	DCTN2
DB0001R01C22N2_DN	AD0001R10C19N1_DN	Dn-Dn	CCCCCAAACGATCCCCTCCATATCG	GCGCAGAGACGCTATCCAGAGAGTA	328	7532	801	YWHAG	10540	3453	DCTN2
DB0001R01C22N2_DN	AD0001R10C20N2_DN	Dn-Dn	CCCCCAAACGATCCCCTCCATATCG	AACGCAACTAAGCACTATTAGTAAC	46	7532	801	YWHAG	10540	3453	DCTN2
DB0001R01C22N2_UP	AD0001R10C22N2_UP	Up-Up	TTTAAACATATCGCAAGCGTAAGCG	AAGTGTTTTACTACTGGGCATGTTG	2	7532	801	YWHAG	49856	7939	WDR8
DB0001R01C22N2_DN	AD0001R10C22N2_DN	Dn-Dn	CCCCCAAACGATCCCCTCCATATCG	CGCGGGCTGCCCGGATCACTACAC	411	7532	801	YWHAG	49856	7939	WDR8
DB0001R01C22N2_UP	AD0001R10C24N1_UP	Up-Up	TTTAAACATATCGCAAGCGTAAGCG	TCAGTGCTATAGTTTGGAGGTACG	91	7532	801	YWHAG	49856	7939	WDR8
DB0001R01C22N2_DN	AD0001R10C24N1_DN	Dn-Dn	CCCCCAAACGATCCCCTCCATATCG	TGTCCGGGACCCTACTGAGCACATG	429	7532	801	YWHAG	49856	7939	WDR8
DB0001R01C22N2_UP	AD0001R11C04N2_UP	Up-Up	TTTAAACATATCGCAAGCGTAAGCG	GGGTTCGTTTGTGTGTATATTCAAT	80	7532	801	YWHAG	7283	8018	TUBG1
DB0001R01C22N2_DN	AD0001R11C06N2_DN	Dn-Dn	CCCCCAAACGATCCCCTCCATATCG	CCGCAAAGCTCGAATCAACACGACC	438	7532	801	YWHAG	7283	8018	TUBG1
DB0001R01C22N2_UP	AD0001R11C09N2_UP	Up-Up	TTTAAACATATCGCAAGCGTAAGCG	AACATGAGCGTCATCTCATGCAAGT	69	7532	801	YWHAG	5518	5861	PPP2R1A
DB0001R01C22N2_DN	AD0001R11C09N2_DN	Dn-Dn	CCCCCAAACGATCCCCTCCATATCG	GCCGTTGAGTCCAGGTCGGGAACGC	13	7532	801	YWHAG	5518	5861	PPP2R1A
DB0001R01C22N2_UP	AD0001R11C11N2_UP	Up-Up	TTTAAACATATCGCAAGCGTAAGCG	GCCCAGGCTTTCTCTGTTGGGGAAGT	88	7532	801	YWHAG	5518	5861	PPP2R1A
DB0001R01C22N2_DN	AD0001R11C11N2_DN	Dn-Dn	CCCCCAAACGATCCCCTCCATATCG	CTCCTAGGCGCTACATCCAACAACA	159	7532	801	YWHAG	5518	5861	PPP2R1A
DB0001R01C22N2_UP	AD0001R11C15N2_UP	Up-Up	TTTAAACATATCGCAAGCGTAAGCG	TGTCTATACGAAGATAGCATTACCG	810	7532	801	YWHAG	3320	8199	HSP90AA1
DB0001R01C22N2_DN	AD0001R11C15N2_DN	Dn-Dn	CCCCCAAACGATCCCCTCCATATCG	CCGGTCAAGACACTCAGCAAACGCA	351	7532	801	YWHAG	3320	8199	HSP90AA1
DB0001R01C22N2_UP	AD0001R11C16N2_UP	Up-Up	TTTAAACATATCGCAAGCGTAAGCG	GATGAAAGTTAAGGTGCTTAGTAAG	346	7532	801	YWHAG	3320	8199	HSP90AA1
DB0001R01C22N2_DN	AD0001R11C16N2_DN	Dn-Dn	CCCCCAAACGATCCCCTCCATATCG	GAGCTCACGCTCGAGAGGGAGTCGA	490	7532	801	YWHAG	3320	8199	HSP90AA1
DB0001R01C22N2_UP	AD0001R12C02N2_UP	Up-Up	TTTAAACATATCGCAAGCGTAAGCG	GTAACAAGGTTATAATGGTTTAGAT	198	7532	801	YWHAG	121441	1509	NEDD1
DB0001R01C22N2_DN	AD0001R12C02N2_DN	Dn-Dn	CCCCCAAACGATCCCCTCCATATCG	TAGAAGGCGAGAAACAACTTTCTAT	1217	7532	801	YWHAG	121441	1509	NEDD1
DB0001R01C22N2_UP	AD0001R12C04N2_UP	Up-Up	TTTAAACATATCGCAAGCGTAAGCG	AAGGGTCGGGGGGTCCTGAGCGGGT	909	7532	801	YWHAG	201255	7299	LRRC45
DB0001R01C22N2_DN	AD0001R12C04N2_DN	Dn-Dn	CCCCCAAACGATCCCCTCCATATCG	CGGTCCGCCATGTGACAGAGCGAGG	505	7532	801	YWHAG	201255	7299	LRRC45
DB0001R01C22N2_UP	AD0001R12C12N2_UP	Up-Up	TTTAAACATATCGCAAGCGTAAGCG	GCAATAAAGTTTGCAGCTTCGAGAC	57	7532	801	YWHAG	284086	53456	NEK8
DB0001R01C22N2_UP	AD0001R12C13N2_UP	Up-Up	TTTAAACATATCGCAAGCGTAAGCG	TTAGGGTACATCAATTGTCAGTGCG	500	7532	801	YWHAG	284086	53456	NEK8
DB0001R01C22N2_DN	AD0001R12C13N2_DN	Dn-Dn	CCCCCAAACGATCCCCTCCATATCG	TAAATACCATTAAGCATATAAACAC	365	7532	801	YWHAG	284086	53456	NEK8
DB0001R01C22N2_UP	AD0001R12C24N2_UP	Up-Up	TTTAAACATATCGCAAGCGTAAGCG	CAACCTTGTTGACCTAATGTGTGGT	94	7532	801	YWHAG	134359	52781	POC5
DB0001R01C22N2_DN	AD0001R12C24N2_DN	Dn-Dn	CCCCCAAACGATCCCCTCCATATCG	AGGCCAGCCTTTCTTTCCAGAATAC	323	7532	801	YWHAG	134359	52781	POC5
DB0001R01C22N2_UP	AD0001R13C01N2_UP	Up-Up	TTTAAACATATCGCAAGCGTAAGCG	GTGTGGGAGAGTGGTTAGGGGGGCG	415	7532	801	YWHAG	134359	52781	POC5
DB0001R01C22N2_DN	AD0001R13C01N2_DN	Dn-Dn	CCCCCAAACGATCCCCTCCATATCG	GTAAGCATGATCGGCCAACCTACTT	283	7532	801	YWHAG	134359	52781	POC5
DB0001R01C22N2_UP	AD0001R13C02N2_UP	Up-Up	TTTAAACATATCGCAAGCGTAAGCG	AGGCAGCGGTCCTGGCGACCACGCG	288	7532	801	YWHAG	200894	52802	ARL13B
DB0001R01C22N2_DN	AD0001R13C02N2_DN	Dn-Dn	CCCCCAAACGATCCCCTCCATATCG	TCTTGGATGCGACGGAAGCTTGATG	282	7532	801	YWHAG	200894	52802	ARL13B
DB0001R01C22N2_UP	AD0001R13C09N2_UP	Up-Up	TTTAAACATATCGCAAGCGTAAGCG	ACACGCCAATCACTATTTCAAAAAT	42	7532	801	YWHAG	164045	55072	HFM1
DB0001R01C22N2_DN	AD0001R13C09N2_DN	Dn-Dn	CCCCCAAACGATCCCCTCCATATCG	CTTCTATCTAGAAAAATCTAATCTA	361	7532	801	YWHAG	164045	55072	HFM1
DB0001R01C22N2_UP	AD0001R13C11N2_UP	Up-Up	TTTAAACATATCGCAAGCGTAAGCG	CAGCGGTGTCTAGGGCAGGAGGGGG	234	7532	801	YWHAG	164045	55072	HFM1
DB0001R01C22N2_DN	AD0001R13C11N2_DN	Dn-Dn	CCCCCAAACGATCCCCTCCATATCG	GATGTCCGTTTAATAAGTTAACACG	339	7532	801	YWHAG	164045	55072	HFM1
DB0001R01C22N2_DN	AD0001R13C12N2_DN	Dn-Dn	CCCCCAAACGATCCCCTCCATATCG	ATGGAACTTAAGACCTCCGTAAATC	1	7532	801	YWHAG	26140	52663	TTLL3
DB0001R01C22N2_UP	AD0001R13C13N2_UP	Up-Up	TTTAAACATATCGCAAGCGTAAGCG	TAATACGGGTCGAGTATGATGTTTG	611	7532	801	YWHAG	26140	52663	TTLL3
DB0001R01C22N2_DN	AD0001R13C13N2_DN	Dn-Dn	CCCCCAAACGATCCCCTCCATATCG	GCGACCAACCCCTCTTCTATGCTCC	1286	7532	801	YWHAG	26140	52663	TTLL3
DB0001R01C22N2_UP	AD0001R13C14N2_UP	Up-Up	TTTAAACATATCGCAAGCGTAAGCG	CTTATACCTTCTTAATTAATCCTTC	70	7532	801	YWHAG	8655	56155	DYNLL1
DB0001R01C22N2_DN	AD0001R13C14N2_DN	Dn-Dn	CCCCCAAACGATCCCCTCCATATCG	AGCGCTAGGTTGGCCTTTCCAGTGG	41	7532	801	YWHAG	8655	56155	DYNLL1
DB0001R01C22N2_UP	AD0001R13C17N1_UP	Up-Up	TTTAAACATATCGCAAGCGTAAGCG	TAAGCTTATTGGCTCTCAATGGCTG	234	7532	801	YWHAG	8655	56155	DYNLL1
DB0001R01C22N2_DN	AD0001R13C17N1_DN	Dn-Dn	CCCCCAAACGATCCCCTCCATATCG	CCTCTATGCGCCACTACCGTCCACG	265	7532	801	YWHAG	8655	56155	DYNLL1
DB0001R01C22N2_UP	AD0001R13C20N1_UP	Up-Up	TTTAAACATATCGCAAGCGTAAGCG	GGCGACGGCTGCGGTGGTTTCGGAC	10	7532	801	YWHAG	22919	56115	MAPRE1
DB0001R01C22N2_DN	AD0001R13C20N1_DN	Dn-Dn	CCCCCAAACGATCCCCTCCATATCG	ATCTTTGATAGATATCTATGTATAT	1	7532	801	YWHAG	22919	56115	MAPRE1
DB0001R01C22N2_DN	AD0001R13C24N2_DN	Dn-Dn	CCCCCAAACGATCCCCTCCATATCG	CAAAATATAGTGTCAAGTAAAAGTG	1	7532	801	YWHAG	25886	56591	POC1A
DB0001R01C22N2_UP	AD0001R14C07N2_UP	Up-Up	TTTAAACATATCGCAAGCGTAAGCG	GGATAGATTAAGTCGCGAAAGCCTT	30	7532	801	YWHAG	582	56157	BBS1
DB0001R01C22N2_DN	AD0001R14C07N2_DN	Dn-Dn	CCCCCAAACGATCCCCTCCATATCG	ACCCACGGTGAGCTCAAGGCCACAA	259	7532	801	YWHAG	582	56157	BBS1
DB0001R01C22N2_UP	AD0001R14C14N1_UP	Up-Up	TTTAAACATATCGCAAGCGTAAGCG	TGCGTCCTTGGCGCCAGCAGGGGTT	540	7532	801	YWHAG	582	56157	BBS1
DB0001R01C22N2_DN	AD0001R14C14N1_DN	Dn-Dn	CCCCCAAACGATCCCCTCCATATCG	TAAATTTAAAATAAGTATCAATCGG	281	7532	801	YWHAG	582	56157	BBS1
DB0001R01C22N2_UP	AD0001R14C18N1_UP	Up-Up	TTTAAACATATCGCAAGCGTAAGCG	AACATGGAGCTTGCAGGGTCCGCAG	275	7532	801	YWHAG	3796	8070	KIF2A
DB0001R01C22N2_DN	AD0001R14C18N1_DN	Dn-Dn	CCCCCAAACGATCCCCTCCATATCG	CGAATACGGTCTACCATTTATGCAG	272	7532	801	YWHAG	3796	8070	KIF2A
DB0001R01C22N2_UP	AD0001R14C20N1_UP	Up-Up	TTTAAACATATCGCAAGCGTAAGCG	ATGTGGTAGTAGGCGTGTTTAACCA	121	7532	801	YWHAG	3796	8070	KIF2A
DB0001R01C22N2_UP	AD0001R14C21N1_UP	Up-Up	TTTAAACATATCGCAAGCGTAAGCG	CCAGGAGGGAGCGTGGATAGAGGGC	13	7532	801	YWHAG	1070	5538	CETN3
DB0001R01C22N2_DN	AD0001R14C21N1_DN	Dn-Dn	CCCCCAAACGATCCCCTCCATATCG	ATTATTCAAGGAGACAAGTTCACGA	255	7532	801	YWHAG	1070	5538	CETN3
DB0001R01C22N2_DN	AD0001R15C02N2_DN	Dn-Dn	CCCCCAAACGATCCCCTCCATATCG	TGGAGACTGCCTCGCAAACTCGTGT	1407	7532	801	YWHAG	1070	5538	CETN3
DB0001R01C22N2_UP	AD0001R15C05N2_UP	Up-Up	TTTAAACATATCGCAAGCGTAAGCG	CTTAGCAGCACAGTGACAACAGATC	43	7532	801	YWHAG	7531	34	YWHAE
DB0001R01C22N2_DN	AD0001R15C05N2_DN	Dn-Dn	CCCCCAAACGATCCCCTCCATATCG	ATAAGTCCGGCAACTTGACCGAGGT	208	7532	801	YWHAG	7531	34	YWHAE
DB0001R01C22N2_UP	AD0001R15C21N1_UP	Up-Up	TTTAAACATATCGCAAGCGTAAGCG	TTAACACAATAGCTACCAGTCAACG	113	7532	801	YWHAG	983	5873	CDK1
DB0001R01C22N2_UP	AD0001R16C10N2_UP	Up-Up	TTTAAACATATCGCAAGCGTAAGCG	CCGATAAACGGCGGCCAGCATGAGA	21	7532	801	YWHAG	27229	907	TUBGCP4
DB0001R01C22N2_UP	AD0001R16C12N2_UP	Up-Up	TTTAAACATATCGCAAGCGTAAGCG	CCGCATGCACGCGTTGGTTCTTTGG	71	7532	801	YWHAG	27229	907	TUBGCP4
DB0001R01C22N2_DN	AD0001R16C12N2_DN	Dn-Dn	CCCCCAAACGATCCCCTCCATATCG	GCGATAAGTCGTAGCGAGCAACGAA	1	7532	801	YWHAG	27229	907	TUBGCP4
DB0001R01C22N2_DN	AD0001R16C16N1_DN	Dn-Dn	CCCCCAAACGATCCCCTCCATATCG	ATTACCAGACAAGACGTTACACGGC	512	7532	801	YWHAG	54801	8819	HAUS6
DB0001R01C22N2_UP	AD0001R16C18N2_UP	Up-Up	TTTAAACATATCGCAAGCGTAAGCG	GCGTAACATGTTGTGGTCCGATACT	36	7532	801	YWHAG	54801	8819	HAUS6
DB0001R01C22N2_DN	AD0001R16C18N2_DN	Dn-Dn	CCCCCAAACGATCCCCTCCATATCG	GGCCAAACCTAAGCCCCGGAGCTTA	47	7532	801	YWHAG	54801	8819	HAUS6
DB0001R01C22N2_UP	AD0001R16C21N2_UP	Up-Up	TTTAAACATATCGCAAGCGTAAGCG	TGAGCGGCCGCCGCCGCGGGAGGGG	310	7532	801	YWHAG	84902	9655	CCDC123
DB0001R01C22N2_DN	AD0001R16C21N2_DN	Dn-Dn	CCCCCAAACGATCCCCTCCATATCG	GAGAGATATACGAAACATACTCAAC	657	7532	801	YWHAG	84902	9655	CCDC123
DB0001R01C22N2_UP	AD0001R16C23N1_UP	Up-Up	TTTAAACATATCGCAAGCGTAAGCG	TCCTAGTTTTCTCATATATATTCGT	434	7532	801	YWHAG	84902	9655	CCDC123
DB0001R01C22N2_DN	AD0001R16C23N1_DN	Dn-Dn	CCCCCAAACGATCCCCTCCATATCG	GCCCCCAACGATATAACGAAAAACA	155	7532	801	YWHAG	84902	9655	CCDC123
DB0001R01C22N2_UP	AD0002R01C01N2_UP	Up-Up	TTTAAACATATCGCAAGCGTAAGCG	ATGCCAGTCAATGTCGGAGGCGTGT	540	7532	801	YWHAG	84902	9655	CCDC123
DB0001R01C22N2_DN	AD0002R01C01N2_DN	Dn-Dn	CCCCCAAACGATCCCCTCCATATCG	ACCTTGCCTTACCTAGATGCGGGCA	126	7532	801	YWHAG	84902	9655	CCDC123
DB0001R01C22N2_UP	AD0002R01C04N2_UP	Up-Up	TTTAAACATATCGCAAGCGTAAGCG	ATGGATAGGTTATTCACTCTGACTC	33	7532	801	YWHAG	84902	9655	CCDC123
DB0001R01C22N2_DN	AD0002R01C04N2_DN	Dn-Dn	CCCCCAAACGATCCCCTCCATATCG	CCCTCCCTAACTCACGGCAGTCGCG	45	7532	801	YWHAG	84902	9655	CCDC123
DB0001R01C22N2_UP	AD0002R01C06N2_UP	Up-Up	TTTAAACATATCGCAAGCGTAAGCG	TAGTTTACTTCCCCAGCACAGCGCG	32	7532	801	YWHAG	3320	56677	HSP90AA1
DB0001R01C22N2_UP	AD0002R01C07N2_UP	Up-Up	TTTAAACATATCGCAAGCGTAAGCG	GACTGAGTGTGAGTGTCAGAGTCAG	594	7532	801	YWHAG	3320	56677	HSP90AA1
DB0001R01C22N2_DN	AD0002R01C07N2_DN	Dn-Dn	CCCCCAAACGATCCCCTCCATATCG	ACTGCCGAGACCAACAGTCAAGAAA	489	7532	801	YWHAG	3320	56677	HSP90AA1
DB0001R01C22N2_UP	AD0002R01C08N2_UP	Up-Up	TTTAAACATATCGCAAGCGTAAGCG	GGGTATTAGACTAGATCGAACAGGG	1152	7532	801	YWHAG	10460	56175	TACC3
DB0001R01C22N2_DN	AD0002R01C08N2_DN	Dn-Dn	CCCCCAAACGATCCCCTCCATATCG	ACACCCCGCCCCCCAGCCGCCGGGT	1362	7532	801	YWHAG	10460	56175	TACC3
DB0001R01C22N2_UP	AD0002R01C09N2_UP	Up-Up	TTTAAACATATCGCAAGCGTAAGCG	CAGATTTCAGGACTCTGCGTGCGTC	1	7532	801	YWHAG	10460	56175	TACC3
DB0001R01C22N2_UP	AD0002R01C11N2_UP	Up-Up	TTTAAACATATCGCAAGCGTAAGCG	CGTGGGCGTAGGAGACCGGGGGTGC	13	7532	801	YWHAG	11030	3504	RBPMS
DB0001R01C22N2_DN	AD0002R01C11N2_DN	Dn-Dn	CCCCCAAACGATCCCCTCCATATCG	CACCCCCCCAGACCCCGGACATTCG	503	7532	801	YWHAG	11030	3504	RBPMS
DB0001R01C22N2_UP	AD0002R01C16N2_UP	Up-Up	TTTAAACATATCGCAAGCGTAAGCG	TCCGTAGTATGCGTCCCGCGGGGGA	4	7532	801	YWHAG	11030	3504	RBPMS
DB0001R01C22N2_UP	AD0002R02C02N1_UP	Up-Up	TTTAAACATATCGCAAGCGTAAGCG	TGGAATGAGTAGGAGGTGACTGTGC	396	7532	801	YWHAG	163	4761	AP2B1
DB0001R01C22N2_DN	AD0002R02C02N1_DN	Dn-Dn	CCCCCAAACGATCCCCTCCATATCG	TACCTGGACTCAGTCGACTGCAAAA	41	7532	801	YWHAG	163	4761	AP2B1
DB0001R01C22N2_UP	AD0002R02C04N2_UP	Up-Up	TTTAAACATATCGCAAGCGTAAGCG	GGGGACTGGGTTTCTTGGGTGCCCT	302	7532	801	YWHAG	29883	10940	CNOT7
DB0001R01C22N2_DN	AD0002R02C07N2_DN	Dn-Dn	CCCCCAAACGATCCCCTCCATATCG	AGGCTCTTCCAATACCGGCTCAATT	104	7532	801	YWHAG	29883	10940	CNOT7
DB0001R01C22N2_UP	AD0002R02C10N1_UP	Up-Up	TTTAAACATATCGCAAGCGTAAGCG	CAAGCGGCATCATGCGCGTTACCAG	77	7532	801	YWHAG	896	6197	CCND3
DB0001R01C22N2_DN	AD0002R02C10N1_DN	Dn-Dn	CCCCCAAACGATCCCCTCCATATCG	CACTAAGGACGTCAGAAAACCAGCG	138	7532	801	YWHAG	896	6197	CCND3
DB0001R01C22N2_UP	AD0002R02C13N2_UP	Up-Up	TTTAAACATATCGCAAGCGTAAGCG	AAACAATGGCACGCAGATGGGCCTC	158	7532	801	YWHAG	896	6197	CCND3
DB0001R01C22N2_DN	AD0002R02C13N2_DN	Dn-Dn	CCCCCAAACGATCCCCTCCATATCG	GCCAGGCAGGTCTCCATTACAACCC	191	7532	801	YWHAG	896	6197	CCND3
DB0001R01C22N2_UP	AD0002R02C15N2_UP	Up-Up	TTTAAACATATCGCAAGCGTAAGCG	TAAAAACGATAGTCTATCGATTAGT	216	7532	801	YWHAG	3320	53186	HSP90AA1
DB0001R01C22N2_DN	AD0002R02C15N2_DN	Dn-Dn	CCCCCAAACGATCCCCTCCATATCG	GCTTCTTGAACAGTCTGAATGTACG	231	7532	801	YWHAG	3320	53186	HSP90AA1
DB0001R01C22N2_UP	AD0002R02C16N2_UP	Up-Up	TTTAAACATATCGCAAGCGTAAGCG	TAATGTCGACGCCCACATGGCAATT	570	7532	801	YWHAG	3320	53186	HSP90AA1
DB0001R01C22N2_DN	AD0002R02C16N2_DN	Dn-Dn	CCCCCAAACGATCCCCTCCATATCG	GTCTAATACCTCATACACTCACTCA	643	7532	801	YWHAG	3320	53186	HSP90AA1
DB0001R01C22N2_UP	AD0002R02C20N1_UP	Up-Up	TTTAAACATATCGCAAGCGTAAGCG	CAGAGATGATGAAAATCTCTAATTT	284	7532	801	YWHAG	49856	55298	WDR8
DB0001R01C22N2_DN	AD0002R02C20N1_DN	Dn-Dn	CCCCCAAACGATCCCCTCCATATCG	ATTAGAACCGAGCAAACCACAATAC	356	7532	801	YWHAG	49856	55298	WDR8
DB0001R01C22N2_UP	AD0002R02C22N2_UP	Up-Up	TTTAAACATATCGCAAGCGTAAGCG	TAGACTACGTTGGGCGCTTGAAGCG	70	7532	801	YWHAG	49856	55298	WDR8
DB0001R01C22N2_DN	AD0002R02C22N2_DN	Dn-Dn	CCCCCAAACGATCCCCTCCATATCG	TCTACGGAATTCTGCATCTCAACCC	86	7532	801	YWHAG	49856	55298	WDR8
DB0001R01C22N2_UP	AD0002R03C01N2_UP	Up-Up	TTTAAACATATCGCAAGCGTAAGCG	CGCGTGTGCATCCGATTGCGATGTG	214	7532	801	YWHAG	51143	56626	DYNC1LI1
DB0001R01C22N2_DN	AD0002R03C01N2_DN	Dn-Dn	CCCCCAAACGATCCCCTCCATATCG	AAAGCGCAAAGACACCCCGATTAGC	181	7532	801	YWHAG	51143	56626	DYNC1LI1
DB0001R01C22N2_UP	AD0002R03C13N2_UP	Up-Up	TTTAAACATATCGCAAGCGTAAGCG	ATGGCGACCGGGGCTCTCGGGGGGG	385	7532	801	YWHAG	164045	53147	HFM1
DB0001R01C22N2_DN	AD0002R03C13N2_DN	Dn-Dn	CCCCCAAACGATCCCCTCCATATCG	GCCCCTCCTAGCACAGTCTTTTGAC	1300	7532	801	YWHAG	164045	53147	HFM1
DB0001R01C22N2_UP	AD0002R03C22N2_UP	Up-Up	TTTAAACATATCGCAAGCGTAAGCG	GGCGGTGGTGGGGTAGGCTAGGCCG	812	7532	801	YWHAG	54930	3863	HAUS4
DB0001R01C22N2_DN	AD0002R03C22N2_DN	Dn-Dn	CCCCCAAACGATCCCCTCCATATCG	CTCGGAGATTGTTCATCCACGTATG	453	7532	801	YWHAG	54930	3863	HAUS4
DB0001R01C22N2_UP	AD0002R04C06N2_UP	Up-Up	TTTAAACATATCGCAAGCGTAAGCG	TAGGGCGGTGCCTCGCGTGACTTGG	344	7532	801	YWHAG	54930	3863	HAUS4
DB0001R01C22N2_DN	AD0002R04C06N2_DN	Dn-Dn	CCCCCAAACGATCCCCTCCATATCG	CCCACTATACGCACATATACTAAGG	237	7532	801	YWHAG	54930	3863	HAUS4
DB0001R01C22N2_UP	AD0002R04C07N2_UP	Up-Up	TTTAAACATATCGCAAGCGTAAGCG	GAGGACCCAACTGCGATGTATGAGG	311	7532	801	YWHAG	25886	4487	POC1A
DB0001R01C22N2_DN	AD0002R04C07N2_DN	Dn-Dn	CCCCCAAACGATCCCCTCCATATCG	GGCACCAACAGAAAGGACGCAAGTG	365	7532	801	YWHAG	25886	4487	POC1A
DB0001R01C22N2_UP	AD0002R04C17N2_UP	Up-Up	TTTAAACATATCGCAAGCGTAAGCG	AGTAGGTTTACCACCTTAATCAATT	185	7532	801	YWHAG	25886	4487	POC1A
DB0001R01C22N2_DN	AD0002R04C17N2_DN	Dn-Dn	CCCCCAAACGATCCCCTCCATATCG	ACTCTCCCCCCGCAGCTATCATCTA	69	7532	801	YWHAG	25886	4487	POC1A
DB0001R01C22N2_DN	AD0002R04C19N2_DN	Dn-Dn	CCCCCAAACGATCCCCTCCATATCG	CAAAGACCATAAGAGGCTTATTATT	639	7532	801	YWHAG	5576	4132	PRKAR2A
DB0001R01C22N2_UP	AD0002R04C21N2_UP	Up-Up	TTTAAACATATCGCAAGCGTAAGCG	CCCAGGGGGGTGTACCGGGAGTGTG	380	7532	801	YWHAG	5576	4132	PRKAR2A
DB0001R01C22N2_DN	AD0002R04C21N2_DN	Dn-Dn	CCCCCAAACGATCCCCTCCATATCG	CCTCCCATCTTCCACGCTACGGCTC	714	7532	801	YWHAG	5576	4132	PRKAR2A
DB0001R01C22N2_UP	AD0002R04C23N2_UP	Up-Up	TTTAAACATATCGCAAGCGTAAGCG	CACTTGTAGTATAGTCCTAGAATTG	116	7532	801	YWHAG	1453	3787	CSNK1D
DB0001R01C22N2_DN	AD0002R04C23N2_DN	Dn-Dn	CCCCCAAACGATCCCCTCCATATCG	CCTCAAGCTCAGAGCGTCCCGATTA	10	7532	801	YWHAG	1453	3787	CSNK1D
DB0001R01C22N2_UP	AD0002R05C03N2_UP	Up-Up	TTTAAACATATCGCAAGCGTAAGCG	AAGGGGCGCAACTGGAGGGGTAGGG	610	7532	801	YWHAG	1453	3787	CSNK1D
DB0001R01C22N2_DN	AD0002R05C03N2_DN	Dn-Dn	CCCCCAAACGATCCCCTCCATATCG	AGGGCTGACATATAAACTCTCTCTA	636	7532	801	YWHAG	1453	3787	CSNK1D
DB0001R01C22N2_UP	AD0002R05C06N2_UP	Up-Up	TTTAAACATATCGCAAGCGTAAGCG	CCTTTTATTCCCAGTGCGTCTCCTA	1	7532	801	YWHAG	1454	4815	CSNK1E
DB0001R01C22N2_DN	AD0002R05C06N2_DN	Dn-Dn	CCCCCAAACGATCCCCTCCATATCG	GCATTGAAGCAACGACTAATGTTCT	478	7532	801	YWHAG	1454	4815	CSNK1E
DB0001R01C22N2_UP	AD0002R05C07N2_UP	Up-Up	TTTAAACATATCGCAAGCGTAAGCG	GAGTCTGTAACGTATTCGCACAGTT	176	7532	801	YWHAG	1454	4815	CSNK1E
DB0001R01C22N2_DN	AD0002R05C07N2_DN	Dn-Dn	CCCCCAAACGATCCCCTCCATATCG	CGACCCAGGTCCAATTTAAAAGATT	102	7532	801	YWHAG	1454	4815	CSNK1E
DB0001R01C22N2_UP	AD0002R05C08N2_UP	Up-Up	TTTAAACATATCGCAAGCGTAAGCG	TCATGTGGATGCCCTTCGTCAGGGC	404	7532	801	YWHAG	10426	8943	TUBGCP3
DB0001R01C22N2_DN	AD0002R05C08N2_DN	Dn-Dn	CCCCCAAACGATCCCCTCCATATCG	GTGTTAACTCTGACTACAATGGGAC	2	7532	801	YWHAG	10426	8943	TUBGCP3
DB0001R01C22N2_UP	AD0002R05C10N2_UP	Up-Up	TTTAAACATATCGCAAGCGTAAGCG	CTATAATAGTTTTTAACAACAGAGA	47	7532	801	YWHAG	10426	8943	TUBGCP3
DB0001R01C22N2_DN	AD0002R05C10N2_DN	Dn-Dn	CCCCCAAACGATCCCCTCCATATCG	CCAAGGTTAGATTTACTCGGGTTTA	313	7532	801	YWHAG	10426	8943	TUBGCP3
DB0001R01C22N2_UP	AD0002R05C11N2_UP	Up-Up	TTTAAACATATCGCAAGCGTAAGCG	TGCATGGACGTGCGGGACGTAGGGG	9	7532	801	YWHAG	203068	3825	TUBB
DB0001R01C22N2_DN	AD0002R05C11N2_DN	Dn-Dn	CCCCCAAACGATCCCCTCCATATCG	TCCCCACCCCTTCACCTTCGCCCAT	9	7532	801	YWHAG	203068	3825	TUBB
DB0001R01C22N2_UP	AD0002R05C12N2_UP	Up-Up	TTTAAACATATCGCAAGCGTAAGCG	TCTTAGGGATTCAAACCGTTTTAAA	24	7532	801	YWHAG	203068	3825	TUBB
DB0001R01C22N2_DN	AD0002R05C12N2_DN	Dn-Dn	CCCCCAAACGATCCCCTCCATATCG	AAGTTACTCCCGTGCATTCGCTAAG	73	7532	801	YWHAG	203068	3825	TUBB
DB0001R01C22N2_UP	AD0002R05C16N2_UP	Up-Up	TTTAAACATATCGCAAGCGTAAGCG	CAATCATCAATATTAGCCTTTGGAT	544	7532	801	YWHAG	10383	2550	TUBB2C
DB0001R01C22N2_DN	AD0002R05C16N2_DN	Dn-Dn	CCCCCAAACGATCCCCTCCATATCG	TACCCTTCTCACCCCTCGTCTCCGA	1	7532	801	YWHAG	10383	2550	TUBB2C
DB0001R01C22N2_UP	AD0002R05C18N2_UP	Up-Up	TTTAAACATATCGCAAGCGTAAGCG	AGCGGTTCTTGATCTTTTGTTATGG	68	7532	801	YWHAG	7846	4595	TUBA1A
DB0001R01C22N2_DN	AD0002R05C18N2_DN	Dn-Dn	CCCCCAAACGATCCCCTCCATATCG	TGCTATAACCTCAAAGTACCGTTCC	44	7532	801	YWHAG	7846	4595	TUBA1A
DB0001R01C22N2_DN	AD0002R05C20N2_DN	Dn-Dn	CCCCCAAACGATCCCCTCCATATCG	AAGTTTTCAAATGGTTCATATTAAC	180	7532	801	YWHAG	7846	4595	TUBA1A
DB0001R01C22N2_UP	AD0002R05C24N2_UP	Up-Up	TTTAAACATATCGCAAGCGTAAGCG	TGTCTATATGGGCGAGGCGTCGCTC	687	7532	801	YWHAG	55012	2389	PPP2R3C
DB0001R01C22N2_DN	AD0002R05C24N2_DN	Dn-Dn	CCCCCAAACGATCCCCTCCATATCG	GTGACGAATAATAAGCGCAATGTTT	761	7532	801	YWHAG	55012	2389	PPP2R3C
DB0001R01C22N2_UP	AD0002R06C02N2_UP	Up-Up	TTTAAACATATCGCAAGCGTAAGCG	ACGCTCTGCCGTTCTCGGCCACTGG	106	7532	801	YWHAG	55012	2389	PPP2R3C
DB0001R01C22N2_DN	AD0002R06C02N2_DN	Dn-Dn	CCCCCAAACGATCCCCTCCATATCG	CACCTACAGCTATGACGAAGGACTA	181	7532	801	YWHAG	55012	2389	PPP2R3C
DB0001R01C22N2_UP	AD0002R06C11N2_UP	Up-Up	TTTAAACATATCGCAAGCGTAAGCG	GAGAAGCGGTAGGGTGAGTAGGTAA	205	7532	801	YWHAG	147841	71933	SPC24
DB0001R01C22N2_DN	AD0002R06C11N2_DN	Dn-Dn	CCCCCAAACGATCCCCTCCATATCG	TAACCTGCCTGATAAACTGCGAATC	209	7532	801	YWHAG	147841	71933	SPC24
DB0001R01C22N2_UP	AD0002R06C12N1_UP	Up-Up	TTTAAACATATCGCAAGCGTAAGCG	CACGAGGACGTCGTGGGACCGGTGC	1801	7532	801	YWHAG	147841	71933	SPC24
DB0001R01C22N2_DN	AD0002R06C12N1_DN	Dn-Dn	CCCCCAAACGATCCCCTCCATATCG	CAATAACTGAAAGAACTGTAGTGCT	1867	7532	801	YWHAG	147841	71933	SPC24
DB0001R01C22N2_UP	AD0002R06C18N2_UP	Up-Up	TTTAAACATATCGCAAGCGTAAGCG	GTTCCCACAAGGTCTGGCGTGCGGC	405	7532	801	YWHAG	55142	6429	HAUS2
DB0001R01C22N2_UP	AD0002R06C23N2_UP	Up-Up	TTTAAACATATCGCAAGCGTAAGCG	TAGACCGCATAGGCAATCATGTGTT	457	7532	801	YWHAG	55142	6429	HAUS2
DB0001R01C22N2_DN	AD0002R06C23N2_DN	Dn-Dn	CCCCCAAACGATCCCCTCCATATCG	GCACTACAGCACTTCGAAGGACCGA	547	7532	801	YWHAG	55142	6429	HAUS2
DB0001R01C22N2_UP	AD0002R07C08N2_UP	Up-Up	TTTAAACATATCGCAAGCGTAAGCG	CGATAATTGTGCCTGGGTCATGGTG	26	7532	801	YWHAG	95681	71181	TSGA14
DB0001R01C22N2_DN	AD0002R07C08N2_DN	Dn-Dn	CCCCCAAACGATCCCCTCCATATCG	TAACCCTCTAAAATACACTTACAGA	155	7532	801	YWHAG	95681	71181	TSGA14
DB0001R01C22N2_UP	AD0002R07C12N2_UP	Up-Up	TTTAAACATATCGCAAGCGTAAGCG	CACTTAGACTAACCTGTCGCGGGTC	47	7532	801	YWHAG	5566	71136	PRKACA
DB0001R01C22N2_DN	AD0002R07C12N2_DN	Dn-Dn	CCCCCAAACGATCCCCTCCATATCG	AGCGAGAACACATACGAACGGAACA	454	7532	801	YWHAG	5566	71136	PRKACA
DB0001R01C22N2_UP	AD0002R07C18N2_UP	Up-Up	TTTAAACATATCGCAAGCGTAAGCG	CACTTCGTTGAGGTCGTAACTCTTT	653	7532	801	YWHAG	5566	71136	PRKACA
DB0001R01C22N2_DN	AD0002R07C18N2_DN	Dn-Dn	CCCCCAAACGATCCCCTCCATATCG	TTTACAATCCCCATCACCTTAAAAT	590	7532	801	YWHAG	5566	71136	PRKACA
DB0001R01C22N2_UP	AD0002R07C20N2_UP	Up-Up	TTTAAACATATCGCAAGCGTAAGCG	CTGTGTTGAGCTTCGGTTTATACCA	450	7532	801	YWHAG	5048	12270	PAFAH1B1
DB0001R01C22N2_DN	AD0002R07C20N2_DN	Dn-Dn	CCCCCAAACGATCCCCTCCATATCG	TGCAGGTTAGACACGGAATCTGGAT	699	7532	801	YWHAG	5048	12270	PAFAH1B1
DB0001R01C22N2_UP	AD0002R07C21N2_UP	Up-Up	TTTAAACATATCGCAAGCGTAAGCG	GTTGCACCAGGGGGGTATTGGCTGA	69	7532	801	YWHAG	5048	12270	PAFAH1B1
DB0001R01C22N2_UP	AD0002R08C04N2_UP	Up-Up	TTTAAACATATCGCAAGCGTAAGCG	ATAGCAGGTTCTGTTGAGCGTTGGC	315	7532	801	YWHAG	79600	71186	TCTN1
DB0001R01C22N2_DN	AD0002R08C04N2_DN	Dn-Dn	CCCCCAAACGATCCCCTCCATATCG	GGCAACGACCCTCGTGCTTAGAACT	191	7532	801	YWHAG	79600	71186	TCTN1
DB0001R01C22N2_UP	AD0002R08C08N2_UP	Up-Up	TTTAAACATATCGCAAGCGTAAGCG	GAATCCTTCAGTACGGGCGGGGGGC	90	7532	801	YWHAG	79600	71186	TCTN1
DB0001R01C22N2_DN	AD0002R08C08N2_DN	Dn-Dn	CCCCCAAACGATCCCCTCCATATCG	CTGTGCCCAACTCTTCTGCTCCTGT	333	7532	801	YWHAG	79600	71186	TCTN1
DB0001R01C22N2_UP	AD0002R08C15N2_UP	Up-Up	TTTAAACATATCGCAAGCGTAAGCG	TATCGGCTTATATTAGCCTTGGTAA	317	7532	801	YWHAG	10464	71402	PIBF1
DB0001R01C22N2_DN	AD0002R08C15N2_DN	Dn-Dn	CCCCCAAACGATCCCCTCCATATCG	CCGGCGGCCTGTCCATACGTGGGCA	469	7532	801	YWHAG	10464	71402	PIBF1
DB0001R01C22N2_UP	AD0002R08C16N1_UP	Up-Up	TTTAAACATATCGCAAGCGTAAGCG	TACTTTTGTTCTTTCATATTTCTAA	80	7532	801	YWHAG	10464	71402	PIBF1
DB0001R01C22N2_DN	AD0002R08C16N1_DN	Dn-Dn	CCCCCAAACGATCCCCTCCATATCG	AAAGAACAACAAGACGGGCAAGAAC	77	7532	801	YWHAG	10464	71402	PIBF1
DB0001R01C22N2_DN	AD0002R08C22N1_DN	Dn-Dn	CCCCCAAACGATCCCCTCCATATCG	TAGATTGCAGGCACAAGGATACCAC	1	7532	801	YWHAG	6683	72169	SPAST
DB0001R01C22N2_UP	AD0002R09C03N2_UP	Up-Up	TTTAAACATATCGCAAGCGTAAGCG	GACGCATGTGAAACGGCTAGTAGGA	163	7532	801	YWHAG	10460	71455	TACC3
DB0001R01C22N2_UP	AD0002R09C04N2_UP	Up-Up	TTTAAACATATCGCAAGCGTAAGCG	TGTGGCGACATTCACAACTCTTGTT	15	7532	801	YWHAG	10460	71455	TACC3
DB0001R01C22N2_DN	AD0002R09C04N2_DN	Dn-Dn	CCCCCAAACGATCCCCTCCATATCG	CGCCGACAGTTACCCCCAAGCCTTG	66	7532	801	YWHAG	10460	71455	TACC3
DB0001R01C22N2_DN	AD0002R09C10N2_DN	Dn-Dn	CCCCCAAACGATCCCCTCCATATCG	CAAACCTATACCTGTGACCATAGTT	368	7532	801	YWHAG	51175	1716	TUBE1
DB0001R01C22N2_UP	AD0002R09C12N2_UP	Up-Up	TTTAAACATATCGCAAGCGTAAGCG	TGAAACCCTGGTGCACATAGTTCTA	561	7532	801	YWHAG	51175	1716	TUBE1
DB0001R01C22N2_DN	AD0002R09C12N2_DN	Dn-Dn	CCCCCAAACGATCCCCTCCATATCG	CTTACTTATGTTGCACGGGAGGTCT	44	7532	801	YWHAG	51175	1716	TUBE1
DB0001R01C22N2_UP	AD0002R09C15N2_UP	Up-Up	TTTAAACATATCGCAAGCGTAAGCG	ATGGTGACCTATCGAATATCGTTTG	44	7532	801	YWHAG	51175	2163	TUBE1
DB0001R01C22N2_DN	AD0002R09C15N2_DN	Dn-Dn	CCCCCAAACGATCCCCTCCATATCG	GGCCTAGGAGATATTCTGATCAGAA	270	7532	801	YWHAG	51175	2163	TUBE1
DB0001R01C22N2_UP	AD0002R09C16N2_UP	Up-Up	TTTAAACATATCGCAAGCGTAAGCG	GCCGGCATAGCCGGGTTGTCCGGCG	270	7532	801	YWHAG	51175	2163	TUBE1
DB0001R01C22N2_DN	AD0002R09C16N2_DN	Dn-Dn	CCCCCAAACGATCCCCTCCATATCG	GCCTCGGCCAACGCTATCGACTAAT	35	7532	801	YWHAG	51175	2163	TUBE1
DB0001R01C22N2_UP	AD0002R09C17N2_UP	Up-Up	TTTAAACATATCGCAAGCGTAAGCG	GTGATCGCTCCTCGATCAGGACACT	74	7532	801	YWHAG	282809	1515	POC1B
DB0001R01C22N2_UP	AD0002R09C18N2_UP	Up-Up	TTTAAACATATCGCAAGCGTAAGCG	GCGTCTAAGAGCCTGCGTCATAGCG	146	7532	801	YWHAG	282809	1515	POC1B
DB0001R01C22N2_DN	AD0002R09C18N2_DN	Dn-Dn	CCCCCAAACGATCCCCTCCATATCG	TTCGTGTATACTCTCACATACGTGA	447	7532	801	YWHAG	282809	1515	POC1B
DB0001R01C22N2_UP	AD0002R09C20N2_UP	Up-Up	TTTAAACATATCGCAAGCGTAAGCG	TTTTTGTTTCTGAGATTGAAGTTGT	48	7532	801	YWHAG	80254	7011	CEP63
DB0001R01C22N2_DN	AD0002R09C20N2_DN	Dn-Dn	CCCCCAAACGATCCCCTCCATATCG	TAACACCCTAAACTTACTCTGAAAT	131	7532	801	YWHAG	80254	7011	CEP63
DB0001R01C22N2_UP	AD0002R09C21N2_UP	Up-Up	TTTAAACATATCGCAAGCGTAAGCG	AAACGTATGCATCATGGGTACAATT	366	7532	801	YWHAG	80254	7011	CEP63
DB0001R01C22N2_DN	AD0002R09C21N2_DN	Dn-Dn	CCCCCAAACGATCCCCTCCATATCG	TCCCGACGGCCTCAAATCACCATAA	168	7532	801	YWHAG	80254	7011	CEP63
DB0001R01C22N2_UP	AD0002R09C23N1_UP	Up-Up	TTTAAACATATCGCAAGCGTAAGCG	GTCCTAAATGTGATCAGTTTGGGTT	1	7532	801	YWHAG	284076	2303	TTLL6
DB0001R01C22N2_DN	AD0002R09C23N1_DN	Dn-Dn	CCCCCAAACGATCCCCTCCATATCG	AAACAAATTACAACACAGCGTCATA	60	7532	801	YWHAG	284076	2303	TTLL6
DB0001R01C22N2_UP	AD0002R10C02N1_UP	Up-Up	TTTAAACATATCGCAAGCGTAAGCG	ATGGGAACAGGTACCCGCTTCAGGA	54	7532	801	YWHAG	284076	2303	TTLL6
DB0001R01C22N2_DN	AD0002R10C02N1_DN	Dn-Dn	CCCCCAAACGATCCCCTCCATATCG	CGAGTTCCCGGGTACCGCCGGATTT	10	7532	801	YWHAG	284076	2303	TTLL6
DB0001R01C22N2_DN	AD0002R10C06N2_DN	Dn-Dn	CCCCCAAACGATCCCCTCCATATCG	GTGATACCAAAGGCGACAGCCGGGA	146	7532	801	YWHAG	79959	1190	CEP76
DB0001R01C22N2_UP	AD0002R10C10N2_UP	Up-Up	TTTAAACATATCGCAAGCGTAAGCG	GGGGTGAAGGCCAAACTGAGCTGGC	97	7532	801	YWHAG	79959	1190	CEP76
DB0001R01C22N2_UP	AD0002R10C15N2_UP	Up-Up	TTTAAACATATCGCAAGCGTAAGCG	GGTGGAGTCCATCATTTTATCGGGA	37	7532	801	YWHAG	10013	8810	HDAC6
DB0001R01C22N2_UP	AD0002R10C16N2_UP	Up-Up	TTTAAACATATCGCAAGCGTAAGCG	AACACGGGGCGCGTAAGGGGGCGGG	297	7532	801	YWHAG	10013	8810	HDAC6
DB0001R01C22N2_DN	AD0002R10C16N2_DN	Dn-Dn	CCCCCAAACGATCCCCTCCATATCG	ATAGTACTCTAAGAATTTCCCTTCA	513	7532	801	YWHAG	10013	8810	HDAC6
DB0001R01C22N2_UP	AD0002R10C19N2_UP	Up-Up	TTTAAACATATCGCAAGCGTAAGCG	CTATAATTACTTAAACAATGTACAG	62	7532	801	YWHAG	90410	4088	IFT20
DB0001R01C22N2_DN	AD0002R10C19N2_DN	Dn-Dn	CCCCCAAACGATCCCCTCCATATCG	CGATCGTCGCAGAGGAATAAGCATG	230	7532	801	YWHAG	90410	4088	IFT20
DB0001R01C22N2_UP	AD0002R11C03N2_UP	Up-Up	TTTAAACATATCGCAAGCGTAAGCG	ACCCAGGGTTCATTAAGAATTGTGG	530	7532	801	YWHAG	90410	4088	IFT20
DB0001R01C22N2_DN	AD0002R11C03N2_DN	Dn-Dn	CCCCCAAACGATCCCCTCCATATCG	GTGAAGTCGCTATTTAAAAATATTC	144	7532	801	YWHAG	90410	4088	IFT20
DB0001R01C22N2_UP	AD0002R11C05N2_UP	Up-Up	TTTAAACATATCGCAAGCGTAAGCG	ATTTTTGTGGTGGAGATAAGGTCGG	132	7532	801	YWHAG	27077	4426	B9D1
DB0001R01C22N2_DN	AD0002R11C05N2_DN	Dn-Dn	CCCCCAAACGATCCCCTCCATATCG	CTACAACGTACGCAGTGCATATATG	180	7532	801	YWHAG	27077	4426	B9D1
DB0001R01C22N2_UP	AD0002R11C07N1_UP	Up-Up	TTTAAACATATCGCAAGCGTAAGCG	CAGGAGCAAGCTCCATCGGTCTAGG	377	7532	801	YWHAG	27077	4426	B9D1
DB0001R01C22N2_DN	AD0002R11C07N1_DN	Dn-Dn	CCCCCAAACGATCCCCTCCATATCG	AACTGAACACCTAGGTTTAATCCCA	1675	7532	801	YWHAG	27077	4426	B9D1
DB0001R01C22N2_UP	AD0002R11C12N2_UP	Up-Up	TTTAAACATATCGCAAGCGTAAGCG	TGGTGATTTTAGGGGATTGACTAAT	283	7532	801	YWHAG	51053	5591	GMNN
DB0001R01C22N2_DN	AD0002R11C12N2_DN	Dn-Dn	CCCCCAAACGATCCCCTCCATATCG	GGCTACAACGATATCAACCCTTACG	361	7532	801	YWHAG	51053	5591	GMNN
DB0001R01C22N2_UP	AD0002R11C20N2_UP	Up-Up	TTTAAACATATCGCAAGCGTAAGCG	GATGGAATCAGCAATGTATATGCTA	64	7532	801	YWHAG	5708	5171	PSMD2
DB0001R01C22N2_UP	AD0002R11C22N2_UP	Up-Up	TTTAAACATATCGCAAGCGTAAGCG	CAAGTACCTTATCGTACAAATTCTG	17	7532	801	YWHAG	5708	5171	PSMD2
DB0001R01C22N2_DN	AD0002R11C22N2_DN	Dn-Dn	CCCCCAAACGATCCCCTCCATATCG	GAAACTGCAAATTCGAATAGATTAT	436	7532	801	YWHAG	5708	5171	PSMD2
DB0001R01C22N2_UP	AD0002R12C03N2_UP	Up-Up	TTTAAACATATCGCAAGCGTAAGCG	AACAGTATGGGTTCGTGTAGGGCTT	578	7532	801	YWHAG	56915	4997	EXOSC5
DB0001R01C22N2_DN	AD0002R12C03N2_DN	Dn-Dn	CCCCCAAACGATCCCCTCCATATCG	CCCGCTGCCATATAATACCGTTCAT	766	7532	801	YWHAG	56915	4997	EXOSC5
DB0001R01C22N2_UP	AD0002R12C05N1_UP	Up-Up	TTTAAACATATCGCAAGCGTAAGCG	GCTCAGTGGGCTAGATGGGTGGATG	346	7532	801	YWHAG	1032	3933	CDKN2D
DB0001R01C22N2_DN	AD0002R12C05N1_DN	Dn-Dn	CCCCCAAACGATCCCCTCCATATCG	TATTCTCTAATTAAGATACTTCGCC	329	7532	801	YWHAG	1032	3933	CDKN2D
DB0001R01C22N2_UP	AD0002R12C08N1_UP	Up-Up	TTTAAACATATCGCAAGCGTAAGCG	GTCTGTCTTTTCGCCTTGTTGAAAG	62	7532	801	YWHAG	10933	4430	MORF4L1
DB0001R01C22N2_DN	AD0002R12C08N1_DN	Dn-Dn	CCCCCAAACGATCCCCTCCATATCG	AGCCCCACACGGGTATTACACTTCA	202	7532	801	YWHAG	10933	4430	MORF4L1
DB0001R01C22N2_UP	AD0002R12C14N2_UP	Up-Up	TTTAAACATATCGCAAGCGTAAGCG	CCATGTTACGCGCTAAGGCCTCAAC	845	7532	801	YWHAG	10933	4430	MORF4L1
DB0001R01C22N2_DN	AD0002R12C14N2_DN	Dn-Dn	CCCCCAAACGATCCCCTCCATATCG	CATCCAGCACCGCCCAAAACAACAG	750	7532	801	YWHAG	10933	4430	MORF4L1
DB0001R01C22N2_UP	AD0002R12C15N2_UP	Up-Up	TTTAAACATATCGCAAGCGTAAGCG	GCTTGTTGCTATGCCATGTGTTGTT	370	7532	801	YWHAG	6015	4435	RING1
DB0001R01C22N2_DN	AD0002R12C15N2_DN	Dn-Dn	CCCCCAAACGATCCCCTCCATATCG	CAAGGTCAATAAATAAGCCCGTCCT	1098	7532	801	YWHAG	6015	4435	RING1
DB0001R01C22N2_DN	AD0002R12C17N2_DN	Dn-Dn	CCCCCAAACGATCCCCTCCATATCG	CACGCCTACTACCAAGAGTTAGCGT	15	7532	801	YWHAG	6015	4435	RING1
DB0001R01C22N2_UP	AD0002R13C09N2_UP	Up-Up	TTTAAACATATCGCAAGCGTAAGCG	AGTTCAAAATCTTGCTTTTTAGTAT	257	7532	801	YWHAG	5701	7961	PSMC2
DB0001R01C22N2_DN	AD0002R13C09N2_DN	Dn-Dn	CCCCCAAACGATCCCCTCCATATCG	CCCCCATGCCATGCGACTATCTGTT	19	7532	801	YWHAG	5701	7961	PSMC2
DB0001R01C22N2_UP	AD0002R13C10N2_UP	Up-Up	TTTAAACATATCGCAAGCGTAAGCG	AAAAATGTCTTCCATGTCAGCTGAG	47	7532	801	YWHAG	5701	7961	PSMC2
DB0001R01C22N2_DN	AD0002R13C10N2_DN	Dn-Dn	CCCCCAAACGATCCCCTCCATATCG	GGTAGGCCGTAAAAACCTGCGGTAA	378	7532	801	YWHAG	5701	7961	PSMC2
DB0001R01C22N2_UP	AD0002R13C14N2_UP	Up-Up	TTTAAACATATCGCAAGCGTAAGCG	TGGTAGTACAGTCAGGGTTGGGTGC	1025	7532	801	YWHAG	1019	4019	CDK4
DB0001R01C22N2_DN	AD0002R13C14N2_DN	Dn-Dn	CCCCCAAACGATCCCCTCCATATCG	AGGCACTGAAGTCATCATGAGATCG	587	7532	801	YWHAG	1019	4019	CDK4
DB0001R01C22N2_UP	AD0002R13C16N2_UP	Up-Up	TTTAAACATATCGCAAGCGTAAGCG	ATTCTGTAATCGCTGCCTCCACGTC	328	7532	801	YWHAG	1019	4019	CDK4
DB0001R01C22N2_DN	AD0002R13C16N2_DN	Dn-Dn	CCCCCAAACGATCCCCTCCATATCG	AATAACTAGCCTACAATAGTATTGA	275	7532	801	YWHAG	1019	4019	CDK4
DB0001R01C22N2_UP	AD0002R13C18N2_UP	Up-Up	TTTAAACATATCGCAAGCGTAAGCG	ACGGTCGTATACAGCAGGGGTAGTG	255	7532	801	YWHAG	665	2427	BNIP3L
DB0001R01C22N2_DN	AD0002R13C18N2_DN	Dn-Dn	CCCCCAAACGATCCCCTCCATATCG	GGAACTTAGGGGGGCGCTCCAAGCG	128	7532	801	YWHAG	665	2427	BNIP3L
DB0001R01C22N2_UP	AD0002R13C21N2_UP	Up-Up	TTTAAACATATCGCAAGCGTAAGCG	GATTCAGGACGACGTGCAAGGAGGG	119	7532	801	YWHAG	56904	6148	SH3GLB2
DB0001R01C22N2_DN	AD0002R13C21N2_DN	Dn-Dn	CCCCCAAACGATCCCCTCCATATCG	CCGGCAAGCGTCAGATTCGACCGGC	486	7532	801	YWHAG	56904	6148	SH3GLB2
DB0001R01C22N2_DN	AD0002R13C22N2_DN	Dn-Dn	CCCCCAAACGATCCCCTCCATATCG	ATGTTCAGCTCCTGCTATCAGAACA	1	7532	801	YWHAG	56904	6148	SH3GLB2
DB0001R01C22N2_UP	AD0002R13C24N2_UP	Up-Up	TTTAAACATATCGCAAGCGTAAGCG	TGCTAATATAAACCTGGAGGTTGTG	157	7532	801	YWHAG	6285	3757	S100B
DB0001R01C22N2_DN	AD0002R13C24N2_DN	Dn-Dn	CCCCCAAACGATCCCCTCCATATCG	TCCCTTGAAATGGGAATCGAAGATT	85	7532	801	YWHAG	6285	3757	S100B
DB0001R01C22N2_UP	AD0002R14C01N2_UP	Up-Up	TTTAAACATATCGCAAGCGTAAGCG	CGGATACGGGATATGCACAGTGATC	46	7532	801	YWHAG	6285	3757	S100B
DB0001R01C22N2_DN	AD0002R14C01N2_DN	Dn-Dn	CCCCCAAACGATCCCCTCCATATCG	CATGAGGCCCCATCCTCGTCCCGGT	344	7532	801	YWHAG	6285	3757	S100B
DB0001R01C22N2_UP	AD0002R14C05N2_UP	Up-Up	TTTAAACATATCGCAAGCGTAAGCG	CTTAATGTAATTAACAAACCTTAAC	1187	7532	801	YWHAG	638	3740	BIK
DB0001R01C22N2_DN	AD0002R14C05N2_DN	Dn-Dn	CCCCCAAACGATCCCCTCCATATCG	CTCCAGAGCGTCCCGTGCCACGCAC	1824	7532	801	YWHAG	638	3740	BIK
DB0001R01C22N2_UP	AD0002R14C06N1_UP	Up-Up	TTTAAACATATCGCAAGCGTAAGCG	CTGCCCGGAAGTATTCGGGAGGTGG	415	7532	801	YWHAG	638	3740	BIK
DB0001R01C22N2_DN	AD0002R14C06N1_DN	Dn-Dn	CCCCCAAACGATCCCCTCCATATCG	AGGTATTATAGGAAAATATATCGAG	258	7532	801	YWHAG	638	3740	BIK
DB0001R01C22N2_DN	AD0002R14C10N2_DN	Dn-Dn	CCCCCAAACGATCCCCTCCATATCG	TACCCCTCTCCTCCGGTCAGATTAC	199	7532	801	YWHAG	84100	1857	ARL6
DB0001R01C22N2_UP	AD0002R14C11N2_UP	Up-Up	TTTAAACATATCGCAAGCGTAAGCG	GACCTATCTCGAAGATACATGCCC	738	7532	801	YWHAG	84100	1857	ARL6
DB0001R01C22N2_DN	AD0002R14C11N2_DN	Dn-Dn	CCCCCAAACGATCCCCTCCATATCG	TTTTCGCAGTGAGCACTTGTTATCC	1120	7532	801	YWHAG	84100	1857	ARL6
DB0001R01C22N2_UP	AD0002R14C14N2_UP	Up-Up	TTTAAACATATCGCAAGCGTAAGCG	CGGTTGGGAGGAAGTGAGGAGGGTT	1361	7532	801	YWHAG	1639	8953	DCTN1
DB0001R01C22N2_DN	AD0002R14C14N2_DN	Dn-Dn	CCCCCAAACGATCCCCTCCATATCG	TCCCGCACCTAGCCTTCACGACAAA	657	7532	801	YWHAG	1639	8953	DCTN1
DB0001R01C22N2_UP	AD0002R14C15N2_UP	Up-Up	TTTAAACATATCGCAAGCGTAAGCG	GAAGCGACTAAACGGTGCGTGACGC	174	7532	801	YWHAG	1639	8953	DCTN1
DB0001R01C22N2_DN	AD0002R14C15N2_DN	Dn-Dn	CCCCCAAACGATCCCCTCCATATCG	GTACTACCAAATGAAATCTCAACTC	344	7532	801	YWHAG	1639	8953	DCTN1
DB0001R01C22N2_UP	AD0002R14C19N1_UP	Up-Up	TTTAAACATATCGCAAGCGTAAGCG	GGGTGGGCAGGATCGAACGACGGAC	1	7532	801	YWHAG	79441	4024	HAUS3
DB0001R01C22N2_DN	AD0002R14C19N1_DN	Dn-Dn	CCCCCAAACGATCCCCTCCATATCG	TATCACAGATTGAGTCGCAACGCGT	281	7532	801	YWHAG	79441	4024	HAUS3
DB0001R01C22N2_UP	AD0002R14C23N2_UP	Up-Up	TTTAAACATATCGCAAGCGTAAGCG	GTGGAGGCCCGACGGGGCAGGGGGG	421	7532	801	YWHAG	79441	4024	HAUS3
DB0001R01C22N2_DN	AD0002R14C23N2_DN	Dn-Dn	CCCCCAAACGATCCCCTCCATATCG	AGGTTGTCACGTTGACTTATTCTCT	1055	7532	801	YWHAG	79441	4024	HAUS3
DB0001R01C22N2_DN	AD0002R14C24N1_DN	Dn-Dn	CCCCCAAACGATCCCCTCCATATCG	GGAGTTCCGCGGGCATCCAGCCTCG	81	7532	801	YWHAG	1069	5663	CETN2
DB0001R01C22N2_UP	AD0002R15C08N2_UP	Up-Up	TTTAAACATATCGCAAGCGTAAGCG	TCGCAGTCGTTCGGTTGGGTGACTG	207	7532	801	YWHAG	1069	5663	CETN2
DB0001R01C22N2_UP	AD0002R15C10N2_UP	Up-Up	TTTAAACATATCGCAAGCGTAAGCG	TCTTTCCATATAAATGCGGAACGTC	272	7532	801	YWHAG	80321	1596	CEP70
DB0001R01C22N2_DN	AD0002R15C10N2_DN	Dn-Dn	CCCCCAAACGATCCCCTCCATATCG	GTGCATTCTCTCTAACCCAAATGGC	653	7532	801	YWHAG	80321	1596	CEP70
DB0001R01C22N2_UP	AD0002R15C12N2_UP	Up-Up	TTTAAACATATCGCAAGCGTAAGCG	CTGAATATATGTGATGGTATTGAGG	927	7532	801	YWHAG	80321	1596	CEP70
DB0001R01C22N2_DN	AD0002R15C12N2_DN	Dn-Dn	CCCCCAAACGATCCCCTCCATATCG	CATACGGCCAACCAGTACATACCAG	1448	7532	801	YWHAG	80321	1596	CEP70
DB0001R01C22N2_UP	AD0002R15C13N2_UP	Up-Up	TTTAAACATATCGCAAGCGTAAGCG	GAGGTCAATTGGCGTTTTTAGACGC	237	7532	801	YWHAG	23177	3746	CEP68
DB0001R01C22N2_DN	AD0002R15C13N2_DN	Dn-Dn	CCCCCAAACGATCCCCTCCATATCG	CGAAAAAGATGAGTTTAGGCGCTTA	70	7532	801	YWHAG	23177	3746	CEP68
DB0001R01C22N2_UP	AD0002R15C15N2_UP	Up-Up	TTTAAACATATCGCAAGCGTAAGCG	AAAATTGTACCTGCAAATTGATAGC	111	7532	801	YWHAG	23177	3746	CEP68
DB0001R01C22N2_DN	AD0002R15C15N2_DN	Dn-Dn	CCCCCAAACGATCCCCTCCATATCG	TAGGCCGAAAATGAGACCTCATAGA	490	7532	801	YWHAG	23177	3746	CEP68
DB0001R01C22N2_UP	AD0002R15C18N2_UP	Up-Up	TTTAAACATATCGCAAGCGTAAGCG	GAGTGGTCGTGAAGTGGGCGGGCAG	59	7532	801	YWHAG	22852	70210	ANKRD26
DB0001R01C22N2_DN	AD0002R15C18N2_DN	Dn-Dn	CCCCCAAACGATCCCCTCCATATCG	GCATTCTTCCACAACTCCCGCCATC	17	7532	801	YWHAG	22852	70210	ANKRD26
DB0001R01C22N2_UP	AD0002R15C19N2_UP	Up-Up	TTTAAACATATCGCAAGCGTAAGCG	AGAACATGTGTACATGGCCAGGAAT	228	7532	801	YWHAG	22852	70210	ANKRD26
DB0001R01C22N2_UP	AD0002R16C02N2_UP	Up-Up	TTTAAACATATCGCAAGCGTAAGCG	GATATTGTCGGAATTGCCAATTCGC	210	7532	801	YWHAG	22852	70210	ANKRD26
DB0001R01C22N2_DN	AD0002R16C02N2_DN	Dn-Dn	CCCCCAAACGATCCCCTCCATATCG	CACGTTCAAAGATGCCGACAAGGGC	300	7532	801	YWHAG	22852	70210	ANKRD26
DB0001R01C22N2_UP	AD0002R16C03N2_UP	Up-Up	TTTAAACATATCGCAAGCGTAAGCG	GGGAATGGGAACCTATGATAGCTGTT	91	7532	801	YWHAG	22852	70210	ANKRD26
DB0001R01C22N2_DN	AD0002R16C03N2_DN	Dn-Dn	CCCCCAAACGATCCCCTCCATATCG	GACAGAGATAGCATACTACCTAATA	111	7532	801	YWHAG	22852	70210	ANKRD26
DB0001R01C22N2_DN	AD0002R16C04N1_DN	Dn-Dn	CCCCCAAACGATCCCCTCCATATCG	TTGGGGATCTACTGCTATTTTAAGG	161	7532	801	YWHAG	10426	2984	TUBGCP3
DB0001R01C22N2_UP	AD0002R16C06N1_UP	Up-Up	TTTAAACATATCGCAAGCGTAAGCG	AGCATGAAGGTTTTAGTGTAAAGGT	313	7532	801	YWHAG	10426	2984	TUBGCP3
DB0001R01C22N2_UP	AD0002R16C13N2_UP	Up-Up	TTTAAACATATCGCAAGCGTAAGCG	TCTCCATTCATTGGTTAAGCGCAAT	147	7532	801	YWHAG	9793	9657	CKAP5
DB0001R01C22N2_UP	AD0002R16C19N1_UP	Up-Up	TTTAAACATATCGCAAGCGTAAGCG	GCCGCGGGATGCCCTGGGAGCTGCG	301	7532	801	YWHAG	9793	9657	CKAP5
DB0001R01C22N2_DN	AD0002R16C19N1_DN	Dn-Dn	CCCCCAAACGATCCCCTCCATATCG	AGTGCCCCTAGTCGCCACCACTATT	547	7532	801	YWHAG	9793	9657	CKAP5
DB0001R01C22N2_UP	AD0002R16C22N1_UP	Up-Up	TTTAAACATATCGCAAGCGTAAGCG	GCAAGAGGAGAAAAAAGAGTTATAG	297	7532	801	YWHAG	10013	2397	HDAC6
DB0001R01C22N2_DN	AD0002R16C22N1_DN	Dn-Dn	CCCCCAAACGATCCCCTCCATATCG	TACTATTGTAATTATTAACCGTTGT	770	7532	801	YWHAG	10013	2397	HDAC6
DB0001R01C22N2_UP	AD0003R01C02N1_UP	Up-Up	TTTAAACATATCGCAAGCGTAAGCG	AAGTCCGTGGGTACGGCTGGGGGGG	180	7532	801	YWHAG	10013	2397	HDAC6
DB0001R01C22N2_DN	AD0003R01C02N1_DN	Dn-Dn	CCCCCAAACGATCCCCTCCATATCG	TGCAGTTGTATCGAGAACGCATCAA	640	7532	801	YWHAG	10013	2397	HDAC6
DB0001R01C22N2_UP	AD0003R01C13N2_UP	Up-Up	TTTAAACATATCGCAAGCGTAAGCG	GGACGCGTGCTGCAAACGGGGGATG	144	7532	801	YWHAG	7329	3129	UBE2I
DB0001R01C22N2_DN	AD0003R01C13N2_DN	Dn-Dn	CCCCCAAACGATCCCCTCCATATCG	GACACTAAACTGGCTAGCGTCACCT	538	7532	801	YWHAG	7329	3129	UBE2I
DB0001R01C22N2_UP	AD0003R01C19N2_UP	Up-Up	TTTAAACATATCGCAAGCGTAAGCG	TGCGTCTCATCAGCCTTTACTTATA	1202	7532	801	YWHAG	6810	8013	STX4
DB0001R01C22N2_DN	AD0003R01C19N2_DN	Dn-Dn	CCCCCAAACGATCCCCTCCATATCG	TACCCCACAGTTTCGACAAAGATAT	246	7532	801	YWHAG	6810	8013	STX4
DB0001R01C22N2_UP	AD0003R01C23N2_UP	Up-Up	TTTAAACATATCGCAAGCGTAAGCG	AGCTCATTCGTGTGATTCCGTGTAT	248	7532	801	YWHAG	6810	8013	STX4
DB0001R01C22N2_DN	AD0003R01C23N2_DN	Dn-Dn	CCCCCAAACGATCCCCTCCATATCG	AGCCGGCTTGAACACCCTCTCTAAC	170	7532	801	YWHAG	6810	8013	STX4
DB0001R01C22N2_UP	AD0003R02C05N1_UP	Up-Up	TTTAAACATATCGCAAGCGTAAGCG	CACCGGGGGTGGTAGGGGGACTGGG	826	7532	801	YWHAG	5932	1563	RBBP8
DB0001R01C22N2_DN	AD0003R02C05N1_DN	Dn-Dn	CCCCCAAACGATCCCCTCCATATCG	TCTAGCTATGAAGTCATTATCTGTC	475	7532	801	YWHAG	5932	1563	RBBP8
DB0001R01C22N2_UP	AD0003R02C07N2_UP	Up-Up	TTTAAACATATCGCAAGCGTAAGCG	GCACGGTGGGGGAAGGGTGGAAGTT	7	7532	801	YWHAG	6844	4137	VAMP2
DB0001R01C22N2_DN	AD0003R02C07N2_DN	Dn-Dn	CCCCCAAACGATCCCCTCCATATCG	CACTCCTACATTACATTCTTCTATC	504	7532	801	YWHAG	6844	4137	VAMP2
DB0001R01C22N2_UP	AD0003R02C08N1_UP	Up-Up	TTTAAACATATCGCAAGCGTAAGCG	TGCGGTGAGGGGTGGTGGCGGGGGG	715	7532	801	YWHAG	6844	4137	VAMP2
DB0001R01C22N2_DN	AD0003R02C08N1_DN	Dn-Dn	CCCCCAAACGATCCCCTCCATATCG	TAGTTATCCTCGTTCAAGTGCCATA	136	7532	801	YWHAG	6844	4137	VAMP2
DB0001R01C22N2_UP	AD0003R02C09N2_UP	Up-Up	TTTAAACATATCGCAAGCGTAAGCG	CTGCTAAGCATATACGTCAACAGTT	67	7532	801	YWHAG	10212	3179	DDX39
DB0001R01C22N2_DN	AD0003R02C09N2_DN	Dn-Dn	CCCCCAAACGATCCCCTCCATATCG	ACCCTATTTGGGCATAACCGGTTC	1	7532	801	YWHAG	10212	3179	DDX39
DB0001R01C22N2_UP	AD0003R02C11N1_UP	Up-Up	TTTAAACATATCGCAAGCGTAAGCG	ACAGCAATATAATGCATGTGGGATT	615	7532	801	YWHAG	10212	3179	DDX39
DB0001R01C22N2_DN	AD0003R02C11N1_DN	Dn-Dn	CCCCCAAACGATCCCCTCCATATCG	CAGTAAGGAAGCTGTACGGCACATA	496	7532	801	YWHAG	10212	3179	DDX39
DB0001R01C22N2_UP	AD0003R02C13N2_UP	Up-Up	TTTAAACATATCGCAAGCGTAAGCG	CACGGGCCGCACGGACGGCGAGCAT	13	7532	801	YWHAG	9111	7519	NMI
DB0001R01C22N2_UP	AD0003R02C14N2_UP	Up-Up	TTTAAACATATCGCAAGCGTAAGCG	TCGAGGCCAAGGTACGATCGTTACT	383	7532	801	YWHAG	9111	7519	NMI
DB0001R01C22N2_DN	AD0003R02C14N2_DN	Dn-Dn	CCCCCAAACGATCCCCTCCATATCG	GGACAGCGCAACCGCAATTAACTAT	858	7532	801	YWHAG	9111	7519	NMI
DB0001R01C22N2_UP	AD0003R02C15N1_UP	Up-Up	TTTAAACATATCGCAAGCGTAAGCG	AGAGTTTTTAATAACAGATGGTATTTAGT	50	7532	801	YWHAG	27258	5664	LSM3
DB0001R01C22N2_UP	AD0003R02C17N2_UP	Up-Up	TTTAAACATATCGCAAGCGTAAGCG	TCTGTAAACAGTACAGGAGGCGTTA	4	7532	801	YWHAG	27258	5664	LSM3
DB0001R01C22N2_DN	AD0003R02C17N2_DN	Dn-Dn	CCCCCAAACGATCCCCTCCATATCG	AATCACGATCAGTTCAAACCCTGTT	64	7532	801	YWHAG	27258	5664	LSM3
DB0001R01C22N2_UP	AD0003R02C19N2_UP	Up-Up	TTTAAACATATCGCAAGCGTAAGCG	AATGTTTCATCCTACGTGTATGAAG	1	7532	801	YWHAG	114932	2777	MRFAP1L1
DB0001R01C22N2_DN	AD0003R02C19N2_DN	Dn-Dn	CCCCCAAACGATCCCCTCCATATCG	GTAATAGAGTAAGACCCGATTATGT	1	7532	801	YWHAG	114932	2777	MRFAP1L1
DB0001R01C22N2_UP	AD0003R02C22N2_UP	Up-Up	TTTAAACATATCGCAAGCGTAAGCG	CTGTGTTGTGTCATTTATGTTTGAT	91	7532	801	YWHAG	114932	2777	MRFAP1L1
DB0001R01C22N2_DN	AD0003R02C22N2_DN	Dn-Dn	CCCCCAAACGATCCCCTCCATATCG	TTAAACTAGGAATAGCCTACATTTA	371	7532	801	YWHAG	114932	2777	MRFAP1L1
DB0001R01C22N2_UP	AD0003R02C23N1_UP	Up-Up	TTTAAACATATCGCAAGCGTAAGCG	ATGGGAGGGAGGGGGTGGTGTGGAG	36	7532	801	YWHAG	6271	5964	S100A1
DB0001R01C22N2_DN	AD0003R02C23N1_DN	Dn-Dn	CCCCCAAACGATCCCCTCCATATCG	ACGGGCTAATACAATAGTGTTAATG	396	7532	801	YWHAG	6271	5964	S100A1
DB0001R01C22N2_DN	AD0003R02C24N1_DN	Dn-Dn	CCCCCAAACGATCCCCTCCATATCG	TAGGTATGTTAATGCCCAAAAGACA	410	7532	801	YWHAG	6271	5964	S100A1
DB0001R01C22N2_UP	AD0003R03C13N2_UP	Up-Up	TTTAAACATATCGCAAGCGTAAGCG	AAAAGATAGTACCAGGAGACGTGGG	172	7532	801	YWHAG	22974	3600	TPX2
DB0001R01C22N2_DN	AD0003R03C13N2_DN	Dn-Dn	CCCCCAAACGATCCCCTCCATATCG	AACTGTTTAGATTCTCGTGACTTGA	350	7532	801	YWHAG	22974	3600	TPX2
DB0001R01C22N2_UP	AD0003R03C14N2_UP	Up-Up	TTTAAACATATCGCAAGCGTAAGCG	CTATTTTCAGGACCTCCATTTAAAT	181	7532	801	YWHAG	22974	3600	TPX2
DB0001R01C22N2_DN	AD0003R03C14N2_DN	Dn-Dn	CCCCCAAACGATCCCCTCCATATCG	CGCAGACGCTCTGCTCATTGTCGTA	493	7532	801	YWHAG	22974	3600	TPX2
DB0001R01C22N2_UP	AD0003R03C15N2_UP	Up-Up	TTTAAACATATCGCAAGCGTAAGCG	GTCTTTGTGCTATGCATCATACAAA	284	7532	801	YWHAG	26140	9089	TTLL3
DB0001R01C22N2_DN	AD0003R03C15N2_DN	Dn-Dn	CCCCCAAACGATCCCCTCCATATCG	TTTGCTGCGCCATCTACGCCAGACA	162	7532	801	YWHAG	26140	9089	TTLL3
DB0001R01C22N2_UP	AD0003R03C19N2_UP	Up-Up	TTTAAACATATCGCAAGCGTAAGCG	AAACAAGGCGTTGTTCGCCGGTTTA	283	7532	801	YWHAG	5347	2963	PLK1
DB0001R01C22N2_DN	AD0003R03C19N2_DN	Dn-Dn	CCCCCAAACGATCCCCTCCATATCG	GTATTTAATAATGTGGTGTCGTCAT	229	7532	801	YWHAG	5347	2963	PLK1
DB0001R01C22N2_UP	AD0003R03C20N2_UP	Up-Up	TTTAAACATATCGCAAGCGTAAGCG	GCATTAGACAGGTTAGTCATACCGC	524	7532	801	YWHAG	5347	2963	PLK1
DB0001R01C22N2_DN	AD0003R03C20N2_DN	Dn-Dn	CCCCCAAACGATCCCCTCCATATCG	TTGGAAGTTTTCCCATCAACGATAG	828	7532	801	YWHAG	5347	2963	PLK1
DB0001R01C22N2_UP	AD0003R03C21N2_UP	Up-Up	TTTAAACATATCGCAAGCGTAAGCG	TGGCGAAGAGGCGCGAAATCCTTAT	204	7532	801	YWHAG	1781	291	DYNC1I2
DB0001R01C22N2_DN	AD0003R03C21N2_DN	Dn-Dn	CCCCCAAACGATCCCCTCCATATCG	CAAGCCAACCAATGGTATTAAACTG	11	7532	801	YWHAG	1781	291	DYNC1I2
DB0001R01C22N2_UP	AD0003R04C08N2_UP	Up-Up	TTTAAACATATCGCAAGCGTAAGCG	ATCATTGTAAGGCTATCGCGAGAGG	284	7532	801	YWHAG	585	1740	BBS4
DB0001R01C22N2_DN	AD0003R04C08N2_DN	Dn-Dn	CCCCCAAACGATCCCCTCCATATCG	TTTCTATGCCATACAAGAGGCGAAT	197	7532	801	YWHAG	585	1740	BBS4
DB0001R01C22N2_UP	AD0003R04C10N2_UP	Up-Up	TTTAAACATATCGCAAGCGTAAGCG	CTGTGATCACAGGCAATCGAATTTA	397	7532	801	YWHAG	9702	10302	CEP57
DB0001R01C22N2_DN	AD0003R04C10N2_DN	Dn-Dn	CCCCCAAACGATCCCCTCCATATCG	TCTTCTATCTTTCCTCATATATCAA	243	7532	801	YWHAG	9702	10302	CEP57
DB0001R01C22N2_DN	AD0003R04C13N2_DN	Dn-Dn	CCCCCAAACGATCCCCTCCATATCG	TTCGTCCCGACTCGCCGAAGTTGCC	195	7532	801	YWHAG	9702	10302	CEP57
DB0001R01C22N2_UP	AD0003R04C14N2_UP	Up-Up	TTTAAACATATCGCAAGCGTAAGCG	AACCAGGTAGCTAGCTCTAAAACAT	1	7532	801	YWHAG	54585	10414	LZTFL1
DB0001R01C22N2_UP	AD0003R04C15N1_UP	Up-Up	TTTAAACATATCGCAAGCGTAAGCG	GGGATCTGAGTTAGGTGGGCTTGGC	976	7532	801	YWHAG	54585	10414	LZTFL1
DB0001R01C22N2_DN	AD0003R04C15N1_DN	Dn-Dn	CCCCCAAACGATCCCCTCCATATCG	CCGAGTCTATCCTTCGGGTCTACTG	861	7532	801	YWHAG	54585	10414	LZTFL1
DB0001R01C22N2_UP	AD0003R04C16N2_UP	Up-Up	TTTAAACATATCGCAAGCGTAAGCG	AAGTGTTTATGAGTAGCTGGCATGA	64	7532	801	YWHAG	129880	10732	BBS5
DB0001R01C22N2_DN	AD0003R04C16N2_DN	Dn-Dn	CCCCCAAACGATCCCCTCCATATCG	CCAAAAGCGACAACTATTCGTATTA	317	7532	801	YWHAG	129880	10732	BBS5
DB0001R01C22N2_UP	AD0003R04C17N2_UP	Up-Up	TTTAAACATATCGCAAGCGTAAGCG	ATGCTCTGGTACTAATTTAGCCTTC	45	7532	801	YWHAG	129880	10732	BBS5
DB0001R01C22N2_DN	AD0003R04C17N2_DN	Dn-Dn	CCCCCAAACGATCCCCTCCATATCG	CCCTACCCGATCCGACGCACGCCCT	7	7532	801	YWHAG	129880	10732	BBS5
DB0001R01C22N2_UP	AD0003R04C18N2_UP	Up-Up	TTTAAACATATCGCAAGCGTAAGCG	CCGTGAATACGCAGACTCTGCCCGG	24	7532	801	YWHAG	153241	10401	CEP120
DB0001R01C22N2_DN	AD0003R04C18N2_DN	Dn-Dn	CCCCCAAACGATCCCCTCCATATCG	CTCAAAGCATTTAGATACTGAAAAA	518	7532	801	YWHAG	153241	10401	CEP120
DB0001R01C22N2_UP	AD0003R04C20N2_UP	Up-Up	TTTAAACATATCGCAAGCGTAAGCG	AATGAAGGAAAACGGGTGAGGCGCG	427	7532	801	YWHAG	153241	10401	CEP120
DB0001R01C22N2_DN	AD0003R04C20N2_DN	Dn-Dn	CCCCCAAACGATCCCCTCCATATCG	CGACGACACATTCAAGGTTTAGCAC	848	7532	801	YWHAG	153241	10401	CEP120
DB0001R01C22N2_UP	AD0003R05C01N2_UP	Up-Up	TTTAAACATATCGCAAGCGTAAGCG	AAATGTCATGGTAATTGGGACGAAG	176	7532	801	YWHAG	4957	3043	ODF2
DB0001R01C22N2_DN	AD0003R05C01N2_DN	Dn-Dn	CCCCCAAACGATCCCCTCCATATCG	ATCAAATGGTCTGAATTGACATTTG	374	7532	801	YWHAG	4957	3043	ODF2
DB0001R01C22N2_UP	AD0003R05C02N2_UP	Up-Up	TTTAAACATATCGCAAGCGTAAGCG	AGATCGGCTCATGCGTCGGTGTGA	7	7532	801	YWHAG	4957	3043	ODF2
DB0001R01C22N2_UP	AD0003R05C11N2_UP	Up-Up	TTTAAACATATCGCAAGCGTAAGCG	AAACCGCAGGTTTGTGTTAGTTCTA	14	7532	801	YWHAG	93323	7014	HAUS8
DB0001R01C22N2_DN	AD0003R05C11N2_DN	Dn-Dn	CCCCCAAACGATCCCCTCCATATCG	GTGATTCGATATGATACAAATGTCC	1	7532	801	YWHAG	93323	7014	HAUS8
DB0001R01C22N2_DN	AD0003R05C18N2_DN	Dn-Dn	CCCCCAAACGATCCCCTCCATATCG	CTCTAGCCCTCTACCAAATCATCT	239	7532	801	YWHAG	9094	2588	UNC119
DB0001R01C22N2_UP	AD0003R05C20N2_UP	Up-Up	TTTAAACATATCGCAAGCGTAAGCG	ATTGATAGAAGTAGAATTTCAGTGC	1	7532	801	YWHAG	9094	2588	UNC119
DB0001R01C22N2_DN	AD0003R05C20N2_DN	Dn-Dn	CCCCCAAACGATCCCCTCCATATCG	CCATGACTTACCGACAGAGAAAATA	559	7532	801	YWHAG	9094	2588	UNC119
DB0001R01C22N2_UP	AD0003R06C01N2_UP	Up-Up	TTTAAACATATCGCAAGCGTAAGCG	GAGGCTTAAAATATTAGTCACAGAT	2	7532	801	YWHAG	55722	3636	CEP72
DB0001R01C22N2_DN	AD0003R06C01N2_DN	Dn-Dn	CCCCCAAACGATCCCCTCCATATCG	AATGGTCACAAAGATTTTCGTTAGG	1	7532	801	YWHAG	55722	3636	CEP72
DB0001R01C22N2_UP	AD0003R06C02N2_UP	Up-Up	TTTAAACATATCGCAAGCGTAAGCG	GGAGTGTATTTAATACTAGACGTTA	194	7532	801	YWHAG	54585	1540	LZTFL1
DB0001R01C22N2_DN	AD0003R06C02N2_DN	Dn-Dn	CCCCCAAACGATCCCCTCCATATCG	CATAAAGATACTGTTCTACTCACAG	796	7532	801	YWHAG	54585	1540	LZTFL1
DB0001R01C22N2_UP	AD0003R06C04N2_UP	Up-Up	TTTAAACATATCGCAAGCGTAAGCG	GACTAAGCGCTGCGGGGATGCGGGG	560	7532	801	YWHAG	54585	1540	LZTFL1
DB0001R01C22N2_DN	AD0003R06C04N2_DN	Dn-Dn	CCCCCAAACGATCCCCTCCATATCG	GGAGATAAAAAATTGGATAGCTCTT	721	7532	801	YWHAG	54585	1540	LZTFL1
DB0001R01C22N2_UP	AD0003R06C08N2_UP	Up-Up	TTTAAACATATCGCAAGCGTAAGCG	CGGAAACCGGCATGAGCGGTGAGTA	13	7532	801	YWHAG	83540	5774	NUF2
DB0001R01C22N2_DN	AD0003R06C08N2_DN	Dn-Dn	CCCCCAAACGATCCCCTCCATATCG	GTAGAAGATATACGAAACGGACCTT	170	7532	801	YWHAG	83540	5774	NUF2
DB0001R01C22N2_UP	AD0003R06C09N2_UP	Up-Up	TTTAAACATATCGCAAGCGTAAGCG	TATGCGCTTTGCCCGTTGTCTGTGG	519	7532	801	YWHAG	83540	5774	NUF2
DB0001R01C22N2_DN	AD0003R06C09N2_DN	Dn-Dn	CCCCCAAACGATCCCCTCCATATCG	TTCACTAACTGCTAGGGCGTTGTAT	716	7532	801	YWHAG	83540	5774	NUF2
DB0001R01C22N2_UP	AD0003R06C12N2_UP	Up-Up	TTTAAACATATCGCAAGCGTAAGCG	TAAGACATCGGTCAAATCCCCAGCT	1277	7532	801	YWHAG	60509	4496	AGBL5
DB0001R01C22N2_DN	AD0003R06C12N2_DN	Dn-Dn	CCCCCAAACGATCCCCTCCATATCG	TTACAAATACCTATATATGGTCTGC	340	7532	801	YWHAG	60509	4496	AGBL5
DB0001R01C22N2_UP	AD0003R06C17N2_UP	Up-Up	TTTAAACATATCGCAAGCGTAAGCG	GTTATAATGTCGGCCACGACGTGGT	132	7532	801	YWHAG	60509	4496	AGBL5
DB0001R01C22N2_DN	AD0003R06C17N2_DN	Dn-Dn	CCCCCAAACGATCCCCTCCATATCG	AAACCGCGCAAACCCCGTGGACCCA	450	7532	801	YWHAG	60509	4496	AGBL5
DB0001R02C02N2_UP	AD0001R07C16N2_UP	Up-Up	ATTTTAAAGTAACACAATACCACTT	TTTGTCTTGGACCTCCTTTACATCC	1	1020	3701	CDK5	5111	3156	PCNA
DB0001R02C02N2_UP	AD0001R10C24N1_UP	Up-Up	ATTTTAAAGTAACACAATACCACTT	TCAGTGCTATAGTTTGGAGGTACG	264	1020	3701	CDK5	49856	7939	WDR8
DB0001R02C02N2_DN	AD0001R10C24N1_DN	Dn-Dn	ACTAGTCCACTAAGACGCTCCGCTG	TGTCCGGGACCCTACTGAGCACATG	196	1020	3701	CDK5	49856	7939	WDR8
DB0001R02C02N2_UP	AD0001R12C13N2_UP	Up-Up	ATTTTAAAGTAACACAATACCACTT	TTAGGGTACATCAATTGTCAGTGCG	8	1020	3701	CDK5	284086	53456	NEK8
DB0001R02C02N2_DN	AD0001R16C18N2_DN	Dn-Dn	ACTAGTCCACTAAGACGCTCCGCTG	GGCCAAACCTAAGCCCCGGAGCTTA	1	1020	3701	CDK5	54801	8819	HAUS6
DB0001R02C02N2_UP	AD0002R02C10N1_UP	Up-Up	ATTTTAAAGTAACACAATACCACTT	CAAGCGGCATCATGCGCGTTACCAG	12	1020	3701	CDK5	896	6197	CCND3
DB0001R02C02N2_DN	AD0002R02C10N1_DN	Dn-Dn	ACTAGTCCACTAAGACGCTCCGCTG	CACTAAGGACGTCAGAAAACCAGCG	15	1020	3701	CDK5	896	6197	CCND3
DB0001R02C02N2_UP	AD0002R03C13N2_UP	Up-Up	ATTTTAAAGTAACACAATACCACTT	ATGGCGACCGGGGCTCTCGGGGGGG	2	1020	3701	CDK5	164045	53147	HFM1
DB0001R02C02N2_DN	AD0002R11C05N2_DN	Dn-Dn	ACTAGTCCACTAAGACGCTCCGCTG	CTACAACGTACGCAGTGCATATATG	1	1020	3701	CDK5	27077	4426	B9D1
DB0001R02C02N2_DN	AD0002R12C03N2_DN	Dn-Dn	ACTAGTCCACTAAGACGCTCCGCTG	CCCGCTGCCATATAATACCGTTCAT	29	1020	3701	CDK5	56915	4997	EXOSC5
DB0001R02C02N2_DN	AD0002R12C05N1_DN	Dn-Dn	ACTAGTCCACTAAGACGCTCCGCTG	TATTCTCTAATTAAGATACTTCGCC	10	1020	3701	CDK5	1032	3933	CDKN2D
DB0001R02C02N2_UP	AD0003R02C02N1_UP	Up-Up	ATTTTAAAGTAACACAATACCACTT	CGTATCGGTCAAAGCTTAGCTAATT	79	1020	3701	CDK5	9112	8956	MTA1
DB0001R02C02N2_DN	AD0003R02C13N2_DN	Dn-Dn	ACTAGTCCACTAAGACGCTCCGCTG	TGCCATGCTCCCTGCCGAGGGTTTA	94	1020	3701	CDK5	9111	7519	NMI
DB0001R02C02N2_UP	AD0003R04C03N2_UP	Up-Up	ATTTTAAAGTAACACAATACCACTT	TGCGTCTTAGAATACGTGGGACGAT	1	1020	3701	CDK5	1781	291	DYNC1I2
DB0001R02C02N2_DN	AD0003R04C13N2_DN	Dn-Dn	ACTAGTCCACTAAGACGCTCCGCTG	TTCGTCCCGACTCGCCGAAGTTGCC	1	1020	3701	CDK5	9702	10302	CEP57
DB0001R02C03N2_UP	AD0001R04C13N2_UP	Up-Up	TATTAATGTTCGGGCCGTTGTCGTT	TGGGCTCCCGCGGGGGAGATTGATG	13	1020	3701	CDK5	26146	11570	TRAF3IP1
DB0001R02C03N2_DN	AD0001R05C20N2_DN	Dn-Dn	CCTCATGGCTCTCCCTCCTGCTAGC	CGGGTACACGCTCAGACTAAGACTA	1	1020	3701	CDK5	29911	573	HOOK2
DB0001R02C03N2_UP	AD0001R07C08N2_UP	Up-Up	TATTAATGTTCGGGCCGTTGTCGTT	TCGACCGTCGAGGGCCTCTGGGCAG	2	1020	3701	CDK5	79003	3288	MIS12
DB0001R02C03N2_DN	AD0001R07C08N2_DN	Dn-Dn	CCTCATGGCTCTCCCTCCTGCTAGC	ATCAACCTATGGAACAATGATTTAC	1	1020	3701	CDK5	79003	3288	MIS12
DB0001R02C03N2_UP	AD0001R08C06N2_UP	Up-Up	TATTAATGTTCGGGCCGTTGTCGTT	AAATGGGTGCCGGCTGGGTCACGCC	359	1020	3701	CDK5	4751	14238	NEK2
DB0001R02C03N2_DN	AD0001R08C06N2_DN	Dn-Dn	CCTCATGGCTCTCCCTCCTGCTAGC	TACACCTTCCACCCCCACACGGCTA	220	1020	3701	CDK5	4751	14238	NEK2
DB0001R02C03N2_UP	AD0002R03C13N2_UP	Up-Up	TATTAATGTTCGGGCCGTTGTCGTT	ATGGCGACCGGGGCTCTCGGGGGGG	53	1020	3701	CDK5	164045	53147	HFM1
DB0001R02C03N2_DN	AD0002R03C13N2_DN	Dn-Dn	CCTCATGGCTCTCCCTCCTGCTAGC	GCCCCTCCTAGCACAGTCTTTTGAC	12	1020	3701	CDK5	164045	53147	HFM1
DB0001R02C03N2_DN	AD0002R07C21N2_DN	Dn-Dn	CCTCATGGCTCTCCCTCCTGCTAGC	TCGCTGGCCTCAACGCTAATATCCC	1	1020	3701	CDK5	5048	12270	PAFAH1B1
DB0001R02C03N2_DN	AD0002R12C04N1_DN	Dn-Dn	CCTCATGGCTCTCCCTCCTGCTAGC	CTTAAGGTGAGTTATCCATATCTAT	1	1020	3701	CDK5	1032	3933	CDKN2D
DB0001R02C07N2_UP	AD0001R01C10N2_UP	Up-Up	ACGATGTTGTTGAGCTGTTTGTGGC	ATCGTACATTCAATCTATGCGACCG	1	55559	347	HAUS7	7532	801	YWHAG
DB0001R02C07N2_DN	AD0001R01C14N2_DN	Dn-Dn	TCATTAGCTAAATATAGAGTGTGTT	TCAGTACTAGATACGGAACAAATTA	1	55559	347	HAUS7	1020	3701	CDK5
DB0001R02C07N2_DN	AD0001R01C21N2_DN	Dn-Dn	TCATTAGCTAAATATAGAGTGTGTT	CTCTATGTAGTAAAGACAGCCAAAA	2	55559	347	HAUS7	10121	3250	ACTR1A
DB0001R02C07N2_UP	AD0001R02C18N1_UP	Up-Up	ACGATGTTGTTGAGCTGTTTGTGGC	AAATAATTGGCCCGTCAGAAGTACG	137	55559	347	HAUS7	10376	6115	TUBA1B
DB0001R02C07N2_DN	AD0001R02C18N1_DN	Dn-Dn	TCATTAGCTAAATATAGAGTGTGTT	CTGATAGCTAGGGCCATGTCCTCAT	76	55559	347	HAUS7	10376	6115	TUBA1B
DB0001R02C07N2_DN	AD0001R04C17N2_DN	Dn-Dn	TCATTAGCTAAATATAGAGTGTGTT	CGTGCGCGAGGCTCCAACCGGTGGG	2	55559	347	HAUS7	132320	12277	SCLT1
DB0001R02C07N2_UP	AD0001R06C02N2_UP	Up-Up	ACGATGTTGTTGAGCTGTTTGTGGC	AGGACTCTTTTAGGATACGGTTTAC	7	55559	347	HAUS7	51259	6396	TMEM216
DB0001R02C07N2_DN	AD0001R06C02N2_DN	Dn-Dn	TCATTAGCTAAATATAGAGTGTGTT	ATCGATTAACCCCCCAACGGTGACT	1	55559	347	HAUS7	51259	6396	TMEM216
DB0001R02C07N2_UP	AD0001R07C07N2_UP	Up-Up	ACGATGTTGTTGAGCTGTTTGTGGC	AAGGCATGTCTGGTGGGCAAGGCGG	6	55559	347	HAUS7	79003	3288	MIS12
DB0001R02C07N2_DN	AD0001R07C07N2_DN	Dn-Dn	TCATTAGCTAAATATAGAGTGTGTT	CGAATGCCTAATATAGGACCATTAG	1	55559	347	HAUS7	79003	3288	MIS12
DB0001R02C07N2_UP	AD0001R07C20N1_UP	Up-Up	ACGATGTTGTTGAGCTGTTTGTGGC	GACATTGGAGACAGGTTAAGCACAC	2	55559	347	HAUS7	10142	14138	AKAP9
DB0001R02C07N2_UP	AD0001R08C20N2_UP	Up-Up	ACGATGTTGTTGAGCTGTTTGTGGC	GGCGGAGCAAACGGGAGATTGAAGG	1	55559	347	HAUS7	4739	14735	NEDD9
DB0001R02C07N2_UP	AD0001R10C01N2_UP	Up-Up	ACGATGTTGTTGAGCTGTTTGTGGC	GTATAAACGATGGTTCCTCACCGAC	1	55559	347	HAUS7	90410	10243	IFT20
DB0001R02C07N2_UP	AD0001R10C10N2_UP	Up-Up	ACGATGTTGTTGAGCTGTTTGTGGC	GCTGTTGTGCTCATGATGCATGCGG	69	55559	347	HAUS7	10376	7910	TUBA1B
DB0001R02C07N2_DN	AD0001R10C10N2_DN	Dn-Dn	TCATTAGCTAAATATAGAGTGTGTT	GCTCACTAGACTAGGAATTCGTAAA	74	55559	347	HAUS7	10376	7910	TUBA1B
DB0001R02C07N2_UP	AD0001R10C24N1_UP	Up-Up	ACGATGTTGTTGAGCTGTTTGTGGC	TCAGTGCTATAGTTTGGAGGTACG	1	55559	347	HAUS7	49856	7939	WDR8
DB0001R02C07N2_DN	AD0001R11C04N2_DN	Dn-Dn	TCATTAGCTAAATATAGAGTGTGTT	TAATCCCGTATTGCCAATTCAAGAC	27	55559	347	HAUS7	7283	8018	TUBG1
DB0001R02C07N2_UP	AD0001R13C13N2_UP	Up-Up	ACGATGTTGTTGAGCTGTTTGTGGC	TAATACGGGTCGAGTATGATGTTTG	3	55559	347	HAUS7	26140	52663	TTLL3
DB0001R02C07N2_UP	AD0001R13C17N1_UP	Up-Up	ACGATGTTGTTGAGCTGTTTGTGGC	TAAGCTTATTGGCTCTCAATGGCTG	56	55559	347	HAUS7	8655	56155	DYNLL1
DB0001R02C07N2_DN	AD0001R13C17N1_DN	Dn-Dn	TCATTAGCTAAATATAGAGTGTGTT	CCTCTATGCGCCACTACCGTCCACG	1	55559	347	HAUS7	8655	56155	DYNLL1
DB0001R02C07N2_DN	AD0001R14C14N1_DN	Dn-Dn	TCATTAGCTAAATATAGAGTGTGTT	TAAATTTAAAATAAGTATCAATCGG	1	55559	347	HAUS7	582	56157	BBS1
DB0001R02C07N2_DN	AD0001R16C10N2_DN	Dn-Dn	TCATTAGCTAAATATAGAGTGTGTT	GTTTCAAGGCTAAAGGTTAGATGAT	1	55559	347	HAUS7	27229	907	TUBGCP4
DB0001R02C07N2_DN	AD0001R16C12N2_DN	Dn-Dn	TCATTAGCTAAATATAGAGTGTGTT	GCGATAAGTCGTAGCGAGCAACGAA	1	55559	347	HAUS7	27229	907	TUBGCP4
DB0001R02C07N2_DN	AD0001R16C16N1_DN	Dn-Dn	TCATTAGCTAAATATAGAGTGTGTT	ATTACCAGACAAGACGTTACACGGC	1	55559	347	HAUS7	54801	8819	HAUS6
DB0001R02C07N2_DN	AD0001R16C21N2_DN	Dn-Dn	TCATTAGCTAAATATAGAGTGTGTT	GAGAGATATACGAAACATACTCAAC	56	55559	347	HAUS7	84902	9655	CCDC123
DB0001R02C07N2_UP	AD0002R02C04N2_UP	Up-Up	ACGATGTTGTTGAGCTGTTTGTGGC	GGGGACTGGGTTTCTTGGGTGCCCT	1	55559	347	HAUS7	29883	10940	CNOT7
DB0001R02C07N2_UP	AD0002R06C12N1_UP	Up-Up	ACGATGTTGTTGAGCTGTTTGTGGC	CACGAGGACGTCGTGGGACCGGTGC	125	55559	347	HAUS7	147841	71933	SPC24
DB0001R02C07N2_DN	AD0002R06C12N1_DN	Dn-Dn	TCATTAGCTAAATATAGAGTGTGTT	CAATAACTGAAAGAACTGTAGTGCT	99	55559	347	HAUS7	147841	71933	SPC24
DB0001R02C07N2_UP	AD0002R07C03N2_UP	Up-Up	ACGATGTTGTTGAGCTGTTTGTGGC	CGTGGGAGTGGACAGGTGAGGGCGT	1	55559	347	HAUS7	95681	71181	TSGA14
DB0001R02C07N2_UP	AD0002R07C18N2_UP	Up-Up	ACGATGTTGTTGAGCTGTTTGTGGC	CACTTCGTTGAGGTCGTAACTCTTT	5	55559	347	HAUS7	5566	71136	PRKACA
DB0001R02C07N2_UP	AD0002R09C01N2_UP	Up-Up	ACGATGTTGTTGAGCTGTTTGTGGC	TCTCGAGTCGATATACTTCCTGTCC	1	55559	347	HAUS7	6683	72169	SPAST
DB0001R02C07N2_UP	AD0002R09C12N2_UP	Up-Up	ACGATGTTGTTGAGCTGTTTGTGGC	TGAAACCCTGGTGCACATAGTTCTA	2	55559	347	HAUS7	51175	1716	TUBE1
DB0001R02C07N2_DN	AD0002R10C06N2_DN	Dn-Dn	TCATTAGCTAAATATAGAGTGTGTT	GTGATACCAAAGGCGACAGCCGGGA	1	55559	347	HAUS7	79959	1190	CEP76
DB0001R02C07N2_UP	AD0002R10C16N2_UP	Up-Up	ACGATGTTGTTGAGCTGTTTGTGGC	AACACGGGGCGCGTAAGGGGGCGGG	4	55559	347	HAUS7	10013	8810	HDAC6
DB0001R02C07N2_UP	AD0002R11C20N2_UP	Up-Up	ACGATGTTGTTGAGCTGTTTGTGGC	GATGGAATCAGCAATGTATATGCTA	1	55559	347	HAUS7	5708	5171	PSMD2
DB0001R02C07N2_UP	AD0002R12C04N1_UP	Up-Up	ACGATGTTGTTGAGCTGTTTGTGGC	ACATCGGCACCGAAGCCCGCCGTA	1	55559	347	HAUS7	1032	3933	CDKN2D
DB0001R02C07N2_DN	AD0002R12C08N1_DN	Dn-Dn	TCATTAGCTAAATATAGAGTGTGTT	AGCCCCACACGGGTATTACACTTCA	1	55559	347	HAUS7	10933	4430	MORF4L1
DB0001R02C07N2_UP	AD0002R12C15N2_UP	Up-Up	ACGATGTTGTTGAGCTGTTTGTGGC	GCTTGTTGCTATGCCATGTGTTGTT	1	55559	347	HAUS7	6015	4435	RING1
DB0001R02C07N2_DN	AD0002R13C17N2_DN	Dn-Dn	TCATTAGCTAAATATAGAGTGTGTT	GCCCTCTTCCCAGGCGCACACCCAT	1	55559	347	HAUS7	665	2427	BNIP3L
DB0001R02C07N2_DN	AD0002R14C05N2_DN	Dn-Dn	TCATTAGCTAAATATAGAGTGTGTT	CTCCAGAGCGTCCCGTGCCACGCAC	1	55559	347	HAUS7	638	3740	BIK
DB0001R02C07N2_DN	AD0002R16C03N2_DN	Dn-Dn	TCATTAGCTAAATATAGAGTGTGTT	GACAGAGATAGCATACTACCTAATA	17	55559	347	HAUS7	22852	70210	ANKRD26
DB0001R02C07N2_UP	AD0002R16C13N2_UP	Up-Up	ACGATGTTGTTGAGCTGTTTGTGGC	TCTCCATTCATTGGTTAAGCGCAAT	212	55559	347	HAUS7	9793	9657	CKAP5
DB0001R02C07N2_DN	AD0002R16C13N2_DN	Dn-Dn	TCATTAGCTAAATATAGAGTGTGTT	CGCCGTTTCATGCCCAGGGGCGAAT	233	55559	347	HAUS7	9793	9657	CKAP5
DB0001R02C07N2_UP	AD0002R16C19N1_UP	Up-Up	ACGATGTTGTTGAGCTGTTTGTGGC	GCCGCGGGATGCCCTGGGAGCTGCG	1	55559	347	HAUS7	9793	9657	CKAP5
DB0001R02C07N2_DN	AD0003R01C02N1_DN	Dn-Dn	TCATTAGCTAAATATAGAGTGTGTT	TGCAGTTGTATCGAGAACGCATCAA	2	55559	347	HAUS7	10013	2397	HDAC6
DB0001R02C07N2_DN	AD0003R02C13N2_DN	Dn-Dn	TCATTAGCTAAATATAGAGTGTGTT	TGCCATGCTCCCTGCCGAGGGTTTA	1	55559	347	HAUS7	9111	7519	NMI
DB0001R02C07N2_DN	AD0003R02C22N2_DN	Dn-Dn	TCATTAGCTAAATATAGAGTGTGTT	TTAAACTAGGAATAGCCTACATTTA	74	55559	347	HAUS7	114932	2777	MRFAP1L1
DB0001R02C07N2_DN	AD0003R03C13N2_DN	Dn-Dn	TCATTAGCTAAATATAGAGTGTGTT	AACTGTTTAGATTCTCGTGACTTGA	244	55559	347	HAUS7	22974	3600	TPX2
DB0001R02C07N2_DN	AD0003R04C17N2_DN	Dn-Dn	TCATTAGCTAAATATAGAGTGTGTT	CCCTACCCGATCCGACGCACGCCCT	1	55559	347	HAUS7	129880	10732	BBS5
DB0001R02C07N2_UP	AD0003R05C02N2_UP	Up-Up	ACGATGTTGTTGAGCTGTTTGTGGC	AGATCGGCTCATGCGTCGGTGTGA	234	55559	347	HAUS7	4957	3043	ODF2
DB0001R02C07N2_DN	AD0003R05C02N2_DN	Dn-Dn	TCATTAGCTAAATATAGAGTGTGTT	GTTACACAGAACAAAAAACGCCCCC	758	55559	347	HAUS7	4957	3043	ODF2
DB0001R02C07N2_UP	AD0003R05C11N2_UP	Up-Up	ACGATGTTGTTGAGCTGTTTGTGGC	AAACCGCAGGTTTGTGTTAGTTCTA	127	55559	347	HAUS7	93323	7014	HAUS8
DB0001R02C07N2_DN	AD0003R06C01N2_DN	Dn-Dn	TCATTAGCTAAATATAGAGTGTGTT	AATGGTCACAAAGATTTTCGTTAGG	1	55559	347	HAUS7	55722	3636	CEP72
DB0001R02C07N2_UP	AD0003R06C02N2_UP	Up-Up	ACGATGTTGTTGAGCTGTTTGTGGC	GGAGTGTATTTAATACTAGACGTTA	1	55559	347	HAUS7	54585	1540	LZTFL1
DB0001R02C07N2_DN	AD0003R06C08N2_DN	Dn-Dn	TCATTAGCTAAATATAGAGTGTGTT	GTAGAAGATATACGAAACGGACCTT	1	55559	347	HAUS7	83540	5774	NUF2
DB0001R02C08N2_UP	AD0001R01C05N2_UP	Up-Up	GTAGAACCTCTGTGTAGTTTAGGGC	TTCGTCGGCTGCTTGTCAAGCACTT	4	55559	347	HAUS7	2275	5359	FHL3
DB0001R02C08N2_UP	AD0001R01C12N2_UP	Up-Up	GTAGAACCTCTGTGTAGTTTAGGGC	CACATATAAAATCTTCATGTGCAAT	431	55559	347	HAUS7	1020	3701	CDK5
DB0001R02C08N2_DN	AD0001R01C12N2_DN	Dn-Dn	AGGTGGCAATGACTAAACCAATCAA	CTGCTGCCCCCATTCCATCCTTGAC	1	55559	347	HAUS7	1020	3701	CDK5
DB0001R02C08N2_DN	AD0001R01C14N2_DN	Dn-Dn	AGGTGGCAATGACTAAACCAATCAA	TCAGTACTAGATACGGAACAAATTA	116	55559	347	HAUS7	1020	3701	CDK5
DB0001R02C08N2_UP	AD0001R01C15N2_UP	Up-Up	GTAGAACCTCTGTGTAGTTTAGGGC	TTGATCGTGGGCTAGAGTTATGGAT	2	55559	347	HAUS7	55559	347	HAUS7
DB0001R02C08N2_DN	AD0001R01C15N2_DN	Dn-Dn	AGGTGGCAATGACTAAACCAATCAA	TGTAAGGTTGTCTCAGAAGCCTTGG	1	55559	347	HAUS7	55559	347	HAUS7
DB0001R02C08N2_UP	AD0001R02C03N1_UP	Up-Up	GTAGAACCTCTGTGTAGTTTAGGGC	CTTTAGCGACTTGAGCGCCCCGGGT	1	55559	347	HAUS7	10382	6055	TUBB4
DB0001R02C08N2_DN	AD0001R02C03N1_DN	Dn-Dn	AGGTGGCAATGACTAAACCAATCAA	TCTCAAAAATGTGAAAAGAAAGGTA	73	55559	347	HAUS7	10382	6055	TUBB4
DB0001R02C08N2_UP	AD0001R02C06N2_UP	Up-Up	GTAGAACCTCTGTGTAGTTTAGGGC	TCTAATTCTTAGCTCATCAGCCGAC	45	55559	347	HAUS7	10382	6055	TUBB4
DB0001R02C08N2_UP	AD0001R02C15N1_UP	Up-Up	GTAGAACCTCTGTGTAGTTTAGGGC	TGGGCGAGCTGAACATGCGGAGGAC	90	55559	347	HAUS7	10376	229	TUBA1B
DB0001R02C08N2_DN	AD0001R02C15N1_DN	Dn-Dn	AGGTGGCAATGACTAAACCAATCAA	TGCATCCGTATTCAATCAGCCACGA	321	55559	347	HAUS7	10376	229	TUBA1B
DB0001R02C08N2_DN	AD0001R02C19N1_DN	Dn-Dn	AGGTGGCAATGACTAAACCAATCAA	CGGCCTTCCACCGCTAGGTCATCGA	16	55559	347	HAUS7	10376	6115	TUBA1B
DB0001R02C08N2_UP	AD0001R02C23N1_UP	Up-Up	GTAGAACCTCTGTGTAGTTTAGGGC	CAAAAACCGTGCACTAATCTGTTAT	3	55559	347	HAUS7	55722	4	CEP72
DB0001R02C08N2_UP	AD0001R04C07N2_UP	Up-Up	GTAGAACCTCTGTGTAGTTTAGGGC	TGTCACTCGGATAACCACTCATGCC	2	55559	347	HAUS7	6102	11374	RP2
DB0001R02C08N2_DN	AD0001R04C07N2_DN	Dn-Dn	AGGTGGCAATGACTAAACCAATCAA	TTTAATTTCCGACTTCTGTAGCTCC	78	55559	347	HAUS7	6102	11374	RP2
DB0001R02C08N2_UP	AD0001R04C09N2_UP	Up-Up	GTAGAACCTCTGTGTAGTTTAGGGC	GTTGAAGACGAACCGAATTGGGCCA	3	55559	347	HAUS7	26146	11570	TRAF3IP1
DB0001R02C08N2_UP	AD0001R04C13N2_UP	Up-Up	GTAGAACCTCTGTGTAGTTTAGGGC	TGGGCTCCCGCGGGGGAGATTGATG	8	55559	347	HAUS7	26146	11570	TRAF3IP1
DB0001R02C08N2_UP	AD0001R04C22N2_UP	Up-Up	GTAGAACCTCTGTGTAGTTTAGGGC	ATGTCACGAGTTCAAGCGTTCGGGG	305	55559	347	HAUS7	1778	12239	DYNC1H1
DB0001R02C08N2_UP	AD0001R04C24N2_UP	Up-Up	GTAGAACCTCTGTGTAGTTTAGGGC	TTCAGCTAGCGACGGGTGACATGGG	33	55559	347	HAUS7	1778	12239	DYNC1H1
DB0001R02C08N2_DN	AD0001R04C24N2_DN	Dn-Dn	AGGTGGCAATGACTAAACCAATCAA	CTCTAAAGCAAGCCGAATGTAATGA	203	55559	347	HAUS7	1778	12239	DYNC1H1
DB0001R02C08N2_UP	AD0001R05C01N2_UP	Up-Up	GTAGAACCTCTGTGTAGTTTAGGGC	TCTCGTGGGTTACCCTGACGGCTTC	4	55559	347	HAUS7	55012	12126	PPP2R3C
DB0001R02C08N2_UP	AD0001R05C05N2_UP	Up-Up	GTAGAACCTCTGTGTAGTTTAGGGC	ATAACGCCAGATTCATTGGTGATTC	144	55559	347	HAUS7	116840	12626	CNTROB
DB0001R02C08N2_UP	AD0001R05C11N2_UP	Up-Up	GTAGAACCTCTGTGTAGTTTAGGGC	CGATAATACGGTAAAGTGCTAGGAG	3	55559	347	HAUS7	115106	13260	HAUS1
DB0001R02C08N2_UP	AD0001R05C13N2_UP	Up-Up	GTAGAACCTCTGTGTAGTTTAGGGC	TATGTTTCTTTATCGATACTTGCAC	129	55559	347	HAUS7	115106	13260	HAUS1
DB0001R02C08N2_DN	AD0001R05C13N2_DN	Dn-Dn	AGGTGGCAATGACTAAACCAATCAA	AGTTGTACATTAGTAAGAATTTTTA	385	55559	347	HAUS7	115106	13260	HAUS1
DB0001R02C08N2_UP	AD0001R05C16N2_UP	Up-Up	GTAGAACCTCTGTGTAGTTTAGGGC	TCGGCGACACCGTTCGTTGTAGGGA	72	55559	347	HAUS7	27229	5836	TUBGCP4
DB0001R02C08N2_DN	AD0001R05C16N2_DN	Dn-Dn	AGGTGGCAATGACTAAACCAATCAA	TACGAACTTCACTAGTTGCTATGTG	15	55559	347	HAUS7	27229	5836	TUBGCP4
DB0001R02C08N2_UP	AD0001R05C24N2_UP	Up-Up	GTAGAACCTCTGTGTAGTTTAGGGC	AGCTGGACACGACGCCGTGGTATTG	4	55559	347	HAUS7	56890	9176	MDM1
DB0001R02C08N2_UP	AD0001R06C02N2_UP	Up-Up	GTAGAACCTCTGTGTAGTTTAGGGC	AGGACTCTTTTAGGATACGGTTTAC	81	55559	347	HAUS7	51259	6396	TMEM216
DB0001R02C08N2_DN	AD0001R06C02N2_DN	Dn-Dn	AGGTGGCAATGACTAAACCAATCAA	ATCGATTAACCCCCCAACGGTGACT	219	55559	347	HAUS7	51259	6396	TMEM216
DB0001R02C08N2_UP	AD0001R06C05N2_UP	Up-Up	GTAGAACCTCTGTGTAGTTTAGGGC	TCCCAGTGCAAGGGGGGGTAGGCGG	5	55559	347	HAUS7	51259	6396	TMEM216
DB0001R02C08N2_UP	AD0001R06C08N1_UP	Up-Up	GTAGAACCTCTGTGTAGTTTAGGGC	CAAAGCTTCTCTTTCAGTGAGATAC	4	55559	347	HAUS7	80321	9161	CEP70
DB0001R02C08N2_UP	AD0001R06C09N2_UP	Up-Up	GTAGAACCTCTGTGTAGTTTAGGGC	ATTGTGTATCTGTCACGCGTTCAGA	152	55559	347	HAUS7	5108	8878	PCM1
DB0001R02C08N2_DN	AD0001R06C09N2_DN	Dn-Dn	AGGTGGCAATGACTAAACCAATCAA	CGCATTTGGCAGTGACCATTAACTA	12	55559	347	HAUS7	5108	8878	PCM1
DB0001R02C08N2_UP	AD0001R06C10N2_UP	Up-Up	GTAGAACCTCTGTGTAGTTTAGGGC	TAATAACTTTAATTGTTTGGTCTGA	115	55559	347	HAUS7	5108	8878	PCM1
DB0001R02C08N2_DN	AD0001R06C10N2_DN	Dn-Dn	AGGTGGCAATGACTAAACCAATCAA	TAACTTTGTGGATACCATGCCGGTA	68	55559	347	HAUS7	5108	8878	PCM1
DB0001R02C08N2_UP	AD0001R06C17N2_UP	Up-Up	GTAGAACCTCTGTGTAGTTTAGGGC	TGGTTTGCGGGCGGAAGCTGAACGC	1	55559	347	HAUS7	80184	2699	CEP290
DB0001R02C08N2_UP	AD0001R07C01N2_UP	Up-Up	GTAGAACCTCTGTGTAGTTTAGGGC	AATTTTCTTGGGAGTTCTTGGAGG	207	55559	347	HAUS7	80184	2699	CEP290
DB0001R02C08N2_DN	AD0001R07C01N2_DN	Dn-Dn	AGGTGGCAATGACTAAACCAATCAA	ACTTCACTCAAATTCACATCTAAAC	153	55559	347	HAUS7	80184	2699	CEP290
DB0001R02C08N2_UP	AD0001R07C04N2_UP	Up-Up	GTAGAACCTCTGTGTAGTTTAGGGC	AGGTTAGCGCGCAAGTTTCTATCGG	9	55559	347	HAUS7	11258	3972	DCTN3
DB0001R02C08N2_DN	AD0001R07C04N2_DN	Dn-Dn	AGGTGGCAATGACTAAACCAATCAA	TCCTTGGCCACCTAAACATTTCTGC	116	55559	347	HAUS7	11258	3972	DCTN3
DB0001R02C08N2_UP	AD0001R07C06N2_UP	Up-Up	GTAGAACCTCTGTGTAGTTTAGGGC	TCCCTGGGTAGAGGACGGGAAGGGG	2	55559	347	HAUS7	11258	3972	DCTN3
DB0001R02C08N2_UP	AD0001R07C07N2_UP	Up-Up	GTAGAACCTCTGTGTAGTTTAGGGC	AAGGCATGTCTGGTGGGCAAGGCGG	2	55559	347	HAUS7	79003	3288	MIS12
DB0001R02C08N2_UP	AD0001R07C16N2_UP	Up-Up	GTAGAACCTCTGTGTAGTTTAGGGC	TTTGTCTTGGACCTCCTTTACATCC	1	55559	347	HAUS7	5111	3156	PCNA
DB0001R02C08N2_UP	AD0001R07C20N1_UP	Up-Up	GTAGAACCTCTGTGTAGTTTAGGGC	GACATTGGAGACAGGTTAAGCACAC	7	55559	347	HAUS7	10142	14138	AKAP9
DB0001R02C08N2_DN	AD0001R07C20N1_DN	Dn-Dn	AGGTGGCAATGACTAAACCAATCAA	GACCATGCAAATTTCTTTGTTCCGT	1	55559	347	HAUS7	10142	14138	AKAP9
DB0001R02C08N2_UP	AD0001R07C21N2_UP	Up-Up	GTAGAACCTCTGTGTAGTTTAGGGC	CTGAGCCTTTTCTCAACCAATACGT	3	55559	347	HAUS7	10142	14138	AKAP9
DB0001R02C08N2_UP	AD0001R07C23N2_UP	Up-Up	GTAGAACCTCTGTGTAGTTTAGGGC	TTGGGGCGTTTTGCTACGACCCAGA	27	55559	347	HAUS7	57695	14162	USP37
DB0001R02C08N2_UP	AD0001R08C11N2_UP	Up-Up	GTAGAACCTCTGTGTAGTTTAGGGC	TCGGTCTAGTGGCATTTAGCTAAT	112	55559	347	HAUS7	4751	14238	NEK2
DB0001R02C08N2_DN	AD0001R08C11N2_DN	Dn-Dn	AGGTGGCAATGACTAAACCAATCAA	GCCCTGATAGAATTCGGAGAGTAAC	237	55559	347	HAUS7	4751	14238	NEK2
DB0001R02C08N2_UP	AD0001R08C20N2_UP	Up-Up	GTAGAACCTCTGTGTAGTTTAGGGC	GGCGGAGCAAACGGGAGATTGAAGG	3	55559	347	HAUS7	4739	14735	NEDD9
DB0001R02C08N2_DN	AD0001R08C20N2_DN	Dn-Dn	AGGTGGCAATGACTAAACCAATCAA	CCTCCGCATCGGGGGCTAAGTTTTA	1	55559	347	HAUS7	4739	14735	NEDD9
DB0001R02C08N2_DN	AD0001R09C03N1_DN	Dn-Dn	AGGTGGCAATGACTAAACCAATCAA	CAGTTGTTTGAGGTGGGTACAGCTC	558	55559	347	HAUS7	203068	14788	TUBB
DB0001R02C08N2_UP	AD0001R09C06N2_UP	Up-Up	GTAGAACCTCTGTGTAGTTTAGGGC	AGGGGTAGAGGCATGGAGCTTCCGA	1	55559	347	HAUS7	203068	14788	TUBB
DB0001R02C08N2_UP	AD0001R09C07N2_UP	Up-Up	GTAGAACCTCTGTGTAGTTTAGGGC	GGGGCTACGGTGGACGACGGGCAAC	2	55559	347	HAUS7	23568	3431	ARL2BP
DB0001R02C08N2_UP	AD0001R09C09N2_UP	Up-Up	GTAGAACCTCTGTGTAGTTTAGGGC	CTTGATTCACATATCTAGGTGTGCG	2	55559	347	HAUS7	8636	2717	SSNA1
DB0001R02C08N2_UP	AD0001R09C15N2_UP	Up-Up	GTAGAACCTCTGTGTAGTTTAGGGC	CTGTTCTGGCACTGGGCCCACTGGG	455	55559	347	HAUS7	10769	6177	PLK2
DB0001R02C08N2_UP	AD0001R09C21N1_UP	Up-Up	GTAGAACCTCTGTGTAGTTTAGGGC	GGTGAGGGGGTTAGCATCGCGAGTA	3	55559	347	HAUS7	10320	2940	IKZF1
DB0001R02C08N2_UP	AD0001R09C22N2_UP	Up-Up	GTAGAACCTCTGTGTAGTTTAGGGC	GGTGTGTTAGTATGGTGTGTAGAGC	260	55559	347	HAUS7	10320	2940	IKZF1
DB0001R02C08N2_DN	AD0001R09C22N2_DN	Dn-Dn	AGGTGGCAATGACTAAACCAATCAA	CCCAGTCTTTACCGGCTCAAAGATT	59	55559	347	HAUS7	10320	2940	IKZF1
DB0001R02C08N2_UP	AD0001R09C24N2_UP	Up-Up	GTAGAACCTCTGTGTAGTTTAGGGC	TACATTCTTGGGAAGTTCGCTAGCG	12	55559	347	HAUS7	90410	10243	IFT20
DB0001R02C08N2_DN	AD0001R09C24N2_DN	Dn-Dn	AGGTGGCAATGACTAAACCAATCAA	GTCCCTGTCTGTTTCGCTGTCGAAT	1	55559	347	HAUS7	90410	10243	IFT20
DB0001R02C08N2_UP	AD0001R10C03N2_UP	Up-Up	GTAGAACCTCTGTGTAGTTTAGGGC	TTTTTAATTCCTGGTTACTCGGTCG	690	55559	347	HAUS7	23332	10089	CLASP1
DB0001R02C08N2_DN	AD0001R10C03N2_DN	Dn-Dn	AGGTGGCAATGACTAAACCAATCAA	CAAAACAATCCGTCTCACCTGTGCC	1239	55559	347	HAUS7	23332	10089	CLASP1
DB0001R02C08N2_UP	AD0001R10C08N2_UP	Up-Up	GTAGAACCTCTGTGTAGTTTAGGGC	GAGTGTTCTTACCACTAAAGGAATT	3	55559	347	HAUS7	10376	7910	TUBA1B
DB0001R02C08N2_UP	AD0001R10C20N2_UP	Up-Up	GTAGAACCTCTGTGTAGTTTAGGGC	GACCCGGAATTTGTTTGATAGCGGG	3	55559	347	HAUS7	10540	3453	DCTN2
DB0001R02C08N2_UP	AD0001R11C04N2_UP	Up-Up	GTAGAACCTCTGTGTAGTTTAGGGC	GGGTTCGTTTGTGTGTATATTCAAT	2	55559	347	HAUS7	7283	8018	TUBG1
DB0001R02C08N2_DN	AD0001R11C09N2_DN	Dn-Dn	AGGTGGCAATGACTAAACCAATCAA	GCCGTTGAGTCCAGGTCGGGAACGC	185	55559	347	HAUS7	5518	5861	PPP2R1A
DB0001R02C08N2_UP	AD0001R12C12N2_UP	Up-Up	GTAGAACCTCTGTGTAGTTTAGGGC	GCAATAAAGTTTGCAGCTTCGAGAC	32	55559	347	HAUS7	284086	53456	NEK8
DB0001R02C08N2_UP	AD0001R12C13N2_UP	Up-Up	GTAGAACCTCTGTGTAGTTTAGGGC	TTAGGGTACATCAATTGTCAGTGCG	279	55559	347	HAUS7	284086	53456	NEK8
DB0001R02C08N2_DN	AD0001R12C13N2_DN	Dn-Dn	AGGTGGCAATGACTAAACCAATCAA	TAAATACCATTAAGCATATAAACAC	537	55559	347	HAUS7	284086	53456	NEK8
DB0001R02C08N2_UP	AD0001R13C01N2_UP	Up-Up	GTAGAACCTCTGTGTAGTTTAGGGC	GTGTGGGAGAGTGGTTAGGGGGGCG	4	55559	347	HAUS7	134359	52781	POC5
DB0001R02C08N2_UP	AD0001R13C02N2_UP	Up-Up	GTAGAACCTCTGTGTAGTTTAGGGC	AGGCAGCGGTCCTGGCGACCACGCG	335	55559	347	HAUS7	200894	52802	ARL13B
DB0001R02C08N2_DN	AD0001R13C02N2_DN	Dn-Dn	AGGTGGCAATGACTAAACCAATCAA	TCTTGGATGCGACGGAAGCTTGATG	100	55559	347	HAUS7	200894	52802	ARL13B
DB0001R02C08N2_UP	AD0001R13C13N2_UP	Up-Up	GTAGAACCTCTGTGTAGTTTAGGGC	TAATACGGGTCGAGTATGATGTTTG	6	55559	347	HAUS7	26140	52663	TTLL3
DB0001R02C08N2_UP	AD0001R13C24N2_UP	Up-Up	GTAGAACCTCTGTGTAGTTTAGGGC	CCATGGAAGGCAGAGGTTCGCGCTG	124	55559	347	HAUS7	25886	56591	POC1A
DB0001R02C08N2_DN	AD0001R13C24N2_DN	Dn-Dn	AGGTGGCAATGACTAAACCAATCAA	CAAAATATAGTGTCAAGTAAAAGTG	56	55559	347	HAUS7	25886	56591	POC1A
DB0001R02C08N2_UP	AD0001R14C14N1_UP	Up-Up	GTAGAACCTCTGTGTAGTTTAGGGC	TGCGTCCTTGGCGCCAGCAGGGGTT	209	55559	347	HAUS7	582	56157	BBS1
DB0001R02C08N2_DN	AD0001R14C14N1_DN	Dn-Dn	AGGTGGCAATGACTAAACCAATCAA	TAAATTTAAAATAAGTATCAATCGG	100	55559	347	HAUS7	582	56157	BBS1
DB0001R02C08N2_UP	AD0001R14C18N1_UP	Up-Up	GTAGAACCTCTGTGTAGTTTAGGGC	AACATGGAGCTTGCAGGGTCCGCAG	335	55559	347	HAUS7	3796	8070	KIF2A
DB0001R02C08N2_DN	AD0001R14C18N1_DN	Dn-Dn	AGGTGGCAATGACTAAACCAATCAA	CGAATACGGTCTACCATTTATGCAG	169	55559	347	HAUS7	3796	8070	KIF2A
DB0001R02C08N2_UP	AD0001R14C21N1_UP	Up-Up	GTAGAACCTCTGTGTAGTTTAGGGC	CCAGGAGGGAGCGTGGATAGAGGGC	200	55559	347	HAUS7	1070	5538	CETN3
DB0001R02C08N2_UP	AD0001R15C05N2_UP	Up-Up	GTAGAACCTCTGTGTAGTTTAGGGC	CTTAGCAGCACAGTGACAACAGATC	4	55559	347	HAUS7	7531	34	YWHAE
DB0001R02C08N2_UP	AD0001R15C06N2_UP	Up-Up	GTAGAACCTCTGTGTAGTTTAGGGC	ATCGATCTATAATTGCAGTTTTGGT	32	55559	347	HAUS7	7531	34	YWHAE
DB0001R02C08N2_DN	AD0001R15C06N2_DN	Dn-Dn	AGGTGGCAATGACTAAACCAATCAA	CTGTGTGAGCGACGCACGAGCGCCT	391	55559	347	HAUS7	7531	34	YWHAE
DB0001R02C08N2_DN	AD0001R15C21N1_DN	Dn-Dn	AGGTGGCAATGACTAAACCAATCAA	TAGTCGCAAATATCACGACAAACCA	432	55559	347	HAUS7	983	5873	CDK1
DB0001R02C08N2_UP	AD0001R16C10N2_UP	Up-Up	GTAGAACCTCTGTGTAGTTTAGGGC	CCGATAAACGGCGGCCAGCATGAGA	6	55559	347	HAUS7	27229	907	TUBGCP4
DB0001R02C08N2_UP	AD0001R16C18N2_UP	Up-Up	GTAGAACCTCTGTGTAGTTTAGGGC	GCGTAACATGTTGTGGTCCGATACT	7	55559	347	HAUS7	54801	8819	HAUS6
DB0001R02C08N2_UP	AD0001R16C21N2_UP	Up-Up	GTAGAACCTCTGTGTAGTTTAGGGC	TGAGCGGCCGCCGCCGCGGGAGGGG	4	55559	347	HAUS7	84902	9655	CCDC123
DB0001R02C08N2_UP	AD0001R16C23N1_UP	Up-Up	GTAGAACCTCTGTGTAGTTTAGGGC	TCCTAGTTTTCTCATATATATTCGT	4	55559	347	HAUS7	84902	9655	CCDC123
DB0001R02C08N2_UP	AD0002R01C01N2_UP	Up-Up	GTAGAACCTCTGTGTAGTTTAGGGC	ATGCCAGTCAATGTCGGAGGCGTGT	3	55559	347	HAUS7	84902	9655	CCDC123
DB0001R02C08N2_UP	AD0002R01C07N2_UP	Up-Up	GTAGAACCTCTGTGTAGTTTAGGGC	GACTGAGTGTGAGTGTCAGAGTCAG	1	55559	347	HAUS7	3320	56677	HSP90AA1
DB0001R02C08N2_UP	AD0002R01C08N2_UP	Up-Up	GTAGAACCTCTGTGTAGTTTAGGGC	GGGTATTAGACTAGATCGAACAGGG	1	55559	347	HAUS7	10460	56175	TACC3
DB0001R02C08N2_DN	AD0002R01C11N2_DN	Dn-Dn	AGGTGGCAATGACTAAACCAATCAA	CACCCCCCCAGACCCCGGACATTCG	360	55559	347	HAUS7	11030	3504	RBPMS
DB0001R02C08N2_UP	AD0002R01C16N2_UP	Up-Up	GTAGAACCTCTGTGTAGTTTAGGGC	TCCGTAGTATGCGTCCCGCGGGGGA	13	55559	347	HAUS7	11030	3504	RBPMS
DB0001R02C08N2_UP	AD0002R02C01N2_UP	Up-Up	GTAGAACCTCTGTGTAGTTTAGGGC	TGCTGGGGGAACCCGCATCGAACCC	1	55559	347	HAUS7	55165	4717	CEP55
DB0001R02C08N2_UP	AD0002R02C02N1_UP	Up-Up	GTAGAACCTCTGTGTAGTTTAGGGC	TGGAATGAGTAGGAGGTGACTGTGC	1	55559	347	HAUS7	163	4761	AP2B1
DB0001R02C08N2_UP	AD0002R02C04N2_UP	Up-Up	GTAGAACCTCTGTGTAGTTTAGGGC	GGGGACTGGGTTTCTTGGGTGCCCT	3	55559	347	HAUS7	29883	10940	CNOT7
DB0001R02C08N2_UP	AD0002R02C07N2_UP	Up-Up	GTAGAACCTCTGTGTAGTTTAGGGC	TAGAGTTTTTTGATATATGTCTTTT	2	55559	347	HAUS7	29883	10940	CNOT7
DB0001R02C08N2_DN	AD0002R02C07N2_DN	Dn-Dn	AGGTGGCAATGACTAAACCAATCAA	AGGCTCTTCCAATACCGGCTCAATT	2	55559	347	HAUS7	29883	10940	CNOT7
DB0001R02C08N2_UP	AD0002R02C10N1_UP	Up-Up	GTAGAACCTCTGTGTAGTTTAGGGC	CAAGCGGCATCATGCGCGTTACCAG	313	55559	347	HAUS7	896	6197	CCND3
DB0001R02C08N2_DN	AD0002R02C10N1_DN	Dn-Dn	AGGTGGCAATGACTAAACCAATCAA	CACTAAGGACGTCAGAAAACCAGCG	115	55559	347	HAUS7	896	6197	CCND3
DB0001R02C08N2_UP	AD0002R02C16N2_UP	Up-Up	GTAGAACCTCTGTGTAGTTTAGGGC	TAATGTCGACGCCCACATGGCAATT	144	55559	347	HAUS7	3320	53186	HSP90AA1
DB0001R02C08N2_DN	AD0002R02C16N2_DN	Dn-Dn	AGGTGGCAATGACTAAACCAATCAA	GTCTAATACCTCATACACTCACTCA	69	55559	347	HAUS7	3320	53186	HSP90AA1
DB0001R02C08N2_UP	AD0002R02C22N2_UP	Up-Up	GTAGAACCTCTGTGTAGTTTAGGGC	TAGACTACGTTGGGCGCTTGAAGCG	397	55559	347	HAUS7	49856	55298	WDR8
DB0001R02C08N2_DN	AD0002R02C22N2_DN	Dn-Dn	AGGTGGCAATGACTAAACCAATCAA	TCTACGGAATTCTGCATCTCAACCC	1	55559	347	HAUS7	49856	55298	WDR8
DB0001R02C08N2_UP	AD0002R03C01N2_UP	Up-Up	GTAGAACCTCTGTGTAGTTTAGGGC	CGCGTGTGCATCCGATTGCGATGTG	3	55559	347	HAUS7	51143	56626	DYNC1LI1
DB0001R02C08N2_UP	AD0002R03C13N2_UP	Up-Up	GTAGAACCTCTGTGTAGTTTAGGGC	ATGGCGACCGGGGCTCTCGGGGGGG	2	55559	347	HAUS7	164045	53147	HFM1
DB0001R02C08N2_UP	AD0002R04C06N2_UP	Up-Up	GTAGAACCTCTGTGTAGTTTAGGGC	TAGGGCGGTGCCTCGCGTGACTTGG	626	55559	347	HAUS7	54930	3863	HAUS4
DB0001R02C08N2_DN	AD0002R04C06N2_DN	Dn-Dn	AGGTGGCAATGACTAAACCAATCAA	CCCACTATACGCACATATACTAAGG	90	55559	347	HAUS7	54930	3863	HAUS4
DB0001R02C08N2_UP	AD0002R04C17N2_UP	Up-Up	GTAGAACCTCTGTGTAGTTTAGGGC	AGTAGGTTTACCACCTTAATCAATT	1	55559	347	HAUS7	25886	4487	POC1A
DB0001R02C08N2_UP	AD0002R04C19N2_UP	Up-Up	GTAGAACCTCTGTGTAGTTTAGGGC	CGACCTTGGTTATAGCTTAATTTTG	1	55559	347	HAUS7	5576	4132	PRKAR2A
DB0001R02C08N2_DN	AD0002R04C19N2_DN	Dn-Dn	AGGTGGCAATGACTAAACCAATCAA	CAAAGACCATAAGAGGCTTATTATT	1	55559	347	HAUS7	5576	4132	PRKAR2A
DB0001R02C08N2_UP	AD0002R05C07N2_UP	Up-Up	GTAGAACCTCTGTGTAGTTTAGGGC	GAGTCTGTAACGTATTCGCACAGTT	1	55559	347	HAUS7	1454	4815	CSNK1E
DB0001R02C08N2_UP	AD0002R05C08N2_UP	Up-Up	GTAGAACCTCTGTGTAGTTTAGGGC	TCATGTGGATGCCCTTCGTCAGGGC	2	55559	347	HAUS7	10426	8943	TUBGCP3
DB0001R02C08N2_UP	AD0002R05C10N2_UP	Up-Up	GTAGAACCTCTGTGTAGTTTAGGGC	CTATAATAGTTTTTAACAACAGAGA	3	55559	347	HAUS7	10426	8943	TUBGCP3
DB0001R02C08N2_UP	AD0002R05C12N2_UP	Up-Up	GTAGAACCTCTGTGTAGTTTAGGGC	TCTTAGGGATTCAAACCGTTTTAAA	7	55559	347	HAUS7	203068	3825	TUBB
DB0001R02C08N2_UP	AD0002R05C16N2_UP	Up-Up	GTAGAACCTCTGTGTAGTTTAGGGC	CAATCATCAATATTAGCCTTTGGAT	47	55559	347	HAUS7	10383	2550	TUBB2C
DB0001R02C08N2_DN	AD0002R05C16N2_DN	Dn-Dn	AGGTGGCAATGACTAAACCAATCAA	TACCCTTCTCACCCCTCGTCTCCGA	388	55559	347	HAUS7	10383	2550	TUBB2C
DB0001R02C08N2_UP	AD0002R05C18N2_UP	Up-Up	GTAGAACCTCTGTGTAGTTTAGGGC	AGCGGTTCTTGATCTTTTGTTATGG	1	55559	347	HAUS7	7846	4595	TUBA1A
DB0001R02C08N2_UP	AD0002R05C20N2_UP	Up-Up	GTAGAACCTCTGTGTAGTTTAGGGC	TTATCAGATTATAGGGAATGTATCG	982	55559	347	HAUS7	7846	4595	TUBA1A
DB0001R02C08N2_DN	AD0002R05C20N2_DN	Dn-Dn	AGGTGGCAATGACTAAACCAATCAA	AAGTTTTCAAATGGTTCATATTAAC	289	55559	347	HAUS7	7846	4595	TUBA1A
DB0001R02C08N2_UP	AD0002R06C11N2_UP	Up-Up	GTAGAACCTCTGTGTAGTTTAGGGC	GAGAAGCGGTAGGGTGAGTAGGTAA	3	55559	347	HAUS7	147841	71933	SPC24
DB0001R02C08N2_UP	AD0002R06C18N2_UP	Up-Up	GTAGAACCTCTGTGTAGTTTAGGGC	GTTCCCACAAGGTCTGGCGTGCGGC	74	55559	347	HAUS7	55142	6429	HAUS2
DB0001R02C08N2_UP	AD0002R06C23N2_UP	Up-Up	GTAGAACCTCTGTGTAGTTTAGGGC	TAGACCGCATAGGCAATCATGTGTT	80	55559	347	HAUS7	55142	6429	HAUS2
DB0001R02C08N2_UP	AD0002R07C03N2_UP	Up-Up	GTAGAACCTCTGTGTAGTTTAGGGC	CGTGGGAGTGGACAGGTGAGGGCGT	470	55559	347	HAUS7	95681	71181	TSGA14
DB0001R02C08N2_DN	AD0002R07C03N2_DN	Dn-Dn	AGGTGGCAATGACTAAACCAATCAA	CGGGATACACACAACCTCAAAGGGA	544	55559	347	HAUS7	95681	71181	TSGA14
DB0001R02C08N2_UP	AD0002R07C12N2_UP	Up-Up	GTAGAACCTCTGTGTAGTTTAGGGC	CACTTAGACTAACCTGTCGCGGGTC	2	55559	347	HAUS7	5566	71136	PRKACA
DB0001R02C08N2_UP	AD0002R07C18N2_UP	Up-Up	GTAGAACCTCTGTGTAGTTTAGGGC	CACTTCGTTGAGGTCGTAACTCTTT	373	55559	347	HAUS7	5566	71136	PRKACA
DB0001R02C08N2_DN	AD0002R07C18N2_DN	Dn-Dn	AGGTGGCAATGACTAAACCAATCAA	TTTACAATCCCCATCACCTTAAAAT	83	55559	347	HAUS7	5566	71136	PRKACA
DB0001R02C08N2_UP	AD0002R07C20N2_UP	Up-Up	GTAGAACCTCTGTGTAGTTTAGGGC	CTGTGTTGAGCTTCGGTTTATACCA	2	55559	347	HAUS7	5048	12270	PAFAH1B1
DB0001R02C08N2_UP	AD0002R07C21N2_UP	Up-Up	GTAGAACCTCTGTGTAGTTTAGGGC	GTTGCACCAGGGGGGTATTGGCTGA	27	55559	347	HAUS7	5048	12270	PAFAH1B1
DB0001R02C08N2_DN	AD0002R07C21N2_DN	Dn-Dn	AGGTGGCAATGACTAAACCAATCAA	TCGCTGGCCTCAACGCTAATATCCC	108	55559	347	HAUS7	5048	12270	PAFAH1B1
DB0001R02C08N2_UP	AD0002R08C04N2_UP	Up-Up	GTAGAACCTCTGTGTAGTTTAGGGC	ATAGCAGGTTCTGTTGAGCGTTGGC	22	55559	347	HAUS7	79600	71186	TCTN1
DB0001R02C08N2_UP	AD0002R08C15N2_UP	Up-Up	GTAGAACCTCTGTGTAGTTTAGGGC	TATCGGCTTATATTAGCCTTGGTAA	3	55559	347	HAUS7	10464	71402	PIBF1
DB0001R02C08N2_DN	AD0002R08C16N1_DN	Dn-Dn	AGGTGGCAATGACTAAACCAATCAA	AAAGAACAACAAGACGGGCAAGAAC	63	55559	347	HAUS7	10464	71402	PIBF1
DB0001R02C08N2_DN	AD0002R08C22N1_DN	Dn-Dn	AGGTGGCAATGACTAAACCAATCAA	TAGATTGCAGGCACAAGGATACCAC	75	55559	347	HAUS7	6683	72169	SPAST
DB0001R02C08N2_UP	AD0002R09C04N2_UP	Up-Up	GTAGAACCTCTGTGTAGTTTAGGGC	TGTGGCGACATTCACAACTCTTGTT	513	55559	347	HAUS7	10460	71455	TACC3
DB0001R02C08N2_DN	AD0002R09C04N2_DN	Dn-Dn	AGGTGGCAATGACTAAACCAATCAA	CGCCGACAGTTACCCCCAAGCCTTG	63	55559	347	HAUS7	10460	71455	TACC3
DB0001R02C08N2_UP	AD0002R09C10N2_UP	Up-Up	GTAGAACCTCTGTGTAGTTTAGGGC	TTGTCATCCTGTCACGTATGCGATC	19	55559	347	HAUS7	51175	1716	TUBE1
DB0001R02C08N2_UP	AD0002R09C12N2_UP	Up-Up	GTAGAACCTCTGTGTAGTTTAGGGC	TGAAACCCTGGTGCACATAGTTCTA	176	55559	347	HAUS7	51175	1716	TUBE1
DB0001R02C08N2_DN	AD0002R09C12N2_DN	Dn-Dn	AGGTGGCAATGACTAAACCAATCAA	CTTACTTATGTTGCACGGGAGGTCT	6	55559	347	HAUS7	51175	1716	TUBE1
DB0001R02C08N2_UP	AD0002R09C15N2_UP	Up-Up	GTAGAACCTCTGTGTAGTTTAGGGC	ATGGTGACCTATCGAATATCGTTTG	381	55559	347	HAUS7	51175	2163	TUBE1
DB0001R02C08N2_DN	AD0002R09C15N2_DN	Dn-Dn	AGGTGGCAATGACTAAACCAATCAA	GGCCTAGGAGATATTCTGATCAGAA	300	55559	347	HAUS7	51175	2163	TUBE1
DB0001R02C08N2_UP	AD0002R09C20N2_UP	Up-Up	GTAGAACCTCTGTGTAGTTTAGGGC	TTTTTGTTTCTGAGATTGAAGTTGT	2	55559	347	HAUS7	80254	7011	CEP63
DB0001R02C08N2_UP	AD0002R09C21N2_UP	Up-Up	GTAGAACCTCTGTGTAGTTTAGGGC	AAACGTATGCATCATGGGTACAATT	511	55559	347	HAUS7	80254	7011	CEP63
DB0001R02C08N2_DN	AD0002R09C21N2_DN	Dn-Dn	AGGTGGCAATGACTAAACCAATCAA	TCCCGACGGCCTCAAATCACCATAA	989	55559	347	HAUS7	80254	7011	CEP63
DB0001R02C08N2_UP	AD0002R09C23N1_UP	Up-Up	GTAGAACCTCTGTGTAGTTTAGGGC	GTCCTAAATGTGATCAGTTTGGGTT	37	55559	347	HAUS7	284076	2303	TTLL6
DB0001R02C08N2_DN	AD0002R09C23N1_DN	Dn-Dn	AGGTGGCAATGACTAAACCAATCAA	AAACAAATTACAACACAGCGTCATA	289	55559	347	HAUS7	284076	2303	TTLL6
DB0001R02C08N2_UP	AD0002R10C06N2_UP	Up-Up	GTAGAACCTCTGTGTAGTTTAGGGC	AATAGAAAGTCCGGTCTCGCTTCAT	91	55559	347	HAUS7	79959	1190	CEP76
DB0001R02C08N2_UP	AD0002R10C10N2_UP	Up-Up	GTAGAACCTCTGTGTAGTTTAGGGC	GGGGTGAAGGCCAAACTGAGCTGGC	323	55559	347	HAUS7	79959	1190	CEP76
DB0001R02C08N2_DN	AD0002R10C10N2_DN	Dn-Dn	AGGTGGCAATGACTAAACCAATCAA	TGCGATACGTTTAATCGATCAAGAT	393	55559	347	HAUS7	79959	1190	CEP76
DB0001R02C08N2_UP	AD0002R10C16N2_UP	Up-Up	GTAGAACCTCTGTGTAGTTTAGGGC	AACACGGGGCGCGTAAGGGGGCGGG	1	55559	347	HAUS7	10013	8810	HDAC6
DB0001R02C08N2_UP	AD0002R11C03N2_UP	Up-Up	GTAGAACCTCTGTGTAGTTTAGGGC	ACCCAGGGTTCATTAAGAATTGTGG	36	55559	347	HAUS7	90410	4088	IFT20
DB0001R02C08N2_DN	AD0002R11C03N2_DN	Dn-Dn	AGGTGGCAATGACTAAACCAATCAA	GTGAAGTCGCTATTTAAAAATATTC	123	55559	347	HAUS7	90410	4088	IFT20
DB0001R02C08N2_UP	AD0002R11C05N2_UP	Up-Up	GTAGAACCTCTGTGTAGTTTAGGGC	ATTTTTGTGGTGGAGATAAGGTCGG	2	55559	347	HAUS7	27077	4426	B9D1
DB0001R02C08N2_UP	AD0002R11C07N1_UP	Up-Up	GTAGAACCTCTGTGTAGTTTAGGGC	CAGGAGCAAGCTCCATCGGTCTAGG	197	55559	347	HAUS7	27077	4426	B9D1
DB0001R02C08N2_UP	AD0002R11C12N2_UP	Up-Up	GTAGAACCTCTGTGTAGTTTAGGGC	TGGTGATTTTAGGGGATTGACTAAT	261	55559	347	HAUS7	51053	5591	GMNN
DB0001R02C08N2_DN	AD0002R11C12N2_DN	Dn-Dn	AGGTGGCAATGACTAAACCAATCAA	GGCTACAACGATATCAACCCTTACG	324	55559	347	HAUS7	51053	5591	GMNN
DB0001R02C08N2_UP	AD0002R11C19N1_UP	Up-Up	GTAGAACCTCTGTGTAGTTTAGGGC	CAAAATCTGCCCAAGTATAGCTGC	412	55559	347	HAUS7	51053	5591	GMNN
DB0001R02C08N2_UP	AD0002R11C20N2_UP	Up-Up	GTAGAACCTCTGTGTAGTTTAGGGC	GATGGAATCAGCAATGTATATGCTA	2	55559	347	HAUS7	5708	5171	PSMD2
DB0001R02C08N2_UP	AD0002R12C03N2_UP	Up-Up	GTAGAACCTCTGTGTAGTTTAGGGC	AACAGTATGGGTTCGTGTAGGGCTT	1	55559	347	HAUS7	56915	4997	EXOSC5
DB0001R02C08N2_UP	AD0002R12C05N1_UP	Up-Up	GTAGAACCTCTGTGTAGTTTAGGGC	GCTCAGTGGGCTAGATGGGTGGATG	5	55559	347	HAUS7	1032	3933	CDKN2D
DB0001R02C08N2_UP	AD0002R12C08N1_UP	Up-Up	GTAGAACCTCTGTGTAGTTTAGGGC	GTCTGTCTTTTCGCCTTGTTGAAAG	1	55559	347	HAUS7	10933	4430	MORF4L1
DB0001R02C08N2_UP	AD0002R12C14N2_UP	Up-Up	GTAGAACCTCTGTGTAGTTTAGGGC	CCATGTTACGCGCTAAGGCCTCAAC	1196	55559	347	HAUS7	10933	4430	MORF4L1
DB0001R02C08N2_DN	AD0002R12C14N2_DN	Dn-Dn	AGGTGGCAATGACTAAACCAATCAA	CATCCAGCACCGCCCAAAACAACAG	1953	55559	347	HAUS7	10933	4430	MORF4L1
DB0001R02C08N2_UP	AD0002R12C15N2_UP	Up-Up	GTAGAACCTCTGTGTAGTTTAGGGC	GCTTGTTGCTATGCCATGTGTTGTT	3	55559	347	HAUS7	6015	4435	RING1
DB0001R02C08N2_UP	AD0002R13C09N2_UP	Up-Up	GTAGAACCTCTGTGTAGTTTAGGGC	AGTTCAAAATCTTGCTTTTTAGTAT	65	55559	347	HAUS7	5701	7961	PSMC2
DB0001R02C08N2_DN	AD0002R13C09N2_DN	Dn-Dn	AGGTGGCAATGACTAAACCAATCAA	CCCCCATGCCATGCGACTATCTGTT	42	55559	347	HAUS7	5701	7961	PSMC2
DB0001R02C08N2_UP	AD0002R13C10N2_UP	Up-Up	GTAGAACCTCTGTGTAGTTTAGGGC	AAAAATGTCTTCCATGTCAGCTGAG	3	55559	347	HAUS7	5701	7961	PSMC2
DB0001R02C08N2_UP	AD0002R13C16N2_UP	Up-Up	GTAGAACCTCTGTGTAGTTTAGGGC	ATTCTGTAATCGCTGCCTCCACGTC	108	55559	347	HAUS7	1019	4019	CDK4
DB0001R02C08N2_DN	AD0002R13C16N2_DN	Dn-Dn	AGGTGGCAATGACTAAACCAATCAA	AATAACTAGCCTACAATAGTATTGA	65	55559	347	HAUS7	1019	4019	CDK4
DB0001R02C08N2_UP	AD0002R14C05N2_UP	Up-Up	GTAGAACCTCTGTGTAGTTTAGGGC	CTTAATGTAATTAACAAACCTTAAC	191	55559	347	HAUS7	638	3740	BIK
DB0001R02C08N2_DN	AD0002R14C05N2_DN	Dn-Dn	AGGTGGCAATGACTAAACCAATCAA	CTCCAGAGCGTCCCGTGCCACGCAC	282	55559	347	HAUS7	638	3740	BIK
DB0001R02C08N2_UP	AD0002R14C06N1_UP	Up-Up	GTAGAACCTCTGTGTAGTTTAGGGC	CTGCCCGGAAGTATTCGGGAGGTGG	59	55559	347	HAUS7	638	3740	BIK
DB0001R02C08N2_DN	AD0002R14C06N1_DN	Dn-Dn	AGGTGGCAATGACTAAACCAATCAA	AGGTATTATAGGAAAATATATCGAG	321	55559	347	HAUS7	638	3740	BIK
DB0001R02C08N2_DN	AD0002R14C11N2_DN	Dn-Dn	AGGTGGCAATGACTAAACCAATCAA	TTTTCGCAGTGAGCACTTGTTATCC	1	55559	347	HAUS7	84100	1857	ARL6
DB0001R02C08N2_UP	AD0002R14C14N2_UP	Up-Up	GTAGAACCTCTGTGTAGTTTAGGGC	CGGTTGGGAGGAAGTGAGGAGGGTT	4	55559	347	HAUS7	1639	8953	DCTN1
DB0001R02C08N2_UP	AD0002R14C23N2_UP	Up-Up	GTAGAACCTCTGTGTAGTTTAGGGC	GTGGAGGCCCGACGGGGCAGGGGGG	8	55559	347	HAUS7	79441	4024	HAUS3
DB0001R02C08N2_UP	AD0002R15C10N2_UP	Up-Up	GTAGAACCTCTGTGTAGTTTAGGGC	TCTTTCCATATAAATGCGGAACGTC	3	55559	347	HAUS7	80321	1596	CEP70
DB0001R02C08N2_UP	AD0002R15C12N2_UP	Up-Up	GTAGAACCTCTGTGTAGTTTAGGGC	CTGAATATATGTGATGGTATTGAGG	2	55559	347	HAUS7	80321	1596	CEP70
DB0001R02C08N2_UP	AD0002R15C19N2_UP	Up-Up	GTAGAACCTCTGTGTAGTTTAGGGC	AGAACATGTGTACATGGCCAGGAAT	321	55559	347	HAUS7	22852	70210	ANKRD26
DB0001R02C08N2_DN	AD0002R15C19N2_DN	Dn-Dn	AGGTGGCAATGACTAAACCAATCAA	CATCAGGTGTCACAACTGCTGTGAA	436	55559	347	HAUS7	22852	70210	ANKRD26
DB0001R02C08N2_DN	AD0002R16C02N2_DN	Dn-Dn	AGGTGGCAATGACTAAACCAATCAA	CACGTTCAAAGATGCCGACAAGGGC	106	55559	347	HAUS7	22852	70210	ANKRD26
DB0001R02C08N2_UP	AD0002R16C03N2_UP	Up-Up	GTAGAACCTCTGTGTAGTTTAGGGC	GGGAATGGGAACCTATGATAGCTGTT	1770	55559	347	HAUS7	22852	70210	ANKRD26
DB0001R02C08N2_DN	AD0002R16C03N2_DN	Dn-Dn	AGGTGGCAATGACTAAACCAATCAA	GACAGAGATAGCATACTACCTAATA	111	55559	347	HAUS7	22852	70210	ANKRD26
DB0001R02C08N2_UP	AD0002R16C04N1_UP	Up-Up	GTAGAACCTCTGTGTAGTTTAGGGC	TGGATAACTTCAAATTACTTCCTGG	329	55559	347	HAUS7	10426	2984	TUBGCP3
DB0001R02C08N2_UP	AD0002R16C13N2_UP	Up-Up	GTAGAACCTCTGTGTAGTTTAGGGC	TCTCCATTCATTGGTTAAGCGCAAT	181	55559	347	HAUS7	9793	9657	CKAP5
DB0001R02C08N2_DN	AD0002R16C13N2_DN	Dn-Dn	AGGTGGCAATGACTAAACCAATCAA	CGCCGTTTCATGCCCAGGGGCGAAT	196	55559	347	HAUS7	9793	9657	CKAP5
DB0001R02C08N2_UP	AD0003R01C02N1_UP	Up-Up	GTAGAACCTCTGTGTAGTTTAGGGC	AAGTCCGTGGGTACGGCTGGGGGGG	12	55559	347	HAUS7	10013	2397	HDAC6
DB0001R02C08N2_DN	AD0003R01C02N1_DN	Dn-Dn	AGGTGGCAATGACTAAACCAATCAA	TGCAGTTGTATCGAGAACGCATCAA	192	55559	347	HAUS7	10013	2397	HDAC6
DB0001R02C08N2_UP	AD0003R01C12N2_UP	Up-Up	GTAGAACCTCTGTGTAGTTTAGGGC	GGTTTCGTCATCGACTCCTAGAGGG	13	55559	347	HAUS7	7329	3129	UBE2I
DB0001R02C08N2_UP	AD0003R01C13N2_UP	Up-Up	GTAGAACCTCTGTGTAGTTTAGGGC	GGACGCGTGCTGCAAACGGGGGATG	2	55559	347	HAUS7	7329	3129	UBE2I
DB0001R02C08N2_UP	AD0003R01C19N2_UP	Up-Up	GTAGAACCTCTGTGTAGTTTAGGGC	TGCGTCTCATCAGCCTTTACTTATA	2	55559	347	HAUS7	6810	8013	STX4
DB0001R02C08N2_UP	AD0003R01C24N2_UP	Up-Up	GTAGAACCTCTGTGTAGTTTAGGGC	TTTTTGGATATTATGAGCTCTCTGC	2	55559	347	HAUS7	9112	8956	MTA1
DB0001R02C08N2_UP	AD0003R02C02N1_UP	Up-Up	GTAGAACCTCTGTGTAGTTTAGGGC	CGTATCGGTCAAAGCTTAGCTAATT	7	55559	347	HAUS7	9112	8956	MTA1
DB0001R02C08N2_DN	AD0003R02C02N1_DN	Dn-Dn	AGGTGGCAATGACTAAACCAATCAA	AGACAAACACACATTTCAGATAGCA	2	55559	347	HAUS7	9112	8956	MTA1
DB0001R02C08N2_UP	AD0003R02C03N2_UP	Up-Up	GTAGAACCTCTGTGTAGTTTAGGGC	ATTAGAGGATCCTTACACTAAGCAG	234	55559	347	HAUS7	5932	1563	RBBP8
DB0001R02C08N2_DN	AD0003R02C03N2_DN	Dn-Dn	AGGTGGCAATGACTAAACCAATCAA	CATACGCTTAGCAGAACACGTTGAT	568	55559	347	HAUS7	5932	1563	RBBP8
DB0001R02C08N2_UP	AD0003R02C05N1_UP	Up-Up	GTAGAACCTCTGTGTAGTTTAGGGC	CACCGGGGGTGGTAGGGGGACTGGG	374	55559	347	HAUS7	5932	1563	RBBP8
DB0001R02C08N2_DN	AD0003R02C05N1_DN	Dn-Dn	AGGTGGCAATGACTAAACCAATCAA	TCTAGCTATGAAGTCATTATCTGTC	349	55559	347	HAUS7	5932	1563	RBBP8
DB0001R02C08N2_UP	AD0003R02C08N1_UP	Up-Up	GTAGAACCTCTGTGTAGTTTAGGGC	TGCGGTGAGGGGTGGTGGCGGGGGG	9	55559	347	HAUS7	6844	4137	VAMP2
DB0001R02C08N2_UP	AD0003R02C13N2_UP	Up-Up	GTAGAACCTCTGTGTAGTTTAGGGC	CACGGGCCGCACGGACGGCGAGCAT	235	55559	347	HAUS7	9111	7519	NMI
DB0001R02C08N2_DN	AD0003R02C13N2_DN	Dn-Dn	AGGTGGCAATGACTAAACCAATCAA	TGCCATGCTCCCTGCCGAGGGTTTA	163	55559	347	HAUS7	9111	7519	NMI
DB0001R02C08N2_UP	AD0003R02C14N2_UP	Up-Up	GTAGAACCTCTGTGTAGTTTAGGGC	TCGAGGCCAAGGTACGATCGTTACT	2	55559	347	HAUS7	9111	7519	NMI
DB0001R02C08N2_DN	AD0003R02C14N2_DN	Dn-Dn	AGGTGGCAATGACTAAACCAATCAA	GGACAGCGCAACCGCAATTAACTAT	1	55559	347	HAUS7	9111	7519	NMI
DB0001R02C08N2_UP	AD0003R02C15N1_UP	Up-Up	GTAGAACCTCTGTGTAGTTTAGGGC	AGAGTTTTTAATAACAGATGGTATTTAGT	32	55559	347	HAUS7	27258	5664	LSM3
DB0001R02C08N2_UP	AD0003R02C17N2_UP	Up-Up	GTAGAACCTCTGTGTAGTTTAGGGC	TCTGTAAACAGTACAGGAGGCGTTA	1	55559	347	HAUS7	27258	5664	LSM3
DB0001R02C08N2_UP	AD0003R02C19N2_UP	Up-Up	GTAGAACCTCTGTGTAGTTTAGGGC	AATGTTTCATCCTACGTGTATGAAG	1	55559	347	HAUS7	114932	2777	MRFAP1L1
DB0001R02C08N2_UP	AD0003R03C13N2_UP	Up-Up	GTAGAACCTCTGTGTAGTTTAGGGC	AAAAGATAGTACCAGGAGACGTGGG	2	55559	347	HAUS7	22974	3600	TPX2
DB0001R02C08N2_UP	AD0003R03C14N2_UP	Up-Up	GTAGAACCTCTGTGTAGTTTAGGGC	CTATTTTCAGGACCTCCATTTAAAT	2	55559	347	HAUS7	22974	3600	TPX2
DB0001R02C08N2_DN	AD0003R03C14N2_DN	Dn-Dn	AGGTGGCAATGACTAAACCAATCAA	CGCAGACGCTCTGCTCATTGTCGTA	330	55559	347	HAUS7	22974	3600	TPX2
DB0001R02C08N2_UP	AD0003R03C18N2_UP	Up-Up	GTAGAACCTCTGTGTAGTTTAGGGC	AAGACGATGGGGGGTAGGACGGGGG	3387	55559	347	HAUS7	26140	9089	TTLL3
DB0001R02C08N2_DN	AD0003R03C18N2_DN	Dn-Dn	AGGTGGCAATGACTAAACCAATCAA	CTAAACGAATCTTCACCACTGTTCC	2810	55559	347	HAUS7	26140	9089	TTLL3
DB0001R02C08N2_UP	AD0003R03C19N2_UP	Up-Up	GTAGAACCTCTGTGTAGTTTAGGGC	AAACAAGGCGTTGTTCGCCGGTTTA	5	55559	347	HAUS7	5347	2963	PLK1
DB0001R02C08N2_UP	AD0003R03C20N2_UP	Up-Up	GTAGAACCTCTGTGTAGTTTAGGGC	GCATTAGACAGGTTAGTCATACCGC	88	55559	347	HAUS7	5347	2963	PLK1
DB0001R02C08N2_UP	AD0003R03C21N2_UP	Up-Up	GTAGAACCTCTGTGTAGTTTAGGGC	TGGCGAAGAGGCGCGAAATCCTTAT	363	55559	347	HAUS7	1781	291	DYNC1I2
DB0001R02C08N2_DN	AD0003R04C14N2_DN	Dn-Dn	AGGTGGCAATGACTAAACCAATCAA	CAGAGAGCCACCTGGTCTCACACGG	127	55559	347	HAUS7	54585	10414	LZTFL1
DB0001R02C08N2_UP	AD0003R04C15N1_UP	Up-Up	GTAGAACCTCTGTGTAGTTTAGGGC	GGGATCTGAGTTAGGTGGGCTTGGC	2	55559	347	HAUS7	54585	10414	LZTFL1
DB0001R02C08N2_UP	AD0003R04C16N2_UP	Up-Up	GTAGAACCTCTGTGTAGTTTAGGGC	AAGTGTTTATGAGTAGCTGGCATGA	111	55559	347	HAUS7	129880	10732	BBS5
DB0001R02C08N2_DN	AD0003R04C16N2_DN	Dn-Dn	AGGTGGCAATGACTAAACCAATCAA	CCAAAAGCGACAACTATTCGTATTA	118	55559	347	HAUS7	129880	10732	BBS5
DB0001R02C08N2_UP	AD0003R04C17N2_UP	Up-Up	GTAGAACCTCTGTGTAGTTTAGGGC	ATGCTCTGGTACTAATTTAGCCTTC	1	55559	347	HAUS7	129880	10732	BBS5
DB0001R02C08N2_UP	AD0003R04C20N2_UP	Up-Up	GTAGAACCTCTGTGTAGTTTAGGGC	AATGAAGGAAAACGGGTGAGGCGCG	1	55559	347	HAUS7	153241	10401	CEP120
DB0001R02C08N2_UP	AD0003R05C01N2_UP	Up-Up	GTAGAACCTCTGTGTAGTTTAGGGC	AAATGTCATGGTAATTGGGACGAAG	1	55559	347	HAUS7	4957	3043	ODF2
DB0001R02C08N2_UP	AD0003R05C07N2_UP	Up-Up	GTAGAACCTCTGTGTAGTTTAGGGC	TGACTATTTTGATCTGTGGGTCGGA	5	55559	347	HAUS7	93323	7014	HAUS8
DB0001R02C08N2_DN	AD0003R05C07N2_DN	Dn-Dn	AGGTGGCAATGACTAAACCAATCAA	GCGTTCACAATAAACAAGGTAAATG	1	55559	347	HAUS7	93323	7014	HAUS8
DB0001R02C08N2_UP	AD0003R05C11N2_UP	Up-Up	GTAGAACCTCTGTGTAGTTTAGGGC	AAACCGCAGGTTTGTGTTAGTTCTA	4	55559	347	HAUS7	93323	7014	HAUS8
DB0001R02C08N2_UP	AD0003R05C18N2_UP	Up-Up	GTAGAACCTCTGTGTAGTTTAGGGC	ATGTAGTGTTGCGACAAAATAAAAC	50	55559	347	HAUS7	9094	2588	UNC119
DB0001R02C08N2_UP	AD0003R06C09N2_UP	Up-Up	GTAGAACCTCTGTGTAGTTTAGGGC	TATGCGCTTTGCCCGTTGTCTGTGG	253	55559	347	HAUS7	83540	5774	NUF2
DB0001R02C08N2_DN	AD0003R06C09N2_DN	Dn-Dn	AGGTGGCAATGACTAAACCAATCAA	TTCACTAACTGCTAGGGCGTTGTAT	226	55559	347	HAUS7	83540	5774	NUF2
DB0001R02C09N1_UP	AD0001R04C09N2_UP	Up-Up	AGGATGATGGGATCGCCAGGCGGTT	GTTGAAGACGAACCGAATTGGGCCA	189	10121	3250	ACTR1A	26146	11570	TRAF3IP1
DB0001R02C09N1_UP	AD0001R06C06N2_UP	Up-Up	AGGATGATGGGATCGCCAGGCGGTT	ACTGCCGCGCCATCCAGAAACTTTT	1	10121	3250	ACTR1A	80321	9161	CEP70
DB0001R02C09N1_UP	AD0001R08C17N2_UP	Up-Up	AGGATGATGGGATCGCCAGGCGGTT	AGTAACTTTTCTGGACCGCAGGGGC	72	10121	3250	ACTR1A	5577	14506	PRKAR2B
DB0001R02C09N1_DN	AD0002R01C04N2_DN	Dn-Dn	TCTTTGGACATGCTGAGGCGTCGGT	CCCTCCCTAACTCACGGCAGTCGCG	11	10121	3250	ACTR1A	84902	9655	CCDC123
DB0001R02C09N1_UP	AD0002R09C18N2_UP	Up-Up	AGGATGATGGGATCGCCAGGCGGTT	GCGTCTAAGAGCCTGCGTCATAGCG	7	10121	3250	ACTR1A	282809	1515	POC1B
DB0001R02C09N1_UP	AD0002R11C12N2_UP	Up-Up	AGGATGATGGGATCGCCAGGCGGTT	TGGTGATTTTAGGGGATTGACTAAT	2	10121	3250	ACTR1A	51053	5591	GMNN
DB0001R02C09N1_UP	AD0002R12C08N1_UP	Up-Up	AGGATGATGGGATCGCCAGGCGGTT	GTCTGTCTTTTCGCCTTGTTGAAAG	1	10121	3250	ACTR1A	10933	4430	MORF4L1
DB0001R02C10N1_DN	AD0001R01C15N2_DN	Dn-Dn	CCGAATAAGAATCTCCCCCTATTGG	TGTAAGGTTGTCTCAGAAGCCTTGG	119	10121	3250	ACTR1A	55559	347	HAUS7
DB0001R02C10N1_DN	AD0001R07C08N2_DN	Dn-Dn	CCGAATAAGAATCTCCCCCTATTGG	ATCAACCTATGGAACAATGATTTAC	1	10121	3250	ACTR1A	79003	3288	MIS12
DB0001R02C10N1_UP	AD0001R09C12N2_UP	Up-Up	CGTGGCGCGTGGCGTCAACTATCAG	GCAAGAACAGTGTTTCGTCTGAAGC	73	10121	3250	ACTR1A	6672	7188	SP100
DB0001R02C10N1_UP	AD0002R10C19N2_UP	Up-Up	CGTGGCGCGTGGCGTCAACTATCAG	CTATAATTACTTAAACAATGTACAG	1	10121	3250	ACTR1A	90410	4088	IFT20
DB0001R02C10N1_UP	AD0002R11C12N2_UP	Up-Up	CGTGGCGCGTGGCGTCAACTATCAG	TGGTGATTTTAGGGGATTGACTAAT	1	10121	3250	ACTR1A	51053	5591	GMNN
DB0001R02C10N1_UP	AD0002R12C02N2_UP	Up-Up	CGTGGCGCGTGGCGTCAACTATCAG	CTTTACGGATCTATCTTCTCTTGAC	13	10121	3250	ACTR1A	56915	4997	EXOSC5
DB0001R02C10N1_UP	AD0002R12C05N1_UP	Up-Up	CGTGGCGCGTGGCGTCAACTATCAG	GCTCAGTGGGCTAGATGGGTGGATG	1	10121	3250	ACTR1A	1032	3933	CDKN2D
DB0001R02C10N1_UP	AD0002R13C22N2_UP	Up-Up	CGTGGCGCGTGGCGTCAACTATCAG	GACCCCGGAGCTTAGCTCCCCTGGG	700	10121	3250	ACTR1A	56904	6148	SH3GLB2
DB0001R02C10N1_DN	AD0002R13C22N2_DN	Dn-Dn	CCGAATAAGAATCTCCCCCTATTGG	ATGTTCAGCTCCTGCTATCAGAACA	396	10121	3250	ACTR1A	56904	6148	SH3GLB2
DB0001R02C10N1_UP	AD0002R15C08N2_UP	Up-Up	CGTGGCGCGTGGCGTCAACTATCAG	TCGCAGTCGTTCGGTTGGGTGACTG	76	10121	3250	ACTR1A	1069	5663	CETN2
DB0001R02C12N2_UP	AD0001R02C23N1_UP	Up-Up	GAAACTGGCTCCGGGTTCTGTGTAT	CAAAAACCGTGCACTAATCTGTTAT	2	29922	5633	NME7	55722	4	CEP72
DB0001R02C12N2_DN	AD0001R02C23N1_DN	Dn-Dn	GAACCTGTCCCGCCCTTGATCAATA	GGAAGCACTGCCACTAATACCCGCA	144	29922	5633	NME7	55722	4	CEP72
DB0001R02C12N2_UP	AD0001R03C02N2_UP	Up-Up	GAAACTGGCTCCGGGTTCTGTGTAT	TGTACTTTAGCATTATACATATGTC	246	29922	5633	NME7	55722	4	CEP72
DB0001R02C12N2_UP	AD0001R04C24N2_UP	Up-Up	GAAACTGGCTCCGGGTTCTGTGTAT	TTCAGCTAGCGACGGGTGACATGGG	1	29922	5633	NME7	1778	12239	DYNC1H1
DB0001R02C12N2_UP	AD0001R09C21N1_UP	Up-Up	GAAACTGGCTCCGGGTTCTGTGTAT	GGTGAGGGGGTTAGCATCGCGAGTA	321	29922	5633	NME7	10320	2940	IKZF1
DB0001R02C12N2_DN	AD0001R09C21N1_DN	Dn-Dn	GAACCTGTCCCGCCCTTGATCAATA	AGATGTATAATCCTTTATAGCTTCA	372	29922	5633	NME7	10320	2940	IKZF1
DB0001R02C12N2_UP	AD0001R09C22N2_UP	Up-Up	GAAACTGGCTCCGGGTTCTGTGTAT	GGTGTGTTAGTATGGTGTGTAGAGC	201	29922	5633	NME7	10320	2940	IKZF1
DB0001R02C12N2_DN	AD0001R09C22N2_DN	Dn-Dn	GAACCTGTCCCGCCCTTGATCAATA	CCCAGTCTTTACCGGCTCAAAGATT	245	29922	5633	NME7	10320	2940	IKZF1
DB0001R02C12N2_DN	AD0001R10C24N1_DN	Dn-Dn	GAACCTGTCCCGCCCTTGATCAATA	TGTCCGGGACCCTACTGAGCACATG	11	29922	5633	NME7	49856	7939	WDR8
DB0001R02C12N2_DN	AD0002R03C13N2_DN	Dn-Dn	GAACCTGTCCCGCCCTTGATCAATA	GCCCCTCCTAGCACAGTCTTTTGAC	86	29922	5633	NME7	164045	53147	HFM1
DB0001R02C12N2_DN	AD0002R07C08N2_DN	Dn-Dn	GAACCTGTCCCGCCCTTGATCAATA	TAACCCTCTAAAATACACTTACAGA	13	29922	5633	NME7	95681	71181	TSGA14
DB0001R02C12N2_DN	AD0002R09C17N2_DN	Dn-Dn	GAACCTGTCCCGCCCTTGATCAATA	CGGCAAAGTTAGCACAAGCGCATGG	11	29922	5633	NME7	282809	1515	POC1B
DB0001R02C12N2_UP	AD0002R12C05N1_UP	Up-Up	GAAACTGGCTCCGGGTTCTGTGTAT	GCTCAGTGGGCTAGATGGGTGGATG	1	29922	5633	NME7	1032	3933	CDKN2D
DB0001R02C12N2_DN	AD0002R13C10N2_DN	Dn-Dn	GAACCTGTCCCGCCCTTGATCAATA	GGTAGGCCGTAAAAACCTGCGGTAA	1	29922	5633	NME7	5701	7961	PSMC2
DB0001R02C12N2_UP	AD0002R14C23N2_UP	Up-Up	GAAACTGGCTCCGGGTTCTGTGTAT	GTGGAGGCCCGACGGGGCAGGGGGG	207	29922	5633	NME7	79441	4024	HAUS3
DB0001R02C12N2_UP	AD0002R15C10N2_UP	Up-Up	GAAACTGGCTCCGGGTTCTGTGTAT	TCTTTCCATATAAATGCGGAACGTC	50	29922	5633	NME7	80321	1596	CEP70
DB0001R02C12N2_UP	AD0003R02C22N2_UP	Up-Up	GAAACTGGCTCCGGGTTCTGTGTAT	CTGTGTTGTGTCATTTATGTTTGAT	197	29922	5633	NME7	114932	2777	MRFAP1L1
DB0001R02C12N2_UP	AD0003R04C10N2_UP	Up-Up	GAAACTGGCTCCGGGTTCTGTGTAT	CTGTGATCACAGGCAATCGAATTTA	38	29922	5633	NME7	9702	10302	CEP57
DB0001R02C12N2_DN	AD0003R04C17N2_DN	Dn-Dn	GAACCTGTCCCGCCCTTGATCAATA	CCCTACCCGATCCGACGCACGCCCT	22	29922	5633	NME7	129880	10732	BBS5
DB0001R02C12N2_UP	AD0003R06C01N2_UP	Up-Up	GAAACTGGCTCCGGGTTCTGTGTAT	GAGGCTTAAAATATTAGTCACAGAT	69	29922	5633	NME7	55722	3636	CEP72
DB0001R02C13N2_UP	AD0001R01C05N2_UP	Up-Up	AGTCCGGTCTAGAAAGGTCCTGGGG	TTCGTCGGCTGCTTGTCAAGCACTT	149	29922	5633	NME7	2275	5359	FHL3
DB0001R02C13N2_DN	AD0001R02C19N1_DN	Dn-Dn	CCGCCCTCTGATTAGTTCCGCGTCT	CGGCCTTCCACCGCTAGGTCATCGA	2	29922	5633	NME7	10376	6115	TUBA1B
DB0001R02C13N2_UP	AD0001R02C23N1_UP	Up-Up	AGTCCGGTCTAGAAAGGTCCTGGGG	CAAAAACCGTGCACTAATCTGTTAT	6	29922	5633	NME7	55722	4	CEP72
DB0001R02C13N2_DN	AD0001R02C23N1_DN	Dn-Dn	CCGCCCTCTGATTAGTTCCGCGTCT	GGAAGCACTGCCACTAATACCCGCA	96	29922	5633	NME7	55722	4	CEP72
DB0001R02C13N2_UP	AD0001R03C02N2_UP	Up-Up	AGTCCGGTCTAGAAAGGTCCTGGGG	TGTACTTTAGCATTATACATATGTC	775	29922	5633	NME7	55722	4	CEP72
DB0001R02C13N2_DN	AD0001R03C02N2_DN	Dn-Dn	CCGCCCTCTGATTAGTTCCGCGTCT	GTCACATAACTGCGCTCACACTACA	268	29922	5633	NME7	55722	4	CEP72
DB0001R02C13N2_UP	AD0001R08C11N2_UP	Up-Up	AGTCCGGTCTAGAAAGGTCCTGGGG	TCGGTCTAGTGGCATTTAGCTAAT	18	29922	5633	NME7	4751	14238	NEK2
DB0001R02C13N2_DN	AD0001R08C11N2_DN	Dn-Dn	CCGCCCTCTGATTAGTTCCGCGTCT	GCCCTGATAGAATTCGGAGAGTAAC	317	29922	5633	NME7	4751	14238	NEK2
DB0001R02C13N2_UP	AD0001R09C06N2_UP	Up-Up	AGTCCGGTCTAGAAAGGTCCTGGGG	AGGGGTAGAGGCATGGAGCTTCCGA	11	29922	5633	NME7	203068	14788	TUBB
DB0001R02C13N2_UP	AD0001R09C21N1_UP	Up-Up	AGTCCGGTCTAGAAAGGTCCTGGGG	GGTGAGGGGGTTAGCATCGCGAGTA	646	29922	5633	NME7	10320	2940	IKZF1
DB0001R02C13N2_DN	AD0001R09C21N1_DN	Dn-Dn	CCGCCCTCTGATTAGTTCCGCGTCT	AGATGTATAATCCTTTATAGCTTCA	125	29922	5633	NME7	10320	2940	IKZF1
DB0001R02C13N2_UP	AD0001R09C22N2_UP	Up-Up	AGTCCGGTCTAGAAAGGTCCTGGGG	GGTGTGTTAGTATGGTGTGTAGAGC	71	29922	5633	NME7	10320	2940	IKZF1
DB0001R02C13N2_DN	AD0001R09C22N2_DN	Dn-Dn	CCGCCCTCTGATTAGTTCCGCGTCT	CCCAGTCTTTACCGGCTCAAAGATT	757	29922	5633	NME7	10320	2940	IKZF1
DB0001R02C13N2_UP	AD0002R02C04N2_UP	Up-Up	AGTCCGGTCTAGAAAGGTCCTGGGG	GGGGACTGGGTTTCTTGGGTGCCCT	18	29922	5633	NME7	29883	10940	CNOT7
DB0001R02C13N2_DN	AD0002R02C04N2_DN	Dn-Dn	CCGCCCTCTGATTAGTTCCGCGTCT	CTAAGGACCTCAATTCTAGCCAATA	1	29922	5633	NME7	29883	10940	CNOT7
DB0001R02C13N2_UP	AD0002R06C12N1_UP	Up-Up	AGTCCGGTCTAGAAAGGTCCTGGGG	CACGAGGACGTCGTGGGACCGGTGC	1	29922	5633	NME7	147841	71933	SPC24
DB0001R02C13N2_UP	AD0002R07C08N2_UP	Up-Up	AGTCCGGTCTAGAAAGGTCCTGGGG	CGATAATTGTGCCTGGGTCATGGTG	47	29922	5633	NME7	95681	71181	TSGA14
DB0001R02C13N2_UP	AD0002R08C08N2_UP	Up-Up	AGTCCGGTCTAGAAAGGTCCTGGGG	GAATCCTTCAGTACGGGCGGGGGGC	1	29922	5633	NME7	79600	71186	TCTN1
DB0001R02C13N2_UP	AD0002R13C03N2_UP	Up-Up	AGTCCGGTCTAGAAAGGTCCTGGGG	TAAGGAACGTGCGGATTGGGCGTGGG	175	29922	5633	NME7	5111	3156	PCNA
DB0001R02C13N2_DN	AD0002R13C03N2_DN	Dn-Dn	CCGCCCTCTGATTAGTTCCGCGTCT	ACCACACTTACTATAACGTTTATCA	11	29922	5633	NME7	5111	3156	PCNA
DB0001R02C13N2_DN	AD0002R15C12N2_DN	Dn-Dn	CCGCCCTCTGATTAGTTCCGCGTCT	CATACGGCCAACCAGTACATACCAG	132	29922	5633	NME7	80321	1596	CEP70
DB0001R02C13N2_UP	AD0003R02C08N1_UP	Up-Up	AGTCCGGTCTAGAAAGGTCCTGGGG	TGCGGTGAGGGGTGGTGGCGGGGGG	139	29922	5633	NME7	6844	4137	VAMP2
DB0001R02C13N2_UP	AD0003R06C01N2_UP	Up-Up	AGTCCGGTCTAGAAAGGTCCTGGGG	GAGGCTTAAAATATTAGTCACAGAT	43	29922	5633	NME7	55722	3636	CEP72
DB0001R02C13N2_DN	AD0003R06C04N2_DN	Dn-Dn	CCGCCCTCTGATTAGTTCCGCGTCT	GGAGATAAAAAATTGGATAGCTCTT	190	29922	5633	NME7	54585	1540	LZTFL1
DB0001R02C13N2_DN	AD0003R06C17N2_DN	Dn-Dn	CCGCCCTCTGATTAGTTCCGCGTCT	AAACCGCGCAAACCCCGTGGACCCA	59	29922	5633	NME7	60509	4496	AGBL5
DB0001R02C18N2_UP	AD0001R13C11N2_UP	Up-Up	GGTAGTGAGTCAGCTAGACTGGTAA	CAGCGGTGTCTAGGGCAGGAGGGGG	1	10376	229	TUBA1B	164045	55072	HFM1
DB0001R02C18N2_DN	AD0001R15C02N2_DN	Dn-Dn	TAAAGAAGCACCACTCCTTGAGTAC	TGGAGACTGCCTCGCAAACTCGTGT	20	10376	229	TUBA1B	1070	5538	CETN3
DB0001R02C18N2_UP	AD0002R03C13N2_UP	Up-Up	GGTAGTGAGTCAGCTAGACTGGTAA	ATGGCGACCGGGGCTCTCGGGGGGG	3	10376	229	TUBA1B	164045	53147	HFM1
DB0001R02C18N2_DN	AD0002R03C13N2_DN	Dn-Dn	TAAAGAAGCACCACTCCTTGAGTAC	GCCCCTCCTAGCACAGTCTTTTGAC	28	10376	229	TUBA1B	164045	53147	HFM1
DB0001R02C18N2_DN	AD0002R13C10N2_DN	Dn-Dn	TAAAGAAGCACCACTCCTTGAGTAC	GGTAGGCCGTAAAAACCTGCGGTAA	41	10376	229	TUBA1B	5701	7961	PSMC2
DB0001R02C18N2_DN	AD0002R15C10N2_DN	Dn-Dn	TAAAGAAGCACCACTCCTTGAGTAC	GTGCATTCTCTCTAACCCAAATGGC	1	10376	229	TUBA1B	80321	1596	CEP70
DB0001R02C18N2_DN	AD0003R01C02N1_DN	Dn-Dn	TAAAGAAGCACCACTCCTTGAGTAC	TGCAGTTGTATCGAGAACGCATCAA	1	10376	229	TUBA1B	10013	2397	HDAC6
DB0001R02C18N2_DN	AD0003R02C22N2_DN	Dn-Dn	TAAAGAAGCACCACTCCTTGAGTAC	TTAAACTAGGAATAGCCTACATTTA	1	10376	229	TUBA1B	114932	2777	MRFAP1L1
DB0001R02C18N2_UP	AD0003R04C16N2_UP	Up-Up	GGTAGTGAGTCAGCTAGACTGGTAA	AAGTGTTTATGAGTAGCTGGCATGA	101	10376	229	TUBA1B	129880	10732	BBS5
DB0001R02C20N1_UP	AD0001R02C14N2_UP	Up-Up	TGCCGCCGCCATAAGTTAGGATCTT	CTTGGGTCGGGAGGGCGTTTGGGGG	139	10376	229	TUBA1B	10376	229	TUBA1B
DB0001R02C20N1_UP	AD0001R05C05N2_UP	Up-Up	TGCCGCCGCCATAAGTTAGGATCTT	ATAACGCCAGATTCATTGGTGATTC	156	10376	229	TUBA1B	116840	12626	CNTROB
DB0001R02C20N1_DN	AD0001R05C05N2_DN	Dn-Dn	CCCGCCTGCTCCTCCGGCAATCCCC	GGGTGCCCAGGAATCCCCTGAACAA	166	10376	229	TUBA1B	116840	12626	CNTROB
DB0001R02C20N1_UP	AD0001R10C16N2_UP	Up-Up	TGCCGCCGCCATAAGTTAGGATCTT	TTTACCTAAGCCCTGTGGGGCGCGA	205	10376	229	TUBA1B	11116	7071	FGFR1OP
DB0001R02C20N1_UP	AD0001R11C06N2_UP	Up-Up	TGCCGCCGCCATAAGTTAGGATCTT	CGGGGGAAACTCGGTGGGTAGCAGG	457	10376	229	TUBA1B	7283	8018	TUBG1
DB0001R02C20N1_DN	AD0001R11C06N2_DN	Dn-Dn	CCCGCCTGCTCCTCCGGCAATCCCC	CCGCAAAGCTCGAATCAACACGACC	297	10376	229	TUBA1B	7283	8018	TUBG1
DB0001R02C20N1_UP	AD0001R12C06N2_UP	Up-Up	TGCCGCCGCCATAAGTTAGGATCTT	CCTGGTAGCCCCCGGGGCGACAGCG	53	10376	229	TUBA1B	201255	7299	LRRC45
DB0001R02C20N1_UP	AD0002R05C14N2_UP	Up-Up	TGCCGCCGCCATAAGTTAGGATCTT	CCGTACGTTACACCGTGTGCAATCG	1	10376	229	TUBA1B	10383	2550	TUBB2C
DB0001R02C20N1_UP	AD0002R07C21N2_UP	Up-Up	TGCCGCCGCCATAAGTTAGGATCTT	GTTGCACCAGGGGGGTATTGGCTGA	1	10376	229	TUBA1B	5048	12270	PAFAH1B1
DB0001R02C20N1_UP	AD0002R09C12N2_UP	Up-Up	TGCCGCCGCCATAAGTTAGGATCTT	TGAAACCCTGGTGCACATAGTTCTA	7	10376	229	TUBA1B	51175	1716	TUBE1
DB0001R02C20N1_UP	AD0002R11C19N1_UP	Up-Up	TGCCGCCGCCATAAGTTAGGATCTT	CAAAATCTGCCCAAGTATAGCTGC	1	10376	229	TUBA1B	51053	5591	GMNN
DB0001R02C20N1_UP	AD0002R12C14N2_UP	Up-Up	TGCCGCCGCCATAAGTTAGGATCTT	CCATGTTACGCGCTAAGGCCTCAAC	1	10376	229	TUBA1B	10933	4430	MORF4L1
DB0001R02C20N1_UP	AD0002R14C11N2_UP	Up-Up	TGCCGCCGCCATAAGTTAGGATCTT	GACCTATCTCGAAGATACATGCCC	1	10376	229	TUBA1B	84100	1857	ARL6
DB0001R02C20N1_DN	AD0002R14C24N1_DN	Dn-Dn	CCCGCCTGCTCCTCCGGCAATCCCC	GGAGTTCCGCGGGCATCCAGCCTCG	2	10376	229	TUBA1B	1069	5663	CETN2
DB0001R02C20N1_UP	AD0003R01C02N1_UP	Up-Up	TGCCGCCGCCATAAGTTAGGATCTT	AAGTCCGTGGGTACGGCTGGGGGGG	76	10376	229	TUBA1B	10013	2397	HDAC6
DB0001R02C20N1_DN	AD0003R01C02N1_DN	Dn-Dn	CCCGCCTGCTCCTCCGGCAATCCCC	TGCAGTTGTATCGAGAACGCATCAA	33	10376	229	TUBA1B	10013	2397	HDAC6
DB0001R02C20N1_DN	AD0003R02C08N1_DN	Dn-Dn	CCCGCCTGCTCCTCCGGCAATCCCC	TAGTTATCCTCGTTCAAGTGCCATA	1	10376	229	TUBA1B	6844	4137	VAMP2
DB0001R02C20N1_DN	AD0003R04C10N2_DN	Dn-Dn	CCCGCCTGCTCCTCCGGCAATCCCC	TCTTCTATCTTTCCTCATATATCAA	4	10376	229	TUBA1B	9702	10302	CEP57
DB0001R02C20N1_DN	AD0003R04C14N2_DN	Dn-Dn	CCCGCCTGCTCCTCCGGCAATCCCC	CAGAGAGCCACCTGGTCTCACACGG	1	10376	229	TUBA1B	54585	10414	LZTFL1
DB0001R02C21N2_UP	AD0001R06C05N2_UP	Up-Up	ACTATGATGTGGGAAAGGACTCAGA	TCCCAGTGCAAGGGGGGGTAGGCGG	1	10376	6115	TUBA1B	51259	6396	TMEM216
DB0001R02C21N2_DN	AD0001R08C06N2_DN	Dn-Dn	TGATCCGCAGAACAACATAGAATAA	TACACCTTCCACCCCCACACGGCTA	21	10376	6115	TUBA1B	4751	14238	NEK2
DB0001R02C21N2_DN	AD0001R10C08N2_DN	Dn-Dn	TGATCCGCAGAACAACATAGAATAA	GCAAATAGAGTTGACGCAGAGATC	1	10376	6115	TUBA1B	10376	7910	TUBA1B
DB0001R02C21N2_UP	AD0001R15C05N2_UP	Up-Up	ACTATGATGTGGGAAAGGACTCAGA	CTTAGCAGCACAGTGACAACAGATC	1	10376	6115	TUBA1B	7531	34	YWHAE
DB0001R02C21N2_UP	AD0002R01C04N2_UP	Up-Up	ACTATGATGTGGGAAAGGACTCAGA	ATGGATAGGTTATTCACTCTGACTC	1	10376	6115	TUBA1B	84902	9655	CCDC123
DB0001R02C21N2_DN	AD0002R03C22N2_DN	Dn-Dn	TGATCCGCAGAACAACATAGAATAA	CTCGGAGATTGTTCATCCACGTATG	1	10376	6115	TUBA1B	54930	3863	HAUS4
DB0001R02C21N2_DN	AD0002R07C12N2_DN	Dn-Dn	TGATCCGCAGAACAACATAGAATAA	AGCGAGAACACATACGAACGGAACA	1	10376	6115	TUBA1B	5566	71136	PRKACA
DB0001R02C21N2_UP	AD0003R03C19N2_UP	Up-Up	ACTATGATGTGGGAAAGGACTCAGA	AAACAAGGCGTTGTTCGCCGGTTTA	4	10376	6115	TUBA1B	5347	2963	PLK1
DB0001R02C21N2_DN	AD0003R04C03N2_DN	Dn-Dn	TGATCCGCAGAACAACATAGAATAA	TCTTACTAGAAGAACGCGCCAATCA	1	10376	6115	TUBA1B	1781	291	DYNC1I2
DB0001R02C21N2_UP	AD0003R04C06N2_UP	Up-Up	ACTATGATGTGGGAAAGGACTCAGA	ATGGGGTACGGCACAGCTGTTACAC	10	10376	6115	TUBA1B	585	1740	BBS4
DB0001R02C22N2_DN	AD0001R06C05N2_DN	Dn-Dn	TAAGCCTTGTTCCCTGACAAAGATG	GTTCCAAAGATGACCGAATTAAAAA	1	10376	6115	TUBA1B	51259	6396	TMEM216
DB0001R02C22N2_DN	AD0001R06C08N1_DN	Dn-Dn	TAAGCCTTGTTCCCTGACAAAGATG	CAAGAAAAATGTGTCTTTAAAACGC	30	10376	6115	TUBA1B	80321	9161	CEP70
DB0001R02C22N2_UP	AD0001R07C04N2_UP	Up-Up	TCGTGGAGGGGTAACTTTTGCTCTA	AGGTTAGCGCGCAAGTTTCTATCGG	82	10376	6115	TUBA1B	11258	3972	DCTN3
DB0001R02C22N2_UP	AD0001R08C17N2_UP	Up-Up	TCGTGGAGGGGTAACTTTTGCTCTA	AGTAACTTTTCTGGACCGCAGGGGC	1	10376	6115	TUBA1B	5577	14506	PRKAR2B
DB0001R02C22N2_DN	AD0001R10C16N2_DN	Dn-Dn	TAAGCCTTGTTCCCTGACAAAGATG	CCCTAGGTCATAGGAACTTTCAATT	1	10376	6115	TUBA1B	11116	7071	FGFR1OP
DB0001R02C22N2_UP	AD0002R05C12N2_UP	Up-Up	TCGTGGAGGGGTAACTTTTGCTCTA	TCTTAGGGATTCAAACCGTTTTAAA	2	10376	6115	TUBA1B	203068	3825	TUBB
DB0001R02C22N2_UP	AD0002R06C11N2_UP	Up-Up	TCGTGGAGGGGTAACTTTTGCTCTA	GAGAAGCGGTAGGGTGAGTAGGTAA	1	10376	6115	TUBA1B	147841	71933	SPC24
DB0001R02C22N2_DN	AD0002R14C23N2_DN	Dn-Dn	TAAGCCTTGTTCCCTGACAAAGATG	AGGTTGTCACGTTGACTTATTCTCT	1	10376	6115	TUBA1B	79441	4024	HAUS3
DB0001R02C22N2_UP	AD0002R15C12N2_UP	Up-Up	TCGTGGAGGGGTAACTTTTGCTCTA	CTGAATATATGTGATGGTATTGAGG	1	10376	6115	TUBA1B	80321	1596	CEP70
DB0001R02C22N2_DN	AD0003R02C08N1_DN	Dn-Dn	TAAGCCTTGTTCCCTGACAAAGATG	TAGTTATCCTCGTTCAAGTGCCATA	4	10376	6115	TUBA1B	6844	4137	VAMP2
DB0001R03C01N2_UP	AD0001R10C19N1_UP	Up-Up	TGGGCGAGCCGTACGCCCCAGGTGC	CGGTATCAGTAGGGCAGTATTTCGG	50	57819	6601	LSM2	10540	3453	DCTN2
DB0001R03C01N2_DN	AD0001R13C17N1_DN	Dn-Dn	GATGACCGGCGCGGTACTCGCCGCC	CCTCTATGCGCCACTACCGTCCACG	1	57819	6601	LSM2	8655	56155	DYNLL1
DB0001R03C01N2_DN	AD0002R11C12N2_DN	Dn-Dn	GATGACCGGCGCGGTACTCGCCGCC	GGCTACAACGATATCAACCCTTACG	1	57819	6601	LSM2	51053	5591	GMNN
DB0001R03C01N2_UP	AD0002R11C22N2_UP	Up-Up	TGGGCGAGCCGTACGCCCCAGGTGC	CAAGTACCTTATCGTACAAATTCTG	191	57819	6601	LSM2	5708	5171	PSMD2
DB0001R03C01N2_UP	AD0002R12C04N1_UP	Up-Up	TGGGCGAGCCGTACGCCCCAGGTGC	ACATCGGCACCGAAGCCCGCCGTA	22	57819	6601	LSM2	1032	3933	CDKN2D
DB0001R03C01N2_DN	AD0002R12C04N1_DN	Dn-Dn	GATGACCGGCGCGGTACTCGCCGCC	CTTAAGGTGAGTTATCCATATCTAT	74	57819	6601	LSM2	1032	3933	CDKN2D
DB0001R03C01N2_UP	AD0002R12C05N1_UP	Up-Up	TGGGCGAGCCGTACGCCCCAGGTGC	GCTCAGTGGGCTAGATGGGTGGATG	4	57819	6601	LSM2	1032	3933	CDKN2D
DB0001R03C01N2_UP	AD0002R13C17N2_UP	Up-Up	TGGGCGAGCCGTACGCCCCAGGTGC	ACATACTTAGCCGGTTTTCCTCCGT	21	57819	6601	LSM2	665	2427	BNIP3L
DB0001R03C01N2_UP	AD0002R14C11N2_UP	Up-Up	TGGGCGAGCCGTACGCCCCAGGTGC	GACCTATCTCGAAGATACATGCCC	17	57819	6601	LSM2	84100	1857	ARL6
DB0001R03C01N2_DN	AD0003R01C02N1_DN	Dn-Dn	GATGACCGGCGCGGTACTCGCCGCC	TGCAGTTGTATCGAGAACGCATCAA	1	57819	6601	LSM2	10013	2397	HDAC6
DB0001R03C01N2_DN	AD0003R02C14N2_DN	Dn-Dn	GATGACCGGCGCGGTACTCGCCGCC	GGACAGCGCAACCGCAATTAACTAT	99	57819	6601	LSM2	9111	7519	NMI
DB0001R03C01N2_UP	AD0003R02C15N1_UP	Up-Up	TGGGCGAGCCGTACGCCCCAGGTGC	AGAGTTTTTAATAACAGATGGTATTTAGT	1941	57819	6601	LSM2	27258	5664	LSM3
DB0001R03C01N2_DN	AD0003R02C15N1_DN	Dn-Dn	GATGACCGGCGCGGTACTCGCCGCC	ACGGCCAACCCTCAGATCTGCGCCA	2563	57819	6601	LSM2	27258	5664	LSM3
DB0001R03C01N2_UP	AD0003R02C17N2_UP	Up-Up	TGGGCGAGCCGTACGCCCCAGGTGC	TCTGTAAACAGTACAGGAGGCGTTA	3346	57819	6601	LSM2	27258	5664	LSM3
DB0001R03C01N2_DN	AD0003R02C17N2_DN	Dn-Dn	GATGACCGGCGCGGTACTCGCCGCC	AATCACGATCAGTTCAAACCCTGTT	1808	57819	6601	LSM2	27258	5664	LSM3
DB0001R03C01N2_UP	AD0003R02C19N2_UP	Up-Up	TGGGCGAGCCGTACGCCCCAGGTGC	AATGTTTCATCCTACGTGTATGAAG	603	57819	6601	LSM2	114932	2777	MRFAP1L1
DB0001R03C01N2_DN	AD0003R02C19N2_DN	Dn-Dn	GATGACCGGCGCGGTACTCGCCGCC	GTAATAGAGTAAGACCCGATTATGT	99	57819	6601	LSM2	114932	2777	MRFAP1L1
DB0001R03C01N2_DN	AD0003R04C16N2_DN	Dn-Dn	GATGACCGGCGCGGTACTCGCCGCC	CCAAAAGCGACAACTATTCGTATTA	1	57819	6601	LSM2	129880	10732	BBS5
DB0001R03C02N2_UP	AD0001R08C20N2_UP	Up-Up	TTGACTAGTGATCGACTCGCGTGGC	GGCGGAGCAAACGGGAGATTGAAGG	27	57819	6601	LSM2	4739	14735	NEDD9
DB0001R03C02N2_UP	AD0001R10C10N2_UP	Up-Up	TTGACTAGTGATCGACTCGCGTGGC	GCTGTTGTGCTCATGATGCATGCGG	79	57819	6601	LSM2	10376	7910	TUBA1B
DB0001R03C02N2_UP	AD0002R02C10N1_UP	Up-Up	TTGACTAGTGATCGACTCGCGTGGC	CAAGCGGCATCATGCGCGTTACCAG	328	57819	6601	LSM2	896	6197	CCND3
DB0001R03C02N2_DN	AD0002R02C10N1_DN	Dn-Dn	CCAGACGTATGCCTAGTCGCGGGCG	CACTAAGGACGTCAGAAAACCAGCG	55	57819	6601	LSM2	896	6197	CCND3
DB0001R03C02N2_DN	AD0002R05C12N2_DN	Dn-Dn	CCAGACGTATGCCTAGTCGCGGGCG	AAGTTACTCCCGTGCATTCGCTAAG	1	57819	6601	LSM2	203068	3825	TUBB
DB0001R03C02N2_DN	AD0002R08C16N1_DN	Dn-Dn	CCAGACGTATGCCTAGTCGCGGGCG	AAAGAACAACAAGACGGGCAAGAAC	1	57819	6601	LSM2	10464	71402	PIBF1
DB0001R03C02N2_UP	AD0002R11C20N2_UP	Up-Up	TTGACTAGTGATCGACTCGCGTGGC	GATGGAATCAGCAATGTATATGCTA	1	57819	6601	LSM2	5708	5171	PSMD2
DB0001R03C02N2_UP	AD0002R11C22N2_UP	Up-Up	TTGACTAGTGATCGACTCGCGTGGC	CAAGTACCTTATCGTACAAATTCTG	8	57819	6601	LSM2	5708	5171	PSMD2
DB0001R03C02N2_UP	AD0002R12C02N2_UP	Up-Up	TTGACTAGTGATCGACTCGCGTGGC	CTTTACGGATCTATCTTCTCTTGAC	862	57819	6601	LSM2	56915	4997	EXOSC5
DB0001R03C02N2_DN	AD0002R12C02N2_DN	Dn-Dn	CCAGACGTATGCCTAGTCGCGGGCG	CAGAATGCCTCAAGCTTGTAATGCG	279	57819	6601	LSM2	56915	4997	EXOSC5
DB0001R03C02N2_UP	AD0002R12C04N1_UP	Up-Up	TTGACTAGTGATCGACTCGCGTGGC	ACATCGGCACCGAAGCCCGCCGTA	327	57819	6601	LSM2	1032	3933	CDKN2D
DB0001R03C02N2_DN	AD0002R12C04N1_DN	Dn-Dn	CCAGACGTATGCCTAGTCGCGGGCG	CTTAAGGTGAGTTATCCATATCTAT	182	57819	6601	LSM2	1032	3933	CDKN2D
DB0001R03C02N2_DN	AD0002R12C05N1_DN	Dn-Dn	CCAGACGTATGCCTAGTCGCGGGCG	TATTCTCTAATTAAGATACTTCGCC	1	57819	6601	LSM2	1032	3933	CDKN2D
DB0001R03C02N2_UP	AD0002R13C22N2_UP	Up-Up	TTGACTAGTGATCGACTCGCGTGGC	GACCCCGGAGCTTAGCTCCCCTGGG	28	57819	6601	LSM2	56904	6148	SH3GLB2
DB0001R03C02N2_DN	AD0002R15C10N2_DN	Dn-Dn	CCAGACGTATGCCTAGTCGCGGGCG	GTGCATTCTCTCTAACCCAAATGGC	1	57819	6601	LSM2	80321	1596	CEP70
DB0001R03C02N2_DN	AD0003R01C24N2_DN	Dn-Dn	CCAGACGTATGCCTAGTCGCGGGCG	GCACGGCCTGACGCAACTTCCGGGA	1	57819	6601	LSM2	9112	8956	MTA1
DB0001R03C02N2_UP	AD0003R02C15N1_UP	Up-Up	TTGACTAGTGATCGACTCGCGTGGC	AGAGTTTTTAATAACAGATGGTATTTAGT	2600	57819	6601	LSM2	27258	5664	LSM3
DB0001R03C02N2_DN	AD0003R02C15N1_DN	Dn-Dn	CCAGACGTATGCCTAGTCGCGGGCG	ACGGCCAACCCTCAGATCTGCGCCA	1312	57819	6601	LSM2	27258	5664	LSM3
DB0001R03C02N2_UP	AD0003R02C17N2_UP	Up-Up	TTGACTAGTGATCGACTCGCGTGGC	TCTGTAAACAGTACAGGAGGCGTTA	2053	57819	6601	LSM2	27258	5664	LSM3
DB0001R03C02N2_DN	AD0003R02C17N2_DN	Dn-Dn	CCAGACGTATGCCTAGTCGCGGGCG	AATCACGATCAGTTCAAACCCTGTT	1998	57819	6601	LSM2	27258	5664	LSM3
DB0001R03C02N2_UP	AD0003R02C19N2_UP	Up-Up	TTGACTAGTGATCGACTCGCGTGGC	AATGTTTCATCCTACGTGTATGAAG	931	57819	6601	LSM2	114932	2777	MRFAP1L1
DB0001R03C02N2_DN	AD0003R02C19N2_DN	Dn-Dn	CCAGACGTATGCCTAGTCGCGGGCG	GTAATAGAGTAAGACCCGATTATGT	312	57819	6601	LSM2	114932	2777	MRFAP1L1
DB0001R03C02N2_UP	AD0003R02C22N2_UP	Up-Up	TTGACTAGTGATCGACTCGCGTGGC	CTGTGTTGTGTCATTTATGTTTGAT	123	57819	6601	LSM2	114932	2777	MRFAP1L1
DB0001R03C02N2_DN	AD0003R02C22N2_DN	Dn-Dn	CCAGACGTATGCCTAGTCGCGGGCG	TTAAACTAGGAATAGCCTACATTTA	544	57819	6601	LSM2	114932	2777	MRFAP1L1
DB0001R03C07N2_DN	AD0001R01C05N2_DN	Dn-Dn	ACTATCTCGTACGGCGCGCCGTAGA	TCACTCGCAACTCAACTGTTTGTAG	1	10933	4430	MORF4L1	2275	5359	FHL3
DB0001R03C07N2_UP	AD0001R02C01N1_UP	Up-Up	ATCCAACCTAGTATACTGTTTGACG	GAGTACTTCTGTTCTAGGTCATTGA	1	10933	4430	MORF4L1	29922	5633	NME7
DB0001R03C07N2_DN	AD0001R02C11N2_DN	Dn-Dn	ACTATCTCGTACGGCGCGCCGTAGA	AAAATATACATGCGGACATCAAGTT	1	10933	4430	MORF4L1	10376	1072	TUBA1B
DB0001R03C07N2_UP	AD0001R04C13N2_UP	Up-Up	ATCCAACCTAGTATACTGTTTGACG	TGGGCTCCCGCGGGGGAGATTGATG	1	10933	4430	MORF4L1	26146	11570	TRAF3IP1
DB0001R03C07N2_UP	AD0001R04C17N2_UP	Up-Up	ATCCAACCTAGTATACTGTTTGACG	CTATGCTTTCCACAAAGTGTTATGT	15	10933	4430	MORF4L1	132320	12277	SCLT1
DB0001R03C07N2_DN	AD0001R05C05N2_DN	Dn-Dn	ACTATCTCGTACGGCGCGCCGTAGA	GGGTGCCCAGGAATCCCCTGAACAA	1	10933	4430	MORF4L1	116840	12626	CNTROB
DB0001R03C07N2_DN	AD0001R05C07N2_DN	Dn-Dn	ACTATCTCGTACGGCGCGCCGTAGA	ACTACTCACCTAAATTATCTGACTA	65	10933	4430	MORF4L1	57405	13089	SPC25
DB0001R03C07N2_DN	AD0001R05C11N2_DN	Dn-Dn	ACTATCTCGTACGGCGCGCCGTAGA	AATAAAAAAGTAGTGTAGTTGG	13	10933	4430	MORF4L1	115106	13260	HAUS1
DB0001R03C07N2_DN	AD0001R05C20N2_DN	Dn-Dn	ACTATCTCGTACGGCGCGCCGTAGA	CGGGTACACGCTCAGACTAAGACTA	61	10933	4430	MORF4L1	29911	573	HOOK2
DB0001R03C07N2_DN	AD0001R05C24N2_DN	Dn-Dn	ACTATCTCGTACGGCGCGCCGTAGA	GTCTATATGTGTGATAAACTGTAAA	1	10933	4430	MORF4L1	56890	9176	MDM1
DB0001R03C07N2_DN	AD0001R06C01N2_DN	Dn-Dn	ACTATCTCGTACGGCGCGCCGTAGA	CAATACAGCATTCACGAGAATTGTC	1	10933	4430	MORF4L1	56890	9176	MDM1
DB0001R03C07N2_DN	AD0001R06C06N2_DN	Dn-Dn	ACTATCTCGTACGGCGCGCCGTAGA	TGGAAGCTGCCTTCTAAGGCTGCAG	1	10933	4430	MORF4L1	80321	9161	CEP70
DB0001R03C07N2_UP	AD0001R07C20N1_UP	Up-Up	ATCCAACCTAGTATACTGTTTGACG	GACATTGGAGACAGGTTAAGCACAC	1	10933	4430	MORF4L1	10142	14138	AKAP9
DB0001R03C07N2_UP	AD0001R09C21N1_UP	Up-Up	ATCCAACCTAGTATACTGTTTGACG	GGTGAGGGGGTTAGCATCGCGAGTA	316	10933	4430	MORF4L1	10320	2940	IKZF1
DB0001R03C07N2_DN	AD0001R09C21N1_DN	Dn-Dn	ACTATCTCGTACGGCGCGCCGTAGA	AGATGTATAATCCTTTATAGCTTCA	45	10933	4430	MORF4L1	10320	2940	IKZF1
DB0001R03C07N2_UP	AD0001R09C22N2_UP	Up-Up	ATCCAACCTAGTATACTGTTTGACG	GGTGTGTTAGTATGGTGTGTAGAGC	472	10933	4430	MORF4L1	10320	2940	IKZF1
DB0001R03C07N2_DN	AD0001R09C22N2_DN	Dn-Dn	ACTATCTCGTACGGCGCGCCGTAGA	CCCAGTCTTTACCGGCTCAAAGATT	33	10933	4430	MORF4L1	10320	2940	IKZF1
DB0001R03C07N2_UP	AD0001R09C24N2_UP	Up-Up	ATCCAACCTAGTATACTGTTTGACG	TACATTCTTGGGAAGTTCGCTAGCG	1	10933	4430	MORF4L1	90410	10243	IFT20
DB0001R03C07N2_UP	AD0001R13C11N2_UP	Up-Up	ATCCAACCTAGTATACTGTTTGACG	CAGCGGTGTCTAGGGCAGGAGGGGG	1	10933	4430	MORF4L1	164045	55072	HFM1
DB0001R03C07N2_DN	AD0001R13C21N1_DN	Dn-Dn	ACTATCTCGTACGGCGCGCCGTAGA	CCAGTCTGTCCCCTATCGCGGCAC	1	10933	4430	MORF4L1	22919	56115	MAPRE1
DB0001R03C07N2_UP	AD0002R01C09N2_UP	Up-Up	ATCCAACCTAGTATACTGTTTGACG	CAGATTTCAGGACTCTGCGTGCGTC	1	10933	4430	MORF4L1	10460	56175	TACC3
DB0001R03C07N2_UP	AD0002R02C02N1_UP	Up-Up	ATCCAACCTAGTATACTGTTTGACG	TGGAATGAGTAGGAGGTGACTGTGC	1	10933	4430	MORF4L1	163	4761	AP2B1
DB0001R03C07N2_DN	AD0002R02C03N2_DN	Dn-Dn	ACTATCTCGTACGGCGCGCCGTAGA	GCGCTTTGACACTGATGACTCACCC	1	10933	4430	MORF4L1	163	4761	AP2B1
DB0001R03C07N2_DN	AD0002R02C24N2_DN	Dn-Dn	ACTATCTCGTACGGCGCGCCGTAGA	CAGCGAACAATGAAAAAGTGAAAAG	43	10933	4430	MORF4L1	51143	56626	DYNC1LI1
DB0001R03C07N2_DN	AD0002R05C06N2_DN	Dn-Dn	ACTATCTCGTACGGCGCGCCGTAGA	GCATTGAAGCAACGACTAATGTTCT	152	10933	4430	MORF4L1	1454	4815	CSNK1E
DB0001R03C07N2_UP	AD0002R05C10N2_UP	Up-Up	ATCCAACCTAGTATACTGTTTGACG	CTATAATAGTTTTTAACAACAGAGA	1	10933	4430	MORF4L1	10426	8943	TUBGCP3
DB0001R03C07N2_UP	AD0002R08C15N2_UP	Up-Up	ATCCAACCTAGTATACTGTTTGACG	TATCGGCTTATATTAGCCTTGGTAA	2	10933	4430	MORF4L1	10464	71402	PIBF1
DB0001R03C07N2_DN	AD0002R08C15N2_DN	Dn-Dn	ACTATCTCGTACGGCGCGCCGTAGA	CCGGCGGCCTGTCCATACGTGGGCA	351	10933	4430	MORF4L1	10464	71402	PIBF1
DB0001R03C07N2_UP	AD0002R08C16N1_UP	Up-Up	ATCCAACCTAGTATACTGTTTGACG	TACTTTTGTTCTTTCATATTTCTAA	310	10933	4430	MORF4L1	10464	71402	PIBF1
DB0001R03C07N2_DN	AD0002R08C16N1_DN	Dn-Dn	ACTATCTCGTACGGCGCGCCGTAGA	AAAGAACAACAAGACGGGCAAGAAC	6	10933	4430	MORF4L1	10464	71402	PIBF1
DB0001R03C07N2_UP	AD0002R09C18N2_UP	Up-Up	ATCCAACCTAGTATACTGTTTGACG	GCGTCTAAGAGCCTGCGTCATAGCG	184	10933	4430	MORF4L1	282809	1515	POC1B
DB0001R03C07N2_DN	AD0002R11C22N2_DN	Dn-Dn	ACTATCTCGTACGGCGCGCCGTAGA	GAAACTGCAAATTCGAATAGATTAT	1	10933	4430	MORF4L1	5708	5171	PSMD2
DB0001R03C07N2_UP	AD0002R12C03N2_UP	Up-Up	ATCCAACCTAGTATACTGTTTGACG	AACAGTATGGGTTCGTGTAGGGCTT	2	10933	4430	MORF4L1	56915	4997	EXOSC5
DB0001R03C07N2_DN	AD0002R12C03N2_DN	Dn-Dn	ACTATCTCGTACGGCGCGCCGTAGA	CCCGCTGCCATATAATACCGTTCAT	238	10933	4430	MORF4L1	56915	4997	EXOSC5
DB0001R03C07N2_UP	AD0002R12C05N1_UP	Up-Up	ATCCAACCTAGTATACTGTTTGACG	GCTCAGTGGGCTAGATGGGTGGATG	1	10933	4430	MORF4L1	1032	3933	CDKN2D
DB0001R03C07N2_DN	AD0002R12C14N2_DN	Dn-Dn	ACTATCTCGTACGGCGCGCCGTAGA	CATCCAGCACCGCCCAAAACAACAG	1	10933	4430	MORF4L1	10933	4430	MORF4L1
DB0001R03C07N2_UP	AD0002R13C22N2_UP	Up-Up	ATCCAACCTAGTATACTGTTTGACG	GACCCCGGAGCTTAGCTCCCCTGGG	1	10933	4430	MORF4L1	56904	6148	SH3GLB2
DB0001R03C07N2_DN	AD0002R13C22N2_DN	Dn-Dn	ACTATCTCGTACGGCGCGCCGTAGA	ATGTTCAGCTCCTGCTATCAGAACA	1	10933	4430	MORF4L1	56904	6148	SH3GLB2
DB0001R03C07N2_DN	AD0002R14C11N2_DN	Dn-Dn	ACTATCTCGTACGGCGCGCCGTAGA	TTTTCGCAGTGAGCACTTGTTATCC	1	10933	4430	MORF4L1	84100	1857	ARL6
DB0001R03C07N2_DN	AD0002R15C13N2_DN	Dn-Dn	ACTATCTCGTACGGCGCGCCGTAGA	CGAAAAAGATGAGTTTAGGCGCTTA	1	10933	4430	MORF4L1	23177	3746	CEP68
DB0001R03C07N2_DN	AD0003R01C12N2_DN	Dn-Dn	ACTATCTCGTACGGCGCGCCGTAGA	CAAACGCCAGCTCCTTGGAGTGTAT	1	10933	4430	MORF4L1	7329	3129	UBE2I
DB0001R03C07N2_UP	AD0003R01C24N2_UP	Up-Up	ATCCAACCTAGTATACTGTTTGACG	TTTTTGGATATTATGAGCTCTCTGC	30	10933	4430	MORF4L1	9112	8956	MTA1
DB0001R03C07N2_DN	AD0003R01C24N2_DN	Dn-Dn	ACTATCTCGTACGGCGCGCCGTAGA	GCACGGCCTGACGCAACTTCCGGGA	26	10933	4430	MORF4L1	9112	8956	MTA1
DB0001R03C07N2_UP	AD0003R02C02N1_UP	Up-Up	ATCCAACCTAGTATACTGTTTGACG	CGTATCGGTCAAAGCTTAGCTAATT	127	10933	4430	MORF4L1	9112	8956	MTA1
DB0001R03C07N2_UP	AD0003R02C05N1_UP	Up-Up	ATCCAACCTAGTATACTGTTTGACG	CACCGGGGGTGGTAGGGGGACTGGG	1	10933	4430	MORF4L1	5932	1563	RBBP8
DB0001R03C07N2_UP	AD0003R02C19N2_UP	Up-Up	ATCCAACCTAGTATACTGTTTGACG	AATGTTTCATCCTACGTGTATGAAG	9106	10933	4430	MORF4L1	114932	2777	MRFAP1L1
DB0001R03C07N2_DN	AD0003R02C19N2_DN	Dn-Dn	ACTATCTCGTACGGCGCGCCGTAGA	GTAATAGAGTAAGACCCGATTATGT	11590	10933	4430	MORF4L1	114932	2777	MRFAP1L1
DB0001R03C07N2_UP	AD0003R02C22N2_UP	Up-Up	ATCCAACCTAGTATACTGTTTGACG	CTGTGTTGTGTCATTTATGTTTGAT	12530	10933	4430	MORF4L1	114932	2777	MRFAP1L1
DB0001R03C07N2_DN	AD0003R02C22N2_DN	Dn-Dn	ACTATCTCGTACGGCGCGCCGTAGA	TTAAACTAGGAATAGCCTACATTTA	8517	10933	4430	MORF4L1	114932	2777	MRFAP1L1
DB0001R03C07N2_DN	AD0003R05C18N2_DN	Dn-Dn	ACTATCTCGTACGGCGCGCCGTAGA	CTCTAGCCCTCTACCAAATCATCT	93	10933	4430	MORF4L1	9094	2588	UNC119
DB0001R03C10N2_UP	AD0001R01C19N2_UP	Up-Up	AAGTTAATTAGGAGGTCTCGGAAAG	CCCAATGCTTCAGTTGGGGTTAGGC	1	10933	4430	MORF4L1	10121	3250	ACTR1A
DB0001R03C10N2_UP	AD0001R05C13N2_UP	Up-Up	AAGTTAATTAGGAGGTCTCGGAAAG	TATGTTTCTTTATCGATACTTGCAC	1	10933	4430	MORF4L1	115106	13260	HAUS1
DB0001R03C10N2_UP	AD0001R05C21N2_UP	Up-Up	AAGTTAATTAGGAGGTCTCGGAAAG	TGCAATCGGGGTTAGCCGGACCTTG	1	10933	4430	MORF4L1	29911	573	HOOK2
DB0001R03C10N2_UP	AD0001R06C02N2_UP	Up-Up	AAGTTAATTAGGAGGTCTCGGAAAG	AGGACTCTTTTAGGATACGGTTTAC	21	10933	4430	MORF4L1	51259	6396	TMEM216
DB0001R03C10N2_UP	AD0001R07C20N1_UP	Up-Up	AAGTTAATTAGGAGGTCTCGGAAAG	GACATTGGAGACAGGTTAAGCACAC	1	10933	4430	MORF4L1	10142	14138	AKAP9
DB0001R03C10N2_UP	AD0001R08C18N2_UP	Up-Up	AAGTTAATTAGGAGGTCTCGGAAAG	TATCTATTTATGCGGGTTCCGCGCG	61	10933	4430	MORF4L1	5577	14506	PRKAR2B
DB0001R03C10N2_UP	AD0001R09C21N1_UP	Up-Up	AAGTTAATTAGGAGGTCTCGGAAAG	GGTGAGGGGGTTAGCATCGCGAGTA	26	10933	4430	MORF4L1	10320	2940	IKZF1
DB0001R03C10N2_DN	AD0001R09C21N1_DN	Dn-Dn	GTCGTCCACTAAAGTGTACTCTTTA	AGATGTATAATCCTTTATAGCTTCA	1	10933	4430	MORF4L1	10320	2940	IKZF1
DB0001R03C10N2_UP	AD0001R09C22N2_UP	Up-Up	AAGTTAATTAGGAGGTCTCGGAAAG	GGTGTGTTAGTATGGTGTGTAGAGC	146	10933	4430	MORF4L1	10320	2940	IKZF1
DB0001R03C10N2_UP	AD0001R10C16N2_UP	Up-Up	AAGTTAATTAGGAGGTCTCGGAAAG	TTTACCTAAGCCCTGTGGGGCGCGA	49	10933	4430	MORF4L1	11116	7071	FGFR1OP
DB0001R03C10N2_UP	AD0001R10C20N2_UP	Up-Up	AAGTTAATTAGGAGGTCTCGGAAAG	GACCCGGAATTTGTTTGATAGCGGG	1	10933	4430	MORF4L1	10540	3453	DCTN2
DB0001R03C10N2_UP	AD0001R11C06N2_UP	Up-Up	AAGTTAATTAGGAGGTCTCGGAAAG	CGGGGGAAACTCGGTGGGTAGCAGG	1	10933	4430	MORF4L1	7283	8018	TUBG1
DB0001R03C10N2_DN	AD0001R13C01N2_DN	Dn-Dn	GTCGTCCACTAAAGTGTACTCTTTA	GTAAGCATGATCGGCCAACCTACTT	1	10933	4430	MORF4L1	134359	52781	POC5
DB0001R03C10N2_DN	AD0002R02C22N2_DN	Dn-Dn	GTCGTCCACTAAAGTGTACTCTTTA	TCTACGGAATTCTGCATCTCAACCC	1	10933	4430	MORF4L1	49856	55298	WDR8
DB0001R03C10N2_DN	AD0002R04C17N2_DN	Dn-Dn	GTCGTCCACTAAAGTGTACTCTTTA	ACTCTCCCCCCGCAGCTATCATCTA	40	10933	4430	MORF4L1	25886	4487	POC1A
DB0001R03C10N2_DN	AD0002R05C24N2_DN	Dn-Dn	GTCGTCCACTAAAGTGTACTCTTTA	GTGACGAATAATAAGCGCAATGTTT	6	10933	4430	MORF4L1	55012	2389	PPP2R3C
DB0001R03C10N2_UP	AD0002R08C15N2_UP	Up-Up	AAGTTAATTAGGAGGTCTCGGAAAG	TATCGGCTTATATTAGCCTTGGTAA	513	10933	4430	MORF4L1	10464	71402	PIBF1
DB0001R03C10N2_DN	AD0002R08C15N2_DN	Dn-Dn	GTCGTCCACTAAAGTGTACTCTTTA	CCGGCGGCCTGTCCATACGTGGGCA	249	10933	4430	MORF4L1	10464	71402	PIBF1
DB0001R03C10N2_UP	AD0002R09C18N2_UP	Up-Up	AAGTTAATTAGGAGGTCTCGGAAAG	GCGTCTAAGAGCCTGCGTCATAGCG	1	10933	4430	MORF4L1	282809	1515	POC1B
DB0001R03C10N2_DN	AD0002R09C20N2_DN	Dn-Dn	GTCGTCCACTAAAGTGTACTCTTTA	TAACACCCTAAACTTACTCTGAAAT	1	10933	4430	MORF4L1	80254	7011	CEP63
DB0001R03C10N2_UP	AD0002R10C16N2_UP	Up-Up	AAGTTAATTAGGAGGTCTCGGAAAG	AACACGGGGCGCGTAAGGGGGCGGG	1	10933	4430	MORF4L1	10013	8810	HDAC6
DB0001R03C10N2_UP	AD0002R13C22N2_UP	Up-Up	AAGTTAATTAGGAGGTCTCGGAAAG	GACCCCGGAGCTTAGCTCCCCTGGG	107	10933	4430	MORF4L1	56904	6148	SH3GLB2
DB0001R03C10N2_DN	AD0002R14C15N2_DN	Dn-Dn	GTCGTCCACTAAAGTGTACTCTTTA	GTACTACCAAATGAAATCTCAACTC	1	10933	4430	MORF4L1	1639	8953	DCTN1
DB0001R03C10N2_DN	AD0002R14C23N2_DN	Dn-Dn	GTCGTCCACTAAAGTGTACTCTTTA	AGGTTGTCACGTTGACTTATTCTCT	26	10933	4430	MORF4L1	79441	4024	HAUS3
DB0001R03C10N2_DN	AD0003R02C03N2_DN	Dn-Dn	GTCGTCCACTAAAGTGTACTCTTTA	CATACGCTTAGCAGAACACGTTGAT	76	10933	4430	MORF4L1	5932	1563	RBBP8
DB0001R03C10N2_UP	AD0003R02C19N2_UP	Up-Up	AAGTTAATTAGGAGGTCTCGGAAAG	AATGTTTCATCCTACGTGTATGAAG	4563	10933	4430	MORF4L1	114932	2777	MRFAP1L1
DB0001R03C10N2_DN	AD0003R02C19N2_DN	Dn-Dn	GTCGTCCACTAAAGTGTACTCTTTA	GTAATAGAGTAAGACCCGATTATGT	5910	10933	4430	MORF4L1	114932	2777	MRFAP1L1
DB0001R03C10N2_UP	AD0003R02C22N2_UP	Up-Up	AAGTTAATTAGGAGGTCTCGGAAAG	CTGTGTTGTGTCATTTATGTTTGAT	10415	10933	4430	MORF4L1	114932	2777	MRFAP1L1
DB0001R03C10N2_DN	AD0003R02C22N2_DN	Dn-Dn	GTCGTCCACTAAAGTGTACTCTTTA	TTAAACTAGGAATAGCCTACATTTA	7147	10933	4430	MORF4L1	114932	2777	MRFAP1L1
DB0001R03C10N2_DN	AD0003R05C11N2_DN	Dn-Dn	GTCGTCCACTAAAGTGTACTCTTTA	GTGATTCGATATGATACAAATGTCC	1	10933	4430	MORF4L1	93323	7014	HAUS8
DB0001R03C10N2_DN	AD0003R05C18N2_DN	Dn-Dn	GTCGTCCACTAAAGTGTACTCTTTA	CTCTAGCCCTCTACCAAATCATCT	1	10933	4430	MORF4L1	9094	2588	UNC119
DB0001R03C10N2_UP	AD0003R06C04N2_UP	Up-Up	AAGTTAATTAGGAGGTCTCGGAAAG	GACTAAGCGCTGCGGGGATGCGGGG	117	10933	4430	MORF4L1	54585	1540	LZTFL1
DB0001R03C11N2_UP	AD0001R06C10N2_UP	Up-Up	TAACGTAAGGGGAGGACACTAATGA	TAATAACTTTAATTGTTTGGTCTGA	51	6286	2693	S100P	5108	8878	PCM1
DB0001R03C11N2_DN	AD0001R11C06N2_DN	Dn-Dn	GCCCTGGTACCAATCTGGGCCATCT	CCGCAAAGCTCGAATCAACACGACC	1	6286	2693	S100P	7283	8018	TUBG1
DB0001R03C11N2_DN	AD0002R11C20N2_DN	Dn-Dn	GCCCTGGTACCAATCTGGGCCATCT	CTTTTCGGGGAGTTTGTGAGCAATA	9	6286	2693	S100P	5708	5171	PSMD2
DB0001R03C11N2_UP	AD0002R13C14N2_UP	Up-Up	TAACGTAAGGGGAGGACACTAATGA	TGGTAGTACAGTCAGGGTTGGGTGC	2	6286	2693	S100P	1019	4019	CDK4
DB0001R03C11N2_UP	AD0002R14C10N2_UP	Up-Up	TAACGTAAGGGGAGGACACTAATGA	GTGTTGAACGTTCTTATACTTACGT	151	6286	2693	S100P	84100	1857	ARL6
DB0001R03C11N2_DN	AD0003R02C02N1_DN	Dn-Dn	GCCCTGGTACCAATCTGGGCCATCT	AGACAAACACACATTTCAGATAGCA	1	6286	2693	S100P	9112	8956	MTA1
DB0001R03C11N2_DN	AD0003R02C19N2_DN	Dn-Dn	GCCCTGGTACCAATCTGGGCCATCT	GTAATAGAGTAAGACCCGATTATGT	318	6286	2693	S100P	114932	2777	MRFAP1L1
DB0001R03C11N2_UP	AD0003R02C22N2_UP	Up-Up	TAACGTAAGGGGAGGACACTAATGA	CTGTGTTGTGTCATTTATGTTTGAT	316	6286	2693	S100P	114932	2777	MRFAP1L1
DB0001R03C11N2_DN	AD0003R02C22N2_DN	Dn-Dn	GCCCTGGTACCAATCTGGGCCATCT	TTAAACTAGGAATAGCCTACATTTA	236	6286	2693	S100P	114932	2777	MRFAP1L1
DB0001R03C11N2_UP	AD0003R02C23N1_UP	Up-Up	TAACGTAAGGGGAGGACACTAATGA	ATGGGAGGGAGGGGGTGGTGTGGAG	65	6286	2693	S100P	6271	5964	S100A1
DB0001R03C11N2_DN	AD0003R02C23N1_DN	Dn-Dn	GCCCTGGTACCAATCTGGGCCATCT	ACGGGCTAATACAATAGTGTTAATG	363	6286	2693	S100P	6271	5964	S100A1
DB0001R03C11N2_UP	AD0003R02C24N1_UP	Up-Up	TAACGTAAGGGGAGGACACTAATGA	GCACGTTGCTCTTCCTGTTGTACTT	289	6286	2693	S100P	6271	5964	S100A1
DB0001R03C11N2_DN	AD0003R02C24N1_DN	Dn-Dn	GCCCTGGTACCAATCTGGGCCATCT	TAGGTATGTTAATGCCCAAAAGACA	998	6286	2693	S100P	6271	5964	S100A1
DB0001R03C11N2_DN	AD0003R05C11N2_DN	Dn-Dn	GCCCTGGTACCAATCTGGGCCATCT	GTGATTCGATATGATACAAATGTCC	54	6286	2693	S100P	93323	7014	HAUS8
DB0001R03C13N2_UP	AD0001R01C12N2_UP	Up-Up	GCTTTCTTAACTTGCTGTTATGCAG	CACATATAAAATCTTCATGTGCAAT	9	6286	2693	S100P	1020	3701	CDK5
DB0001R03C13N2_DN	AD0001R03C24N2_DN	Dn-Dn	TCCAGTTAATAGGTAAGTAACGTTG	TTAACCACGTTGATGCTCCGTCGAA	36	6286	2693	S100P	11104	11609	KATNA1
DB0001R03C13N2_UP	AD0001R10C04N2_UP	Up-Up	GCTTTCTTAACTTGCTGTTATGCAG	TGAGGGTGGTCGTGCGCCCTGCGGC	1	6286	2693	S100P	23332	10089	CLASP1
DB0001R03C13N2_UP	AD0001R13C02N2_UP	Up-Up	GCTTTCTTAACTTGCTGTTATGCAG	AGGCAGCGGTCCTGGCGACCACGCG	28	6286	2693	S100P	200894	52802	ARL13B
DB0001R03C13N2_UP	AD0002R12C05N1_UP	Up-Up	GCTTTCTTAACTTGCTGTTATGCAG	GCTCAGTGGGCTAGATGGGTGGATG	1	6286	2693	S100P	1032	3933	CDKN2D
DB0001R03C13N2_UP	AD0002R13C24N2_UP	Up-Up	GCTTTCTTAACTTGCTGTTATGCAG	TGCTAATATAAACCTGGAGGTTGTG	107	6286	2693	S100P	6285	3757	S100B
DB0001R03C13N2_DN	AD0002R14C01N2_DN	Dn-Dn	TCCAGTTAATAGGTAAGTAACGTTG	CATGAGGCCCCATCCTCGTCCCGGT	72	6286	2693	S100P	6285	3757	S100B
DB0001R03C13N2_UP	AD0003R02C22N2_UP	Up-Up	GCTTTCTTAACTTGCTGTTATGCAG	CTGTGTTGTGTCATTTATGTTTGAT	449	6286	2693	S100P	114932	2777	MRFAP1L1
DB0001R03C13N2_UP	AD0003R02C23N1_UP	Up-Up	GCTTTCTTAACTTGCTGTTATGCAG	ATGGGAGGGAGGGGGTGGTGTGGAG	215	6286	2693	S100P	6271	5964	S100A1
DB0001R03C13N2_DN	AD0003R02C23N1_DN	Dn-Dn	TCCAGTTAATAGGTAAGTAACGTTG	ACGGGCTAATACAATAGTGTTAATG	310	6286	2693	S100P	6271	5964	S100A1
DB0001R03C13N2_UP	AD0003R02C24N1_UP	Up-Up	GCTTTCTTAACTTGCTGTTATGCAG	GCACGTTGCTCTTCCTGTTGTACTT	510	6286	2693	S100P	6271	5964	S100A1
DB0001R03C13N2_DN	AD0003R02C24N1_DN	Dn-Dn	TCCAGTTAATAGGTAAGTAACGTTG	TAGGTATGTTAATGCCCAAAAGACA	1011	6286	2693	S100P	6271	5964	S100A1
DB0001R03C16N1_DN	AD0001R04C08N2_DN	Dn-Dn	CAAACTCGACTCCTCCCTCATGATC	ACATCTCTCCTAAATTAGCATGCAG	1	11104	11609	KATNA1	6102	11374	RP2
DB0001R03C16N1_DN	AD0001R04C24N2_DN	Dn-Dn	CAAACTCGACTCCTCCCTCATGATC	CTCTAAAGCAAGCCGAATGTAATGA	1	11104	11609	KATNA1	1778	12239	DYNC1H1
DB0001R03C16N1_DN	AD0001R11C09N2_DN	Dn-Dn	CAAACTCGACTCCTCCCTCATGATC	GCCGTTGAGTCCAGGTCGGGAACGC	44	11104	11609	KATNA1	5518	5861	PPP2R1A
DB0001R03C16N1_DN	AD0001R16C16N1_DN	Dn-Dn	CAAACTCGACTCCTCCCTCATGATC	ATTACCAGACAAGACGTTACACGGC	1	11104	11609	KATNA1	54801	8819	HAUS6
DB0001R03C16N1_UP	AD0002R13C14N2_UP	Up-Up	GTATGGCCAGGGTGAAAGGGAGTCG	TGGTAGTACAGTCAGGGTTGGGTGC	46	11104	11609	KATNA1	1019	4019	CDK4
DB0001R03C16N1_DN	AD0002R13C18N2_DN	Dn-Dn	CAAACTCGACTCCTCCCTCATGATC	GGAACTTAGGGGGGCGCTCCAAGCG	1	11104	11609	KATNA1	665	2427	BNIP3L
DB0001R03C18N2_DN	AD0001R01C10N2_DN	Dn-Dn	AGTCCTACCGGGGCATTTTCAAGCA	CATCACCGCCACTTGTTACATGAAA	1	11104	11609	KATNA1	7532	801	YWHAG
DB0001R03C18N2_UP	AD0001R06C05N2_UP	Up-Up	GTGGGCATGCCTCATGCAGGGGGCA	TCCCAGTGCAAGGGGGGGTAGGCGG	13	11104	11609	KATNA1	51259	6396	TMEM216
DB0001R03C18N2_DN	AD0001R06C08N1_DN	Dn-Dn	AGTCCTACCGGGGCATTTTCAAGCA	CAAGAAAAATGTGTCTTTAAAACGC	2	11104	11609	KATNA1	80321	9161	CEP70
DB0001R03C18N2_DN	AD0001R12C24N2_DN	Dn-Dn	AGTCCTACCGGGGCATTTTCAAGCA	AGGCCAGCCTTTCTTTCCAGAATAC	1	11104	11609	KATNA1	134359	52781	POC5
DB0001R03C18N2_DN	AD0001R13C14N2_DN	Dn-Dn	AGTCCTACCGGGGCATTTTCAAGCA	AGCGCTAGGTTGGCCTTTCCAGTGG	36	11104	11609	KATNA1	8655	56155	DYNLL1
DB0001R03C18N2_UP	AD0001R14C14N1_UP	Up-Up	GTGGGCATGCCTCATGCAGGGGGCA	TGCGTCCTTGGCGCCAGCAGGGGTT	1	11104	11609	KATNA1	582	56157	BBS1
DB0001R03C18N2_DN	AD0002R02C10N1_DN	Dn-Dn	AGTCCTACCGGGGCATTTTCAAGCA	CACTAAGGACGTCAGAAAACCAGCG	1	11104	11609	KATNA1	896	6197	CCND3
DB0001R03C18N2_DN	AD0002R12C15N2_DN	Dn-Dn	AGTCCTACCGGGGCATTTTCAAGCA	CAAGGTCAATAAATAAGCCCGTCCT	1	11104	11609	KATNA1	6015	4435	RING1
DB0001R03C18N2_DN	AD0002R12C17N2_DN	Dn-Dn	AGTCCTACCGGGGCATTTTCAAGCA	CACGCCTACTACCAAGAGTTAGCGT	1	11104	11609	KATNA1	6015	4435	RING1
DB0001R03C18N2_UP	AD0002R14C15N2_UP	Up-Up	GTGGGCATGCCTCATGCAGGGGGCA	GAAGCGACTAAACGGTGCGTGACGC	1	11104	11609	KATNA1	1639	8953	DCTN1
DB0001R03C18N2_DN	AD0002R15C15N2_DN	Dn-Dn	AGTCCTACCGGGGCATTTTCAAGCA	TAGGCCGAAAATGAGACCTCATAGA	29	11104	11609	KATNA1	23177	3746	CEP68
DB0001R03C18N2_DN	AD0003R02C23N1_DN	Dn-Dn	AGTCCTACCGGGGCATTTTCAAGCA	ACGGGCTAATACAATAGTGTTAATG	3	11104	11609	KATNA1	6271	5964	S100A1
DB0001R03C18N2_UP	AD0003R05C02N2_UP	Up-Up	GTGGGCATGCCTCATGCAGGGGGCA	AGATCGGCTCATGCGTCGGTGTGA	32	11104	11609	KATNA1	4957	3043	ODF2
DB0001R03C19N1_DN	AD0001R15C21N1_DN	Dn-Dn	GTCCGAACCTGCGGAACTCCTTATT	TAGTCGCAAATATCACGACAAACCA	1	6102	11374	RP2	983	5873	CDK1
DB0001R03C19N1_UP	AD0002R02C02N1_UP	Up-Up	TGTGTGTATAACCGTGAGGGGGAGG	TGGAATGAGTAGGAGGTGACTGTGC	1	6102	11374	RP2	163	4761	AP2B1
DB0001R03C21N2_DN	AD0001R05C16N2_DN	Dn-Dn	GTGGCCCTGTAACGCGAATCAACAA	TACGAACTTCACTAGTTGCTATGTG	2	6102	11374	RP2	27229	5836	TUBGCP4
DB0001R03C21N2_UP	AD0001R05C21N2_UP	Up-Up	TAGTTCTCCATGGTGAAGGCAAGAT	TGCAATCGGGGTTAGCCGGACCTTG	153	6102	11374	RP2	29911	573	HOOK2
DB0001R03C21N2_DN	AD0001R13C11N2_DN	Dn-Dn	GTGGCCCTGTAACGCGAATCAACAA	GATGTCCGTTTAATAAGTTAACACG	18	6102	11374	RP2	164045	55072	HFM1
DB0001R03C21N2_DN	AD0002R14C06N1_DN	Dn-Dn	GTGGCCCTGTAACGCGAATCAACAA	AGGTATTATAGGAAAATATATCGAG	1	6102	11374	RP2	638	3740	BIK
DB0001R03C21N2_UP	AD0003R02C05N1_UP	Up-Up	TAGTTCTCCATGGTGAAGGCAAGAT	CACCGGGGGTGGTAGGGGGACTGGG	51	6102	11374	RP2	5932	1563	RBBP8
DB0001R03C21N2_DN	AD0003R03C21N2_DN	Dn-Dn	GTGGCCCTGTAACGCGAATCAACAA	CAAGCCAACCAATGGTATTAAACTG	1	6102	11374	RP2	1781	291	DYNC1I2
DB0001R03C21N2_DN	AD0003R05C02N2_DN	Dn-Dn	GTGGCCCTGTAACGCGAATCAACAA	GTTACACAGAACAAAAAACGCCCCC	1	6102	11374	RP2	4957	3043	ODF2
DB0001R04C02N2_DN	AD0001R05C16N2_DN	Dn-Dn	GATCATCAATACCTCAATTGCGTCA	TACGAACTTCACTAGTTGCTATGTG	1	132320	12277	SCLT1	27229	5836	TUBGCP4
DB0001R04C02N2_UP	AD0002R02C04N2_UP	Up-Up	CATAGAATTTGGGTGTTCGACGCGG	GGGGACTGGGTTTCTTGGGTGCCCT	364	132320	12277	SCLT1	29883	10940	CNOT7
DB0001R04C02N2_DN	AD0002R02C04N2_DN	Dn-Dn	GATCATCAATACCTCAATTGCGTCA	CTAAGGACCTCAATTCTAGCCAATA	88	132320	12277	SCLT1	29883	10940	CNOT7
DB0001R04C02N2_DN	AD0002R05C10N2_DN	Dn-Dn	GATCATCAATACCTCAATTGCGTCA	CCAAGGTTAGATTTACTCGGGTTTA	1	132320	12277	SCLT1	10426	8943	TUBGCP3
DB0001R04C02N2_UP	AD0002R07C08N2_UP	Up-Up	CATAGAATTTGGGTGTTCGACGCGG	CGATAATTGTGCCTGGGTCATGGTG	34	132320	12277	SCLT1	95681	71181	TSGA14
DB0001R04C02N2_DN	AD0003R05C11N2_DN	Dn-Dn	GATCATCAATACCTCAATTGCGTCA	GTGATTCGATATGATACAAATGTCC	1	132320	12277	SCLT1	93323	7014	HAUS8
DB0001R04C03N2_DN	AD0001R03C02N2_DN	Dn-Dn	CCTCCACTCCCCTCTGACATCCCGT	GTCACATAACTGCGCTCACACTACA	1	132320	12277	SCLT1	55722	4	CEP72
DB0001R04C03N2_UP	AD0001R10C08N2_UP	Up-Up	TGTGTGCCGCGTATGAACGACACGC	GAGTGTTCTTACCACTAAAGGAATT	1053	132320	12277	SCLT1	10376	7910	TUBA1B
DB0001R04C03N2_DN	AD0001R10C08N2_DN	Dn-Dn	CCTCCACTCCCCTCTGACATCCCGT	GCAAATAGAGTTGACGCAGAGATC	1142	132320	12277	SCLT1	10376	7910	TUBA1B
DB0001R04C03N2_DN	AD0001R11C15N2_DN	Dn-Dn	CCTCCACTCCCCTCTGACATCCCGT	CCGGTCAAGACACTCAGCAAACGCA	6	132320	12277	SCLT1	3320	8199	HSP90AA1
DB0001R04C03N2_UP	AD0002R11C20N2_UP	Up-Up	TGTGTGCCGCGTATGAACGACACGC	GATGGAATCAGCAATGTATATGCTA	1	132320	12277	SCLT1	5708	5171	PSMD2
DB0001R04C03N2_DN	AD0002R12C02N2_DN	Dn-Dn	CCTCCACTCCCCTCTGACATCCCGT	CAGAATGCCTCAAGCTTGTAATGCG	1	132320	12277	SCLT1	56915	4997	EXOSC5
DB0001R04C03N2_DN	AD0002R14C11N2_DN	Dn-Dn	CCTCCACTCCCCTCTGACATCCCGT	TTTTCGCAGTGAGCACTTGTTATCC	1	132320	12277	SCLT1	84100	1857	ARL6
DB0001R04C03N2_DN	AD0003R01C23N2_DN	Dn-Dn	CCTCCACTCCCCTCTGACATCCCGT	AGCCGGCTTGAACACCCTCTCTAAC	16	132320	12277	SCLT1	6810	8013	STX4
DB0001R04C03N2_DN	AD0003R02C05N1_DN	Dn-Dn	CCTCCACTCCCCTCTGACATCCCGT	TCTAGCTATGAAGTCATTATCTGTC	25	132320	12277	SCLT1	5932	1563	RBBP8
DB0001R04C03N2_DN	AD0003R03C18N2_DN	Dn-Dn	CCTCCACTCCCCTCTGACATCCCGT	CTAAACGAATCTTCACCACTGTTCC	1	132320	12277	SCLT1	26140	9089	TTLL3
DB0001R04C03N2_DN	AD0003R03C21N2_DN	Dn-Dn	CCTCCACTCCCCTCTGACATCCCGT	CAAGCCAACCAATGGTATTAAACTG	1	132320	12277	SCLT1	1781	291	DYNC1I2
DB0001R04C03N2_UP	AD0003R04C20N2_UP	Up-Up	TGTGTGCCGCGTATGAACGACACGC	AATGAAGGAAAACGGGTGAGGCGCG	1	132320	12277	SCLT1	153241	10401	CEP120
DB0001R04C11N2_DN	AD0001R04C24N2_DN	Dn-Dn	CCTGACTCCCGCCAGCCTGCACCCT	CTCTAAAGCAAGCCGAATGTAATGA	1	57405	13089	SPC25	1778	12239	DYNC1H1
DB0001R04C11N2_DN	AD0001R07C01N2_DN	Dn-Dn	CCTGACTCCCGCCAGCCTGCACCCT	ACTTCACTCAAATTCACATCTAAAC	1	57405	13089	SPC25	80184	2699	CEP290
DB0001R04C11N2_DN	AD0001R15C21N1_DN	Dn-Dn	CCTGACTCCCGCCAGCCTGCACCCT	TAGTCGCAAATATCACGACAAACCA	3	57405	13089	SPC25	983	5873	CDK1
DB0001R04C11N2_DN	AD0001R16C21N2_DN	Dn-Dn	CCTGACTCCCGCCAGCCTGCACCCT	GAGAGATATACGAAACATACTCAAC	21	57405	13089	SPC25	84902	9655	CCDC123
DB0001R04C11N2_UP	AD0002R04C17N2_UP	Up-Up	AGCCTGTTCGCGTGTGCTGGGAGTG	AGTAGGTTTACCACCTTAATCAATT	1	57405	13089	SPC25	25886	4487	POC1A
DB0001R04C11N2_UP	AD0002R05C20N2_UP	Up-Up	AGCCTGTTCGCGTGTGCTGGGAGTG	TTATCAGATTATAGGGAATGTATCG	15	57405	13089	SPC25	7846	4595	TUBA1A
DB0001R04C11N2_UP	AD0002R09C04N2_UP	Up-Up	AGCCTGTTCGCGTGTGCTGGGAGTG	TGTGGCGACATTCACAACTCTTGTT	1	57405	13089	SPC25	10460	71455	TACC3
DB0001R04C11N2_UP	AD0002R09C12N2_UP	Up-Up	AGCCTGTTCGCGTGTGCTGGGAGTG	TGAAACCCTGGTGCACATAGTTCTA	9	57405	13089	SPC25	51175	1716	TUBE1
DB0001R04C11N2_DN	AD0002R10C15N2_DN	Dn-Dn	CCTGACTCCCGCCAGCCTGCACCCT	GTACTTAACGCGGGTTGAGACTTAC	1	57405	13089	SPC25	10013	8810	HDAC6
DB0001R04C11N2_UP	AD0002R12C21N2_UP	Up-Up	AGCCTGTTCGCGTGTGCTGGGAGTG	CGTAGGGTGTGGGGGTGGTGGGGTC	1	57405	13089	SPC25	5111	3156	PCNA
DB0001R04C11N2_DN	AD0003R03C14N2_DN	Dn-Dn	CCTGACTCCCGCCAGCCTGCACCCT	CGCAGACGCTCTGCTCATTGTCGTA	1	57405	13089	SPC25	22974	3600	TPX2
DB0001R04C11N2_UP	AD0003R03C15N2_UP	Up-Up	AGCCTGTTCGCGTGTGCTGGGAGTG	GTCTTTGTGCTATGCATCATACAAA	84	57405	13089	SPC25	26140	9089	TTLL3
DB0001R04C11N2_UP	AD0003R03C18N2_UP	Up-Up	AGCCTGTTCGCGTGTGCTGGGAGTG	AAGACGATGGGGGGTAGGACGGGGG	73	57405	13089	SPC25	26140	9089	TTLL3
DB0001R04C11N2_DN	AD0003R03C18N2_DN	Dn-Dn	CCTGACTCCCGCCAGCCTGCACCCT	CTAAACGAATCTTCACCACTGTTCC	37	57405	13089	SPC25	26140	9089	TTLL3
DB0001R04C11N2_DN	AD0003R04C10N2_DN	Dn-Dn	CCTGACTCCCGCCAGCCTGCACCCT	TCTTCTATCTTTCCTCATATATCAA	1	57405	13089	SPC25	9702	10302	CEP57
DB0001R04C15N2_UP	AD0001R05C20N2_UP	Up-Up	TTTCAGTGGGGTGGACCGTGTGTGG	CACGACCCTGCAGTGCGAGGGACGC	48	57405	13089	SPC25	29911	573	HOOK2
DB0001R04C15N2_UP	AD0001R05C21N2_UP	Up-Up	TTTCAGTGGGGTGGACCGTGTGTGG	TGCAATCGGGGTTAGCCGGACCTTG	259	57405	13089	SPC25	29911	573	HOOK2
DB0001R04C15N2_DN	AD0001R09C07N2_DN	Dn-Dn	CGCACTCTGAGCGGTTTACCGCCAT	TCCTCTCCTCTCACAGTTAGACACT	2	57405	13089	SPC25	23568	3431	ARL2BP
DB0001R04C15N2_DN	AD0001R09C10N2_DN	Dn-Dn	CGCACTCTGAGCGGTTTACCGCCAT	CAATGCGTACTATCTTAAGTTTGTC	1	57405	13089	SPC25	8636	2717	SSNA1
DB0001R04C15N2_UP	AD0001R09C24N2_UP	Up-Up	TTTCAGTGGGGTGGACCGTGTGTGG	TACATTCTTGGGAAGTTCGCTAGCG	13	57405	13089	SPC25	90410	10243	IFT20
DB0001R04C15N2_UP	AD0001R10C01N2_UP	Up-Up	TTTCAGTGGGGTGGACCGTGTGTGG	GTATAAACGATGGTTCCTCACCGAC	2	57405	13089	SPC25	90410	10243	IFT20
DB0001R04C15N2_UP	AD0001R10C19N1_UP	Up-Up	TTTCAGTGGGGTGGACCGTGTGTGG	CGGTATCAGTAGGGCAGTATTTCGG	65	57405	13089	SPC25	10540	3453	DCTN2
DB0001R04C15N2_UP	AD0001R12C13N2_UP	Up-Up	TTTCAGTGGGGTGGACCGTGTGTGG	TTAGGGTACATCAATTGTCAGTGCG	1	57405	13089	SPC25	284086	53456	NEK8
DB0001R04C15N2_UP	AD0001R15C21N1_UP	Up-Up	TTTCAGTGGGGTGGACCGTGTGTGG	TTAACACAATAGCTACCAGTCAACG	1	57405	13089	SPC25	983	5873	CDK1
DB0001R04C15N2_DN	AD0001R16C12N2_DN	Dn-Dn	CGCACTCTGAGCGGTTTACCGCCAT	GCGATAAGTCGTAGCGAGCAACGAA	1	57405	13089	SPC25	27229	907	TUBGCP4
DB0001R04C15N2_UP	AD0002R01C09N2_UP	Up-Up	TTTCAGTGGGGTGGACCGTGTGTGG	CAGATTTCAGGACTCTGCGTGCGTC	1	57405	13089	SPC25	10460	56175	TACC3
DB0001R04C15N2_UP	AD0002R02C03N2_UP	Up-Up	TTTCAGTGGGGTGGACCGTGTGTGG	CCGGTATTGCACGTGATAGTGGTTA	51	57405	13089	SPC25	163	4761	AP2B1
DB0001R04C15N2_DN	AD0002R02C03N2_DN	Dn-Dn	CGCACTCTGAGCGGTTTACCGCCAT	GCGCTTTGACACTGATGACTCACCC	6	57405	13089	SPC25	163	4761	AP2B1
DB0001R04C15N2_DN	AD0002R05C20N2_DN	Dn-Dn	CGCACTCTGAGCGGTTTACCGCCAT	AAGTTTTCAAATGGTTCATATTAAC	1	57405	13089	SPC25	7846	4595	TUBA1A
DB0001R04C15N2_UP	AD0002R08C16N1_UP	Up-Up	TTTCAGTGGGGTGGACCGTGTGTGG	TACTTTTGTTCTTTCATATTTCTAA	2	57405	13089	SPC25	10464	71402	PIBF1
DB0001R04C15N2_UP	AD0002R15C12N2_UP	Up-Up	TTTCAGTGGGGTGGACCGTGTGTGG	CTGAATATATGTGATGGTATTGAGG	590	57405	13089	SPC25	80321	1596	CEP70
DB0001R04C15N2_DN	AD0002R15C12N2_DN	Dn-Dn	CGCACTCTGAGCGGTTTACCGCCAT	CATACGGCCAACCAGTACATACCAG	11	57405	13089	SPC25	80321	1596	CEP70
DB0001R04C17N2_UP	AD0001R01C03N2_UP	Up-Up	AAGTGCAATGCGCCATTAGATTTTT	CCGGGGGTGGGGAGACGGCCCTGGA	43	115106	13260	HAUS1	9814	9688	SFI1
DB0001R04C17N2_DN	AD0001R01C03N2_DN	Dn-Dn	TCGCCCTGCCGCTGGGCCCCCCCAC	GTGGACGTTTAAAATTTAAGGAACG	26	115106	13260	HAUS1	9814	9688	SFI1
DB0001R04C17N2_UP	AD0001R01C10N2_UP	Up-Up	AAGTGCAATGCGCCATTAGATTTTT	ATCGTACATTCAATCTATGCGACCG	177	115106	13260	HAUS1	7532	801	YWHAG
DB0001R04C17N2_DN	AD0001R01C15N2_DN	Dn-Dn	TCGCCCTGCCGCTGGGCCCCCCCAC	TGTAAGGTTGTCTCAGAAGCCTTGG	1	115106	13260	HAUS1	55559	347	HAUS7
DB0001R04C17N2_UP	AD0001R02C14N2_UP	Up-Up	AAGTGCAATGCGCCATTAGATTTTT	CTTGGGTCGGGAGGGCGTTTGGGGG	1	115106	13260	HAUS1	10376	229	TUBA1B
DB0001R04C17N2_UP	AD0001R04C22N2_UP	Up-Up	AAGTGCAATGCGCCATTAGATTTTT	ATGTCACGAGTTCAAGCGTTCGGGG	1	115106	13260	HAUS1	1778	12239	DYNC1H1
DB0001R04C17N2_DN	AD0001R05C06N2_DN	Dn-Dn	TCGCCCTGCCGCTGGGCCCCCCCAC	CCAATGCTATAAATCTTAATGCTC	1	115106	13260	HAUS1	116840	12626	CNTROB
DB0001R04C17N2_UP	AD0001R05C13N2_UP	Up-Up	AAGTGCAATGCGCCATTAGATTTTT	TATGTTTCTTTATCGATACTTGCAC	194	115106	13260	HAUS1	115106	13260	HAUS1
DB0001R04C17N2_DN	AD0001R05C13N2_DN	Dn-Dn	TCGCCCTGCCGCTGGGCCCCCCCAC	AGTTGTACATTAGTAAGAATTTTTA	26	115106	13260	HAUS1	115106	13260	HAUS1
DB0001R04C17N2_UP	AD0001R05C15N1_UP	Up-Up	AAGTGCAATGCGCCATTAGATTTTT	TTTAAAAGACCGATAATGAAATGGG	161	115106	13260	HAUS1	27229	5836	TUBGCP4
DB0001R04C17N2_DN	AD0001R05C15N1_DN	Dn-Dn	TCGCCCTGCCGCTGGGCCCCCCCAC	ACTGCAAATGACTTGAAGTCCGCCA	1116	115106	13260	HAUS1	27229	5836	TUBGCP4
DB0001R04C17N2_UP	AD0001R05C16N2_UP	Up-Up	AAGTGCAATGCGCCATTAGATTTTT	TCGGCGACACCGTTCGTTGTAGGGA	1061	115106	13260	HAUS1	27229	5836	TUBGCP4
DB0001R04C17N2_DN	AD0001R05C16N2_DN	Dn-Dn	TCGCCCTGCCGCTGGGCCCCCCCAC	TACGAACTTCACTAGTTGCTATGTG	1078	115106	13260	HAUS1	27229	5836	TUBGCP4
DB0001R04C17N2_UP	AD0001R05C20N2_UP	Up-Up	AAGTGCAATGCGCCATTAGATTTTT	CACGACCCTGCAGTGCGAGGGACGC	1649	115106	13260	HAUS1	29911	573	HOOK2
DB0001R04C17N2_DN	AD0001R05C20N2_DN	Dn-Dn	TCGCCCTGCCGCTGGGCCCCCCCAC	CGGGTACACGCTCAGACTAAGACTA	1822	115106	13260	HAUS1	29911	573	HOOK2
DB0001R04C17N2_UP	AD0001R05C21N2_UP	Up-Up	AAGTGCAATGCGCCATTAGATTTTT	TGCAATCGGGGTTAGCCGGACCTTG	3632	115106	13260	HAUS1	29911	573	HOOK2
DB0001R04C17N2_DN	AD0001R05C21N2_DN	Dn-Dn	TCGCCCTGCCGCTGGGCCCCCCCAC	CGGTCGGTGAACTTGGCTAATGGAG	3053	115106	13260	HAUS1	29911	573	HOOK2
DB0001R04C17N2_DN	AD0001R06C01N2_DN	Dn-Dn	TCGCCCTGCCGCTGGGCCCCCCCAC	CAATACAGCATTCACGAGAATTGTC	1	115106	13260	HAUS1	56890	9176	MDM1
DB0001R04C17N2_UP	AD0001R06C06N2_UP	Up-Up	AAGTGCAATGCGCCATTAGATTTTT	ACTGCCGCGCCATCCAGAAACTTTT	63	115106	13260	HAUS1	80321	9161	CEP70
DB0001R04C17N2_DN	AD0001R06C06N2_DN	Dn-Dn	TCGCCCTGCCGCTGGGCCCCCCCAC	TGGAAGCTGCCTTCTAAGGCTGCAG	318	115106	13260	HAUS1	80321	9161	CEP70
DB0001R04C17N2_UP	AD0001R06C09N2_UP	Up-Up	AAGTGCAATGCGCCATTAGATTTTT	ATTGTGTATCTGTCACGCGTTCAGA	1	115106	13260	HAUS1	5108	8878	PCM1
DB0001R04C17N2_UP	AD0001R06C10N2_UP	Up-Up	AAGTGCAATGCGCCATTAGATTTTT	TAATAACTTTAATTGTTTGGTCTGA	2	115106	13260	HAUS1	5108	8878	PCM1
DB0001R04C17N2_UP	AD0001R07C07N2_UP	Up-Up	AAGTGCAATGCGCCATTAGATTTTT	AAGGCATGTCTGGTGGGCAAGGCGG	1	115106	13260	HAUS1	79003	3288	MIS12
DB0001R04C17N2_UP	AD0001R07C16N2_UP	Up-Up	AAGTGCAATGCGCCATTAGATTTTT	TTTGTCTTGGACCTCCTTTACATCC	1	115106	13260	HAUS1	5111	3156	PCNA
DB0001R04C17N2_UP	AD0001R09C24N2_UP	Up-Up	AAGTGCAATGCGCCATTAGATTTTT	TACATTCTTGGGAAGTTCGCTAGCG	3893	115106	13260	HAUS1	90410	10243	IFT20
DB0001R04C17N2_DN	AD0001R09C24N2_DN	Dn-Dn	TCGCCCTGCCGCTGGGCCCCCCCAC	GTCCCTGTCTGTTTCGCTGTCGAAT	2975	115106	13260	HAUS1	90410	10243	IFT20
DB0001R04C17N2_UP	AD0001R10C01N2_UP	Up-Up	AAGTGCAATGCGCCATTAGATTTTT	GTATAAACGATGGTTCCTCACCGAC	3134	115106	13260	HAUS1	90410	10243	IFT20
DB0001R04C17N2_DN	AD0001R10C01N2_DN	Dn-Dn	TCGCCCTGCCGCTGGGCCCCCCCAC	GTCGCTTATTGCTCATGCAATCTGT	5829	115106	13260	HAUS1	90410	10243	IFT20
DB0001R04C17N2_DN	AD0001R10C03N2_DN	Dn-Dn	TCGCCCTGCCGCTGGGCCCCCCCAC	CAAAACAATCCGTCTCACCTGTGCC	135	115106	13260	HAUS1	23332	10089	CLASP1
DB0001R04C17N2_UP	AD0001R10C04N2_UP	Up-Up	AAGTGCAATGCGCCATTAGATTTTT	TGAGGGTGGTCGTGCGCCCTGCGGC	5	115106	13260	HAUS1	23332	10089	CLASP1
DB0001R04C17N2_UP	AD0001R10C19N1_UP	Up-Up	AAGTGCAATGCGCCATTAGATTTTT	CGGTATCAGTAGGGCAGTATTTCGG	1182	115106	13260	HAUS1	10540	3453	DCTN2
DB0001R04C17N2_DN	AD0001R10C19N1_DN	Dn-Dn	TCGCCCTGCCGCTGGGCCCCCCCAC	GCGCAGAGACGCTATCCAGAGAGTA	1758	115106	13260	HAUS1	10540	3453	DCTN2
DB0001R04C17N2_UP	AD0001R10C20N2_UP	Up-Up	AAGTGCAATGCGCCATTAGATTTTT	GACCCGGAATTTGTTTGATAGCGGG	2721	115106	13260	HAUS1	10540	3453	DCTN2
DB0001R04C17N2_DN	AD0001R10C20N2_DN	Dn-Dn	TCGCCCTGCCGCTGGGCCCCCCCAC	AACGCAACTAAGCACTATTAGTAAC	2623	115106	13260	HAUS1	10540	3453	DCTN2
DB0001R04C17N2_UP	AD0001R10C22N2_UP	Up-Up	AAGTGCAATGCGCCATTAGATTTTT	AAGTGTTTTACTACTGGGCATGTTG	1	115106	13260	HAUS1	49856	7939	WDR8
DB0001R04C17N2_UP	AD0001R12C04N2_UP	Up-Up	AAGTGCAATGCGCCATTAGATTTTT	AAGGGTCGGGGGGTCCTGAGCGGGT	16	115106	13260	HAUS1	201255	7299	LRRC45
DB0001R04C17N2_UP	AD0001R12C24N2_UP	Up-Up	AAGTGCAATGCGCCATTAGATTTTT	CAACCTTGTTGACCTAATGTGTGGT	818	115106	13260	HAUS1	134359	52781	POC5
DB0001R04C17N2_DN	AD0001R12C24N2_DN	Dn-Dn	TCGCCCTGCCGCTGGGCCCCCCCAC	AGGCCAGCCTTTCTTTCCAGAATAC	1071	115106	13260	HAUS1	134359	52781	POC5
DB0001R04C17N2_DN	AD0001R13C13N2_DN	Dn-Dn	TCGCCCTGCCGCTGGGCCCCCCCAC	GCGACCAACCCCTCTTCTATGCTCC	1	115106	13260	HAUS1	26140	52663	TTLL3
DB0001R04C17N2_UP	AD0001R14C18N1_UP	Up-Up	AAGTGCAATGCGCCATTAGATTTTT	AACATGGAGCTTGCAGGGTCCGCAG	453	115106	13260	HAUS1	3796	8070	KIF2A
DB0001R04C17N2_DN	AD0001R14C18N1_DN	Dn-Dn	TCGCCCTGCCGCTGGGCCCCCCCAC	CGAATACGGTCTACCATTTATGCAG	15	115106	13260	HAUS1	3796	8070	KIF2A
DB0001R04C17N2_UP	AD0001R14C21N1_UP	Up-Up	AAGTGCAATGCGCCATTAGATTTTT	CCAGGAGGGAGCGTGGATAGAGGGC	902	115106	13260	HAUS1	1070	5538	CETN3
DB0001R04C17N2_DN	AD0001R14C21N1_DN	Dn-Dn	TCGCCCTGCCGCTGGGCCCCCCCAC	ATTATTCAAGGAGACAAGTTCACGA	934	115106	13260	HAUS1	1070	5538	CETN3
DB0001R04C17N2_DN	AD0001R15C02N2_DN	Dn-Dn	TCGCCCTGCCGCTGGGCCCCCCCAC	TGGAGACTGCCTCGCAAACTCGTGT	1	115106	13260	HAUS1	1070	5538	CETN3
DB0001R04C17N2_DN	AD0001R15C21N1_DN	Dn-Dn	TCGCCCTGCCGCTGGGCCCCCCCAC	TAGTCGCAAATATCACGACAAACCA	1	115106	13260	HAUS1	983	5873	CDK1
DB0001R04C17N2_UP	AD0002R01C04N2_UP	Up-Up	AAGTGCAATGCGCCATTAGATTTTT	ATGGATAGGTTATTCACTCTGACTC	1	115106	13260	HAUS1	84902	9655	CCDC123
DB0001R04C17N2_UP	AD0002R01C08N2_UP	Up-Up	AAGTGCAATGCGCCATTAGATTTTT	GGGTATTAGACTAGATCGAACAGGG	184	115106	13260	HAUS1	10460	56175	TACC3
DB0001R04C17N2_DN	AD0002R01C08N2_DN	Dn-Dn	TCGCCCTGCCGCTGGGCCCCCCCAC	ACACCCCGCCCCCCAGCCGCCGGGT	266	115106	13260	HAUS1	10460	56175	TACC3
DB0001R04C17N2_UP	AD0002R01C09N2_UP	Up-Up	AAGTGCAATGCGCCATTAGATTTTT	CAGATTTCAGGACTCTGCGTGCGTC	22	115106	13260	HAUS1	10460	56175	TACC3
DB0001R04C17N2_DN	AD0002R01C09N2_DN	Dn-Dn	TCGCCCTGCCGCTGGGCCCCCCCAC	ATTACTCAAAACAGTTAAACACGAC	190	115106	13260	HAUS1	10460	56175	TACC3
DB0001R04C17N2_UP	AD0002R01C11N2_UP	Up-Up	AAGTGCAATGCGCCATTAGATTTTT	CGTGGGCGTAGGAGACCGGGGGTGC	696	115106	13260	HAUS1	11030	3504	RBPMS
DB0001R04C17N2_DN	AD0002R01C11N2_DN	Dn-Dn	TCGCCCTGCCGCTGGGCCCCCCCAC	CACCCCCCCAGACCCCGGACATTCG	486	115106	13260	HAUS1	11030	3504	RBPMS
DB0001R04C17N2_UP	AD0002R01C16N2_UP	Up-Up	AAGTGCAATGCGCCATTAGATTTTT	TCCGTAGTATGCGTCCCGCGGGGGA	307	115106	13260	HAUS1	11030	3504	RBPMS
DB0001R04C17N2_DN	AD0002R01C16N2_DN	Dn-Dn	TCGCCCTGCCGCTGGGCCCCCCCAC	AGGGGAGCGATTAGGGAATAGTCAC	455	115106	13260	HAUS1	11030	3504	RBPMS
DB0001R04C17N2_UP	AD0002R01C21N2_UP	Up-Up	AAGTGCAATGCGCCATTAGATTTTT	TTGGGCCCGGAGGGCTATAGGGGGG	1473	115106	13260	HAUS1	55165	4717	CEP55
DB0001R04C17N2_DN	AD0002R01C21N2_DN	Dn-Dn	TCGCCCTGCCGCTGGGCCCCCCCAC	AGATGAAAATAACATGTCAACCTTA	3453	115106	13260	HAUS1	55165	4717	CEP55
DB0001R04C17N2_UP	AD0002R02C01N2_UP	Up-Up	AAGTGCAATGCGCCATTAGATTTTT	TGCTGGGGGAACCCGCATCGAACCC	3093	115106	13260	HAUS1	55165	4717	CEP55
DB0001R04C17N2_DN	AD0002R02C01N2_DN	Dn-Dn	TCGCCCTGCCGCTGGGCCCCCCCAC	GCCTGACTGAATACCCAACAAGATC	1712	115106	13260	HAUS1	55165	4717	CEP55
DB0001R04C17N2_UP	AD0002R02C02N1_UP	Up-Up	AAGTGCAATGCGCCATTAGATTTTT	TGGAATGAGTAGGAGGTGACTGTGC	62	115106	13260	HAUS1	163	4761	AP2B1
DB0001R04C17N2_DN	AD0002R02C02N1_DN	Dn-Dn	TCGCCCTGCCGCTGGGCCCCCCCAC	TACCTGGACTCAGTCGACTGCAAAA	74	115106	13260	HAUS1	163	4761	AP2B1
DB0001R04C17N2_UP	AD0002R02C03N2_UP	Up-Up	AAGTGCAATGCGCCATTAGATTTTT	CCGGTATTGCACGTGATAGTGGTTA	728	115106	13260	HAUS1	163	4761	AP2B1
DB0001R04C17N2_DN	AD0002R02C03N2_DN	Dn-Dn	TCGCCCTGCCGCTGGGCCCCCCCAC	GCGCTTTGACACTGATGACTCACCC	249	115106	13260	HAUS1	163	4761	AP2B1
DB0001R04C17N2_UP	AD0002R08C15N2_UP	Up-Up	AAGTGCAATGCGCCATTAGATTTTT	TATCGGCTTATATTAGCCTTGGTAA	627	115106	13260	HAUS1	10464	71402	PIBF1
DB0001R04C17N2_DN	AD0002R08C15N2_DN	Dn-Dn	TCGCCCTGCCGCTGGGCCCCCCCAC	CCGGCGGCCTGTCCATACGTGGGCA	440	115106	13260	HAUS1	10464	71402	PIBF1
DB0001R04C17N2_UP	AD0002R08C16N1_UP	Up-Up	AAGTGCAATGCGCCATTAGATTTTT	TACTTTTGTTCTTTCATATTTCTAA	419	115106	13260	HAUS1	10464	71402	PIBF1
DB0001R04C17N2_DN	AD0002R08C16N1_DN	Dn-Dn	TCGCCCTGCCGCTGGGCCCCCCCAC	AAAGAACAACAAGACGGGCAAGAAC	476	115106	13260	HAUS1	10464	71402	PIBF1
DB0001R04C17N2_UP	AD0002R09C04N2_UP	Up-Up	AAGTGCAATGCGCCATTAGATTTTT	TGTGGCGACATTCACAACTCTTGTT	168	115106	13260	HAUS1	10460	71455	TACC3
DB0001R04C17N2_DN	AD0002R09C04N2_DN	Dn-Dn	TCGCCCTGCCGCTGGGCCCCCCCAC	CGCCGACAGTTACCCCCAAGCCTTG	235	115106	13260	HAUS1	10460	71455	TACC3
DB0001R04C17N2_UP	AD0002R09C21N2_UP	Up-Up	AAGTGCAATGCGCCATTAGATTTTT	AAACGTATGCATCATGGGTACAATT	1	115106	13260	HAUS1	80254	7011	CEP63
DB0001R04C17N2_DN	AD0002R12C04N1_DN	Dn-Dn	TCGCCCTGCCGCTGGGCCCCCCCAC	CTTAAGGTGAGTTATCCATATCTAT	1	115106	13260	HAUS1	1032	3933	CDKN2D
DB0001R04C17N2_DN	AD0002R12C17N2_DN	Dn-Dn	TCGCCCTGCCGCTGGGCCCCCCCAC	CACGCCTACTACCAAGAGTTAGCGT	1	115106	13260	HAUS1	6015	4435	RING1
DB0001R04C17N2_DN	AD0002R13C09N2_DN	Dn-Dn	TCGCCCTGCCGCTGGGCCCCCCCAC	CCCCCATGCCATGCGACTATCTGTT	1	115106	13260	HAUS1	5701	7961	PSMC2
DB0001R04C17N2_UP	AD0002R14C14N2_UP	Up-Up	AAGTGCAATGCGCCATTAGATTTTT	CGGTTGGGAGGAAGTGAGGAGGGTT	2	115106	13260	HAUS1	1639	8953	DCTN1
DB0001R04C17N2_UP	AD0002R15C10N2_UP	Up-Up	AAGTGCAATGCGCCATTAGATTTTT	TCTTTCCATATAAATGCGGAACGTC	680	115106	13260	HAUS1	80321	1596	CEP70
DB0001R04C17N2_DN	AD0002R15C10N2_DN	Dn-Dn	TCGCCCTGCCGCTGGGCCCCCCCAC	GTGCATTCTCTCTAACCCAAATGGC	260	115106	13260	HAUS1	80321	1596	CEP70
DB0001R04C17N2_UP	AD0002R15C12N2_UP	Up-Up	AAGTGCAATGCGCCATTAGATTTTT	CTGAATATATGTGATGGTATTGAGG	855	115106	13260	HAUS1	80321	1596	CEP70
DB0001R04C17N2_DN	AD0002R15C12N2_DN	Dn-Dn	TCGCCCTGCCGCTGGGCCCCCCCAC	CATACGGCCAACCAGTACATACCAG	1541	115106	13260	HAUS1	80321	1596	CEP70
DB0001R04C17N2_UP	AD0002R15C13N2_UP	Up-Up	AAGTGCAATGCGCCATTAGATTTTT	GAGGTCAATTGGCGTTTTTAGACGC	1	115106	13260	HAUS1	23177	3746	CEP68
DB0001R04C17N2_UP	AD0003R01C12N2_UP	Up-Up	AAGTGCAATGCGCCATTAGATTTTT	GGTTTCGTCATCGACTCCTAGAGGG	14	115106	13260	HAUS1	7329	3129	UBE2I
DB0001R04C17N2_DN	AD0003R01C12N2_DN	Dn-Dn	TCGCCCTGCCGCTGGGCCCCCCCAC	CAAACGCCAGCTCCTTGGAGTGTAT	66	115106	13260	HAUS1	7329	3129	UBE2I
DB0001R04C17N2_UP	AD0003R02C07N2_UP	Up-Up	AAGTGCAATGCGCCATTAGATTTTT	GCACGGTGGGGGAAGGGTGGAAGTT	1	115106	13260	HAUS1	6844	4137	VAMP2
DB0001R04C17N2_UP	AD0003R04C20N2_UP	Up-Up	AAGTGCAATGCGCCATTAGATTTTT	AATGAAGGAAAACGGGTGAGGCGCG	1	115106	13260	HAUS1	153241	10401	CEP120
DB0001R04C17N2_UP	AD0003R06C08N2_UP	Up-Up	AAGTGCAATGCGCCATTAGATTTTT	CGGAAACCGGCATGAGCGGTGAGTA	108	115106	13260	HAUS1	83540	5774	NUF2
DB0001R04C17N2_DN	AD0003R06C17N2_DN	Dn-Dn	TCGCCCTGCCGCTGGGCCCCCCCAC	AAACCGCGCAAACCCCGTGGACCCA	1	115106	13260	HAUS1	60509	4496	AGBL5
DB0001R04C18N1_UP	AD0001R01C01N2_UP	Up-Up	TTGGTGGGTGCGGTACCGGCTGTGT	CTTTCTTATGTACCGGATAGTGTGG	825	115106	13260	HAUS1	9814	9688	SFI1
DB0001R04C18N1_DN	AD0001R01C01N2_DN	Dn-Dn	CCAGTATACACCATATTTCTTGCTA	TTACTCTTCTAGCGAAACAACGCTC	177	115106	13260	HAUS1	9814	9688	SFI1
DB0001R04C18N1_UP	AD0001R01C03N2_UP	Up-Up	TTGGTGGGTGCGGTACCGGCTGTGT	CCGGGGGTGGGGAGACGGCCCTGGA	79	115106	13260	HAUS1	9814	9688	SFI1
DB0001R04C18N1_DN	AD0001R01C03N2_DN	Dn-Dn	CCAGTATACACCATATTTCTTGCTA	GTGGACGTTTAAAATTTAAGGAACG	103	115106	13260	HAUS1	9814	9688	SFI1
DB0001R04C18N1_UP	AD0001R01C05N2_UP	Up-Up	TTGGTGGGTGCGGTACCGGCTGTGT	TTCGTCGGCTGCTTGTCAAGCACTT	91	115106	13260	HAUS1	2275	5359	FHL3
DB0001R04C18N1_UP	AD0001R01C10N2_UP	Up-Up	TTGGTGGGTGCGGTACCGGCTGTGT	ATCGTACATTCAATCTATGCGACCG	6	115106	13260	HAUS1	7532	801	YWHAG
DB0001R04C18N1_UP	AD0001R01C22N2_UP	Up-Up	TTGGTGGGTGCGGTACCGGCTGTGT	GTTGGGTTAGAACTTTTCATGGAGG	14	115106	13260	HAUS1	29922	5633	NME7
DB0001R04C18N1_UP	AD0001R02C06N2_UP	Up-Up	TTGGTGGGTGCGGTACCGGCTGTGT	TCTAATTCTTAGCTCATCAGCCGAC	70	115106	13260	HAUS1	10382	6055	TUBB4
DB0001R04C18N1_UP	AD0001R02C23N1_UP	Up-Up	TTGGTGGGTGCGGTACCGGCTGTGT	CAAAAACCGTGCACTAATCTGTTAT	3	115106	13260	HAUS1	55722	4	CEP72
DB0001R04C18N1_UP	AD0001R04C08N2_UP	Up-Up	TTGGTGGGTGCGGTACCGGCTGTGT	AATGTAGGGTCTTGTGTGCCGTAGG	158	115106	13260	HAUS1	6102	11374	RP2
DB0001R04C18N1_DN	AD0001R04C08N2_DN	Dn-Dn	CCAGTATACACCATATTTCTTGCTA	ACATCTCTCCTAAATTAGCATGCAG	9	115106	13260	HAUS1	6102	11374	RP2
DB0001R04C18N1_UP	AD0001R04C13N2_UP	Up-Up	TTGGTGGGTGCGGTACCGGCTGTGT	TGGGCTCCCGCGGGGGAGATTGATG	36	115106	13260	HAUS1	26146	11570	TRAF3IP1
DB0001R04C18N1_DN	AD0001R04C13N2_DN	Dn-Dn	CCAGTATACACCATATTTCTTGCTA	AATCAAGCAACGCACAGGATCCTGA	68	115106	13260	HAUS1	26146	11570	TRAF3IP1
DB0001R04C18N1_UP	AD0001R04C19N2_UP	Up-Up	TTGGTGGGTGCGGTACCGGCTGTGT	TAGATGAGGTCTCACCTCATTTCGG	1	115106	13260	HAUS1	132320	12277	SCLT1
DB0001R04C18N1_UP	AD0001R04C22N2_UP	Up-Up	TTGGTGGGTGCGGTACCGGCTGTGT	ATGTCACGAGTTCAAGCGTTCGGGG	1	115106	13260	HAUS1	1778	12239	DYNC1H1
DB0001R04C18N1_DN	AD0001R05C01N2_DN	Dn-Dn	CCAGTATACACCATATTTCTTGCTA	TAAACAGGAAAAAGAATCTAATAAC	17	115106	13260	HAUS1	55012	12126	PPP2R3C
DB0001R04C18N1_UP	AD0001R05C11N2_UP	Up-Up	TTGGTGGGTGCGGTACCGGCTGTGT	CGATAATACGGTAAAGTGCTAGGAG	2	115106	13260	HAUS1	115106	13260	HAUS1
DB0001R04C18N1_UP	AD0001R05C13N2_UP	Up-Up	TTGGTGGGTGCGGTACCGGCTGTGT	TATGTTTCTTTATCGATACTTGCAC	5	115106	13260	HAUS1	115106	13260	HAUS1
DB0001R04C18N1_UP	AD0001R05C15N1_UP	Up-Up	TTGGTGGGTGCGGTACCGGCTGTGT	TTTAAAAGACCGATAATGAAATGGG	251	115106	13260	HAUS1	27229	5836	TUBGCP4
DB0001R04C18N1_DN	AD0001R05C15N1_DN	Dn-Dn	CCAGTATACACCATATTTCTTGCTA	ACTGCAAATGACTTGAAGTCCGCCA	276	115106	13260	HAUS1	27229	5836	TUBGCP4
DB0001R04C18N1_UP	AD0001R05C16N2_UP	Up-Up	TTGGTGGGTGCGGTACCGGCTGTGT	TCGGCGACACCGTTCGTTGTAGGGA	63	115106	13260	HAUS1	27229	5836	TUBGCP4
DB0001R04C18N1_DN	AD0001R05C16N2_DN	Dn-Dn	CCAGTATACACCATATTTCTTGCTA	TACGAACTTCACTAGTTGCTATGTG	663	115106	13260	HAUS1	27229	5836	TUBGCP4
DB0001R04C18N1_UP	AD0001R05C20N2_UP	Up-Up	TTGGTGGGTGCGGTACCGGCTGTGT	CACGACCCTGCAGTGCGAGGGACGC	3686	115106	13260	HAUS1	29911	573	HOOK2
DB0001R04C18N1_DN	AD0001R05C20N2_DN	Dn-Dn	CCAGTATACACCATATTTCTTGCTA	CGGGTACACGCTCAGACTAAGACTA	5552	115106	13260	HAUS1	29911	573	HOOK2
DB0001R04C18N1_UP	AD0001R05C21N2_UP	Up-Up	TTGGTGGGTGCGGTACCGGCTGTGT	TGCAATCGGGGTTAGCCGGACCTTG	4684	115106	13260	HAUS1	29911	573	HOOK2
DB0001R04C18N1_DN	AD0001R05C21N2_DN	Dn-Dn	CCAGTATACACCATATTTCTTGCTA	CGGTCGGTGAACTTGGCTAATGGAG	3953	115106	13260	HAUS1	29911	573	HOOK2
DB0001R04C18N1_DN	AD0001R06C01N2_DN	Dn-Dn	CCAGTATACACCATATTTCTTGCTA	CAATACAGCATTCACGAGAATTGTC	1	115106	13260	HAUS1	56890	9176	MDM1
DB0001R04C18N1_UP	AD0001R06C02N2_UP	Up-Up	TTGGTGGGTGCGGTACCGGCTGTGT	AGGACTCTTTTAGGATACGGTTTAC	135	115106	13260	HAUS1	51259	6396	TMEM216
DB0001R04C18N1_UP	AD0001R06C09N2_UP	Up-Up	TTGGTGGGTGCGGTACCGGCTGTGT	ATTGTGTATCTGTCACGCGTTCAGA	231	115106	13260	HAUS1	5108	8878	PCM1
DB0001R04C18N1_UP	AD0001R07C17N2_UP	Up-Up	TTGGTGGGTGCGGTACCGGCTGTGT	TAGTCGCGGTCGGGGATAAGCTTTA	1	115106	13260	HAUS1	5111	3156	PCNA
DB0001R04C18N1_UP	AD0001R08C06N2_UP	Up-Up	TTGGTGGGTGCGGTACCGGCTGTGT	AAATGGGTGCCGGCTGGGTCACGCC	1	115106	13260	HAUS1	4751	14238	NEK2
DB0001R04C18N1_UP	AD0001R08C17N2_UP	Up-Up	TTGGTGGGTGCGGTACCGGCTGTGT	AGTAACTTTTCTGGACCGCAGGGGC	8	115106	13260	HAUS1	5577	14506	PRKAR2B
DB0001R04C18N1_UP	AD0001R09C24N2_UP	Up-Up	TTGGTGGGTGCGGTACCGGCTGTGT	TACATTCTTGGGAAGTTCGCTAGCG	8226	115106	13260	HAUS1	90410	10243	IFT20
DB0001R04C18N1_DN	AD0001R09C24N2_DN	Dn-Dn	CCAGTATACACCATATTTCTTGCTA	GTCCCTGTCTGTTTCGCTGTCGAAT	6206	115106	13260	HAUS1	90410	10243	IFT20
DB0001R04C18N1_UP	AD0001R10C01N2_UP	Up-Up	TTGGTGGGTGCGGTACCGGCTGTGT	GTATAAACGATGGTTCCTCACCGAC	7849	115106	13260	HAUS1	90410	10243	IFT20
DB0001R04C18N1_DN	AD0001R10C01N2_DN	Dn-Dn	CCAGTATACACCATATTTCTTGCTA	GTCGCTTATTGCTCATGCAATCTGT	7179	115106	13260	HAUS1	90410	10243	IFT20
DB0001R04C18N1_UP	AD0001R10C03N2_UP	Up-Up	TTGGTGGGTGCGGTACCGGCTGTGT	TTTTTAATTCCTGGTTACTCGGTCG	4	115106	13260	HAUS1	23332	10089	CLASP1
DB0001R04C18N1_DN	AD0001R10C03N2_DN	Dn-Dn	CCAGTATACACCATATTTCTTGCTA	CAAAACAATCCGTCTCACCTGTGCC	146	115106	13260	HAUS1	23332	10089	CLASP1
DB0001R04C18N1_UP	AD0001R10C04N2_UP	Up-Up	TTGGTGGGTGCGGTACCGGCTGTGT	TGAGGGTGGTCGTGCGCCCTGCGGC	4	115106	13260	HAUS1	23332	10089	CLASP1
DB0001R04C18N1_UP	AD0001R10C18N2_UP	Up-Up	TTGGTGGGTGCGGTACCGGCTGTGT	CAACGGGGGTAGGGGTGATTATGAG	5	115106	13260	HAUS1	11116	7071	FGFR1OP
DB0001R04C18N1_DN	AD0001R10C18N2_DN	Dn-Dn	CCAGTATACACCATATTTCTTGCTA	CACAACGCACCGCCGCCAACGCGGC	1	115106	13260	HAUS1	11116	7071	FGFR1OP
DB0001R04C18N1_UP	AD0001R10C19N1_UP	Up-Up	TTGGTGGGTGCGGTACCGGCTGTGT	CGGTATCAGTAGGGCAGTATTTCGG	4296	115106	13260	HAUS1	10540	3453	DCTN2
DB0001R04C18N1_DN	AD0001R10C19N1_DN	Dn-Dn	CCAGTATACACCATATTTCTTGCTA	GCGCAGAGACGCTATCCAGAGAGTA	1402	115106	13260	HAUS1	10540	3453	DCTN2
DB0001R04C18N1_UP	AD0001R10C20N2_UP	Up-Up	TTGGTGGGTGCGGTACCGGCTGTGT	GACCCGGAATTTGTTTGATAGCGGG	2701	115106	13260	HAUS1	10540	3453	DCTN2
DB0001R04C18N1_DN	AD0001R10C20N2_DN	Dn-Dn	CCAGTATACACCATATTTCTTGCTA	AACGCAACTAAGCACTATTAGTAAC	2424	115106	13260	HAUS1	10540	3453	DCTN2
DB0001R04C18N1_UP	AD0001R10C22N2_UP	Up-Up	TTGGTGGGTGCGGTACCGGCTGTGT	AAGTGTTTTACTACTGGGCATGTTG	31	115106	13260	HAUS1	49856	7939	WDR8
DB0001R04C18N1_DN	AD0001R10C22N2_DN	Dn-Dn	CCAGTATACACCATATTTCTTGCTA	CGCGGGCTGCCCGGATCACTACAC	280	115106	13260	HAUS1	49856	7939	WDR8
DB0001R04C18N1_DN	AD0001R11C15N2_DN	Dn-Dn	CCAGTATACACCATATTTCTTGCTA	CCGGTCAAGACACTCAGCAAACGCA	1	115106	13260	HAUS1	3320	8199	HSP90AA1
DB0001R04C18N1_DN	AD0001R12C12N2_DN	Dn-Dn	CCAGTATACACCATATTTCTTGCTA	ACTACGTGTCCCACCACATGGCCTT	1	115106	13260	HAUS1	284086	53456	NEK8
DB0001R04C18N1_UP	AD0001R12C24N2_UP	Up-Up	TTGGTGGGTGCGGTACCGGCTGTGT	CAACCTTGTTGACCTAATGTGTGGT	1151	115106	13260	HAUS1	134359	52781	POC5
DB0001R04C18N1_DN	AD0001R12C24N2_DN	Dn-Dn	CCAGTATACACCATATTTCTTGCTA	AGGCCAGCCTTTCTTTCCAGAATAC	820	115106	13260	HAUS1	134359	52781	POC5
DB0001R04C18N1_DN	AD0001R13C14N2_DN	Dn-Dn	CCAGTATACACCATATTTCTTGCTA	AGCGCTAGGTTGGCCTTTCCAGTGG	208	115106	13260	HAUS1	8655	56155	DYNLL1
DB0001R04C18N1_UP	AD0001R14C21N1_UP	Up-Up	TTGGTGGGTGCGGTACCGGCTGTGT	CCAGGAGGGAGCGTGGATAGAGGGC	1482	115106	13260	HAUS1	1070	5538	CETN3
DB0001R04C18N1_DN	AD0001R14C21N1_DN	Dn-Dn	CCAGTATACACCATATTTCTTGCTA	ATTATTCAAGGAGACAAGTTCACGA	396	115106	13260	HAUS1	1070	5538	CETN3
DB0001R04C18N1_DN	AD0001R15C19N2_DN	Dn-Dn	CCAGTATACACCATATTTCTTGCTA	ACAATTTCTCTGCTCAACATAAACT	1	115106	13260	HAUS1	983	5873	CDK1
DB0001R04C18N1_DN	AD0001R16C12N2_DN	Dn-Dn	CCAGTATACACCATATTTCTTGCTA	GCGATAAGTCGTAGCGAGCAACGAA	1	115106	13260	HAUS1	27229	907	TUBGCP4
DB0001R04C18N1_UP	AD0002R01C09N2_UP	Up-Up	TTGGTGGGTGCGGTACCGGCTGTGT	CAGATTTCAGGACTCTGCGTGCGTC	345	115106	13260	HAUS1	10460	56175	TACC3
DB0001R04C18N1_DN	AD0002R01C09N2_DN	Dn-Dn	CCAGTATACACCATATTTCTTGCTA	ATTACTCAAAACAGTTAAACACGAC	457	115106	13260	HAUS1	10460	56175	TACC3
DB0001R04C18N1_UP	AD0002R01C11N2_UP	Up-Up	TTGGTGGGTGCGGTACCGGCTGTGT	CGTGGGCGTAGGAGACCGGGGGTGC	1544	115106	13260	HAUS1	11030	3504	RBPMS
DB0001R04C18N1_DN	AD0002R01C11N2_DN	Dn-Dn	CCAGTATACACCATATTTCTTGCTA	CACCCCCCCAGACCCCGGACATTCG	770	115106	13260	HAUS1	11030	3504	RBPMS
DB0001R04C18N1_UP	AD0002R01C16N2_UP	Up-Up	TTGGTGGGTGCGGTACCGGCTGTGT	TCCGTAGTATGCGTCCCGCGGGGGA	753	115106	13260	HAUS1	11030	3504	RBPMS
DB0001R04C18N1_DN	AD0002R01C16N2_DN	Dn-Dn	CCAGTATACACCATATTTCTTGCTA	AGGGGAGCGATTAGGGAATAGTCAC	274	115106	13260	HAUS1	11030	3504	RBPMS
DB0001R04C18N1_UP	AD0002R01C21N2_UP	Up-Up	TTGGTGGGTGCGGTACCGGCTGTGT	TTGGGCCCGGAGGGCTATAGGGGGG	3744	115106	13260	HAUS1	55165	4717	CEP55
DB0001R04C18N1_DN	AD0002R01C21N2_DN	Dn-Dn	CCAGTATACACCATATTTCTTGCTA	AGATGAAAATAACATGTCAACCTTA	1828	115106	13260	HAUS1	55165	4717	CEP55
DB0001R04C18N1_UP	AD0002R02C01N2_UP	Up-Up	TTGGTGGGTGCGGTACCGGCTGTGT	TGCTGGGGGAACCCGCATCGAACCC	3300	115106	13260	HAUS1	55165	4717	CEP55
DB0001R04C18N1_DN	AD0002R02C01N2_DN	Dn-Dn	CCAGTATACACCATATTTCTTGCTA	GCCTGACTGAATACCCAACAAGATC	1252	115106	13260	HAUS1	55165	4717	CEP55
DB0001R04C18N1_UP	AD0002R02C02N1_UP	Up-Up	TTGGTGGGTGCGGTACCGGCTGTGT	TGGAATGAGTAGGAGGTGACTGTGC	624	115106	13260	HAUS1	163	4761	AP2B1
DB0001R04C18N1_DN	AD0002R02C02N1_DN	Dn-Dn	CCAGTATACACCATATTTCTTGCTA	TACCTGGACTCAGTCGACTGCAAAA	53	115106	13260	HAUS1	163	4761	AP2B1
DB0001R04C18N1_UP	AD0002R02C03N2_UP	Up-Up	TTGGTGGGTGCGGTACCGGCTGTGT	CCGGTATTGCACGTGATAGTGGTTA	66	115106	13260	HAUS1	163	4761	AP2B1
DB0001R04C18N1_DN	AD0002R02C03N2_DN	Dn-Dn	CCAGTATACACCATATTTCTTGCTA	GCGCTTTGACACTGATGACTCACCC	227	115106	13260	HAUS1	163	4761	AP2B1
DB0001R04C18N1_UP	AD0002R03C13N2_UP	Up-Up	TTGGTGGGTGCGGTACCGGCTGTGT	ATGGCGACCGGGGCTCTCGGGGGGG	1	115106	13260	HAUS1	164045	53147	HFM1
DB0001R04C18N1_UP	AD0002R03C22N2_UP	Up-Up	TTGGTGGGTGCGGTACCGGCTGTGT	GGCGGTGGTGGGGTAGGCTAGGCCG	149	115106	13260	HAUS1	54930	3863	HAUS4
DB0001R04C18N1_DN	AD0002R03C22N2_DN	Dn-Dn	CCAGTATACACCATATTTCTTGCTA	CTCGGAGATTGTTCATCCACGTATG	267	115106	13260	HAUS1	54930	3863	HAUS4
DB0001R04C18N1_DN	AD0002R04C19N2_DN	Dn-Dn	CCAGTATACACCATATTTCTTGCTA	CAAAGACCATAAGAGGCTTATTATT	1	115106	13260	HAUS1	5576	4132	PRKAR2A
DB0001R04C18N1_DN	AD0002R05C14N2_DN	Dn-Dn	CCAGTATACACCATATTTCTTGCTA	CTATCATCATAGCTTTTGTGATCA	1	115106	13260	HAUS1	10383	2550	TUBB2C
DB0001R04C18N1_UP	AD0002R07C20N2_UP	Up-Up	TTGGTGGGTGCGGTACCGGCTGTGT	CTGTGTTGAGCTTCGGTTTATACCA	3	115106	13260	HAUS1	5048	12270	PAFAH1B1
DB0001R04C18N1_UP	AD0002R08C04N2_UP	Up-Up	TTGGTGGGTGCGGTACCGGCTGTGT	ATAGCAGGTTCTGTTGAGCGTTGGC	1	115106	13260	HAUS1	79600	71186	TCTN1
DB0001R04C18N1_UP	AD0002R08C15N2_UP	Up-Up	TTGGTGGGTGCGGTACCGGCTGTGT	TATCGGCTTATATTAGCCTTGGTAA	536	115106	13260	HAUS1	10464	71402	PIBF1
DB0001R04C18N1_DN	AD0002R08C15N2_DN	Dn-Dn	CCAGTATACACCATATTTCTTGCTA	CCGGCGGCCTGTCCATACGTGGGCA	247	115106	13260	HAUS1	10464	71402	PIBF1
DB0001R04C18N1_UP	AD0002R08C16N1_UP	Up-Up	TTGGTGGGTGCGGTACCGGCTGTGT	TACTTTTGTTCTTTCATATTTCTAA	860	115106	13260	HAUS1	10464	71402	PIBF1
DB0001R04C18N1_DN	AD0002R08C16N1_DN	Dn-Dn	CCAGTATACACCATATTTCTTGCTA	AAAGAACAACAAGACGGGCAAGAAC	953	115106	13260	HAUS1	10464	71402	PIBF1
DB0001R04C18N1_DN	AD0002R09C03N2_DN	Dn-Dn	CCAGTATACACCATATTTCTTGCTA	CGACTCACTTTTAAAAACAACTAAG	74	115106	13260	HAUS1	10460	71455	TACC3
DB0001R04C18N1_UP	AD0002R09C04N2_UP	Up-Up	TTGGTGGGTGCGGTACCGGCTGTGT	TGTGGCGACATTCACAACTCTTGTT	577	115106	13260	HAUS1	10460	71455	TACC3
DB0001R04C18N1_DN	AD0002R09C04N2_DN	Dn-Dn	CCAGTATACACCATATTTCTTGCTA	CGCCGACAGTTACCCCCAAGCCTTG	177	115106	13260	HAUS1	10460	71455	TACC3
DB0001R04C18N1_UP	AD0002R09C21N2_UP	Up-Up	TTGGTGGGTGCGGTACCGGCTGTGT	AAACGTATGCATCATGGGTACAATT	229	115106	13260	HAUS1	80254	7011	CEP63
DB0001R04C18N1_DN	AD0002R09C21N2_DN	Dn-Dn	CCAGTATACACCATATTTCTTGCTA	TCCCGACGGCCTCAAATCACCATAA	210	115106	13260	HAUS1	80254	7011	CEP63
DB0001R04C18N1_UP	AD0002R09C23N1_UP	Up-Up	TTGGTGGGTGCGGTACCGGCTGTGT	GTCCTAAATGTGATCAGTTTGGGTT	4	115106	13260	HAUS1	284076	2303	TTLL6
DB0001R04C18N1_DN	AD0002R09C23N1_DN	Dn-Dn	CCAGTATACACCATATTTCTTGCTA	AAACAAATTACAACACAGCGTCATA	1	115106	13260	HAUS1	284076	2303	TTLL6
DB0001R04C18N1_UP	AD0002R10C10N2_UP	Up-Up	TTGGTGGGTGCGGTACCGGCTGTGT	GGGGTGAAGGCCAAACTGAGCTGGC	41	115106	13260	HAUS1	79959	1190	CEP76
DB0001R04C18N1_DN	AD0002R10C10N2_DN	Dn-Dn	CCAGTATACACCATATTTCTTGCTA	TGCGATACGTTTAATCGATCAAGAT	107	115106	13260	HAUS1	79959	1190	CEP76
DB0001R04C18N1_UP	AD0002R10C16N2_UP	Up-Up	TTGGTGGGTGCGGTACCGGCTGTGT	AACACGGGGCGCGTAAGGGGGCGGG	78	115106	13260	HAUS1	10013	8810	HDAC6
DB0001R04C18N1_DN	AD0002R10C16N2_DN	Dn-Dn	CCAGTATACACCATATTTCTTGCTA	ATAGTACTCTAAGAATTTCCCTTCA	62	115106	13260	HAUS1	10013	8810	HDAC6
DB0001R04C18N1_UP	AD0002R10C19N2_UP	Up-Up	TTGGTGGGTGCGGTACCGGCTGTGT	CTATAATTACTTAAACAATGTACAG	1	115106	13260	HAUS1	90410	4088	IFT20
DB0001R04C18N1_UP	AD0002R11C07N1_UP	Up-Up	TTGGTGGGTGCGGTACCGGCTGTGT	CAGGAGCAAGCTCCATCGGTCTAGG	16	115106	13260	HAUS1	27077	4426	B9D1
DB0001R04C18N1_DN	AD0002R11C07N1_DN	Dn-Dn	CCAGTATACACCATATTTCTTGCTA	AACTGAACACCTAGGTTTAATCCCA	504	115106	13260	HAUS1	27077	4426	B9D1
DB0001R04C18N1_UP	AD0002R12C02N2_UP	Up-Up	TTGGTGGGTGCGGTACCGGCTGTGT	CTTTACGGATCTATCTTCTCTTGAC	14	115106	13260	HAUS1	56915	4997	EXOSC5
DB0001R04C18N1_DN	AD0002R13C10N2_DN	Dn-Dn	CCAGTATACACCATATTTCTTGCTA	GGTAGGCCGTAAAAACCTGCGGTAA	1	115106	13260	HAUS1	5701	7961	PSMC2
DB0001R04C18N1_UP	AD0002R13C22N2_UP	Up-Up	TTGGTGGGTGCGGTACCGGCTGTGT	GACCCCGGAGCTTAGCTCCCCTGGG	1	115106	13260	HAUS1	56904	6148	SH3GLB2
DB0001R04C18N1_UP	AD0002R14C11N2_UP	Up-Up	TTGGTGGGTGCGGTACCGGCTGTGT	GACCTATCTCGAAGATACATGCCC	64	115106	13260	HAUS1	84100	1857	ARL6
DB0001R04C18N1_DN	AD0002R14C11N2_DN	Dn-Dn	CCAGTATACACCATATTTCTTGCTA	TTTTCGCAGTGAGCACTTGTTATCC	54	115106	13260	HAUS1	84100	1857	ARL6
DB0001R04C18N1_UP	AD0002R14C14N2_UP	Up-Up	TTGGTGGGTGCGGTACCGGCTGTGT	CGGTTGGGAGGAAGTGAGGAGGGTT	95	115106	13260	HAUS1	1639	8953	DCTN1
DB0001R04C18N1_DN	AD0002R14C14N2_DN	Dn-Dn	CCAGTATACACCATATTTCTTGCTA	TCCCGCACCTAGCCTTCACGACAAA	1	115106	13260	HAUS1	1639	8953	DCTN1
DB0001R04C18N1_UP	AD0002R15C10N2_UP	Up-Up	TTGGTGGGTGCGGTACCGGCTGTGT	TCTTTCCATATAAATGCGGAACGTC	1516	115106	13260	HAUS1	80321	1596	CEP70
DB0001R04C18N1_DN	AD0002R15C10N2_DN	Dn-Dn	CCAGTATACACCATATTTCTTGCTA	GTGCATTCTCTCTAACCCAAATGGC	1293	115106	13260	HAUS1	80321	1596	CEP70
DB0001R04C18N1_UP	AD0002R15C12N2_UP	Up-Up	TTGGTGGGTGCGGTACCGGCTGTGT	CTGAATATATGTGATGGTATTGAGG	1544	115106	13260	HAUS1	80321	1596	CEP70
DB0001R04C18N1_DN	AD0002R15C12N2_DN	Dn-Dn	CCAGTATACACCATATTTCTTGCTA	CATACGGCCAACCAGTACATACCAG	1388	115106	13260	HAUS1	80321	1596	CEP70
DB0001R04C18N1_UP	AD0002R15C15N2_UP	Up-Up	TTGGTGGGTGCGGTACCGGCTGTGT	AAAATTGTACCTGCAAATTGATAGC	1	115106	13260	HAUS1	23177	3746	CEP68
DB0001R04C18N1_UP	AD0002R15C18N2_UP	Up-Up	TTGGTGGGTGCGGTACCGGCTGTGT	GAGTGGTCGTGAAGTGGGCGGGCAG	145	115106	13260	HAUS1	22852	70210	ANKRD26
DB0001R04C18N1_DN	AD0002R15C18N2_DN	Dn-Dn	CCAGTATACACCATATTTCTTGCTA	GCATTCTTCCACAACTCCCGCCATC	358	115106	13260	HAUS1	22852	70210	ANKRD26
DB0001R04C18N1_UP	AD0002R16C03N2_UP	Up-Up	TTGGTGGGTGCGGTACCGGCTGTGT	GGGAATGGGAACCTATGATAGCTGTT	1	115106	13260	HAUS1	22852	70210	ANKRD26
DB0001R04C18N1_DN	AD0002R16C03N2_DN	Dn-Dn	CCAGTATACACCATATTTCTTGCTA	GACAGAGATAGCATACTACCTAATA	170	115106	13260	HAUS1	22852	70210	ANKRD26
DB0001R04C18N1_UP	AD0003R01C12N2_UP	Up-Up	TTGGTGGGTGCGGTACCGGCTGTGT	GGTTTCGTCATCGACTCCTAGAGGG	119	115106	13260	HAUS1	7329	3129	UBE2I
DB0001R04C18N1_DN	AD0003R01C12N2_DN	Dn-Dn	CCAGTATACACCATATTTCTTGCTA	CAAACGCCAGCTCCTTGGAGTGTAT	118	115106	13260	HAUS1	7329	3129	UBE2I
DB0001R04C18N1_UP	AD0003R01C13N2_UP	Up-Up	TTGGTGGGTGCGGTACCGGCTGTGT	GGACGCGTGCTGCAAACGGGGGATG	146	115106	13260	HAUS1	7329	3129	UBE2I
DB0001R04C18N1_DN	AD0003R01C13N2_DN	Dn-Dn	CCAGTATACACCATATTTCTTGCTA	GACACTAAACTGGCTAGCGTCACCT	80	115106	13260	HAUS1	7329	3129	UBE2I
DB0001R04C18N1_UP	AD0003R01C23N2_UP	Up-Up	TTGGTGGGTGCGGTACCGGCTGTGT	AGCTCATTCGTGTGATTCCGTGTAT	208	115106	13260	HAUS1	6810	8013	STX4
DB0001R04C18N1_DN	AD0003R01C23N2_DN	Dn-Dn	CCAGTATACACCATATTTCTTGCTA	AGCCGGCTTGAACACCCTCTCTAAC	216	115106	13260	HAUS1	6810	8013	STX4
DB0001R04C18N1_UP	AD0003R02C03N2_UP	Up-Up	TTGGTGGGTGCGGTACCGGCTGTGT	ATTAGAGGATCCTTACACTAAGCAG	1	115106	13260	HAUS1	5932	1563	RBBP8
DB0001R04C18N1_UP	AD0003R02C05N1_UP	Up-Up	TTGGTGGGTGCGGTACCGGCTGTGT	CACCGGGGGTGGTAGGGGGACTGGG	3	115106	13260	HAUS1	5932	1563	RBBP8
DB0001R04C18N1_UP	AD0003R02C11N1_UP	Up-Up	TTGGTGGGTGCGGTACCGGCTGTGT	ACAGCAATATAATGCATGTGGGATT	1	115106	13260	HAUS1	10212	3179	DDX39
DB0001R04C18N1_UP	AD0003R02C22N2_UP	Up-Up	TTGGTGGGTGCGGTACCGGCTGTGT	CTGTGTTGTGTCATTTATGTTTGAT	1	115106	13260	HAUS1	114932	2777	MRFAP1L1
DB0001R04C18N1_DN	AD0003R03C18N2_DN	Dn-Dn	CCAGTATACACCATATTTCTTGCTA	CTAAACGAATCTTCACCACTGTTCC	1	115106	13260	HAUS1	26140	9089	TTLL3
DB0001R04C18N1_UP	AD0003R03C20N2_UP	Up-Up	TTGGTGGGTGCGGTACCGGCTGTGT	GCATTAGACAGGTTAGTCATACCGC	222	115106	13260	HAUS1	5347	2963	PLK1
DB0001R04C18N1_DN	AD0003R03C20N2_DN	Dn-Dn	CCAGTATACACCATATTTCTTGCTA	TTGGAAGTTTTCCCATCAACGATAG	389	115106	13260	HAUS1	5347	2963	PLK1
DB0001R04C18N1_UP	AD0003R03C21N2_UP	Up-Up	TTGGTGGGTGCGGTACCGGCTGTGT	TGGCGAAGAGGCGCGAAATCCTTAT	486	115106	13260	HAUS1	1781	291	DYNC1I2
DB0001R04C18N1_DN	AD0003R03C21N2_DN	Dn-Dn	CCAGTATACACCATATTTCTTGCTA	CAAGCCAACCAATGGTATTAAACTG	158	115106	13260	HAUS1	1781	291	DYNC1I2
DB0001R04C18N1_UP	AD0003R05C01N2_UP	Up-Up	TTGGTGGGTGCGGTACCGGCTGTGT	AAATGTCATGGTAATTGGGACGAAG	1	115106	13260	HAUS1	4957	3043	ODF2
DB0001R04C18N1_DN	AD0003R06C04N2_DN	Dn-Dn	CCAGTATACACCATATTTCTTGCTA	GGAGATAAAAAATTGGATAGCTCTT	1	115106	13260	HAUS1	54585	1540	LZTFL1
DB0001R04C18N1_UP	AD0003R06C17N2_UP	Up-Up	TTGGTGGGTGCGGTACCGGCTGTGT	GTTATAATGTCGGCCACGACGTGGT	512	115106	13260	HAUS1	60509	4496	AGBL5
DB0001R05C02N2_DN	AD0001R02C23N1_DN	Dn-Dn	CCCCCGCCCTTGCATCCGCCACTGC	GGAAGCACTGCCACTAATACCCGCA	1	56890	9176	MDM1	55722	4	CEP72
DB0001R05C02N2_UP	AD0001R06C05N2_UP	Up-Up	CACCTGTGAATGGGGTCGGGGACGG	TCCCAGTGCAAGGGGGGGTAGGCGG	526	56890	9176	MDM1	51259	6396	TMEM216
DB0001R05C02N2_DN	AD0001R06C05N2_DN	Dn-Dn	CCCCCGCCCTTGCATCCGCCACTGC	GTTCCAAAGATGACCGAATTAAAAA	19	56890	9176	MDM1	51259	6396	TMEM216
DB0001R05C02N2_DN	AD0001R10C20N2_DN	Dn-Dn	CCCCCGCCCTTGCATCCGCCACTGC	AACGCAACTAAGCACTATTAGTAAC	1	56890	9176	MDM1	10540	3453	DCTN2
DB0001R05C02N2_DN	AD0002R05C08N2_DN	Dn-Dn	CCCCCGCCCTTGCATCCGCCACTGC	GTGTTAACTCTGACTACAATGGGAC	27	56890	9176	MDM1	10426	8943	TUBGCP3
DB0001R05C02N2_DN	AD0002R08C16N1_DN	Dn-Dn	CCCCCGCCCTTGCATCCGCCACTGC	AAAGAACAACAAGACGGGCAAGAAC	1	56890	9176	MDM1	10464	71402	PIBF1
DB0001R05C02N2_UP	AD0002R09C10N2_UP	Up-Up	CACCTGTGAATGGGGTCGGGGACGG	TTGTCATCCTGTCACGTATGCGATC	7	56890	9176	MDM1	51175	1716	TUBE1
DB0001R05C02N2_DN	AD0002R09C10N2_DN	Dn-Dn	CCCCCGCCCTTGCATCCGCCACTGC	CAAACCTATACCTGTGACCATAGTT	41	56890	9176	MDM1	51175	1716	TUBE1
DB0001R05C02N2_UP	AD0002R15C12N2_UP	Up-Up	CACCTGTGAATGGGGTCGGGGACGG	CTGAATATATGTGATGGTATTGAGG	1	56890	9176	MDM1	80321	1596	CEP70
DB0001R05C02N2_UP	AD0003R01C02N1_UP	Up-Up	CACCTGTGAATGGGGTCGGGGACGG	AAGTCCGTGGGTACGGCTGGGGGGG	44	56890	9176	MDM1	10013	2397	HDAC6
DB0001R05C02N2_UP	AD0003R04C08N2_UP	Up-Up	CACCTGTGAATGGGGTCGGGGACGG	ATCATTGTAAGGCTATCGCGAGAGG	182	56890	9176	MDM1	585	1740	BBS4
DB0001R05C02N2_DN	AD0003R04C14N2_DN	Dn-Dn	CCCCCGCCCTTGCATCCGCCACTGC	CAGAGAGCCACCTGGTCTCACACGG	1	56890	9176	MDM1	54585	10414	LZTFL1
DB0001R05C02N2_UP	AD0003R04C15N1_UP	Up-Up	CACCTGTGAATGGGGTCGGGGACGG	GGGATCTGAGTTAGGTGGGCTTGGC	94	56890	9176	MDM1	54585	10414	LZTFL1
DB0001R05C02N2_DN	AD0003R04C15N1_DN	Dn-Dn	CCCCCGCCCTTGCATCCGCCACTGC	CCGAGTCTATCCTTCGGGTCTACTG	334	56890	9176	MDM1	54585	10414	LZTFL1
DB0001R05C02N2_UP	AD0003R04C18N2_UP	Up-Up	CACCTGTGAATGGGGTCGGGGACGG	CCGTGAATACGCAGACTCTGCCCGG	72	56890	9176	MDM1	153241	10401	CEP120
DB0001R05C05N2_DN	AD0001R07C20N1_DN	Dn-Dn	CATGAATTAGGGTAAATAAGCCAAG	GACCATGCAAATTTCTTTGTTCCGT	1	56890	9176	MDM1	10142	14138	AKAP9
DB0001R05C05N2_UP	AD0002R04C17N2_UP	Up-Up	GGGGGTGGGGTACCGGTAGATGGGT	AGTAGGTTTACCACCTTAATCAATT	1	56890	9176	MDM1	25886	4487	POC1A
DB0001R05C05N2_DN	AD0003R02C14N2_DN	Dn-Dn	CATGAATTAGGGTAAATAAGCCAAG	GGACAGCGCAACCGCAATTAACTAT	1	56890	9176	MDM1	9111	7519	NMI
DB0001R05C11N2_UP	AD0001R01C03N2_UP	Up-Up	CTGATGGATGGGGCCGCGTGGCTGC	CCGGGGGTGGGGAGACGGCCCTGGA	780	80321	9161	CEP70	9814	9688	SFI1
DB0001R05C11N2_DN	AD0001R01C03N2_DN	Dn-Dn	CCCGCCATCCTGCTCGCTCCCCCTA	GTGGACGTTTAAAATTTAAGGAACG	301	80321	9161	CEP70	9814	9688	SFI1
DB0001R05C11N2_UP	AD0001R02C06N2_UP	Up-Up	CTGATGGATGGGGCCGCGTGGCTGC	TCTAATTCTTAGCTCATCAGCCGAC	5	80321	9161	CEP70	10382	6055	TUBB4
DB0001R05C11N2_DN	AD0001R02C18N1_DN	Dn-Dn	CCCGCCATCCTGCTCGCTCCCCCTA	CTGATAGCTAGGGCCATGTCCTCAT	60	80321	9161	CEP70	10376	6115	TUBA1B
DB0001R05C11N2_DN	AD0001R03C05N2_DN	Dn-Dn	CCCGCCATCCTGCTCGCTCCCCCTA	AGACTGGCCGTAGTACGAAGCACCC	108	80321	9161	CEP70	261734	10399	NPHP4
DB0001R05C11N2_UP	AD0001R03C24N2_UP	Up-Up	CTGATGGATGGGGCCGCGTGGCTGC	CCTGCAGGGTATACACCCATCGGCG	1	80321	9161	CEP70	11104	11609	KATNA1
DB0001R05C11N2_UP	AD0001R05C06N2_UP	Up-Up	CTGATGGATGGGGCCGCGTGGCTGC	TTAGTCCTAGACGCCACGGTAGGAG	4	80321	9161	CEP70	116840	12626	CNTROB
DB0001R05C11N2_DN	AD0001R07C20N1_DN	Dn-Dn	CCCGCCATCCTGCTCGCTCCCCCTA	GACCATGCAAATTTCTTTGTTCCGT	320	80321	9161	CEP70	10142	14138	AKAP9
DB0001R05C11N2_UP	AD0001R07C21N2_UP	Up-Up	CTGATGGATGGGGCCGCGTGGCTGC	CTGAGCCTTTTCTCAACCAATACGT	644	80321	9161	CEP70	10142	14138	AKAP9
DB0001R05C11N2_DN	AD0001R07C21N2_DN	Dn-Dn	CCCGCCATCCTGCTCGCTCCCCCTA	AAACTTAGCAAGAAGCCGGTTTAAA	564	80321	9161	CEP70	10142	14138	AKAP9
DB0001R05C11N2_UP	AD0001R09C06N2_UP	Up-Up	CTGATGGATGGGGCCGCGTGGCTGC	AGGGGTAGAGGCATGGAGCTTCCGA	2	80321	9161	CEP70	203068	14788	TUBB
DB0001R05C11N2_DN	AD0001R09C10N2_DN	Dn-Dn	CCCGCCATCCTGCTCGCTCCCCCTA	CAATGCGTACTATCTTAAGTTTGTC	162	80321	9161	CEP70	8636	2717	SSNA1
DB0001R05C11N2_UP	AD0001R09C21N1_UP	Up-Up	CTGATGGATGGGGCCGCGTGGCTGC	GGTGAGGGGGTTAGCATCGCGAGTA	2	80321	9161	CEP70	10320	2940	IKZF1
DB0001R05C11N2_DN	AD0001R09C21N1_DN	Dn-Dn	CCCGCCATCCTGCTCGCTCCCCCTA	AGATGTATAATCCTTTATAGCTTCA	111	80321	9161	CEP70	10320	2940	IKZF1
DB0001R05C11N2_UP	AD0001R10C16N2_UP	Up-Up	CTGATGGATGGGGCCGCGTGGCTGC	TTTACCTAAGCCCTGTGGGGCGCGA	143	80321	9161	CEP70	11116	7071	FGFR1OP
DB0001R05C11N2_DN	AD0001R10C16N2_DN	Dn-Dn	CCCGCCATCCTGCTCGCTCCCCCTA	CCCTAGGTCATAGGAACTTTCAATT	122	80321	9161	CEP70	11116	7071	FGFR1OP
DB0001R05C11N2_DN	AD0001R10C20N2_DN	Dn-Dn	CCCGCCATCCTGCTCGCTCCCCCTA	AACGCAACTAAGCACTATTAGTAAC	43	80321	9161	CEP70	10540	3453	DCTN2
DB0001R05C11N2_UP	AD0001R10C22N2_UP	Up-Up	CTGATGGATGGGGCCGCGTGGCTGC	AAGTGTTTTACTACTGGGCATGTTG	220	80321	9161	CEP70	49856	7939	WDR8
DB0001R05C11N2_DN	AD0001R10C22N2_DN	Dn-Dn	CCCGCCATCCTGCTCGCTCCCCCTA	CGCGGGCTGCCCGGATCACTACAC	361	80321	9161	CEP70	49856	7939	WDR8
DB0001R05C11N2_UP	AD0001R11C06N2_UP	Up-Up	CTGATGGATGGGGCCGCGTGGCTGC	CGGGGGAAACTCGGTGGGTAGCAGG	1	80321	9161	CEP70	7283	8018	TUBG1
DB0001R05C11N2_UP	AD0001R11C16N2_UP	Up-Up	CTGATGGATGGGGCCGCGTGGCTGC	GATGAAAGTTAAGGTGCTTAGTAAG	18	80321	9161	CEP70	3320	8199	HSP90AA1
DB0001R05C11N2_UP	AD0001R14C20N1_UP	Up-Up	CTGATGGATGGGGCCGCGTGGCTGC	ATGTGGTAGTAGGCGTGTTTAACCA	263	80321	9161	CEP70	3796	8070	KIF2A
DB0001R05C11N2_DN	AD0001R14C20N1_DN	Dn-Dn	CCCGCCATCCTGCTCGCTCCCCCTA	GTACAACAGGTCCCAAAGATCATAC	7	80321	9161	CEP70	3796	8070	KIF2A
DB0001R05C11N2_DN	AD0001R15C02N2_DN	Dn-Dn	CCCGCCATCCTGCTCGCTCCCCCTA	TGGAGACTGCCTCGCAAACTCGTGT	1	80321	9161	CEP70	1070	5538	CETN3
DB0001R05C11N2_UP	AD0001R15C19N2_UP	Up-Up	CTGATGGATGGGGCCGCGTGGCTGC	GGCGTTTGCGTGTATGTACGGCGGC	1	80321	9161	CEP70	983	5873	CDK1
DB0001R05C11N2_UP	AD0002R01C11N2_UP	Up-Up	CTGATGGATGGGGCCGCGTGGCTGC	CGTGGGCGTAGGAGACCGGGGGTGC	368	80321	9161	CEP70	11030	3504	RBPMS
DB0001R05C11N2_DN	AD0002R01C11N2_DN	Dn-Dn	CCCGCCATCCTGCTCGCTCCCCCTA	CACCCCCCCAGACCCCGGACATTCG	66	80321	9161	CEP70	11030	3504	RBPMS
DB0001R05C11N2_UP	AD0002R04C06N2_UP	Up-Up	CTGATGGATGGGGCCGCGTGGCTGC	TAGGGCGGTGCCTCGCGTGACTTGG	108	80321	9161	CEP70	54930	3863	HAUS4
DB0001R05C11N2_UP	AD0002R04C21N2_UP	Up-Up	CTGATGGATGGGGCCGCGTGGCTGC	CCCAGGGGGGTGTACCGGGAGTGTG	182	80321	9161	CEP70	5576	4132	PRKAR2A
DB0001R05C11N2_DN	AD0002R05C18N2_DN	Dn-Dn	CCCGCCATCCTGCTCGCTCCCCCTA	TGCTATAACCTCAAAGTACCGTTCC	105	80321	9161	CEP70	7846	4595	TUBA1A
DB0001R05C11N2_DN	AD0002R08C16N1_DN	Dn-Dn	CCCGCCATCCTGCTCGCTCCCCCTA	AAAGAACAACAAGACGGGCAAGAAC	1	80321	9161	CEP70	10464	71402	PIBF1
DB0001R05C11N2_UP	AD0002R09C03N2_UP	Up-Up	CTGATGGATGGGGCCGCGTGGCTGC	GACGCATGTGAAACGGCTAGTAGGA	2	80321	9161	CEP70	10460	71455	TACC3
DB0001R05C11N2_UP	AD0002R15C10N2_UP	Up-Up	CTGATGGATGGGGCCGCGTGGCTGC	TCTTTCCATATAAATGCGGAACGTC	358	80321	9161	CEP70	80321	1596	CEP70
DB0001R05C11N2_DN	AD0002R15C10N2_DN	Dn-Dn	CCCGCCATCCTGCTCGCTCCCCCTA	GTGCATTCTCTCTAACCCAAATGGC	521	80321	9161	CEP70	80321	1596	CEP70
DB0001R05C11N2_UP	AD0002R15C12N2_UP	Up-Up	CTGATGGATGGGGCCGCGTGGCTGC	CTGAATATATGTGATGGTATTGAGG	1815	80321	9161	CEP70	80321	1596	CEP70
DB0001R05C11N2_DN	AD0002R15C12N2_DN	Dn-Dn	CCCGCCATCCTGCTCGCTCCCCCTA	CATACGGCCAACCAGTACATACCAG	3333	80321	9161	CEP70	80321	1596	CEP70
DB0001R05C11N2_DN	AD0003R01C13N2_DN	Dn-Dn	CCCGCCATCCTGCTCGCTCCCCCTA	GACACTAAACTGGCTAGCGTCACCT	1	80321	9161	CEP70	7329	3129	UBE2I
DB0001R05C11N2_DN	AD0003R01C23N2_DN	Dn-Dn	CCCGCCATCCTGCTCGCTCCCCCTA	AGCCGGCTTGAACACCCTCTCTAAC	1	80321	9161	CEP70	6810	8013	STX4
DB0001R05C11N2_UP	AD0003R02C09N2_UP	Up-Up	CTGATGGATGGGGCCGCGTGGCTGC	CTGCTAAGCATATACGTCAACAGTT	5	80321	9161	CEP70	10212	3179	DDX39
DB0001R05C11N2_UP	AD0003R03C19N2_UP	Up-Up	CTGATGGATGGGGCCGCGTGGCTGC	AAACAAGGCGTTGTTCGCCGGTTTA	215	80321	9161	CEP70	5347	2963	PLK1
DB0001R05C11N2_UP	AD0003R04C17N2_UP	Up-Up	CTGATGGATGGGGCCGCGTGGCTGC	ATGCTCTGGTACTAATTTAGCCTTC	28	80321	9161	CEP70	129880	10732	BBS5
DB0001R05C11N2_DN	AD0003R04C17N2_DN	Dn-Dn	CCCGCCATCCTGCTCGCTCCCCCTA	CCCTACCCGATCCGACGCACGCCCT	129	80321	9161	CEP70	129880	10732	BBS5
DB0001R05C11N2_UP	AD0003R04C20N2_UP	Up-Up	CTGATGGATGGGGCCGCGTGGCTGC	AATGAAGGAAAACGGGTGAGGCGCG	5	80321	9161	CEP70	153241	10401	CEP120
DB0001R05C11N2_UP	AD0003R05C07N2_UP	Up-Up	CTGATGGATGGGGCCGCGTGGCTGC	TGACTATTTTGATCTGTGGGTCGGA	2	80321	9161	CEP70	93323	7014	HAUS8
DB0001R05C11N2_DN	AD0003R06C08N2_DN	Dn-Dn	CCCGCCATCCTGCTCGCTCCCCCTA	GTAGAAGATATACGAAACGGACCTT	430	80321	9161	CEP70	83540	5774	NUF2
DB0001R05C11N2_UP	AD0003R06C09N2_UP	Up-Up	CTGATGGATGGGGCCGCGTGGCTGC	TATGCGCTTTGCCCGTTGTCTGTGG	87	80321	9161	CEP70	83540	5774	NUF2
DB0001R05C11N2_DN	AD0003R06C09N2_DN	Dn-Dn	CCCGCCATCCTGCTCGCTCCCCCTA	TTCACTAACTGCTAGGGCGTTGTAT	1	80321	9161	CEP70	83540	5774	NUF2
DB0001R05C12N2_UP	AD0001R01C09N2_UP	Up-Up	TTAACATTATACTCTGCTTCGGCGG	AATTGAACGGTCAGTGGCATTCCCG	112	80321	9161	CEP70	7532	801	YWHAG
DB0001R05C12N2_UP	AD0001R06C06N2_UP	Up-Up	TTAACATTATACTCTGCTTCGGCGG	ACTGCCGCGCCATCCAGAAACTTTT	3	80321	9161	CEP70	80321	9161	CEP70
DB0001R05C12N2_DN	AD0001R06C06N2_DN	Dn-Dn	CTCCAGGTCGCCGCCTGCCGCCTTC	TGGAAGCTGCCTTCTAAGGCTGCAG	1	80321	9161	CEP70	80321	9161	CEP70
DB0001R05C12N2_UP	AD0001R07C09N2_UP	Up-Up	TTAACATTATACTCTGCTTCGGCGG	AAGAACTTCGTTGCTTTGAGACTTA	3	80321	9161	CEP70	55233	925	MOBKL1B
DB0001R05C12N2_UP	AD0001R09C21N1_UP	Up-Up	TTAACATTATACTCTGCTTCGGCGG	GGTGAGGGGGTTAGCATCGCGAGTA	2	80321	9161	CEP70	10320	2940	IKZF1
DB0001R05C12N2_DN	AD0001R09C21N1_DN	Dn-Dn	CTCCAGGTCGCCGCCTGCCGCCTTC	AGATGTATAATCCTTTATAGCTTCA	2	80321	9161	CEP70	10320	2940	IKZF1
DB0001R05C12N2_UP	AD0002R01C11N2_UP	Up-Up	TTAACATTATACTCTGCTTCGGCGG	CGTGGGCGTAGGAGACCGGGGGTGC	175	80321	9161	CEP70	11030	3504	RBPMS
DB0001R05C12N2_UP	AD0002R01C16N2_UP	Up-Up	TTAACATTATACTCTGCTTCGGCGG	TCCGTAGTATGCGTCCCGCGGGGGA	524	80321	9161	CEP70	11030	3504	RBPMS
DB0001R05C12N2_DN	AD0002R01C16N2_DN	Dn-Dn	CTCCAGGTCGCCGCCTGCCGCCTTC	AGGGGAGCGATTAGGGAATAGTCAC	72	80321	9161	CEP70	11030	3504	RBPMS
DB0001R05C12N2_DN	AD0002R03C13N2_DN	Dn-Dn	CTCCAGGTCGCCGCCTGCCGCCTTC	GCCCCTCCTAGCACAGTCTTTTGAC	23	80321	9161	CEP70	164045	53147	HFM1
DB0001R05C12N2_UP	AD0002R08C15N2_UP	Up-Up	TTAACATTATACTCTGCTTCGGCGG	TATCGGCTTATATTAGCCTTGGTAA	11	80321	9161	CEP70	10464	71402	PIBF1
DB0001R05C12N2_DN	AD0002R08C15N2_DN	Dn-Dn	CTCCAGGTCGCCGCCTGCCGCCTTC	CCGGCGGCCTGTCCATACGTGGGCA	157	80321	9161	CEP70	10464	71402	PIBF1
DB0001R05C12N2_UP	AD0002R08C16N1_UP	Up-Up	TTAACATTATACTCTGCTTCGGCGG	TACTTTTGTTCTTTCATATTTCTAA	315	80321	9161	CEP70	10464	71402	PIBF1
DB0001R05C12N2_DN	AD0002R08C16N1_DN	Dn-Dn	CTCCAGGTCGCCGCCTGCCGCCTTC	AAAGAACAACAAGACGGGCAAGAAC	24	80321	9161	CEP70	10464	71402	PIBF1
DB0001R05C12N2_DN	AD0002R12C05N1_DN	Dn-Dn	CTCCAGGTCGCCGCCTGCCGCCTTC	TATTCTCTAATTAAGATACTTCGCC	1	80321	9161	CEP70	1032	3933	CDKN2D
DB0001R05C12N2_UP	AD0002R15C10N2_UP	Up-Up	TTAACATTATACTCTGCTTCGGCGG	TCTTTCCATATAAATGCGGAACGTC	876	80321	9161	CEP70	80321	1596	CEP70
DB0001R05C12N2_DN	AD0002R15C10N2_DN	Dn-Dn	CTCCAGGTCGCCGCCTGCCGCCTTC	GTGCATTCTCTCTAACCCAAATGGC	404	80321	9161	CEP70	80321	1596	CEP70
DB0001R05C12N2_UP	AD0002R15C12N2_UP	Up-Up	TTAACATTATACTCTGCTTCGGCGG	CTGAATATATGTGATGGTATTGAGG	452	80321	9161	CEP70	80321	1596	CEP70
DB0001R05C12N2_DN	AD0002R15C12N2_DN	Dn-Dn	CTCCAGGTCGCCGCCTGCCGCCTTC	CATACGGCCAACCAGTACATACCAG	276	80321	9161	CEP70	80321	1596	CEP70
DB0001R05C12N2_DN	AD0002R15C19N2_DN	Dn-Dn	CTCCAGGTCGCCGCCTGCCGCCTTC	CATCAGGTGTCACAACTGCTGTGAA	1	80321	9161	CEP70	22852	70210	ANKRD26
DB0001R05C20N2_UP	AD0001R01C09N2_UP	Up-Up	CCCCATGATTTCAAAAGAAAATATT	AATTGAACGGTCAGTGGCATTCCCG	1	10733	2057	PLK4	7532	801	YWHAG
DB0001R05C20N2_UP	AD0001R01C10N2_UP	Up-Up	CCCCATGATTTCAAAAGAAAATATT	ATCGTACATTCAATCTATGCGACCG	9	10733	2057	PLK4	7532	801	YWHAG
DB0001R05C20N2_DN	AD0001R01C10N2_DN	Dn-Dn	GACAGAACGAATCTTAATTCGTCCA	CATCACCGCCACTTGTTACATGAAA	197	10733	2057	PLK4	7532	801	YWHAG
DB0001R05C20N2_UP	AD0001R01C12N2_UP	Up-Up	CCCCATGATTTCAAAAGAAAATATT	CACATATAAAATCTTCATGTGCAAT	1	10733	2057	PLK4	1020	3701	CDK5
DB0001R05C20N2_DN	AD0001R02C15N1_DN	Dn-Dn	GACAGAACGAATCTTAATTCGTCCA	TGCATCCGTATTCAATCAGCCACGA	1	10733	2057	PLK4	10376	229	TUBA1B
DB0001R05C20N2_UP	AD0001R03C02N2_UP	Up-Up	CCCCATGATTTCAAAAGAAAATATT	TGTACTTTAGCATTATACATATGTC	17	10733	2057	PLK4	55722	4	CEP72
DB0001R05C20N2_UP	AD0001R03C05N2_UP	Up-Up	CCCCATGATTTCAAAAGAAAATATT	GAGACTTAAGGTTCTTAGAGATTGG	1	10733	2057	PLK4	261734	10399	NPHP4
DB0001R05C20N2_DN	AD0001R03C05N2_DN	Dn-Dn	GACAGAACGAATCTTAATTCGTCCA	AGACTGGCCGTAGTACGAAGCACCC	44	10733	2057	PLK4	261734	10399	NPHP4
DB0001R05C20N2_UP	AD0001R03C23N2_UP	Up-Up	CCCCATGATTTCAAAAGAAAATATT	CACCGGCATGTGTGGTATACGCGAG	1	10733	2057	PLK4	11104	11609	KATNA1
DB0001R05C20N2_UP	AD0001R03C24N2_UP	Up-Up	CCCCATGATTTCAAAAGAAAATATT	CCTGCAGGGTATACACCCATCGGCG	1	10733	2057	PLK4	11104	11609	KATNA1
DB0001R05C20N2_UP	AD0001R04C17N2_UP	Up-Up	CCCCATGATTTCAAAAGAAAATATT	CTATGCTTTCCACAAAGTGTTATGT	7	10733	2057	PLK4	132320	12277	SCLT1
DB0001R05C20N2_UP	AD0001R05C20N2_UP	Up-Up	CCCCATGATTTCAAAAGAAAATATT	CACGACCCTGCAGTGCGAGGGACGC	59	10733	2057	PLK4	29911	573	HOOK2
DB0001R05C20N2_DN	AD0001R09C21N1_DN	Dn-Dn	GACAGAACGAATCTTAATTCGTCCA	AGATGTATAATCCTTTATAGCTTCA	1	10733	2057	PLK4	10320	2940	IKZF1
DB0001R05C20N2_DN	AD0001R10C10N2_DN	Dn-Dn	GACAGAACGAATCTTAATTCGTCCA	GCTCACTAGACTAGGAATTCGTAAA	1	10733	2057	PLK4	10376	7910	TUBA1B
DB0001R05C20N2_UP	AD0001R10C18N2_UP	Up-Up	CCCCATGATTTCAAAAGAAAATATT	CAACGGGGGTAGGGGTGATTATGAG	7	10733	2057	PLK4	11116	7071	FGFR1OP
DB0001R05C20N2_UP	AD0001R11C09N2_UP	Up-Up	CCCCATGATTTCAAAAGAAAATATT	AACATGAGCGTCATCTCATGCAAGT	105	10733	2057	PLK4	5518	5861	PPP2R1A
DB0001R05C20N2_DN	AD0001R11C09N2_DN	Dn-Dn	GACAGAACGAATCTTAATTCGTCCA	GCCGTTGAGTCCAGGTCGGGAACGC	97	10733	2057	PLK4	5518	5861	PPP2R1A
DB0001R05C20N2_DN	AD0001R11C11N2_DN	Dn-Dn	GACAGAACGAATCTTAATTCGTCCA	CTCCTAGGCGCTACATCCAACAACA	174	10733	2057	PLK4	5518	5861	PPP2R1A
DB0001R05C20N2_UP	AD0001R13C12N2_UP	Up-Up	CCCCATGATTTCAAAAGAAAATATT	GCGGCGCCGAGGAAGAGGGACCGTG	1	10733	2057	PLK4	26140	52663	TTLL3
DB0001R05C20N2_UP	AD0001R13C14N2_UP	Up-Up	CCCCATGATTTCAAAAGAAAATATT	CTTATACCTTCTTAATTAATCCTTC	21	10733	2057	PLK4	8655	56155	DYNLL1
DB0001R05C20N2_UP	AD0001R13C21N1_UP	Up-Up	CCCCATGATTTCAAAAGAAAATATT	TGGATATCTGATTGAAGTGGGTAGG	4	10733	2057	PLK4	22919	56115	MAPRE1
DB0001R05C20N2_DN	AD0001R13C21N1_DN	Dn-Dn	GACAGAACGAATCTTAATTCGTCCA	CCAGTCTGTCCCCTATCGCGGCAC	1	10733	2057	PLK4	22919	56115	MAPRE1
DB0001R05C20N2_UP	AD0001R14C20N1_UP	Up-Up	CCCCATGATTTCAAAAGAAAATATT	ATGTGGTAGTAGGCGTGTTTAACCA	10	10733	2057	PLK4	3796	8070	KIF2A
DB0001R05C20N2_UP	AD0001R15C05N2_UP	Up-Up	CCCCATGATTTCAAAAGAAAATATT	CTTAGCAGCACAGTGACAACAGATC	1	10733	2057	PLK4	7531	34	YWHAE
DB0001R05C20N2_DN	AD0001R15C05N2_DN	Dn-Dn	GACAGAACGAATCTTAATTCGTCCA	ATAAGTCCGGCAACTTGACCGAGGT	3	10733	2057	PLK4	7531	34	YWHAE
DB0001R05C20N2_DN	AD0001R15C06N2_DN	Dn-Dn	GACAGAACGAATCTTAATTCGTCCA	CTGTGTGAGCGACGCACGAGCGCCT	1	10733	2057	PLK4	7531	34	YWHAE
DB0001R05C20N2_DN	AD0002R01C06N2_DN	Dn-Dn	GACAGAACGAATCTTAATTCGTCCA	TCAAAAGGTAATGAAAAGCGATTGA	1	10733	2057	PLK4	3320	56677	HSP90AA1
DB0001R05C20N2_UP	AD0002R01C11N2_UP	Up-Up	CCCCATGATTTCAAAAGAAAATATT	CGTGGGCGTAGGAGACCGGGGGTGC	18	10733	2057	PLK4	11030	3504	RBPMS
DB0001R05C20N2_DN	AD0002R01C11N2_DN	Dn-Dn	GACAGAACGAATCTTAATTCGTCCA	CACCCCCCCAGACCCCGGACATTCG	14	10733	2057	PLK4	11030	3504	RBPMS
DB0001R05C20N2_UP	AD0002R01C16N2_UP	Up-Up	CCCCATGATTTCAAAAGAAAATATT	TCCGTAGTATGCGTCCCGCGGGGGA	53	10733	2057	PLK4	11030	3504	RBPMS
DB0001R05C20N2_DN	AD0002R01C16N2_DN	Dn-Dn	GACAGAACGAATCTTAATTCGTCCA	AGGGGAGCGATTAGGGAATAGTCAC	49	10733	2057	PLK4	11030	3504	RBPMS
DB0001R05C20N2_UP	AD0002R02C01N2_UP	Up-Up	CCCCATGATTTCAAAAGAAAATATT	TGCTGGGGGAACCCGCATCGAACCC	1	10733	2057	PLK4	55165	4717	CEP55
DB0001R05C20N2_UP	AD0002R02C02N1_UP	Up-Up	CCCCATGATTTCAAAAGAAAATATT	TGGAATGAGTAGGAGGTGACTGTGC	56	10733	2057	PLK4	163	4761	AP2B1
DB0001R05C20N2_DN	AD0002R02C03N2_DN	Dn-Dn	GACAGAACGAATCTTAATTCGTCCA	GCGCTTTGACACTGATGACTCACCC	1	10733	2057	PLK4	163	4761	AP2B1
DB0001R05C20N2_UP	AD0002R02C04N2_UP	Up-Up	CCCCATGATTTCAAAAGAAAATATT	GGGGACTGGGTTTCTTGGGTGCCCT	1	10733	2057	PLK4	29883	10940	CNOT7
DB0001R05C20N2_DN	AD0002R05C18N2_DN	Dn-Dn	GACAGAACGAATCTTAATTCGTCCA	TGCTATAACCTCAAAGTACCGTTCC	1	10733	2057	PLK4	7846	4595	TUBA1A
DB0001R05C20N2_UP	AD0002R07C03N2_UP	Up-Up	CCCCATGATTTCAAAAGAAAATATT	CGTGGGAGTGGACAGGTGAGGGCGT	1	10733	2057	PLK4	95681	71181	TSGA14
DB0001R05C20N2_UP	AD0002R08C08N2_UP	Up-Up	CCCCATGATTTCAAAAGAAAATATT	GAATCCTTCAGTACGGGCGGGGGGC	1	10733	2057	PLK4	79600	71186	TCTN1
DB0001R05C20N2_UP	AD0002R08C15N2_UP	Up-Up	CCCCATGATTTCAAAAGAAAATATT	TATCGGCTTATATTAGCCTTGGTAA	149	10733	2057	PLK4	10464	71402	PIBF1
DB0001R05C20N2_DN	AD0002R08C15N2_DN	Dn-Dn	GACAGAACGAATCTTAATTCGTCCA	CCGGCGGCCTGTCCATACGTGGGCA	13	10733	2057	PLK4	10464	71402	PIBF1
DB0001R05C20N2_UP	AD0002R08C16N1_UP	Up-Up	CCCCATGATTTCAAAAGAAAATATT	TACTTTTGTTCTTTCATATTTCTAA	142	10733	2057	PLK4	10464	71402	PIBF1
DB0001R05C20N2_DN	AD0002R08C16N1_DN	Dn-Dn	GACAGAACGAATCTTAATTCGTCCA	AAAGAACAACAAGACGGGCAAGAAC	712	10733	2057	PLK4	10464	71402	PIBF1
DB0001R05C20N2_DN	AD0002R09C01N2_DN	Dn-Dn	GACAGAACGAATCTTAATTCGTCCA	CTGCGGACATGTTCAAGACATACAC	258	10733	2057	PLK4	6683	72169	SPAST
DB0001R05C20N2_UP	AD0002R09C17N2_UP	Up-Up	CCCCATGATTTCAAAAGAAAATATT	GTGATCGCTCCTCGATCAGGACACT	9	10733	2057	PLK4	282809	1515	POC1B
DB0001R05C20N2_UP	AD0002R10C10N2_UP	Up-Up	CCCCATGATTTCAAAAGAAAATATT	GGGGTGAAGGCCAAACTGAGCTGGC	4	10733	2057	PLK4	79959	1190	CEP76
DB0001R05C20N2_DN	AD0002R10C10N2_DN	Dn-Dn	GACAGAACGAATCTTAATTCGTCCA	TGCGATACGTTTAATCGATCAAGAT	63	10733	2057	PLK4	79959	1190	CEP76
DB0001R05C20N2_DN	AD0002R13C21N2_DN	Dn-Dn	GACAGAACGAATCTTAATTCGTCCA	CCGGCAAGCGTCAGATTCGACCGGC	1	10733	2057	PLK4	56904	6148	SH3GLB2
DB0001R05C20N2_UP	AD0002R16C03N2_UP	Up-Up	CCCCATGATTTCAAAAGAAAATATT	GGGAATGGGAACCTATGATAGCTGTT	6	10733	2057	PLK4	22852	70210	ANKRD26
DB0001R05C20N2_DN	AD0002R16C03N2_DN	Dn-Dn	GACAGAACGAATCTTAATTCGTCCA	GACAGAGATAGCATACTACCTAATA	66	10733	2057	PLK4	22852	70210	ANKRD26
DB0001R05C20N2_UP	AD0003R01C12N2_UP	Up-Up	CCCCATGATTTCAAAAGAAAATATT	GGTTTCGTCATCGACTCCTAGAGGG	61	10733	2057	PLK4	7329	3129	UBE2I
DB0001R05C20N2_UP	AD0003R01C23N2_UP	Up-Up	CCCCATGATTTCAAAAGAAAATATT	AGCTCATTCGTGTGATTCCGTGTAT	35	10733	2057	PLK4	6810	8013	STX4
DB0001R05C20N2_DN	AD0003R02C02N1_DN	Dn-Dn	GACAGAACGAATCTTAATTCGTCCA	AGACAAACACACATTTCAGATAGCA	1	10733	2057	PLK4	9112	8956	MTA1
DB0001R05C20N2_UP	AD0003R02C03N2_UP	Up-Up	CCCCATGATTTCAAAAGAAAATATT	ATTAGAGGATCCTTACACTAAGCAG	56	10733	2057	PLK4	5932	1563	RBBP8
DB0001R05C20N2_UP	AD0003R02C08N1_UP	Up-Up	CCCCATGATTTCAAAAGAAAATATT	TGCGGTGAGGGGTGGTGGCGGGGGG	1	10733	2057	PLK4	6844	4137	VAMP2
DB0001R05C20N2_UP	AD0003R02C19N2_UP	Up-Up	CCCCATGATTTCAAAAGAAAATATT	AATGTTTCATCCTACGTGTATGAAG	13	10733	2057	PLK4	114932	2777	MRFAP1L1
DB0001R05C20N2_DN	AD0003R03C20N2_DN	Dn-Dn	GACAGAACGAATCTTAATTCGTCCA	TTGGAAGTTTTCCCATCAACGATAG	69	10733	2057	PLK4	5347	2963	PLK1
DB0001R05C20N2_DN	AD0003R04C10N2_DN	Dn-Dn	GACAGAACGAATCTTAATTCGTCCA	TCTTCTATCTTTCCTCATATATCAA	38	10733	2057	PLK4	9702	10302	CEP57
DB0001R05C20N2_DN	AD0003R05C07N2_DN	Dn-Dn	GACAGAACGAATCTTAATTCGTCCA	GCGTTCACAATAAACAAGGTAAATG	1	10733	2057	PLK4	93323	7014	HAUS8
DB0001R05C20N2_DN	AD0003R05C20N2_DN	Dn-Dn	GACAGAACGAATCTTAATTCGTCCA	CCATGACTTACCGACAGAGAAAATA	1	10733	2057	PLK4	9094	2588	UNC119
DB0001R05C20N2_DN	AD0003R05C23N2_DN	Dn-Dn	GACAGAACGAATCTTAATTCGTCCA	AGTGCTAGGCCAAACATATCTAATC	1	10733	2057	PLK4	55722	3636	CEP72
DB0001R05C20N2_DN	AD0003R06C01N2_DN	Dn-Dn	GACAGAACGAATCTTAATTCGTCCA	AATGGTCACAAAGATTTTCGTTAGG	65	10733	2057	PLK4	55722	3636	CEP72
DB0001R06C01N2_DN	AD0001R01C09N2_DN	Dn-Dn	GCACCCACGCCCGTGGATCCGACAG	ATCATGCCGCGCTAGTTGGAGCTCT	288	10733	2057	PLK4	7532	801	YWHAG
DB0001R06C01N2_UP	AD0001R01C10N2_UP	Up-Up	CGCCTGTGGGCGGGGAGTGGTATCG	ATCGTACATTCAATCTATGCGACCG	62	10733	2057	PLK4	7532	801	YWHAG
DB0001R06C01N2_DN	AD0001R01C10N2_DN	Dn-Dn	GCACCCACGCCCGTGGATCCGACAG	CATCACCGCCACTTGTTACATGAAA	251	10733	2057	PLK4	7532	801	YWHAG
DB0001R06C01N2_UP	AD0001R04C08N2_UP	Up-Up	CGCCTGTGGGCGGGGAGTGGTATCG	AATGTAGGGTCTTGTGTGCCGTAGG	35	10733	2057	PLK4	6102	11374	RP2
DB0001R06C01N2_DN	AD0001R04C13N2_DN	Dn-Dn	GCACCCACGCCCGTGGATCCGACAG	AATCAAGCAACGCACAGGATCCTGA	1	10733	2057	PLK4	26146	11570	TRAF3IP1
DB0001R06C01N2_UP	AD0001R05C11N2_UP	Up-Up	CGCCTGTGGGCGGGGAGTGGTATCG	CGATAATACGGTAAAGTGCTAGGAG	31	10733	2057	PLK4	115106	13260	HAUS1
DB0001R06C01N2_DN	AD0001R06C09N2_DN	Dn-Dn	GCACCCACGCCCGTGGATCCGACAG	CGCATTTGGCAGTGACCATTAACTA	21	10733	2057	PLK4	5108	8878	PCM1
DB0001R06C01N2_DN	AD0001R07C07N2_DN	Dn-Dn	GCACCCACGCCCGTGGATCCGACAG	CGAATGCCTAATATAGGACCATTAG	157	10733	2057	PLK4	79003	3288	MIS12
DB0001R06C01N2_UP	AD0001R09C21N1_UP	Up-Up	CGCCTGTGGGCGGGGAGTGGTATCG	GGTGAGGGGGTTAGCATCGCGAGTA	83	10733	2057	PLK4	10320	2940	IKZF1
DB0001R06C01N2_UP	AD0001R09C24N2_UP	Up-Up	CGCCTGTGGGCGGGGAGTGGTATCG	TACATTCTTGGGAAGTTCGCTAGCG	162	10733	2057	PLK4	90410	10243	IFT20
DB0001R06C01N2_UP	AD0001R15C06N2_UP	Up-Up	CGCCTGTGGGCGGGGAGTGGTATCG	ATCGATCTATAATTGCAGTTTTGGT	38	10733	2057	PLK4	7531	34	YWHAE
DB0001R06C01N2_UP	AD0002R01C08N2_UP	Up-Up	CGCCTGTGGGCGGGGAGTGGTATCG	GGGTATTAGACTAGATCGAACAGGG	1	10733	2057	PLK4	10460	56175	TACC3
DB0001R06C01N2_UP	AD0002R01C16N2_UP	Up-Up	CGCCTGTGGGCGGGGAGTGGTATCG	TCCGTAGTATGCGTCCCGCGGGGGA	204	10733	2057	PLK4	11030	3504	RBPMS
DB0001R06C01N2_DN	AD0002R01C16N2_DN	Dn-Dn	GCACCCACGCCCGTGGATCCGACAG	AGGGGAGCGATTAGGGAATAGTCAC	116	10733	2057	PLK4	11030	3504	RBPMS
DB0001R06C01N2_UP	AD0002R02C04N2_UP	Up-Up	CGCCTGTGGGCGGGGAGTGGTATCG	GGGGACTGGGTTTCTTGGGTGCCCT	1	10733	2057	PLK4	29883	10940	CNOT7
DB0001R06C01N2_UP	AD0002R03C22N2_UP	Up-Up	CGCCTGTGGGCGGGGAGTGGTATCG	GGCGGTGGTGGGGTAGGCTAGGCCG	1	10733	2057	PLK4	54930	3863	HAUS4
DB0001R06C01N2_UP	AD0002R04C17N2_UP	Up-Up	CGCCTGTGGGCGGGGAGTGGTATCG	AGTAGGTTTACCACCTTAATCAATT	2	10733	2057	PLK4	25886	4487	POC1A
DB0001R06C01N2_UP	AD0002R07C20N2_UP	Up-Up	CGCCTGTGGGCGGGGAGTGGTATCG	CTGTGTTGAGCTTCGGTTTATACCA	29	10733	2057	PLK4	5048	12270	PAFAH1B1
DB0001R06C01N2_UP	AD0002R08C15N2_UP	Up-Up	CGCCTGTGGGCGGGGAGTGGTATCG	TATCGGCTTATATTAGCCTTGGTAA	5	10733	2057	PLK4	10464	71402	PIBF1
DB0001R06C01N2_UP	AD0002R08C16N1_UP	Up-Up	CGCCTGTGGGCGGGGAGTGGTATCG	TACTTTTGTTCTTTCATATTTCTAA	62	10733	2057	PLK4	10464	71402	PIBF1
DB0001R06C01N2_DN	AD0002R09C03N2_DN	Dn-Dn	GCACCCACGCCCGTGGATCCGACAG	CGACTCACTTTTAAAAACAACTAAG	1	10733	2057	PLK4	10460	71455	TACC3
DB0001R06C01N2_DN	AD0002R09C12N2_DN	Dn-Dn	GCACCCACGCCCGTGGATCCGACAG	CTTACTTATGTTGCACGGGAGGTCT	1	10733	2057	PLK4	51175	1716	TUBE1
DB0001R06C01N2_UP	AD0002R10C06N2_UP	Up-Up	CGCCTGTGGGCGGGGAGTGGTATCG	AATAGAAAGTCCGGTCTCGCTTCAT	35	10733	2057	PLK4	79959	1190	CEP76
DB0001R06C01N2_DN	AD0002R10C06N2_DN	Dn-Dn	GCACCCACGCCCGTGGATCCGACAG	GTGATACCAAAGGCGACAGCCGGGA	162	10733	2057	PLK4	79959	1190	CEP76
DB0001R06C01N2_UP	AD0002R10C10N2_UP	Up-Up	CGCCTGTGGGCGGGGAGTGGTATCG	GGGGTGAAGGCCAAACTGAGCTGGC	4	10733	2057	PLK4	79959	1190	CEP76
DB0001R06C01N2_DN	AD0002R10C10N2_DN	Dn-Dn	GCACCCACGCCCGTGGATCCGACAG	TGCGATACGTTTAATCGATCAAGAT	396	10733	2057	PLK4	79959	1190	CEP76
DB0001R06C01N2_DN	AD0002R15C12N2_DN	Dn-Dn	GCACCCACGCCCGTGGATCCGACAG	CATACGGCCAACCAGTACATACCAG	47	10733	2057	PLK4	80321	1596	CEP70
DB0001R06C01N2_DN	AD0003R01C02N1_DN	Dn-Dn	GCACCCACGCCCGTGGATCCGACAG	TGCAGTTGTATCGAGAACGCATCAA	1	10733	2057	PLK4	10013	2397	HDAC6
DB0001R06C01N2_UP	AD0003R02C05N1_UP	Up-Up	CGCCTGTGGGCGGGGAGTGGTATCG	CACCGGGGGTGGTAGGGGGACTGGG	5	10733	2057	PLK4	5932	1563	RBBP8
DB0001R06C01N2_UP	AD0003R02C15N1_UP	Up-Up	CGCCTGTGGGCGGGGAGTGGTATCG	AGAGTTTTTAATAACAGATGGTATTTAGT	13	10733	2057	PLK4	27258	5664	LSM3
DB0001R06C01N2_UP	AD0003R05C11N2_UP	Up-Up	CGCCTGTGGGCGGGGAGTGGTATCG	AAACCGCAGGTTTGTGTTAGTTCTA	134	10733	2057	PLK4	93323	7014	HAUS8
DB0001R06C03N2_DN	AD0001R01C01N2_DN	Dn-Dn	ATTCTAACTCACTGTGCCGGTAATG	TTACTCTTCTAGCGAAACAACGCTC	1	80184	2699	CEP290	9814	9688	SFI1
DB0001R06C03N2_DN	AD0001R02C14N2_DN	Dn-Dn	ATTCTAACTCACTGTGCCGGTAATG	TTGCCGCATCTTCCCCCACAATCTC	1	80184	2699	CEP290	10376	229	TUBA1B
DB0001R06C03N2_DN	AD0001R03C05N2_DN	Dn-Dn	ATTCTAACTCACTGTGCCGGTAATG	AGACTGGCCGTAGTACGAAGCACCC	1	80184	2699	CEP290	261734	10399	NPHP4
DB0001R06C03N2_DN	AD0001R06C08N1_DN	Dn-Dn	ATTCTAACTCACTGTGCCGGTAATG	CAAGAAAAATGTGTCTTTAAAACGC	88	80184	2699	CEP290	80321	9161	CEP70
DB0001R06C03N2_UP	AD0002R03C13N2_UP	Up-Up	GCCCGGTTGGATTGGGTCTGTTTGG	ATGGCGACCGGGGCTCTCGGGGGGG	1	80184	2699	CEP290	164045	53147	HFM1
DB0001R06C03N2_UP	AD0002R04C21N2_UP	Up-Up	GCCCGGTTGGATTGGGTCTGTTTGG	CCCAGGGGGGTGTACCGGGAGTGTG	12	80184	2699	CEP290	5576	4132	PRKAR2A
DB0001R06C03N2_DN	AD0002R14C24N1_DN	Dn-Dn	ATTCTAACTCACTGTGCCGGTAATG	GGAGTTCCGCGGGCATCCAGCCTCG	4	80184	2699	CEP290	1069	5663	CETN2
DB0001R06C03N2_DN	AD0003R01C02N1_DN	Dn-Dn	ATTCTAACTCACTGTGCCGGTAATG	TGCAGTTGTATCGAGAACGCATCAA	1	80184	2699	CEP290	10013	2397	HDAC6
DB0001R06C03N2_UP	AD0003R02C24N1_UP	Up-Up	GCCCGGTTGGATTGGGTCTGTTTGG	GCACGTTGCTCTTCCTGTTGTACTT	1	80184	2699	CEP290	6271	5964	S100A1
DB0001R06C04N2_DN	AD0002R02C20N1_DN	Dn-Dn	GGACAATACAGGGTCGACGAGCATA	ATTAGAACCGAGCAAACCACAATAC	7	80184	2699	CEP290	49856	55298	WDR8
DB0001R06C04N2_DN	AD0002R11C05N2_DN	Dn-Dn	GGACAATACAGGGTCGACGAGCATA	CTACAACGTACGCAGTGCATATATG	1	80184	2699	CEP290	27077	4426	B9D1
DB0001R06C04N2_DN	AD0002R16C03N2_DN	Dn-Dn	GGACAATACAGGGTCGACGAGCATA	GACAGAGATAGCATACTACCTAATA	1	80184	2699	CEP290	22852	70210	ANKRD26
DB0001R06C04N2_UP	AD0003R02C08N1_UP	Up-Up	AGGAGTCGTGGGTGCGTGGGGGCGA	TGCGGTGAGGGGTGGTGGCGGGGGG	65	80184	2699	CEP290	6844	4137	VAMP2
DB0001R06C05N2_UP	AD0002R13C17N2_UP	Up-Up	TCGGTTAATCTACCTTAACGTGTTA	ACATACTTAGCCGGTTTTCCTCCGT	52	11258	3972	DCTN3	665	2427	BNIP3L
DB0001R06C05N2_DN	AD0002R14C05N2_DN	Dn-Dn	ACGAAAAGAGGCCAGAATAAAGACC	CTCCAGAGCGTCCCGTGCCACGCAC	1	11258	3972	DCTN3	638	3740	BIK
DB0001R06C05N2_UP	AD0003R03C18N2_UP	Up-Up	TCGGTTAATCTACCTTAACGTGTTA	AAGACGATGGGGGGTAGGACGGGGG	1	11258	3972	DCTN3	26140	9089	TTLL3
DB0001R06C07N2_DN	AD0001R03C24N2_DN	Dn-Dn	CGGAGACTACCAACCAGAACCAAAC	TTAACCACGTTGATGCTCCGTCGAA	1	11258	3972	DCTN3	11104	11609	KATNA1
DB0001R06C07N2_DN	AD0001R04C07N2_DN	Dn-Dn	CGGAGACTACCAACCAGAACCAAAC	TTTAATTTCCGACTTCTGTAGCTCC	1	11258	3972	DCTN3	6102	11374	RP2
DB0001R06C07N2_DN	AD0001R16C16N1_DN	Dn-Dn	CGGAGACTACCAACCAGAACCAAAC	ATTACCAGACAAGACGTTACACGGC	1	11258	3972	DCTN3	54801	8819	HAUS6
DB0001R06C07N2_UP	AD0002R02C13N2_UP	Up-Up	TAGTCAATCATGGCTTAGGTTAATA	AAACAATGGCACGCAGATGGGCCTC	6	11258	3972	DCTN3	896	6197	CCND3
DB0001R06C07N2_DN	AD0002R04C19N2_DN	Dn-Dn	CGGAGACTACCAACCAGAACCAAAC	CAAAGACCATAAGAGGCTTATTATT	43	11258	3972	DCTN3	5576	4132	PRKAR2A
DB0001R06C07N2_UP	AD0002R07C20N2_UP	Up-Up	TAGTCAATCATGGCTTAGGTTAATA	CTGTGTTGAGCTTCGGTTTATACCA	22	11258	3972	DCTN3	5048	12270	PAFAH1B1
DB0001R06C07N2_DN	AD0002R08C16N1_DN	Dn-Dn	CGGAGACTACCAACCAGAACCAAAC	AAAGAACAACAAGACGGGCAAGAAC	1	11258	3972	DCTN3	10464	71402	PIBF1
DB0001R06C07N2_UP	AD0002R09C03N2_UP	Up-Up	TAGTCAATCATGGCTTAGGTTAATA	GACGCATGTGAAACGGCTAGTAGGA	20	11258	3972	DCTN3	10460	71455	TACC3
DB0001R06C07N2_DN	AD0002R14C11N2_DN	Dn-Dn	CGGAGACTACCAACCAGAACCAAAC	TTTTCGCAGTGAGCACTTGTTATCC	2	11258	3972	DCTN3	84100	1857	ARL6
DB0001R06C07N2_DN	AD0002R14C15N2_DN	Dn-Dn	CGGAGACTACCAACCAGAACCAAAC	GTACTACCAAATGAAATCTCAACTC	3	11258	3972	DCTN3	1639	8953	DCTN1
DB0001R06C07N2_DN	AD0003R02C23N1_DN	Dn-Dn	CGGAGACTACCAACCAGAACCAAAC	ACGGGCTAATACAATAGTGTTAATG	21	11258	3972	DCTN3	6271	5964	S100A1
DB0001R06C08N2_UP	AD0001R06C02N2_UP	Up-Up	TTCGTTTCCACTGGTTAGTGCTGCC	AGGACTCTTTTAGGATACGGTTTAC	45	79003	3288	MIS12	51259	6396	TMEM216
DB0001R06C08N2_DN	AD0001R13C11N2_DN	Dn-Dn	CTTATGATACGGCGCGTTCACAGTG	GATGTCCGTTTAATAAGTTAACACG	1	79003	3288	MIS12	164045	55072	HFM1
DB0001R06C08N2_DN	AD0001R13C24N2_DN	Dn-Dn	CTTATGATACGGCGCGTTCACAGTG	CAAAATATAGTGTCAAGTAAAAGTG	1	79003	3288	MIS12	25886	56591	POC1A
DB0001R06C08N2_UP	AD0001R15C06N2_UP	Up-Up	TTCGTTTCCACTGGTTAGTGCTGCC	ATCGATCTATAATTGCAGTTTTGGT	1	79003	3288	MIS12	7531	34	YWHAE
DB0001R06C08N2_DN	AD0001R15C06N2_DN	Dn-Dn	CTTATGATACGGCGCGTTCACAGTG	CTGTGTGAGCGACGCACGAGCGCCT	1	79003	3288	MIS12	7531	34	YWHAE
DB0001R06C08N2_UP	AD0002R04C07N2_UP	Up-Up	TTCGTTTCCACTGGTTAGTGCTGCC	GAGGACCCAACTGCGATGTATGAGG	1	79003	3288	MIS12	25886	4487	POC1A
DB0001R06C08N2_DN	AD0002R12C05N1_DN	Dn-Dn	CTTATGATACGGCGCGTTCACAGTG	TATTCTCTAATTAAGATACTTCGCC	1	79003	3288	MIS12	1032	3933	CDKN2D
DB0001R06C08N2_DN	AD0003R03C21N2_DN	Dn-Dn	CTTATGATACGGCGCGTTCACAGTG	CAAGCCAACCAATGGTATTAAACTG	50	79003	3288	MIS12	1781	291	DYNC1I2
DB0001R06C08N2_DN	AD0003R05C11N2_DN	Dn-Dn	CTTATGATACGGCGCGTTCACAGTG	GTGATTCGATATGATACAAATGTCC	1	79003	3288	MIS12	93323	7014	HAUS8
DB0001R06C08N2_UP	AD0003R05C23N2_UP	Up-Up	TTCGTTTCCACTGGTTAGTGCTGCC	TACTACGCAAGGATGGAAGGGTTAC	27	79003	3288	MIS12	55722	3636	CEP72
DB0001R06C11N2_DN	AD0001R05C21N2_DN	Dn-Dn	AGGCCTGCCTGATTCCAGCTTCCAA	CGGTCGGTGAACTTGGCTAATGGAG	1	79003	3288	MIS12	29911	573	HOOK2
DB0001R06C11N2_UP	AD0001R07C17N2_UP	Up-Up	TATAGCCGAACGGAGTTTAAAGGGG	TAGTCGCGGTCGGGGATAAGCTTTA	1	79003	3288	MIS12	5111	3156	PCNA
DB0001R06C11N2_DN	AD0002R12C04N1_DN	Dn-Dn	AGGCCTGCCTGATTCCAGCTTCCAA	CTTAAGGTGAGTTATCCATATCTAT	1	79003	3288	MIS12	1032	3933	CDKN2D
DB0001R06C12N1_UP	AD0002R15C13N2_UP	Up-Up	GTGTTGTAGGGAGCGTCGGGTTGCG	GAGGTCAATTGGCGTTTTTAGACGC	166	55233	925	MOBKL1B	23177	3746	CEP68
DB0001R06C13N2_UP	AD0001R01C10N2_UP	Up-Up	TCTAGAGGGGAGAGGCAGAGTGGTG	ATCGTACATTCAATCTATGCGACCG	173	55233	925	MOBKL1B	7532	801	YWHAG
DB0001R06C13N2_DN	AD0002R01C04N2_DN	Dn-Dn	AGAGGCATCGAAAACATGGTAGGCG	CCCTCCCTAACTCACGGCAGTCGCG	1	55233	925	MOBKL1B	84902	9655	CCDC123
DB0001R06C13N2_DN	AD0002R02C07N2_DN	Dn-Dn	AGAGGCATCGAAAACATGGTAGGCG	AGGCTCTTCCAATACCGGCTCAATT	12	55233	925	MOBKL1B	29883	10940	CNOT7
DB0001R06C13N2_DN	AD0002R10C15N2_DN	Dn-Dn	AGAGGCATCGAAAACATGGTAGGCG	GTACTTAACGCGGGTTGAGACTTAC	1	55233	925	MOBKL1B	10013	8810	HDAC6
DB0001R06C13N2_DN	AD0002R12C14N2_DN	Dn-Dn	AGAGGCATCGAAAACATGGTAGGCG	CATCCAGCACCGCCCAAAACAACAG	1	55233	925	MOBKL1B	10933	4430	MORF4L1
DB0001R06C13N2_DN	AD0002R12C17N2_DN	Dn-Dn	AGAGGCATCGAAAACATGGTAGGCG	CACGCCTACTACCAAGAGTTAGCGT	2	55233	925	MOBKL1B	6015	4435	RING1
DB0001R06C13N2_UP	AD0002R15C15N2_UP	Up-Up	TCTAGAGGGGAGAGGCAGAGTGGTG	AAAATTGTACCTGCAAATTGATAGC	3	55233	925	MOBKL1B	23177	3746	CEP68
DB0001R06C13N2_UP	AD0003R01C24N2_UP	Up-Up	TCTAGAGGGGAGAGGCAGAGTGGTG	TTTTTGGATATTATGAGCTCTCTGC	2	55233	925	MOBKL1B	9112	8956	MTA1
DB0001R06C13N2_UP	AD0003R02C08N1_UP	Up-Up	TCTAGAGGGGAGAGGCAGAGTGGTG	TGCGGTGAGGGGTGGTGGCGGGGGG	1	55233	925	MOBKL1B	6844	4137	VAMP2
DB0001R06C13N2_UP	AD0003R02C23N1_UP	Up-Up	TCTAGAGGGGAGAGGCAGAGTGGTG	ATGGGAGGGAGGGGGTGGTGTGGAG	170	55233	925	MOBKL1B	6271	5964	S100A1
DB0001R06C14N1_UP	AD0001R04C13N2_UP	Up-Up	TTAGCGGGGGCGCCGTGTCGGCATT	TGGGCTCCCGCGGGGGAGATTGATG	6	5111	3156	PCNA	26146	11570	TRAF3IP1
DB0001R06C14N1_DN	AD0001R08C22N2_DN	Dn-Dn	ACCGCCTCGCGCGACCCAGCACTCC	CCAAATATCCACTCCCTCCCGACCG	1	5111	3156	PCNA	4739	14735	NEDD9
DB0001R06C14N1_DN	AD0001R10C08N2_DN	Dn-Dn	ACCGCCTCGCGCGACCCAGCACTCC	GCAAATAGAGTTGACGCAGAGATC	1	5111	3156	PCNA	10376	7910	TUBA1B
DB0001R06C14N1_DN	AD0002R05C12N2_DN	Dn-Dn	ACCGCCTCGCGCGACCCAGCACTCC	AAGTTACTCCCGTGCATTCGCTAAG	125	5111	3156	PCNA	203068	3825	TUBB
DB0001R06C14N1_UP	AD0002R12C21N2_UP	Up-Up	TTAGCGGGGGCGCCGTGTCGGCATT	CGTAGGGTGTGGGGGTGGTGGGGTC	392	5111	3156	PCNA	5111	3156	PCNA
DB0001R06C14N1_UP	AD0002R13C03N2_UP	Up-Up	TTAGCGGGGGCGCCGTGTCGGCATT	TAAGGAACGTGCGGATTGGGCGTGGG	130	5111	3156	PCNA	5111	3156	PCNA
DB0001R06C14N1_DN	AD0003R02C08N1_DN	Dn-Dn	ACCGCCTCGCGCGACCCAGCACTCC	TAGTTATCCTCGTTCAAGTGCCATA	1	5111	3156	PCNA	6844	4137	VAMP2
DB0001R06C14N1_DN	AD0003R06C09N2_DN	Dn-Dn	ACCGCCTCGCGCGACCCAGCACTCC	TTCACTAACTGCTAGGGCGTTGTAT	1	5111	3156	PCNA	83540	5774	NUF2
DB0001R06C16N2_UP	AD0001R07C17N2_UP	Up-Up	GGACCAGTAGTCACGTTTATGGTGG	TAGTCGCGGTCGGGGATAAGCTTTA	2	5111	3156	PCNA	5111	3156	PCNA
DB0001R06C16N2_DN	AD0001R10C08N2_DN	Dn-Dn	TCCGCCGCATTAAGTCCGCCGCTAG	GCAAATAGAGTTGACGCAGAGATC	1	5111	3156	PCNA	10376	7910	TUBA1B
DB0001R06C16N2_UP	AD0002R07C21N2_UP	Up-Up	GGACCAGTAGTCACGTTTATGGTGG	GTTGCACCAGGGGGGTATTGGCTGA	1	5111	3156	PCNA	5048	12270	PAFAH1B1
DB0001R06C16N2_DN	AD0002R13C14N2_DN	Dn-Dn	TCCGCCGCATTAAGTCCGCCGCTAG	AGGCACTGAAGTCATCATGAGATCG	44	5111	3156	PCNA	1019	4019	CDK4
DB0001R06C16N2_DN	AD0002R14C06N1_DN	Dn-Dn	TCCGCCGCATTAAGTCCGCCGCTAG	AGGTATTATAGGAAAATATATCGAG	1	5111	3156	PCNA	638	3740	BIK
DB0001R06C16N2_DN	AD0002R16C13N2_DN	Dn-Dn	TCCGCCGCATTAAGTCCGCCGCTAG	CGCCGTTTCATGCCCAGGGGCGAAT	44	5111	3156	PCNA	9793	9657	CKAP5
DB0001R06C18N2_UP	AD0001R01C03N2_UP	Up-Up	AATCCAAAGGCGGCGACGCATGCTG	CCGGGGGTGGGGAGACGGCCCTGGA	36	10142	14138	AKAP9	9814	9688	SFI1
DB0001R06C18N2_DN	AD0001R06C06N2_DN	Dn-Dn	CTGGATTCATAGGCTTTCGAAAAGT	TGGAAGCTGCCTTCTAAGGCTGCAG	88	10142	14138	AKAP9	80321	9161	CEP70
DB0001R06C18N2_DN	AD0001R08C22N2_DN	Dn-Dn	CTGGATTCATAGGCTTTCGAAAAGT	CCAAATATCCACTCCCTCCCGACCG	1	10142	14138	AKAP9	4739	14735	NEDD9
DB0001R06C18N2_UP	AD0001R09C08N2_UP	Up-Up	AATCCAAAGGCGGCGACGCATGCTG	CAGGGTCTTCGTAGATATCATCTCG	1	10142	14138	AKAP9	23568	3431	ARL2BP
DB0001R06C18N2_DN	AD0001R10C01N2_DN	Dn-Dn	CTGGATTCATAGGCTTTCGAAAAGT	GTCGCTTATTGCTCATGCAATCTGT	1	10142	14138	AKAP9	90410	10243	IFT20
DB0001R06C18N2_UP	AD0002R01C16N2_UP	Up-Up	AATCCAAAGGCGGCGACGCATGCTG	TCCGTAGTATGCGTCCCGCGGGGGA	194	10142	14138	AKAP9	11030	3504	RBPMS
DB0001R06C18N2_UP	AD0002R02C02N1_UP	Up-Up	AATCCAAAGGCGGCGACGCATGCTG	TGGAATGAGTAGGAGGTGACTGTGC	1	10142	14138	AKAP9	163	4761	AP2B1
DB0001R06C18N2_DN	AD0002R09C17N2_DN	Dn-Dn	CTGGATTCATAGGCTTTCGAAAAGT	CGGCAAAGTTAGCACAAGCGCATGG	1	10142	14138	AKAP9	282809	1515	POC1B
DB0001R06C18N2_DN	AD0002R10C10N2_DN	Dn-Dn	CTGGATTCATAGGCTTTCGAAAAGT	TGCGATACGTTTAATCGATCAAGAT	1	10142	14138	AKAP9	79959	1190	CEP76
DB0001R06C18N2_UP	AD0002R12C05N1_UP	Up-Up	AATCCAAAGGCGGCGACGCATGCTG	GCTCAGTGGGCTAGATGGGTGGATG	79	10142	14138	AKAP9	1032	3933	CDKN2D
DB0001R06C18N2_DN	AD0002R13C14N2_DN	Dn-Dn	CTGGATTCATAGGCTTTCGAAAAGT	AGGCACTGAAGTCATCATGAGATCG	53	10142	14138	AKAP9	1019	4019	CDK4
DB0001R06C18N2_UP	AD0002R14C05N2_UP	Up-Up	AATCCAAAGGCGGCGACGCATGCTG	CTTAATGTAATTAACAAACCTTAAC	23	10142	14138	AKAP9	638	3740	BIK
DB0001R06C18N2_UP	AD0002R14C23N2_UP	Up-Up	AATCCAAAGGCGGCGACGCATGCTG	GTGGAGGCCCGACGGGGCAGGGGGG	1	10142	14138	AKAP9	79441	4024	HAUS3
DB0001R06C18N2_DN	AD0002R15C12N2_DN	Dn-Dn	CTGGATTCATAGGCTTTCGAAAAGT	CATACGGCCAACCAGTACATACCAG	218	10142	14138	AKAP9	80321	1596	CEP70
DB0001R06C18N2_DN	AD0002R15C19N2_DN	Dn-Dn	CTGGATTCATAGGCTTTCGAAAAGT	CATCAGGTGTCACAACTGCTGTGAA	1	10142	14138	AKAP9	22852	70210	ANKRD26
DB0001R06C18N2_UP	AD0003R02C08N1_UP	Up-Up	AATCCAAAGGCGGCGACGCATGCTG	TGCGGTGAGGGGTGGTGGCGGGGGG	85	10142	14138	AKAP9	6844	4137	VAMP2
DB0001R06C18N2_UP	AD0003R02C09N2_UP	Up-Up	AATCCAAAGGCGGCGACGCATGCTG	CTGCTAAGCATATACGTCAACAGTT	218	10142	14138	AKAP9	10212	3179	DDX39
DB0001R06C18N2_DN	AD0003R02C22N2_DN	Dn-Dn	CTGGATTCATAGGCTTTCGAAAAGT	TTAAACTAGGAATAGCCTACATTTA	1	10142	14138	AKAP9	114932	2777	MRFAP1L1
DB0001R06C18N2_UP	AD0003R03C20N2_UP	Up-Up	AATCCAAAGGCGGCGACGCATGCTG	GCATTAGACAGGTTAGTCATACCGC	1	10142	14138	AKAP9	5347	2963	PLK1
DB0001R06C18N2_DN	AD0003R04C13N2_DN	Dn-Dn	CTGGATTCATAGGCTTTCGAAAAGT	TTCGTCCCGACTCGCCGAAGTTGCC	56	10142	14138	AKAP9	9702	10302	CEP57
DB0001R06C20N2_UP	AD0001R01C15N2_UP	Up-Up	TGACTTAGGAGGTTCTATCAGGCGG	TTGATCGTGGGCTAGAGTTATGGAT	66	10142	14138	AKAP9	55559	347	HAUS7
DB0001R06C20N2_DN	AD0001R02C14N2_DN	Dn-Dn	TCACGGCCGACCTCAACAACGCGTC	TTGCCGCATCTTCCCCCACAATCTC	1	10142	14138	AKAP9	10376	229	TUBA1B
DB0001R06C20N2_DN	AD0001R04C22N2_DN	Dn-Dn	TCACGGCCGACCTCAACAACGCGTC	CGCCAAAAGCAAGGTACATCCCGTG	26	10142	14138	AKAP9	1778	12239	DYNC1H1
DB0001R06C20N2_UP	AD0001R04C24N2_UP	Up-Up	TGACTTAGGAGGTTCTATCAGGCGG	TTCAGCTAGCGACGGGTGACATGGG	113	10142	14138	AKAP9	1778	12239	DYNC1H1
DB0001R06C20N2_DN	AD0001R05C01N2_DN	Dn-Dn	TCACGGCCGACCTCAACAACGCGTC	TAAACAGGAAAAAGAATCTAATAAC	1	10142	14138	AKAP9	55012	12126	PPP2R3C
DB0001R06C20N2_UP	AD0001R05C02N2_UP	Up-Up	TGACTTAGGAGGTTCTATCAGGCGG	AAATTTTTCCGCTAAGCCTGTTCGT	2	10142	14138	AKAP9	55012	12126	PPP2R3C
DB0001R06C20N2_UP	AD0001R05C05N2_UP	Up-Up	TGACTTAGGAGGTTCTATCAGGCGG	ATAACGCCAGATTCATTGGTGATTC	702	10142	14138	AKAP9	116840	12626	CNTROB
DB0001R06C20N2_DN	AD0001R05C05N2_DN	Dn-Dn	TCACGGCCGACCTCAACAACGCGTC	GGGTGCCCAGGAATCCCCTGAACAA	191	10142	14138	AKAP9	116840	12626	CNTROB
DB0001R06C20N2_UP	AD0001R05C16N2_UP	Up-Up	TGACTTAGGAGGTTCTATCAGGCGG	TCGGCGACACCGTTCGTTGTAGGGA	365	10142	14138	AKAP9	27229	5836	TUBGCP4
DB0001R06C20N2_DN	AD0001R05C16N2_DN	Dn-Dn	TCACGGCCGACCTCAACAACGCGTC	TACGAACTTCACTAGTTGCTATGTG	236	10142	14138	AKAP9	27229	5836	TUBGCP4
DB0001R06C20N2_UP	AD0001R08C20N2_UP	Up-Up	TGACTTAGGAGGTTCTATCAGGCGG	GGCGGAGCAAACGGGAGATTGAAGG	1	10142	14138	AKAP9	4739	14735	NEDD9
DB0001R06C20N2_UP	AD0001R09C09N2_UP	Up-Up	TGACTTAGGAGGTTCTATCAGGCGG	CTTGATTCACATATCTAGGTGTGCG	11	10142	14138	AKAP9	8636	2717	SSNA1
DB0001R06C20N2_UP	AD0001R10C08N2_UP	Up-Up	TGACTTAGGAGGTTCTATCAGGCGG	GAGTGTTCTTACCACTAAAGGAATT	3	10142	14138	AKAP9	10376	7910	TUBA1B
[truncated: 16,278 more rows]
