# Supplementary material for: Pooled‐matrix protein interaction screens using Barcode Fusion Genetics
Source: Mol Syst Biol. 2016 Apr 23;12(4):863. doi: 10.15252/msb.20156660 (PMC4848762; doi:10.15252/msb.20156660)
Supplement: Supplementary file 10 — Data EV3 [file MSB-12-863-s010.zip › Yachie_Petsalaki_Data_S3/CV_1_+3AT.tsv]

DBTAG_ID	ADTAG_ID	FUSION_TYPE	DBTAG_SEQ	ADTAG_SEQ	COUNT	DB_GENE_ID	DB_ORF_ID	DB_SYMB	AD_GENE_ID	AD_ORF_ID	AD_SYMB
DBDNTAG000002	ADDNTAG000896	Dn-Dn	CCCCTCCCACACTAGTGGGGCTTGC	CGGGAGGAAGCTAGATGGAACGCAC	1	3927	1096	LASP1	6818	7717	SULT1A3
DBDNTAG000002	ADDNTAG001025	Dn-Dn	CCCCTCCCACACTAGTGGGGCTTGC	GCCTATTAGAAATGGTATTATTTCT	2	3927	1096	LASP1	2260	2483	FGFR1
DBDNTAG000002	ADDNTAG003255	Dn-Dn	CCCCTCCCACACTAGTGGGGCTTGC	CAGATTCTACTGCGCGACCGCAGT	2	3927	1096	LASP1	4747	10981	NEFL
DBDNTAG000002	ADDNTAG004107	Dn-Dn	CCCCTCCCACACTAGTGGGGCTTGC	GTTTGACGTGCGCTTCCCCACCGAT	1	3927	1096	LASP1	2277	8353	FIGF
DBDNTAG000002	ADDNTAG004600	Dn-Dn	CCCCTCCCACACTAGTGGGGCTTGC	TACGAAACCTTGGTTAGCAAACACT	1	3927	1096	LASP1	5690	3295	PSMB2
DBDNTAG000002	ADDNTAG005799	Dn-Dn	CCCCTCCCACACTAGTGGGGCTTGC	TCCCCTGCAAAATCTAGTCAACGCG	2	3927	1096	LASP1	29121	8186	CLEC2D
DBDNTAG000002	ADDNTAG006947	Dn-Dn	CCCCTCCCACACTAGTGGGGCTTGC	TACCTAGTTGAAATATCTAAAGAAT	2	3927	1096	LASP1	729991	9076	MEF2BNB
DBDNTAG000002	ADDNTAG007115	Dn-Dn	CCCCTCCCACACTAGTGGGGCTTGC	GCTCCCCAATCACTTTATCCAAGAC	1	3927	1096	LASP1	29115	5269	SAP30BP
DBDNTAG000002	ADDNTAG007171	Dn-Dn	CCCCTCCCACACTAGTGGGGCTTGC	CCGGTCGAGATCCGATTGCAACTTA	1	3927	1096	LASP1	5802	8703	PTPRS
DBDNTAG000003	ADDNTAG001791	Dn-Dn	TGGTGCGCGTGATTCTGAACCATAA	ACCAGGAGTCCCCTAACCGCAGGCC	2	387	5810	RHOA	6955	8439
DBDNTAG000003	ADDNTAG001956	Dn-Dn	TGGTGCGCGTGATTCTGAACCATAA	CTCCCACGCACCCTATGAAATGGGA	1	387	5810	RHOA	8767	4886	RIPK2
DBDNTAG000003	ADDNTAG002311	Dn-Dn	TGGTGCGCGTGATTCTGAACCATAA	TGCTGCAATTTAGACCTTCCATATG	1	387	5810	RHOA	6794	5410	STK11
DBDNTAG000003	ADDNTAG005740	Dn-Dn	TGGTGCGCGTGATTCTGAACCATAA	CGGTAATATTCTTAACAAGTGCCAT	1	387	5810	RHOA	5979	4203	RET
DBDNTAG000005	ADDNTAG000658	Dn-Dn	TGATAGTGGTGGGCTCCAGGTCTAA	TACGACGACACCGCAAACCCGCGTC	1	139081	52769	MAGEC3	2132	6892	EXT2
DBDNTAG000005	ADDNTAG001079	Dn-Dn	TGATAGTGGTGGGCTCCAGGTCTAA	GCCACACCTCATCTGCGCACACCAG	1	139081	52769	MAGEC3	23216	10585	TBC1D1
DBDNTAG000005	ADDNTAG004166	Dn-Dn	TGATAGTGGTGGGCTCCAGGTCTAA	CTTGCCCAACGAGCAACTTGGTAAC	1	139081	52769	MAGEC3	9529	11688	BAG5
DBDNTAG000011	ADDNTAG000657	Dn-Dn	TGTACATTAAGACTGGGGATAATAT	CCTCAATGACCAAATTGTTTCCCAT	1	7555	157	CNBP	4909	636	NTF4
DBDNTAG000011	ADDNTAG000671	Dn-Dn	TGTACATTAAGACTGGGGATAATAT	GTTATTTCATTAACAGAATTTTTGG	1	7555	157	CNBP	6955	8439
DBDNTAG000011	ADDNTAG001466	Dn-Dn	TGTACATTAAGACTGGGGATAATAT	AAGGCAACATTCAAATAAGCAAAGT	1	7555	157	CNBP	3065	3152	HDAC1
DBDNTAG000011	ADDNTAG001791	Dn-Dn	TGTACATTAAGACTGGGGATAATAT	ACCAGGAGTCCCCTAACCGCAGGCC	2	7555	157	CNBP	6955	8439
DBDNTAG000011	ADDNTAG001882	Dn-Dn	TGTACATTAAGACTGGGGATAATAT	TTGTCGAATAATACCCAATGCGAGA	3	7555	157	CNBP	29902	496	FAM216A
DBDNTAG000011	ADDNTAG003817	Dn-Dn	TGTACATTAAGACTGGGGATAATAT	TAGTCATAGATCAACGTGCTAACTA	1	7555	157	CNBP	85403	10507	EAF1
DBDNTAG000011	ADDNTAG004294	Dn-Dn	TGTACATTAAGACTGGGGATAATAT	ATCTAGTTGCGTAATGGTTAGAATC	2	7555	157	CNBP	2132	6892	EXT2
DBDNTAG000011	ADDNTAG005173	Dn-Dn	TGTACATTAAGACTGGGGATAATAT	CGACCAGCAGAGATAACTAGGAACA	1	7555	157	CNBP	83746	5892	L3MBTL2
DBDNTAG000011	ADDNTAG005245	Dn-Dn	TGTACATTAAGACTGGGGATAATAT	CAAACTAAACACTGTCCAGGTACCG	1	7555	157	CNBP	55872	6493	PBK
DBDNTAG000011	ADDNTAG005568	Dn-Dn	TGTACATTAAGACTGGGGATAATAT	TTCCTCATTGATCCCAAAACAATCG	1	7555	157	CNBP	10613	8101	SPFH1
DBDNTAG000011	ADDNTAG006361	Dn-Dn	TGTACATTAAGACTGGGGATAATAT	AGCAAAGGGCATCCCGGTATCTATT	2	7555	157	CNBP	2623	6313	GATA1
DBDNTAG000011	ADDNTAG006927	Dn-Dn	TGTACATTAAGACTGGGGATAATAT	AGACCAACCCCCCATGCATCCCTTC	1	7555	157	CNBP	84545	11049	MRPL43
DBDNTAG000011	ADDNTAG007003	Dn-Dn	TGTACATTAAGACTGGGGATAATAT	GCAGCTGTAAACCGTAACATCGGAC	1	7555	157	CNBP	4747	10981	NEFL
DBDNTAG000011	ADDNTAG007022	Dn-Dn	TGTACATTAAGACTGGGGATAATAT	TGTACAAGCGCTCCAAGAATATTTA	1	7555	157	CNBP	10538	9618	BATF
DBDNTAG000011	ADDNTAG007319	Dn-Dn	TGTACATTAAGACTGGGGATAATAT	GGATAATGGCGCTTTGTTATGCAGA	1	7555	157	CNBP	10286	5562	BCAS2
DBDNTAG000011	ADDNTAG007342	Dn-Dn	TGTACATTAAGACTGGGGATAATAT	CCCCTTCCAGCGTCCCGCCATCAGG	1	7555	157	CNBP	166	53886	AES
DBDNTAG000011	ADDNTAG007608	Dn-Dn	TGTACATTAAGACTGGGGATAATAT	TATCGTACCATGCTATCGCGAGCTA	2	7555	157	CNBP	54535	53053	CCHCR1
DBDNTAG000012	ADDNTAG000050	Dn-Dn	GCACTTACCTGACTGGAAATAATTT	CTTCCTACGGAGCGCAACCTCACAG	1	51530	7186	ZC3HC1	6182	4682	MRPL12
DBDNTAG000012	ADDNTAG000138	Dn-Dn	GCACTTACCTGACTGGAAATAATTT	GACGACAACAGTTACTATAAACCCG	4	51530	7186	ZC3HC1	84324	434	SARNP
DBDNTAG000012	ADDNTAG000515	Dn-Dn	GCACTTACCTGACTGGAAATAATTT	GTTGTAATGGACACCCAAATGGCTA	1	51530	7186	ZC3HC1	3535	7194
DBDNTAG000012	ADDNTAG001680	Dn-Dn	GCACTTACCTGACTGGAAATAATTT	GAATACATATACTCTACACCCAAAT	1	51530	7186	ZC3HC1	55156	5887	ARMC1
DBDNTAG000012	ADDNTAG003481	Dn-Dn	GCACTTACCTGACTGGAAATAATTT	TCCCCTCTACTTCGGTCCTCTCGCC	1	51530	7186	ZC3HC1	7430	5815	EZR
DBDNTAG000012	ADDNTAG003585	Dn-Dn	GCACTTACCTGACTGGAAATAATTT	AACTGCGCATTACGTCACGCACTGA	1	51530	7186	ZC3HC1	4004	14023	LMO1
DBDNTAG000012	ADDNTAG003760	Dn-Dn	GCACTTACCTGACTGGAAATAATTT	ACCATAAACAATATAACCGGTCTAA	1	51530	7186	ZC3HC1	84324	434	SARNP
DBDNTAG000012	ADDNTAG004231	Dn-Dn	GCACTTACCTGACTGGAAATAATTT	GCAACCCCGTCCGACACGCATCGTC	2	51530	7186	ZC3HC1	7020	2584	TFAP2A
DBDNTAG000012	ADDNTAG004538	Dn-Dn	GCACTTACCTGACTGGAAATAATTT	ACCCTTGCCTAAGCTACTATACTTA	4	51530	7186	ZC3HC1	55324	6034	ABCF3
DBDNTAG000012	ADDNTAG006825	Dn-Dn	GCACTTACCTGACTGGAAATAATTT	CGGACGGTTAGCCTGCTGGGCAGTG	1	51530	7186	ZC3HC1	5995	2877	RGR
DBDNTAG000012	ADDNTAG006972	Dn-Dn	GCACTTACCTGACTGGAAATAATTT	ACCAGGCGAGCAGAATAAAGGACTC	4	51530	7186	ZC3HC1	599	53726	BCL2L2
DBDNTAG000012	ADDNTAG007506	Dn-Dn	GCACTTACCTGACTGGAAATAATTT	CAAGTAAGCAATTAGCCTCATGAAT	2	51530	7186	ZC3HC1	402	7933	ARL2
DBDNTAG000013	ADDNTAG000050	Dn-Dn	GACGCAAACCACCCCAGCCTAGGAC	CTTCCTACGGAGCGCAACCTCACAG	1	51440	1235	HPCAL4	6182	4682	MRPL12
DBDNTAG000013	ADDNTAG000205	Dn-Dn	GACGCAAACCACCCCAGCCTAGGAC	CTGCCTGCTCCTTCTATTCCCATGA	3	51440	1235	HPCAL4	5187	9470	PER1
DBDNTAG000013	ADDNTAG000468	Dn-Dn	GACGCAAACCACCCCAGCCTAGGAC	CGGGTCCGCAGGCCGCATGCTTGCG	1	51440	1235	HPCAL4	196472	2221	FAM71C
DBDNTAG000013	ADDNTAG001208	Dn-Dn	GACGCAAACCACCCCAGCCTAGGAC	CCCATTGTACGTATACCACCTTGCC	2	51440	1235	HPCAL4	55885	1184	LMO3
DBDNTAG000013	ADDNTAG001341	Dn-Dn	GACGCAAACCACCCCAGCCTAGGAC	ACCCAAACAGCGCTCCTAGGACATA	1	51440	1235	HPCAL4	84726	647	PRRC2B
DBDNTAG000013	ADDNTAG001421	Dn-Dn	GACGCAAACCACCCCAGCCTAGGAC	GTGCGGTAAAAATGGCAACCACGGG	3	51440	1235	HPCAL4	29789	603	OLA1
DBDNTAG000013	ADDNTAG001510	Dn-Dn	GACGCAAACCACCCCAGCCTAGGAC	GCCCTGGCGTGTGGCCTCACGCGCT	1	51440	1235	HPCAL4	595	3587	CCND1
DBDNTAG000013	ADDNTAG002028	Dn-Dn	GACGCAAACCACCCCAGCCTAGGAC	CACCCGCCTGGCCAGCTGGCAATAA	1	51440	1235	HPCAL4	2908	7587	NR3C1
DBDNTAG000013	ADDNTAG002623	Dn-Dn	GACGCAAACCACCCCAGCCTAGGAC	CAAATTGTAGTGAACCGATATACCA	5	51440	1235	HPCAL4	91584	1915	PLXNA4
DBDNTAG000013	ADDNTAG002641	Dn-Dn	GACGCAAACCACCCCAGCCTAGGAC	GGCGCTGTGTCACACCTGTACACGA	1	51440	1235	HPCAL4	56891	13142	LGALS14
DBDNTAG000013	ADDNTAG003130	Dn-Dn	GACGCAAACCACCCCAGCCTAGGAC	CCAGCATACACTCCTAAGATGACCT	1	51440	1235	HPCAL4	572	3706	BAD
DBDNTAG000013	ADDNTAG003300	Dn-Dn	GACGCAAACCACCCCAGCCTAGGAC	TCCGTACCGACTCGGACCTAGACTG	1	51440	1235	HPCAL4	2119	4522	ETV5
DBDNTAG000013	ADDNTAG003388	Dn-Dn	GACGCAAACCACCCCAGCCTAGGAC	TCCCCCCCCCTTCCAAAGGGGTACT	2	51440	1235	HPCAL4	27040	7273	LAT
DBDNTAG000013	ADDNTAG003560	Dn-Dn	GACGCAAACCACCCCAGCCTAGGAC	ACTGATATGGCGGGCGTACACGACG	2	51440	1235	HPCAL4	59349	4623	KLHL12
DBDNTAG000013	ADDNTAG003679	Dn-Dn	GACGCAAACCACCCCAGCCTAGGAC	CTGATCGTATTAAAATCTCGATTAT	1	51440	1235	HPCAL4	1788	11403	DNMT3A
DBDNTAG000013	ADDNTAG003799	Dn-Dn	GACGCAAACCACCCCAGCCTAGGAC	AAACATGCCGTGTTGCGCGCCGTCC	1	51440	1235	HPCAL4	92906	6535	HNRNPLL
DBDNTAG000013	ADDNTAG004376	Dn-Dn	GACGCAAACCACCCCAGCCTAGGAC	ATGTCACGAAGATGAGACAACATAA	2	51440	1235	HPCAL4	7866	5250	IFRD2
DBDNTAG000013	ADDNTAG004650	Dn-Dn	GACGCAAACCACCCCAGCCTAGGAC	AGCTCACTGCTTCAACCGTTCCCCT	1	51440	1235	HPCAL4	64784	72113	CRTC3
DBDNTAG000013	ADDNTAG004832	Dn-Dn	GACGCAAACCACCCCAGCCTAGGAC	TTCTGCAAATGAAGTTTGCGAGTCC	2	51440	1235	HPCAL4	2919	540	CXCL1
DBDNTAG000013	ADDNTAG005109	Dn-Dn	GACGCAAACCACCCCAGCCTAGGAC	CAGACGGCGGTCCGTGGGAGCTCCG	1	51440	1235	HPCAL4	5936	9996	RBM4
DBDNTAG000013	ADDNTAG005265	Dn-Dn	GACGCAAACCACCCCAGCCTAGGAC	GTCAGGAAGTCCCAGTTGGATTACC	2	51440	1235	HPCAL4	23476	71377	BRD4
DBDNTAG000013	ADDNTAG005276	Dn-Dn	GACGCAAACCACCCCAGCCTAGGAC	CGTGAATGAAGTAAACCTCGACGAG	1	51440	1235	HPCAL4	6386	53842	SDCBP
DBDNTAG000013	ADDNTAG005320	Dn-Dn	GACGCAAACCACCCCAGCCTAGGAC	TTACCCTTACTAATCAAACATGCCC	1	51440	1235	HPCAL4	8031	2434	NCOA4
DBDNTAG000013	ADDNTAG005542	Dn-Dn	GACGCAAACCACCCCAGCCTAGGAC	GATTTATTTTATGGCCAAGGTAACC	1	51440	1235	HPCAL4	57863	9894	CADM3
DBDNTAG000013	ADDNTAG005811	Dn-Dn	GACGCAAACCACCCCAGCCTAGGAC	AGTACTCAGTCCTCAAGCTCAACCT	4	51440	1235	HPCAL4	539	6684	ATP5O
DBDNTAG000013	ADDNTAG005920	Dn-Dn	GACGCAAACCACCCCAGCCTAGGAC	GGACACAACCCAGTCGCGCTCCGCG	1	51440	1235	HPCAL4	26051	56325	PPP1R16B
DBDNTAG000013	ADDNTAG006005	Dn-Dn	GACGCAAACCACCCCAGCCTAGGAC	CCACCCACTTAGGCCCTCCTGCCCG	1	51440	1235	HPCAL4	2287	273	FKBP3
DBDNTAG000013	ADDNTAG006008	Dn-Dn	GACGCAAACCACCCCAGCCTAGGAC	TGGAAACAGCGCTGCTATGGTTCAC	1	51440	1235	HPCAL4	4969	1986	OGN
DBDNTAG000013	ADDNTAG006869	Dn-Dn	GACGCAAACCACCCCAGCCTAGGAC	AGGCGGACGCTTGCCTGGGACACCG	2	51440	1235	HPCAL4	2641	5598	GCG
DBDNTAG000013	ADDNTAG007020	Dn-Dn	GACGCAAACCACCCCAGCCTAGGAC	CATTCCTCACTTCCCGGCTCCCCCC	1	51440	1235	HPCAL4	604	53151	BCL6
DBDNTAG000013	ADDNTAG007614	Dn-Dn	GACGCAAACCACCCCAGCCTAGGAC	ATTATCACGCTTCTGCAAAGATGAA	2	51440	1235	HPCAL4	202559	1138	KHDRBS2
DBDNTAG000013	ADDNTAG007655	Dn-Dn	GACGCAAACCACCCCAGCCTAGGAC	CCGCCGATAAACCACATTTCATTAA	1	51440	1235	HPCAL4	2122	13861	EVI1
DBDNTAG000013	ADDNTAG007767	Dn-Dn	GACGCAAACCACCCCAGCCTAGGAC	CTCGACTATCGCAGCCGTATTTTAA	11	51440	1235	HPCAL4	51274	15026	KLF3
DBDNTAG000014	ADDNTAG005320	Dn-Dn	GTGGAGGCTCGCGGCTACGTGACGT	TTACCCTTACTAATCAAACATGCCC	1	50861	6710	STMN3	8031	2434	NCOA4
DBDNTAG000018	ADDNTAG001368	Dn-Dn	GCGCCAGCTTTCTTCAATATCCCTA	TCCGCCACTACTGCTGAGCTACCCC	1	9533	5431	POLR1C	3535	7194
DBDNTAG000018	ADDNTAG001999	Dn-Dn	GCGCCAGCTTTCTTCAATATCCCTA	TAGACCCGTCTTTTGCATTTTAATA	1	9533	5431	POLR1C	30001	2849	ERO1L
DBDNTAG000018	ADDNTAG004329	Dn-Dn	GCGCCAGCTTTCTTCAATATCCCTA	TGGCTCCGTGAGCCGATCAGATTAG	1	9533	5431	POLR1C	2237	3978	FEN1
DBDNTAG000018	ADDNTAG006742	Dn-Dn	GCGCCAGCTTTCTTCAATATCCCTA	CACACCCCAGCACACCGGCAACCTA	1	9533	5431	POLR1C	3481	5345	IGF2
DBDNTAG000019	ADDNTAG002788	Dn-Dn	AATCCCTCGTCCAGCTAAGCTCCGT	CAGCCCTGCAAAAAAGCCCGATAAT	1	163479	54836	FNDC7	92591	71590	ASB16
DBDNTAG000024	ADDNTAG006627	Dn-Dn	AAAGTCAAATTTAGAAAAAGTAAAA	TATACCCCCACCTGTTCTCGGCTCA	1	80117	2635	ARL14	246	8438	ALOX15
DBDNTAG000025	ADDNTAG000094	Dn-Dn	CCCCCCACGAGCCTAGGATGCGTCA	GCCTGATAAAGGTCAGACCCAATAT	2	27111	4161	SDCBP2	4236	11817	MFAP1
DBDNTAG000025	ADDNTAG000458	Dn-Dn	CCCCCCACGAGCCTAGGATGCGTCA	CCCGCCCGTACGCCAGAAGTTAATT	1	27111	4161	SDCBP2	64098	9281	PARVG
DBDNTAG000025	ADDNTAG000621	Dn-Dn	CCCCCCACGAGCCTAGGATGCGTCA	GACACAACATAACACCTAGGAGTCG	2	27111	4161	SDCBP2	23476	71377	BRD4
DBDNTAG000025	ADDNTAG000719	Dn-Dn	CCCCCCACGAGCCTAGGATGCGTCA	GGCCAAGAAGATCGACGACGGTTTA	8	27111	4161	SDCBP2	84545	11049	MRPL43
DBDNTAG000025	ADDNTAG000765	Dn-Dn	CCCCCCACGAGCCTAGGATGCGTCA	ACACTCGGATTTTAATGCCTAATTA	1	27111	4161	SDCBP2	1788	11403	DNMT3A
DBDNTAG000025	ADDNTAG000956	Dn-Dn	CCCCCCACGAGCCTAGGATGCGTCA	GCGGGTCCTCCTGAGATTTAACCCC	1	27111	4161	SDCBP2	84260	4259	TCHP
DBDNTAG000025	ADDNTAG001348	Dn-Dn	CCCCCCACGAGCCTAGGATGCGTCA	AAGACGCGCCATCAACCTAAAAATG	1	27111	4161	SDCBP2	246329	4447	STAC3
DBDNTAG000025	ADDNTAG001688	Dn-Dn	CCCCCCACGAGCCTAGGATGCGTCA	CCGTTCCTAAAACTAAGGGCTATTA	3	27111	4161	SDCBP2	8314	3760	BAP1
DBDNTAG000025	ADDNTAG001845	Dn-Dn	CCCCCCACGAGCCTAGGATGCGTCA	CCCACTCTGATCCGTTATTATTCCA	1	27111	4161	SDCBP2	92745	5963	SLC38A5
DBDNTAG000025	ADDNTAG002102	Dn-Dn	CCCCCCACGAGCCTAGGATGCGTCA	TTCCCATAACCCCTGTACACAATGC	1	27111	4161	SDCBP2	5152	3048	PDE9A
DBDNTAG000025	ADDNTAG003235	Dn-Dn	CCCCCCACGAGCCTAGGATGCGTCA	ATACCAAGGTTCATAGTCGTACCCG	10	27111	4161	SDCBP2	29079	5610	MED4
DBDNTAG000025	ADDNTAG003795	Dn-Dn	CCCCCCACGAGCCTAGGATGCGTCA	ATTCGCGAACTTCGCACAATTCCGC	12	27111	4161	SDCBP2	567	10041	B2M
DBDNTAG000025	ADDNTAG004657	Dn-Dn	CCCCCCACGAGCCTAGGATGCGTCA	GCGTCCACCACTCTCCCTCCCTGCT	1	27111	4161	SDCBP2	694	5844	BTG1
DBDNTAG000025	ADDNTAG004698	Dn-Dn	CCCCCCACGAGCCTAGGATGCGTCA	TGTCTCAAATGACTTTCTTCAGCGT	1	27111	4161	SDCBP2	64098	9281	PARVG
DBDNTAG000025	ADDNTAG005350	Dn-Dn	CCCCCCACGAGCCTAGGATGCGTCA	TATTATAGCCAGTTCAGTCACGTGC	1	27111	4161	SDCBP2	605	53866	BCL7A
DBDNTAG000025	ADDNTAG005473	Dn-Dn	CCCCCCACGAGCCTAGGATGCGTCA	AGCCCCAACTCTATAATCTAATTTA	1	27111	4161	SDCBP2	64170	5439	CARD9
DBDNTAG000025	ADDNTAG005553	Dn-Dn	CCCCCCACGAGCCTAGGATGCGTCA	GGTCGTAGAGCGAAATAACAAAGGC	1	27111	4161	SDCBP2	901	9929	CCNG2
DBDNTAG000025	ADDNTAG005823	Dn-Dn	CCCCCCACGAGCCTAGGATGCGTCA	GCTATCCTAGCTGCACCCTTTCTCT	2	27111	4161	SDCBP2	85865	7914	GTPBP10
DBDNTAG000025	ADDNTAG005987	Dn-Dn	CCCCCCACGAGCCTAGGATGCGTCA	ATGTCCGCCTGTGAGATGTATTACT	2	27111	4161	SDCBP2	84265	3395	POLR3GL
DBDNTAG000025	ADDNTAG006078	Dn-Dn	CCCCCCACGAGCCTAGGATGCGTCA	CCCGTCCAGCTCAGCCCTCTCACCC	1	27111	4161	SDCBP2	2801	7345	GOLGA2
DBDNTAG000025	ADDNTAG006805	Dn-Dn	CCCCCCACGAGCCTAGGATGCGTCA	CACCTTGGCCAAGTTGGTAACCACA	1	27111	4161	SDCBP2	11197	1273	WIF1
DBDNTAG000025	ADDNTAG006925	Dn-Dn	CCCCCCACGAGCCTAGGATGCGTCA	CCATCCGAAATCGGCTCTCGTAACT	13	27111	4161	SDCBP2	29079	5610	MED4
DBDNTAG000025	ADDNTAG006952	Dn-Dn	CCCCCCACGAGCCTAGGATGCGTCA	TGACTGGACCTCGTCCGGCCCTGAC	1	27111	4161	SDCBP2	7866	5250	IFRD2
DBDNTAG000025	ADDNTAG007207	Dn-Dn	CCCCCCACGAGCCTAGGATGCGTCA	CCCCGCGAGCCCTGCCCCAAACTCA	1	27111	4161	SDCBP2	8031	2434	NCOA4
DBDNTAG000025	ADDNTAG007302	Dn-Dn	CCCCCCACGAGCCTAGGATGCGTCA	ACCTTGACATAGTTGACCCATGGT	2	27111	4161	SDCBP2	1315	1909	COPB1
DBDNTAG000025	ADDNTAG007550	Dn-Dn	CCCCCCACGAGCCTAGGATGCGTCA	AGTACATAGATGACGGATCTAAGCC	3	27111	4161	SDCBP2	5819	3422	PVRL2
DBDNTAG000025	ADDNTAG007606	Dn-Dn	CCCCCCACGAGCCTAGGATGCGTCA	GTACTATTCGTGTTAGTGCCTACAG	1	27111	4161	SDCBP2	5081	56793	PAX7
DBDNTAG000035	ADDNTAG000627	Dn-Dn	AGTAATCATAGGAAGCCGATAAATT	ACTTCTATACCATACTTCAAAACAG	1	79960	9693	JADE1	410	7320	ARSA
DBDNTAG000039	ADDNTAG004540	Dn-Dn	ACGAATCGTTCCCATTGGACCATAG	AATAAAACACCAATAGCACACGCTG	1	124599	9599	CD300LB	199221	8114	DZIP1L
DBDNTAG000041	ADDNTAG000218	Dn-Dn	ATCCCTTCAACACGGCTATAAGCTC	CGCGGAGCGATGATAACCTACTACG	1	4086	3782	SMAD1	10286	5562	BCAS2
DBDNTAG000041	ADDNTAG000236	Dn-Dn	ATCCCTTCAACACGGCTATAAGCTC	GCCACGCGATAGGAGGGGTAGAGTT	3	4086	3782	SMAD1	80762	4284	NDFIP1
DBDNTAG000041	ADDNTAG000422	Dn-Dn	ATCCCTTCAACACGGCTATAAGCTC	AACAGTCAATCGTTACGGTGTGATA	5	4086	3782	SMAD1	10397	3886	NDRG1
DBDNTAG000041	ADDNTAG000502	Dn-Dn	ATCCCTTCAACACGGCTATAAGCTC	CCCATTTACGCACCTCTATCATGCG	2	4086	3782	SMAD1	23429	1644	RYBP
DBDNTAG000041	ADDNTAG001339	Dn-Dn	ATCCCTTCAACACGGCTATAAGCTC	ATGTCATGAAGAATTCTGTTCATGC	2	4086	3782	SMAD1	9409	3837	PEX16
DBDNTAG000041	ADDNTAG001587	Dn-Dn	ATCCCTTCAACACGGCTATAAGCTC	ACCAAATTGAACACGAATACTTAAT	1	4086	3782	SMAD1	124245	11589	ZC3H18
DBDNTAG000041	ADDNTAG001935	Dn-Dn	ATCCCTTCAACACGGCTATAAGCTC	TGCTTCGACCACTGAGCGGGTCAGG	1	4086	3782	SMAD1	84260	4259	TCHP
DBDNTAG000041	ADDNTAG002842	Dn-Dn	ATCCCTTCAACACGGCTATAAGCTC	TCTGACGACGCACTTTGTGCAGGTG	3	4086	3782	SMAD1	1649	3944	DDIT3
DBDNTAG000041	ADDNTAG003534	Dn-Dn	ATCCCTTCAACACGGCTATAAGCTC	TCGTCTCCTTCCCGCTGAATGCTCG	1	4086	3782	SMAD1	114932	2777	MRFAP1L1
DBDNTAG000041	ADDNTAG004202	Dn-Dn	ATCCCTTCAACACGGCTATAAGCTC	TACTTCATTACTTGAATAGAATCCT	1	4086	3782	SMAD1	55599	3040	RNPC3
DBDNTAG000041	ADDNTAG004349	Dn-Dn	ATCCCTTCAACACGGCTATAAGCTC	GGGTTCTGGCGTGACGAGCGCCCCA	1	4086	3782	SMAD1	1398	2709	CRK
DBDNTAG000041	ADDNTAG004530	Dn-Dn	ATCCCTTCAACACGGCTATAAGCTC	CTATCCCCCCACTCTCCCCGTTACA	1	4086	3782	SMAD1	472	14270	ATM
DBDNTAG000041	ADDNTAG004711	Dn-Dn	ATCCCTTCAACACGGCTATAAGCTC	CTTCATCTACAGAGTATAAACCTCC	1	4086	3782	SMAD1	4149	377	MAX
DBDNTAG000041	ADDNTAG004977	Dn-Dn	ATCCCTTCAACACGGCTATAAGCTC	ACCACGTCACAGTCTATCAGATGTC	10	4086	3782	SMAD1	5534	8316	PPP3R1
DBDNTAG000041	ADDNTAG005009	Dn-Dn	ATCCCTTCAACACGGCTATAAGCTC	ATTCGTCCCTCTGATTCTCTTCGCG	1	4086	3782	SMAD1	84908	7670	FAM136A
DBDNTAG000041	ADDNTAG005042	Dn-Dn	ATCCCTTCAACACGGCTATAAGCTC	GGTCAAGTTGGACTATTGAACAAAT	1	4086	3782	SMAD1	79696	4218	ZC2HC1C
DBDNTAG000041	ADDNTAG006327	Dn-Dn	ATCCCTTCAACACGGCTATAAGCTC	CGAGCCGAACCCCCCCGAGCACCGT	1	4086	3782	SMAD1	117178	10081	SSX2IP
DBDNTAG000041	ADDNTAG007319	Dn-Dn	ATCCCTTCAACACGGCTATAAGCTC	GGATAATGGCGCTTTGTTATGCAGA	1	4086	3782	SMAD1	10286	5562	BCAS2
DBDNTAG000045	ADDNTAG000468	Dn-Dn	CATGCCCGGTCCCCAGTACCTGCAC	CGGGTCCGCAGGCCGCATGCTTGCG	1	10671	858	DCTN6	196472	2221	FAM71C
DBDNTAG000045	ADDNTAG001437	Dn-Dn	CATGCCCGGTCCCCAGTACCTGCAC	TTTTTCTTCCTTGTGGCCTAGACAC	1	10671	858	DCTN6	896	6197	CCND3
DBDNTAG000045	ADDNTAG001447	Dn-Dn	CATGCCCGGTCCCCAGTACCTGCAC	GTGGTGAACTTCTCAACATTTAGCT	2	10671	858	DCTN6	3937	1108	LCP2
DBDNTAG000045	ADDNTAG001606	Dn-Dn	CATGCCCGGTCCCCAGTACCTGCAC	CACACCTCACACTCTGAACCCTACG	1	10671	858	DCTN6	79696	4218	ZC2HC1C
DBDNTAG000045	ADDNTAG004375	Dn-Dn	CATGCCCGGTCCCCAGTACCTGCAC	CTACACACTCTTGAAAACTAAAACA	2	10671	858	DCTN6	79078	3753	C1orf50
DBDNTAG000045	ADDNTAG004657	Dn-Dn	CATGCCCGGTCCCCAGTACCTGCAC	GCGTCCACCACTCTCCCTCCCTGCT	1	10671	858	DCTN6	694	5844	BTG1
DBDNTAG000045	ADDNTAG007293	Dn-Dn	CATGCCCGGTCCCCAGTACCTGCAC	TTGTTTACACCCTGCACCGATCGCG	1	10671	858	DCTN6	11091	3721	WDR5
DBDNTAG000045	ADDNTAG007583	Dn-Dn	CATGCCCGGTCCCCAGTACCTGCAC	CGCCTCAAAGAGAATAGCAAAACCC	1	10671	858	DCTN6	9402	8327	GRAP2
DBDNTAG000048	ADDNTAG000002	Dn-Dn	GTAGGAACAACAATAACGGCACCTG	ATGCATCGCCATGTAGTCTGGAGGC	1	665	2427	BNIP3L	1264	1395	CNN1
DBDNTAG000048	ADDNTAG000309	Dn-Dn	GTAGGAACAACAATAACGGCACCTG	AAGGCGACTTCGGTATATCAGGAGC	1	665	2427	BNIP3L	6385	12920	SDC4
DBDNTAG000048	ADDNTAG000385	Dn-Dn	GTAGGAACAACAATAACGGCACCTG	CGTACGTCCCGCAACCTGGAGGTGA	1	665	2427	BNIP3L	5890	8346	RAD51B
DBDNTAG000048	ADDNTAG000446	Dn-Dn	GTAGGAACAACAATAACGGCACCTG	TTTTCATTTTGGAATACGATTCTAT	1	665	2427	BNIP3L	2263	71073	FGFR2
DBDNTAG000048	ADDNTAG000534	Dn-Dn	GTAGGAACAACAATAACGGCACCTG	ACCTCAATACTCCAGTTGATTCCTT	2	665	2427	BNIP3L	664	7547	BNIP3
DBDNTAG000048	ADDNTAG000606	Dn-Dn	GTAGGAACAACAATAACGGCACCTG	AATAACGAGTGCGCATTCTTCGTCT	3	665	2427	BNIP3L	1810	4168	DR1
DBDNTAG000048	ADDNTAG000938	Dn-Dn	GTAGGAACAACAATAACGGCACCTG	TCCATACTTAATAAAGCACAAGATG	11	665	2427	BNIP3L	1495	2278	CTNNA1
DBDNTAG000048	ADDNTAG000947	Dn-Dn	GTAGGAACAACAATAACGGCACCTG	AATGCTACAAGCCGGATATGGATTT	6	665	2427	BNIP3L	127018	7512	LYPLAL1
DBDNTAG000048	ADDNTAG001443	Dn-Dn	GTAGGAACAACAATAACGGCACCTG	AAAAAATCAGCACAAATGCCAACTT	4	665	2427	BNIP3L	5031	6794	P2RY6
DBDNTAG000048	ADDNTAG001647	Dn-Dn	GTAGGAACAACAATAACGGCACCTG	TCTCTCTAATAACGTCTCGACGCCCGACAA	4	665	2427	BNIP3L	217	3748	ALDH2
DBDNTAG000048	ADDNTAG001881	Dn-Dn	GTAGGAACAACAATAACGGCACCTG	AGTGACTAAGAAAAGCGAGGCTAAC	4	665	2427	BNIP3L	8463	5240	TEAD2
DBDNTAG000048	ADDNTAG001923	Dn-Dn	GTAGGAACAACAATAACGGCACCTG	TCGGAGGGCCTCCCCCGTGTAGTGG	3	665	2427	BNIP3L	23126	10876	POGZ
DBDNTAG000048	ADDNTAG001956	Dn-Dn	GTAGGAACAACAATAACGGCACCTG	CTCCCACGCACCCTATGAAATGGGA	2	665	2427	BNIP3L	8767	4886	RIPK2
DBDNTAG000048	ADDNTAG002255	Dn-Dn	GTAGGAACAACAATAACGGCACCTG	CTCTGTACTCCCGCGGCAAGTTCCA	6	665	2427	BNIP3L	4089	4687	SMAD4
DBDNTAG000048	ADDNTAG002535	Dn-Dn	GTAGGAACAACAATAACGGCACCTG	CCGAACCGCCACCGGCACATCCTCG	1	665	2427	BNIP3L	57410	6792	SCYL1
DBDNTAG000048	ADDNTAG002925	Dn-Dn	GTAGGAACAACAATAACGGCACCTG	TAGTCTGGTCTATACGGTTGCACGG	1	665	2427	BNIP3L	6811	4056	STX5
DBDNTAG000048	ADDNTAG002957	Dn-Dn	GTAGGAACAACAATAACGGCACCTG	TGGCGCCGCCTAGCCCCCTCCTTCA	1	665	2427	BNIP3L	3481	5345	IGF2
DBDNTAG000048	ADDNTAG003033	Dn-Dn	GTAGGAACAACAATAACGGCACCTG	TGAGCGAAACGACAAGCCCAATGAC	1	665	2427	BNIP3L	29115	5269	SAP30BP
DBDNTAG000048	ADDNTAG003072	Dn-Dn	GTAGGAACAACAATAACGGCACCTG	TCCGTCACCTTCGGTCTAAACGTCA	1	665	2427	BNIP3L	79892	5222	MCMBP
DBDNTAG000048	ADDNTAG003324	Dn-Dn	GTAGGAACAACAATAACGGCACCTG	TACGTTAACGCCTCTATGGACGTTC	12	665	2427	BNIP3L	665	2427	BNIP3L
DBDNTAG000048	ADDNTAG003534	Dn-Dn	GTAGGAACAACAATAACGGCACCTG	TCGTCTCCTTCCCGCTGAATGCTCG	6	665	2427	BNIP3L	114932	2777	MRFAP1L1
DBDNTAG000048	ADDNTAG003627	Dn-Dn	GTAGGAACAACAATAACGGCACCTG	TTTCGCTCGGACAGCTGGATTTCAG	1	665	2427	BNIP3L	151188	2022	ARL6IP6
DBDNTAG000048	ADDNTAG003916	Dn-Dn	GTAGGAACAACAATAACGGCACCTG	CCCAGCTAGTGCCACCACACCTGCC	1	665	2427	BNIP3L	410	7320	ARSA
DBDNTAG000048	ADDNTAG003941	Dn-Dn	GTAGGAACAACAATAACGGCACCTG	CGATTGAGTGAGCAATGTAATACAG	4	665	2427	BNIP3L	8463	5240	TEAD2
DBDNTAG000048	ADDNTAG004079	Dn-Dn	GTAGGAACAACAATAACGGCACCTG	ACCATTACACTCGCACGAGTGGGTT	2	665	2427	BNIP3L	410	7320	ARSA
DBDNTAG000048	ADDNTAG004128	Dn-Dn	GTAGGAACAACAATAACGGCACCTG	TAACAGGGGACCCACTTATGCGCCT	6	665	2427	BNIP3L	665	2427	BNIP3L
DBDNTAG000048	ADDNTAG004169	Dn-Dn	GTAGGAACAACAATAACGGCACCTG	GATATCATCGCCAATACTTCCCTGA	2	665	2427	BNIP3L	147872	9267	CCDC155
DBDNTAG000048	ADDNTAG004329	Dn-Dn	GTAGGAACAACAATAACGGCACCTG	TGGCTCCGTGAGCCGATCAGATTAG	1	665	2427	BNIP3L	2237	3978	FEN1
DBDNTAG000048	ADDNTAG004358	Dn-Dn	GTAGGAACAACAATAACGGCACCTG	TGGTTATATATTAAGAGACACTCAT	2	665	2427	BNIP3L	5534	8316	PPP3R1
DBDNTAG000048	ADDNTAG004531	Dn-Dn	GTAGGAACAACAATAACGGCACCTG	ACTACCCGTTAGCAGCAATCTCGAA	1	665	2427	BNIP3L	23624	8067	CBLC
DBDNTAG000048	ADDNTAG004977	Dn-Dn	GTAGGAACAACAATAACGGCACCTG	ACCACGTCACAGTCTATCAGATGTC	1	665	2427	BNIP3L	5534	8316	PPP3R1
DBDNTAG000048	ADDNTAG005110	Dn-Dn	GTAGGAACAACAATAACGGCACCTG	CGCCCACATGTCCTCGGCGATAGAC	1	665	2427	BNIP3L	664	7547	BNIP3
DBDNTAG000048	ADDNTAG005263	Dn-Dn	GTAGGAACAACAATAACGGCACCTG	CCACTTGCGCGGCTTTGCTGCCCT	1	665	2427	BNIP3L	638	3740	BIK
DBDNTAG000048	ADDNTAG005450	Dn-Dn	GTAGGAACAACAATAACGGCACCTG	AGCCCAATTGAAACCATATCGTACT	2	665	2427	BNIP3L	6271	5964	S100A1
DBDNTAG000048	ADDNTAG005766	Dn-Dn	GTAGGAACAACAATAACGGCACCTG	TCTGGAGTCAGCCCGTGACAGGACT	2	665	2427	BNIP3L	8115	3768	TCL1A
DBDNTAG000048	ADDNTAG005786	Dn-Dn	GTAGGAACAACAATAACGGCACCTG	CACTATTGAAGACAATGCTAGCGGT	3	665	2427	BNIP3L	64785	4758	GINS3
DBDNTAG000048	ADDNTAG005861	Dn-Dn	GTAGGAACAACAATAACGGCACCTG	CGCACGCTGACTTCCAACATGGCGT	10	665	2427	BNIP3L	665	2427	BNIP3L
DBDNTAG000048	ADDNTAG005875	Dn-Dn	GTAGGAACAACAATAACGGCACCTG	GATTATATGTGAATGAGAATGGGTT	1	665	2427	BNIP3L	7430	5815	EZR
DBDNTAG000048	ADDNTAG006148	Dn-Dn	GTAGGAACAACAATAACGGCACCTG	GCCGTCAAAACTGGACCGTGTGAGA	2	665	2427	BNIP3L	914	8288	CD2
DBDNTAG000048	ADDNTAG006345	Dn-Dn	GTAGGAACAACAATAACGGCACCTG	ATATGCATAATCGCAAACAACTTGG	1	665	2427	BNIP3L	3492	12271
DBDNTAG000048	ADDNTAG006464	Dn-Dn	GTAGGAACAACAATAACGGCACCTG	CCATGTCGCTGAAGTGACCCGAGAA	3	665	2427	BNIP3L	665	2427	BNIP3L
DBDNTAG000048	ADDNTAG006519	Dn-Dn	GTAGGAACAACAATAACGGCACCTG	GAACTAGAATAGAGACAAGTAAGGT	1	665	2427	BNIP3L	638	3740	BIK
DBDNTAG000048	ADDNTAG006584	Dn-Dn	GTAGGAACAACAATAACGGCACCTG	ACGTATCCCTTGCGATGGTCGACAG	1	665	2427	BNIP3L	7189	2094	TRAF6
DBDNTAG000048	ADDNTAG007577	Dn-Dn	GTAGGAACAACAATAACGGCACCTG	CACCGCGGTCTTTGAGGGGTCTGAT	2	665	2427	BNIP3L	5970	9032	RELA
DBDNTAG000048	ADDNTAG007608	Dn-Dn	GTAGGAACAACAATAACGGCACCTG	TATCGTACCATGCTATCGCGAGCTA	3	665	2427	BNIP3L	54535	53053	CCHCR1
DBDNTAG000048	ADDNTAG007656	Dn-Dn	GTAGGAACAACAATAACGGCACCTG	CTCCAACCCCTTGCTCTCACTCGAC	1	665	2427	BNIP3L	57654	12601	UVSSA
DBDNTAG000049	ADDNTAG000195	Dn-Dn	CTAACCGCCAGGCATTAAAAAATGC	ATTCATAGCGTAATGCTACAAGACC	4	8301	71440	PICALM	11030	3504	RBPMS
DBDNTAG000049	ADDNTAG000559	Dn-Dn	CTAACCGCCAGGCATTAAAAAATGC	GACTCGGTTCCTCCGTTCTTAAGC	1	8301	71440	PICALM	5031	6794	P2RY6
DBDNTAG000049	ADDNTAG002155	Dn-Dn	CTAACCGCCAGGCATTAAAAAATGC	TGCTCGGGGCGTCACATGTCGATAC	1	8301	71440	PICALM	9724	56199	UTP14C
DBDNTAG000049	ADDNTAG002663	Dn-Dn	CTAACCGCCAGGCATTAAAAAATGC	CCAATTGAAAATGCACATAAATTTC	1	8301	71440	PICALM	2898	10247	GRIK2
DBDNTAG000049	ADDNTAG002867	Dn-Dn	CTAACCGCCAGGCATTAAAAAATGC	CTTCTGGTACAATTTGGGCGCAGGA	6	8301	71440	PICALM	11030	3504	RBPMS
DBDNTAG000049	ADDNTAG003706	Dn-Dn	CTAACCGCCAGGCATTAAAAAATGC	GACGGGATGTGAAGCAATCCCGCTA	17	8301	71440	PICALM	11030	3504	RBPMS
DBDNTAG000049	ADDNTAG004615	Dn-Dn	CTAACCGCCAGGCATTAAAAAATGC	TAACTGCCCGTGGAGCAAAAGCAAA	7	8301	71440	PICALM	11030	3504	RBPMS
DBDNTAG000049	ADDNTAG005823	Dn-Dn	CTAACCGCCAGGCATTAAAAAATGC	GCTATCCTAGCTGCACCCTTTCTCT	1	8301	71440	PICALM	85865	7914	GTPBP10
DBDNTAG000049	ADDNTAG007756	Dn-Dn	CTAACCGCCAGGCATTAAAAAATGC	AGAGCCGTACCCGCTGATTTACACC	5	8301	71440	PICALM	1406	3015	CRX
DBDNTAG000050	ADDNTAG002670	Dn-Dn	CACGCCGTCGTTCGATTGAGAGAGG	CTCAACTTTAAACGCCTCAAGCAGT	1	6582	14746	SLC22A2	55716	248	LMBR1L
DBDNTAG000050	ADDNTAG003356	Dn-Dn	CACGCCGTCGTTCGATTGAGAGAGG	ATCCATCTGACTCTGGTTCGCAACC	1	6582	14746	SLC22A2	55432	70257	YOD1
DBDNTAG000051	ADDNTAG000034	Dn-Dn	CCCCGACACGTCGACAGCTCAATAA	ATCCTCGAAAATCATTATGAGAATA	1	27125	8778	AFF4	3927	1096	LASP1
DBDNTAG000051	ADDNTAG000470	Dn-Dn	CCCCGACACGTCGACAGCTCAATAA	CCACATGGAACCGTTAAATTAAGTC	1	27125	8778	AFF4	222166
DBDNTAG000051	ADDNTAG000719	Dn-Dn	CCCCGACACGTCGACAGCTCAATAA	GGCCAAGAAGATCGACGACGGTTTA	1	27125	8778	AFF4	84545	11049	MRPL43
DBDNTAG000051	ADDNTAG001240	Dn-Dn	CCCCGACACGTCGACAGCTCAATAA	CGACCATGTAACTAAGATGTAAATG	1	27125	8778	AFF4	9724	56199	UTP14C
DBDNTAG000051	ADDNTAG002038	Dn-Dn	CCCCGACACGTCGACAGCTCAATAA	TCTGATAGCTGAACAAGACAGTATA	1	27125	8778	AFF4	6317	5567	SERPINB3
DBDNTAG000051	ADDNTAG003863	Dn-Dn	CCCCGACACGTCGACAGCTCAATAA	ACCGATACTCTAACGTTAACTACAA	2	27125	8778	AFF4	55599	3040	RNPC3
DBDNTAG000051	ADDNTAG004152	Dn-Dn	CCCCGACACGTCGACAGCTCAATAA	GCCGCAGAGTCGTAGAACTTCGA	1	27125	8778	AFF4	4747	10981	NEFL
DBDNTAG000051	ADDNTAG004352	Dn-Dn	CCCCGACACGTCGACAGCTCAATAA	ACCCCCACGCACCCCCTCGCTCCCA	1	27125	8778	AFF4	10933	4430	MORF4L1
DBDNTAG000051	ADDNTAG004376	Dn-Dn	CCCCGACACGTCGACAGCTCAATAA	ATGTCACGAAGATGAGACAACATAA	1	27125	8778	AFF4	7866	5250	IFRD2
DBDNTAG000051	ADDNTAG004478	Dn-Dn	CCCCGACACGTCGACAGCTCAATAA	TGCTCGAACCAGTCGCCAACATACC	2	27125	8778	AFF4	3107	4335	HLA-C
DBDNTAG000051	ADDNTAG004733	Dn-Dn	CCCCGACACGTCGACAGCTCAATAA	GATCAACGATGCTCAGCGGTCTCAT	1	27125	8778	AFF4	2734	71117	GLG1
DBDNTAG000051	ADDNTAG004741	Dn-Dn	CCCCGACACGTCGACAGCTCAATAA	GATCTTCGTAGTGCACCGCACCAG	1	27125	8778	AFF4	6477	9727	SIAH1
DBDNTAG000051	ADDNTAG005496	Dn-Dn	CCCCGACACGTCGACAGCTCAATAA	CCTTGTGCAGGCCACAACATAGGG	2	27125	8778	AFF4	539	6684	ATP5O
DBDNTAG000051	ADDNTAG005776	Dn-Dn	CCCCGACACGTCGACAGCTCAATAA	CCCCCCTTACGCCGATTCGCCGTCA	2	27125	8778	AFF4	8463	5240	TEAD2
DBDNTAG000051	ADDNTAG006057	Dn-Dn	CCCCGACACGTCGACAGCTCAATAA	ACATACAGAGATCAAAGATTGCGTC	5	27125	8778	AFF4	5155	9318	PDGFB
DBDNTAG000051	ADDNTAG006097	Dn-Dn	CCCCGACACGTCGACAGCTCAATAA	AAATGTTTATAAGTCTTCTGCGTAA	1	27125	8778	AFF4	694	5844	BTG1
DBDNTAG000051	ADDNTAG007315	Dn-Dn	CCCCGACACGTCGACAGCTCAATAA	AGTCAATTCCAGATCTACGGACGGT	1	27125	8778	AFF4	1616	52987	DAXX
DBDNTAG000051	ADDNTAG007585	Dn-Dn	CCCCGACACGTCGACAGCTCAATAA	TTGACAGTATCCGCAGGCTCAAGCA	6	27125	8778	AFF4	4086	3782	SMAD1
DBDNTAG000053	ADDNTAG000002	Dn-Dn	TTCTTTTTAGATGTCGCGAGCTGCG	ATGCATCGCCATGTAGTCTGGAGGC	28	7942	9713	TFEB	1264	1395	CNN1
DBDNTAG000053	ADDNTAG000007	Dn-Dn	TTCTTTTTAGATGTCGCGAGCTGCG	CCCTGACCTCCAATGAAAGTGACCG	20	7942	9713	TFEB	3188	53339	HNRNPH2
DBDNTAG000053	ADDNTAG000012	Dn-Dn	TTCTTTTTAGATGTCGCGAGCTGCG	AGAAGACTTTCCCGCGGAAGAAGAA	9	7942	9713	TFEB	158427	8768	TSTD2
DBDNTAG000053	ADDNTAG000023	Dn-Dn	TTCTTTTTAGATGTCGCGAGCTGCG	AAGGAAACCTGCGCGAACACCGATT	18	7942	9713	TFEB	3084	8921	NRG1
DBDNTAG000053	ADDNTAG000025	Dn-Dn	TTCTTTTTAGATGTCGCGAGCTGCG	CATACTCCGATTACGCGCGCTTATC	17	7942	9713	TFEB	1616	52987	DAXX
DBDNTAG000053	ADDNTAG000028	Dn-Dn	TTCTTTTTAGATGTCGCGAGCTGCG	AACAAACACAGAACCACAACGGAAG	3	7942	9713	TFEB	7430	5815	EZR
DBDNTAG000053	ADDNTAG000029	Dn-Dn	TTCTTTTTAGATGTCGCGAGCTGCG	GCACGCGTCCGCTTGCTATAACTAC	12	7942	9713	TFEB	57410	6792	SCYL1
DBDNTAG000053	ADDNTAG000032	Dn-Dn	TTCTTTTTAGATGTCGCGAGCTGCG	CCCAGTATAATTACCTGGATCGAGTC	16	7942	9713	TFEB	7704	8127	ZBTB16
DBDNTAG000053	ADDNTAG000034	Dn-Dn	TTCTTTTTAGATGTCGCGAGCTGCG	ATCCTCGAAAATCATTATGAGAATA	33	7942	9713	TFEB	3927	1096	LASP1
DBDNTAG000053	ADDNTAG000035	Dn-Dn	TTCTTTTTAGATGTCGCGAGCTGCG	CAGGTGGGCAACAAATTAGTATTTA	2	7942	9713	TFEB	9618	3339	TRAF4
DBDNTAG000053	ADDNTAG000050	Dn-Dn	TTCTTTTTAGATGTCGCGAGCTGCG	CTTCCTACGGAGCGCAACCTCACAG	26	7942	9713	TFEB	6182	4682	MRPL12
DBDNTAG000053	ADDNTAG000057	Dn-Dn	TTCTTTTTAGATGTCGCGAGCTGCG	AGATTCCACAATGTTCGTCGACTAC	18	7942	9713	TFEB	23085	8949	ERC1
DBDNTAG000053	ADDNTAG000067	Dn-Dn	TTCTTTTTAGATGTCGCGAGCTGCG	TCTGACACGATTTTCATGTCAAACC	5	7942	9713	TFEB	27315	5929	PGAP2
DBDNTAG000053	ADDNTAG000077	Dn-Dn	TTCTTTTTAGATGTCGCGAGCTGCG	ATACCCCACCACCTTCAGCGATTTA	6	7942	9713	TFEB	163	4761	AP2B1
DBDNTAG000053	ADDNTAG000079	Dn-Dn	TTCTTTTTAGATGTCGCGAGCTGCG	ATATCCAAAAGGCTGCAATTGGTCA	7	7942	9713	TFEB	50802	7743
DBDNTAG000053	ADDNTAG000080	Dn-Dn	TTCTTTTTAGATGTCGCGAGCTGCG	GCCTACTCCGTTCACTTGTGCGACG	34	7942	9713	TFEB	124583	117	CANT1
DBDNTAG000053	ADDNTAG000087	Dn-Dn	TTCTTTTTAGATGTCGCGAGCTGCG	GCCCGGATGTACAACAATGACTAG	49	7942	9713	TFEB	2171	605	FABP5
DBDNTAG000053	ADDNTAG000093	Dn-Dn	TTCTTTTTAGATGTCGCGAGCTGCG	CAATATGTATATTAGCTGCATTGAT	15	7942	9713	TFEB	2719	13210	GPC3
DBDNTAG000053	ADDNTAG000094	Dn-Dn	TTCTTTTTAGATGTCGCGAGCTGCG	GCCTGATAAAGGTCAGACCCAATAT	14	7942	9713	TFEB	4236	11817	MFAP1
DBDNTAG000053	ADDNTAG000097	Dn-Dn	TTCTTTTTAGATGTCGCGAGCTGCG	TGAGCAAGACACATATTCTCGACCT	4	7942	9713	TFEB	284403	7773	WDR62
DBDNTAG000053	ADDNTAG000108	Dn-Dn	TTCTTTTTAGATGTCGCGAGCTGCG	ATCTTCACAGTGATTTCATGGCGCA	15	7942	9713	TFEB	5000	2391	ORC4
DBDNTAG000053	ADDNTAG000112	Dn-Dn	TTCTTTTTAGATGTCGCGAGCTGCG	ACATGATTTCAGCATCGCTCCAGAC	17	7942	9713	TFEB	84708	8141	LNX1
DBDNTAG000053	ADDNTAG000113	Dn-Dn	TTCTTTTTAGATGTCGCGAGCTGCG	CCCCGAAACCAATTAACTGACTAT	23	7942	9713	TFEB	5985	3772	RFC5
DBDNTAG000053	ADDNTAG000114	Dn-Dn	TTCTTTTTAGATGTCGCGAGCTGCG	GCGAAGCGTCTGCATATTTGGGCGT	46	7942	9713	TFEB	6794	5410	STK11
DBDNTAG000053	ADDNTAG000116	Dn-Dn	TTCTTTTTAGATGTCGCGAGCTGCG	GTGTTCCACATTACGAGACTGTAAG	19	7942	9713	TFEB	1019	4019	CDK4
DBDNTAG000053	ADDNTAG000117	Dn-Dn	TTCTTTTTAGATGTCGCGAGCTGCG	CATTGTTATCCTGCAGAGTCACCGG	27	7942	9713	TFEB	3492	12271
DBDNTAG000053	ADDNTAG000121	Dn-Dn	TTCTTTTTAGATGTCGCGAGCTGCG	GCGGCCACATGGCCTTGCACCACAC	27	7942	9713	TFEB	64764	12044	DKFZp686N2325
DBDNTAG000053	ADDNTAG000130	Dn-Dn	TTCTTTTTAGATGTCGCGAGCTGCG	AAATGGGTCAACTCCTATCCACAAT	2	7942	9713	TFEB	663	7992	BNIP2
DBDNTAG000053	ADDNTAG000136	Dn-Dn	TTCTTTTTAGATGTCGCGAGCTGCG	CTCTGAACTGTAGTAGAAAAAGCAA	14	7942	9713	TFEB	26119	9194	LDLRAP1
DBDNTAG000053	ADDNTAG000137	Dn-Dn	TTCTTTTTAGATGTCGCGAGCTGCG	GGCGTAATTCCGAGAGTCGGTTGCC	4	7942	9713	TFEB	27086	8945	FOXP1
DBDNTAG000053	ADDNTAG000138	Dn-Dn	TTCTTTTTAGATGTCGCGAGCTGCG	GACGACAACAGTTACTATAAACCCG	7	7942	9713	TFEB	84324	434	SARNP
DBDNTAG000053	ADDNTAG000144	Dn-Dn	TTCTTTTTAGATGTCGCGAGCTGCG	CTAATAGGAGATTAATTGCTGTCCA	24	7942	9713	TFEB	220082	1611	SPERT
DBDNTAG000053	ADDNTAG000155	Dn-Dn	TTCTTTTTAGATGTCGCGAGCTGCG	ACATGTATGTGCGGTACACGCCAAT	10	7942	9713	TFEB	4615	138	MYD88
DBDNTAG000053	ADDNTAG000156	Dn-Dn	TTCTTTTTAGATGTCGCGAGCTGCG	TCATGCGCGTTGTATGACGCCATCG	3	7942	9713	TFEB	3159	4041	HMGA1
DBDNTAG000053	ADDNTAG000166	Dn-Dn	TTCTTTTTAGATGTCGCGAGCTGCG	AGCTGGGGTCGACTACACCACATG	19	7942	9713	TFEB	57863	9894	CADM3
DBDNTAG000053	ADDNTAG000170	Dn-Dn	TTCTTTTTAGATGTCGCGAGCTGCG	CATGGGCCTATAATGCATACGAGTT	10	7942	9713	TFEB	56904	6148	SH3GLB2
DBDNTAG000053	ADDNTAG000171	Dn-Dn	TTCTTTTTAGATGTCGCGAGCTGCG	TCGCCCAAATTAGTGCGCTCTCACT	40	7942	9713	TFEB	8649	13119	LAMTOR3
DBDNTAG000053	ADDNTAG000173	Dn-Dn	TTCTTTTTAGATGTCGCGAGCTGCG	AGCCGGAAATAAAACGATTAGGTAC	17	7942	9713	TFEB	5865	5114	RAB3B
DBDNTAG000053	ADDNTAG000179	Dn-Dn	TTCTTTTTAGATGTCGCGAGCTGCG	ATGAACATAGCTAAACTTGGACGTA	24	7942	9713	TFEB	64785	4758	GINS3
DBDNTAG000053	ADDNTAG000183	Dn-Dn	TTCTTTTTAGATGTCGCGAGCTGCG	TAGGTTATCTCTATGTGGTACCAAT	18	7942	9713	TFEB	57863	9894	CADM3
DBDNTAG000053	ADDNTAG000193	Dn-Dn	TTCTTTTTAGATGTCGCGAGCTGCG	ATAAGCGTCGAATAAACGGTAGTTA	23	7942	9713	TFEB	2272	9645	FHIT
DBDNTAG000053	ADDNTAG000195	Dn-Dn	TTCTTTTTAGATGTCGCGAGCTGCG	ATTCATAGCGTAATGCTACAAGACC	34	7942	9713	TFEB	11030	3504	RBPMS
DBDNTAG000053	ADDNTAG000201	Dn-Dn	TTCTTTTTAGATGTCGCGAGCTGCG	CCACCTCAACGAACGCTGCACTGCT	19	7942	9713	TFEB		13722
DBDNTAG000053	ADDNTAG000205	Dn-Dn	TTCTTTTTAGATGTCGCGAGCTGCG	CTGCCTGCTCCTTCTATTCCCATGA	13	7942	9713	TFEB	5187	9470	PER1
DBDNTAG000053	ADDNTAG000208	Dn-Dn	TTCTTTTTAGATGTCGCGAGCTGCG	CATGTGCCGTACTGTGGCTGAATGT	15	7942	9713	TFEB	2275	5359	FHL3
DBDNTAG000053	ADDNTAG000210	Dn-Dn	TTCTTTTTAGATGTCGCGAGCTGCG	CCGCAGTACCCCTACAGATAGGGTT	13	7942	9713	TFEB	29127	10088	RACGAP1
DBDNTAG000053	ADDNTAG000211	Dn-Dn	TTCTTTTTAGATGTCGCGAGCTGCG	AAACGAGCATCGCTTAATTGTCAC	23	7942	9713	TFEB	6811	4056	STX5
DBDNTAG000053	ADDNTAG000216	Dn-Dn	TTCTTTTTAGATGTCGCGAGCTGCG	TCGAAACACTAACATTTCCTCTTTC	8	7942	9713	TFEB	5202	2618	PFDN2
DBDNTAG000053	ADDNTAG000218	Dn-Dn	TTCTTTTTAGATGTCGCGAGCTGCG	CGCGGAGCGATGATAACCTACTACG	10	7942	9713	TFEB	10286	5562	BCAS2
DBDNTAG000053	ADDNTAG000226	Dn-Dn	TTCTTTTTAGATGTCGCGAGCTGCG	ACGCATTTATGACGTCCACTCCTTA	9	7942	9713	TFEB	896	6197	CCND3
DBDNTAG000053	ADDNTAG000228	Dn-Dn	TTCTTTTTAGATGTCGCGAGCTGCG	ACGACCCCGCGCCCAGCGGGCCGCC	16	7942	9713	TFEB	4149	377	MAX
DBDNTAG000053	ADDNTAG000231	Dn-Dn	TTCTTTTTAGATGTCGCGAGCTGCG	ATCACCTCATCCACGCGAACACCTA	27	7942	9713	TFEB	2131	3419	EXT1
DBDNTAG000053	ADDNTAG000236	Dn-Dn	TTCTTTTTAGATGTCGCGAGCTGCG	GCCACGCGATAGGAGGGGTAGAGTT	23	7942	9713	TFEB	80762	4284	NDFIP1
DBDNTAG000053	ADDNTAG000244	Dn-Dn	TTCTTTTTAGATGTCGCGAGCTGCG	CGTCACCACGTCCCTTCGGTCCCTT	6	7942	9713	TFEB	10197	4061	PSME3
DBDNTAG000053	ADDNTAG000245	Dn-Dn	TTCTTTTTAGATGTCGCGAGCTGCG	TCTGTCTGAATGGGGGACGCACCAC	22	7942	9713	TFEB	114609	9750	TIRAP
DBDNTAG000053	ADDNTAG000251	Dn-Dn	TTCTTTTTAGATGTCGCGAGCTGCG	TACGAAATGTAGGGCGAGCTTTTAC	3	7942	9713	TFEB	1785	14117	DNM2
DBDNTAG000053	ADDNTAG000258	Dn-Dn	TTCTTTTTAGATGTCGCGAGCTGCG	AACCGGAGTACCAACGCAGCAATAA	5	7942	9713	TFEB	11047	7839	ADRM1
DBDNTAG000053	ADDNTAG000262	Dn-Dn	TTCTTTTTAGATGTCGCGAGCTGCG	ACTGTATACGCCGTTACGCCTCAAG	17	7942	9713	TFEB	79696	4218	ZC2HC1C
DBDNTAG000053	ADDNTAG000274	Dn-Dn	TTCTTTTTAGATGTCGCGAGCTGCG	GTGCGGCGTAAACAGTATCGAGATA	13	7942	9713	TFEB	7004	779	TEAD4
DBDNTAG000053	ADDNTAG000294	Dn-Dn	TTCTTTTTAGATGTCGCGAGCTGCG	ATTATTAGGCGCCCTCAAACGATAA	13	7942	9713	TFEB	55364	13117	IMPACT
DBDNTAG000053	ADDNTAG000301	Dn-Dn	TTCTTTTTAGATGTCGCGAGCTGCG	AGATAGAACCACTGGGCTCGTCCCG	7	7942	9713	TFEB	2355	5414	FOSL2
DBDNTAG000053	ADDNTAG000302	Dn-Dn	TTCTTTTTAGATGTCGCGAGCTGCG	TAACATGCTCACCCCCTTTTTATT	2	7942	9713	TFEB	9240	10320	PNMA1
DBDNTAG000053	ADDNTAG000307	Dn-Dn	TTCTTTTTAGATGTCGCGAGCTGCG	TATCCACTTACGGCACACCCTACTC	13	7942	9713	TFEB	22916	2754	NCBP2
DBDNTAG000053	ADDNTAG000309	Dn-Dn	TTCTTTTTAGATGTCGCGAGCTGCG	AAGGCGACTTCGGTATATCAGGAGC	17	7942	9713	TFEB	6385	12920	SDC4
DBDNTAG000053	ADDNTAG000310	Dn-Dn	TTCTTTTTAGATGTCGCGAGCTGCG	TCTTTCTGGCGATTTTCGGCACGGT	25	7942	9713	TFEB	318	4276	NUDT2
DBDNTAG000053	ADDNTAG000313	Dn-Dn	TTCTTTTTAGATGTCGCGAGCTGCG	TACCGACCGTCTTTATATCACTTTT	22	7942	9713	TFEB	9659	1651	PDE4DIP
DBDNTAG000053	ADDNTAG000314	Dn-Dn	TTCTTTTTAGATGTCGCGAGCTGCG	CAGGTCCGTAGGATCATACCCCCAA	11	7942	9713	TFEB	605	53866	BCL7A
DBDNTAG000053	ADDNTAG000316	Dn-Dn	TTCTTTTTAGATGTCGCGAGCTGCG	CCCGGCCCGCGCTAGCCCTCGTGGC	35	7942	9713	TFEB	84619	6267	ZGPAT
DBDNTAG000053	ADDNTAG000317	Dn-Dn	TTCTTTTTAGATGTCGCGAGCTGCG	GCCAAGAACCACGCCACTCTGGCTC	14	7942	9713	TFEB	22889	8732	KIAA0907
DBDNTAG000053	ADDNTAG000319	Dn-Dn	TTCTTTTTAGATGTCGCGAGCTGCG	TCGTTGATCCTAAATGTACCAATA	10	7942	9713	TFEB	705	4527	BYSL
DBDNTAG000053	ADDNTAG000336	Dn-Dn	TTCTTTTTAGATGTCGCGAGCTGCG	GATACCGACCTACAACTAATACACA	12	7942	9713	TFEB	4436	7918	MSH2
DBDNTAG000053	ADDNTAG000340	Dn-Dn	TTCTTTTTAGATGTCGCGAGCTGCG	TAAAACTAAGTTGGATCGCATCGTA	10	7942	9713	TFEB	25855	6651	BRMS1
DBDNTAG000053	ADDNTAG000343	Dn-Dn	TTCTTTTTAGATGTCGCGAGCTGCG	ACGTACCCTCTTCTGCCCCGGAATT	8	7942	9713	TFEB	2176	7699	FANCC
DBDNTAG000053	ADDNTAG000347	Dn-Dn	TTCTTTTTAGATGTCGCGAGCTGCG	TACAAATTGGTCTAGTACCTGTCAA	15	7942	9713	TFEB	9341	5658	VAMP3
DBDNTAG000053	ADDNTAG000348	Dn-Dn	TTCTTTTTAGATGTCGCGAGCTGCG	GCGCAGCATATCTTTAGGGAATTAT	3	7942	9713	TFEB	4589	8366	MUC7
DBDNTAG000053	ADDNTAG000354	Dn-Dn	TTCTTTTTAGATGTCGCGAGCTGCG	TTAGCTTGGTAAGAAACTCAAAAAC	6	7942	9713	TFEB	9341	5658	VAMP3
DBDNTAG000053	ADDNTAG000355	Dn-Dn	TTCTTTTTAGATGTCGCGAGCTGCG	GTCGCGATGGTCACACCCCACGGCC	4	7942	9713	TFEB	5886	7058	RAD23A
DBDNTAG000053	ADDNTAG000361	Dn-Dn	TTCTTTTTAGATGTCGCGAGCTGCG	TTTATGGGAGGGACAAACGCATCCC	15	7942	9713	TFEB	55138	11110	FAM90A1
DBDNTAG000053	ADDNTAG000371	Dn-Dn	TTCTTTTTAGATGTCGCGAGCTGCG	TGGATCTAAGACTTGTGCAATTGGC	1	7942	9713	TFEB	57410	6792	SCYL1
DBDNTAG000053	ADDNTAG000379	Dn-Dn	TTCTTTTTAGATGTCGCGAGCTGCG	CTGTTGTTCTCGGACAGAGTAAATT	1	7942	9713	TFEB	375056	10681	MIA3
DBDNTAG000053	ADDNTAG000385	Dn-Dn	TTCTTTTTAGATGTCGCGAGCTGCG	CGTACGTCCCGCAACCTGGAGGTGA	16	7942	9713	TFEB	5890	8346	RAD51B
DBDNTAG000053	ADDNTAG000386	Dn-Dn	TTCTTTTTAGATGTCGCGAGCTGCG	TAAAGATAACAATGACCTCAATAAG	25	7942	9713	TFEB	283651	52778
DBDNTAG000053	ADDNTAG000389	Dn-Dn	TTCTTTTTAGATGTCGCGAGCTGCG	GCCATATTCAACAGTTCATGGGGTC	9	7942	9713	TFEB	4188	5143	MDFI
DBDNTAG000053	ADDNTAG000390	Dn-Dn	TTCTTTTTAGATGTCGCGAGCTGCG	CCCGACCACCTTACGCAGACCGCCT	16	7942	9713	TFEB	5824	3171	PEX19
DBDNTAG000053	ADDNTAG000391	Dn-Dn	TTCTTTTTAGATGTCGCGAGCTGCG	TAGTCGTTAGTTAACCTAAGATGAA	14	7942	9713	TFEB	55802	4735	DCP1A
DBDNTAG000053	ADDNTAG000394	Dn-Dn	TTCTTTTTAGATGTCGCGAGCTGCG	ATCCCGGTAAAAGAGGTCCGAGACG	7	7942	9713	TFEB	124245	11589	ZC3H18
DBDNTAG000053	ADDNTAG000397	Dn-Dn	TTCTTTTTAGATGTCGCGAGCTGCG	CCCTCGCTGGCTTAGAATTTACGTT	17	7942	9713	TFEB	6119	5484	RPA3
DBDNTAG000053	ADDNTAG000409	Dn-Dn	TTCTTTTTAGATGTCGCGAGCTGCG	GTACATGAATTTGAGGAGCTACAGT	27	7942	9713	TFEB	117178	10081	SSX2IP
DBDNTAG000053	ADDNTAG000416	Dn-Dn	TTCTTTTTAGATGTCGCGAGCTGCG	GTAACTTCGCCCCTGGTTCACGATA	40	7942	9713	TFEB	79023	2716	NUP37
DBDNTAG000053	ADDNTAG000422	Dn-Dn	TTCTTTTTAGATGTCGCGAGCTGCG	AACAGTCAATCGTTACGGTGTGATA	7	7942	9713	TFEB	10397	3886	NDRG1
DBDNTAG000053	ADDNTAG000426	Dn-Dn	TTCTTTTTAGATGTCGCGAGCTGCG	TGCTTCAGGTTCGCTACCATGAGAC	4	7942	9713	TFEB	2275	5359	FHL3
DBDNTAG000053	ADDNTAG000427	Dn-Dn	TTCTTTTTAGATGTCGCGAGCTGCG	AAATTAAACCACCGACTAAAGGTC	9	7942	9713	TFEB	2908	7587	NR3C1
DBDNTAG000053	ADDNTAG000428	Dn-Dn	TTCTTTTTAGATGTCGCGAGCTGCG	GCCCGAACCGATGCCCCAGCATTTA	4	7942	9713	TFEB	4436	7918	MSH2
DBDNTAG000053	ADDNTAG000432	Dn-Dn	TTCTTTTTAGATGTCGCGAGCTGCG	CTCTCCGACCCCTGGCATCCGCCTG	15	7942	9713	TFEB	6934	9999	TCF7L2
DBDNTAG000053	ADDNTAG000445	Dn-Dn	TTCTTTTTAGATGTCGCGAGCTGCG	CGCACTATGACTCAAAGCCGGCCAC	32	7942	9713	TFEB	84908	7670	FAM136A
DBDNTAG000053	ADDNTAG000446	Dn-Dn	TTCTTTTTAGATGTCGCGAGCTGCG	TTTTCATTTTGGAATACGATTCTAT	14	7942	9713	TFEB	2263	71073	FGFR2
DBDNTAG000053	ADDNTAG000450	Dn-Dn	TTCTTTTTAGATGTCGCGAGCTGCG	TGACAGAGCGTAGTGATCAAGTCCG	3	7942	9713	TFEB	23126	10876	POGZ
DBDNTAG000053	ADDNTAG000458	Dn-Dn	TTCTTTTTAGATGTCGCGAGCTGCG	CCCGCCCGTACGCCAGAAGTTAATT	17	7942	9713	TFEB	64098	9281	PARVG
DBDNTAG000053	ADDNTAG000461	Dn-Dn	TTCTTTTTAGATGTCGCGAGCTGCG	ACTCTACCACCGTTTCATAAAATGT	34	7942	9713	TFEB	3119	7190	HLA-DQB1
DBDNTAG000053	ADDNTAG000465	Dn-Dn	TTCTTTTTAGATGTCGCGAGCTGCG	CGTCCTCAACCCCTGGTGACCGCTA	2	7942	9713	TFEB	64395	4516	FLJ13057
DBDNTAG000053	ADDNTAG000468	Dn-Dn	TTCTTTTTAGATGTCGCGAGCTGCG	CGGGTCCGCAGGCCGCATGCTTGCG	11	7942	9713	TFEB	196472	2221	FAM71C
DBDNTAG000053	ADDNTAG000475	Dn-Dn	TTCTTTTTAGATGTCGCGAGCTGCG	CCGGTAGATTCTTTACATCGTCCAA	35	7942	9713	TFEB	23126	10876	POGZ
DBDNTAG000053	ADDNTAG000483	Dn-Dn	TTCTTTTTAGATGTCGCGAGCTGCG	ACAACCCTGGTCCCACAGCGTGCCA	19	7942	9713	TFEB	56655	13516	POLE4
DBDNTAG000053	ADDNTAG000485	Dn-Dn	TTCTTTTTAGATGTCGCGAGCTGCG	GTTCAACGTTAATGCGTCGCGACGT	2	7942	9713	TFEB	134510	88	UBLCP1
DBDNTAG000053	ADDNTAG000491	Dn-Dn	TTCTTTTTAGATGTCGCGAGCTGCG	CAGCTTGATCCCTAAAGGGCCGCTC	3	7942	9713	TFEB	80204	54835	FBXO11
DBDNTAG000053	ADDNTAG000498	Dn-Dn	TTCTTTTTAGATGTCGCGAGCTGCG	CGGTGAGGATCAAGGATGCTAGGAG	36	7942	9713	TFEB	6427	11028	SRSF2
DBDNTAG000053	ADDNTAG000502	Dn-Dn	TTCTTTTTAGATGTCGCGAGCTGCG	CCCATTTACGCACCTCTATCATGCG	7	7942	9713	TFEB	23429	1644	RYBP
DBDNTAG000053	ADDNTAG000506	Dn-Dn	TTCTTTTTAGATGTCGCGAGCTGCG	CCGCCTAAAGTTAGGCCTGAACCTC	2	7942	9713	TFEB	4899	1011	NRF1
DBDNTAG000053	ADDNTAG000515	Dn-Dn	TTCTTTTTAGATGTCGCGAGCTGCG	GTTGTAATGGACACCCAAATGGCTA	15	7942	9713	TFEB	3535	7194
DBDNTAG000053	ADDNTAG000521	Dn-Dn	TTCTTTTTAGATGTCGCGAGCTGCG	AACTTTCTAACAGTTTCATACATAG	9	7942	9713	TFEB	84265	3395	POLR3GL
DBDNTAG000053	ADDNTAG000526	Dn-Dn	TTCTTTTTAGATGTCGCGAGCTGCG	TGCGCTAGGGAACAATCAAGAATGC	13	7942	9713	TFEB	5928	3366	RBBP4
DBDNTAG000053	ADDNTAG000532	Dn-Dn	TTCTTTTTAGATGTCGCGAGCTGCG	CCCATCTATCTCACCCCCCGTACCT	2	7942	9713	TFEB	4223	824	MEOX2
DBDNTAG000053	ADDNTAG000533	Dn-Dn	TTCTTTTTAGATGTCGCGAGCTGCG	ACCCTCGGACCCCCTCCCTTCACCT	5	7942	9713	TFEB	80028	8824	FBXL18
DBDNTAG000053	ADDNTAG000534	Dn-Dn	TTCTTTTTAGATGTCGCGAGCTGCG	ACCTCAATACTCCAGTTGATTCCTT	27	7942	9713	TFEB	664	7547	BNIP3
DBDNTAG000053	ADDNTAG000538	Dn-Dn	TTCTTTTTAGATGTCGCGAGCTGCG	CCCGCCCTGCACCCCCCTCCTGATA	16	7942	9713	TFEB	685	6192	BTC
DBDNTAG000053	ADDNTAG000540	Dn-Dn	TTCTTTTTAGATGTCGCGAGCTGCG	CGCCACCCTCAGCGAGTCTCTAGGC	1	7942	9713	TFEB	389	5220	RHOC
DBDNTAG000053	ADDNTAG000541	Dn-Dn	TTCTTTTTAGATGTCGCGAGCTGCG	GGTGGCATAATCTACGCGACCAGAG	9	7942	9713	TFEB	22916	2754	NCBP2
DBDNTAG000053	ADDNTAG000542	Dn-Dn	TTCTTTTTAGATGTCGCGAGCTGCG	ACAGGGTCCACATCGATACATATAA	8	7942	9713	TFEB	23281	9746	MTUS2
DBDNTAG000053	ADDNTAG000547	Dn-Dn	TTCTTTTTAGATGTCGCGAGCTGCG	TCCTGAAATTAGCCAGCCAGCTCA	15	7942	9713	TFEB	285237	1444	C3orf38
DBDNTAG000053	ADDNTAG000553	Dn-Dn	TTCTTTTTAGATGTCGCGAGCTGCG	CTTCGTAAGAACGCAACACGTTATA	20	7942	9713	TFEB	84708	8141	LNX1
DBDNTAG000053	ADDNTAG000555	Dn-Dn	TTCTTTTTAGATGTCGCGAGCTGCG	CTATCCAGACCCACGTCTCACCACC	7	7942	9713	TFEB	83851	14125	SYT16
DBDNTAG000053	ADDNTAG000556	Dn-Dn	TTCTTTTTAGATGTCGCGAGCTGCG	CACCACGACTTCCGTAAGGCTACTG	13	7942	9713	TFEB	842	4596	CASP9
DBDNTAG000053	ADDNTAG000559	Dn-Dn	TTCTTTTTAGATGTCGCGAGCTGCG	GACTCGGTTCCTCCGTTCTTAAGC	28	7942	9713	TFEB	5031	6794	P2RY6
DBDNTAG000053	ADDNTAG000566	Dn-Dn	TTCTTTTTAGATGTCGCGAGCTGCG	AAATCCACTTCCAATGATATATATA	3	7942	9713	TFEB	1649	3944	DDIT3
DBDNTAG000053	ADDNTAG000571	Dn-Dn	TTCTTTTTAGATGTCGCGAGCTGCG	ACTCATCAGCGGAACAGCTCAGCAC	6	7942	9713	TFEB	8554	56382	PIAS1
DBDNTAG000053	ADDNTAG000572	Dn-Dn	TTCTTTTTAGATGTCGCGAGCTGCG	CGCACACACCGGAAGTTAATACATG	14	7942	9713	TFEB	6386	53842	SDCBP
DBDNTAG000053	ADDNTAG000574	Dn-Dn	TTCTTTTTAGATGTCGCGAGCTGCG	CACCAACCCGGTGATGGCGCAAACA	13	7942	9713	TFEB	701	7871	BUB1B
DBDNTAG000053	ADDNTAG000577	Dn-Dn	TTCTTTTTAGATGTCGCGAGCTGCG	CTACTGGCGGAGCTCGTTTTATTGG	25	7942	9713	TFEB	7428	13320	VHL
DBDNTAG000053	ADDNTAG000595	Dn-Dn	TTCTTTTTAGATGTCGCGAGCTGCG	ACTCTCGCTCGTCCCCGTGCGCCTC	29	7942	9713	TFEB	5879	4232	RAC1
DBDNTAG000053	ADDNTAG000598	Dn-Dn	TTCTTTTTAGATGTCGCGAGCTGCG	AGATTATATTAAGTGAAACATCGCA	5	7942	9713	TFEB	83990	55128	BRIP1
DBDNTAG000053	ADDNTAG000600	Dn-Dn	TTCTTTTTAGATGTCGCGAGCTGCG	TGTGTAATTTCAAATAACTTATAAA	3	7942	9713	TFEB	55138	11110	FAM90A1
DBDNTAG000053	ADDNTAG000606	Dn-Dn	TTCTTTTTAGATGTCGCGAGCTGCG	AATAACGAGTGCGCATTCTTCGTCT	27	7942	9713	TFEB	1810	4168	DR1
DBDNTAG000053	ADDNTAG000607	Dn-Dn	TTCTTTTTAGATGTCGCGAGCTGCG	AAACTACCACTCCGCGTTCTCCCAC	6	7942	9713	TFEB	57696	1725	DDX55
DBDNTAG000053	ADDNTAG000609	Dn-Dn	TTCTTTTTAGATGTCGCGAGCTGCG	GTCCAACGCATGCCCTTGGGCAGCC	5	7942	9713	TFEB	55195	54249	C14orf105
DBDNTAG000053	ADDNTAG000613	Dn-Dn	TTCTTTTTAGATGTCGCGAGCTGCG	GATGCCGCCAAAGCCAAATACGATT	10	7942	9713	TFEB	5303	5506	PIN4
DBDNTAG000053	ADDNTAG000619	Dn-Dn	TTCTTTTTAGATGTCGCGAGCTGCG	CCCCCCCACTGAGACCCTGTGCCAC	14	7942	9713	TFEB	5195	4964	PEX14
DBDNTAG000053	ADDNTAG000621	Dn-Dn	TTCTTTTTAGATGTCGCGAGCTGCG	GACACAACATAACACCTAGGAGTCG	16	7942	9713	TFEB	23476	71377	BRD4
DBDNTAG000053	ADDNTAG000626	Dn-Dn	TTCTTTTTAGATGTCGCGAGCTGCG	ATCTAAAAACGTCTGCGGCTTGCCG	13	7942	9713	TFEB	5111	3156	PCNA
DBDNTAG000053	ADDNTAG000627	Dn-Dn	TTCTTTTTAGATGTCGCGAGCTGCG	ACTTCTATACCATACTTCAAAACAG	22	7942	9713	TFEB	410	7320	ARSA
DBDNTAG000053	ADDNTAG000632	Dn-Dn	TTCTTTTTAGATGTCGCGAGCTGCG	ACTTCCAAGACATGCCACCACAGTC	10	7942	9713	TFEB	220082	1611	SPERT
DBDNTAG000053	ADDNTAG000633	Dn-Dn	TTCTTTTTAGATGTCGCGAGCTGCG	TAGCTTGTACCTTGGGCGTCCAAAG	10	7942	9713	TFEB	4331	1816	MNAT1
DBDNTAG000053	ADDNTAG000634	Dn-Dn	TTCTTTTTAGATGTCGCGAGCTGCG	CCAGAACGCGCCTGTGGATAGTCTT	19	7942	9713	TFEB	5747	1682	PTK2
DBDNTAG000053	ADDNTAG000649	Dn-Dn	TTCTTTTTAGATGTCGCGAGCTGCG	AAAGAAACCACCCTCGACCTGACAA	9	7942	9713	TFEB	4089	4687	SMAD4
DBDNTAG000053	ADDNTAG000652	Dn-Dn	TTCTTTTTAGATGTCGCGAGCTGCG	CGACCCCCCTCGCACCTGAGCACCC	17	7942	9713	TFEB	51562	5480	MBIP
DBDNTAG000053	ADDNTAG000654	Dn-Dn	TTCTTTTTAGATGTCGCGAGCTGCG	GCTATAATACTTGCCTATAATTTAT	11	7942	9713	TFEB	5534	8316	PPP3R1
DBDNTAG000053	ADDNTAG000658	Dn-Dn	TTCTTTTTAGATGTCGCGAGCTGCG	TACGACGACACCGCAAACCCGCGTC	6	7942	9713	TFEB	2132	6892	EXT2
DBDNTAG000053	ADDNTAG000661	Dn-Dn	TTCTTTTTAGATGTCGCGAGCTGCG	CCTCGGGCACACTTCGACGACCCGC	43	7942	9713	TFEB	7409	6612	VAV1
DBDNTAG000053	ADDNTAG000668	Dn-Dn	TTCTTTTTAGATGTCGCGAGCTGCG	CAGCATATACTAATTCTAGAAGTAC	13	7942	9713	TFEB	977	6007	CD151
DBDNTAG000053	ADDNTAG000671	Dn-Dn	TTCTTTTTAGATGTCGCGAGCTGCG	GTTATTTCATTAACAGAATTTTTGG	10	7942	9713	TFEB	6955	8439
DBDNTAG000053	ADDNTAG000672	Dn-Dn	TTCTTTTTAGATGTCGCGAGCTGCG	GAAAGACGTACTACTAAAAACGTGG	15	7942	9713	TFEB	347	4506	APOD
DBDNTAG000053	ADDNTAG000673	Dn-Dn	TTCTTTTTAGATGTCGCGAGCTGCG	GATCAACAGCTGAAAGTCTCCCTAA	6	7942	9713	TFEB	685	6192	BTC
DBDNTAG000053	ADDNTAG000677	Dn-Dn	TTCTTTTTAGATGTCGCGAGCTGCG	CACGCCGAAATAAACAACATCCTTT	2	7942	9713	TFEB	7185	12438	TRAF1
DBDNTAG000053	ADDNTAG000692	Dn-Dn	TTCTTTTTAGATGTCGCGAGCTGCG	AACCTGACAATCGAGAAACGAGTAC	20	7942	9713	TFEB	9491	9264	PSMF1
DBDNTAG000053	ADDNTAG000698	Dn-Dn	TTCTTTTTAGATGTCGCGAGCTGCG	CCGATTACCGAACATGTCCCTTGTT	12	7942	9713	TFEB	285237	1444	C3orf38
DBDNTAG000053	ADDNTAG000703	Dn-Dn	TTCTTTTTAGATGTCGCGAGCTGCG	CAAATCTAAGCCAAACGATCCGGC	16	7942	9713	TFEB	55757	9673	UGCGL2
DBDNTAG000053	ADDNTAG000713	Dn-Dn	TTCTTTTTAGATGTCGCGAGCTGCG	TAGTGATAGTTTGGATCTTCAGAGC	13	7942	9713	TFEB	83746	5892	L3MBTL2
DBDNTAG000053	ADDNTAG000715	Dn-Dn	TTCTTTTTAGATGTCGCGAGCTGCG	CCCCTCACTCTGGCCATCAAACAAT	4	7942	9713	TFEB	4085	4707	MAD2L1
DBDNTAG000053	ADDNTAG000719	Dn-Dn	TTCTTTTTAGATGTCGCGAGCTGCG	GGCCAAGAAGATCGACGACGGTTTA	52	7942	9713	TFEB	84545	11049	MRPL43
DBDNTAG000053	ADDNTAG000730	Dn-Dn	TTCTTTTTAGATGTCGCGAGCTGCG	TAGATTACTTGGGTAGCCGGCAAGC	34	7942	9713	TFEB	3535	7194
DBDNTAG000053	ADDNTAG000744	Dn-Dn	TTCTTTTTAGATGTCGCGAGCTGCG	CAATGTTCCCCATCGCGTTGCGCGG	19	7942	9713	TFEB	64968	6972	MRPS6
DBDNTAG000053	ADDNTAG000745	Dn-Dn	TTCTTTTTAGATGTCGCGAGCTGCG	CGAAGTAAAAAAAGCTGACCAACTA	17	7942	9713	TFEB	55156	5887	ARMC1
DBDNTAG000053	ADDNTAG000749	Dn-Dn	TTCTTTTTAGATGTCGCGAGCTGCG	CTCAGTAGGGTCGCACACCTATTCA	17	7942	9713	TFEB	387	5810	RHOA
DBDNTAG000053	ADDNTAG000765	Dn-Dn	TTCTTTTTAGATGTCGCGAGCTGCG	ACACTCGGATTTTAATGCCTAATTA	15	7942	9713	TFEB	1788	11403	DNMT3A
DBDNTAG000053	ADDNTAG000766	Dn-Dn	TTCTTTTTAGATGTCGCGAGCTGCG	CCACAGATCAGATCCCGCGCCCCAC	3	7942	9713	TFEB	55716	248	LMBR1L
DBDNTAG000053	ADDNTAG000770	Dn-Dn	TTCTTTTTAGATGTCGCGAGCTGCG	CCACGCCAGTACCCGCTATGTCCTT	26	7942	9713	TFEB	5886	7058	RAD23A
DBDNTAG000053	ADDNTAG000772	Dn-Dn	TTCTTTTTAGATGTCGCGAGCTGCG	AATCCACCCCTGCAATATAATGTTC	4	7942	9713	TFEB	5371	3572	PML
DBDNTAG000053	ADDNTAG000775	Dn-Dn	TTCTTTTTAGATGTCGCGAGCTGCG	ACACACAGGACACCCAACCTTCAGA	16	7942	9713	TFEB	6955	8439
DBDNTAG000053	ADDNTAG000776	Dn-Dn	TTCTTTTTAGATGTCGCGAGCTGCG	TGTGCGATGTCCCTCACATCTTTTC	50	7942	9713	TFEB	2919	540	CXCL1
DBDNTAG000053	ADDNTAG000786	Dn-Dn	TTCTTTTTAGATGTCGCGAGCTGCG	CTTCACAGCAATATGATAGTCGAAA	17	7942	9713	TFEB	4174	19	MCM5
DBDNTAG000053	ADDNTAG000792	Dn-Dn	TTCTTTTTAGATGTCGCGAGCTGCG	CTTCCATCCCCATCGAGCCGAGAGC	2	7942	9713	TFEB	27111	4161	SDCBP2
DBDNTAG000053	ADDNTAG000800	Dn-Dn	TTCTTTTTAGATGTCGCGAGCTGCG	ATAAAGCGGTGTAGTCTCGCTTACC	18	7942	9713	TFEB	4176	6643	MCM7
DBDNTAG000053	ADDNTAG000804	Dn-Dn	TTCTTTTTAGATGTCGCGAGCTGCG	CTCATAACCTACACTCAAAAACTTC	4	7942	9713	TFEB	4194	14319	MDM4
DBDNTAG000053	ADDNTAG000807	Dn-Dn	TTCTTTTTAGATGTCGCGAGCTGCG	ACTTTTACATCTTCTTTTGCACACC	20	7942	9713	TFEB	55702	7803	CCDC94
DBDNTAG000053	ADDNTAG000812	Dn-Dn	TTCTTTTTAGATGTCGCGAGCTGCG	CGCTCCCCGGAATTCAACCCGACA	42	7942	9713	TFEB	6278	8048	S100A7
DBDNTAG000053	ADDNTAG000814	Dn-Dn	TTCTTTTTAGATGTCGCGAGCTGCG	TCTCGACCCTGCCATTCGACATGCA	16	7942	9713	TFEB	2287	273	FKBP3
DBDNTAG000053	ADDNTAG000816	Dn-Dn	TTCTTTTTAGATGTCGCGAGCTGCG	CTAAAGTAATACCATAGCAATCGTC	1	7942	9713	TFEB	7849	6077	PAX8
DBDNTAG000053	ADDNTAG000826	Dn-Dn	TTCTTTTTAGATGTCGCGAGCTGCG	TACCCTTTCCCCCGTTGAGACTTAT	22	7942	9713	TFEB	29844	3331	TFPT
DBDNTAG000053	ADDNTAG000833	Dn-Dn	TTCTTTTTAGATGTCGCGAGCTGCG	TCCCAGTACTACACTTTGTGTCTGT	5	7942	9713	TFEB	114932	2777	MRFAP1L1
DBDNTAG000053	ADDNTAG000839	Dn-Dn	TTCTTTTTAGATGTCGCGAGCTGCG	TACTTAATGACAGCCGCATGGACGT	20	7942	9713	TFEB	4331	1816	MNAT1
DBDNTAG000053	ADDNTAG000851	Dn-Dn	TTCTTTTTAGATGTCGCGAGCTGCG	CTCGCCAAGGTGCAATACTGCGTCT	26	7942	9713	TFEB	22889	8732	KIAA0907
DBDNTAG000053	ADDNTAG000857	Dn-Dn	TTCTTTTTAGATGTCGCGAGCTGCG	TCCTACCGTCTTGCTGGTACGGGTA	2	7942	9713	TFEB	1856	2949	DVL2
DBDNTAG000053	ADDNTAG000859	Dn-Dn	TTCTTTTTAGATGTCGCGAGCTGCG	GCACGGACGGAATAAGCTTGATAAG	27	7942	9713	TFEB	6500	6671	SKP1
DBDNTAG000053	ADDNTAG000871	Dn-Dn	TTCTTTTTAGATGTCGCGAGCTGCG	CTTGCCCGGTGATTGTGCCAGAACT	4	7942	9713	TFEB	5162	3174	PDHB
DBDNTAG000053	ADDNTAG000872	Dn-Dn	TTCTTTTTAGATGTCGCGAGCTGCG	TCCGAGCCACCCTATTCCGGGGGA	36	7942	9713	TFEB	64785	4758	GINS3
DBDNTAG000053	ADDNTAG000874	Dn-Dn	TTCTTTTTAGATGTCGCGAGCTGCG	AGCCGATATCCTATTATTTCTTCCA	9	7942	9713	TFEB	51382	7932	ATP6V1D
DBDNTAG000053	ADDNTAG000878	Dn-Dn	TTCTTTTTAGATGTCGCGAGCTGCG	CCTTACCGACGATGCCGCTAAACTT	5	7942	9713	TFEB	1647	6876	GADD45A
DBDNTAG000053	ADDNTAG000882	Dn-Dn	TTCTTTTTAGATGTCGCGAGCTGCG	CCTGGCCTTTAACGTTGCTACACTT	32	7942	9713	TFEB	1032	3933	CDKN2D
DBDNTAG000053	ADDNTAG000891	Dn-Dn	TTCTTTTTAGATGTCGCGAGCTGCG	ATTGGCGGCACGAACTATACTTTTC	33	7942	9713	TFEB	64170	5439	CARD9
DBDNTAG000053	ADDNTAG000893	Dn-Dn	TTCTTTTTAGATGTCGCGAGCTGCG	GCAGTACATTTCGACTTTTCCGATT	17	7942	9713	TFEB	29844	3331	TFPT
DBDNTAG000053	ADDNTAG000904	Dn-Dn	TTCTTTTTAGATGTCGCGAGCTGCG	TAAATGTTTACCCAAGGGGCAGCCG	11	7942	9713	TFEB	605	53866	BCL7A
DBDNTAG000053	ADDNTAG000911	Dn-Dn	TTCTTTTTAGATGTCGCGAGCTGCG	GCCAATGCCTGTCCTGGCAACCCTC	12	7942	9713	TFEB	6811	4056	STX5
DBDNTAG000053	ADDNTAG000912	Dn-Dn	TTCTTTTTAGATGTCGCGAGCTGCG	AAGCGCAGGATAGAACTGAATGGCA	5	7942	9713	TFEB	2119	4522	ETV5
DBDNTAG000053	ADDNTAG000914	Dn-Dn	TTCTTTTTAGATGTCGCGAGCTGCG	TCAAGCCCCTCACAATACCCATAGC	19	7942	9713	TFEB	2119	4522	ETV5
DBDNTAG000053	ADDNTAG000922	Dn-Dn	TTCTTTTTAGATGTCGCGAGCTGCG	ACGGCAGCAATCTGACATGGATCGA	28	7942	9713	TFEB	51382	7932	ATP6V1D
DBDNTAG000053	ADDNTAG000927	Dn-Dn	TTCTTTTTAGATGTCGCGAGCTGCG	GTACAGTACCTCCTTACACAACGTA	29	7942	9713	TFEB	5202	2618	PFDN2
DBDNTAG000053	ADDNTAG000929	Dn-Dn	TTCTTTTTAGATGTCGCGAGCTGCG	GGAAAATGAACCACGTACAATATCA	4	7942	9713	TFEB	2353	4345	FOS
DBDNTAG000053	ADDNTAG000931	Dn-Dn	TTCTTTTTAGATGTCGCGAGCTGCG	ACTAGGCCCAATCCTAGTGTCCTCA	14	7942	9713	TFEB	5879	4232	RAC1
DBDNTAG000053	ADDNTAG000932	Dn-Dn	TTCTTTTTAGATGTCGCGAGCTGCG	CTGGCCGATTACCTCCTCATGCAGA	29	7942	9713	TFEB	7020	2584	TFAP2A
DBDNTAG000053	ADDNTAG000938	Dn-Dn	TTCTTTTTAGATGTCGCGAGCTGCG	TCCATACTTAATAAAGCACAAGATG	55	7942	9713	TFEB	1495	2278	CTNNA1
DBDNTAG000053	ADDNTAG000941	Dn-Dn	TTCTTTTTAGATGTCGCGAGCTGCG	TAAGTACCAGTCCTAAATAGGAGAG	18	7942	9713	TFEB	1879	11153	EBF1
DBDNTAG000053	ADDNTAG000943	Dn-Dn	TTCTTTTTAGATGTCGCGAGCTGCG	CCTTGTCTCACCGATAAAACACGTC	4	7942	9713	TFEB	4602	12304	MYB
DBDNTAG000053	ADDNTAG000944	Dn-Dn	TTCTTTTTAGATGTCGCGAGCTGCG	TGCCGACTGGAACTGATTCACTGCG	15	7942	9713	TFEB	2719	13210	GPC3
DBDNTAG000053	ADDNTAG000945	Dn-Dn	TTCTTTTTAGATGTCGCGAGCTGCG	CGCTAGAAGCAGCGTGTTACCAAAT	7	7942	9713	TFEB	5985	3772	RFC5
DBDNTAG000053	ADDNTAG000947	Dn-Dn	TTCTTTTTAGATGTCGCGAGCTGCG	AATGCTACAAGCCGGATATGGATTT	43	7942	9713	TFEB	127018	7512	LYPLAL1
DBDNTAG000053	ADDNTAG000956	Dn-Dn	TTCTTTTTAGATGTCGCGAGCTGCG	GCGGGTCCTCCTGAGATTTAACCCC	2	7942	9713	TFEB	84260	4259	TCHP
DBDNTAG000053	ADDNTAG000959	Dn-Dn	TTCTTTTTAGATGTCGCGAGCTGCG	GCCCCGCCTACCATCCCTGCCCGCG	15	7942	9713	TFEB	5031	6794	P2RY6
DBDNTAG000053	ADDNTAG000966	Dn-Dn	TTCTTTTTAGATGTCGCGAGCTGCG	CTAGTATGAACTCATTTAATCGCCC	27	7942	9713	TFEB	2272	9645	FHIT
DBDNTAG000053	ADDNTAG000969	Dn-Dn	TTCTTTTTAGATGTCGCGAGCTGCG	TTCACTCCCCCCCCATTAACTCCAC	20	7942	9713	TFEB	83417	56797	FCRL4
DBDNTAG000053	ADDNTAG000979	Dn-Dn	TTCTTTTTAGATGTCGCGAGCTGCG	CGGCTGGCCACCCACCCCTTACCAA	3	7942	9713	TFEB	10589	6867	DRAP1
DBDNTAG000053	ADDNTAG000983	Dn-Dn	TTCTTTTTAGATGTCGCGAGCTGCG	CCCCGCACCTTATGTCCCTCTGAAC	5	7942	9713	TFEB	5627	210	PROS1
DBDNTAG000053	ADDNTAG000989	Dn-Dn	TTCTTTTTAGATGTCGCGAGCTGCG	CCTTTATGCATGCCCCGAGGTAACC	4	7942	9713	TFEB	4899	1011	NRF1
DBDNTAG000053	ADDNTAG000995	Dn-Dn	TTCTTTTTAGATGTCGCGAGCTGCG	CCTACCCAGCTCCGAAAATATCCTC	15	7942	9713	TFEB	27335	5232	EIF3K
DBDNTAG000053	ADDNTAG001002	Dn-Dn	TTCTTTTTAGATGTCGCGAGCTGCG	AGTGTGTCTGTAAGAATTGCTCAGG	22	7942	9713	TFEB	2801	7345	GOLGA2
DBDNTAG000053	ADDNTAG001008	Dn-Dn	TTCTTTTTAGATGTCGCGAGCTGCG	CCACAAATTTAGAAGGGTCCGAAAA	32	7942	9713	TFEB	220082	1611	SPERT
DBDNTAG000053	ADDNTAG001012	Dn-Dn	TTCTTTTTAGATGTCGCGAGCTGCG	ATGCGCATGTAGTCAGATGATTCCT	1	7942	9713	TFEB	7185	12438	TRAF1
DBDNTAG000053	ADDNTAG001013	Dn-Dn	TTCTTTTTAGATGTCGCGAGCTGCG	CCAATTACGGAATGAGTCTGAAGTT	44	7942	9713	TFEB	51562	5480	MBIP
DBDNTAG000053	ADDNTAG001025	Dn-Dn	TTCTTTTTAGATGTCGCGAGCTGCG	GCCTATTAGAAATGGTATTATTTCT	4	7942	9713	TFEB	2260	2483	FGFR1
DBDNTAG000053	ADDNTAG001027	Dn-Dn	TTCTTTTTAGATGTCGCGAGCTGCG	ATGTGCGACAAATAACTTGCACATA	11	7942	9713	TFEB	7704	8127	ZBTB16
DBDNTAG000053	ADDNTAG001032	Dn-Dn	TTCTTTTTAGATGTCGCGAGCTGCG	GCCTCACACACCCCAGAAAATACGT	9	7942	9713	TFEB	222389	9342	BEND7
DBDNTAG000053	ADDNTAG001042	Dn-Dn	TTCTTTTTAGATGTCGCGAGCTGCG	CAAAGCATAAGAGCGATAGTCGTTA	17	7942	9713	TFEB	55364	13117	IMPACT
DBDNTAG000053	ADDNTAG001043	Dn-Dn	TTCTTTTTAGATGTCGCGAGCTGCG	TGACCGGCAACGCACTGAGGGATCA	8	7942	9713	TFEB	672	14613	BRCA1
DBDNTAG000053	ADDNTAG001054	Dn-Dn	TTCTTTTTAGATGTCGCGAGCTGCG	TGCCTCACAGCTATTTGTAAAAGAG	4	7942	9713	TFEB	1398	2709	CRK
DBDNTAG000053	ADDNTAG001057	Dn-Dn	TTCTTTTTAGATGTCGCGAGCTGCG	GTCCATCTCTTCAGTCTATGGGTTT	11	7942	9713	TFEB	5727	14122	PTCH1
DBDNTAG000053	ADDNTAG001060	Dn-Dn	TTCTTTTTAGATGTCGCGAGCTGCG	CAGAACGAACTTATCTCAAGAAGAT	61	7942	9713	TFEB	2078	11267	ERG
DBDNTAG000053	ADDNTAG001071	Dn-Dn	TTCTTTTTAGATGTCGCGAGCTGCG	TGCGCCAATTGAGTGAAAAATGGTA	8	7942	9713	TFEB	10403	9868	KNTC2
DBDNTAG000053	ADDNTAG001080	Dn-Dn	TTCTTTTTAGATGTCGCGAGCTGCG	GTCCCTACCCGTCGCCCATCCCGCT	13	7942	9713	TFEB	55195	54249	C14orf105
DBDNTAG000053	ADDNTAG001082	Dn-Dn	TTCTTTTTAGATGTCGCGAGCTGCG	GGATATCACATTTACCCTACGATCA	11	7942	9713	TFEB	10186	12995	LHFP
DBDNTAG000053	ADDNTAG001087	Dn-Dn	TTCTTTTTAGATGTCGCGAGCTGCG	TCTCTAGTCCACTATCTATTTTTGT	37	7942	9713	TFEB	57819	6601	LSM2
DBDNTAG000053	ADDNTAG001103	Dn-Dn	TTCTTTTTAGATGTCGCGAGCTGCG	CGGCTACGTCTGGATATTACAACCC	10	7942	9713	TFEB	84240	9994	ZCCHC9
DBDNTAG000053	ADDNTAG001115	Dn-Dn	TTCTTTTTAGATGTCGCGAGCTGCG	GCTCCATGGACAACCTGCGTACGCC	16	7942	9713	TFEB	57007	1997	ACKR3
DBDNTAG000053	ADDNTAG001116	Dn-Dn	TTCTTTTTAGATGTCGCGAGCTGCG	GCTTCTCAGCTTGAATTCCCCAGCA	7	7942	9713	TFEB	163	4761	AP2B1
DBDNTAG000053	ADDNTAG001121	Dn-Dn	TTCTTTTTAGATGTCGCGAGCTGCG	CACTATTGCCGGCTACACGGACGGG	4	7942	9713	TFEB	5170	9307	PDPK1
DBDNTAG000053	ADDNTAG001123	Dn-Dn	TTCTTTTTAGATGTCGCGAGCTGCG	TGTTATACGCAAGGAGTTTTCTGCA	10	7942	9713	TFEB	91442	7886	FAAP24
DBDNTAG000053	ADDNTAG001125	Dn-Dn	TTCTTTTTAGATGTCGCGAGCTGCG	TCCTTAGGCTCTAGGACAAGTAAAA	19	7942	9713	TFEB	11091	3721	WDR5
DBDNTAG000053	ADDNTAG001129	Dn-Dn	TTCTTTTTAGATGTCGCGAGCTGCG	CCCAGATCTTATTTTCAAACATATA	25	7942	9713	TFEB	256302	2204	NATD1
DBDNTAG000053	ADDNTAG001131	Dn-Dn	TTCTTTTTAGATGTCGCGAGCTGCG	CTCCTACCTCTCTTCCCTGCCCCGT	23	7942	9713	TFEB	29127	10088	RACGAP1
DBDNTAG000053	ADDNTAG001136	Dn-Dn	TTCTTTTTAGATGTCGCGAGCTGCG	CCACGCCCCCCTTGCACACGATCAC	8	7942	9713	TFEB	685	6192	BTC
DBDNTAG000053	ADDNTAG001144	Dn-Dn	TTCTTTTTAGATGTCGCGAGCTGCG	TCGTGTTCACTCACGGGGCACCAGG	4	7942	9713	TFEB	375	2439	ARF1
DBDNTAG000053	ADDNTAG001145	Dn-Dn	TTCTTTTTAGATGTCGCGAGCTGCG	CCCCATCAGCCCTCTCCGACGCCTG	7	7942	9713	TFEB	27086	8945	FOXP1
DBDNTAG000053	ADDNTAG001156	Dn-Dn	TTCTTTTTAGATGTCGCGAGCTGCG	TAGATCCTTAGGTTAGATTTCTCAT	22	7942	9713	TFEB	2132	6892	EXT2
DBDNTAG000053	ADDNTAG001163	Dn-Dn	TTCTTTTTAGATGTCGCGAGCTGCG	GCGGTCCGTAAAGTTGACCGACGCG	23	7942	9713	TFEB	5865	5114	RAB3B
DBDNTAG000053	ADDNTAG001165	Dn-Dn	TTCTTTTTAGATGTCGCGAGCTGCG	AAATGACCGCCCACAATCTAACATT	14	7942	9713	TFEB	1810	4168	DR1
DBDNTAG000053	ADDNTAG001176	Dn-Dn	TTCTTTTTAGATGTCGCGAGCTGCG	CGTGCGCTAGCTGTTCCGTAATAGA	12	7942	9713	TFEB	10671	858	DCTN6
DBDNTAG000053	ADDNTAG001180	Dn-Dn	TTCTTTTTAGATGTCGCGAGCTGCG	GCCCGCTAGTTGCTAAGAGCTCCG	8	7942	9713	TFEB	7170	995	TPM3
DBDNTAG000053	ADDNTAG001184	Dn-Dn	TTCTTTTTAGATGTCGCGAGCTGCG	TGAAACGACGATAATGCAACTATT	6	7942	9713	TFEB	10629	4779	TAF6L
DBDNTAG000053	ADDNTAG001190	Dn-Dn	TTCTTTTTAGATGTCGCGAGCTGCG	TCGCTGCTAAGCCTTTTCATATGTA	17	7942	9713	TFEB	4000	3903	LMNA
DBDNTAG000053	ADDNTAG001191	Dn-Dn	TTCTTTTTAGATGTCGCGAGCTGCG	ACTGCTTATAAAGTCGGCAAGTGAA	6	7942	9713	TFEB	2189	3568	FANCG
DBDNTAG000053	ADDNTAG001193	Dn-Dn	TTCTTTTTAGATGTCGCGAGCTGCG	ATATCAGCAAATTTAAGGACACAA	11	7942	9713	TFEB	84619	6267	ZGPAT
DBDNTAG000053	ADDNTAG001197	Dn-Dn	TTCTTTTTAGATGTCGCGAGCTGCG	TAGTAGCGGCCGTCGACGACATGTC	58	7942	9713	TFEB	975	3621	CD81
DBDNTAG000053	ADDNTAG001201	Dn-Dn	TTCTTTTTAGATGTCGCGAGCTGCG	CCATGCATTAGCGTACCATCCTCTT	21	7942	9713	TFEB	57819	6601	LSM2
DBDNTAG000053	ADDNTAG001204	Dn-Dn	TTCTTTTTAGATGTCGCGAGCTGCG	TACCGGTCTTCTATGACAAACGTGG	12	7942	9713	TFEB	26119	9194	LDLRAP1
DBDNTAG000053	ADDNTAG001205	Dn-Dn	TTCTTTTTAGATGTCGCGAGCTGCG	CTCCTAGCAGGGCGCGTAGGCCCTA	20	7942	9713	TFEB	3106	979	HLA-B
DBDNTAG000053	ADDNTAG001208	Dn-Dn	TTCTTTTTAGATGTCGCGAGCTGCG	CCCATTGTACGTATACCACCTTGCC	9	7942	9713	TFEB	55885	1184	LMO3
DBDNTAG000053	ADDNTAG001220	Dn-Dn	TTCTTTTTAGATGTCGCGAGCTGCG	AAAACAACTAATAGGTTTTCATCTC	27	7942	9713	TFEB	7704	8127	ZBTB16
DBDNTAG000053	ADDNTAG001224	Dn-Dn	TTCTTTTTAGATGTCGCGAGCTGCG	ATCCACGCTCGCTGCGCCCCCCTCG	5	7942	9713	TFEB	1054	2410	CEBPG
DBDNTAG000053	ADDNTAG001226	Dn-Dn	TTCTTTTTAGATGTCGCGAGCTGCG	CTTACACTAATTAAGTTCTCACCAT	28	7942	9713	TFEB	1026	3192	CDKN1A
DBDNTAG000053	ADDNTAG001231	Dn-Dn	TTCTTTTTAGATGTCGCGAGCTGCG	CCTGAAAACATGATATAGGACCAAA	18	7942	9713	TFEB	56655	13516	POLE4
DBDNTAG000053	ADDNTAG001232	Dn-Dn	TTCTTTTTAGATGTCGCGAGCTGCG	CGAACATAGTGCTTTTTAACGTGAC	34	7942	9713	TFEB	5802	8703	PTPRS
DBDNTAG000053	ADDNTAG001236	Dn-Dn	TTCTTTTTAGATGTCGCGAGCTGCG	TACGGCCCCTTATGCGGCGCAGTGC	11	7942	9713	TFEB	27258	5664	LSM3
DBDNTAG000053	ADDNTAG001240	Dn-Dn	TTCTTTTTAGATGTCGCGAGCTGCG	CGACCATGTAACTAAGATGTAAATG	10	7942	9713	TFEB	9724	56199	UTP14C
DBDNTAG000053	ADDNTAG001242	Dn-Dn	TTCTTTTTAGATGTCGCGAGCTGCG	CCAATTATTACTCATTTTAAAATCG	15	7942	9713	TFEB	6373	5588	CXCL11
DBDNTAG000053	ADDNTAG001255	Dn-Dn	TTCTTTTTAGATGTCGCGAGCTGCG	CGCAATGTCGCGAGTTGGACATTCA	22	7942	9713	TFEB	5690	3295	PSMB2
DBDNTAG000053	ADDNTAG001257	Dn-Dn	TTCTTTTTAGATGTCGCGAGCTGCG	GACTGTGGACTTGGGTGGCACTGCC	21	7942	9713	TFEB	2313	6734	FLI1
DBDNTAG000053	ADDNTAG001261	Dn-Dn	TTCTTTTTAGATGTCGCGAGCTGCG	CACAATATCAAAAGGAAAAGCAGTA	20	7942	9713	TFEB	27004	13575
DBDNTAG000053	ADDNTAG001262	Dn-Dn	TTCTTTTTAGATGTCGCGAGCTGCG	GGTACCAACATACTTGAGTGGCAAA	25	7942	9713	TFEB	6385	12920	SDC4
DBDNTAG000053	ADDNTAG001263	Dn-Dn	TTCTTTTTAGATGTCGCGAGCTGCG	CCTAAATTAGATCTGCTAATAAACA	21	7942	9713	TFEB	126626	8205	GABPB2
DBDNTAG000053	ADDNTAG001267	Dn-Dn	TTCTTTTTAGATGTCGCGAGCTGCG	GCCGTAGTAACAATATTAGAAGTTC	41	7942	9713	TFEB	6278	8048	S100A7
DBDNTAG000053	ADDNTAG001271	Dn-Dn	TTCTTTTTAGATGTCGCGAGCTGCG	GCAACTCCTGACATGCATGTACCGG	2	7942	9713	TFEB	10486	5807	CAP2
DBDNTAG000053	ADDNTAG001275	Dn-Dn	TTCTTTTTAGATGTCGCGAGCTGCG	AACTCATGGTCATTGTAGAAAAAGA	21	7942	9713	TFEB	1647	6876	GADD45A
DBDNTAG000053	ADDNTAG001277	Dn-Dn	TTCTTTTTAGATGTCGCGAGCTGCG	AAACTGAAGCTAATATGAAGAATAT	4	7942	9713	TFEB	2272	9645	FHIT
DBDNTAG000053	ADDNTAG001278	Dn-Dn	TTCTTTTTAGATGTCGCGAGCTGCG	CCCCGCTAGCCGACTCACAAGAAGG	4	7942	9713	TFEB	6427	11028	SRSF2
DBDNTAG000053	ADDNTAG001287	Dn-Dn	TTCTTTTTAGATGTCGCGAGCTGCG	CCAGCGTGCAAACGAAAAATTTCCG	6	7942	9713	TFEB	760	614	CA2
DBDNTAG000053	ADDNTAG001289	Dn-Dn	TTCTTTTTAGATGTCGCGAGCTGCG	ACTCGCCCTTAGTTCAGGAAATTAG	36	7942	9713	TFEB	27004	13575
DBDNTAG000053	ADDNTAG001294	Dn-Dn	TTCTTTTTAGATGTCGCGAGCTGCG	TTTTCGCGGGATCGATTAATACCAG	7	7942	9713	TFEB	664	7547	BNIP3
DBDNTAG000053	ADDNTAG001298	Dn-Dn	TTCTTTTTAGATGTCGCGAGCTGCG	CCCTAAACCATCCGAACATCCGATC	18	7942	9713	TFEB	10494	5174	STK25
DBDNTAG000053	ADDNTAG001300	Dn-Dn	TTCTTTTTAGATGTCGCGAGCTGCG	CTGGCCCACCTGAATTATACAGTTA	8	7942	9713	TFEB	1616	52987	DAXX
DBDNTAG000053	ADDNTAG001307	Dn-Dn	TTCTTTTTAGATGTCGCGAGCTGCG	GCCAACGCACTCCAGAAGTGGTGAG	29	7942	9713	TFEB	914	8288	CD2
DBDNTAG000053	ADDNTAG001308	Dn-Dn	TTCTTTTTAGATGTCGCGAGCTGCG	TTCAAAAAATCAAGTATGACTCACG	12	7942	9713	TFEB	4835	5046	NQO2
DBDNTAG000053	ADDNTAG001315	Dn-Dn	TTCTTTTTAGATGTCGCGAGCTGCG	AAACGGCCCAACGGAAAAAGTTTGT	8	7942	9713	TFEB	1152	3341	CKB
DBDNTAG000053	ADDNTAG001316	Dn-Dn	TTCTTTTTAGATGTCGCGAGCTGCG	CCACCGACCTCGCGCTTGACCGAGT	15	7942	9713	TFEB	83851	14125	SYT16
DBDNTAG000053	ADDNTAG001318	Dn-Dn	TTCTTTTTAGATGTCGCGAGCTGCG	TTGCCTCACACCGGCATTTCCACCA	4	7942	9713	TFEB	2908	7587	NR3C1
DBDNTAG000053	ADDNTAG001325	Dn-Dn	TTCTTTTTAGATGTCGCGAGCTGCG	TTAGGCCCGTCCCAGCCCCCAAGCC	6	7942	9713	TFEB	896	6197	CCND3
DBDNTAG000053	ADDNTAG001335	Dn-Dn	TTCTTTTTAGATGTCGCGAGCTGCG	CGAGGTGCGTGTACTACCACAGGCG	2	7942	9713	TFEB	4841	3890	NONO
DBDNTAG000053	ADDNTAG001339	Dn-Dn	TTCTTTTTAGATGTCGCGAGCTGCG	ATGTCATGAAGAATTCTGTTCATGC	14	7942	9713	TFEB	9409	3837	PEX16
DBDNTAG000053	ADDNTAG001341	Dn-Dn	TTCTTTTTAGATGTCGCGAGCTGCG	ACCCAAACAGCGCTCCTAGGACATA	33	7942	9713	TFEB	84726	647	PRRC2B
DBDNTAG000053	ADDNTAG001342	Dn-Dn	TTCTTTTTAGATGTCGCGAGCTGCG	AAAAGATCCCGCAAAAGATATGGAT	1	7942	9713	TFEB	11060	326	WWP2
DBDNTAG000053	ADDNTAG001346	Dn-Dn	TTCTTTTTAGATGTCGCGAGCTGCG	ACGACCTACCACTTGACGTAACTAG	52	7942	9713	TFEB	4174	19	MCM5
DBDNTAG000053	ADDNTAG001348	Dn-Dn	TTCTTTTTAGATGTCGCGAGCTGCG	AAGACGCGCCATCAACCTAAAAATG	34	7942	9713	TFEB	246329	4447	STAC3
DBDNTAG000053	ADDNTAG001352	Dn-Dn	TTCTTTTTAGATGTCGCGAGCTGCG	CGTACCCTAAGCAGGCTGATCAACA	2	7942	9713	TFEB	5295	12865	PIK3R1
DBDNTAG000053	ADDNTAG001353	Dn-Dn	TTCTTTTTAGATGTCGCGAGCTGCG	TTCATGTGAGACCCATTCGCCAGCA	26	7942	9713	TFEB	60672	4538	MIIP
DBDNTAG000053	ADDNTAG001358	Dn-Dn	TTCTTTTTAGATGTCGCGAGCTGCG	CTAGTTGCGATCGTCCCTGGGGTCC	20	7942	9713	TFEB	7251	3267	TSG101
DBDNTAG000053	ADDNTAG001361	Dn-Dn	TTCTTTTTAGATGTCGCGAGCTGCG	TTTCCGGATCCCCAGCGCTAGGCTT	21	7942	9713	TFEB	7681	13561	MKRN3
DBDNTAG000053	ADDNTAG001364	Dn-Dn	TTCTTTTTAGATGTCGCGAGCTGCG	CGTCTCAGCGCGAAACACAGATATT	21	7942	9713	TFEB	3612	5570	IMPA1
DBDNTAG000053	ADDNTAG001366	Dn-Dn	TTCTTTTTAGATGTCGCGAGCTGCG	CTGAACGTTGTATCCTTAAAGAGTG	31	7942	9713	TFEB	23647	3971	ARFIP2
DBDNTAG000053	ADDNTAG001368	Dn-Dn	TTCTTTTTAGATGTCGCGAGCTGCG	TCCGCCACTACTGCTGAGCTACCCC	10	7942	9713	TFEB	3535	7194
DBDNTAG000053	ADDNTAG001373	Dn-Dn	TTCTTTTTAGATGTCGCGAGCTGCG	CCGTGTGCTATCACCCCTCTCGGTC	1	7942	9713	TFEB	5111	3156	PCNA
DBDNTAG000053	ADDNTAG001378	Dn-Dn	TTCTTTTTAGATGTCGCGAGCTGCG	CGGCGTCCCCTTACCGAGGTGTCCG	11	7942	9713	TFEB	6182	4682	MRPL12
DBDNTAG000053	ADDNTAG001389	Dn-Dn	TTCTTTTTAGATGTCGCGAGCTGCG	CCCGTATCTACTTGGCTCTTCCACC	23	7942	9713	TFEB	9832	7784	JAKMIP2
DBDNTAG000053	ADDNTAG001390	Dn-Dn	TTCTTTTTAGATGTCGCGAGCTGCG	CCCCGGACTTTAACCCCCTTAACGA	10	7942	9713	TFEB	3920	3743	LAMP2
DBDNTAG000053	ADDNTAG001399	Dn-Dn	TTCTTTTTAGATGTCGCGAGCTGCG	CGCGTTGCTTCATAGAATCTAACGC	2	7942	9713	TFEB	10397	3886	NDRG1
DBDNTAG000053	ADDNTAG001404	Dn-Dn	TTCTTTTTAGATGTCGCGAGCTGCG	ACAAGACTCACCTATATCACCAAGT	12	7942	9713	TFEB	147872	9267	CCDC155
DBDNTAG000053	ADDNTAG001406	Dn-Dn	TTCTTTTTAGATGTCGCGAGCTGCG	TGTTCTTGGCCGAATATACTCCTGC	1	7942	9713	TFEB	2131	3419	EXT1
DBDNTAG000053	ADDNTAG001410	Dn-Dn	TTCTTTTTAGATGTCGCGAGCTGCG	CGGCGCTCTCAGCAAACTGACTGTA	8	7942	9713	TFEB	84726	647	PRRC2B
DBDNTAG000053	ADDNTAG001415	Dn-Dn	TTCTTTTTAGATGTCGCGAGCTGCG	ATTCTTTTATAAACTAGTACGGAAT	1	7942	9713	TFEB		13722
DBDNTAG000053	ADDNTAG001421	Dn-Dn	TTCTTTTTAGATGTCGCGAGCTGCG	GTGCGGTAAAAATGGCAACCACGGG	4	7942	9713	TFEB	29789	603	OLA1
DBDNTAG000053	ADDNTAG001423	Dn-Dn	TTCTTTTTAGATGTCGCGAGCTGCG	CTCGCGAAGTTCGAGAGACTATATG	29	7942	9713	TFEB	3107	4335	HLA-C
DBDNTAG000053	ADDNTAG001430	Dn-Dn	TTCTTTTTAGATGTCGCGAGCTGCG	GAGGAAGGCGCGTACATAATCACAG	11	7942	9713	TFEB	833	4395	CARS
DBDNTAG000053	ADDNTAG001432	Dn-Dn	TTCTTTTTAGATGTCGCGAGCTGCG	TTCTCACAACCGCAAAACTCAGCAA	12	7942	9713	TFEB	93426	9395	SYCE1
DBDNTAG000053	ADDNTAG001437	Dn-Dn	TTCTTTTTAGATGTCGCGAGCTGCG	TTTTTCTTCCTTGTGGCCTAGACAC	31	7942	9713	TFEB	896	6197	CCND3
DBDNTAG000053	ADDNTAG001442	Dn-Dn	TTCTTTTTAGATGTCGCGAGCTGCG	ACTTGGGTGTGGTAGCGGTTCCTTC	2	7942	9713	TFEB	80762	4284	NDFIP1
DBDNTAG000053	ADDNTAG001443	Dn-Dn	TTCTTTTTAGATGTCGCGAGCTGCG	AAAAAATCAGCACAAATGCCAACTT	22	7942	9713	TFEB	5031	6794	P2RY6
DBDNTAG000053	ADDNTAG001447	Dn-Dn	TTCTTTTTAGATGTCGCGAGCTGCG	GTGGTGAACTTCTCAACATTTAGCT	10	7942	9713	TFEB	3937	1108	LCP2
DBDNTAG000053	ADDNTAG001453	Dn-Dn	TTCTTTTTAGATGTCGCGAGCTGCG	AATGCCGGCCGTTTCAAACAGGGCC	23	7942	9713	TFEB	116349	8434	C5orf55
DBDNTAG000053	ADDNTAG001455	Dn-Dn	TTCTTTTTAGATGTCGCGAGCTGCG	ACTCTCTTTTCCCTTAACCTCCTCT	7	7942	9713	TFEB	1643	3586	DDB2
DBDNTAG000053	ADDNTAG001458	Dn-Dn	TTCTTTTTAGATGTCGCGAGCTGCG	ACAACTTTCCTCTCGCATTTACCAG	15	7942	9713	TFEB	220108	8679	FAM124A
DBDNTAG000053	ADDNTAG001460	Dn-Dn	TTCTTTTTAGATGTCGCGAGCTGCG	GTAACCCGCTCGATGCTAAACAACA	17	7942	9713	TFEB	255798	56009	SMCO1
DBDNTAG000053	ADDNTAG001466	Dn-Dn	TTCTTTTTAGATGTCGCGAGCTGCG	AAGGCAACATTCAAATAAGCAAAGT	13	7942	9713	TFEB	3065	3152	HDAC1
DBDNTAG000053	ADDNTAG001476	Dn-Dn	TTCTTTTTAGATGTCGCGAGCTGCG	AAACAGATCCCAGGCAGCTTGAATC	19	7942	9713	TFEB	1019	4019	CDK4
DBDNTAG000053	ADDNTAG001498	Dn-Dn	TTCTTTTTAGATGTCGCGAGCTGCG	CCCGCCTTCTCCCGCACACGCCCCT	1	7942	9713	TFEB	6827	4185	SUPT4H1
DBDNTAG000053	ADDNTAG001507	Dn-Dn	TTCTTTTTAGATGTCGCGAGCTGCG	CCAAACTCAAGCGCCACTGTTCCCT	17	7942	9713	TFEB	55195	54249	C14orf105
DBDNTAG000053	ADDNTAG001510	Dn-Dn	TTCTTTTTAGATGTCGCGAGCTGCG	GCCCTGGCGTGTGGCCTCACGCGCT	6	7942	9713	TFEB	595	3587	CCND1
DBDNTAG000053	ADDNTAG001516	Dn-Dn	TTCTTTTTAGATGTCGCGAGCTGCG	AAATTGACATACTATTAGACAATGG	31	7942	9713	TFEB	59343	11350	SENP2
DBDNTAG000053	ADDNTAG001517	Dn-Dn	TTCTTTTTAGATGTCGCGAGCTGCG	CATCATCACACTCGAATATTGCTCG	8	7942	9713	TFEB	1856	2949	DVL2
DBDNTAG000053	ADDNTAG001525	Dn-Dn	TTCTTTTTAGATGTCGCGAGCTGCG	GTGGAACATAACGATAGAGGCGTCC	26	7942	9713	TFEB	1406	3015	CRX
DBDNTAG000053	ADDNTAG001539	Dn-Dn	TTCTTTTTAGATGTCGCGAGCTGCG	GCTCTGCGTCTGTACCGGCGGCTCG	11	7942	9713	TFEB	9368	25	SLC9A3R1
DBDNTAG000053	ADDNTAG001544	Dn-Dn	TTCTTTTTAGATGTCGCGAGCTGCG	GCTACACACCTTGCCACCGGTTACG	11	7942	9713	TFEB	84324	434	SARNP
DBDNTAG000053	ADDNTAG001545	Dn-Dn	TTCTTTTTAGATGTCGCGAGCTGCG	CGATCCGAATCATGAATGCATAAAC	51	7942	9713	TFEB	9419	5546	CRIPT
DBDNTAG000053	ADDNTAG001549	Dn-Dn	TTCTTTTTAGATGTCGCGAGCTGCG	ACTACCTATGTACAGGTTGCTCGAT	39	7942	9713	TFEB	3558	14594	IL2
DBDNTAG000053	ADDNTAG001550	Dn-Dn	TTCTTTTTAGATGTCGCGAGCTGCG	ATAGCCAAAAAGCGTGCGAGGGCCC	17	7942	9713	TFEB	9093	7063	DNAJA3
DBDNTAG000053	ADDNTAG001555	Dn-Dn	TTCTTTTTAGATGTCGCGAGCTGCG	CCTTTCTCAAGGCATATCCATACAT	27	7942	9713	TFEB	8799	645	PEX11B
DBDNTAG000053	ADDNTAG001556	Dn-Dn	TTCTTTTTAGATGTCGCGAGCTGCG	CACCTTCTGCTGCGCCCTCTTGCTC	35	7942	9713	TFEB	8743	10053	TNFSF10
DBDNTAG000053	ADDNTAG001562	Dn-Dn	TTCTTTTTAGATGTCGCGAGCTGCG	TCTCCCCGTGCCGACATTATAAAGT	13	7942	9713	TFEB	8522	3326	GAS7
DBDNTAG000053	ADDNTAG001564	Dn-Dn	TTCTTTTTAGATGTCGCGAGCTGCG	CCCGGCTCACAGCCAGACAATAAAT	9	7942	9713	TFEB	64784	72113	CRTC3
DBDNTAG000053	ADDNTAG001565	Dn-Dn	TTCTTTTTAGATGTCGCGAGCTGCG	CGAATCACTTATCTGAACCATCACA	11	7942	9713	TFEB	84708	8141	LNX1
DBDNTAG000053	ADDNTAG001581	Dn-Dn	TTCTTTTTAGATGTCGCGAGCTGCG	ACGATCCGTACCATTTCGACACCGT	15	7942	9713	TFEB	4331	1816	MNAT1
DBDNTAG000053	ADDNTAG001586	Dn-Dn	TTCTTTTTAGATGTCGCGAGCTGCG	AGTAGGCGATCAGACGCCTCACTAG	3	7942	9713	TFEB	3106	979	HLA-B
DBDNTAG000053	ADDNTAG001587	Dn-Dn	TTCTTTTTAGATGTCGCGAGCTGCG	ACCAAATTGAACACGAATACTTAAT	1	7942	9713	TFEB	124245	11589	ZC3H18
DBDNTAG000053	ADDNTAG001606	Dn-Dn	TTCTTTTTAGATGTCGCGAGCTGCG	CACACCTCACACTCTGAACCCTACG	9	7942	9713	TFEB	79696	4218	ZC2HC1C
DBDNTAG000053	ADDNTAG001613	Dn-Dn	TTCTTTTTAGATGTCGCGAGCTGCG	GCCGAAGACACCACTTCTTCAAAGC	7	7942	9713	TFEB	55454	9594	CSGALNACT2
DBDNTAG000053	ADDNTAG001616	Dn-Dn	TTCTTTTTAGATGTCGCGAGCTGCG	CTGAGCTTCCACGCGCTTGGGCCTC	17	7942	9713	TFEB	5546	2895	PRCC
DBDNTAG000053	ADDNTAG001617	Dn-Dn	TTCTTTTTAGATGTCGCGAGCTGCG	TCCAAATATAGTATAGTCCAATATC	5	7942	9713	TFEB	7555	157	CNBP
DBDNTAG000053	ADDNTAG001619	Dn-Dn	TTCTTTTTAGATGTCGCGAGCTGCG	CTCATACACCTTATGCAAGACTCCA	19	7942	9713	TFEB	79696	4218	ZC2HC1C
DBDNTAG000053	ADDNTAG001621	Dn-Dn	TTCTTTTTAGATGTCGCGAGCTGCG	ACGTAACACATTCCGTTAGACTTTA	3	7942	9713	TFEB	6317	5567	SERPINB3
DBDNTAG000053	ADDNTAG001640	Dn-Dn	TTCTTTTTAGATGTCGCGAGCTGCG	TGCGTATACCATGTTACCTCATAGG	22	7942	9713	TFEB	9240	10320	PNMA1
DBDNTAG000053	ADDNTAG001647	Dn-Dn	TTCTTTTTAGATGTCGCGAGCTGCG	TCTCTCTAATAACGTCTCGACGCCCGACAA	16	7942	9713	TFEB	217	3748	ALDH2
DBDNTAG000053	ADDNTAG001653	Dn-Dn	TTCTTTTTAGATGTCGCGAGCTGCG	AAATTACCTCTGGTATAAGGCGGAT	18	7942	9713	TFEB	598	5989	BCL2L1
DBDNTAG000053	ADDNTAG001663	Dn-Dn	TTCTTTTTAGATGTCGCGAGCTGCG	CGGGGGAATTACCCCGCACATGGCT	7	7942	9713	TFEB	55324	6034	ABCF3
DBDNTAG000053	ADDNTAG001680	Dn-Dn	TTCTTTTTAGATGTCGCGAGCTGCG	GAATACATATACTCTACACCCAAAT	19	7942	9713	TFEB	55156	5887	ARMC1
DBDNTAG000053	ADDNTAG001683	Dn-Dn	TTCTTTTTAGATGTCGCGAGCTGCG	TGACCTCAAGAACGATGGTTAGCGA	6	7942	9713	TFEB	57559	120	STAMBPL1
DBDNTAG000053	ADDNTAG001688	Dn-Dn	TTCTTTTTAGATGTCGCGAGCTGCG	CCGTTCCTAAAACTAAGGGCTATTA	4	7942	9713	TFEB	8314	3760	BAP1
DBDNTAG000053	ADDNTAG001693	Dn-Dn	TTCTTTTTAGATGTCGCGAGCTGCG	AGCGTTCAAAATAAAAACATTCGAT	22	7942	9713	TFEB	84619	6267	ZGPAT
DBDNTAG000053	ADDNTAG001695	Dn-Dn	TTCTTTTTAGATGTCGCGAGCTGCG	TGCGCCTAAATTTACAGTCACGCCC	1	7942	9713	TFEB	1997	9607	ELF1
DBDNTAG000053	ADDNTAG001712	Dn-Dn	TTCTTTTTAGATGTCGCGAGCTGCG	GCCACGACGTTGCACAGTCTTTCGT	5	7942	9713	TFEB	1027	1843	CDKN1B
DBDNTAG000053	ADDNTAG001717	Dn-Dn	TTCTTTTTAGATGTCGCGAGCTGCG	GCCAGCTAACGTCAGTCCGACTGTG	2	7942	9713	TFEB	55324	6034	ABCF3
DBDNTAG000053	ADDNTAG001730	Dn-Dn	TTCTTTTTAGATGTCGCGAGCTGCG	CCGGGATGGTTACGCCCGAAATAAT	6	7942	9713	TFEB	4172	3726	MCM3
DBDNTAG000053	ADDNTAG001749	Dn-Dn	TTCTTTTTAGATGTCGCGAGCTGCG	CGCCACCACGCTTCGGCTCTAAAAG	10	7942	9713	TFEB	9050	9428	PSTPIP2
DBDNTAG000053	ADDNTAG001760	Dn-Dn	TTCTTTTTAGATGTCGCGAGCTGCG	TACGACTAAGCTTTTTTTTTTTAGT	23	7942	9713	TFEB	55757	9673	UGCGL2
DBDNTAG000053	ADDNTAG001762	Dn-Dn	TTCTTTTTAGATGTCGCGAGCTGCG	TGTCTGCACGCTATGAGCTACCTGC	10	7942	9713	TFEB	9659	1651	PDE4DIP
DBDNTAG000053	ADDNTAG001763	Dn-Dn	TTCTTTTTAGATGTCGCGAGCTGCG	TGTGACGTCCAATTTCCGTTCTATG	8	7942	9713	TFEB	51100	4480	SH3GLB1
DBDNTAG000053	ADDNTAG001766	Dn-Dn	TTCTTTTTAGATGTCGCGAGCTGCG	GGCTACAACTCTCCGTGCCCGTCTT	16	7942	9713	TFEB	595	3587	CCND1
DBDNTAG000053	ADDNTAG001768	Dn-Dn	TTCTTTTTAGATGTCGCGAGCTGCG	TCGACACACCCCGAGTGGACACACG	8	7942	9713	TFEB	627	8536	BDNF
DBDNTAG000053	ADDNTAG001774	Dn-Dn	TTCTTTTTAGATGTCGCGAGCTGCG	CCTCATATTTTCACATGGTCCCGAT	8	7942	9713	TFEB	5502	1290	PPP1R1A
DBDNTAG000053	ADDNTAG001776	Dn-Dn	TTCTTTTTAGATGTCGCGAGCTGCG	CAGGCCCAGACAATGCGCCGTAAGA	1	7942	9713	TFEB	221786	9435	FAM200A
DBDNTAG000053	ADDNTAG001787	Dn-Dn	TTCTTTTTAGATGTCGCGAGCTGCG	CCTATCAACGATCTATAGCCCATTC	2	7942	9713	TFEB	6829	12443	SUPT5H
DBDNTAG000053	ADDNTAG001789	Dn-Dn	TTCTTTTTAGATGTCGCGAGCTGCG	GCGTCTGTCAGGGTCTCTGACCCTA	15	7942	9713	TFEB	6629	10033	SNRPB2
DBDNTAG000053	ADDNTAG001790	Dn-Dn	TTCTTTTTAGATGTCGCGAGCTGCG	TCACCGAAAACATTAGTATTAGACG	24	7942	9713	TFEB		4865
DBDNTAG000053	ADDNTAG001791	Dn-Dn	TTCTTTTTAGATGTCGCGAGCTGCG	ACCAGGAGTCCCCTAACCGCAGGCC	33	7942	9713	TFEB	6955	8439
DBDNTAG000053	ADDNTAG001794	Dn-Dn	TTCTTTTTAGATGTCGCGAGCTGCG	AGACCAGAACTTTAAGTGATGCGGT	11	7942	9713	TFEB	3065	3152	HDAC1
DBDNTAG000053	ADDNTAG001801	Dn-Dn	TTCTTTTTAGATGTCGCGAGCTGCG	GCACAGACGGACTACGATACTCGAC	14	7942	9713	TFEB	6672	7188	SP100
DBDNTAG000053	ADDNTAG001807	Dn-Dn	TTCTTTTTAGATGTCGCGAGCTGCG	AAGTAATGACTAGATGTGGTGCAT	4	7942	9713	TFEB		7194
DBDNTAG000053	ADDNTAG001810	Dn-Dn	TTCTTTTTAGATGTCGCGAGCTGCG	AAAAGCAGCTTGATATACAACGACT	10	7942	9713	TFEB	759	8328	CA1
DBDNTAG000053	ADDNTAG001813	Dn-Dn	TTCTTTTTAGATGTCGCGAGCTGCG	ATGCAGGCTGTTTCGGCTATTGAAT	37	7942	9713	TFEB	57863	9894	CADM3
DBDNTAG000053	ADDNTAG001824	Dn-Dn	TTCTTTTTAGATGTCGCGAGCTGCG	ACCTACGCCCCGCGCCCGATGCCCC	12	7942	9713	TFEB	51065	5640	RPS27L
DBDNTAG000053	ADDNTAG001833	Dn-Dn	TTCTTTTTAGATGTCGCGAGCTGCG	CGTGCTGGGCTTACACCACGCTCAA	16	7942	9713	TFEB	54790	52965	TET2
DBDNTAG000053	ADDNTAG001834	Dn-Dn	TTCTTTTTAGATGTCGCGAGCTGCG	GGCGAAAAACTCCTCACCCGCGACC	26	7942	9713	TFEB	8685	7750	MARCO
DBDNTAG000053	ADDNTAG001838	Dn-Dn	TTCTTTTTAGATGTCGCGAGCTGCG	TTTTGCCCCGTACAAGACGCTGTAA	3	7942	9713	TFEB	3119	7190	HLA-DQB1
DBDNTAG000053	ADDNTAG001847	Dn-Dn	TTCTTTTTAGATGTCGCGAGCTGCG	TACGATGATGTTAAAAAACGATAAA	6	7942	9713	TFEB	1649	3944	DDIT3
DBDNTAG000053	ADDNTAG001848	Dn-Dn	TTCTTTTTAGATGTCGCGAGCTGCG	TAGGAGTCTGGTTGCTCCCCCTTGG	4	7942	9713	TFEB	4771	3697	NF2
DBDNTAG000053	ADDNTAG001856	Dn-Dn	TTCTTTTTAGATGTCGCGAGCTGCG	CCCGGCGCCGCCCTACCGCCGGCAC	10	7942	9713	TFEB	729991	9076	MEF2BNB
DBDNTAG000053	ADDNTAG001863	Dn-Dn	TTCTTTTTAGATGTCGCGAGCTGCG	GATGTTTTAACGTTCAAGCAATTCG	24	7942	9713	TFEB	1879	11153	EBF1
DBDNTAG000053	ADDNTAG001873	Dn-Dn	TTCTTTTTAGATGTCGCGAGCTGCG	ACCACGTTCGGCCGATGGATAACAA	6	7942	9713	TFEB	55957	2864	LIN37
DBDNTAG000053	ADDNTAG001875	Dn-Dn	TTCTTTTTAGATGTCGCGAGCTGCG	CCCCTTGCGCAAACATCACTATAAC	33	7942	9713	TFEB	10629	4779	TAF6L
DBDNTAG000053	ADDNTAG001878	Dn-Dn	TTCTTTTTAGATGTCGCGAGCTGCG	TAGTCACGAAATCAGACCTGCACTG	7	7942	9713	TFEB	11117	8967	EMILIN1
DBDNTAG000053	ADDNTAG001880	Dn-Dn	TTCTTTTTAGATGTCGCGAGCTGCG	GGATCTTCAGGCTTGGCATGTCTAT	6	7942	9713	TFEB	55957	2864	LIN37
DBDNTAG000053	ADDNTAG001881	Dn-Dn	TTCTTTTTAGATGTCGCGAGCTGCG	AGTGACTAAGAAAAGCGAGGCTAAC	18	7942	9713	TFEB	8463	5240	TEAD2
DBDNTAG000053	ADDNTAG001882	Dn-Dn	TTCTTTTTAGATGTCGCGAGCTGCG	TTGTCGAATAATACCCAATGCGAGA	7	7942	9713	TFEB	29902	496	FAM216A
DBDNTAG000053	ADDNTAG001890	Dn-Dn	TTCTTTTTAGATGTCGCGAGCTGCG	CAATCATCAAAAGCGGAACTACGTA	22	7942	9713	TFEB	140258	53744	KRTAP13-1
DBDNTAG000053	ADDNTAG001898	Dn-Dn	TTCTTTTTAGATGTCGCGAGCTGCG	AACCGACTCCCCCACTCTGTCGATC	12	7942	9713	TFEB	2885	8010	GRB2
DBDNTAG000053	ADDNTAG001903	Dn-Dn	TTCTTTTTAGATGTCGCGAGCTGCG	ACAATTATTGGAAACTACTAAAGA	9	7942	9713	TFEB	54550	467	NECAB2
DBDNTAG000053	ADDNTAG001905	Dn-Dn	TTCTTTTTAGATGTCGCGAGCTGCG	TAGGTATCGGTGTCGCCCTAATCCC	4	7942	9713	TFEB	10933	4430	MORF4L1
DBDNTAG000053	ADDNTAG001908	Dn-Dn	TTCTTTTTAGATGTCGCGAGCTGCG	CCACAGCCAGCTCAACGCGTGCTCG	2	7942	9713	TFEB	672	14613	BRCA1
DBDNTAG000053	ADDNTAG001909	Dn-Dn	TTCTTTTTAGATGTCGCGAGCTGCG	CCGACCCCGTTGTTGTAGCCCCCAC	10	7942	9713	TFEB	331	10062	XIAP
DBDNTAG000053	ADDNTAG001911	Dn-Dn	TTCTTTTTAGATGTCGCGAGCTGCG	TGGGATGCGTAAGAGTATGGACAAT	6	7942	9713	TFEB	25855	6651	BRMS1
DBDNTAG000053	ADDNTAG001914	Dn-Dn	TTCTTTTTAGATGTCGCGAGCTGCG	CAAGCTTACTGAGGCAACTAGCAAA	16	7942	9713	TFEB	2919	540	CXCL1
DBDNTAG000053	ADDNTAG001915	Dn-Dn	TTCTTTTTAGATGTCGCGAGCTGCG	AAAGTGGTACTCCCGTGGCAGCTAG	25	7942	9713	TFEB	6472	617	SHMT2
DBDNTAG000053	ADDNTAG001917	Dn-Dn	TTCTTTTTAGATGTCGCGAGCTGCG	TTCGGCCACCGCGAAAGACTTACTC	4	7942	9713	TFEB	5031	6794	P2RY6
DBDNTAG000053	ADDNTAG001918	Dn-Dn	TTCTTTTTAGATGTCGCGAGCTGCG	GGCAGAACCACTAGTAGAGTCCTAC	12	7942	9713	TFEB	2963	3291	GTF2F2
DBDNTAG000053	ADDNTAG001923	Dn-Dn	TTCTTTTTAGATGTCGCGAGCTGCG	TCGGAGGGCCTCCCCCGTGTAGTGG	37	7942	9713	TFEB	23126	10876	POGZ
DBDNTAG000053	ADDNTAG001932	Dn-Dn	TTCTTTTTAGATGTCGCGAGCTGCG	AAACGACATCCACCGATCTCTCAGC	3	7942	9713	TFEB	207	5348	AKT1
DBDNTAG000053	ADDNTAG001935	Dn-Dn	TTCTTTTTAGATGTCGCGAGCTGCG	TGCTTCGACCACTGAGCGGGTCAGG	1	7942	9713	TFEB	84260	4259	TCHP
DBDNTAG000053	ADDNTAG001938	Dn-Dn	TTCTTTTTAGATGTCGCGAGCTGCG	TTGGGTCGTCCAAGCACACCGCGTA	21	7942	9713	TFEB		7194
DBDNTAG000053	ADDNTAG001941	Dn-Dn	TTCTTTTTAGATGTCGCGAGCTGCG	CCGCGGGCCCCCGAACCGTGTCTTC	27	7942	9713	TFEB	6629	10033	SNRPB2
DBDNTAG000053	ADDNTAG001943	Dn-Dn	TTCTTTTTAGATGTCGCGAGCTGCG	CACGCCTCCTCCGGACGGTACACGC	14	7942	9713	TFEB	151188	2022	ARL6IP6
DBDNTAG000053	ADDNTAG001948	Dn-Dn	TTCTTTTTAGATGTCGCGAGCTGCG	CCCGCTCTCCGGTGACCTAGGGCGC	4	7942	9713	TFEB	202559	1138	KHDRBS2
DBDNTAG000053	ADDNTAG001956	Dn-Dn	TTCTTTTTAGATGTCGCGAGCTGCG	CTCCCACGCACCCTATGAAATGGGA	14	7942	9713	TFEB	8767	4886	RIPK2
DBDNTAG000053	ADDNTAG001964	Dn-Dn	TTCTTTTTAGATGTCGCGAGCTGCG	CGCCATCACGCGCCAGCCGTGTCCA	15	7942	9713	TFEB	705	4527	BYSL
DBDNTAG000053	ADDNTAG001967	Dn-Dn	TTCTTTTTAGATGTCGCGAGCTGCG	TTTCACCTGACCTCCATAATGTGGC	14	7942	9713	TFEB	55716	248	LMBR1L
DBDNTAG000053	ADDNTAG001969	Dn-Dn	TTCTTTTTAGATGTCGCGAGCTGCG	AGCACCCCGTATCATCATAATTGTA	23	7942	9713	TFEB	821	3789	CANX
DBDNTAG000053	ADDNTAG001973	Dn-Dn	TTCTTTTTAGATGTCGCGAGCTGCG	GGCCTCTCACGCGTGGACAGGGAGG	4	7942	9713	TFEB	471	5438	ATIC
DBDNTAG000053	ADDNTAG001995	Dn-Dn	TTCTTTTTAGATGTCGCGAGCTGCG	CTCCCCTCGCCAGCACACACCCCGT	21	7942	9713	TFEB	55577	3233	NAGK
DBDNTAG000053	ADDNTAG002013	Dn-Dn	TTCTTTTTAGATGTCGCGAGCTGCG	CCCGCTTCACGCCAAACACGATAAG	18	7942	9713	TFEB	6271	5964	S100A1
DBDNTAG000053	ADDNTAG002016	Dn-Dn	TTCTTTTTAGATGTCGCGAGCTGCG	TTCCTTTTGCCGGAAACCAACCTAT	33	7942	9713	TFEB	638	3740	BIK
DBDNTAG000053	ADDNTAG002027	Dn-Dn	TTCTTTTTAGATGTCGCGAGCTGCG	ACCCTCATGATGACCGATTTTCCAA	6	7942	9713	TFEB	5928	3366	RBBP4
DBDNTAG000053	ADDNTAG002028	Dn-Dn	TTCTTTTTAGATGTCGCGAGCTGCG	CACCCGCCTGGCCAGCTGGCAATAA	10	7942	9713	TFEB	2908	7587	NR3C1
DBDNTAG000053	ADDNTAG002032	Dn-Dn	TTCTTTTTAGATGTCGCGAGCTGCG	CGGCTAAGTCCAACCACTTAGAAGT	17	7942	9713	TFEB	8939	5135	FUBP3
DBDNTAG000053	ADDNTAG002038	Dn-Dn	TTCTTTTTAGATGTCGCGAGCTGCG	TCTGATAGCTGAACAAGACAGTATA	10	7942	9713	TFEB	6317	5567	SERPINB3
DBDNTAG000053	ADDNTAG002039	Dn-Dn	TTCTTTTTAGATGTCGCGAGCTGCG	CTCTGAGTGTCCGACCACTAAGATT	7	7942	9713	TFEB	5378	9021	PMS1
DBDNTAG000053	ADDNTAG002040	Dn-Dn	TTCTTTTTAGATGTCGCGAGCTGCG	CCTGGACATCAGACAACACGTGTTA	70	7942	9713	TFEB	2173	2673	FABP7
DBDNTAG000053	ADDNTAG002045	Dn-Dn	TTCTTTTTAGATGTCGCGAGCTGCG	CTGAGCAGCAACCCCAGTATAGTGA	18	7942	9713	TFEB	3105	2789	HLA-A
DBDNTAG000053	ADDNTAG002051	Dn-Dn	TTCTTTTTAGATGTCGCGAGCTGCG	CCTTGCCCGTTCCATGCCGTTCGTG	16	7942	9713	TFEB	64764	12044	DKFZp686N2325
DBDNTAG000053	ADDNTAG002059	Dn-Dn	TTCTTTTTAGATGTCGCGAGCTGCG	CGCTCCCCCACGCTGTCCTTTCCAC	7	7942	9713	TFEB	84456	10868	L3MBTL3
DBDNTAG000053	ADDNTAG002063	Dn-Dn	TTCTTTTTAGATGTCGCGAGCTGCG	TACTCATTTTGCACTTCCAGTGGAG	3	7942	9713	TFEB	10248	7440	POP7
DBDNTAG000053	ADDNTAG002066	Dn-Dn	TTCTTTTTAGATGTCGCGAGCTGCG	GAAAGCTTAATTCGTACCTTGTAGA	23	7942	9713	TFEB	4958	71148	OMD
DBDNTAG000053	ADDNTAG002067	Dn-Dn	TTCTTTTTAGATGTCGCGAGCTGCG	ATCGAGCTAAGATGTGAGGTAACGG	17	7942	9713	TFEB	2885	8010	GRB2
DBDNTAG000053	ADDNTAG002070	Dn-Dn	TTCTTTTTAGATGTCGCGAGCTGCG	CCGTACGCACACGGATGGTTTGGTA	26	7942	9713	TFEB	146542	7100	ZNF688
DBDNTAG000053	ADDNTAG002071	Dn-Dn	TTCTTTTTAGATGTCGCGAGCTGCG	CTCATTCCCCCATCGCCCCAGTGCC	2	7942	9713	TFEB	5901	231	RAN
DBDNTAG000053	ADDNTAG002075	Dn-Dn	TTCTTTTTAGATGTCGCGAGCTGCG	AATATTCGCCCCACACTAGAAGTAG	20	7942	9713	TFEB	405	10907	ARNT
DBDNTAG000053	ADDNTAG002080	Dn-Dn	TTCTTTTTAGATGTCGCGAGCTGCG	AAGCACCGAAGAGCATAGGTCATGA	17	7942	9713	TFEB	51065	5640	RPS27L
DBDNTAG000053	ADDNTAG002083	Dn-Dn	TTCTTTTTAGATGTCGCGAGCTGCG	CCCCTCTGTGCCTGACGTAAACATG	14	7942	9713	TFEB	86614	10543	HSFY1
DBDNTAG000053	ADDNTAG002092	Dn-Dn	TTCTTTTTAGATGTCGCGAGCTGCG	AGAGCAAGCACGTACCCCAAAAATA	2	7942	9713	TFEB		13722
DBDNTAG000053	ADDNTAG002094	Dn-Dn	TTCTTTTTAGATGTCGCGAGCTGCG	GGGGGCGACCGCGGTTGCCGTGCAA	16	7942	9713	TFEB	6629	10033	SNRPB2
DBDNTAG000053	ADDNTAG002095	Dn-Dn	TTCTTTTTAGATGTCGCGAGCTGCG	GATAGCCGCTACCGGCCGCCTTCGA	23	7942	9713	TFEB	821	3789	CANX
DBDNTAG000053	ADDNTAG002105	Dn-Dn	TTCTTTTTAGATGTCGCGAGCTGCG	GTTACAACAAGAGAGTACATCGGCA	16	7942	9713	TFEB	57715	8604	SEMA4G
DBDNTAG000053	ADDNTAG002107	Dn-Dn	TTCTTTTTAGATGTCGCGAGCTGCG	TACAAAAGGGGGCATAGGGAATACA	1	7942	9713	TFEB	835	3197	hCG_20684
DBDNTAG000053	ADDNTAG002112	Dn-Dn	TTCTTTTTAGATGTCGCGAGCTGCG	CCGCTCTGATAGCCACTACAGTTGG	17	7942	9713	TFEB	2078	11267	ERG
DBDNTAG000053	ADDNTAG002116	Dn-Dn	TTCTTTTTAGATGTCGCGAGCTGCG	CACCAGAAGTTCGGAACTACGCAAC	18	7942	9713	TFEB	2801	7345	GOLGA2
DBDNTAG000053	ADDNTAG002118	Dn-Dn	TTCTTTTTAGATGTCGCGAGCTGCG	GTCTTGAGGGTAAAGGCTAATTAGA	5	7942	9713	TFEB	7704	8127	ZBTB16
DBDNTAG000053	ADDNTAG002121	Dn-Dn	TTCTTTTTAGATGTCGCGAGCTGCG	TTAAAATACACGCAGTCACAGTGAT	18	7942	9713	TFEB	2171	605	FABP5
DBDNTAG000053	ADDNTAG002132	Dn-Dn	TTCTTTTTAGATGTCGCGAGCTGCG	CTCCGTCGCTATGGATTGGGATTTC	40	7942	9713	TFEB	116349	8434	C5orf55
DBDNTAG000053	ADDNTAG002146	Dn-Dn	TTCTTTTTAGATGTCGCGAGCTGCG	AACACACGATCCGTCAACCTTAG	11	7942	9713	TFEB	92906	6535	HNRNPLL
DBDNTAG000053	ADDNTAG002155	Dn-Dn	TTCTTTTTAGATGTCGCGAGCTGCG	TGCTCGGGGCGTCACATGTCGATAC	9	7942	9713	TFEB	9724	56199	UTP14C
DBDNTAG000053	ADDNTAG002160	Dn-Dn	TTCTTTTTAGATGTCGCGAGCTGCG	GTCAGCTTTCGACAAGAAGAAGCAC	15	7942	9713	TFEB	6502	4656	SKP2
DBDNTAG000053	ADDNTAG002166	Dn-Dn	TTCTTTTTAGATGTCGCGAGCTGCG	GCCCCCACCTCACGCCGCCCGAGAT	11	7942	9713	TFEB	84612	10823	PARD6B
DBDNTAG000053	ADDNTAG002171	Dn-Dn	TTCTTTTTAGATGTCGCGAGCTGCG	CACAGCATATCAATAGCGATGAACG	9	7942	9713	TFEB	472	14270	ATM
DBDNTAG000053	ADDNTAG002179	Dn-Dn	TTCTTTTTAGATGTCGCGAGCTGCG	CGATGCTTAGAACTATCTAGGAAAG	4	7942	9713	TFEB	1398	2709	CRK
DBDNTAG000053	ADDNTAG002197	Dn-Dn	TTCTTTTTAGATGTCGCGAGCTGCG	TTCCAGCACTCACAAGACTTGAATG	7	7942	9713	TFEB	29127	10088	RACGAP1
DBDNTAG000053	ADDNTAG002201	Dn-Dn	TTCTTTTTAGATGTCGCGAGCTGCG	TCTACTCCAGAAACTAACGAAAGCA	7	7942	9713	TFEB	4100	311	MAGEA1
DBDNTAG000053	ADDNTAG002202	Dn-Dn	TTCTTTTTAGATGTCGCGAGCTGCG	AGAGAGCGTACGCGCGTCCAGGTGC	8	7942	9713	TFEB	221786	9435	FAM200A
DBDNTAG000053	ADDNTAG002203	Dn-Dn	TTCTTTTTAGATGTCGCGAGCTGCG	CGACTCGTTGGGCGCCTGGACCTCT	3	7942	9713	TFEB	4780	7150	NFE2L2
DBDNTAG000053	ADDNTAG002204	Dn-Dn	TTCTTTTTAGATGTCGCGAGCTGCG	ACCTGGACTGTCATTTCTAACCCAT	26	7942	9713	TFEB	9832	7784	JAKMIP2
DBDNTAG000053	ADDNTAG002225	Dn-Dn	TTCTTTTTAGATGTCGCGAGCTGCG	CCGCTATCCGTCTATTACAAATTGT	12	7942	9713	TFEB	55968	4181	NSFL1C
DBDNTAG000053	ADDNTAG002226	Dn-Dn	TTCTTTTTAGATGTCGCGAGCTGCG	GAGCAACTAACCGGGAAGACAATGG	2	7942	9713	TFEB	27316	4635	RBMX
DBDNTAG000053	ADDNTAG002228	Dn-Dn	TTCTTTTTAGATGTCGCGAGCTGCG	TGTCATATACCCCCGGACCAACAGT	28	7942	9713	TFEB	9618	3339	TRAF4
DBDNTAG000053	ADDNTAG002229	Dn-Dn	TTCTTTTTAGATGTCGCGAGCTGCG	CCCCACCAGCCCGTCACCCCGTATT	26	7942	9713	TFEB	26051	56325	PPP1R16B
DBDNTAG000053	ADDNTAG002230	Dn-Dn	TTCTTTTTAGATGTCGCGAGCTGCG	TGCCATTAATCTGCAGATGTAGAAC	11	7942	9713	TFEB	27111	4161	SDCBP2
DBDNTAG000053	ADDNTAG002231	Dn-Dn	TTCTTTTTAGATGTCGCGAGCTGCG	AATATGAGTTGTAGCCTGTTAGAAC	10	7942	9713	TFEB	3579	10160	CXCR2
DBDNTAG000053	ADDNTAG002237	Dn-Dn	TTCTTTTTAGATGTCGCGAGCTGCG	CCCCCACAACCTGTTCGACACAAAC	24	7942	9713	TFEB	25855	6651	BRMS1
DBDNTAG000053	ADDNTAG002242	Dn-Dn	TTCTTTTTAGATGTCGCGAGCTGCG	ATCTCTGGCGCACAAAAGTGCTGGC	13	7942	9713	TFEB	51530	7186	ZC3HC1
DBDNTAG000053	ADDNTAG002244	Dn-Dn	TTCTTTTTAGATGTCGCGAGCTGCG	CCCGCCTTCCCACCCTCGTACTCAA	19	7942	9713	TFEB	8939	5135	FUBP3
DBDNTAG000053	ADDNTAG002246	Dn-Dn	TTCTTTTTAGATGTCGCGAGCTGCG	TCCTAAAAAATAGTACGTCATACGA	11	7942	9713	TFEB	9500	9625	MAGED1
DBDNTAG000053	ADDNTAG002255	Dn-Dn	TTCTTTTTAGATGTCGCGAGCTGCG	CTCTGTACTCCCGCGGCAAGTTCCA	16	7942	9713	TFEB	4089	4687	SMAD4
DBDNTAG000053	ADDNTAG002256	Dn-Dn	TTCTTTTTAGATGTCGCGAGCTGCG	GACAACTACGAACGTTAATGATAGC	5	7942	9713	TFEB	56904	6148	SH3GLB2
DBDNTAG000053	ADDNTAG002257	Dn-Dn	TTCTTTTTAGATGTCGCGAGCTGCG	CGACGGCCCTCTTCTCCGTTCGCTG	23	7942	9713	TFEB	79023	2716	NUP37
DBDNTAG000053	ADDNTAG002260	Dn-Dn	TTCTTTTTAGATGTCGCGAGCTGCG	GTCAAAAAGTTGCCTAATAACTGAG	22	7942	9713	TFEB	1021	9522	CDK6
DBDNTAG000053	ADDNTAG002262	Dn-Dn	TTCTTTTTAGATGTCGCGAGCTGCG	TCGCGGAGTAGGTGCGAAACCAAAC	44	7942	9713	TFEB	79680	6783	BOP
DBDNTAG000053	ADDNTAG002263	Dn-Dn	TTCTTTTTAGATGTCGCGAGCTGCG	GCACTGGCCAAAAAAAGAGCCAAAA	4	7942	9713	TFEB	147872	9267	CCDC155
DBDNTAG000053	ADDNTAG002288	Dn-Dn	TTCTTTTTAGATGTCGCGAGCTGCG	TACGCCAAATCAAGTATATCATGCG	35	7942	9713	TFEB	8019	12575	BRD3
DBDNTAG000053	ADDNTAG002294	Dn-Dn	TTCTTTTTAGATGTCGCGAGCTGCG	CATAGCGATTACCGATGCTCGTAAG	23	7942	9713	TFEB	84807	8938	NFKBID
DBDNTAG000053	ADDNTAG002295	Dn-Dn	TTCTTTTTAGATGTCGCGAGCTGCG	CGTGTTATCTTCCACCTGACGTATA	20	7942	9713	TFEB	55255	2388	WDR41
DBDNTAG000053	ADDNTAG002298	Dn-Dn	TTCTTTTTAGATGTCGCGAGCTGCG	GGTTGTATATGTGTCAATACCTTTA	6	7942	9713	TFEB	4089	4687	SMAD4
DBDNTAG000053	ADDNTAG002307	Dn-Dn	TTCTTTTTAGATGTCGCGAGCTGCG	AAAGCCGTTTAATGAGTCGAAAACT	12	7942	9713	TFEB	5187	9470	PER1
DBDNTAG000053	ADDNTAG002310	Dn-Dn	TTCTTTTTAGATGTCGCGAGCTGCG	CCCCTCACCTCTTAGTTCCCACAAA	1	7942	9713	TFEB	471	5438	ATIC
DBDNTAG000053	ADDNTAG002311	Dn-Dn	TTCTTTTTAGATGTCGCGAGCTGCG	TGCTGCAATTTAGACCTTCCATATG	14	7942	9713	TFEB	6794	5410	STK11
DBDNTAG000053	ADDNTAG002313	Dn-Dn	TTCTTTTTAGATGTCGCGAGCTGCG	ATAGCAAAGCCTCTCGATAGAAGTA	5	7942	9713	TFEB	54880	12054	BCOR
DBDNTAG000053	ADDNTAG002328	Dn-Dn	TTCTTTTTAGATGTCGCGAGCTGCG	GAAACACGGGTACCATTATGGACCC	9	7942	9713	TFEB	6887	54474	TAL2
DBDNTAG000053	ADDNTAG002329	Dn-Dn	TTCTTTTTAGATGTCGCGAGCTGCG	TTATATGATCAAATGATCTATTAAC	21	7942	9713	TFEB	6827	4185	SUPT4H1
DBDNTAG000053	ADDNTAG002332	Dn-Dn	TTCTTTTTAGATGTCGCGAGCTGCG	CTCCGAAAGGAAACTGTCGCTCGCT	13	7942	9713	TFEB	54830	7536	NUP62CL
DBDNTAG000053	ADDNTAG002339	Dn-Dn	TTCTTTTTAGATGTCGCGAGCTGCG	AGCTAACGCCGACCCTCATGGGCGC	5	7942	9713	TFEB	7020	2584	TFAP2A
DBDNTAG000053	ADDNTAG002341	Dn-Dn	TTCTTTTTAGATGTCGCGAGCTGCG	ATACTTATTGATCATCAGACCGTAA	55	7942	9713	TFEB	56922	4722	MCCC1
DBDNTAG000053	ADDNTAG002343	Dn-Dn	TTCTTTTTAGATGTCGCGAGCTGCG	TTTGAATGATCCACGAAGCGTAATG	4	7942	9713	TFEB	57459	13919	GATAD2B
DBDNTAG000053	ADDNTAG002344	Dn-Dn	TTCTTTTTAGATGTCGCGAGCTGCG	CCTTGCGTTGAGAAACTGCCTATAA	10	7942	9713	TFEB	84324	434	SARNP
DBDNTAG000053	ADDNTAG002346	Dn-Dn	TTCTTTTTAGATGTCGCGAGCTGCG	AGCCGCTTAGAGATTTAGGTTGACT	18	7942	9713	TFEB	256302	2204	NATD1
DBDNTAG000053	ADDNTAG002349	Dn-Dn	TTCTTTTTAGATGTCGCGAGCTGCG	TACGAATTGATTCTTCCCACGCTAACT	6	7942	9713	TFEB	2167	5627	FABP4
DBDNTAG000053	ADDNTAG002358	Dn-Dn	TTCTTTTTAGATGTCGCGAGCTGCG	ATAACCAATATGACACATATCGTAA	9	7942	9713	TFEB	1616	52987	DAXX
DBDNTAG000053	ADDNTAG002359	Dn-Dn	TTCTTTTTAGATGTCGCGAGCTGCG	CCACTGATTACCTAGTTTAATCTAA	21	7942	9713	TFEB	405	10907	ARNT
DBDNTAG000053	ADDNTAG002370	Dn-Dn	TTCTTTTTAGATGTCGCGAGCTGCG	CTTCACATTCCATTACCCCCCTAAA	24	7942	9713	TFEB	55902	6914	ACSS2
DBDNTAG000053	ADDNTAG002382	Dn-Dn	TTCTTTTTAGATGTCGCGAGCTGCG	CTCTCATTCCCACCCTTCCACTCGC	1	7942	9713	TFEB	112942	6801	CFAP36
DBDNTAG000053	ADDNTAG002387	Dn-Dn	TTCTTTTTAGATGTCGCGAGCTGCG	ACTGACTTCAACGTAGTTTGGCATA	3	7942	9713	TFEB	54468	70712	MIOS
DBDNTAG000053	ADDNTAG002389	Dn-Dn	TTCTTTTTAGATGTCGCGAGCTGCG	ACTCCAGACCACATTTGCATCATCA	44	7942	9713	TFEB	64581	9137	DKFZp686L24211
DBDNTAG000053	ADDNTAG002391	Dn-Dn	TTCTTTTTAGATGTCGCGAGCTGCG	AGTCTTGCCATCCGACTTGTTTGCA	14	7942	9713	TFEB	2719	13210	GPC3
DBDNTAG000053	ADDNTAG002398	Dn-Dn	TTCTTTTTAGATGTCGCGAGCTGCG	GCGCGACCAAAGCGCCTGAACGCAA	17	7942	9713	TFEB	5819	3422	PVRL2
DBDNTAG000053	ADDNTAG002405	Dn-Dn	TTCTTTTTAGATGTCGCGAGCTGCG	TACAAATATCCAGCAATTCACTGGT	4	7942	9713	TFEB	10399	2446	GNB2L1
DBDNTAG000053	ADDNTAG002408	Dn-Dn	TTCTTTTTAGATGTCGCGAGCTGCG	GCACTCCGCGTAGATCCATCGAACC	9	7942	9713	TFEB	7329	3129	UBE2I
DBDNTAG000053	ADDNTAG002409	Dn-Dn	TTCTTTTTAGATGTCGCGAGCTGCG	CTAATTTTTAAAAAAACCTTACAAT	2	7942	9713	TFEB	8945	9477	BTRC
DBDNTAG000053	ADDNTAG002415	Dn-Dn	TTCTTTTTAGATGTCGCGAGCTGCG	TCGAGTTGCAGCTCGTAGGTGGCCA	9	7942	9713	TFEB	10486	5807	CAP2
DBDNTAG000053	ADDNTAG002416	Dn-Dn	TTCTTTTTAGATGTCGCGAGCTGCG	TGCCCAGCAGGTCCTAGCACTAGTA	12	7942	9713	TFEB	2237	3978	FEN1
DBDNTAG000053	ADDNTAG002418	Dn-Dn	TTCTTTTTAGATGTCGCGAGCTGCG	GTCTAGCCTTGCGAACAATAAGAAG	22	7942	9713	TFEB	5890	8346	RAD51B
DBDNTAG000053	ADDNTAG002429	Dn-Dn	TTCTTTTTAGATGTCGCGAGCTGCG	GAGGATCACATCAGCCATTTGTGGT	23	7942	9713	TFEB	5607	5140	MAP2K5
DBDNTAG000053	ADDNTAG002437	Dn-Dn	TTCTTTTTAGATGTCGCGAGCTGCG	CAGACGTATGTTAATGAATAATGCC	9	7942	9713	TFEB	5562	10350	PRKAA1
DBDNTAG000053	ADDNTAG002447	Dn-Dn	TTCTTTTTAGATGTCGCGAGCTGCG	GACGTAATCAATTTCTGTGACTGTG	13	7942	9713	TFEB	6285	3757	S100B
DBDNTAG000053	ADDNTAG002452	Dn-Dn	TTCTTTTTAGATGTCGCGAGCTGCG	ACAGGGCCTGGAGAATAAAAATAA	32	7942	9713	TFEB	57459	13919	GATAD2B
DBDNTAG000053	ADDNTAG002462	Dn-Dn	TTCTTTTTAGATGTCGCGAGCTGCG	CATACTCGCATTCCACGGAATGTCT	1	7942	9713	TFEB	246329	4447	STAC3
DBDNTAG000053	ADDNTAG002464	Dn-Dn	TTCTTTTTAGATGTCGCGAGCTGCG	AGCCCGGCGGACTCGTGAGCCTACA	9	7942	9713	TFEB	55388	8578	MCM10
DBDNTAG000053	ADDNTAG002467	Dn-Dn	TTCTTTTTAGATGTCGCGAGCTGCG	CGTCTGGTGCCTCATAGGCCGAGTG	3	7942	9713	TFEB	85865	7914	GTPBP10
DBDNTAG000053	ADDNTAG002468	Dn-Dn	TTCTTTTTAGATGTCGCGAGCTGCG	CCCCGTCACACGATACATGGCTGCG	20	7942	9713	TFEB	3059	5855	HCLS1
DBDNTAG000053	ADDNTAG002473	Dn-Dn	TTCTTTTTAGATGTCGCGAGCTGCG	CGCGTCGCCACGACACCGCGGCCCT	3	7942	9713	TFEB	22889	8732	KIAA0907
DBDNTAG000053	ADDNTAG002482	Dn-Dn	TTCTTTTTAGATGTCGCGAGCTGCG	ATGCAACTAAACCACACCATTCCGC	45	7942	9713	TFEB	5008	7135	OSM
DBDNTAG000053	ADDNTAG002483	Dn-Dn	TTCTTTTTAGATGTCGCGAGCTGCG	ACACTAAGCCGCAGTTAATCACTAC	8	7942	9713	TFEB	5995	2877	RGR
DBDNTAG000053	ADDNTAG002497	Dn-Dn	TTCTTTTTAGATGTCGCGAGCTGCG	TAAGTTTTTGTTTTTTCGTGGACTC	2	7942	9713	TFEB	3612	5570	IMPA1
DBDNTAG000053	ADDNTAG002500	Dn-Dn	TTCTTTTTAGATGTCGCGAGCTGCG	AGGGCGTACCCTACCCCCGCTTCCA	3	7942	9713	TFEB	3612	5570	IMPA1
DBDNTAG000053	ADDNTAG002501	Dn-Dn	TTCTTTTTAGATGTCGCGAGCTGCG	TAAAGCATTTTAAAAGAACGAGTGA	5	7942	9713	TFEB	10142	14138	AKAP9
DBDNTAG000053	ADDNTAG002505	Dn-Dn	TTCTTTTTAGATGTCGCGAGCTGCG	CCGTCCGTCCCGCAGGACCCAGTAA	6	7942	9713	TFEB	4000	3903	LMNA
DBDNTAG000053	ADDNTAG002510	Dn-Dn	TTCTTTTTAGATGTCGCGAGCTGCG	CATGTCCCGAGTTAAAGTAGGAACC	11	7942	9713	TFEB	5708	3862	PSMD2
DBDNTAG000053	ADDNTAG002519	Dn-Dn	TTCTTTTTAGATGTCGCGAGCTGCG	CCCACGCCAGGCTGCCGCGGCCCCG	12	7942	9713	TFEB	5156	9079	PDGFRA
DBDNTAG000053	ADDNTAG002522	Dn-Dn	TTCTTTTTAGATGTCGCGAGCTGCG	CCCGCCGCGTTCGCTCCTTCTCTAC	2	7942	9713	TFEB	84545	11049	MRPL43
DBDNTAG000053	ADDNTAG002523	Dn-Dn	TTCTTTTTAGATGTCGCGAGCTGCG	AACCTATAAACACTTATCGGAAGTA	4	7942	9713	TFEB	5690	3295	PSMB2
DBDNTAG000053	ADDNTAG002525	Dn-Dn	TTCTTTTTAGATGTCGCGAGCTGCG	TCAATACCGAACACAAAACACGAAA	10	7942	9713	TFEB	5565	11857	PRKAB2
DBDNTAG000053	ADDNTAG002533	Dn-Dn	TTCTTTTTAGATGTCGCGAGCTGCG	TCCCCAATTGAACTCCTAACAGGTC	20	7942	9713	TFEB	64968	6972	MRPS6
DBDNTAG000053	ADDNTAG002534	Dn-Dn	TTCTTTTTAGATGTCGCGAGCTGCG	CCCCCACGAATATGTCCTCATTACA	2	7942	9713	TFEB	2277	8353	FIGF
DBDNTAG000053	ADDNTAG002535	Dn-Dn	TTCTTTTTAGATGTCGCGAGCTGCG	CCGAACCGCCACCGGCACATCCTCG	18	7942	9713	TFEB	57410	6792	SCYL1
DBDNTAG000053	ADDNTAG002543	Dn-Dn	TTCTTTTTAGATGTCGCGAGCTGCG	GACTTGGTTAGCGGGCGGTAGCATG	4	7942	9713	TFEB	4000	3903	LMNA
DBDNTAG000053	ADDNTAG002558	Dn-Dn	TTCTTTTTAGATGTCGCGAGCTGCG	CACTTGGCTGGTCTCACCCGTGCGC	54	7942	9713	TFEB	8799	645	PEX11B
DBDNTAG000053	ADDNTAG002566	Dn-Dn	TTCTTTTTAGATGTCGCGAGCTGCG	CATCACCGTCGACGTCTTCTGCGAA	12	7942	9713	TFEB	1316	3194	KLF6
DBDNTAG000053	ADDNTAG002567	Dn-Dn	TTCTTTTTAGATGTCGCGAGCTGCG	TCCCGCTCATCAGCTACCCCTTACG	56	7942	9713	TFEB	5155	9318	PDGFB
DBDNTAG000053	ADDNTAG002574	Dn-Dn	TTCTTTTTAGATGTCGCGAGCTGCG	TTCAGCCCTATGGAACTGTAATGCT	3	7942	9713	TFEB	116540	7171	MRPL53
DBDNTAG000053	ADDNTAG002584	Dn-Dn	TTCTTTTTAGATGTCGCGAGCTGCG	CGATCTGGAGCAACGTTATGATTAT	14	7942	9713	TFEB	472	14270	ATM
DBDNTAG000053	ADDNTAG002588	Dn-Dn	TTCTTTTTAGATGTCGCGAGCTGCG	CCACCTCCCCCCCCGCTTCACCGAC	4	7942	9713	TFEB	10212	2435	DDX39A
DBDNTAG000053	ADDNTAG002589	Dn-Dn	TTCTTTTTAGATGTCGCGAGCTGCG	CCGAACCTTCTACAAAAATACCCC	8	7942	9713	TFEB	1788	11403	DNMT3A
DBDNTAG000053	ADDNTAG002591	Dn-Dn	TTCTTTTTAGATGTCGCGAGCTGCG	AAAAGACATGCGGAGCGACAAGAAA	12	7942	9713	TFEB	199221	8114	DZIP1L
DBDNTAG000053	ADDNTAG002599	Dn-Dn	TTCTTTTTAGATGTCGCGAGCTGCG	ACCTTCAGCTCCGCTGTATCCACCA	19	7942	9713	TFEB	55195	54249	C14orf105
DBDNTAG000053	ADDNTAG002604	Dn-Dn	TTCTTTTTAGATGTCGCGAGCTGCG	TACGCGCAGATTCACTGGCTGGCAG	26	7942	9713	TFEB	8115	3768	TCL1A
DBDNTAG000053	ADDNTAG002609	Dn-Dn	TTCTTTTTAGATGTCGCGAGCTGCG	GCGAGTTCGCAAGGTCTAAAACTCT	4	7942	9713	TFEB	2908	7587	NR3C1
DBDNTAG000053	ADDNTAG002610	Dn-Dn	TTCTTTTTAGATGTCGCGAGCTGCG	GCCATCGCACCAGCTCGGGCTTGGT	12	7942	9713	TFEB	55364	13117	IMPACT
DBDNTAG000053	ADDNTAG002613	Dn-Dn	TTCTTTTTAGATGTCGCGAGCTGCG	CGGCGACCACAACAGCTAGACCCTG	16	7942	9713	TFEB	84619	6267	ZGPAT
DBDNTAG000053	ADDNTAG002615	Dn-Dn	TTCTTTTTAGATGTCGCGAGCTGCG	TCGTGGTCAATAAAGAGGACAATAG	23	7942	9713	TFEB	5452	5068	POU2F2
DBDNTAG000053	ADDNTAG002620	Dn-Dn	TTCTTTTTAGATGTCGCGAGCTGCG	CAAAGTCATCAGGTGAATAATAATG	26	7942	9713	TFEB	54732	6100	TMED9
DBDNTAG000053	ADDNTAG002623	Dn-Dn	TTCTTTTTAGATGTCGCGAGCTGCG	CAAATTGTAGTGAACCGATATACCA	44	7942	9713	TFEB	91584	1915	PLXNA4
DBDNTAG000053	ADDNTAG002627	Dn-Dn	TTCTTTTTAGATGTCGCGAGCTGCG	ATTTACTAGCTTTCCGACGTTACAC	3	7942	9713	TFEB	83746	5892	L3MBTL2
DBDNTAG000053	ADDNTAG002632	Dn-Dn	TTCTTTTTAGATGTCGCGAGCTGCG	TGCCCCCCACAGAGTATACCTCATA	15	7942	9713	TFEB	2639	7938	GCDH
DBDNTAG000053	ADDNTAG002637	Dn-Dn	TTCTTTTTAGATGTCGCGAGCTGCG	CCTCATACATTCTCCGCCAGTTCCC	9	7942	9713	TFEB	57568	563	SIPA1L2
DBDNTAG000053	ADDNTAG002641	Dn-Dn	TTCTTTTTAGATGTCGCGAGCTGCG	GGCGCTGTGTCACACCTGTACACGA	44	7942	9713	TFEB	56891	13142	LGALS14
DBDNTAG000053	ADDNTAG002647	Dn-Dn	TTCTTTTTAGATGTCGCGAGCTGCG	AGGGACAGAACACTCGGAACTTGGT	4	7942	9713	TFEB	170954	12230	PPP1R18
DBDNTAG000053	ADDNTAG002650	Dn-Dn	TTCTTTTTAGATGTCGCGAGCTGCG	CCAGCTCACCACACATGTAAATGCT	16	7942	9713	TFEB	410	7320	ARSA
DBDNTAG000053	ADDNTAG002663	Dn-Dn	TTCTTTTTAGATGTCGCGAGCTGCG	CCAATTGAAAATGCACATAAATTTC	28	7942	9713	TFEB	2898	10247	GRIK2
DBDNTAG000053	ADDNTAG002667	Dn-Dn	TTCTTTTTAGATGTCGCGAGCTGCG	TGAAATCAACAAAGTAAAGTTGATA	18	7942	9713	TFEB	572	3706	BAD
DBDNTAG000053	ADDNTAG002670	Dn-Dn	TTCTTTTTAGATGTCGCGAGCTGCG	CTCAACTTTAAACGCCTCAAGCAGT	16	7942	9713	TFEB	55716	248	LMBR1L
DBDNTAG000053	ADDNTAG002676	Dn-Dn	TTCTTTTTAGATGTCGCGAGCTGCG	GCTTCTTAACACGGGCGTATCTGGG	22	7942	9713	TFEB	5546	2895	PRCC
DBDNTAG000053	ADDNTAG002682	Dn-Dn	TTCTTTTTAGATGTCGCGAGCTGCG	CATACGAGACAAACACAACGTAGTT	18	7942	9713	TFEB	705	4527	BYSL
DBDNTAG000053	ADDNTAG002686	Dn-Dn	TTCTTTTTAGATGTCGCGAGCTGCG	AGCCAAACAACCACCCCTACATCTG	41	7942	9713	TFEB	29844	3331	TFPT
DBDNTAG000053	ADDNTAG002697	Dn-Dn	TTCTTTTTAGATGTCGCGAGCTGCG	CAAAGTGCGTTGGGTCCGTGTGGTT	6	7942	9713	TFEB	3434	5803	IFIT1
DBDNTAG000053	ADDNTAG002698	Dn-Dn	TTCTTTTTAGATGTCGCGAGCTGCG	ATTCATCCTGCTGAAAAACAACTAC	20	7942	9713	TFEB	1316	3194	KLF6
DBDNTAG000053	ADDNTAG002699	Dn-Dn	TTCTTTTTAGATGTCGCGAGCTGCG	CATGTGAGTAACCCGCGTAAGGTGA	15	7942	9713	TFEB	84708	8141	LNX1
DBDNTAG000053	ADDNTAG002705	Dn-Dn	TTCTTTTTAGATGTCGCGAGCTGCG	CGCGTTGCGAACAAGAAAATTAACT	13	7942	9713	TFEB	222484	10152	LNX2
DBDNTAG000053	ADDNTAG002709	Dn-Dn	TTCTTTTTAGATGTCGCGAGCTGCG	TACAGCGACACTAAAAATCCCTATC	1	7942	9713	TFEB	4086	3782	SMAD1
DBDNTAG000053	ADDNTAG002731	Dn-Dn	TTCTTTTTAGATGTCGCGAGCTGCG	CCGGCTTGTAAATCCTGATAGCACA	32	7942	9713	TFEB	6271	5964	S100A1
DBDNTAG000053	ADDNTAG002732	Dn-Dn	TTCTTTTTAGATGTCGCGAGCTGCG	ACGGCATATCCAAACTTTTTTTGCC	26	7942	9713	TFEB	79165	7646	LENG1
DBDNTAG000053	ADDNTAG002733	Dn-Dn	TTCTTTTTAGATGTCGCGAGCTGCG	TGAAAAGCCTGGATATTCTACGGGG	1	7942	9713	TFEB	4236	11817	MFAP1
DBDNTAG000053	ADDNTAG002742	Dn-Dn	TTCTTTTTAGATGTCGCGAGCTGCG	GAGTTATATTTCCTCCCCAAACTTA	19	7942	9713	TFEB	9901	2272	SRGAP3
DBDNTAG000053	ADDNTAG002755	Dn-Dn	TTCTTTTTAGATGTCGCGAGCTGCG	GCCGGTAACGCCCCTCGATTCTTTA	9	7942	9713	TFEB	2584	3414	GALK1
DBDNTAG000053	ADDNTAG002756	Dn-Dn	TTCTTTTTAGATGTCGCGAGCTGCG	GCACTGCTTCGCCTCCCCGATATTC	1	7942	9713	TFEB	7568	55264	ZNF20
DBDNTAG000053	ADDNTAG002764	Dn-Dn	TTCTTTTTAGATGTCGCGAGCTGCG	GCCCCTCGCGCCACTGCATCTACTG	24	7942	9713	TFEB	6133	4725	RPL9
DBDNTAG000053	ADDNTAG002773	Dn-Dn	TTCTTTTTAGATGTCGCGAGCTGCG	CTGCACGCCCTACCCTGGCATGTTT	5	7942	9713	TFEB	55702	7803	CCDC94
DBDNTAG000053	ADDNTAG002775	Dn-Dn	TTCTTTTTAGATGTCGCGAGCTGCG	ACAGACCGTTATCCGTGTCTGTGGG	3	7942	9713	TFEB	79892	5222	MCMBP
DBDNTAG000053	ADDNTAG002790	Dn-Dn	TTCTTTTTAGATGTCGCGAGCTGCG	AGCACACATCACTCGTAAACTGAAG	23	7942	9713	TFEB	1081	6285	CGA
DBDNTAG000053	ADDNTAG002794	Dn-Dn	TTCTTTTTAGATGTCGCGAGCTGCG	ACAAATATTACCCAGAACCTAAGAC	7	7942	9713	TFEB	627	8536	BDNF
DBDNTAG000053	ADDNTAG002795	Dn-Dn	TTCTTTTTAGATGTCGCGAGCTGCG	CCGGGCCTCATCCACACACTCGCAC	17	7942	9713	TFEB	5727	14122	PTCH1
DBDNTAG000053	ADDNTAG002799	Dn-Dn	TTCTTTTTAGATGTCGCGAGCTGCG	CCCTGACCTCAGTGCTCCTCTCTGT	24	7942	9713	TFEB	55388	8578	MCM10
DBDNTAG000053	ADDNTAG002800	Dn-Dn	TTCTTTTTAGATGTCGCGAGCTGCG	CCAGTATAATTAAGTATACATACGA	13	7942	9713	TFEB	3050	8297	HBZ
DBDNTAG000053	ADDNTAG002801	Dn-Dn	TTCTTTTTAGATGTCGCGAGCTGCG	GGGAACATTGCATAATATACTACGC	9	7942	9713	TFEB	5159	8409	PDGFRB
DBDNTAG000053	ADDNTAG002802	Dn-Dn	TTCTTTTTAGATGTCGCGAGCTGCG	TCCGGGCCGACATCAACTCCTCCCC	6	7942	9713	TFEB	5700	4018	PSMC1
DBDNTAG000053	ADDNTAG002806	Dn-Dn	TTCTTTTTAGATGTCGCGAGCTGCG	GAGCTCGGACCTGCGGCTCGCGCCA	24	7942	9713	TFEB	64784	72113	CRTC3
DBDNTAG000053	ADDNTAG002811	Dn-Dn	TTCTTTTTAGATGTCGCGAGCTGCG	CCCCTGTACACCAGAGTAGGCCATG	15	7942	9713	TFEB	8939	5135	FUBP3
DBDNTAG000053	ADDNTAG002815	Dn-Dn	TTCTTTTTAGATGTCGCGAGCTGCG	GGGGCGTCCATCGAACTTCACACCG	14	7942	9713	TFEB	3516	14737	RBPJ
DBDNTAG000053	ADDNTAG002826	Dn-Dn	TTCTTTTTAGATGTCGCGAGCTGCG	CCGGAATAAAGAGCATTTTAGACTA	6	7942	9713	TFEB	567	10041	B2M
DBDNTAG000053	ADDNTAG002828	Dn-Dn	TTCTTTTTAGATGTCGCGAGCTGCG	CGTCTACGTCGGGAACCCGGACGAC	5	7942	9713	TFEB	51562	5480	MBIP
DBDNTAG000053	ADDNTAG002842	Dn-Dn	TTCTTTTTAGATGTCGCGAGCTGCG	TCTGACGACGCACTTTGTGCAGGTG	1	7942	9713	TFEB	1649	3944	DDIT3
DBDNTAG000053	ADDNTAG002843	Dn-Dn	TTCTTTTTAGATGTCGCGAGCTGCG	CCACATCAGTCGGGAACCTATATCT	9	7942	9713	TFEB	402	7933	ARL2
DBDNTAG000053	ADDNTAG002844	Dn-Dn	TTCTTTTTAGATGTCGCGAGCTGCG	GACCCGATGCGACAAATGTGTAGAG	5	7942	9713	TFEB	59343	11350	SENP2
DBDNTAG000053	ADDNTAG002857	Dn-Dn	TTCTTTTTAGATGTCGCGAGCTGCG	GCCCTTAGACGTAAGCGAGGGTGCG	14	7942	9713	TFEB	7329	3129	UBE2I
DBDNTAG000053	ADDNTAG002864	Dn-Dn	TTCTTTTTAGATGTCGCGAGCTGCG	CTCCTCGGGCGCGCCGTGAGCACCC	9	7942	9713	TFEB	84140	53030	FAM161A
DBDNTAG000053	ADDNTAG002867	Dn-Dn	TTCTTTTTAGATGTCGCGAGCTGCG	CTTCTGGTACAATTTGGGCGCAGGA	4	7942	9713	TFEB	11030	3504	RBPMS
DBDNTAG000053	ADDNTAG002872	Dn-Dn	TTCTTTTTAGATGTCGCGAGCTGCG	GTGCACATCGCTAGTTCCCTACAGG	8	7942	9713	TFEB	84140	53030	FAM161A
DBDNTAG000053	ADDNTAG002874	Dn-Dn	TTCTTTTTAGATGTCGCGAGCTGCG	CCCTGCTTCCTACAGCGTAGCACAG	6	7942	9713	TFEB	5530	8407	PPP3CA
DBDNTAG000053	ADDNTAG002886	Dn-Dn	TTCTTTTTAGATGTCGCGAGCTGCG	CACCGCCCCCGGTGCGGGAAGCTAT	12	7942	9713	TFEB	1748	174	DLX4
DBDNTAG000053	ADDNTAG002887	Dn-Dn	TTCTTTTTAGATGTCGCGAGCTGCG	CGCGCCCTTGCGAGCCGTACGAACG	4	7942	9713	TFEB	3579	10160	CXCR2
DBDNTAG000053	ADDNTAG002888	Dn-Dn	TTCTTTTTAGATGTCGCGAGCTGCG	CCCTACTTTACTATTTAGAGCCTGA	14	7942	9713	TFEB	7555	157	CNBP
DBDNTAG000053	ADDNTAG002894	Dn-Dn	TTCTTTTTAGATGTCGCGAGCTGCG	TCGTCACCCAAGCTCGGAAATAGCC	12	7942	9713	TFEB	10664	6173	CTCF
DBDNTAG000053	ADDNTAG002910	Dn-Dn	TTCTTTTTAGATGTCGCGAGCTGCG	GGCCGCCACATTGGCACTTGTGGA	15	7942	9713	TFEB	23633	778	KPNA6
DBDNTAG000053	ADDNTAG002912	Dn-Dn	TTCTTTTTAGATGTCGCGAGCTGCG	ATGATAACACCCTCCCCTTGCGGTC	13	7942	9713	TFEB	51274	15026	KLF3
DBDNTAG000053	ADDNTAG002919	Dn-Dn	TTCTTTTTAGATGTCGCGAGCTGCG	CAAGTCGATGTGCAACTGTCAACAT	3	7942	9713	TFEB	55356	1228	SLC22A15
DBDNTAG000053	ADDNTAG002921	Dn-Dn	TTCTTTTTAGATGTCGCGAGCTGCG	AAGTGGCATTTGTATGTAGTCACAA	42	7942	9713	TFEB	51171	4841	HSD17B14
DBDNTAG000053	ADDNTAG002924	Dn-Dn	TTCTTTTTAGATGTCGCGAGCTGCG	GGGTATTCACTCACGTGTAAGAACA	22	7942	9713	TFEB	4835	5046	NQO2
DBDNTAG000053	ADDNTAG002925	Dn-Dn	TTCTTTTTAGATGTCGCGAGCTGCG	TAGTCTGGTCTATACGGTTGCACGG	8	7942	9713	TFEB	6811	4056	STX5
DBDNTAG000053	ADDNTAG002926	Dn-Dn	TTCTTTTTAGATGTCGCGAGCTGCG	CCCCGCGGTCCGGCCCTCAATGATA	6	7942	9713	TFEB	11075	4907	STMN2
DBDNTAG000053	ADDNTAG002932	Dn-Dn	TTCTTTTTAGATGTCGCGAGCTGCG	CTAGTCGTTCTTTAGCAGAATTACA	5	7942	9713	TFEB	833	4395	CARS
DBDNTAG000053	ADDNTAG002937	Dn-Dn	TTCTTTTTAGATGTCGCGAGCTGCG	ACCGAATAAGCGGTAAACGGTATTT	27	7942	9713	TFEB	5162	3174	PDHB
DBDNTAG000053	ADDNTAG002939	Dn-Dn	TTCTTTTTAGATGTCGCGAGCTGCG	GTACACGAGAACTAACGTGCGGCCG	75	7942	9713	TFEB	7185	12438	TRAF1
DBDNTAG000053	ADDNTAG002941	Dn-Dn	TTCTTTTTAGATGTCGCGAGCTGCG	AGATCTTACCAGTGATAAAACAATA	4	7942	9713	TFEB	221786	9435	FAM200A
DBDNTAG000053	ADDNTAG002942	Dn-Dn	TTCTTTTTAGATGTCGCGAGCTGCG	TTTTTAGACGACACAGATACCGGGG	18	7942	9713	TFEB	3937	1108	LCP2
DBDNTAG000053	ADDNTAG002955	Dn-Dn	TTCTTTTTAGATGTCGCGAGCTGCG	CCCGTCTAATTTGGCCGGCTACGTC	16	7942	9713	TFEB	27004	13575
DBDNTAG000053	ADDNTAG002957	Dn-Dn	TTCTTTTTAGATGTCGCGAGCTGCG	TGGCGCCGCCTAGCCCCCTCCTTCA	41	7942	9713	TFEB	3481	5345	IGF2
DBDNTAG000053	ADDNTAG002958	Dn-Dn	TTCTTTTTAGATGTCGCGAGCTGCG	TCAAGTTGTTTGTAGCGGAAGAGAG	8	7942	9713	TFEB	55165	4717	CEP55
DBDNTAG000053	ADDNTAG002959	Dn-Dn	TTCTTTTTAGATGTCGCGAGCTGCG	TAACTACAAAAACCAAAATGGTCTC	2	7942	9713	TFEB	9189	201	ZBED1
DBDNTAG000053	ADDNTAG002963	Dn-Dn	TTCTTTTTAGATGTCGCGAGCTGCG	TCGCCCAAGCCCCATAAGCACCGTG	10	7942	9713	TFEB	208	12155	AKT2
DBDNTAG000053	ADDNTAG002969	Dn-Dn	TTCTTTTTAGATGTCGCGAGCTGCG	CATGACATAAACCATTCTCCAGGGC	11	7942	9713	TFEB	54790	52965	TET2
DBDNTAG000053	ADDNTAG002989	Dn-Dn	TTCTTTTTAGATGTCGCGAGCTGCG	TCCTCGTATAATAGTACCTGTATTT	23	7942	9713	TFEB	9491	9264	PSMF1
DBDNTAG000053	ADDNTAG002994	Dn-Dn	TTCTTTTTAGATGTCGCGAGCTGCG	TTAATACAGCAATTCGCAGGGTGTA	19	7942	9713	TFEB	5727	14122	PTCH1
DBDNTAG000053	ADDNTAG002997	Dn-Dn	TTCTTTTTAGATGTCGCGAGCTGCG	CGAACTAACTAAAGTTTCAATAGTA	17	7942	9713	TFEB	387032	7101	ZKSCAN4
DBDNTAG000053	ADDNTAG003003	Dn-Dn	TTCTTTTTAGATGTCGCGAGCTGCG	GCTCCCGATTGAGCGAGAGTCCACA	3	7942	9713	TFEB	60561	14421	RINT1
DBDNTAG000053	ADDNTAG003013	Dn-Dn	TTCTTTTTAGATGTCGCGAGCTGCG	TGTTGAAACACAAATTTCAGCAAGT	4	7942	9713	TFEB	4223	824	MEOX2
DBDNTAG000053	ADDNTAG003014	Dn-Dn	TTCTTTTTAGATGTCGCGAGCTGCG	CTTATCGTATTTCAATTATCAAGTT	1	7942	9713	TFEB	5824	3171	PEX19
DBDNTAG000053	ADDNTAG003015	Dn-Dn	TTCTTTTTAGATGTCGCGAGCTGCG	TCCGTGGCGCTCACGATTTGTACCC	21	7942	9713	TFEB	5995	2877	RGR
DBDNTAG000053	ADDNTAG003016	Dn-Dn	TTCTTTTTAGATGTCGCGAGCTGCG	CCGCCCAACGGGGGTCGTCACGTTG	5	7942	9713	TFEB	60561	14421	RINT1
DBDNTAG000053	ADDNTAG003022	Dn-Dn	TTCTTTTTAGATGTCGCGAGCTGCG	CGACCCGAGCATCCCATGTAAATAA	3	7942	9713	TFEB	8685	7750	MARCO
DBDNTAG000053	ADDNTAG003028	Dn-Dn	TTCTTTTTAGATGTCGCGAGCTGCG	CTCCTCGCTTAGCTCGAACACCGTA	13	7942	9713	TFEB	6472	617	SHMT2
DBDNTAG000053	ADDNTAG003029	Dn-Dn	TTCTTTTTAGATGTCGCGAGCTGCG	CTATCCGTCCGTCAACACCCTTGGT	7	7942	9713	TFEB	55757	9673	UGCGL2
DBDNTAG000053	ADDNTAG003033	Dn-Dn	TTCTTTTTAGATGTCGCGAGCTGCG	TGAGCGAAACGACAAGCCCAATGAC	19	7942	9713	TFEB	29115	5269	SAP30BP
DBDNTAG000053	ADDNTAG003037	Dn-Dn	TTCTTTTTAGATGTCGCGAGCTGCG	TGGCCCATGATTCGCCTATTGTACA	27	7942	9713	TFEB	604	53151	BCL6
DBDNTAG000053	ADDNTAG003048	Dn-Dn	TTCTTTTTAGATGTCGCGAGCTGCG	GATCCCATCAATCTATAAAAGGTGA	6	7942	9713	TFEB	3188	53339	HNRNPH2
DBDNTAG000053	ADDNTAG003053	Dn-Dn	TTCTTTTTAGATGTCGCGAGCTGCG	CTGACACCACCCATACAACGCACTA	21	7942	9713	TFEB	4088	4690	SMAD3
DBDNTAG000053	ADDNTAG003062	Dn-Dn	TTCTTTTTAGATGTCGCGAGCTGCG	AGTGGTAATCACAGTATTGCTACAC	31	7942	9713	TFEB	6182	4682	MRPL12
DBDNTAG000053	ADDNTAG003066	Dn-Dn	TTCTTTTTAGATGTCGCGAGCTGCG	GGGTGTGTCATTGTATTTTTCAAGA	18	7942	9713	TFEB	84545	11049	MRPL43
DBDNTAG000053	ADDNTAG003072	Dn-Dn	TTCTTTTTAGATGTCGCGAGCTGCG	TCCGTCACCTTCGGTCTAAACGTCA	10	7942	9713	TFEB	79892	5222	MCMBP
DBDNTAG000053	ADDNTAG003073	Dn-Dn	TTCTTTTTAGATGTCGCGAGCTGCG	CTCCCAGCACATGACCTTCCCGTTG	6	7942	9713	TFEB	5700	4018	PSMC1
DBDNTAG000053	ADDNTAG003078	Dn-Dn	TTCTTTTTAGATGTCGCGAGCTGCG	CACAGCCACCTAAAAAACCCTCGCC	23	7942	9713	TFEB	3704	6905	ITPA
DBDNTAG000053	ADDNTAG003084	Dn-Dn	TTCTTTTTAGATGTCGCGAGCTGCG	CTGGAACTACATATCGCCACAGGGA	6	7942	9713	TFEB	10486	5807	CAP2
DBDNTAG000053	ADDNTAG003085	Dn-Dn	TTCTTTTTAGATGTCGCGAGCTGCG	GGGGCCTATCTCTCCGCACACCGCG	15	7942	9713	TFEB	8649	13119	LAMTOR3
DBDNTAG000053	ADDNTAG003097	Dn-Dn	TTCTTTTTAGATGTCGCGAGCTGCG	TTTTTGTTATCGACGGAGTGGTAAA	1	7942	9713	TFEB	7104	6773	TM4SF4
DBDNTAG000053	ADDNTAG003100	Dn-Dn	TTCTTTTTAGATGTCGCGAGCTGCG	AGAAGACATGTCCGGCTATTAACAC	26	7942	9713	TFEB	29115	5269	SAP30BP
DBDNTAG000053	ADDNTAG003103	Dn-Dn	TTCTTTTTAGATGTCGCGAGCTGCG	TGAGAACCATCGGTGCTTTGAATTC	7	7942	9713	TFEB	4176	6643	MCM7
DBDNTAG000053	ADDNTAG003111	Dn-Dn	TTCTTTTTAGATGTCGCGAGCTGCG	CGGAGTGCAGGGGCAAGATGCCTCG	2	7942	9713	TFEB	127018	7512	LYPLAL1
DBDNTAG000053	ADDNTAG003117	Dn-Dn	TTCTTTTTAGATGTCGCGAGCTGCG	CGTCGCTAATAGATACCGAGGAATC	7	7942	9713	TFEB	599	53726	BCL2L2
DBDNTAG000053	ADDNTAG003125	Dn-Dn	TTCTTTTTAGATGTCGCGAGCTGCG	AGTTTACCCACTCGGAAGCCTATCC	24	7942	9713	TFEB	2810	902	SFN
DBDNTAG000053	ADDNTAG003129	Dn-Dn	TTCTTTTTAGATGTCGCGAGCTGCG	AACCACAAGAAAGCATCAGTTAGCA	17	7942	9713	TFEB	4089	4687	SMAD4
DBDNTAG000053	ADDNTAG003130	Dn-Dn	TTCTTTTTAGATGTCGCGAGCTGCG	CCAGCATACACTCCTAAGATGACCT	66	7942	9713	TFEB	572	3706	BAD
DBDNTAG000053	ADDNTAG003137	Dn-Dn	TTCTTTTTAGATGTCGCGAGCTGCG	GGCAGCAGGAGCAAGTCATTATGAA	10	7942	9713	TFEB	2065	8886	ERBB3
DBDNTAG000053	ADDNTAG003142	Dn-Dn	TTCTTTTTAGATGTCGCGAGCTGCG	AGCCCACTACAATCCCAAGGCCATG	7	7942	9713	TFEB	3065	3152	HDAC1
DBDNTAG000053	ADDNTAG003143	Dn-Dn	TTCTTTTTAGATGTCGCGAGCTGCG	CTACCCACTCTCGACGTACTACGTA	11	7942	9713	TFEB	7157	3774	TP53
DBDNTAG000053	ADDNTAG003147	Dn-Dn	TTCTTTTTAGATGTCGCGAGCTGCG	TGTAATATGCCCCTTTTACTTCTGT	15	7942	9713	TFEB	4188	5143	MDFI
DBDNTAG000053	ADDNTAG003150	Dn-Dn	TTCTTTTTAGATGTCGCGAGCTGCG	TTTTCTAACCTCTTACTATCGTCCT	7	7942	9713	TFEB	6285	3757	S100B
DBDNTAG000053	ADDNTAG003159	Dn-Dn	TTCTTTTTAGATGTCGCGAGCTGCG	CCCCAGGGAGACATACTGGCCGTAC	4	7942	9713	TFEB	6672	7188	SP100
DBDNTAG000053	ADDNTAG003168	Dn-Dn	TTCTTTTTAGATGTCGCGAGCTGCG	CCACCGTGGCTTGGTGACTGCCCTA	12	7942	9713	TFEB	2963	3291	GTF2F2
DBDNTAG000053	ADDNTAG003170	Dn-Dn	TTCTTTTTAGATGTCGCGAGCTGCG	TGACTTTAACTATGGGTATGGCGAC	29	7942	9713	TFEB	9402	8327	GRAP2
DBDNTAG000053	ADDNTAG003173	Dn-Dn	TTCTTTTTAGATGTCGCGAGCTGCG	CAAACAATGACCCTCACTTTTTTAT	1	7942	9713	TFEB	59348	5946	ZNF350
DBDNTAG000053	ADDNTAG003174	Dn-Dn	TTCTTTTTAGATGTCGCGAGCTGCG	ATTGCTGTCGAAACCATTTATATGT	3	7942	9713	TFEB	10563	6321	CXCL13
DBDNTAG000053	ADDNTAG003177	Dn-Dn	TTCTTTTTAGATGTCGCGAGCTGCG	CCATATATTACTCGCGATGGCATTG	2	7942	9713	TFEB	7866	5250	IFRD2
DBDNTAG000053	ADDNTAG003181	Dn-Dn	TTCTTTTTAGATGTCGCGAGCTGCG	AGTGATGGTGCATGAACTCACGATC	11	7942	9713	TFEB	5935	2694	RBM3
DBDNTAG000053	ADDNTAG003184	Dn-Dn	TTCTTTTTAGATGTCGCGAGCTGCG	TGGTTAAGTGTACAGTCAAACAATC	31	7942	9713	TFEB	3927	1096	LASP1
DBDNTAG000053	ADDNTAG003202	Dn-Dn	TTCTTTTTAGATGTCGCGAGCTGCG	GGCCCTTTTCATCTATCAACCGGTC	5	7942	9713	TFEB	3159	4041	HMGA1
DBDNTAG000053	ADDNTAG003209	Dn-Dn	TTCTTTTTAGATGTCGCGAGCTGCG	TGTCCTGGTCGCAGCGATCGCTAGA	1	7942	9713	TFEB	51100	4480	SH3GLB1
DBDNTAG000053	ADDNTAG003210	Dn-Dn	TTCTTTTTAGATGTCGCGAGCTGCG	TTTAACGCTCGCAGCGTACAACAGA	14	7942	9713	TFEB	53938	4849	PPIL3
DBDNTAG000053	ADDNTAG003219	Dn-Dn	TTCTTTTTAGATGTCGCGAGCTGCG	ACGAAATCATCAGAATAAAGGGACA	8	7942	9713	TFEB	10589	6867	DRAP1
DBDNTAG000053	ADDNTAG003221	Dn-Dn	TTCTTTTTAGATGTCGCGAGCTGCG	CTACGAACAGTAAATGGCCCGAAAG	10	7942	9713	TFEB	9093	7063	DNAJA3
DBDNTAG000053	ADDNTAG003223	Dn-Dn	TTCTTTTTAGATGTCGCGAGCTGCG	ATACAGTTGGTCCAACGTAAAACGT	6	7942	9713	TFEB	2246	9975	FGF1
DBDNTAG000053	ADDNTAG003224	Dn-Dn	TTCTTTTTAGATGTCGCGAGCTGCG	ACTAAGAACAATGCAACAAAACACA	13	7942	9713	TFEB	1879	11153	EBF1
DBDNTAG000053	ADDNTAG003226	Dn-Dn	TTCTTTTTAGATGTCGCGAGCTGCG	CGGGCCCCCAGCATTACTGGCGCAA	5	7942	9713	TFEB	57696	1725	DDX55
DBDNTAG000053	ADDNTAG003234	Dn-Dn	TTCTTTTTAGATGTCGCGAGCTGCG	TGGCTTTTACGTGGTATTTGAGCAC	29	7942	9713	TFEB	2277	8353	FIGF
DBDNTAG000053	ADDNTAG003235	Dn-Dn	TTCTTTTTAGATGTCGCGAGCTGCG	ATACCAAGGTTCATAGTCGTACCCG	1	7942	9713	TFEB	29079	5610	MED4
DBDNTAG000053	ADDNTAG003237	Dn-Dn	TTCTTTTTAGATGTCGCGAGCTGCG	GAGGTCTCACCATCAACAAATATAT	32	7942	9713	TFEB	6934	9999	TCF7L2
DBDNTAG000053	ADDNTAG003238	Dn-Dn	TTCTTTTTAGATGTCGCGAGCTGCG	GGATCCGAACGGCGAGCTCGATTAG	1	7942	9713	TFEB	4485	11448	MST1
DBDNTAG000053	ADDNTAG003243	Dn-Dn	TTCTTTTTAGATGTCGCGAGCTGCG	ACTATATGAGATCCACAGTTACCAG	14	7942	9713	TFEB	9093	7063	DNAJA3
DBDNTAG000053	ADDNTAG003244	Dn-Dn	TTCTTTTTAGATGTCGCGAGCTGCG	CAATACTTATCGCAACGTCCCACCA	8	7942	9713	TFEB	80204	54835	FBXO11
DBDNTAG000053	ADDNTAG003245	Dn-Dn	TTCTTTTTAGATGTCGCGAGCTGCG	TTGACCTGGCAGTAAACTTTCATAG	4	7942	9713	TFEB	7681	13561	MKRN3
DBDNTAG000053	ADDNTAG003251	Dn-Dn	TTCTTTTTAGATGTCGCGAGCTGCG	CCGTGGGATCTTGGATTACCTAGGG	14	7942	9713	TFEB	3817	5451	KLK2
DBDNTAG000053	ADDNTAG003254	Dn-Dn	TTCTTTTTAGATGTCGCGAGCTGCG	CACCCTGCACTGCGAAGCATTGGCG	13	7942	9713	TFEB	10494	5174	STK25
DBDNTAG000053	ADDNTAG003255	Dn-Dn	TTCTTTTTAGATGTCGCGAGCTGCG	CAGATTCTACTGCGCGACCGCAGT	57	7942	9713	TFEB	4747	10981	NEFL
DBDNTAG000053	ADDNTAG003256	Dn-Dn	TTCTTTTTAGATGTCGCGAGCTGCG	TTCCCAAAGGCCTTTGATTTTTCGG	19	7942	9713	TFEB	7681	13561	MKRN3
DBDNTAG000053	ADDNTAG003261	Dn-Dn	TTCTTTTTAGATGTCGCGAGCTGCG	TTGTGCTACCCGTGTCCCGCGTCA	19	7942	9713	TFEB	84557	215	MAP1LC3A
DBDNTAG000053	ADDNTAG003266	Dn-Dn	TTCTTTTTAGATGTCGCGAGCTGCG	GGCCACATGATAGACTGTGGCATAA	43	7942	9713	TFEB	5155	9318	PDGFB
DBDNTAG000053	ADDNTAG003274	Dn-Dn	TTCTTTTTAGATGTCGCGAGCTGCG	GCATTGGGTTGTACTTGTAAAATCA	4	7942	9713	TFEB	64581	9137	DKFZp686L24211
DBDNTAG000053	ADDNTAG003275	Dn-Dn	TTCTTTTTAGATGTCGCGAGCTGCG	GAAATGCAATTTAAGCTGTAACGGT	1	7942	9713	TFEB	79005	3364	SCNM1
DBDNTAG000053	ADDNTAG003276	Dn-Dn	TTCTTTTTAGATGTCGCGAGCTGCG	CTCTTCCGGTTCAATATATAAAATA	3	7942	9713	TFEB	4292	2713	MLH1
DBDNTAG000053	ADDNTAG003277	Dn-Dn	TTCTTTTTAGATGTCGCGAGCTGCG	CAAAGTTGTGATAAACTGATAGCGG	8	7942	9713	TFEB	23568	3431	ARL2BP
DBDNTAG000053	ADDNTAG003279	Dn-Dn	TTCTTTTTAGATGTCGCGAGCTGCG	CAGAAATCTGTAACAGCAAAAACTA	16	7942	9713	TFEB	54550	467	NECAB2
DBDNTAG000053	ADDNTAG003299	Dn-Dn	TTCTTTTTAGATGTCGCGAGCTGCG	TTGCTAAGGGCGTGATCACGACACA	4	7942	9713	TFEB	59348	5946	ZNF350
DBDNTAG000053	ADDNTAG003302	Dn-Dn	TTCTTTTTAGATGTCGCGAGCTGCG	CCGCTTACCAATACGAAGAACGCAT	41	7942	9713	TFEB	2941	804	GSTA4
DBDNTAG000053	ADDNTAG003306	Dn-Dn	TTCTTTTTAGATGTCGCGAGCTGCG	GTATGCCGCGAGCACGCCCGAGCTAGTACTAACGTAT	3	7942	9713	TFEB	8554	56382	PIAS1
DBDNTAG000053	ADDNTAG003310	Dn-Dn	TTCTTTTTAGATGTCGCGAGCTGCG	TGTGCGGAGGATGGGGTCCGTTGTA	9	7942	9713	TFEB	55388	8578	MCM10
DBDNTAG000053	ADDNTAG003314	Dn-Dn	TTCTTTTTAGATGTCGCGAGCTGCG	ACGGACAGTATAACACTGGGCTGCT	24	7942	9713	TFEB	6472	617	SHMT2
DBDNTAG000053	ADDNTAG003316	Dn-Dn	TTCTTTTTAGATGTCGCGAGCTGCG	AAAATGCTACATAATATAGAATACA	28	7942	9713	TFEB	55577	3233	NAGK
DBDNTAG000053	ADDNTAG003317	Dn-Dn	TTCTTTTTAGATGTCGCGAGCTGCG	TTAAGGAACCTCTGTATGATACAAG	38	7942	9713	TFEB	8463	5240	TEAD2
DBDNTAG000053	ADDNTAG003323	Dn-Dn	TTCTTTTTAGATGTCGCGAGCTGCG	CTACTATCCACCGAGCTCCCGAGCA	41	7942	9713	TFEB	5928	3366	RBBP4
DBDNTAG000053	ADDNTAG003324	Dn-Dn	TTCTTTTTAGATGTCGCGAGCTGCG	TACGTTAACGCCTCTATGGACGTTC	48	7942	9713	TFEB	665	2427	BNIP3L
DBDNTAG000053	ADDNTAG003335	Dn-Dn	TTCTTTTTAGATGTCGCGAGCTGCG	GCGCAATCGGTGAATGTTGGCCGC	6	7942	9713	TFEB	23476	71377	BRD4
DBDNTAG000053	ADDNTAG003343	Dn-Dn	TTCTTTTTAGATGTCGCGAGCTGCG	TTGAACGTTTTCAGGACGTAGGTAG	20	7942	9713	TFEB	55577	3233	NAGK
DBDNTAG000053	ADDNTAG003344	Dn-Dn	TTCTTTTTAGATGTCGCGAGCTGCG	CACACACAACGTGCAGTCTAACGAA	39	7942	9713	TFEB	57654	12601	UVSSA
DBDNTAG000053	ADDNTAG003357	Dn-Dn	TTCTTTTTAGATGTCGCGAGCTGCG	TCACATTACAAGTGCACCAGTATCG	11	7942	9713	TFEB	7918	4771	GPANK1
DBDNTAG000053	ADDNTAG003358	Dn-Dn	TTCTTTTTAGATGTCGCGAGCTGCG	CAGGACCGAGGTGAATCTGACTCCA	1	7942	9713	TFEB	4149	377	MAX
DBDNTAG000053	ADDNTAG003360	Dn-Dn	TTCTTTTTAGATGTCGCGAGCTGCG	CTGCCTAGATTCATGTTCGTGTGGA	6	7942	9713	TFEB	3937	1108	LCP2
DBDNTAG000053	ADDNTAG003363	Dn-Dn	TTCTTTTTAGATGTCGCGAGCTGCG	AATCTTAACTGGTTAGCCAGCATTT	23	7942	9713	TFEB	5081	56793	PAX7
DBDNTAG000053	ADDNTAG003365	Dn-Dn	TTCTTTTTAGATGTCGCGAGCTGCG	GCACGCGAAGAACGATTGCGGATCT	6	7942	9713	TFEB	64783	4975	RBM15
DBDNTAG000053	ADDNTAG003379	Dn-Dn	TTCTTTTTAGATGTCGCGAGCTGCG	TCTCTCACTAAGCAGCAGTAAAAAA	33	7942	9713	TFEB	10212	2435	DDX39A
DBDNTAG000053	ADDNTAG003381	Dn-Dn	TTCTTTTTAGATGTCGCGAGCTGCG	TAGTAACGGAGATGGAACTCATTCT	10	7942	9713	TFEB	23582	100	CCNDBP1
DBDNTAG000053	ADDNTAG003386	Dn-Dn	TTCTTTTTAGATGTCGCGAGCTGCG	CGGACAATTTCTGGTCCCGTTTGTC	3	7942	9713	TFEB	4779	3011	NFE2L1
DBDNTAG000053	ADDNTAG003387	Dn-Dn	TTCTTTTTAGATGTCGCGAGCTGCG	CTGAAGGATCGTAAAAATGATATAA	2	7942	9713	TFEB	7170	995	TPM3
DBDNTAG000053	ADDNTAG003388	Dn-Dn	TTCTTTTTAGATGTCGCGAGCTGCG	TCCCCCCCCCTTCCAAAGGGGTACT	22	7942	9713	TFEB	27040	7273	LAT
DBDNTAG000053	ADDNTAG003390	Dn-Dn	TTCTTTTTAGATGTCGCGAGCTGCG	ACATGAGATGGTATGCGTGAGAAAC	11	7942	9713	TFEB	85403	10507	EAF1
DBDNTAG000053	ADDNTAG003401	Dn-Dn	TTCTTTTTAGATGTCGCGAGCTGCG	GGCCCCTGTACATCCGCTCCTCGGC	2	7942	9713	TFEB	347	4506	APOD
DBDNTAG000053	ADDNTAG003411	Dn-Dn	TTCTTTTTAGATGTCGCGAGCTGCG	CCCACCCTATCCACCCTAACTTTAA	7	7942	9713	TFEB	2078	11267	ERG
DBDNTAG000053	ADDNTAG003416	Dn-Dn	TTCTTTTTAGATGTCGCGAGCTGCG	TCACGTCAACGTAACGGGAACTAA	7	7942	9713	TFEB	5111	3156	PCNA
DBDNTAG000053	ADDNTAG003419	Dn-Dn	TTCTTTTTAGATGTCGCGAGCTGCG	CCATGTCCACGAACTAAATAAGCAA	27	7942	9713	TFEB	79165	7646	LENG1
DBDNTAG000053	ADDNTAG003422	Dn-Dn	TTCTTTTTAGATGTCGCGAGCTGCG	AACCCCTCTCCAGGAGTGCGCTTTA	14	7942	9713	TFEB	5008	7135	OSM
DBDNTAG000053	ADDNTAG003436	Dn-Dn	TTCTTTTTAGATGTCGCGAGCTGCG	CCCGACGCCCATGGGCGTCCGCAGA	3	7942	9713	TFEB	64395	4516	FLJ13057
DBDNTAG000053	ADDNTAG003443	Dn-Dn	TTCTTTTTAGATGTCGCGAGCTGCG	TAATAAGTTTAAACATGGAAAATTC	7	7942	9713	TFEB	10399	2446	GNB2L1
DBDNTAG000053	ADDNTAG003448	Dn-Dn	TTCTTTTTAGATGTCGCGAGCTGCG	AAGCAACAGATCAACAATATATTTC	11	7942	9713	TFEB	27040	7273	LAT
DBDNTAG000053	ADDNTAG003464	Dn-Dn	TTCTTTTTAGATGTCGCGAGCTGCG	CCGGTGTCGATCTTCCACCGAAAAC	21	7942	9713	TFEB	2189	3568	FANCG
DBDNTAG000053	ADDNTAG003467	Dn-Dn	TTCTTTTTAGATGTCGCGAGCTGCG	GCGCTATTGTTACTCACGATGATTT	43	7942	9713	TFEB	10538	9618	BATF
DBDNTAG000053	ADDNTAG003475	Dn-Dn	TTCTTTTTAGATGTCGCGAGCTGCG	CGACTGTAGACCAAGAGACGAAATC	9	7942	9713	TFEB	55156	5887	ARMC1
DBDNTAG000053	ADDNTAG003481	Dn-Dn	TTCTTTTTAGATGTCGCGAGCTGCG	TCCCCTCTACTTCGGTCCTCTCGCC	9	7942	9713	TFEB	7430	5815	EZR
DBDNTAG000053	ADDNTAG003488	Dn-Dn	TTCTTTTTAGATGTCGCGAGCTGCG	CACTGCTGAGATGACCGGTCTCATG	1	7942	9713	TFEB	7690	11184	ZNF131
DBDNTAG000053	ADDNTAG003491	Dn-Dn	TTCTTTTTAGATGTCGCGAGCTGCG	ATCCCCGGAGTGATCCCACTGAAAA	9	7942	9713	TFEB	4100	311	MAGEA1
DBDNTAG000053	ADDNTAG003493	Dn-Dn	TTCTTTTTAGATGTCGCGAGCTGCG	CCTCTTCCCGCGATTGGCGTTCTTGTAGGAACAC	8	7942	9713	TFEB	29789	603	OLA1
DBDNTAG000053	ADDNTAG003495	Dn-Dn	TTCTTTTTAGATGTCGCGAGCTGCG	AGGGTGCAACTGATTATCATCGAAC	1	7942	9713	TFEB	1385	3038	CREB1
DBDNTAG000053	ADDNTAG003504	Dn-Dn	TTCTTTTTAGATGTCGCGAGCTGCG	AAGCCTCTAATTACATGCCAGTGCT	6	7942	9713	TFEB	4223	824	MEOX2
DBDNTAG000053	ADDNTAG003509	Dn-Dn	TTCTTTTTAGATGTCGCGAGCTGCG	GCGTTATAAAAAACTAATTCAATTT	27	7942	9713	TFEB	7690	11184	ZNF131
DBDNTAG000053	ADDNTAG003515	Dn-Dn	TTCTTTTTAGATGTCGCGAGCTGCG	ACGAGCACGACCTATTCCACGACAT	22	7942	9713	TFEB	29121	8186	CLEC2D
DBDNTAG000053	ADDNTAG003517	Dn-Dn	TTCTTTTTAGATGTCGCGAGCTGCG	CGGTGAAACGCGCAAAACCCTAACA	4	7942	9713	TFEB	55165	4717	CEP55
DBDNTAG000053	ADDNTAG003534	Dn-Dn	TTCTTTTTAGATGTCGCGAGCTGCG	TCGTCTCCTTCCCGCTGAATGCTCG	7	7942	9713	TFEB	114932	2777	MRFAP1L1
DBDNTAG000053	ADDNTAG003535	Dn-Dn	TTCTTTTTAGATGTCGCGAGCTGCG	TAATTTGCTATCTGACGTTCCACGT	12	7942	9713	TFEB	5914	4558	RARA
DBDNTAG000053	ADDNTAG003536	Dn-Dn	TTCTTTTTAGATGTCGCGAGCTGCG	ACCCCCTCCCATTGCATGCCGCCGT	2	7942	9713	TFEB	284403	7773	WDR62
DBDNTAG000053	ADDNTAG003556	Dn-Dn	TTCTTTTTAGATGTCGCGAGCTGCG	AACACCCGATCATTACTTGTGACGT	21	7942	9713	TFEB	6182	4682	MRPL12
DBDNTAG000053	ADDNTAG003557	Dn-Dn	TTCTTTTTAGATGTCGCGAGCTGCG	TCGCCTTCACACTCTCACTCTAGGC	30	7942	9713	TFEB	339834	2265	CCDC36
DBDNTAG000053	ADDNTAG003558	Dn-Dn	TTCTTTTTAGATGTCGCGAGCTGCG	TTCGAGTATCGGAGTACACGGTAGT	12	7942	9713	TFEB	199221	8114	DZIP1L
DBDNTAG000053	ADDNTAG003559	Dn-Dn	TTCTTTTTAGATGTCGCGAGCTGCG	GGGTGTGCTGCTTGATTGGCATCTA	13	7942	9713	TFEB	3093	11772	UBE2K
DBDNTAG000053	ADDNTAG003560	Dn-Dn	TTCTTTTTAGATGTCGCGAGCTGCG	ACTGATATGGCGGGCGTACACGACG	107	7942	9713	TFEB	59349	4623	KLHL12
DBDNTAG000053	ADDNTAG003564	Dn-Dn	TTCTTTTTAGATGTCGCGAGCTGCG	AGTTTAAGAGATTTTCTGCAATTTT	1	7942	9713	TFEB	1827	4422	RCAN1
DBDNTAG000053	ADDNTAG003567	Dn-Dn	TTCTTTTTAGATGTCGCGAGCTGCG	TTCAGGGTTCAAAAGATGTTCCCCC	36	7942	9713	TFEB	5502	1290	PPP1R1A
DBDNTAG000053	ADDNTAG003568	Dn-Dn	TTCTTTTTAGATGTCGCGAGCTGCG	CTTTGAAGGCTTTAGTTAGGCCACA	35	7942	9713	TFEB	3043	5808	HBB
DBDNTAG000053	ADDNTAG003569	Dn-Dn	TTCTTTTTAGATGTCGCGAGCTGCG	TATGCTAACGCCATCTACTTGTGGT	10	7942	9713	TFEB	54535	53053	CCHCR1
DBDNTAG000053	ADDNTAG003577	Dn-Dn	TTCTTTTTAGATGTCGCGAGCTGCG	CCAAGCGACGCAGATTTTCGGAGTC	17	7942	9713	TFEB	84726	647	PRRC2B
DBDNTAG000053	ADDNTAG003580	Dn-Dn	TTCTTTTTAGATGTCGCGAGCTGCG	GTATGCGCAAACTATGTAGTATGTG	15	7942	9713	TFEB	55902	6914	ACSS2
DBDNTAG000053	ADDNTAG003582	Dn-Dn	TTCTTTTTAGATGTCGCGAGCTGCG	CCAGTATAGTAAATTAACTTTTTG	10	7942	9713	TFEB	9419	5546	CRIPT
DBDNTAG000053	ADDNTAG003584	Dn-Dn	TTCTTTTTAGATGTCGCGAGCTGCG	GCATACCCGACAAGATCCTCAGACA	14	7942	9713	TFEB	1487	6221	CTBP1
DBDNTAG000053	ADDNTAG003585	Dn-Dn	TTCTTTTTAGATGTCGCGAGCTGCG	AACTGCGCATTACGTCACGCACTGA	17	7942	9713	TFEB	4004	14023	LMO1
DBDNTAG000053	ADDNTAG003593	Dn-Dn	TTCTTTTTAGATGTCGCGAGCTGCG	CTTCTTAATCGCTCAAGCATGATCC	9	7942	9713	TFEB	2531	4770	KDSR
DBDNTAG000053	ADDNTAG003599	Dn-Dn	TTCTTTTTAGATGTCGCGAGCTGCG	TAAATTATAACTTGTGTGAACTAAA	10	7942	9713	TFEB	24144	5894	TFIP11
DBDNTAG000053	ADDNTAG003606	Dn-Dn	TTCTTTTTAGATGTCGCGAGCTGCG	AGACGAGCCAAGCAAAGTTTCAGGA	9	7942	9713	TFEB	24144	5894	TFIP11
DBDNTAG000053	ADDNTAG003611	Dn-Dn	TTCTTTTTAGATGTCGCGAGCTGCG	GCCCTATATCCTTGCTAGATGCTTC	16	7942	9713	TFEB	221786	9435	FAM200A
DBDNTAG000053	ADDNTAG003612	Dn-Dn	TTCTTTTTAGATGTCGCGAGCTGCG	GCTCGCTTAAGGCCCCTATTCGTAC	5	7942	9713	TFEB	11117	8967	EMILIN1
DBDNTAG000053	ADDNTAG003619	Dn-Dn	TTCTTTTTAGATGTCGCGAGCTGCG	TTACAACGGGTGCCCTTCTGAGGAA	4	7942	9713	TFEB	5000	2391	ORC4
DBDNTAG000053	ADDNTAG003622	Dn-Dn	TTCTTTTTAGATGTCGCGAGCTGCG	CCAAGACAATACGTTATCTAATAGC	3	7942	9713	TFEB	84265	3395	POLR3GL
DBDNTAG000053	ADDNTAG003627	Dn-Dn	TTCTTTTTAGATGTCGCGAGCTGCG	TTTCGCTCGGACAGCTGGATTTCAG	15	7942	9713	TFEB	151188	2022	ARL6IP6
DBDNTAG000053	ADDNTAG003644	Dn-Dn	TTCTTTTTAGATGTCGCGAGCTGCG	CTCGTTTGCGAACTTCACCGTAGTA	12	7942	9713	TFEB	64223	245	MLST8
DBDNTAG000053	ADDNTAG003645	Dn-Dn	TTCTTTTTAGATGTCGCGAGCTGCG	AACCTAAAATGCTAGTCGTGGATAT	3	7942	9713	TFEB	80304	10156	C2orf44
DBDNTAG000053	ADDNTAG003648	Dn-Dn	TTCTTTTTAGATGTCGCGAGCTGCG	GCACCGATCACGATATGTTGCTAAC	4	7942	9713	TFEB	24144	5894	TFIP11
DBDNTAG000053	ADDNTAG003652	Dn-Dn	TTCTTTTTAGATGTCGCGAGCTGCG	ACCAAAGGGAAGTTCTCGCCAATAC	6	7942	9713	TFEB	54880	12054	BCOR
DBDNTAG000053	ADDNTAG003655	Dn-Dn	TTCTTTTTAGATGTCGCGAGCTGCG	AGAGGTATGAAAGAAGTTGACGAAC	23	7942	9713	TFEB	54751	8206	FBLIM1
DBDNTAG000053	ADDNTAG003657	Dn-Dn	TTCTTTTTAGATGTCGCGAGCTGCG	ATGTATAAACCAAGACATCTCTACT	19	7942	9713	TFEB	3050	8297	HBZ
DBDNTAG000053	ADDNTAG003659	Dn-Dn	TTCTTTTTAGATGTCGCGAGCTGCG	ACCTTATCCGAATGGCTCTGCACTT	42	7942	9713	TFEB	2810	902	SFN
DBDNTAG000053	ADDNTAG003661	Dn-Dn	TTCTTTTTAGATGTCGCGAGCTGCG	CTAGATGTAGATCCAACAGTCATCA	31	7942	9713	TFEB	835	3197	hCG_20684
DBDNTAG000053	ADDNTAG003675	Dn-Dn	TTCTTTTTAGATGTCGCGAGCTGCG	TAAGTCCAGGCCACCTAGACCTGCA	16	7942	9713	TFEB	10962	3085	MLLT11
DBDNTAG000053	ADDNTAG003679	Dn-Dn	TTCTTTTTAGATGTCGCGAGCTGCG	CTGATCGTATTAAAATCTCGATTAT	2	7942	9713	TFEB	1788	11403	DNMT3A
DBDNTAG000053	ADDNTAG003701	Dn-Dn	TTCTTTTTAGATGTCGCGAGCTGCG	CTTGACTGCATGTTACGGAATCTAG	28	7942	9713	TFEB	5452	5068	POU2F2
DBDNTAG000053	ADDNTAG003706	Dn-Dn	TTCTTTTTAGATGTCGCGAGCTGCG	GACGGGATGTGAAGCAATCCCGCTA	15	7942	9713	TFEB	11030	3504	RBPMS
DBDNTAG000053	ADDNTAG003710	Dn-Dn	TTCTTTTTAGATGTCGCGAGCTGCG	AACATTTAGACTTTGAAACTATTGA	40	7942	9713	TFEB	60672	4538	MIIP
DBDNTAG000053	ADDNTAG003718	Dn-Dn	TTCTTTTTAGATGTCGCGAGCTGCG	GTGGAGTCGCTGAAGTCCTTTTATA	9	7942	9713	TFEB	3936	2377	LCP1
DBDNTAG000053	ADDNTAG003721	Dn-Dn	TTCTTTTTAGATGTCGCGAGCTGCG	CTGCTGTTCATCGCATTATTGTCATATCG	10	7942	9713	TFEB	5013	5285	OTX1
DBDNTAG000053	ADDNTAG003727	Dn-Dn	TTCTTTTTAGATGTCGCGAGCTGCG	TGACACCATTGCCCGACCTCGTGAG	27	7942	9713	TFEB	375	2439	ARF1
DBDNTAG000053	ADDNTAG003731	Dn-Dn	TTCTTTTTAGATGTCGCGAGCTGCG	CCCCTCCACACCACGCCACAATACT	12	7942	9713	TFEB	1019	4019	CDK4
DBDNTAG000053	ADDNTAG003732	Dn-Dn	TTCTTTTTAGATGTCGCGAGCTGCG	CGTCCGAAGAAAACGTTAGAGCACG	1	7942	9713	TFEB	9050	9428	PSTPIP2
DBDNTAG000053	ADDNTAG003741	Dn-Dn	TTCTTTTTAGATGTCGCGAGCTGCG	CACATAAAAAACCATATATAACGAG	17	7942	9713	TFEB	54790	52965	TET2
DBDNTAG000053	ADDNTAG003746	Dn-Dn	TTCTTTTTAGATGTCGCGAGCTGCG	ATATGCGGGATTAGATGCGAACCCC	17	7942	9713	TFEB	11117	8967	EMILIN1
DBDNTAG000053	ADDNTAG003748	Dn-Dn	TTCTTTTTAGATGTCGCGAGCTGCG	CCGAGATGTTTAAAGCAAGCGTTTT	8	7942	9713	TFEB	84456	10868	L3MBTL3
DBDNTAG000053	ADDNTAG003757	Dn-Dn	TTCTTTTTAGATGTCGCGAGCTGCG	GCCAGCTTATTGTCAAGCGGCGATC	28	7942	9713	TFEB	7918	4771	GPANK1
DBDNTAG000053	ADDNTAG003760	Dn-Dn	TTCTTTTTAGATGTCGCGAGCTGCG	ACCATAAACAATATAACCGGTCTAA	16	7942	9713	TFEB	84324	434	SARNP
DBDNTAG000053	ADDNTAG003762	Dn-Dn	TTCTTTTTAGATGTCGCGAGCTGCG	TCCTTCCGCGTCCTGACAAGACCCC	16	7942	9713	TFEB	4174	19	MCM5
DBDNTAG000053	ADDNTAG003764	Dn-Dn	TTCTTTTTAGATGTCGCGAGCTGCG	ACCGTCCCAGTGGGCAAGATAAAGT	5	7942	9713	TFEB	246329	4447	STAC3
DBDNTAG000053	ADDNTAG003770	Dn-Dn	TTCTTTTTAGATGTCGCGAGCTGCG	CGGTTTACCCTTGTACCCACTGAGA	20	7942	9713	TFEB	6500	6671	SKP1
DBDNTAG000053	ADDNTAG003794	Dn-Dn	TTCTTTTTAGATGTCGCGAGCTGCG	ACCCCTCCCTTCTGCCGACCTCTCT	11	7942	9713	TFEB	55165	4717	CEP55
DBDNTAG000053	ADDNTAG003795	Dn-Dn	TTCTTTTTAGATGTCGCGAGCTGCG	ATTCGCGAACTTCGCACAATTCCGC	11	7942	9713	TFEB	567	10041	B2M
DBDNTAG000053	ADDNTAG003799	Dn-Dn	TTCTTTTTAGATGTCGCGAGCTGCG	AAACATGCCGTGTTGCGCGCCGTCC	13	7942	9713	TFEB	92906	6535	HNRNPLL
DBDNTAG000053	ADDNTAG003806	Dn-Dn	TTCTTTTTAGATGTCGCGAGCTGCG	ACACCAAAGCCGGTTGTTGGAATGT	5	7942	9713	TFEB	55093	4786	WDYHV1
DBDNTAG000053	ADDNTAG003811	Dn-Dn	TTCTTTTTAGATGTCGCGAGCTGCG	TCAGTAGTTCACCGGACATAAAGCT	35	7942	9713	TFEB	10197	4061	PSME3
DBDNTAG000053	ADDNTAG003816	Dn-Dn	TTCTTTTTAGATGTCGCGAGCTGCG	ATTAAATAGCATGACAAATGAAAGA	3	7942	9713	TFEB	2669	1427	GEM
DBDNTAG000053	ADDNTAG003817	Dn-Dn	TTCTTTTTAGATGTCGCGAGCTGCG	TAGTCATAGATCAACGTGCTAACTA	7	7942	9713	TFEB	85403	10507	EAF1
DBDNTAG000053	ADDNTAG003822	Dn-Dn	TTCTTTTTAGATGTCGCGAGCTGCG	ATCCTTCCCTCCAGCCAAATATGTC	42	7942	9713	TFEB	3628	469	INPP1
DBDNTAG000053	ADDNTAG003825	Dn-Dn	TTCTTTTTAGATGTCGCGAGCTGCG	AATTCGGCAAACCGAGTTATGGGGA	20	7942	9713	TFEB	64783	4975	RBM15
DBDNTAG000053	ADDNTAG003849	Dn-Dn	TTCTTTTTAGATGTCGCGAGCTGCG	TGCTGCAGCAGTTTTTCCATAAACG	3	7942	9713	TFEB	64432	3828	MRPS25
DBDNTAG000053	ADDNTAG003856	Dn-Dn	TTCTTTTTAGATGTCGCGAGCTGCG	ATCCGGCCCCATAGAACAATCTCGA	21	7942	9713	TFEB	5187	9470	PER1
DBDNTAG000053	ADDNTAG003857	Dn-Dn	TTCTTTTTAGATGTCGCGAGCTGCG	TACCTTCCCCCCCTCCGTCTTTCCG	5	7942	9713	TFEB	3612	5570	IMPA1
DBDNTAG000053	ADDNTAG003861	Dn-Dn	TTCTTTTTAGATGTCGCGAGCTGCG	ACTAGCAAAAATCAATATAATGGA	19	7942	9713	TFEB	83417	56797	FCRL4
DBDNTAG000053	ADDNTAG003863	Dn-Dn	TTCTTTTTAGATGTCGCGAGCTGCG	ACCGATACTCTAACGTTAACTACAA	13	7942	9713	TFEB	55599	3040	RNPC3
DBDNTAG000053	ADDNTAG003864	Dn-Dn	TTCTTTTTAGATGTCGCGAGCTGCG	TACCAGTGACCGCGAAGGTTTAGAG	5	7942	9713	TFEB	84726	647	PRRC2B
DBDNTAG000053	ADDNTAG003865	Dn-Dn	TTCTTTTTAGATGTCGCGAGCTGCG	CGCCCTTTAACTAAAGTACCTAACT	11	7942	9713	TFEB	2584	3414	GALK1
DBDNTAG000053	ADDNTAG003867	Dn-Dn	TTCTTTTTAGATGTCGCGAGCTGCG	AAACGAAACCAAAGCTGGACTCCTT	2	7942	9713	TFEB	1406	3015	CRX
DBDNTAG000053	ADDNTAG003873	Dn-Dn	TTCTTTTTAGATGTCGCGAGCTGCG	AACTAAGGCAGATGGTATCGACATC	11	7942	9713	TFEB	51545	3626	ZNF581
DBDNTAG000053	ADDNTAG003887	Dn-Dn	TTCTTTTTAGATGTCGCGAGCTGCG	TTAAGAATTAAAGACACTTGAATTT	21	7942	9713	TFEB	79145	7466	CHCHD7
DBDNTAG000053	ADDNTAG003892	Dn-Dn	TTCTTTTTAGATGTCGCGAGCTGCG	AAGATTCAGAGTTATCACGGCAAAC	1	7942	9713	TFEB	11117	8967	EMILIN1
DBDNTAG000053	ADDNTAG003895	Dn-Dn	TTCTTTTTAGATGTCGCGAGCTGCG	TTATTAACAAACAATTTCCCTTCCA	18	7942	9713	TFEB	196472	2221	FAM71C
DBDNTAG000053	ADDNTAG003905	Dn-Dn	TTCTTTTTAGATGTCGCGAGCTGCG	ACCTGCTCCACCCCCCGTCCTCCGG	9	7942	9713	TFEB	64783	4975	RBM15
DBDNTAG000053	ADDNTAG003910	Dn-Dn	TTCTTTTTAGATGTCGCGAGCTGCG	AATCGGGACGAGGTGGAGGTGGTCC	13	7942	9713	TFEB	8649	13119	LAMTOR3
DBDNTAG000053	ADDNTAG003915	Dn-Dn	TTCTTTTTAGATGTCGCGAGCTGCG	CAGCTTACGGGTTGCCGAATAGTAA	44	7942	9713	TFEB	84908	7670	FAM136A
DBDNTAG000053	ADDNTAG003916	Dn-Dn	TTCTTTTTAGATGTCGCGAGCTGCG	CCCAGCTAGTGCCACCACACCTGCC	8	7942	9713	TFEB	410	7320	ARSA
DBDNTAG000053	ADDNTAG003923	Dn-Dn	TTCTTTTTAGATGTCGCGAGCTGCG	ACTGCGTTGCACCTATATCAAGTA	54	7942	9713	TFEB	283385	10821	MORN3
DBDNTAG000053	ADDNTAG003929	Dn-Dn	TTCTTTTTAGATGTCGCGAGCTGCG	AAAAGGCACGCCAGCTTCTCCTGTG	16	7942	9713	TFEB	653	8330	BMP5
DBDNTAG000053	ADDNTAG003939	Dn-Dn	TTCTTTTTAGATGTCGCGAGCTGCG	CACGCCGAGTACACAGGCCAGGCTG	36	7942	9713	TFEB	80723	1149	SLC35G2
DBDNTAG000053	ADDNTAG003941	Dn-Dn	TTCTTTTTAGATGTCGCGAGCTGCG	CGATTGAGTGAGCAATGTAATACAG	33	7942	9713	TFEB	8463	5240	TEAD2
DBDNTAG000053	ADDNTAG003942	Dn-Dn	TTCTTTTTAGATGTCGCGAGCTGCG	TCAGCGGACCCGCCCGACCGTCCTA	1	7942	9713	TFEB	9967	53086	THRAP3
DBDNTAG000053	ADDNTAG003955	Dn-Dn	TTCTTTTTAGATGTCGCGAGCTGCG	TGGCCTTTGAGGAAAATGCGAGAAC	14	7942	9713	TFEB	158427	8768	TSTD2
DBDNTAG000053	ADDNTAG003962	Dn-Dn	TTCTTTTTAGATGTCGCGAGCTGCG	ATGCAGATAGTGTAACCTTTTCGTC	4	7942	9713	TFEB	27004	13575
DBDNTAG000053	ADDNTAG003968	Dn-Dn	TTCTTTTTAGATGTCGCGAGCTGCG	CGTCCGACTGTCAGAGTACCCAATA	11	7942	9713	TFEB	178	14896	AGL
DBDNTAG000053	ADDNTAG003969	Dn-Dn	TTCTTTTTAGATGTCGCGAGCTGCG	AACAAGGGCCTTGCTATATGACAGA	4	7942	9713	TFEB	91653	8764	BOC
DBDNTAG000053	ADDNTAG003972	Dn-Dn	TTCTTTTTAGATGTCGCGAGCTGCG	CGGGCCTACTACAGCTACTGGCAAC	6	7942	9713	TFEB	2246	9975	FGF1
DBDNTAG000053	ADDNTAG003973	Dn-Dn	TTCTTTTTAGATGTCGCGAGCTGCG	CCCATTTGCCATACGCCCTGGCCGA	13	7942	9713	TFEB	84456	10868	L3MBTL3
DBDNTAG000053	ADDNTAG003978	Dn-Dn	TTCTTTTTAGATGTCGCGAGCTGCG	AGAGGTGATTACCTACTCTGCAGAT	10	7942	9713	TFEB	4194	14319	MDM4
DBDNTAG000053	ADDNTAG003980	Dn-Dn	TTCTTTTTAGATGTCGCGAGCTGCG	CACCTCCCGATTCTGCCCTCCCTCT	8	7942	9713	TFEB	7329	3129	UBE2I
DBDNTAG000053	ADDNTAG003985	Dn-Dn	TTCTTTTTAGATGTCGCGAGCTGCG	GAAGCCGTGTACACGAGTAGCACTC	14	7942	9713	TFEB	10286	5562	BCAS2
DBDNTAG000053	ADDNTAG003988	Dn-Dn	TTCTTTTTAGATGTCGCGAGCTGCG	CTATCCTCTGTTTATCGATCTACCG	19	7942	9713	TFEB	51065	5640	RPS27L
DBDNTAG000053	ADDNTAG003996	Dn-Dn	TTCTTTTTAGATGTCGCGAGCTGCG	ACACAAGCCGCCCGAACATTCAGGC	29	7942	9713	TFEB	8939	5135	FUBP3
DBDNTAG000053	ADDNTAG003997	Dn-Dn	TTCTTTTTAGATGTCGCGAGCTGCG	TCGTTTTCCAAGAAGTATGACCCCC	76	7942	9713	TFEB	318	4276	NUDT2
DBDNTAG000053	ADDNTAG004002	Dn-Dn	TTCTTTTTAGATGTCGCGAGCTGCG	GGGAACTGCTAACAGGGTATATCCA	8	7942	9713	TFEB	5469	10960	MED1
DBDNTAG000053	ADDNTAG004004	Dn-Dn	TTCTTTTTAGATGTCGCGAGCTGCG	AACTTAAAAATTGAATGTTTGTAAA	10	7942	9713	TFEB	471	5438	ATIC
DBDNTAG000053	ADDNTAG004005	Dn-Dn	TTCTTTTTAGATGTCGCGAGCTGCG	CCTAGAGGCCCTCGATCTTGTAACAC	1	7942	9713	TFEB	10494	5174	STK25
DBDNTAG000053	ADDNTAG004006	Dn-Dn	TTCTTTTTAGATGTCGCGAGCTGCG	TCGACCACACAAGATTACCCCCACA	1	7942	9713	TFEB	3159	4041	HMGA1
DBDNTAG000053	ADDNTAG004008	Dn-Dn	TTCTTTTTAGATGTCGCGAGCTGCG	CCTCTGACGTAACCGCGTAAGACTG	2	7942	9713	TFEB	1081	6285	CGA
DBDNTAG000053	ADDNTAG004025	Dn-Dn	TTCTTTTTAGATGTCGCGAGCTGCG	AGTTAAAACTCCAATAAGCTATCCG	28	7942	9713	TFEB	2131	3419	EXT1
DBDNTAG000053	ADDNTAG004026	Dn-Dn	TTCTTTTTAGATGTCGCGAGCTGCG	GGGAACACCGCGCTTGGTATACTCT	9	7942	9713	TFEB	117178	10081	SSX2IP
DBDNTAG000053	ADDNTAG004027	Dn-Dn	TTCTTTTTAGATGTCGCGAGCTGCG	CACATTTCCTAGCAGCACGTACCTT	26	7942	9713	TFEB	85865	7914	GTPBP10
DBDNTAG000053	ADDNTAG004030	Dn-Dn	TTCTTTTTAGATGTCGCGAGCTGCG	TTTACCCAGGTCTCTCGCGTCGATT	8	7942	9713	TFEB	27335	5232	EIF3K
DBDNTAG000053	ADDNTAG004037	Dn-Dn	TTCTTTTTAGATGTCGCGAGCTGCG	ACGAACTTTAATGTACAATCCAGCG	49	7942	9713	TFEB	3109	2556	HLA-DMB
DBDNTAG000053	ADDNTAG004045	Dn-Dn	TTCTTTTTAGATGTCGCGAGCTGCG	AACAATTCTACTATGGGGGGAGATT	16	7942	9713	TFEB	3106	979	HLA-B
DBDNTAG000053	ADDNTAG004051	Dn-Dn	TTCTTTTTAGATGTCGCGAGCTGCG	AAGGCCATACGAACGGCTGTTGATA	19	7942	9713	TFEB	7203	5319	CCT3
DBDNTAG000053	ADDNTAG004060	Dn-Dn	TTCTTTTTAGATGTCGCGAGCTGCG	TTCTCGACTTTTTTTTCTTTCATCTA	3	7942	9713	TFEB	29127	10088	RACGAP1
DBDNTAG000053	ADDNTAG004068	Dn-Dn	TTCTTTTTAGATGTCGCGAGCTGCG	CCGTGGCCGGTCTTAGCCCCGAGCT	19	7942	9713	TFEB	55324	6034	ABCF3
DBDNTAG000053	ADDNTAG004071	Dn-Dn	TTCTTTTTAGATGTCGCGAGCTGCG	GTATACGAAAAAGCACAGAGACTAT	5	7942	9713	TFEB	1879	11153	EBF1
DBDNTAG000053	ADDNTAG004073	Dn-Dn	TTCTTTTTAGATGTCGCGAGCTGCG	CTTGGCATTAGTTCTTCCACTACTC	9	7942	9713	TFEB	8522	3326	GAS7
DBDNTAG000053	ADDNTAG004079	Dn-Dn	TTCTTTTTAGATGTCGCGAGCTGCG	ACCATTACACTCGCACGAGTGGGTT	18	7942	9713	TFEB	410	7320	ARSA
DBDNTAG000053	ADDNTAG004084	Dn-Dn	TTCTTTTTAGATGTCGCGAGCTGCG	TACACCCGACAATTGACTAGGAAAT	3	7942	9713	TFEB	5824	3171	PEX19
DBDNTAG000053	ADDNTAG004085	Dn-Dn	TTCTTTTTAGATGTCGCGAGCTGCG	AGAGCTACCGCTCCGGCAACGCCGC	29	7942	9713	TFEB	539	6684	ATP5O
DBDNTAG000053	ADDNTAG004089	Dn-Dn	TTCTTTTTAGATGTCGCGAGCTGCG	TTGCAGACCAAGCTCTTAGGTGCCC	40	7942	9713	TFEB	55716	248	LMBR1L
DBDNTAG000053	ADDNTAG004091	Dn-Dn	TTCTTTTTAGATGTCGCGAGCTGCG	TAGCAAACTTCAAATGCAAGGAAGC	5	7942	9713	TFEB	6271	5964	S100A1
DBDNTAG000053	ADDNTAG004100	Dn-Dn	TTCTTTTTAGATGTCGCGAGCTGCG	TGTTGTACGGAACAAAGAAACATAC	1	7942	9713	TFEB	5701	7961	PSMC2
DBDNTAG000053	ADDNTAG004102	Dn-Dn	TTCTTTTTAGATGTCGCGAGCTGCG	AGTGCCCCTCCCGCTCTGAGTGTGG	9	7942	9713	TFEB	3105	2789	HLA-A
DBDNTAG000053	ADDNTAG004107	Dn-Dn	TTCTTTTTAGATGTCGCGAGCTGCG	GTTTGACGTGCGCTTCCCCACCGAT	17	7942	9713	TFEB	2277	8353	FIGF
DBDNTAG000053	ADDNTAG004111	Dn-Dn	TTCTTTTTAGATGTCGCGAGCTGCG	AGATTCCTGCCTAGGTCACGGAGTT	24	7942	9713	TFEB	8301	71440	PICALM
DBDNTAG000053	ADDNTAG004119	Dn-Dn	TTCTTTTTAGATGTCGCGAGCTGCG	GAGAACAACGAAATAGCATGGAAT	1	7942	9713	TFEB	64770	2304	CCDC14
DBDNTAG000053	ADDNTAG004128	Dn-Dn	TTCTTTTTAGATGTCGCGAGCTGCG	TAACAGGGGACCCACTTATGCGCCT	8	7942	9713	TFEB	665	2427	BNIP3L
DBDNTAG000053	ADDNTAG004130	Dn-Dn	TTCTTTTTAGATGTCGCGAGCTGCG	ACCGGTCCAAAGATCAATAAATAAT	24	7942	9713	TFEB	11163	7272	NUDT4
DBDNTAG000053	ADDNTAG004131	Dn-Dn	TTCTTTTTAGATGTCGCGAGCTGCG	CCGATGCGATCTCTGTACCGACGTT	28	7942	9713	TFEB	10186	12995	LHFP
DBDNTAG000053	ADDNTAG004137	Dn-Dn	TTCTTTTTAGATGTCGCGAGCTGCG	CACGAGGCGAACAGGCGATGCTATT	6	7942	9713	TFEB	2669	1427	GEM
DBDNTAG000053	ADDNTAG004141	Dn-Dn	TTCTTTTTAGATGTCGCGAGCTGCG	ACAGCTGAACGCCCTTACCAATGGC	10	7942	9713	TFEB	10978	3959	CLP1
DBDNTAG000053	ADDNTAG004144	Dn-Dn	TTCTTTTTAGATGTCGCGAGCTGCG	CAACCGAGAATCGGGAAATATTTTC	14	7942	9713	TFEB	56891	13142	LGALS14
DBDNTAG000053	ADDNTAG004150	Dn-Dn	TTCTTTTTAGATGTCGCGAGCTGCG	CCCTTTGTCCCAAAGTTACATCTTC	10	7942	9713	TFEB	7690	11184	ZNF131
DBDNTAG000053	ADDNTAG004152	Dn-Dn	TTCTTTTTAGATGTCGCGAGCTGCG	GCCGCAGAGTCGTAGAACTTCGA	30	7942	9713	TFEB	4747	10981	NEFL
DBDNTAG000053	ADDNTAG004161	Dn-Dn	TTCTTTTTAGATGTCGCGAGCTGCG	CCAGGACGGCGAGGAAGAAAGGCAA	14	7942	9713	TFEB	79078	3753	C1orf50
DBDNTAG000053	ADDNTAG004169	Dn-Dn	TTCTTTTTAGATGTCGCGAGCTGCG	GATATCATCGCCAATACTTCCCTGA	13	7942	9713	TFEB	147872	9267	CCDC155
DBDNTAG000053	ADDNTAG004183	Dn-Dn	TTCTTTTTAGATGTCGCGAGCTGCG	ATGAAGGATACGTATTTTCCAAACC	9	7942	9713	TFEB	1019	4019	CDK4
DBDNTAG000053	ADDNTAG004187	Dn-Dn	TTCTTTTTAGATGTCGCGAGCTGCG	CCTGGTCTCCCCAGATGGACTGATC	12	7942	9713	TFEB	64581	9137	DKFZp686L24211
DBDNTAG000053	ADDNTAG004197	Dn-Dn	TTCTTTTTAGATGTCGCGAGCTGCG	CAGTTGATGATACATAATCTAGAAC	8	7942	9713	TFEB	55957	2864	LIN37
DBDNTAG000053	ADDNTAG004201	Dn-Dn	TTCTTTTTAGATGTCGCGAGCTGCG	CCCCGATACGCGGCCCTGACCTACC	3	7942	9713	TFEB	27040	7273	LAT
DBDNTAG000053	ADDNTAG004202	Dn-Dn	TTCTTTTTAGATGTCGCGAGCTGCG	TACTTCATTACTTGAATAGAATCCT	26	7942	9713	TFEB	55599	3040	RNPC3
DBDNTAG000053	ADDNTAG004205	Dn-Dn	TTCTTTTTAGATGTCGCGAGCTGCG	AGCCATTAATTACGAGCTTAGTACT	7	7942	9713	TFEB	8314	3760	BAP1
DBDNTAG000053	ADDNTAG004206	Dn-Dn	TTCTTTTTAGATGTCGCGAGCTGCG	TATCATTCGAGATGTCATTTGCTGG	46	7942	9713	TFEB	6934	9999	TCF7L2
DBDNTAG000053	ADDNTAG004211	Dn-Dn	TTCTTTTTAGATGTCGCGAGCTGCG	CGGATTCCTACCATCGCGTAATGAG	17	7942	9713	TFEB	10399	2446	GNB2L1
DBDNTAG000053	ADDNTAG004215	Dn-Dn	TTCTTTTTAGATGTCGCGAGCTGCG	AAACAGAATAGCATAGGCGAGTTAA	8	7942	9713	TFEB	54880	12054	BCOR
DBDNTAG000053	ADDNTAG004216	Dn-Dn	TTCTTTTTAGATGTCGCGAGCTGCG	CGTACTAGCAGTTCTCTACTTTATA	11	7942	9713	TFEB	64170	5439	CARD9
DBDNTAG000053	ADDNTAG004227	Dn-Dn	TTCTTTTTAGATGTCGCGAGCTGCG	TGACTGAAAGCTGTCTATACTGAAG	36	7942	9713	TFEB	3579	10160	CXCR2
DBDNTAG000053	ADDNTAG004231	Dn-Dn	TTCTTTTTAGATGTCGCGAGCTGCG	GCAACCCCGTCCGACACGCATCGTC	29	7942	9713	TFEB	7020	2584	TFAP2A
DBDNTAG000053	ADDNTAG004249	Dn-Dn	TTCTTTTTAGATGTCGCGAGCTGCG	ATAATGTGGACTGGGTTGCGTTAAA	24	7942	9713	TFEB	2275	5359	FHL3
DBDNTAG000053	ADDNTAG004253	Dn-Dn	TTCTTTTTAGATGTCGCGAGCTGCG	TCTCACCCATTTCCCTTGATCTTCA	14	7942	9713	TFEB	117177	472	RAB3IP
DBDNTAG000053	ADDNTAG004258	Dn-Dn	TTCTTTTTAGATGTCGCGAGCTGCG	ACACGACCTTCATCGCCAAATAACT	29	7942	9713	TFEB	27111	4161	SDCBP2
DBDNTAG000053	ADDNTAG004262	Dn-Dn	TTCTTTTTAGATGTCGCGAGCTGCG	TTCGATCCGCCACGTCGCCACTCGC	17	7942	9713	TFEB	5013	5285	OTX1
DBDNTAG000053	ADDNTAG004266	Dn-Dn	TTCTTTTTAGATGTCGCGAGCTGCG	TTCTACTATCTTAGTGTTTACAACT	3	7942	9713	TFEB	208	12155	AKT2
DBDNTAG000053	ADDNTAG004267	Dn-Dn	TTCTTTTTAGATGTCGCGAGCTGCG	TTCGAACTATTTCTTTTAATGGCAA	24	7942	9713	TFEB	10248	7440	POP7
DBDNTAG000053	ADDNTAG004268	Dn-Dn	TTCTTTTTAGATGTCGCGAGCTGCG	CGCCGAATACTTAAGCCATTCTAAT	4	7942	9713	TFEB	840	280	CASP7
DBDNTAG000053	ADDNTAG004275	Dn-Dn	TTCTTTTTAGATGTCGCGAGCTGCG	AAGGTGGGTAGAGCACTAGTCCCTT	10	7942	9713	TFEB	8522	3326	GAS7
DBDNTAG000053	ADDNTAG004281	Dn-Dn	TTCTTTTTAGATGTCGCGAGCTGCG	ACAGGAGCGCCGCAATACCGTAAGT	20	7942	9713	TFEB	2353	4345	FOS
DBDNTAG000053	ADDNTAG004284	Dn-Dn	TTCTTTTTAGATGTCGCGAGCTGCG	TCGGTGAACGAACTAACCTCTCCCA	38	7942	9713	TFEB	84908	7670	FAM136A
DBDNTAG000053	ADDNTAG004293	Dn-Dn	TTCTTTTTAGATGTCGCGAGCTGCG	CCGACATAGCATAATCTGTTCCGTG	19	7942	9713	TFEB	57654	12601	UVSSA
DBDNTAG000053	ADDNTAG004294	Dn-Dn	TTCTTTTTAGATGTCGCGAGCTGCG	ATCTAGTTGCGTAATGGTTAGAATC	19	7942	9713	TFEB	2132	6892	EXT2
DBDNTAG000053	ADDNTAG004298	Dn-Dn	TTCTTTTTAGATGTCGCGAGCTGCG	CCCGTCTAAAGGCCACGAGGACGTA	28	7942	9713	TFEB	3492	12271
DBDNTAG000053	ADDNTAG004300	Dn-Dn	TTCTTTTTAGATGTCGCGAGCTGCG	CCCATCGCCAATCGTACTAGATGCA	5	7942	9713	TFEB	57715	8604	SEMA4G
DBDNTAG000053	ADDNTAG004306	Dn-Dn	TTCTTTTTAGATGTCGCGAGCTGCG	ATGCCGTCGACAAAAGTCTTGACAC	29	7942	9713	TFEB	8031	2434	NCOA4
DBDNTAG000053	ADDNTAG004307	Dn-Dn	TTCTTTTTAGATGTCGCGAGCTGCG	TCACCATCATGCTCGTAGATTCGTA	12	7942	9713	TFEB	199221	8114	DZIP1L
DBDNTAG000053	ADDNTAG004309	Dn-Dn	TTCTTTTTAGATGTCGCGAGCTGCG	AATATGCTGTTAGGTCGAAACACCA	34	7942	9713	TFEB	6500	6671	SKP1
DBDNTAG000053	ADDNTAG004310	Dn-Dn	TTCTTTTTAGATGTCGCGAGCTGCG	GTAGTGGGATGCTTGTGCTGCTGCG	26	7942	9713	TFEB	55902	6914	ACSS2
DBDNTAG000053	ADDNTAG004312	Dn-Dn	TTCTTTTTAGATGTCGCGAGCTGCG	CTCACTGATCTAAATCCTGAGCATA	7	7942	9713	TFEB	835	3197	hCG_20684
DBDNTAG000053	ADDNTAG004318	Dn-Dn	TTCTTTTTAGATGTCGCGAGCTGCG	CACATGAGGCGCCTGTACTACACGG	13	7942	9713	TFEB	91442	7886	FAAP24
DBDNTAG000053	ADDNTAG004321	Dn-Dn	TTCTTTTTAGATGTCGCGAGCTGCG	GGTTGTGGCTTAGTTACACTTGATA	12	7942	9713	TFEB	10197	4061	PSME3
DBDNTAG000053	ADDNTAG004322	Dn-Dn	TTCTTTTTAGATGTCGCGAGCTGCG	CCACGCACATGAGCGCTTCCTGACA	14	7942	9713	TFEB	375	2439	ARF1
DBDNTAG000053	ADDNTAG004323	Dn-Dn	TTCTTTTTAGATGTCGCGAGCTGCG	CGACTGTTACGGATTCTCAAGTCC	14	7942	9713	TFEB	5890	8346	RAD51B
DBDNTAG000053	ADDNTAG004325	Dn-Dn	TTCTTTTTAGATGTCGCGAGCTGCG	GCGGGTTCAGTGCGTACCGCTTTCA	27	7942	9713	TFEB	5970	9032	RELA
DBDNTAG000053	ADDNTAG004326	Dn-Dn	TTCTTTTTAGATGTCGCGAGCTGCG	CAGCAAACTCGCTTTAAAAGGATAG	15	7942	9713	TFEB	5452	5068	POU2F2
DBDNTAG000053	ADDNTAG004328	Dn-Dn	TTCTTTTTAGATGTCGCGAGCTGCG	CCACTGAATGATAATCCACTCATAC	20	7942	9713	TFEB	7849	6077	PAX8
DBDNTAG000053	ADDNTAG004329	Dn-Dn	TTCTTTTTAGATGTCGCGAGCTGCG	TGGCTCCGTGAGCCGATCAGATTAG	6	7942	9713	TFEB	2237	3978	FEN1
DBDNTAG000053	ADDNTAG004330	Dn-Dn	TTCTTTTTAGATGTCGCGAGCTGCG	GCCCAAATTCTATGCCAACTGCCAC	24	7942	9713	TFEB	729991	9076	MEF2BNB
DBDNTAG000053	ADDNTAG004331	Dn-Dn	TTCTTTTTAGATGTCGCGAGCTGCG	AGCCGACGTACTTCAGATGGTCCCGCAC	10	7942	9713	TFEB	116540	7171	MRPL53
DBDNTAG000053	ADDNTAG004332	Dn-Dn	TTCTTTTTAGATGTCGCGAGCTGCG	GCCGACTTCGCAGAGACCTGGTAAA	5	7942	9713	TFEB	4194	14319	MDM4
DBDNTAG000053	ADDNTAG004339	Dn-Dn	TTCTTTTTAGATGTCGCGAGCTGCG	CCCCCCGACAGCGGAACGGCCCATT	2	7942	9713	TFEB	3146	56	HMGB1
DBDNTAG000053	ADDNTAG004344	Dn-Dn	TTCTTTTTAGATGTCGCGAGCTGCG	GCCGCTAATATCGCACACTCTGGTA	18	7942	9713	TFEB	7409	6612	VAV1
DBDNTAG000053	ADDNTAG004349	Dn-Dn	TTCTTTTTAGATGTCGCGAGCTGCG	GGGTTCTGGCGTGACGAGCGCCCCA	11	7942	9713	TFEB	1398	2709	CRK
DBDNTAG000053	ADDNTAG004352	Dn-Dn	TTCTTTTTAGATGTCGCGAGCTGCG	ACCCCCACGCACCCCCTCGCTCCCA	20	7942	9713	TFEB	10933	4430	MORF4L1
DBDNTAG000053	ADDNTAG004353	Dn-Dn	TTCTTTTTAGATGTCGCGAGCTGCG	GGACTACCAAGGAGTAAAATTTGCG	6	7942	9713	TFEB	55165	4717	CEP55
DBDNTAG000053	ADDNTAG004354	Dn-Dn	TTCTTTTTAGATGTCGCGAGCTGCG	CGGGGTGCTGCGCATACTCCGGCCG	9	7942	9713	TFEB		55971
DBDNTAG000053	ADDNTAG004355	Dn-Dn	TTCTTTTTAGATGTCGCGAGCTGCG	TATCGGCGCTTGGCGTCCGCTCGCA	7	7942	9713	TFEB	2263	71073	FGFR2
DBDNTAG000053	ADDNTAG004357	Dn-Dn	TTCTTTTTAGATGTCGCGAGCTGCG	ACCCAAAGCATCGACCCATGTGTGC	1	7942	9713	TFEB	5879	4232	RAC1
DBDNTAG000053	ADDNTAG004358	Dn-Dn	TTCTTTTTAGATGTCGCGAGCTGCG	TGGTTATATATTAAGAGACACTCAT	27	7942	9713	TFEB	5534	8316	PPP3R1
DBDNTAG000053	ADDNTAG004360	Dn-Dn	TTCTTTTTAGATGTCGCGAGCTGCG	GACGAGGAAACCAACTTAGCGTCTA	2	7942	9713	TFEB	55422	6496	DKFZp686L0787
DBDNTAG000053	ADDNTAG004365	Dn-Dn	TTCTTTTTAGATGTCGCGAGCTGCG	TGCTCTCTTGGCATTCAGACCATAA	4	7942	9713	TFEB	84612	10823	PARD6B
DBDNTAG000053	ADDNTAG004366	Dn-Dn	TTCTTTTTAGATGTCGCGAGCTGCG	GACTCCCGCCCACTTACGTTTATAC	17	7942	9713	TFEB	5711	7647	PSMD5
DBDNTAG000053	ADDNTAG004375	Dn-Dn	TTCTTTTTAGATGTCGCGAGCTGCG	CTACACACTCTTGAAAACTAAAACA	4	7942	9713	TFEB	79078	3753	C1orf50
DBDNTAG000053	ADDNTAG004376	Dn-Dn	TTCTTTTTAGATGTCGCGAGCTGCG	ATGTCACGAAGATGAGACAACATAA	1	7942	9713	TFEB	7866	5250	IFRD2
DBDNTAG000053	ADDNTAG004381	Dn-Dn	TTCTTTTTAGATGTCGCGAGCTGCG	CGTAAACGTGTAGAAATCTTCATCA	4	7942	9713	TFEB	6829	12443	SUPT5H
DBDNTAG000053	ADDNTAG004384	Dn-Dn	TTCTTTTTAGATGTCGCGAGCTGCG	GCGTTCTTTGTTATTCCAATACTAG	10	7942	9713	TFEB	2584	3414	GALK1
DBDNTAG000053	ADDNTAG004404	Dn-Dn	TTCTTTTTAGATGTCGCGAGCTGCG	CCCTCTACGCCACAACGACCCTATT	15	7942	9713	TFEB	79145	7466	CHCHD7
DBDNTAG000053	ADDNTAG004408	Dn-Dn	TTCTTTTTAGATGTCGCGAGCTGCG	ACCTCCCCCCGCTACACAACCATAC	1	7942	9713	TFEB	3084	8921	NRG1
DBDNTAG000053	ADDNTAG004418	Dn-Dn	TTCTTTTTAGATGTCGCGAGCTGCG	CGCGACAGTCCTATCGTACAACTAC	10	7942	9713	TFEB	2885	8010	GRB2
DBDNTAG000053	ADDNTAG004419	Dn-Dn	TTCTTTTTAGATGTCGCGAGCTGCG	CTCGCCTAACATAGAGAACATTTGC	10	7942	9713	TFEB	64783	4975	RBM15
DBDNTAG000053	ADDNTAG004420	Dn-Dn	TTCTTTTTAGATGTCGCGAGCTGCG	AGGCCATTTTCATGCTTCTCATATA	11	7942	9713	TFEB	5935	2694	RBM3
DBDNTAG000053	ADDNTAG004424	Dn-Dn	TTCTTTTTAGATGTCGCGAGCTGCG	TGTAGGACTAGCAAAGACTTGTGAT	21	7942	9713	TFEB	7157	3774	TP53
DBDNTAG000053	ADDNTAG004430	Dn-Dn	TTCTTTTTAGATGTCGCGAGCTGCG	CGACATCCTCCACGGTTGAAACCGC	14	7942	9713	TFEB	51065	5640	RPS27L
DBDNTAG000053	ADDNTAG004432	Dn-Dn	TTCTTTTTAGATGTCGCGAGCTGCG	AACACAGCAAACTGAATGGAACAAA	11	7942	9713	TFEB	23092	14545	ARHGAP26
DBDNTAG000053	ADDNTAG004441	Dn-Dn	TTCTTTTTAGATGTCGCGAGCTGCG	CTCGTGAAAGGCCATAACGCGCGCT	1	7942	9713	TFEB	22889	8732	KIAA0907
DBDNTAG000053	ADDNTAG004450	Dn-Dn	TTCTTTTTAGATGTCGCGAGCTGCG	TCTCGCGCTGGCCATTCATATCCTT	17	7942	9713	TFEB	10142	14138	AKAP9
DBDNTAG000053	ADDNTAG004457	Dn-Dn	TTCTTTTTAGATGTCGCGAGCTGCG	CTCTACGCCACTGATCGTCAGACCA	17	7942	9713	TFEB	6794	5410	STK11
DBDNTAG000053	ADDNTAG004466	Dn-Dn	TTCTTTTTAGATGTCGCGAGCTGCG	AACTTGCTAAACGCGAAGTGCTTAG	7	7942	9713	TFEB	56904	6148	SH3GLB2
DBDNTAG000053	ADDNTAG004470	Dn-Dn	TTCTTTTTAGATGTCGCGAGCTGCG	CCTATCGAGCGGAATGGAACCCACC	1	7942	9713	TFEB	5985	3772	RFC5
DBDNTAG000053	ADDNTAG004478	Dn-Dn	TTCTTTTTAGATGTCGCGAGCTGCG	TGCTCGAACCAGTCGCCAACATACC	27	7942	9713	TFEB	3107	4335	HLA-C
DBDNTAG000053	ADDNTAG004488	Dn-Dn	TTCTTTTTAGATGTCGCGAGCTGCG	CTCTTGCACATATAACGGAGAAGCA	12	7942	9713	TFEB	4693	9314	NDP
DBDNTAG000053	ADDNTAG004490	Dn-Dn	TTCTTTTTAGATGTCGCGAGCTGCG	GCGGTTAAGTAGGATTGTACATGGA	40	7942	9713	TFEB	9050	9428	PSTPIP2
DBDNTAG000053	ADDNTAG004494	Dn-Dn	TTCTTTTTAGATGTCGCGAGCTGCG	GCTCCCTCACGTTTGGTAATATCT	4	7942	9713	TFEB	3817	5451	KLK2
DBDNTAG000053	ADDNTAG004498	Dn-Dn	TTCTTTTTAGATGTCGCGAGCTGCG	GGCCCCGCTTTCTTCCCACCTGGCC	11	7942	9713	TFEB	57568	563	SIPA1L2
DBDNTAG000053	ADDNTAG004502	Dn-Dn	TTCTTTTTAGATGTCGCGAGCTGCG	CGCCCCTTGCACCCCCTCTTCCGCT	5	7942	9713	TFEB	9724	56199	UTP14C
DBDNTAG000053	ADDNTAG004508	Dn-Dn	TTCTTTTTAGATGTCGCGAGCTGCG	AATGACAGCCGCACGAAACCCTATC	1	7942	9713	TFEB	6929	52876	TCF3
DBDNTAG000053	ADDNTAG004518	Dn-Dn	TTCTTTTTAGATGTCGCGAGCTGCG	CACCTACACGCCTCTCGCTTCGGCT	6	7942	9713	TFEB	1264	1395	CNN1
DBDNTAG000053	ADDNTAG004522	Dn-Dn	TTCTTTTTAGATGTCGCGAGCTGCG	ATTTCCGGTTATTTTCATATCATT	16	7942	9713	TFEB	1647	6876	GADD45A
DBDNTAG000053	ADDNTAG004525	Dn-Dn	TTCTTTTTAGATGTCGCGAGCTGCG	GTGAGAAACAACTTACAAACCATAC	17	7942	9713	TFEB	51274	15026	KLF3
DBDNTAG000053	ADDNTAG004527	Dn-Dn	TTCTTTTTAGATGTCGCGAGCTGCG	GACCGTTAAAAAGGTTCTAGTTCGG	2	7942	9713	TFEB	387032	7101	ZKSCAN4
DBDNTAG000053	ADDNTAG004528	Dn-Dn	TTCTTTTTAGATGTCGCGAGCTGCG	CCCGGCCCGGTACCCGTGGATCACA	9	7942	9713	TFEB	3146	56	HMGB1
DBDNTAG000053	ADDNTAG004529	Dn-Dn	TTCTTTTTAGATGTCGCGAGCTGCG	AGTGTCGCCGTTACCTTTTTCGACC	12	7942	9713	TFEB	6794	5410	STK11
DBDNTAG000053	ADDNTAG004530	Dn-Dn	TTCTTTTTAGATGTCGCGAGCTGCG	CTATCCCCCCACTCTCCCCGTTACA	29	7942	9713	TFEB	472	14270	ATM
DBDNTAG000053	ADDNTAG004531	Dn-Dn	TTCTTTTTAGATGTCGCGAGCTGCG	ACTACCCGTTAGCAGCAATCTCGAA	20	7942	9713	TFEB	23624	8067	CBLC
DBDNTAG000053	ADDNTAG004534	Dn-Dn	TTCTTTTTAGATGTCGCGAGCTGCG	CCCCTCCCGGTGGCTCCCCTGACCC	6	7942	9713	TFEB	1264	1395	CNN1
DBDNTAG000053	ADDNTAG004538	Dn-Dn	TTCTTTTTAGATGTCGCGAGCTGCG	ACCCTTGCCTAAGCTACTATACTTA	11	7942	9713	TFEB	55324	6034	ABCF3
DBDNTAG000053	ADDNTAG004540	Dn-Dn	TTCTTTTTAGATGTCGCGAGCTGCG	AATAAAACACCAATAGCACACGCTG	9	7942	9713	TFEB	199221	8114	DZIP1L
DBDNTAG000053	ADDNTAG004549	Dn-Dn	TTCTTTTTAGATGTCGCGAGCTGCG	AGGACGGGCAAGTTGTTGAACTTAG	28	7942	9713	TFEB	598	5989	BCL2L1
DBDNTAG000053	ADDNTAG004551	Dn-Dn	TTCTTTTTAGATGTCGCGAGCTGCG	CCGCGCTCAACCTCCCTGCCACCC	8	7942	9713	TFEB	10664	6173	CTCF
DBDNTAG000053	ADDNTAG004558	Dn-Dn	TTCTTTTTAGATGTCGCGAGCTGCG	ACCTCGGATAAGAACGGCTCTCATG	18	7942	9713	TFEB	9409	3837	PEX16
DBDNTAG000053	ADDNTAG004562	Dn-Dn	TTCTTTTTAGATGTCGCGAGCTGCG	TCAAGTCCCGATCCACCCATGACCC	5	7942	9713	TFEB	25800	11347	SLC39A6
DBDNTAG000053	ADDNTAG004566	Dn-Dn	TTCTTTTTAGATGTCGCGAGCTGCG	TAAACAGCTAGTTCCCAATAAAGCG	41	7942	9713	TFEB	539	6684	ATP5O
DBDNTAG000053	ADDNTAG004579	Dn-Dn	TTCTTTTTAGATGTCGCGAGCTGCG	CATGCCAGCTTTAACTTGCGTATC	43	7942	9713	TFEB	51382	7932	ATP6V1D
DBDNTAG000053	ADDNTAG004584	Dn-Dn	TTCTTTTTAGATGTCGCGAGCTGCG	TCGACGTATTAAAACTACGTGAATA	4	7942	9713	TFEB	112942	6801	CFAP36
DBDNTAG000053	ADDNTAG004588	Dn-Dn	TTCTTTTTAGATGTCGCGAGCTGCG	CCAACACAAACGTCGGAAAGCGGTC	1	7942	9713	TFEB	6146	12007	RPL22
DBDNTAG000053	ADDNTAG004596	Dn-Dn	TTCTTTTTAGATGTCGCGAGCTGCG	TACAAATTCCAAATAATTTCACAGT	14	7942	9713	TFEB	254827	13308	NAALADL2
DBDNTAG000053	ADDNTAG004599	Dn-Dn	TTCTTTTTAGATGTCGCGAGCTGCG	TTGCGGCATATCCAGGCTGAGCTGG	24	7942	9713	TFEB	9402	8327	GRAP2
DBDNTAG000053	ADDNTAG004600	Dn-Dn	TTCTTTTTAGATGTCGCGAGCTGCG	TACGAAACCTTGGTTAGCAAACACT	17	7942	9713	TFEB	5690	3295	PSMB2
DBDNTAG000053	ADDNTAG004606	Dn-Dn	TTCTTTTTAGATGTCGCGAGCTGCG	CCTGCGTCCGGTGATCGCTTCATGA	14	7942	9713	TFEB	29115	5269	SAP30BP
DBDNTAG000053	ADDNTAG004615	Dn-Dn	TTCTTTTTAGATGTCGCGAGCTGCG	TAACTGCCCGTGGAGCAAAAGCAAA	38	7942	9713	TFEB	11030	3504	RBPMS
DBDNTAG000053	ADDNTAG004616	Dn-Dn	TTCTTTTTAGATGTCGCGAGCTGCG	GCCATTTAGTCACGATTGACGGAAT	12	7942	9713	TFEB	80723	1149	SLC35G2
DBDNTAG000053	ADDNTAG004618	Dn-Dn	TTCTTTTTAGATGTCGCGAGCTGCG	ATACGAAAATGTTCTTAGGTAATAT	15	7942	9713	TFEB	57568	563	SIPA1L2
DBDNTAG000053	ADDNTAG004620	Dn-Dn	TTCTTTTTAGATGTCGCGAGCTGCG	AACGCTAAAGACTGAAACGTGGCTT	21	7942	9713	TFEB	7157	3774	TP53
DBDNTAG000053	ADDNTAG004623	Dn-Dn	TTCTTTTTAGATGTCGCGAGCTGCG	AACGAATCGACCACTTAGAGCGCAG	20	7942	9713	TFEB	11091	3721	WDR5
DBDNTAG000053	ADDNTAG004643	Dn-Dn	TTCTTTTTAGATGTCGCGAGCTGCG	ATTATTAACCGTGTTCGCACATTCT	29	7942	9713	TFEB	79145	7466	CHCHD7
DBDNTAG000053	ADDNTAG004644	Dn-Dn	TTCTTTTTAGATGTCGCGAGCTGCG	ATGCGTGAGCAGCAAGCGTGTTGTC	2	7942	9713	TFEB	2277	8353	FIGF
DBDNTAG000053	ADDNTAG004645	Dn-Dn	TTCTTTTTAGATGTCGCGAGCTGCG	ACGCCTCCCCCCATTTCCGTACAAG	3	7942	9713	TFEB	4149	377	MAX
DBDNTAG000053	ADDNTAG004650	Dn-Dn	TTCTTTTTAGATGTCGCGAGCTGCG	AGCTCACTGCTTCAACCGTTCCCCT	36	7942	9713	TFEB	64784	72113	CRTC3
DBDNTAG000053	ADDNTAG004651	Dn-Dn	TTCTTTTTAGATGTCGCGAGCTGCG	TTCCGATGGCGCGCGTTGCTAATCG	1	7942	9713	TFEB	5701	7961	PSMC2
DBDNTAG000053	ADDNTAG004656	Dn-Dn	TTCTTTTTAGATGTCGCGAGCTGCG	TCCCCTAGGACATCTCACCGCGCC	1	7942	9713	TFEB	10352	10745	WARS2
DBDNTAG000053	ADDNTAG004657	Dn-Dn	TTCTTTTTAGATGTCGCGAGCTGCG	GCGTCCACCACTCTCCCTCCCTGCT	11	7942	9713	TFEB	694	5844	BTG1
DBDNTAG000053	ADDNTAG004661	Dn-Dn	TTCTTTTTAGATGTCGCGAGCTGCG	AAAAATAGAGGCCACACCTGAAAC	17	7942	9713	TFEB	59343	11350	SENP2
DBDNTAG000053	ADDNTAG004662	Dn-Dn	TTCTTTTTAGATGTCGCGAGCTGCG	CCGCCCATCGGCCACCCCGCCCCGT	3	7942	9713	TFEB	5747	1682	PTK2
DBDNTAG000053	ADDNTAG004669	Dn-Dn	TTCTTTTTAGATGTCGCGAGCTGCG	CGGCAGTAGAGTACACCGTGAACAC	2	7942	9713	TFEB	7170	995	TPM3
DBDNTAG000053	ADDNTAG004670	Dn-Dn	TTCTTTTTAGATGTCGCGAGCTGCG	GCCTACCTACCATAAATGTAACGAT	11	7942	9713	TFEB	90	9802	ACVR1
DBDNTAG000053	ADDNTAG004673	Dn-Dn	TTCTTTTTAGATGTCGCGAGCTGCG	GTAAGGACTCGACCTACTGCTACCA	16	7942	9713	TFEB	5502	1290	PPP1R1A
DBDNTAG000053	ADDNTAG004675	Dn-Dn	TTCTTTTTAGATGTCGCGAGCTGCG	ATGGAATAAACAAGCGCGTAGTTAT	10	7942	9713	TFEB	355	2622	FAS
DBDNTAG000053	ADDNTAG004677	Dn-Dn	TTCTTTTTAGATGTCGCGAGCTGCG	GTCGTGCCGACAAAACTAAAGATGT	6	7942	9713	TFEB	3936	2377	LCP1
DBDNTAG000053	ADDNTAG004682	Dn-Dn	TTCTTTTTAGATGTCGCGAGCTGCG	ACACACTCTTCTCCCCTGCGCCTAT	16	7942	9713	TFEB	55388	8578	MCM10
DBDNTAG000053	ADDNTAG004683	Dn-Dn	TTCTTTTTAGATGTCGCGAGCTGCG	CCCCGTTTTAAATCGATTGTGTGGA	3	7942	9713	TFEB	23281	9746	MTUS2
DBDNTAG000053	ADDNTAG004685	Dn-Dn	TTCTTTTTAGATGTCGCGAGCTGCG	TGGATGCCAAGATCGTAGAATCATG	4	7942	9713	TFEB	5598	4495	MAPK7
DBDNTAG000053	ADDNTAG004693	Dn-Dn	TTCTTTTTAGATGTCGCGAGCTGCG	CCAACTCAGACGTTGAGCCGGCAAT	9	7942	9713	TFEB	405	10907	ARNT
DBDNTAG000053	ADDNTAG004696	Dn-Dn	TTCTTTTTAGATGTCGCGAGCTGCG	AAAAGAGGATGCCACGCTTATGCTG	18	7942	9713	TFEB	5890	8346	RAD51B
DBDNTAG000053	ADDNTAG004698	Dn-Dn	TTCTTTTTAGATGTCGCGAGCTGCG	TGTCTCAAATGACTTTCTTCAGCGT	35	7942	9713	TFEB	64098	9281	PARVG
DBDNTAG000053	ADDNTAG004706	Dn-Dn	TTCTTTTTAGATGTCGCGAGCTGCG	AAAAAATCAAATAAGTCCAGGCGTT	4	7942	9713	TFEB	1627	3370	DBN1
DBDNTAG000053	ADDNTAG004711	Dn-Dn	TTCTTTTTAGATGTCGCGAGCTGCG	CTTCATCTACAGAGTATAAACCTCC	19	7942	9713	TFEB	4149	377	MAX
DBDNTAG000053	ADDNTAG004714	Dn-Dn	TTCTTTTTAGATGTCGCGAGCTGCG	TCGCGTGCTGAACAAGTCTGCAGGT	6	7942	9713	TFEB	91584	1915	PLXNA4
DBDNTAG000053	ADDNTAG004719	Dn-Dn	TTCTTTTTAGATGTCGCGAGCTGCG	AGGCCCTCATACAACTCTTTGCAGG	5	7942	9713	TFEB	207	5348	AKT1
DBDNTAG000053	ADDNTAG004724	Dn-Dn	TTCTTTTTAGATGTCGCGAGCTGCG	ATACGAACCGCGCAAGACTGCTACT	24	7942	9713	TFEB	842	4596	CASP9
DBDNTAG000053	ADDNTAG004737	Dn-Dn	TTCTTTTTAGATGTCGCGAGCTGCG	TCTGCCGAAGGTAGATTACCCCTAG	5	7942	9713	TFEB	4589	8366	MUC7
DBDNTAG000053	ADDNTAG004738	Dn-Dn	TTCTTTTTAGATGTCGCGAGCTGCG	TGGCACTGCCCGATCCGGTGAAACT	18	7942	9713	TFEB	10248	7440	POP7
DBDNTAG000053	ADDNTAG004741	Dn-Dn	TTCTTTTTAGATGTCGCGAGCTGCG	GATCTTCGTAGTGCACCGCACCAG	27	7942	9713	TFEB	6477	9727	SIAH1
DBDNTAG000053	ADDNTAG004742	Dn-Dn	TTCTTTTTAGATGTCGCGAGCTGCG	GTGCTGTACCCAGTTCAGGCTGCAG	11	7942	9713	TFEB	1026	3192	CDKN1A
DBDNTAG000053	ADDNTAG004744	Dn-Dn	TTCTTTTTAGATGTCGCGAGCTGCG	ATCACAAAGAATCTAACAGCAGAAT	9	7942	9713	TFEB	1856	2949	DVL2
DBDNTAG000053	ADDNTAG004752	Dn-Dn	TTCTTTTTAGATGTCGCGAGCTGCG	CCATTCTCCTGCAGGGCGTGGGCCT	23	7942	9713	TFEB		7194
DBDNTAG000053	ADDNTAG004761	Dn-Dn	TTCTTTTTAGATGTCGCGAGCTGCG	CCCTTCTTGTCCCACTCACCTAAAA	5	7942	9713	TFEB	5894	732	RAF1
DBDNTAG000053	ADDNTAG004774	Dn-Dn	TTCTTTTTAGATGTCGCGAGCTGCG	AGTCTATGTTAACGACTGTAAAGAG	27	7942	9713	TFEB	79005	3364	SCNM1
DBDNTAG000053	ADDNTAG004779	Dn-Dn	TTCTTTTTAGATGTCGCGAGCTGCG	CCTCAATAGATCGATACTGAGTAAT	21	7942	9713	TFEB	4194	14319	MDM4
DBDNTAG000053	ADDNTAG004786	Dn-Dn	TTCTTTTTAGATGTCGCGAGCTGCG	ACCTTTTCCCTAAACACTGGATTCC	1	7942	9713	TFEB	4589	8366	MUC7
DBDNTAG000053	ADDNTAG004792	Dn-Dn	TTCTTTTTAGATGTCGCGAGCTGCG	CCCGATCTCACGTGTCCCGTTTGCA	3	7942	9713	TFEB	64223	245	MLST8
DBDNTAG000053	ADDNTAG004794	Dn-Dn	TTCTTTTTAGATGTCGCGAGCTGCG	TAAGGATCGGCCTGCCCGCAAGGTT	27	7942	9713	TFEB	51564	8955	HDAC7
DBDNTAG000053	ADDNTAG004799	Dn-Dn	TTCTTTTTAGATGTCGCGAGCTGCG	ATAGCATTTATTGGTATGCGGATAC	1	7942	9713	TFEB	2963	3291	GTF2F2
DBDNTAG000053	ADDNTAG004802	Dn-Dn	TTCTTTTTAGATGTCGCGAGCTGCG	ATGCGACGAGAACCATTCATGTTAA	7	7942	9713	TFEB	760	614	CA2
DBDNTAG000053	ADDNTAG004803	Dn-Dn	TTCTTTTTAGATGTCGCGAGCTGCG	GTCAACCGTCGAACAAGGACCCTTG	20	7942	9713	TFEB	3702	53009	ITK
DBDNTAG000053	ADDNTAG004810	Dn-Dn	TTCTTTTTAGATGTCGCGAGCTGCG	TTTCACCGAGCAATGGTTTGCGGAC	20	7942	9713	TFEB	29844	3331	TFPT
DBDNTAG000053	ADDNTAG004812	Dn-Dn	TTCTTTTTAGATGTCGCGAGCTGCG	CGAGTGTTCATTTCAGCGCCTCGCC	13	7942	9713	TFEB	6184	2423	RPN1
DBDNTAG000053	ADDNTAG004816	Dn-Dn	TTCTTTTTAGATGTCGCGAGCTGCG	CTCCTTATCCTGGTGGTGATAGTAA	1	7942	9713	TFEB	7104	6773	TM4SF4
DBDNTAG000053	ADDNTAG004824	Dn-Dn	TTCTTTTTAGATGTCGCGAGCTGCG	CTAAGATGCGCACATAAAACGGAAT	6	7942	9713	TFEB	3492	12271
DBDNTAG000053	ADDNTAG004832	Dn-Dn	TTCTTTTTAGATGTCGCGAGCTGCG	TTCTGCAAATGAAGTTTGCGAGTCC	30	7942	9713	TFEB	2919	540	CXCL1
DBDNTAG000053	ADDNTAG004842	Dn-Dn	TTCTTTTTAGATGTCGCGAGCTGCG	TACACAGCCACATGCGTAGTGCAGT	13	7942	9713	TFEB	10538	9618	BATF
DBDNTAG000053	ADDNTAG004843	Dn-Dn	TTCTTTTTAGATGTCGCGAGCTGCG	TACCGGTCTCGTACTCCAGCGGCGT	10	7942	9713	TFEB	11060	326	WWP2
DBDNTAG000053	ADDNTAG004844	Dn-Dn	TTCTTTTTAGATGTCGCGAGCTGCG	CCATTACCCTTGCCACCGTAGTCCC	29	7942	9713	TFEB	11075	4907	STMN2
DBDNTAG000053	ADDNTAG004849	Dn-Dn	TTCTTTTTAGATGTCGCGAGCTGCG	GCCTGGTGCCGCTCATCCGCGAATG	41	7942	9713	TFEB	10142	14138	AKAP9
DBDNTAG000053	ADDNTAG004852	Dn-Dn	TTCTTTTTAGATGTCGCGAGCTGCG	CGGTCATAGCAGGCAACTCTCGGCC	7	7942	9713	TFEB	5081	56793	PAX7
DBDNTAG000053	ADDNTAG004856	Dn-Dn	TTCTTTTTAGATGTCGCGAGCTGCG	CGGGCTGAGCTCGGGCAGAGACCCA	3	7942	9713	TFEB	5081	56793	PAX7
DBDNTAG000053	ADDNTAG004857	Dn-Dn	TTCTTTTTAGATGTCGCGAGCTGCG	GGGTGCTGGCCGATTCCGAAAAAAC	2	7942	9713	TFEB	5708	3862	PSMD2
DBDNTAG000053	ADDNTAG004858	Dn-Dn	TTCTTTTTAGATGTCGCGAGCTGCG	TCCTCGACATACCGCCCACACTAGT	10	7942	9713	TFEB	80304	10156	C2orf44
DBDNTAG000053	ADDNTAG004863	Dn-Dn	TTCTTTTTAGATGTCGCGAGCTGCG	GAGTCTCTGAATGACATTCGAGCTA	9	7942	9713	TFEB	1616	52987	DAXX
DBDNTAG000053	ADDNTAG004868	Dn-Dn	TTCTTTTTAGATGTCGCGAGCTGCG	CGCCCCGGACCACCTCATGAGCACA	12	7942	9713	TFEB	9618	3339	TRAF4
DBDNTAG000053	ADDNTAG004870	Dn-Dn	TTCTTTTTAGATGTCGCGAGCTGCG	TGTTCGGGAATCAACAACGTGACAG	21	7942	9713	TFEB	2885	8010	GRB2
DBDNTAG000053	ADDNTAG004873	Dn-Dn	TTCTTTTTAGATGTCGCGAGCTGCG	TTAAGCGTCCCGTCCCACCTCGCAT	16	7942	9713	TFEB	79078	3753	C1orf50
DBDNTAG000053	ADDNTAG004877	Dn-Dn	TTCTTTTTAGATGTCGCGAGCTGCG	CAGGTACAGATCACTGTATTACATT	17	7942	9713	TFEB	6133	4725	RPL9
DBDNTAG000053	ADDNTAG004882	Dn-Dn	TTCTTTTTAGATGTCGCGAGCTGCG	GAGACTATTATCACACACTCACCGT	3	7942	9713	TFEB	2146	143	EZH2
DBDNTAG000053	ADDNTAG004887	Dn-Dn	TTCTTTTTAGATGTCGCGAGCTGCG	CCGCCAAGGTCCATCACGCCCTGCA	8	7942	9713	TFEB	694	5844	BTG1
DBDNTAG000053	ADDNTAG004892	Dn-Dn	TTCTTTTTAGATGTCGCGAGCTGCG	ACGCTCGATTTTAAGTCTGAGTAAG	11	7942	9713	TFEB	5013	5285	OTX1
DBDNTAG000053	ADDNTAG004895	Dn-Dn	TTCTTTTTAGATGTCGCGAGCTGCG	TATCTCGAGAAGACCGCATATTCTA	11	7942	9713	TFEB	8743	10053	TNFSF10
DBDNTAG000053	ADDNTAG004896	Dn-Dn	TTCTTTTTAGATGTCGCGAGCTGCG	TCCGCGATCGGCGGGGGATCAGACT	1	7942	9713	TFEB	253143	11348	PRR14L
DBDNTAG000053	ADDNTAG004902	Dn-Dn	TTCTTTTTAGATGTCGCGAGCTGCG	TGTGGCTGAATGTCATTTTTCTGTG	61	7942	9713	TFEB	3481	5345	IGF2
DBDNTAG000053	ADDNTAG004907	Dn-Dn	TTCTTTTTAGATGTCGCGAGCTGCG	CGCATCATCTGTAACACACAGGATT	21	7942	9713	TFEB	3093	11772	UBE2K
DBDNTAG000053	ADDNTAG004908	Dn-Dn	TTCTTTTTAGATGTCGCGAGCTGCG	TCCCCGCCACTTCCCGAATGACACA	4	7942	9713	TFEB	1785	14117	DNM2
DBDNTAG000053	ADDNTAG004910	Dn-Dn	TTCTTTTTAGATGTCGCGAGCTGCG	ATCGGTAGTGAGAAGATTTGTAATT	52	7942	9713	TFEB	6285	3757	S100B
DBDNTAG000053	ADDNTAG004912	Dn-Dn	TTCTTTTTAGATGTCGCGAGCTGCG	TGCGAGTGGGAACGATCACCATGAT	4	7942	9713	TFEB	23476	71377	BRD4
DBDNTAG000053	ADDNTAG004914	Dn-Dn	TTCTTTTTAGATGTCGCGAGCTGCG	CCCTCCGGCCCCACATCATCCGCCC	9	7942	9713	TFEB	57862	11738	ZNF410
DBDNTAG000053	ADDNTAG004924	Dn-Dn	TTCTTTTTAGATGTCGCGAGCTGCG	ACTCAAACGTGACACTACCTTGAC	26	7942	9713	TFEB	283385	10821	MORN3
DBDNTAG000053	ADDNTAG004927	Dn-Dn	TTCTTTTTAGATGTCGCGAGCTGCG	GAATGCGAGACCTATAGATTCATA	3	7942	9713	TFEB	1788	11403	DNMT3A
DBDNTAG000053	ADDNTAG004934	Dn-Dn	TTCTTTTTAGATGTCGCGAGCTGCG	CGACTATAAATAAACGCGCGCATAA	3	7942	9713	TFEB	5886	7058	RAD23A
DBDNTAG000053	ADDNTAG004935	Dn-Dn	TTCTTTTTAGATGTCGCGAGCTGCG	GAATTGATCTACCAGCACTATTCGG	38	7942	9713	TFEB	51440	1235	HPCAL4
DBDNTAG000053	ADDNTAG004939	Dn-Dn	TTCTTTTTAGATGTCGCGAGCTGCG	CGCCATAGTTTGATCAGAGCTATGA	29	7942	9713	TFEB	1785	14117	DNM2
DBDNTAG000053	ADDNTAG004942	Dn-Dn	TTCTTTTTAGATGTCGCGAGCTGCG	CCACCCCTAGTCCCCTCTCACACTA	96	7942	9713	TFEB	59349	4623	KLHL12
DBDNTAG000053	ADDNTAG004945	Dn-Dn	TTCTTTTTAGATGTCGCGAGCTGCG	TGATGGACCAGCATGTCTGATGCTA	22	7942	9713	TFEB	26121	54082	PRPF31
DBDNTAG000053	ADDNTAG004946	Dn-Dn	TTCTTTTTAGATGTCGCGAGCTGCG	CTCCAGCCCCCTCTATGGATCGCC	2	7942	9713	TFEB	1627	3370	DBN1
DBDNTAG000053	ADDNTAG004949	Dn-Dn	TTCTTTTTAGATGTCGCGAGCTGCG	CTCGGTTCACCTGCCGCTATTTTCT	20	7942	9713	TFEB	825	8876	CAPN3
DBDNTAG000053	ADDNTAG004968	Dn-Dn	TTCTTTTTAGATGTCGCGAGCTGCG	TGTCCTCCTCCTTGCTCTTCTAGTC	13	7942	9713	TFEB	114609	9750	TIRAP
DBDNTAG000053	ADDNTAG004970	Dn-Dn	TTCTTTTTAGATGTCGCGAGCTGCG	TGACCATCTCACAAAGTCCTATGTA	7	7942	9713	TFEB	5802	8703	PTPRS
DBDNTAG000053	ADDNTAG004977	Dn-Dn	TTCTTTTTAGATGTCGCGAGCTGCG	ACCACGTCACAGTCTATCAGATGTC	19	7942	9713	TFEB	5534	8316	PPP3R1
DBDNTAG000053	ADDNTAG004982	Dn-Dn	TTCTTTTTAGATGTCGCGAGCTGCG	CTCTAAATCACCGTAGCCCCACCCA	17	7942	9713	TFEB	6373	5588	CXCL11
DBDNTAG000053	ADDNTAG004983	Dn-Dn	TTCTTTTTAGATGTCGCGAGCTGCG	AATTCAGTTGCTGTTAATAAGGGAT	4	7942	9713	TFEB	64395	4516	FLJ13057
DBDNTAG000053	ADDNTAG004986	Dn-Dn	TTCTTTTTAGATGTCGCGAGCTGCG	GGCGCTGTCTACCGTGCTGCCCCAG	16	7942	9713	TFEB	207	5348	AKT1
DBDNTAG000053	ADDNTAG004992	Dn-Dn	TTCTTTTTAGATGTCGCGAGCTGCG	GTGGTTCTTGCCGCGTCTGATACA	8	7942	9713	TFEB	3959	4002	LGALS3BP
DBDNTAG000053	ADDNTAG005004	Dn-Dn	TTCTTTTTAGATGTCGCGAGCTGCG	GTTCCTACAACCCTGCGATGGCACT	13	7942	9713	TFEB	23092	14545	ARHGAP26
DBDNTAG000053	ADDNTAG005005	Dn-Dn	TTCTTTTTAGATGTCGCGAGCTGCG	CCGCTTGCCCCGTGCCTTGAGCACT	8	7942	9713	TFEB	3301	2692	DNAJA1
DBDNTAG000053	ADDNTAG005009	Dn-Dn	TTCTTTTTAGATGTCGCGAGCTGCG	ATTCGTCCCTCTGATTCTCTTCGCG	29	7942	9713	TFEB	84908	7670	FAM136A
DBDNTAG000053	ADDNTAG005013	Dn-Dn	TTCTTTTTAGATGTCGCGAGCTGCG	CCTTTCCAGATCCCGATATCATTAA	33	7942	9713	TFEB	1021	9522	CDK6
DBDNTAG000053	ADDNTAG005020	Dn-Dn	TTCTTTTTAGATGTCGCGAGCTGCG	ACGGCTCATGTACAGCCTTATTATA	3	7942	9713	TFEB	196472	2221	FAM71C
DBDNTAG000053	ADDNTAG005022	Dn-Dn	TTCTTTTTAGATGTCGCGAGCTGCG	ATATGTTTTACGCAGTACATTAAA	15	7942	9713	TFEB	8019	12575	BRD3
DBDNTAG000053	ADDNTAG005025	Dn-Dn	TTCTTTTTAGATGTCGCGAGCTGCG	CAACCCACCTCTTCCCTCTACCCCG	1	7942	9713	TFEB	389	5220	RHOC
DBDNTAG000053	ADDNTAG005027	Dn-Dn	TTCTTTTTAGATGTCGCGAGCTGCG	ATTCCCCCTTTTGCCCCCCTAACAT	9	7942	9713	TFEB	3065	3152	HDAC1
DBDNTAG000053	ADDNTAG005032	Dn-Dn	TTCTTTTTAGATGTCGCGAGCTGCG	TACAATCAGTCCGATCTTAAGGGAT	3	7942	9713	TFEB	5690	3295	PSMB2
DBDNTAG000053	ADDNTAG005035	Dn-Dn	TTCTTTTTAGATGTCGCGAGCTGCG	CCCCAGCCGGCCGCCTGTACGATTA	10	7942	9713	TFEB	5914	4558	RARA
DBDNTAG000053	ADDNTAG005042	Dn-Dn	TTCTTTTTAGATGTCGCGAGCTGCG	GGTCAAGTTGGACTATTGAACAAAT	11	7942	9713	TFEB	79696	4218	ZC2HC1C
DBDNTAG000053	ADDNTAG005048	Dn-Dn	TTCTTTTTAGATGTCGCGAGCTGCG	TCATCACGAAACATTCTGTAAACGA	2	7942	9713	TFEB	2120	11407	ETV6
DBDNTAG000053	ADDNTAG005053	Dn-Dn	TTCTTTTTAGATGTCGCGAGCTGCG	AATAAAGATTCCGTGATTAGAAATA	11	7942	9713	TFEB	29926	4519	GMPPA
DBDNTAG000053	ADDNTAG005058	Dn-Dn	TTCTTTTTAGATGTCGCGAGCTGCG	CACCGTTATACCCCAGCCTATTAAC	1	7942	9713	TFEB	4086	3782	SMAD1
DBDNTAG000053	ADDNTAG005074	Dn-Dn	TTCTTTTTAGATGTCGCGAGCTGCG	CCTTGCTACTGCTACCCCCTTTTTT	12	7942	9713	TFEB	5664	4956	PSEN2
DBDNTAG000053	ADDNTAG005075	Dn-Dn	TTCTTTTTAGATGTCGCGAGCTGCG	ATCAACATGAGCAAGTAGGAAAATG	12	7942	9713	TFEB	2237	3978	FEN1
DBDNTAG000053	ADDNTAG005081	Dn-Dn	TTCTTTTTAGATGTCGCGAGCTGCG	GCCAGTTGCGGGACGCGCAACACCT	21	7942	9713	TFEB	55138	11110	FAM90A1
DBDNTAG000053	ADDNTAG005088	Dn-Dn	TTCTTTTTAGATGTCGCGAGCTGCG	ATGACATCCGCTCACAATGGTAGTT	8	7942	9713	TFEB	114609	9750	TIRAP
DBDNTAG000053	ADDNTAG005090	Dn-Dn	TTCTTTTTAGATGTCGCGAGCTGCG	CGACCTGAACTTTTTTCCGTGTTGT	12	7942	9713	TFEB	79165	7646	LENG1
DBDNTAG000053	ADDNTAG005092	Dn-Dn	TTCTTTTTAGATGTCGCGAGCTGCG	CGTTCTTCGCTGGGCCTCGACGCCTCTGTCCG	6	7942	9713	TFEB	93426	9395	SYCE1
DBDNTAG000053	ADDNTAG005101	Dn-Dn	TTCTTTTTAGATGTCGCGAGCTGCG	TACTTGAAGCTGCGAAAAGGACGAT	33	7942	9713	TFEB	5894	732	RAF1
DBDNTAG000053	ADDNTAG005102	Dn-Dn	TTCTTTTTAGATGTCGCGAGCTGCG	CATGCTGTCCCAGTACTAATTCCGG	16	7942	9713	TFEB	5530	8407	PPP3CA
DBDNTAG000053	ADDNTAG005105	Dn-Dn	TTCTTTTTAGATGTCGCGAGCTGCG	GCTCTCAGCGTTCCACCCCCTCCCC	1	7942	9713	TFEB	222389	9342	BEND7
DBDNTAG000053	ADDNTAG005109	Dn-Dn	TTCTTTTTAGATGTCGCGAGCTGCG	CAGACGGCGGTCCGTGGGAGCTCCG	25	7942	9713	TFEB	5936	9996	RBM4
DBDNTAG000053	ADDNTAG005110	Dn-Dn	TTCTTTTTAGATGTCGCGAGCTGCG	CGCCCACATGTCCTCGGCGATAGAC	9	7942	9713	TFEB	664	7547	BNIP3
DBDNTAG000053	ADDNTAG005113	Dn-Dn	TTCTTTTTAGATGTCGCGAGCTGCG	TCCCACCCAAAGGCAATTCCCAAGG	15	7942	9713	TFEB	2262	10263	GPC5
DBDNTAG000053	ADDNTAG005119	Dn-Dn	TTCTTTTTAGATGTCGCGAGCTGCG	GTCTCGAATTGCGTAAAAAATTGTT	28	7942	9713	TFEB	9533	5431	POLR1C
DBDNTAG000053	ADDNTAG005125	Dn-Dn	TTCTTTTTAGATGTCGCGAGCTGCG	CCCTGCTTGCTCGAGGACGGATGGA	6	7942	9713	TFEB	10392	2450	NOD1
DBDNTAG000053	ADDNTAG005134	Dn-Dn	TTCTTTTTAGATGTCGCGAGCTGCG	CAACCCAGCTCCCCTCGCCGGCTGC	5	7942	9713	TFEB	2531	4770	KDSR
DBDNTAG000053	ADDNTAG005137	Dn-Dn	TTCTTTTTAGATGTCGCGAGCTGCG	AGTTGCAAGCTGACCGCCTAACATC	16	7942	9713	TFEB	6502	4656	SKP2
DBDNTAG000053	ADDNTAG005142	Dn-Dn	TTCTTTTTAGATGTCGCGAGCTGCG	GGCATGTACCGGCAAATACGCCTCC	41	7942	9713	TFEB	8504	798	PEX3
DBDNTAG000053	ADDNTAG005145	Dn-Dn	TTCTTTTTAGATGTCGCGAGCTGCG	CAAATATTGGCCCTAGAAGCAATCA	15	7942	9713	TFEB	9368	25	SLC9A3R1
DBDNTAG000053	ADDNTAG005147	Dn-Dn	TTCTTTTTAGATGTCGCGAGCTGCG	GCACACGCCCCAATACGCTTAAGAC	1	7942	9713	TFEB	254827	13308	NAALADL2
DBDNTAG000053	ADDNTAG005152	Dn-Dn	TTCTTTTTAGATGTCGCGAGCTGCG	GAGTCGGGGGGTTGCATGATGGTAA	33	7942	9713	TFEB	5970	9032	RELA
DBDNTAG000053	ADDNTAG005173	Dn-Dn	TTCTTTTTAGATGTCGCGAGCTGCG	CGACCAGCAGAGATAACTAGGAACA	5	7942	9713	TFEB	83746	5892	L3MBTL2
DBDNTAG000053	ADDNTAG005174	Dn-Dn	TTCTTTTTAGATGTCGCGAGCTGCG	TCAAAATTGAAGGAATCGCAAGTGG	7	7942	9713	TFEB	55422	6496	DKFZp686L0787
DBDNTAG000053	ADDNTAG005183	Dn-Dn	TTCTTTTTAGATGTCGCGAGCTGCG	ATGACACAGGTCATTTTAGGCGGGG	20	7942	9713	TFEB	56904	6148	SH3GLB2
DBDNTAG000053	ADDNTAG005195	Dn-Dn	TTCTTTTTAGATGTCGCGAGCTGCG	AGGGGTCTTTATCATGCTAACTATA	1	7942	9713	TFEB	7745	55846	ZKSCAN8
DBDNTAG000053	ADDNTAG005196	Dn-Dn	TTCTTTTTAGATGTCGCGAGCTGCG	CAAAGAAATCGCAAATTGAGAATAC	9	7942	9713	TFEB	79023	2716	NUP37
DBDNTAG000053	ADDNTAG005200	Dn-Dn	TTCTTTTTAGATGTCGCGAGCTGCG	GAGCTTAATCTTACCACCCGTTCAA	25	7942	9713	TFEB	2531	4770	KDSR
DBDNTAG000053	ADDNTAG005204	Dn-Dn	TTCTTTTTAGATGTCGCGAGCTGCG	GAGAAAGCCTGTAACCTTAACGCCG	19	7942	9713	TFEB	54882	8872	ANKHD1
DBDNTAG000053	ADDNTAG005207	Dn-Dn	TTCTTTTTAGATGTCGCGAGCTGCG	CGGTGTTACCCACTTTTAGCACAGA	62	7942	9713	TFEB	59349	4623	KLHL12
DBDNTAG000053	ADDNTAG005211	Dn-Dn	TTCTTTTTAGATGTCGCGAGCTGCG	TGTACTTTCGCTAAGCACAACGCTT	29	7942	9713	TFEB		4865
DBDNTAG000053	ADDNTAG005215	Dn-Dn	TTCTTTTTAGATGTCGCGAGCTGCG	CCCTTACCCACAACTAGATAAAAAC	19	7942	9713	TFEB	29126	13856	CD274
DBDNTAG000053	ADDNTAG005216	Dn-Dn	TTCTTTTTAGATGTCGCGAGCTGCG	GGACGTCAGGCAATGCGCGTAAAC	10	7942	9713	TFEB	5144	2331	PDE4D
DBDNTAG000053	ADDNTAG005224	Dn-Dn	TTCTTTTTAGATGTCGCGAGCTGCG	CTTCGCCACCTACACCGGCGGCCTC	13	7942	9713	TFEB	55422	6496	DKFZp686L0787
DBDNTAG000053	ADDNTAG005226	Dn-Dn	TTCTTTTTAGATGTCGCGAGCTGCG	GGATCAGAACAACTGTCGGACCCGG	20	7942	9713	TFEB	284403	7773	WDR62
DBDNTAG000053	ADDNTAG005229	Dn-Dn	TTCTTTTTAGATGTCGCGAGCTGCG	CGGATCACGTAAAGAAGTGGGGTTT	11	7942	9713	TFEB	4615	138	MYD88
DBDNTAG000053	ADDNTAG005232	Dn-Dn	TTCTTTTTAGATGTCGCGAGCTGCG	ACCGATACTTGGGATTGCACACAAA	21	7942	9713	TFEB	27086	8945	FOXP1
DBDNTAG000053	ADDNTAG005234	Dn-Dn	TTCTTTTTAGATGTCGCGAGCTGCG	TGGTAATGCCGCGGTGCGCAGTCGT	15	7942	9713	TFEB	1406	3015	CRX
DBDNTAG000053	ADDNTAG005245	Dn-Dn	TTCTTTTTAGATGTCGCGAGCTGCG	CAAACTAAACACTGTCCAGGTACCG	1	7942	9713	TFEB	55872	6493	PBK
DBDNTAG000053	ADDNTAG005251	Dn-Dn	TTCTTTTTAGATGTCGCGAGCTGCG	AGAATCAGATCGTTGGCCTTCACTA	49	7942	9713	TFEB	27111	4161	SDCBP2
DBDNTAG000053	ADDNTAG005254	Dn-Dn	TTCTTTTTAGATGTCGCGAGCTGCG	CGGACAGTTGTCACATGAGACTCCA	6	7942	9713	TFEB	6827	4185	SUPT4H1
DBDNTAG000053	ADDNTAG005256	Dn-Dn	TTCTTTTTAGATGTCGCGAGCTGCG	TCACTGCTGATACCAGGTTAGTCAC	3	7942	9713	TFEB	7690	11184	ZNF131
DBDNTAG000053	ADDNTAG005263	Dn-Dn	TTCTTTTTAGATGTCGCGAGCTGCG	CCACTTGCGCGGCTTTGCTGCCCT	7	7942	9713	TFEB	638	3740	BIK
DBDNTAG000053	ADDNTAG005265	Dn-Dn	TTCTTTTTAGATGTCGCGAGCTGCG	GTCAGGAAGTCCCAGTTGGATTACC	1	7942	9713	TFEB	23476	71377	BRD4
DBDNTAG000053	ADDNTAG005266	Dn-Dn	TTCTTTTTAGATGTCGCGAGCTGCG	TCTCCTTCGCCACTCGTTTCTTGTC	2	7942	9713	TFEB	25800	11347	SLC39A6
DBDNTAG000053	ADDNTAG005270	Dn-Dn	TTCTTTTTAGATGTCGCGAGCTGCG	CCTAGTCCGGAAGAGTAAGATTAAA	34	7942	9713	TFEB	5711	7647	PSMD5
DBDNTAG000053	ADDNTAG005274	Dn-Dn	TTCTTTTTAGATGTCGCGAGCTGCG	CCCCGCCTCCCCCCGTAGGTGAGCG	1	7942	9713	TFEB	4174	19	MCM5
DBDNTAG000053	ADDNTAG005275	Dn-Dn	TTCTTTTTAGATGTCGCGAGCTGCG	GCAACGAACACCGGTTAATTGGCTT	30	7942	9713	TFEB	50615	4298	IL21R
DBDNTAG000053	ADDNTAG005276	Dn-Dn	TTCTTTTTAGATGTCGCGAGCTGCG	CGTGAATGAAGTAAACCTCGACGAG	1	7942	9713	TFEB	6386	53842	SDCBP
DBDNTAG000053	ADDNTAG005289	Dn-Dn	TTCTTTTTAGATGTCGCGAGCTGCG	CTCTGCCATGACGCACGGCACGGTG	21	7942	9713	TFEB	10962	3085	MLLT11
DBDNTAG000053	ADDNTAG005291	Dn-Dn	TTCTTTTTAGATGTCGCGAGCTGCG	CCCCCCCCCGTCGCCTCATTCCAAT	1	7942	9713	TFEB	4060	5545	LUM
DBDNTAG000053	ADDNTAG005295	Dn-Dn	TTCTTTTTAGATGTCGCGAGCTGCG	TGGTTTTGGAATCAGGTCGCCCAGG	29	7942	9713	TFEB	821	3789	CANX
DBDNTAG000053	ADDNTAG005296	Dn-Dn	TTCTTTTTAGATGTCGCGAGCTGCG	CGCTCCCGGCCCCCGTCCTAGCAGA	13	7942	9713	TFEB	4907	8573	NT5E
DBDNTAG000053	ADDNTAG005300	Dn-Dn	TTCTTTTTAGATGTCGCGAGCTGCG	TTCTGGAGACAACACAAGATGCGGC	10	7942	9713	TFEB	10962	3085	MLLT11
DBDNTAG000053	ADDNTAG005305	Dn-Dn	TTCTTTTTAGATGTCGCGAGCTGCG	CACCCAGGGGGCCTGCCGCCCGATC	5	7942	9713	TFEB	3558	14594	IL2
DBDNTAG000053	ADDNTAG005309	Dn-Dn	TTCTTTTTAGATGTCGCGAGCTGCG	TGGTTCGTCAATTTTCCGGCCTAAA	2	7942	9713	TFEB	9967	53086	THRAP3
DBDNTAG000053	ADDNTAG005311	Dn-Dn	TTCTTTTTAGATGTCGCGAGCTGCG	AATGCTAGGTTTTTCCCTCAACGCC	9	7942	9713	TFEB	3190	4706	HNRNPK
DBDNTAG000053	ADDNTAG005314	Dn-Dn	TTCTTTTTAGATGTCGCGAGCTGCG	CAGCCTGCGTGTCAGAGGCACGTCC	23	7942	9713	TFEB	4088	4690	SMAD3
DBDNTAG000053	ADDNTAG005320	Dn-Dn	TTCTTTTTAGATGTCGCGAGCTGCG	TTACCCTTACTAATCAAACATGCCC	13	7942	9713	TFEB	8031	2434	NCOA4
DBDNTAG000053	ADDNTAG005322	Dn-Dn	TTCTTTTTAGATGTCGCGAGCTGCG	ACATACTTGTTAGCGGTGGGGTCCA	2	7942	9713	TFEB	759	8328	CA1
DBDNTAG000053	ADDNTAG005325	Dn-Dn	TTCTTTTTAGATGTCGCGAGCTGCG	CTTGTAGAACAAGAGTAACTGCCTA	20	7942	9713	TFEB	23678	1003	DKFZp781N0293
DBDNTAG000053	ADDNTAG005334	Dn-Dn	TTCTTTTTAGATGTCGCGAGCTGCG	TGTAGCCTGTTATTAAAGCCCAAACAAGATTTCGAAACA	18	7942	9713	TFEB	8314	3760	BAP1
DBDNTAG000053	ADDNTAG005336	Dn-Dn	TTCTTTTTAGATGTCGCGAGCTGCG	CTTTCCCCCCCCGCCGTACGTGAAT	6	7942	9713	TFEB	114932	2777	MRFAP1L1
DBDNTAG000053	ADDNTAG005339	Dn-Dn	TTCTTTTTAGATGTCGCGAGCTGCG	TGCGGTTAGGGAGAGGGACGGGTTC	10	7942	9713	TFEB	8019	12575	BRD3
DBDNTAG000053	ADDNTAG005342	Dn-Dn	TTCTTTTTAGATGTCGCGAGCTGCG	CCTACACCGGCGTACACGCAAGCAT	1	7942	9713	TFEB	5469	10960	MED1
DBDNTAG000053	ADDNTAG005344	Dn-Dn	TTCTTTTTAGATGTCGCGAGCTGCG	CGATACTAATTTGGCACATTCTACG	31	7942	9713	TFEB	57819	6601	LSM2
DBDNTAG000053	ADDNTAG005350	Dn-Dn	TTCTTTTTAGATGTCGCGAGCTGCG	TATTATAGCCAGTTCAGTCACGTGC	10	7942	9713	TFEB	605	53866	BCL7A
DBDNTAG000053	ADDNTAG005353	Dn-Dn	TTCTTTTTAGATGTCGCGAGCTGCG	TTGCAATTGGGCATTCCGCTTCCTG	13	7942	9713	TFEB	29926	4519	GMPPA
DBDNTAG000053	ADDNTAG005358	Dn-Dn	TTCTTTTTAGATGTCGCGAGCTGCG	CAAGTAAGAAGGGAGTATCAAGTTC	14	7942	9713	TFEB	1026	3192	CDKN1A
DBDNTAG000053	ADDNTAG005371	Dn-Dn	TTCTTTTTAGATGTCGCGAGCTGCG	ACTGTAAACGTTTCTATTATGCCTC	1	7942	9713	TFEB	11060	326	WWP2
DBDNTAG000053	ADDNTAG005383	Dn-Dn	TTCTTTTTAGATGTCGCGAGCTGCG	TGCCCCTGCCCCCGACCGCTCAGCG	1	7942	9713	TFEB	7918	4771	GPANK1
DBDNTAG000053	ADDNTAG005386	Dn-Dn	TTCTTTTTAGATGTCGCGAGCTGCG	AAACACCGCTTAAACGCAAGCGCAA	4	7942	9713	TFEB	5195	4964	PEX14
DBDNTAG000053	ADDNTAG005388	Dn-Dn	TTCTTTTTAGATGTCGCGAGCTGCG	CCCCTCCCCTGTCCGTTGAAGTTTT	26	7942	9713	TFEB	51564	8955	HDAC7
DBDNTAG000053	ADDNTAG005424	Dn-Dn	TTCTTTTTAGATGTCGCGAGCTGCG	TGATCACCATCTGCAAACCGGATGC	1	7942	9713	TFEB	55957	2864	LIN37
DBDNTAG000053	ADDNTAG005434	Dn-Dn	TTCTTTTTAGATGTCGCGAGCTGCG	ACCCCCAAAGCGGTATACCGGGCAG	23	7942	9713	TFEB	89857	9706	KLHL6
DBDNTAG000053	ADDNTAG005436	Dn-Dn	TTCTTTTTAGATGTCGCGAGCTGCG	CCCGATGATACACACAGCATAGCAG	8	7942	9713	TFEB	5886	7058	RAD23A
DBDNTAG000053	ADDNTAG005437	Dn-Dn	TTCTTTTTAGATGTCGCGAGCTGCG	TCAGCATGTGCAGGATTTATTCCCT	54	7942	9713	TFEB	5013	5285	OTX1
DBDNTAG000053	ADDNTAG005439	Dn-Dn	TTCTTTTTAGATGTCGCGAGCTGCG	TTGCTCCACCGCAGGCCGGGTTGGA	10	7942	9713	TFEB	4693	9314	NDP
DBDNTAG000053	ADDNTAG005441	Dn-Dn	TTCTTTTTAGATGTCGCGAGCTGCG	ATAGCTGTGATGGTTGGTTTTCATT	5	7942	9713	TFEB	7203	5319	CCT3
DBDNTAG000053	ADDNTAG005443	Dn-Dn	TTCTTTTTAGATGTCGCGAGCTGCG	CATGCAATGTGGCATTATCTCAGAC	23	7942	9713	TFEB	10629	4779	TAF6L
DBDNTAG000053	ADDNTAG005450	Dn-Dn	TTCTTTTTAGATGTCGCGAGCTGCG	AGCCCAATTGAAACCATATCGTACT	13	7942	9713	TFEB	6271	5964	S100A1
DBDNTAG000053	ADDNTAG005467	Dn-Dn	TTCTTTTTAGATGTCGCGAGCTGCG	CGACCACATCCCGGTGGGAACACCA	16	7942	9713	TFEB	26119	9194	LDLRAP1
DBDNTAG000053	ADDNTAG005469	Dn-Dn	TTCTTTTTAGATGTCGCGAGCTGCG	CTAACTCAATCGTACCATCTATCTT	24	7942	9713	TFEB	57410	6792	SCYL1
DBDNTAG000053	ADDNTAG005472	Dn-Dn	TTCTTTTTAGATGTCGCGAGCTGCG	GAGCTCCCTACATATTCTCACATAA	12	7942	9713	TFEB	151188	2022	ARL6IP6
DBDNTAG000053	ADDNTAG005473	Dn-Dn	TTCTTTTTAGATGTCGCGAGCTGCG	AGCCCCAACTCTATAATCTAATTTA	12	7942	9713	TFEB	64170	5439	CARD9
DBDNTAG000053	ADDNTAG005483	Dn-Dn	TTCTTTTTAGATGTCGCGAGCTGCG	TGATATATTCGATAAGACACGTTCA	25	7942	9713	TFEB	8301	71440	PICALM
DBDNTAG000053	ADDNTAG005496	Dn-Dn	TTCTTTTTAGATGTCGCGAGCTGCG	CCTTGTGCAGGCCACAACATAGGG	29	7942	9713	TFEB	539	6684	ATP5O
DBDNTAG000053	ADDNTAG005500	Dn-Dn	TTCTTTTTAGATGTCGCGAGCTGCG	TCATCTCCCGGAGTGGATACCTCCG	23	7942	9713	TFEB	3558	14594	IL2
DBDNTAG000053	ADDNTAG005503	Dn-Dn	TTCTTTTTAGATGTCGCGAGCTGCG	TCCTTTTCCTGCACCTCTCTTCAGC	21	7942	9713	TFEB	9659	1651	PDE4DIP
DBDNTAG000053	ADDNTAG005504	Dn-Dn	TTCTTTTTAGATGTCGCGAGCTGCG	CCGCCCAACTCTTTCAAAACCCAAA	8	7942	9713	TFEB	894	6359	CCND2
DBDNTAG000053	ADDNTAG005509	Dn-Dn	TTCTTTTTAGATGTCGCGAGCTGCG	CACGTTGTACCCGGCAGATAAAGTC	42	7942	9713	TFEB	894	6359	CCND2
DBDNTAG000053	ADDNTAG005517	Dn-Dn	TTCTTTTTAGATGTCGCGAGCTGCG	ACACGGATTCACCATGCCGACCAAG	4	7942	9713	TFEB	51382	7932	ATP6V1D
DBDNTAG000053	ADDNTAG005518	Dn-Dn	TTCTTTTTAGATGTCGCGAGCTGCG	GCTATCCGCGACCAATACCTGACAA	36	7942	9713	TFEB	3059	5855	HCLS1
DBDNTAG000053	ADDNTAG005519	Dn-Dn	TTCTTTTTAGATGTCGCGAGCTGCG	AGTACTGCACAGATCACGGACCTCC	11	7942	9713	TFEB	8767	4886	RIPK2
DBDNTAG000053	ADDNTAG005531	Dn-Dn	TTCTTTTTAGATGTCGCGAGCTGCG	GTTCCCCTCCTCCTACCCTGATCAC	8	7942	9713	TFEB	79023	2716	NUP37
DBDNTAG000053	ADDNTAG005534	Dn-Dn	TTCTTTTTAGATGTCGCGAGCTGCG	GCTTGTTCAATTTTACTCAAGCGCT	23	7942	9713	TFEB	2122	13861	EVI1
DBDNTAG000053	ADDNTAG005537	Dn-Dn	TTCTTTTTAGATGTCGCGAGCTGCG	CTTATTTACAATCAAATCAAAACTA	10	7942	9713	TFEB	4176	6643	MCM7
DBDNTAG000053	ADDNTAG005541	Dn-Dn	TTCTTTTTAGATGTCGCGAGCTGCG	GTCATCCCACTCACGGTTGTGCACC	16	7942	9713	TFEB	3579	10160	CXCR2
DBDNTAG000053	ADDNTAG005542	Dn-Dn	TTCTTTTTAGATGTCGCGAGCTGCG	GATTTATTTTATGGCCAAGGTAACC	8	7942	9713	TFEB	57863	9894	CADM3
DBDNTAG000053	ADDNTAG005547	Dn-Dn	TTCTTTTTAGATGTCGCGAGCTGCG	ATGGTATGCTGGCCGGACCCGCACA	38	7942	9713	TFEB	84240	9994	ZCCHC9
DBDNTAG000053	ADDNTAG005550	Dn-Dn	TTCTTTTTAGATGTCGCGAGCTGCG	GGCATCTAACTTATTACGACAAAGC	28	7942	9713	TFEB	23647	3971	ARFIP2
DBDNTAG000053	ADDNTAG005553	Dn-Dn	TTCTTTTTAGATGTCGCGAGCTGCG	GGTCGTAGAGCGAAATAACAAAGGC	21	7942	9713	TFEB	901	9929	CCNG2
DBDNTAG000053	ADDNTAG005564	Dn-Dn	TTCTTTTTAGATGTCGCGAGCTGCG	TGGAGAGGTACGTGGTGTAAATACT	6	7942	9713	TFEB	2115	52931	ETV1
DBDNTAG000053	ADDNTAG005568	Dn-Dn	TTCTTTTTAGATGTCGCGAGCTGCG	TTCCTCATTGATCCCAAAACAATCG	12	7942	9713	TFEB	10613	8101	SPFH1
DBDNTAG000053	ADDNTAG005569	Dn-Dn	TTCTTTTTAGATGTCGCGAGCTGCG	CGCCGGCCGCCGCTCCAATGTACGC	13	7942	9713	TFEB	7341	4586	SUMO1
DBDNTAG000053	ADDNTAG005576	Dn-Dn	TTCTTTTTAGATGTCGCGAGCTGCG	ATAGCTTGGTAGCACATCAGCCGCC	38	7942	9713	TFEB	1081	6285	CGA
DBDNTAG000053	ADDNTAG005577	Dn-Dn	TTCTTTTTAGATGTCGCGAGCTGCG	CCTGCATTCGGAAATGCAAAGGCAT	7	7942	9713	TFEB	10	7722	NAT2
DBDNTAG000053	ADDNTAG005586	Dn-Dn	TTCTTTTTAGATGTCGCGAGCTGCG	CCGCAAACGCATGCTGGGCACTACG	14	7942	9713	TFEB	8945	9477	BTRC
DBDNTAG000053	ADDNTAG005588	Dn-Dn	TTCTTTTTAGATGTCGCGAGCTGCG	TATATACCAAGGAGCAAGAGTTGGT	9	7942	9713	TFEB	222389	9342	BEND7
DBDNTAG000053	ADDNTAG005589	Dn-Dn	TTCTTTTTAGATGTCGCGAGCTGCG	CCGCGCCCGAACTCCAACCCTTCCT	21	7942	9713	TFEB	51564	8955	HDAC7
DBDNTAG000053	ADDNTAG005594	Dn-Dn	TTCTTTTTAGATGTCGCGAGCTGCG	TGCGACGGCCCCCAGGATCCAAGGC	10	7942	9713	TFEB	5162	3174	PDHB
DBDNTAG000053	ADDNTAG005595	Dn-Dn	TTCTTTTTAGATGTCGCGAGCTGCG	TGCGCCTGAGACTGACTGTTAAAGT	2	7942	9713	TFEB	4909	636	NTF4
DBDNTAG000053	ADDNTAG005597	Dn-Dn	TTCTTTTTAGATGTCGCGAGCTGCG	CCCTTGCGATCCACTTCTATCCGTA	24	7942	9713	TFEB	3105	2789	HLA-A
DBDNTAG000053	ADDNTAG005598	Dn-Dn	TTCTTTTTAGATGTCGCGAGCTGCG	AACCAAACCCCCCTGCAGCCAACAT	15	7942	9713	TFEB	471	5438	ATIC
DBDNTAG000053	ADDNTAG005616	Dn-Dn	TTCTTTTTAGATGTCGCGAGCTGCG	TTGTTGCCCCCCTTGCATACCGATG	6	7942	9713	TFEB	2263	71073	FGFR2
DBDNTAG000053	ADDNTAG005619	Dn-Dn	TTCTTTTTAGATGTCGCGAGCTGCG	CTCTGCCGCTTACCTGGGTTCTCC	48	7942	9713	TFEB	23126	10876	POGZ
DBDNTAG000053	ADDNTAG005620	Dn-Dn	TTCTTTTTAGATGTCGCGAGCTGCG	GCCGAATGGGCCCTGTCCTACAGTG	12	7942	9713	TFEB	117177	472	RAB3IP
DBDNTAG000053	ADDNTAG005621	Dn-Dn	TTCTTTTTAGATGTCGCGAGCTGCG	ACGATTGCCTCCGAAGGAACATAAA	4	7942	9713	TFEB	86614	10543	HSFY1
DBDNTAG000053	ADDNTAG005625	Dn-Dn	TTCTTTTTAGATGTCGCGAGCTGCG	AGCGGACCGACAGGCCAAGGGAAAG	13	7942	9713	TFEB	2237	3978	FEN1
DBDNTAG000053	ADDNTAG005633	Dn-Dn	TTCTTTTTAGATGTCGCGAGCTGCG	GCTATTTTTATTCGTCTTCTGATCC	15	7942	9713	TFEB	283385	10821	MORN3
DBDNTAG000053	ADDNTAG005641	Dn-Dn	TTCTTTTTAGATGTCGCGAGCTGCG	AAAGGTGGGCGTAACCGAGTGCTAG	3	7942	9713	TFEB	7020	2584	TFAP2A
DBDNTAG000053	ADDNTAG005648	Dn-Dn	TTCTTTTTAGATGTCGCGAGCTGCG	CCGCGAATTATTCCATTGTAGTATC	15	7942	9713	TFEB	84265	3395	POLR3GL
DBDNTAG000053	ADDNTAG005649	Dn-Dn	TTCTTTTTAGATGTCGCGAGCTGCG	CATTACCATGCGTTGTCCGCCACAA	5	7942	9713	TFEB	11091	3721	WDR5
DBDNTAG000053	ADDNTAG005653	Dn-Dn	TTCTTTTTAGATGTCGCGAGCTGCG	GGCCCAGGCGCCTCCAACCGCTCAC	32	7942	9713	TFEB	56891	13142	LGALS14
DBDNTAG000053	ADDNTAG005654	Dn-Dn	TTCTTTTTAGATGTCGCGAGCTGCG	ACGAGCTAACTATGCTCATAACACC	7	7942	9713	TFEB	5295	12865	PIK3R1
DBDNTAG000053	ADDNTAG005656	Dn-Dn	TTCTTTTTAGATGTCGCGAGCTGCG	CATCAAGGTTAATCGTATAGTCCTC	7	7942	9713	TFEB	27316	4635	RBMX
DBDNTAG000053	ADDNTAG005669	Dn-Dn	TTCTTTTTAGATGTCGCGAGCTGCG	CGTCCCGGACCCACAGTTCTCACAA	6	7942	9713	TFEB	1627	3370	DBN1
DBDNTAG000053	ADDNTAG005677	Dn-Dn	TTCTTTTTAGATGTCGCGAGCTGCG	TTCATAAACTCCCTCTCAAGCACTC	21	7942	9713	TFEB	2623	6313	GATA1
DBDNTAG000053	ADDNTAG005681	Dn-Dn	TTCTTTTTAGATGTCGCGAGCTGCG	GAGGAAGGCATCGAAGATTAACTCC	8	7942	9713	TFEB	90	9802	ACVR1
DBDNTAG000053	ADDNTAG005687	Dn-Dn	TTCTTTTTAGATGTCGCGAGCTGCG	TGCGCCATTTAACGCCCAGCCTCAT	2	7942	9713	TFEB	1026	3192	CDKN1A
DBDNTAG000053	ADDNTAG005688	Dn-Dn	TTCTTTTTAGATGTCGCGAGCTGCG	AAGAGACAATGCTTCTTTGAGCAGC	32	7942	9713	TFEB	6385	12920	SDC4
DBDNTAG000053	ADDNTAG005698	Dn-Dn	TTCTTTTTAGATGTCGCGAGCTGCG	CTCGAATCGTCCTACAAGAGATCAC	14	7942	9713	TFEB	4835	5046	NQO2
DBDNTAG000053	ADDNTAG005709	Dn-Dn	TTCTTTTTAGATGTCGCGAGCTGCG	TAACTTACTTATGGCGTAAATGGCG	27	7942	9713	TFEB	23429	1644	RYBP
DBDNTAG000053	ADDNTAG005718	Dn-Dn	TTCTTTTTAGATGTCGCGAGCTGCG	CTGGGCATTTACGGGACGATCGGTA	21	7942	9713	TFEB	2119	4522	ETV5
DBDNTAG000053	ADDNTAG005729	Dn-Dn	TTCTTTTTAGATGTCGCGAGCTGCG	CGGGATTGTAACGTGCCCGCAACTC	27	7942	9713	TFEB	2167	5627	FABP4
DBDNTAG000053	ADDNTAG005732	Dn-Dn	TTCTTTTTAGATGTCGCGAGCTGCG	CAGCAGCCAACGGAAATGTGAAAG	11	7942	9713	TFEB	6385	12920	SDC4
DBDNTAG000053	ADDNTAG005737	Dn-Dn	TTCTTTTTAGATGTCGCGAGCTGCG	ATCTCAACACATAGAAGTGATACCA	3	7942	9713	TFEB	59348	5946	ZNF350
DBDNTAG000053	ADDNTAG005740	Dn-Dn	TTCTTTTTAGATGTCGCGAGCTGCG	CGGTAATATTCTTAACAAGTGCCAT	34	7942	9713	TFEB	5979	4203	RET
DBDNTAG000053	ADDNTAG005747	Dn-Dn	TTCTTTTTAGATGTCGCGAGCTGCG	TAACCTGGCGCAAAGCATAAAGGCA	22	7942	9713	TFEB	4909	636	NTF4
DBDNTAG000053	ADDNTAG005748	Dn-Dn	TTCTTTTTAGATGTCGCGAGCTGCG	CCTCTGGCAAGGGGCTCCCTCAACG	23	7942	9713	TFEB	2810	902	SFN
DBDNTAG000053	ADDNTAG005750	Dn-Dn	TTCTTTTTAGATGTCGCGAGCTGCG	TAACCCCTAAGCACAACTATCTTTC	1	7942	9713	TFEB	1017	3469	CDK2
DBDNTAG000053	ADDNTAG005757	Dn-Dn	TTCTTTTTAGATGTCGCGAGCTGCG	CCAGAACCGGGCTACCAGCCATATG	5	7942	9713	TFEB	1488	8833	CTBP2
DBDNTAG000053	ADDNTAG005759	Dn-Dn	TTCTTTTTAGATGTCGCGAGCTGCG	CATCGCACTGAGCTCGCCCCCCCCA	7	7942	9713	TFEB	6500	6671	SKP1
DBDNTAG000053	ADDNTAG005762	Dn-Dn	TTCTTTTTAGATGTCGCGAGCTGCG	GTGGTAATCCTCCCTCACCCCCAGT	11	7942	9713	TFEB	9409	3837	PEX16
DBDNTAG000053	ADDNTAG005764	Dn-Dn	TTCTTTTTAGATGTCGCGAGCTGCG	CTACGAATGAATATGTTGACGTCCG	12	7942	9713	TFEB	572	3706	BAD
DBDNTAG000053	ADDNTAG005766	Dn-Dn	TTCTTTTTAGATGTCGCGAGCTGCG	TCTGGAGTCAGCCCGTGACAGGACT	12	7942	9713	TFEB	8115	3768	TCL1A
DBDNTAG000053	ADDNTAG005770	Dn-Dn	TTCTTTTTAGATGTCGCGAGCTGCG	TTACTCCGCTGCAGCCACACCATTG	4	7942	9713	TFEB	8795	2710	TNFRSF10B
DBDNTAG000053	ADDNTAG005771	Dn-Dn	TTCTTTTTAGATGTCGCGAGCTGCG	CTCTCAAGCAACTCGTTTAACACTA	26	7942	9713	TFEB	977	6007	CD151
DBDNTAG000053	ADDNTAG005776	Dn-Dn	TTCTTTTTAGATGTCGCGAGCTGCG	CCCCCCTTACGCCGATTCGCCGTCA	29	7942	9713	TFEB	8463	5240	TEAD2
DBDNTAG000053	ADDNTAG005780	Dn-Dn	TTCTTTTTAGATGTCGCGAGCTGCG	CCGCCTAGAACCTTTGTGGACCTAA	6	7942	9713	TFEB	51013	1684	EXOSC1
DBDNTAG000053	ADDNTAG005782	Dn-Dn	TTCTTTTTAGATGTCGCGAGCTGCG	ATCCTCCTCTGTTTTAGATTACGTG	5	7942	9713	TFEB	6629	10033	SNRPB2
DBDNTAG000053	ADDNTAG005786	Dn-Dn	TTCTTTTTAGATGTCGCGAGCTGCG	CACTATTGAAGACAATGCTAGCGGT	38	7942	9713	TFEB	64785	4758	GINS3
DBDNTAG000053	ADDNTAG005794	Dn-Dn	TTCTTTTTAGATGTCGCGAGCTGCG	CGGTGCCAGCCAGTCACGCGTGATG	27	7942	9713	TFEB	6955	8439
DBDNTAG000053	ADDNTAG005795	Dn-Dn	TTCTTTTTAGATGTCGCGAGCTGCG	TCGACAGCGTTCGCGAGCAAACGAT	9	7942	9713	TFEB	8743	10053	TNFSF10
DBDNTAG000053	ADDNTAG005798	Dn-Dn	TTCTTTTTAGATGTCGCGAGCTGCG	CCTCTTTCCCAGGCTCCCGTTCATT	4	7942	9713	TFEB	83417	56797	FCRL4
DBDNTAG000053	ADDNTAG005799	Dn-Dn	TTCTTTTTAGATGTCGCGAGCTGCG	TCCCCTGCAAAATCTAGTCAACGCG	5	7942	9713	TFEB	29121	8186	CLEC2D
DBDNTAG000053	ADDNTAG005808	Dn-Dn	TTCTTTTTAGATGTCGCGAGCTGCG	AAGAGACGAACATGTAGCTTACTGG	52	7942	9713	TFEB	4781	2723	NFIB
DBDNTAG000053	ADDNTAG005811	Dn-Dn	TTCTTTTTAGATGTCGCGAGCTGCG	AGTACTCAGTCCTCAAGCTCAACCT	16	7942	9713	TFEB	539	6684	ATP5O
DBDNTAG000053	ADDNTAG005816	Dn-Dn	TTCTTTTTAGATGTCGCGAGCTGCG	CGATCAGGACTCTCAACAAACACAC	14	7942	9713	TFEB	5747	1682	PTK2
DBDNTAG000053	ADDNTAG005823	Dn-Dn	TTCTTTTTAGATGTCGCGAGCTGCG	GCTATCCTAGCTGCACCCTTTCTCT	20	7942	9713	TFEB	85865	7914	GTPBP10
DBDNTAG000053	ADDNTAG005832	Dn-Dn	TTCTTTTTAGATGTCGCGAGCTGCG	CCGCCACTGGACAAGACGTAGCTGC	5	7942	9713	TFEB	80204	54835	FBXO11
DBDNTAG000053	ADDNTAG005839	Dn-Dn	TTCTTTTTAGATGTCGCGAGCTGCG	CCATTGGGCTCTTACCCAATGACGC	4	7942	9713	TFEB	2131	3419	EXT1
DBDNTAG000053	ADDNTAG005840	Dn-Dn	TTCTTTTTAGATGTCGCGAGCTGCG	ACTACGATTTGCGACTATGTGTAAC	1	7942	9713	TFEB	222484	10152	LNX2
DBDNTAG000053	ADDNTAG005844	Dn-Dn	TTCTTTTTAGATGTCGCGAGCTGCG	TACACCCAAAACAACAAGCTCTAA	2	7942	9713	TFEB	83990	55128	BRIP1
DBDNTAG000053	ADDNTAG005861	Dn-Dn	TTCTTTTTAGATGTCGCGAGCTGCG	CGCACGCTGACTTCCAACATGGCGT	15	7942	9713	TFEB	665	2427	BNIP3L
DBDNTAG000053	ADDNTAG005862	Dn-Dn	TTCTTTTTAGATGTCGCGAGCTGCG	CCCAACCTATCACTATACTCATGCA	41	7942	9713	TFEB	2355	5414	FOSL2
DBDNTAG000053	ADDNTAG005865	Dn-Dn	TTCTTTTTAGATGTCGCGAGCTGCG	CATAATTTAACGAACGCTCAGAACC	14	7942	9713	TFEB	6373	5588	CXCL11
DBDNTAG000053	ADDNTAG005871	Dn-Dn	TTCTTTTTAGATGTCGCGAGCTGCG	TTCCAGCCAGTTCTCGGTTGAGTAA	6	7942	9713	TFEB		553
DBDNTAG000053	ADDNTAG005873	Dn-Dn	TTCTTTTTAGATGTCGCGAGCTGCG	AAAACACAATAGCACGAGACGCATT	3	7942	9713	TFEB	27125	8778	AFF4
DBDNTAG000053	ADDNTAG005875	Dn-Dn	TTCTTTTTAGATGTCGCGAGCTGCG	GATTATATGTGAATGAGAATGGGTT	13	7942	9713	TFEB	7430	5815	EZR
DBDNTAG000053	ADDNTAG005880	Dn-Dn	TTCTTTTTAGATGTCGCGAGCTGCG	ACTTTTAACCATGGAATCAGTAGAA	18	7942	9713	TFEB	166	53886	AES
DBDNTAG000053	ADDNTAG005894	Dn-Dn	TTCTTTTTAGATGTCGCGAGCTGCG	GCCCTCATCTACTAAGAGCCCCCGC	15	7942	9713	TFEB	147872	9267	CCDC155
DBDNTAG000053	ADDNTAG005898	Dn-Dn	TTCTTTTTAGATGTCGCGAGCTGCG	ACGATATCACCATCTCTTTCCGTGT	6	7942	9713	TFEB		13722
DBDNTAG000053	ADDNTAG005903	Dn-Dn	TTCTTTTTAGATGTCGCGAGCTGCG	ATAACTGGACAAATAATACTCAAT	41	7942	9713	TFEB	159989	2276	CCDC67
DBDNTAG000053	ADDNTAG005906	Dn-Dn	TTCTTTTTAGATGTCGCGAGCTGCG	CCCAAACAGAGAACCGGGACTACTA	19	7942	9713	TFEB	8945	9477	BTRC
DBDNTAG000053	ADDNTAG005908	Dn-Dn	TTCTTTTTAGATGTCGCGAGCTGCG	CGATACCAACTGCAAGGAGGATAAA	2	7942	9713	TFEB	1856	2949	DVL2
DBDNTAG000053	ADDNTAG005911	Dn-Dn	TTCTTTTTAGATGTCGCGAGCTGCG	TATCCCAAAGACGCAAGATACCCAC	6	7942	9713	TFEB	4292	2713	MLH1
DBDNTAG000053	ADDNTAG005914	Dn-Dn	TTCTTTTTAGATGTCGCGAGCTGCG	TTACTTTTTCAGCAATGTAAGGGCT	8	7942	9713	TFEB	7189	2094	TRAF6
DBDNTAG000053	ADDNTAG005920	Dn-Dn	TTCTTTTTAGATGTCGCGAGCTGCG	GGACACAACCCAGTCGCGCTCCGCG	21	7942	9713	TFEB	26051	56325	PPP1R16B
DBDNTAG000053	ADDNTAG005924	Dn-Dn	TTCTTTTTAGATGTCGCGAGCTGCG	CGCTCCACGGGCCGGTCGCTCAGCC	5	7942	9713	TFEB	55356	1228	SLC22A15
DBDNTAG000053	ADDNTAG005930	Dn-Dn	TTCTTTTTAGATGTCGCGAGCTGCG	CTTGCGGGAGTACACGAGGATCGGT	32	7942	9713	TFEB	54880	12054	BCOR
DBDNTAG000053	ADDNTAG005934	Dn-Dn	TTCTTTTTAGATGTCGCGAGCTGCG	ATGTCTGTCTCCACAAGTAGATACA	27	7942	9713	TFEB	27434	14683	POLM
DBDNTAG000053	ADDNTAG005936	Dn-Dn	TTCTTTTTAGATGTCGCGAGCTGCG	GTGAGTGAGAGACATAAAAACTCGT	29	7942	9713	TFEB	3043	5808	HBB
DBDNTAG000053	ADDNTAG005937	Dn-Dn	TTCTTTTTAGATGTCGCGAGCTGCG	ATTACGTCGCGCTGAGCACGTCCAG	10	7942	9713	TFEB	55093	4786	WDYHV1
DBDNTAG000053	ADDNTAG005943	Dn-Dn	TTCTTTTTAGATGTCGCGAGCTGCG	CACCTTACTAGATGACTCCCTTATC	3	7942	9713	TFEB	2065	8886	ERBB3
DBDNTAG000053	ADDNTAG005947	Dn-Dn	TTCTTTTTAGATGTCGCGAGCTGCG	GCCACGCGCGAAACTTGTGGGTTAG	37	7942	9713	TFEB	55577	3233	NAGK
DBDNTAG000053	ADDNTAG005949	Dn-Dn	TTCTTTTTAGATGTCGCGAGCTGCG	ATACCAGACCCCAAAATACGAGTAC	14	7942	9713	TFEB	7918	4771	GPANK1
DBDNTAG000053	ADDNTAG005958	Dn-Dn	TTCTTTTTAGATGTCGCGAGCTGCG	CCGACTCAAACTCCTAATAATAAAA	12	7942	9713	TFEB	54550	467	NECAB2
DBDNTAG000053	ADDNTAG005961	Dn-Dn	TTCTTTTTAGATGTCGCGAGCTGCG	CTCGACAGGTCGCCGGCGGACATCA	63	7942	9713	TFEB	59349	4623	KLHL12
DBDNTAG000053	ADDNTAG005968	Dn-Dn	TTCTTTTTAGATGTCGCGAGCTGCG	ACAAAAAATCAGCCGCTACGTTCTT	18	7942	9713	TFEB	57696	1725	DDX55
DBDNTAG000053	ADDNTAG005972	Dn-Dn	TTCTTTTTAGATGTCGCGAGCTGCG	ATATACATTTATATCAAAACGAGAA	10	7942	9713	TFEB	1487	6221	CTBP1
DBDNTAG000053	ADDNTAG005977	Dn-Dn	TTCTTTTTAGATGTCGCGAGCTGCG	GGCAAGCGTGCTGTGAGCAGAAATA	13	7942	9713	TFEB	5530	8407	PPP3CA
DBDNTAG000053	ADDNTAG005978	Dn-Dn	TTCTTTTTAGATGTCGCGAGCTGCG	GCGCCGCATTTCTCGTCTTTCGAAA	15	7942	9713	TFEB	79165	7646	LENG1
DBDNTAG000053	ADDNTAG005985	Dn-Dn	TTCTTTTTAGATGTCGCGAGCTGCG	CCCCTGCGCCCCCTTCTATCCTCTT	9	7942	9713	TFEB	387032	7101	ZKSCAN4
DBDNTAG000053	ADDNTAG005987	Dn-Dn	TTCTTTTTAGATGTCGCGAGCTGCG	ATGTCCGCCTGTGAGATGTATTACT	15	7942	9713	TFEB	84265	3395	POLR3GL
DBDNTAG000053	ADDNTAG005997	Dn-Dn	TTCTTTTTAGATGTCGCGAGCTGCG	CACTCTAAAACCTGCTGCCGAGCAA	15	7942	9713	TFEB	2263	71073	FGFR2
DBDNTAG000053	ADDNTAG006001	Dn-Dn	TTCTTTTTAGATGTCGCGAGCTGCG	TGTGGGTCAAATCCTAGGAAACCTG	8	7942	9713	TFEB	51440	1235	HPCAL4
DBDNTAG000053	ADDNTAG006005	Dn-Dn	TTCTTTTTAGATGTCGCGAGCTGCG	CCACCCACTTAGGCCCTCCTGCCCG	40	7942	9713	TFEB	2287	273	FKBP3
DBDNTAG000053	ADDNTAG006008	Dn-Dn	TTCTTTTTAGATGTCGCGAGCTGCG	TGGAAACAGCGCTGCTATGGTTCAC	25	7942	9713	TFEB	4969	1986	OGN
DBDNTAG000053	ADDNTAG006013	Dn-Dn	TTCTTTTTAGATGTCGCGAGCTGCG	GAGGCGTCCCACACGATATAATGGT	12	7942	9713	TFEB	6278	8048	S100A7
DBDNTAG000053	ADDNTAG006027	Dn-Dn	TTCTTTTTAGATGTCGCGAGCTGCG	AATCCACCTCTGACGCTACAACAGA	49	7942	9713	TFEB	4188	5143	MDFI
DBDNTAG000053	ADDNTAG006029	Dn-Dn	TTCTTTTTAGATGTCGCGAGCTGCG	CTACGATAGTTGGGCACTTATATTG	37	7942	9713	TFEB	5156	9079	PDGFRA
DBDNTAG000053	ADDNTAG006031	Dn-Dn	TTCTTTTTAGATGTCGCGAGCTGCG	CCATGTCGGCGCAACCCCAGAGCAT	3	7942	9713	TFEB	6427	11028	SRSF2
DBDNTAG000053	ADDNTAG006033	Dn-Dn	TTCTTTTTAGATGTCGCGAGCTGCG	GCGCGCCGTAGTGCTGGTTGTAGGC	3	7942	9713	TFEB	2801	7345	GOLGA2
DBDNTAG000053	ADDNTAG006037	Dn-Dn	TTCTTTTTAGATGTCGCGAGCTGCG	TGGATCAGTCTCCAGTTAGGTCTCC	2	7942	9713	TFEB	6277	2788	S100A6
DBDNTAG000053	ADDNTAG006044	Dn-Dn	TTCTTTTTAGATGTCGCGAGCTGCG	GCCTAGCCAATGTCAGACACCCAC	23	7942	9713	TFEB	4162	11980	MCAM
DBDNTAG000053	ADDNTAG006045	Dn-Dn	TTCTTTTTAGATGTCGCGAGCTGCG	TGGAATAGTTTTTTTGGAGATTGCC	34	7942	9713	TFEB	56655	13516	POLE4
DBDNTAG000053	ADDNTAG006046	Dn-Dn	TTCTTTTTAGATGTCGCGAGCTGCG	GACCAAAGTTACAGATACACTCCCC	24	7942	9713	TFEB	9112	8956	MTA1
DBDNTAG000053	ADDNTAG006047	Dn-Dn	TTCTTTTTAGATGTCGCGAGCTGCG	CTCCTAGCCTTTCAATCACTCTTCC	10	7942	9713	TFEB	11060	326	WWP2
DBDNTAG000053	ADDNTAG006056	Dn-Dn	TTCTTTTTAGATGTCGCGAGCTGCG	AGATTACATGTCGCTTCTAGGGAAT	8	7942	9713	TFEB	93426	9395	SYCE1
DBDNTAG000053	ADDNTAG006057	Dn-Dn	TTCTTTTTAGATGTCGCGAGCTGCG	ACATACAGAGATCAAAGATTGCGTC	11	7942	9713	TFEB	5155	9318	PDGFB
DBDNTAG000053	ADDNTAG006066	Dn-Dn	TTCTTTTTAGATGTCGCGAGCTGCG	CAACAAAGGAAGTAAGTAGCTACAC	5	7942	9713	TFEB	4779	3011	NFE2L1
DBDNTAG000053	ADDNTAG006071	Dn-Dn	TTCTTTTTAGATGTCGCGAGCTGCG	TCTTTCACGCAACTGATTAAATTAT	6	7942	9713	TFEB	7690	11184	ZNF131
DBDNTAG000053	ADDNTAG006072	Dn-Dn	TTCTTTTTAGATGTCGCGAGCTGCG	CAAATTGCTTCCGCTTTCCCCCCTT	18	7942	9713	TFEB	6672	7188	SP100
DBDNTAG000053	ADDNTAG006077	Dn-Dn	TTCTTTTTAGATGTCGCGAGCTGCG	TTCACGTAAAGTATTTCGAACAACA	3	7942	9713	TFEB	80028	8824	FBXL18
DBDNTAG000053	ADDNTAG006078	Dn-Dn	TTCTTTTTAGATGTCGCGAGCTGCG	CCCGTCCAGCTCAGCCCTCTCACCC	24	7942	9713	TFEB	2801	7345	GOLGA2
DBDNTAG000053	ADDNTAG006081	Dn-Dn	TTCTTTTTAGATGTCGCGAGCTGCG	CGAGGCGGCCCTCCGACAGACCGGT	20	7942	9713	TFEB	23085	8949	ERC1
DBDNTAG000053	ADDNTAG006090	Dn-Dn	TTCTTTTTAGATGTCGCGAGCTGCG	ACCCACAGTTCGCATCTCACTCATT	9	7942	9713	TFEB	55885	1184	LMO3
DBDNTAG000053	ADDNTAG006095	Dn-Dn	TTCTTTTTAGATGTCGCGAGCTGCG	CCGGGCGGCTCTGGTGACTCGGTCT	9	7942	9713	TFEB	23281	9746	MTUS2
DBDNTAG000053	ADDNTAG006096	Dn-Dn	TTCTTTTTAGATGTCGCGAGCTGCG	AGCATAATTTTTCTGATCGACTTGC	27	7942	9713	TFEB	140258	53744	KRTAP13-1
DBDNTAG000053	ADDNTAG006097	Dn-Dn	TTCTTTTTAGATGTCGCGAGCTGCG	AAATGTTTATAAGTCTTCTGCGTAA	20	7942	9713	TFEB	694	5844	BTG1
DBDNTAG000053	ADDNTAG006098	Dn-Dn	TTCTTTTTAGATGTCGCGAGCTGCG	ACGTAGCACACACGTAGAGCGTTGG	27	7942	9713	TFEB	11126	7623	CD160
DBDNTAG000053	ADDNTAG006112	Dn-Dn	TTCTTTTTAGATGTCGCGAGCTGCG	GATGATTCGGACTGAGGTTAGAAGG	14	7942	9713	TFEB	5894	732	RAF1
DBDNTAG000053	ADDNTAG006122	Dn-Dn	TTCTTTTTAGATGTCGCGAGCTGCG	CCAACACAGTCTTAAAAAATGTGGG	13	7942	9713	TFEB	9341	5658	VAMP3
DBDNTAG000053	ADDNTAG006129	Dn-Dn	TTCTTTTTAGATGTCGCGAGCTGCG	TTGTATCTTCTTTTACTGCTAAATC	13	7942	9713	TFEB	5824	3171	PEX19
DBDNTAG000053	ADDNTAG006132	Dn-Dn	TTCTTTTTAGATGTCGCGAGCTGCG	CTTCAATACTGCGCTATGATGAAAT	4	7942	9713	TFEB	29126	13856	CD274
DBDNTAG000053	ADDNTAG006134	Dn-Dn	TTCTTTTTAGATGTCGCGAGCTGCG	GACATTAGCTAACTTTAACGTGGGT	9	7942	9713	TFEB	84140	53030	FAM161A
DBDNTAG000053	ADDNTAG006135	Dn-Dn	TTCTTTTTAGATGTCGCGAGCTGCG	TAGTCAGTCACGGTCATTTCTTCCC	10	7942	9713	TFEB	5562	10350	PRKAA1
DBDNTAG000053	ADDNTAG006144	Dn-Dn	TTCTTTTTAGATGTCGCGAGCTGCG	ACCCCCTCAGCACACAACCGCCCTG	16	7942	9713	TFEB	6427	11028	SRSF2
DBDNTAG000053	ADDNTAG006148	Dn-Dn	TTCTTTTTAGATGTCGCGAGCTGCG	GCCGTCAAAACTGGACCGTGTGAGA	14	7942	9713	TFEB	914	8288	CD2
DBDNTAG000053	ADDNTAG006152	Dn-Dn	TTCTTTTTAGATGTCGCGAGCTGCG	TGAGTGGTACAGGAAAATCTATCAT	38	7942	9713	TFEB	2171	605	FABP5
DBDNTAG000053	ADDNTAG006154	Dn-Dn	TTCTTTTTAGATGTCGCGAGCTGCG	CATGAATGCGCCCATCAGAACAAGC	66	7942	9713	TFEB	89857	9706	KLHL6
DBDNTAG000053	ADDNTAG006170	Dn-Dn	TTCTTTTTAGATGTCGCGAGCTGCG	TCCCGGACCAGTTACAATGCTACAT	14	7942	9713	TFEB	2173	2673	FABP7
DBDNTAG000053	ADDNTAG006176	Dn-Dn	TTCTTTTTAGATGTCGCGAGCTGCG	GTTCATGATTAATAAATCAAGGAAA	30	7942	9713	TFEB	729991	9076	MEF2BNB
DBDNTAG000053	ADDNTAG006183	Dn-Dn	TTCTTTTTAGATGTCGCGAGCTGCG	TATGTCTCCAGCCCGCTGCAAACTA	26	7942	9713	TFEB	595	3587	CCND1
DBDNTAG000053	ADDNTAG006189	Dn-Dn	TTCTTTTTAGATGTCGCGAGCTGCG	ACCTAAACGCCCCGATCGAGCATCC	17	7942	9713	TFEB	1788	11403	DNMT3A
DBDNTAG000053	ADDNTAG006192	Dn-Dn	TTCTTTTTAGATGTCGCGAGCTGCG	TCTTGCACGTAAACTTGGCGAGTCT	8	7942	9713	TFEB	55802	4735	DCP1A
DBDNTAG000053	ADDNTAG006193	Dn-Dn	TTCTTTTTAGATGTCGCGAGCTGCG	ACGCAAGCGATCACCCAAAGTTGAC	16	7942	9713	TFEB	3188	53339	HNRNPH2
DBDNTAG000053	ADDNTAG006197	Dn-Dn	TTCTTTTTAGATGTCGCGAGCTGCG	GACGAGCGAGCAGACTATACCATTA	20	7942	9713	TFEB	6827	4185	SUPT4H1
DBDNTAG000053	ADDNTAG006202	Dn-Dn	TTCTTTTTAGATGTCGCGAGCTGCG	ACCCGTTAATCATCAAGTACATGCG	7	7942	9713	TFEB	8685	7750	MARCO
DBDNTAG000053	ADDNTAG006203	Dn-Dn	TTCTTTTTAGATGTCGCGAGCTGCG	ACAGCGCCAACAGTTAAATTACCAA	22	7942	9713	TFEB	54763	53212	ROPN1
DBDNTAG000053	ADDNTAG006214	Dn-Dn	TTCTTTTTAGATGTCGCGAGCTGCG	CCCACATCCACGCGTGTCATTAAAA	1	7942	9713	TFEB	572	3706	BAD
DBDNTAG000053	ADDNTAG006215	Dn-Dn	TTCTTTTTAGATGTCGCGAGCTGCG	AGCGCTGAGGGCATCAGCCTCCAAA	7	7942	9713	TFEB	59343	11350	SENP2
DBDNTAG000053	ADDNTAG006225	Dn-Dn	TTCTTTTTAGATGTCGCGAGCTGCG	AAACAAGATTGAATGACTATAAAGC	10	7942	9713	TFEB	9341	5658	VAMP3
DBDNTAG000053	ADDNTAG006226	Dn-Dn	TTCTTTTTAGATGTCGCGAGCTGCG	ATCGCCAAAGCACATCTCTCAGTAC	9	7942	9713	TFEB	5901	231	RAN
DBDNTAG000053	ADDNTAG006229	Dn-Dn	TTCTTTTTAGATGTCGCGAGCTGCG	AATACACCCCTAGCGAGTAACAAGT	4	7942	9713	TFEB	25855	6651	BRMS1
DBDNTAG000053	ADDNTAG006244	Dn-Dn	TTCTTTTTAGATGTCGCGAGCTGCG	CTGATGCGACCACAGGAATTCCACG	18	7942	9713	TFEB	293	427	SLC25A6
DBDNTAG000053	ADDNTAG006247	Dn-Dn	TTCTTTTTAGATGTCGCGAGCTGCG	AGTCTATGATCCGGAAGAAAATGTA	32	7942	9713	TFEB	3937	1108	LCP2
DBDNTAG000053	ADDNTAG006250	Dn-Dn	TTCTTTTTAGATGTCGCGAGCTGCG	TGGCGTCATGATCCATAAATGGTAA	10	7942	9713	TFEB	9967	53086	THRAP3
DBDNTAG000053	ADDNTAG006260	Dn-Dn	TTCTTTTTAGATGTCGCGAGCTGCG	ATTCCCGCACCTCTTTCGGCCGCGC	5	7942	9713	TFEB	79145	7466	CHCHD7
DBDNTAG000053	ADDNTAG006261	Dn-Dn	TTCTTTTTAGATGTCGCGAGCTGCG	TGGACAATTCACGTTACACATTCTC	19	7942	9713	TFEB	901	9929	CCNG2
DBDNTAG000053	ADDNTAG006267	Dn-Dn	TTCTTTTTAGATGTCGCGAGCTGCG	TTAAATAAACAAAACTGCAGAGATT	3	7942	9713	TFEB	54550	467	NECAB2
DBDNTAG000053	ADDNTAG006273	Dn-Dn	TTCTTTTTAGATGTCGCGAGCTGCG	TAATGCGCCACACAAGAACAAACTA	4	7942	9713	TFEB	51562	5480	MBIP
DBDNTAG000053	ADDNTAG006277	Dn-Dn	TTCTTTTTAGATGTCGCGAGCTGCG	AGAACGCTGTGATACTCCACAATCA	14	7942	9713	TFEB	23568	3431	ARL2BP
DBDNTAG000053	ADDNTAG006279	Dn-Dn	TTCTTTTTAGATGTCGCGAGCTGCG	ATTGCTAAGGCACGCCATGGTCGAA	6	7942	9713	TFEB	5914	4558	RARA
DBDNTAG000053	ADDNTAG006280	Dn-Dn	TTCTTTTTAGATGTCGCGAGCTGCG	CCTTTACCACTTTTGAACGGGCCGA	1	7942	9713	TFEB	10403	9868	KNTC2
DBDNTAG000053	ADDNTAG006292	Dn-Dn	TTCTTTTTAGATGTCGCGAGCTGCG	GCACCATGAAAATAAACTTAACGCC	17	7942	9713	TFEB	91653	8764	BOC
DBDNTAG000053	ADDNTAG006293	Dn-Dn	TTCTTTTTAGATGTCGCGAGCTGCG	ACACTCTATAATACACCCGCCTAAC	9	7942	9713	TFEB	4779	3011	NFE2L1
DBDNTAG000053	ADDNTAG006295	Dn-Dn	TTCTTTTTAGATGTCGCGAGCTGCG	CCGTCACGTCACGCCACCAACCTTA	9	7942	9713	TFEB	6672	7188	SP100
DBDNTAG000053	ADDNTAG006296	Dn-Dn	TTCTTTTTAGATGTCGCGAGCTGCG	GTGCCGCCTATAACGGCAGCCTAAA	2	7942	9713	TFEB	283651	52778
DBDNTAG000053	ADDNTAG006298	Dn-Dn	TTCTTTTTAGATGTCGCGAGCTGCG	AAACACAAAACAGACCCATGCCTTT	48	7942	9713	TFEB	2246	9975	FGF1
DBDNTAG000053	ADDNTAG006299	Dn-Dn	TTCTTTTTAGATGTCGCGAGCTGCG	AACGTGATATTTGCGATATCCTAA	15	7942	9713	TFEB	8738	510	CRADD
DBDNTAG000053	ADDNTAG006301	Dn-Dn	TTCTTTTTAGATGTCGCGAGCTGCG	TTGAGTACAAACTAAAGCCTGTAAA	22	7942	9713	TFEB	10962	3085	MLLT11
DBDNTAG000053	ADDNTAG006305	Dn-Dn	TTCTTTTTAGATGTCGCGAGCTGCG	ATCGCCTACTGGACATGTAATAATT	29	7942	9713	TFEB	347	4506	APOD
DBDNTAG000053	ADDNTAG006310	Dn-Dn	TTCTTTTTAGATGTCGCGAGCTGCG	GGGCCAGCCGCCCTCAGGCTCCGTG	35	7942	9713	TFEB	7004	779	TEAD4
DBDNTAG000053	ADDNTAG006312	Dn-Dn	TTCTTTTTAGATGTCGCGAGCTGCG	CAGTCCTGTTCACTTCTGTGGCTAA	24	7942	9713	TFEB	124583	117	CANT1
DBDNTAG000053	ADDNTAG006315	Dn-Dn	TTCTTTTTAGATGTCGCGAGCTGCG	CTCTGGAACGAATAATCGTCATTAA	5	7942	9713	TFEB	10563	6321	CXCL13
DBDNTAG000053	ADDNTAG006325	Dn-Dn	TTCTTTTTAGATGTCGCGAGCTGCG	CAATGTGAACTTCCTGATAAGCCAA	17	7942	9713	TFEB	85865	7914	GTPBP10
DBDNTAG000053	ADDNTAG006326	Dn-Dn	TTCTTTTTAGATGTCGCGAGCTGCG	AGTACGTTCGACCGTTACTGCGCGA	9	7942	9713	TFEB	2810	902	SFN
DBDNTAG000053	ADDNTAG006327	Dn-Dn	TTCTTTTTAGATGTCGCGAGCTGCG	CGAGCCGAACCCCCCCGAGCACCGT	2	7942	9713	TFEB	117178	10081	SSX2IP
DBDNTAG000053	ADDNTAG006328	Dn-Dn	TTCTTTTTAGATGTCGCGAGCTGCG	GACGGTGAGAACTAAGAGAGACACT	15	7942	9713	TFEB	3535	7194
DBDNTAG000053	ADDNTAG006329	Dn-Dn	TTCTTTTTAGATGTCGCGAGCTGCG	TTTCTACCCCTAGCCGTTAAGTTTA	4	7942	9713	TFEB	767	776	CA8
DBDNTAG000053	ADDNTAG006336	Dn-Dn	TTCTTTTTAGATGTCGCGAGCTGCG	CGCGTGGCACCTACTGTTACTTGCA	1	7942	9713	TFEB	79608	1177	RIC3
DBDNTAG000053	ADDNTAG006342	Dn-Dn	TTCTTTTTAGATGTCGCGAGCTGCG	AACAAATCGCCAAGGTCAAGCCCTC	23	7942	9713	TFEB	23085	8949	ERC1
DBDNTAG000053	ADDNTAG006345	Dn-Dn	TTCTTTTTAGATGTCGCGAGCTGCG	ATATGCATAATCGCAAACAACTTGG	8	7942	9713	TFEB	3492	12271
DBDNTAG000053	ADDNTAG006346	Dn-Dn	TTCTTTTTAGATGTCGCGAGCTGCG	AATTGTGGGCGTAGAAATGTCCACG	3	7942	9713	TFEB	1997	9607	ELF1
DBDNTAG000053	ADDNTAG006349	Dn-Dn	TTCTTTTTAGATGTCGCGAGCTGCG	TCCCTCCCTCCCCCTGCATTACGCC	7	7942	9713	TFEB	23647	3971	ARFIP2
DBDNTAG000053	ADDNTAG006350	Dn-Dn	TTCTTTTTAGATGTCGCGAGCTGCG	ATGACCGTAAGACACTGCCCCACGC	10	7942	9713	TFEB	10	7722	NAT2
DBDNTAG000053	ADDNTAG006351	Dn-Dn	TTCTTTTTAGATGTCGCGAGCTGCG	AAGCCGCACGCTTGCGGTGTGAACT	25	7942	9713	TFEB	5802	8703	PTPRS
DBDNTAG000053	ADDNTAG006352	Dn-Dn	TTCTTTTTAGATGTCGCGAGCTGCG	CTATGCAATTGGTCGACCCCTCCGC	13	7942	9713	TFEB	2176	7699	FANCC
DBDNTAG000053	ADDNTAG006356	Dn-Dn	TTCTTTTTAGATGTCGCGAGCTGCG	AAGCCTTTGCCCGCAAAAGAGCAGT	8	7942	9713	TFEB	11047	7839	ADRM1
DBDNTAG000053	ADDNTAG006357	Dn-Dn	TTCTTTTTAGATGTCGCGAGCTGCG	CGCCTCCGCGGCCCACTCCCGCCTA	9	7942	9713	TFEB	10397	3886	NDRG1
DBDNTAG000053	ADDNTAG006361	Dn-Dn	TTCTTTTTAGATGTCGCGAGCTGCG	AGCAAAGGGCATCCCGGTATCTATT	33	7942	9713	TFEB	2623	6313	GATA1
DBDNTAG000053	ADDNTAG006363	Dn-Dn	TTCTTTTTAGATGTCGCGAGCTGCG	CCGTAATGCCGGGTGACAGCACGAA	38	7942	9713	TFEB	977	6007	CD151
DBDNTAG000053	ADDNTAG006364	Dn-Dn	TTCTTTTTAGATGTCGCGAGCTGCG	ACGTGACAAATCACATAACTCGATA	24	7942	9713	TFEB	598	5989	BCL2L1
DBDNTAG000053	ADDNTAG006366	Dn-Dn	TTCTTTTTAGATGTCGCGAGCTGCG	CGGAAAATATCCTAAATCGACTTGG	12	7942	9713	TFEB		7194
DBDNTAG000053	ADDNTAG006368	Dn-Dn	TTCTTTTTAGATGTCGCGAGCTGCG	ACGTCGTTATGCCTAAAGTAGAAAA	32	7942	9713	TFEB	222389	9342	BEND7
DBDNTAG000053	ADDNTAG006369	Dn-Dn	TTCTTTTTAGATGTCGCGAGCTGCG	ACCCGCCCACTCCGTTGCCATCGCA	1	7942	9713	TFEB	11163	7272	NUDT4
DBDNTAG000053	ADDNTAG006374	Dn-Dn	TTCTTTTTAGATGTCGCGAGCTGCG	ACTAGGGGCTCGATCGCGTATTCTG	23	7942	9713	TFEB	7157	3774	TP53
DBDNTAG000053	ADDNTAG006380	Dn-Dn	TTCTTTTTAGATGTCGCGAGCTGCG	ACGAGATGGTCCACAAACACAGTTG	7	7942	9713	TFEB	3959	4002	LGALS3BP
DBDNTAG000053	ADDNTAG006382	Dn-Dn	TTCTTTTTAGATGTCGCGAGCTGCG	CTGTTAGCATATCGTAAAATCGTGG	30	7942	9713	TFEB	9491	9264	PSMF1
DBDNTAG000053	ADDNTAG006386	Dn-Dn	TTCTTTTTAGATGTCGCGAGCTGCG	GGAGAGCTCATAGCCCGATGTCATA	3	7942	9713	TFEB	23543	986	RBFOX2
DBDNTAG000053	ADDNTAG006389	Dn-Dn	TTCTTTTTAGATGTCGCGAGCTGCG	GACTGCGAAGCCTACAACACGACGG	1	7942	9713	TFEB	80304	10156	C2orf44
DBDNTAG000053	ADDNTAG006390	Dn-Dn	TTCTTTTTAGATGTCGCGAGCTGCG	CCTGAACTAGAGTTTATTGACAAAT	9	7942	9713	TFEB	7849	6077	PAX8
DBDNTAG000053	ADDNTAG006392	Dn-Dn	TTCTTTTTAGATGTCGCGAGCTGCG	AAAAGGCATTAGTGAATCCTTCCGA	24	7942	9713	TFEB	84612	10823	PARD6B
DBDNTAG000053	ADDNTAG006393	Dn-Dn	TTCTTTTTAGATGTCGCGAGCTGCG	ACCCCGGCCGCAGCATATACTCCTA	7	7942	9713	TFEB	64784	72113	CRTC3
DBDNTAG000053	ADDNTAG006397	Dn-Dn	TTCTTTTTAGATGTCGCGAGCTGCG	ACTCGAACTTTATACTCACACCAGT	13	7942	9713	TFEB	80028	8824	FBXL18
DBDNTAG000053	ADDNTAG006401	Dn-Dn	TTCTTTTTAGATGTCGCGAGCTGCG	ATTCCCGTTCATCACCCCAGCCATC	7	7942	9713	TFEB	9402	8327	GRAP2
DBDNTAG000053	ADDNTAG006412	Dn-Dn	TTCTTTTTAGATGTCGCGAGCTGCG	AGGAATTTTTAATACCTAGGCCATA	11	7942	9713	TFEB	64785	4758	GINS3
DBDNTAG000053	ADDNTAG006413	Dn-Dn	TTCTTTTTAGATGTCGCGAGCTGCG	GACCACAACGCGGATCACTCGACAA	10	7942	9713	TFEB	331	10062	XIAP
DBDNTAG000053	ADDNTAG006421	Dn-Dn	TTCTTTTTAGATGTCGCGAGCTGCG	ACGTTAGTATCCAACCTACCAAAAT	1	7942	9713	TFEB	178	14896	AGL
DBDNTAG000053	ADDNTAG006423	Dn-Dn	TTCTTTTTAGATGTCGCGAGCTGCG	TCTGAACACTCCCTGTCGCCATTCA	15	7942	9713	TFEB	5303	5506	PIN4
DBDNTAG000053	ADDNTAG006427	Dn-Dn	TTCTTTTTAGATGTCGCGAGCTGCG	ACAACATATGGTCTGATCCGGTAAC	13	7942	9713	TFEB	3937	1108	LCP2
DBDNTAG000053	ADDNTAG006433	Dn-Dn	TTCTTTTTAGATGTCGCGAGCTGCG	CCATTCGAGCTGGCGTGACGCGCTC	22	7942	9713	TFEB	4000	3903	LMNA
DBDNTAG000053	ADDNTAG006436	Dn-Dn	TTCTTTTTAGATGTCGCGAGCTGCG	GTTAAGTGTTGCCCTACTAATTGTA	6	7942	9713	TFEB	5824	3171	PEX19
DBDNTAG000053	ADDNTAG006437	Dn-Dn	TTCTTTTTAGATGTCGCGAGCTGCG	GCCTATGCAGAGTACCAAAACGGAG	5	7942	9713	TFEB	701	7871	BUB1B
DBDNTAG000053	ADDNTAG006438	Dn-Dn	TTCTTTTTAGATGTCGCGAGCTGCG	CCCTGAGTTAGCCAGACACAGAGTC	13	7942	9713	TFEB	54790	52965	TET2
DBDNTAG000053	ADDNTAG006441	Dn-Dn	TTCTTTTTAGATGTCGCGAGCTGCG	TCCAAAGCCGAGACTTGTTCCAGA	29	7942	9713	TFEB	1748	174	DLX4
DBDNTAG000053	ADDNTAG006442	Dn-Dn	TTCTTTTTAGATGTCGCGAGCTGCG	AGGATGAAATAGCTGAAGAAGTACC	13	7942	9713	TFEB	29926	4519	GMPPA
DBDNTAG000053	ADDNTAG006446	Dn-Dn	TTCTTTTTAGATGTCGCGAGCTGCG	TGCAAAACGACGATGTGTTTACCCC	18	7942	9713	TFEB	54763	53212	ROPN1
DBDNTAG000053	ADDNTAG006447	Dn-Dn	TTCTTTTTAGATGTCGCGAGCTGCG	CGGTGTCCGTGGTCCAATCTTCTGT	12	7942	9713	TFEB	5711	7647	PSMD5
DBDNTAG000053	ADDNTAG006452	Dn-Dn	TTCTTTTTAGATGTCGCGAGCTGCG	ATTAACCTATGTGAATTGCCATTAG	6	7942	9713	TFEB	4781	2723	NFIB
DBDNTAG000053	ADDNTAG006462	Dn-Dn	TTCTTTTTAGATGTCGCGAGCTGCG	TAATCGGATCTTAGTTTAGGGACAT	9	7942	9713	TFEB	26119	9194	LDLRAP1
DBDNTAG000053	ADDNTAG006463	Dn-Dn	TTCTTTTTAGATGTCGCGAGCTGCG	TACTGATCGTAAATCGTAGGAATTT	6	7942	9713	TFEB	27315	5929	PGAP2
DBDNTAG000053	ADDNTAG006464	Dn-Dn	TTCTTTTTAGATGTCGCGAGCTGCG	CCATGTCGCTGAAGTGACCCGAGAA	15	7942	9713	TFEB	665	2427	BNIP3L
DBDNTAG000053	ADDNTAG006469	Dn-Dn	TTCTTTTTAGATGTCGCGAGCTGCG	AGATAGCTCGGTGACGGAGAACAAG	1	7942	9713	TFEB	22806	10016	IKZF3
DBDNTAG000053	ADDNTAG006484	Dn-Dn	TTCTTTTTAGATGTCGCGAGCTGCG	GGCTCTCCCTGATCTTTGGGTGACG	6	7942	9713	TFEB	5894	732	RAF1
DBDNTAG000053	ADDNTAG006486	Dn-Dn	TTCTTTTTAGATGTCGCGAGCTGCG	TTGATCCTTACAGACCATATACTAG	15	7942	9713	TFEB	64223	245	MLST8
DBDNTAG000053	ADDNTAG006489	Dn-Dn	TTCTTTTTAGATGTCGCGAGCTGCG	GCGACAACAATTTCAATTACGAACG	10	7942	9713	TFEB	9112	8956	MTA1
DBDNTAG000053	ADDNTAG006496	Dn-Dn	TTCTTTTTAGATGTCGCGAGCTGCG	ATTCCTAGGCCAAATCACACCCGCA	4	7942	9713	TFEB	55422	6496	DKFZp686L0787
DBDNTAG000053	ADDNTAG006506	Dn-Dn	TTCTTTTTAGATGTCGCGAGCTGCG	GAAAATCTGTAACAGCAAAATAGCA	28	7942	9713	TFEB	638	3740	BIK
DBDNTAG000053	ADDNTAG006510	Dn-Dn	TTCTTTTTAGATGTCGCGAGCTGCG	TCTCCATTCGTACCTGAGAGACGAC	1	7942	9713	TFEB	7189	2094	TRAF6
DBDNTAG000053	ADDNTAG006519	Dn-Dn	TTCTTTTTAGATGTCGCGAGCTGCG	GAACTAGAATAGAGACAAGTAAGGT	34	7942	9713	TFEB	638	3740	BIK
DBDNTAG000053	ADDNTAG006525	Dn-Dn	TTCTTTTTAGATGTCGCGAGCTGCG	ACGCAACCGCTCAGCCCCCTCTCCC	19	7942	9713	TFEB	4907	8573	NT5E
DBDNTAG000053	ADDNTAG006535	Dn-Dn	TTCTTTTTAGATGTCGCGAGCTGCG	AGTACCTACCACGTCGACACTATAT	3	7942	9713	TFEB	11116	7071	FGFR1OP
DBDNTAG000053	ADDNTAG006537	Dn-Dn	TTCTTTTTAGATGTCGCGAGCTGCG	GCGTGGGGTTAGAGTACGTCGCACT	4	7942	9713	TFEB	705	4527	BYSL
DBDNTAG000053	ADDNTAG006540	Dn-Dn	TTCTTTTTAGATGTCGCGAGCTGCG	CACCCCTGTATCTTCCACGAGGTAC	5	7942	9713	TFEB	3558	14594	IL2
DBDNTAG000053	ADDNTAG006541	Dn-Dn	TTCTTTTTAGATGTCGCGAGCTGCG	ATACTAGCAATCCTTCAGTTGACAC	37	7942	9713	TFEB	896	6197	CCND3
DBDNTAG000053	ADDNTAG006543	Dn-Dn	TTCTTTTTAGATGTCGCGAGCTGCG	CACTAGCACCTCCTTCCCTTCCATC	12	7942	9713	TFEB	2669	1427	GEM
DBDNTAG000053	ADDNTAG006554	Dn-Dn	TTCTTTTTAGATGTCGCGAGCTGCG	GATAGGAGATGATTTCCAGAAAGAA	7	7942	9713	TFEB	9901	2272	SRGAP3
DBDNTAG000053	ADDNTAG006558	Dn-Dn	TTCTTTTTAGATGTCGCGAGCTGCG	TGAACGAGAGACTTCCATGCGGACA	12	7942	9713	TFEB	445	6014	ASS1
DBDNTAG000053	ADDNTAG006559	Dn-Dn	TTCTTTTTAGATGTCGCGAGCTGCG	CCCCAGTTACAGTACATCCTCGCCA	4	7942	9713	TFEB	163	4761	AP2B1
DBDNTAG000053	ADDNTAG006562	Dn-Dn	TTCTTTTTAGATGTCGCGAGCTGCG	ATACAAGAGTAGCATTTTCTTAAAT	3	7942	9713	TFEB	672	14613	BRCA1
DBDNTAG000053	ADDNTAG006568	Dn-Dn	TTCTTTTTAGATGTCGCGAGCTGCG	GAGGCGAGTGTTTTCCGTCCGATGATGCAATCTAT	7	7942	9713	TFEB	23568	3431	ARL2BP
DBDNTAG000053	ADDNTAG006581	Dn-Dn	TTCTTTTTAGATGTCGCGAGCTGCG	TAGACGCATTGCTCATCCACCACGC	27	7942	9713	TFEB	64223	245	MLST8
DBDNTAG000053	ADDNTAG006582	Dn-Dn	TTCTTTTTAGATGTCGCGAGCTGCG	AAAATTTGCCGCTCTTGGTCCCGAT	13	7942	9713	TFEB	7203	5319	CCT3
DBDNTAG000053	ADDNTAG006583	Dn-Dn	TTCTTTTTAGATGTCGCGAGCTGCG	GTCATCGACAATGACGGGCATAGAA	5	7942	9713	TFEB	9901	2272	SRGAP3
DBDNTAG000053	ADDNTAG006584	Dn-Dn	TTCTTTTTAGATGTCGCGAGCTGCG	ACGTATCCCTTGCGATGGTCGACAG	13	7942	9713	TFEB	7189	2094	TRAF6
DBDNTAG000053	ADDNTAG006592	Dn-Dn	TTCTTTTTAGATGTCGCGAGCTGCG	ATCGTCTCCATGATACCTTAAGGCG	3	7942	9713	TFEB	4605	5263	MYBL2
DBDNTAG000053	ADDNTAG006600	Dn-Dn	TTCTTTTTAGATGTCGCGAGCTGCG	TAATCTCGTCCCTCTAAACAAAAAA	51	7942	9713	TFEB	51530	7186	ZC3HC1
DBDNTAG000053	ADDNTAG006601	Dn-Dn	TTCTTTTTAGATGTCGCGAGCTGCG	GGACCCCAGAGGCTGATTGTGCTTA	4	7942	9713	TFEB	27258	5664	LSM3
DBDNTAG000053	ADDNTAG006603	Dn-Dn	TTCTTTTTAGATGTCGCGAGCTGCG	ATAACGAAGCTTATCAGTAGCTTGT	17	7942	9713	TFEB	84612	10823	PARD6B
DBDNTAG000053	ADDNTAG006604	Dn-Dn	TTCTTTTTAGATGTCGCGAGCTGCG	GTAACCACCTGATACTTCCTAACAC	14	7942	9713	TFEB	55902	6914	ACSS2
DBDNTAG000053	ADDNTAG006605	Dn-Dn	TTCTTTTTAGATGTCGCGAGCTGCG	CCCTACGAAAACGAGGTTTAGACAC	1	7942	9713	TFEB	80380	53786	PDCD1LG2
DBDNTAG000053	ADDNTAG006606	Dn-Dn	TTCTTTTTAGATGTCGCGAGCTGCG	CAGACAGAGAGAAGCTAGAAACCCA	19	7942	9713	TFEB	7104	6773	TM4SF4
DBDNTAG000053	ADDNTAG006610	Dn-Dn	TTCTTTTTAGATGTCGCGAGCTGCG	CACCTCTACCCGCACTGGACTGAAT	31	7942	9713	TFEB	10494	5174	STK25
DBDNTAG000053	ADDNTAG006611	Dn-Dn	TTCTTTTTAGATGTCGCGAGCTGCG	GCCCCCACCACTAGCGTCCACCCCT	3	7942	9713	TFEB	1017	3469	CDK2
DBDNTAG000053	ADDNTAG006612	Dn-Dn	TTCTTTTTAGATGTCGCGAGCTGCG	CCGAGCCTTTTCTAGCCGAATTTTT	7	7942	9713	TFEB	4958	71148	OMD
DBDNTAG000053	ADDNTAG006615	Dn-Dn	TTCTTTTTAGATGTCGCGAGCTGCG	ATACGTCGGAAGGCATAATAATATCG	10	7942	9713	TFEB	598	5989	BCL2L1
DBDNTAG000053	ADDNTAG006619	Dn-Dn	TTCTTTTTAGATGTCGCGAGCTGCG	AGGTATTCGGGGCTACAAACAACAG	8	7942	9713	TFEB	10403	9868	KNTC2
DBDNTAG000053	ADDNTAG006621	Dn-Dn	TTCTTTTTAGATGTCGCGAGCTGCG	TAAATTATAGCCTTGTCATTGGACT	3	7942	9713	TFEB	84240	9994	ZCCHC9
DBDNTAG000053	ADDNTAG006631	Dn-Dn	TTCTTTTTAGATGTCGCGAGCTGCG	ACAACTCTAGCCAATAATCCATTTA	10	7942	9713	TFEB	8115	3768	TCL1A
DBDNTAG000053	ADDNTAG006634	Dn-Dn	TTCTTTTTAGATGTCGCGAGCTGCG	CACTCTTCCTTCAGTCTATACGCCT	15	7942	9713	TFEB	11163	7272	NUDT4
DBDNTAG000053	ADDNTAG006641	Dn-Dn	TTCTTTTTAGATGTCGCGAGCTGCG	CGTCCGTCGCAAAGCCCCTGACTAC	8	7942	9713	TFEB	5469	10960	MED1
DBDNTAG000053	ADDNTAG006650	Dn-Dn	TTCTTTTTAGATGTCGCGAGCTGCG	CAAACCTGCCCCTGCCAGGGCGTGC	4	7942	9713	TFEB	8915	11832	BCL10
DBDNTAG000053	ADDNTAG006651	Dn-Dn	TTCTTTTTAGATGTCGCGAGCTGCG	CCCCCCCCGCGCCCAATCTCGGGGC	16	7942	9713	TFEB	1647	6876	GADD45A
DBDNTAG000053	ADDNTAG006655	Dn-Dn	TTCTTTTTAGATGTCGCGAGCTGCG	CCGCGTCCACGGCGTATACAGGGAG	1	7942	9713	TFEB	2120	11407	ETV6
DBDNTAG000053	ADDNTAG006656	Dn-Dn	TTCTTTTTAGATGTCGCGAGCTGCG	CGCACACGCTGGCAGGTCTAGAGAG	2	7942	9713	TFEB	4899	1011	NRF1
DBDNTAG000053	ADDNTAG006669	Dn-Dn	TTCTTTTTAGATGTCGCGAGCTGCG	CACCAGCATCAGTTCAATCACGTAA	16	7942	9713	TFEB	51377	764	UCHL5
DBDNTAG000053	ADDNTAG006671	Dn-Dn	TTCTTTTTAGATGTCGCGAGCTGCG	TACACACCATACAGCCCTGATCTGC	33	7942	9713	TFEB	318	4276	NUDT2
DBDNTAG000053	ADDNTAG006673	Dn-Dn	TTCTTTTTAGATGTCGCGAGCTGCG	TAACTTGCACTTGGTAATAGTAGGC	10	7942	9713	TFEB	29127	10088	RACGAP1
DBDNTAG000053	ADDNTAG006674	Dn-Dn	TTCTTTTTAGATGTCGCGAGCTGCG	TTTGACGCAGGTCTGTTGCTAGTGC	25	7942	9713	TFEB	5936	9996	RBM4
DBDNTAG000053	ADDNTAG006682	Dn-Dn	TTCTTTTTAGATGTCGCGAGCTGCG	TGGTACATCGTTCCCATCTAGATTA	8	7942	9713	TFEB	23543	986	RBFOX2
DBDNTAG000053	ADDNTAG006683	Dn-Dn	TTCTTTTTAGATGTCGCGAGCTGCG	GAAACAGAAAATGCATGTATACCAA	2	7942	9713	TFEB	5303	5506	PIN4
DBDNTAG000053	ADDNTAG006685	Dn-Dn	TTCTTTTTAGATGTCGCGAGCTGCG	TTCCTTCTCGCTCCATCACTTACGA	36	7942	9713	TFEB	22806	10016	IKZF3
DBDNTAG000053	ADDNTAG006687	Dn-Dn	TTCTTTTTAGATGTCGCGAGCTGCG	GCCCCGACTAATCCCTAGCCTGCCA	12	7942	9713	TFEB	89857	9706	KLHL6
DBDNTAG000053	ADDNTAG006688	Dn-Dn	TTCTTTTTAGATGTCGCGAGCTGCG	AGGCACGCGACATCATGTCTTGCAT	17	7942	9713	TFEB	1488	8833	CTBP2
DBDNTAG000053	ADDNTAG006694	Dn-Dn	TTCTTTTTAGATGTCGCGAGCTGCG	TCGCCACTCAACTTTTATTAGCTCC	13	7942	9713	TFEB	9659	1651	PDE4DIP
DBDNTAG000053	ADDNTAG006697	Dn-Dn	TTCTTTTTAGATGTCGCGAGCTGCG	CCCCAAGGACGTCGAAAACCATCCT	6	7942	9713	TFEB	54663	4913	WDR74
DBDNTAG000053	ADDNTAG006699	Dn-Dn	TTCTTTTTAGATGTCGCGAGCTGCG	GGTAGTACCCCCATTCCACTTACAT	14	7942	9713	TFEB	5819	3422	PVRL2
DBDNTAG000053	ADDNTAG006714	Dn-Dn	TTCTTTTTAGATGTCGCGAGCTGCG	AGGCTCCCAACCCGCCAGACGGTTG	24	7942	9713	TFEB	567	10041	B2M
DBDNTAG000053	ADDNTAG006717	Dn-Dn	TTCTTTTTAGATGTCGCGAGCTGCG	TGCGTCTCAGGTAATCATCCTAGAT	44	7942	9713	TFEB	5008	7135	OSM
DBDNTAG000053	ADDNTAG006722	Dn-Dn	TTCTTTTTAGATGTCGCGAGCTGCG	ACCGCGGCCTGCGAAGACCCCGCAC	4	7942	9713	TFEB	255798	56009	SMCO1
DBDNTAG000053	ADDNTAG006723	Dn-Dn	TTCTTTTTAGATGTCGCGAGCTGCG	TCAGCACATAGGTTACGGCGTGTGT	6	7942	9713	TFEB	57819	6601	LSM2
DBDNTAG000053	ADDNTAG006726	Dn-Dn	TTCTTTTTAGATGTCGCGAGCTGCG	TTTTTGCTAGGTCACAGAGAGGGAC	8	7942	9713	TFEB	80762	4284	NDFIP1
DBDNTAG000053	ADDNTAG006735	Dn-Dn	TTCTTTTTAGATGTCGCGAGCTGCG	GGTCCCTTCGATCACCTAGTATACC	30	7942	9713	TFEB	402	7933	ARL2
DBDNTAG000053	ADDNTAG006739	Dn-Dn	TTCTTTTTAGATGTCGCGAGCTGCG	CCCTACCGACGCGCACCCATGCCGT	24	7942	9713	TFEB	5664	4956	PSEN2
DBDNTAG000053	ADDNTAG006742	Dn-Dn	TTCTTTTTAGATGTCGCGAGCTGCG	CACACCCCAGCACACCGGCAACCTA	27	7942	9713	TFEB	3481	5345	IGF2
DBDNTAG000053	ADDNTAG006743	Dn-Dn	TTCTTTTTAGATGTCGCGAGCTGCG	GGTGACGGAAACATTCTATGCCCTA	14	7942	9713	TFEB	1398	2709	CRK
DBDNTAG000053	ADDNTAG006751	Dn-Dn	TTCTTTTTAGATGTCGCGAGCTGCG	AAGATGCATTGATAATGGAAATTTT	7	7942	9713	TFEB	83990	55128	BRIP1
DBDNTAG000053	ADDNTAG006758	Dn-Dn	TTCTTTTTAGATGTCGCGAGCTGCG	CACTCTCCAGAGCCGCCCGGCTTCC	26	7942	9713	TFEB	126070	10157	ZNF440
DBDNTAG000053	ADDNTAG006761	Dn-Dn	TTCTTTTTAGATGTCGCGAGCTGCG	CGGGCTCGTCGGACAACAAGGGGGA	3	7942	9713	TFEB	23085	8949	ERC1
DBDNTAG000053	ADDNTAG006764	Dn-Dn	TTCTTTTTAGATGTCGCGAGCTGCG	TAACACGACGACATGCGAATGTTAG	6	7942	9713	TFEB	2898	10247	GRIK2
DBDNTAG000053	ADDNTAG006777	Dn-Dn	TTCTTTTTAGATGTCGCGAGCTGCG	TGGAGAAGCCCAGCGGACCGCCGCT	2	7942	9713	TFEB	9444	8168	QK3
DBDNTAG000053	ADDNTAG006778	Dn-Dn	TTCTTTTTAGATGTCGCGAGCTGCG	GACTCAGTGTTCTGATGAGAACAGG	2	7942	9713	TFEB	64770	2304	CCDC14
DBDNTAG000053	ADDNTAG006799	Dn-Dn	TTCTTTTTAGATGTCGCGAGCTGCG	TGACTATTACGCCCCTCCCCGTAAA	4	7942	9713	TFEB	79608	1177	RIC3
DBDNTAG000053	ADDNTAG006805	Dn-Dn	TTCTTTTTAGATGTCGCGAGCTGCG	CACCTTGGCCAAGTTGGTAACCACA	1	7942	9713	TFEB	11197	1273	WIF1
DBDNTAG000053	ADDNTAG006811	Dn-Dn	TTCTTTTTAGATGTCGCGAGCTGCG	TACTTAGACCACGAGTGCAATTCTC	6	7942	9713	TFEB	840	280	CASP7
DBDNTAG000053	ADDNTAG006817	Dn-Dn	TTCTTTTTAGATGTCGCGAGCTGCG	GGACGACAGAACAGTTACGAAATTT	30	7942	9713	TFEB	6477	9727	SIAH1
DBDNTAG000053	ADDNTAG006819	Dn-Dn	TTCTTTTTAGATGTCGCGAGCTGCG	CGTACCGCTCTTAACATAGATGATC	9	7942	9713	TFEB	389	5220	RHOC
DBDNTAG000053	ADDNTAG006825	Dn-Dn	TTCTTTTTAGATGTCGCGAGCTGCG	CGGACGGTTAGCCTGCTGGGCAGTG	38	7942	9713	TFEB	5995	2877	RGR
DBDNTAG000053	ADDNTAG006831	Dn-Dn	TTCTTTTTAGATGTCGCGAGCTGCG	TAAGCTCTCCCACGCGCAAAGCGGG	24	7942	9713	TFEB	8743	10053	TNFSF10
DBDNTAG000053	ADDNTAG006835	Dn-Dn	TTCTTTTTAGATGTCGCGAGCTGCG	CGTCGCTTATTGTGCACCAGCAGGA	14	7942	9713	TFEB	5156	9079	PDGFRA
DBDNTAG000053	ADDNTAG006842	Dn-Dn	TTCTTTTTAGATGTCGCGAGCTGCG	AGGCCTCTCAGCCGTCAGTGGGGCA	8	7942	9713	TFEB	27125	8778	AFF4
DBDNTAG000053	ADDNTAG006843	Dn-Dn	TTCTTTTTAGATGTCGCGAGCTGCG	AAAGAACAATACAGATGAAAAAGAC	3	7942	9713	TFEB	7409	6612	VAV1
DBDNTAG000053	ADDNTAG006849	Dn-Dn	TTCTTTTTAGATGTCGCGAGCTGCG	GACCAGCCACACTCGACCAAGGGAC	32	7942	9713	TFEB	2132	6892	EXT2
DBDNTAG000053	ADDNTAG006854	Dn-Dn	TTCTTTTTAGATGTCGCGAGCTGCG	GGGCAAAACTGTTTTACATCGCCTT	1	7942	9713	TFEB	9444	8168	QK3
DBDNTAG000053	ADDNTAG006860	Dn-Dn	TTCTTTTTAGATGTCGCGAGCTGCG	GGTATTGGAGATGATAGATAGTAAG	34	7942	9713	TFEB	1264	1395	CNN1
DBDNTAG000053	ADDNTAG006864	Dn-Dn	TTCTTTTTAGATGTCGCGAGCTGCG	CGCAGCAAGATAATACGTGTTTACA	15	7942	9713	TFEB	10186	12995	LHFP
DBDNTAG000053	ADDNTAG006865	Dn-Dn	TTCTTTTTAGATGTCGCGAGCTGCG	CCACGCCCGATTCCCACGGCACATG	5	7942	9713	TFEB	7307	3653	U2AF1
DBDNTAG000053	ADDNTAG006869	Dn-Dn	TTCTTTTTAGATGTCGCGAGCTGCG	AGGCGGACGCTTGCCTGGGACACCG	10	7942	9713	TFEB	2641	5598	GCG
DBDNTAG000053	ADDNTAG006872	Dn-Dn	TTCTTTTTAGATGTCGCGAGCTGCG	ACCTAGAACTACATTCCCATATTCT	29	7942	9713	TFEB	4841	3890	NONO
DBDNTAG000053	ADDNTAG006874	Dn-Dn	TTCTTTTTAGATGTCGCGAGCTGCG	AACTCATTAGCACGCGATAGCTTAA	7	7942	9713	TFEB	3704	6905	ITPA
DBDNTAG000053	ADDNTAG006881	Dn-Dn	TTCTTTTTAGATGTCGCGAGCTGCG	CGTTGAGTTCAACAAGAAACAATGA	7	7942	9713	TFEB	1017	3469	CDK2
DBDNTAG000053	ADDNTAG006883	Dn-Dn	TTCTTTTTAGATGTCGCGAGCTGCG	GGGGGGCAGCCCACAATATGAAGCT	22	7942	9713	TFEB	8799	645	PEX11B
DBDNTAG000053	ADDNTAG006892	Dn-Dn	TTCTTTTTAGATGTCGCGAGCTGCG	CGCCTGAAGGGGACGTTCGTTGGAA	2	7942	9713	TFEB	3109	2556	HLA-DMB
DBDNTAG000053	ADDNTAG006904	Dn-Dn	TTCTTTTTAGATGTCGCGAGCTGCG	TAAACTACAACCAGCACAAGCACCT	22	7942	9713	TFEB	1748	174	DLX4
DBDNTAG000053	ADDNTAG006914	Dn-Dn	TTCTTTTTAGATGTCGCGAGCTGCG	TTCAACTTTAGCCGGCAGAGTACG	35	7942	9713	TFEB	355	2622	FAS
DBDNTAG000053	ADDNTAG006916	Dn-Dn	TTCTTTTTAGATGTCGCGAGCTGCG	GACGCGCTCGGCTTTCAACAATGCC	6	7942	9713	TFEB	4223	824	MEOX2
DBDNTAG000053	ADDNTAG006925	Dn-Dn	TTCTTTTTAGATGTCGCGAGCTGCG	CCATCCGAAATCGGCTCTCGTAACT	11	7942	9713	TFEB	29079	5610	MED4
DBDNTAG000053	ADDNTAG006927	Dn-Dn	TTCTTTTTAGATGTCGCGAGCTGCG	AGACCAACCCCCCATGCATCCCTTC	2	7942	9713	TFEB	84545	11049	MRPL43
DBDNTAG000053	ADDNTAG006930	Dn-Dn	TTCTTTTTAGATGTCGCGAGCTGCG	TGAGAATTTAAGATAAGCGATAAAC	13	7942	9713	TFEB	4615	138	MYD88
DBDNTAG000053	ADDNTAG006933	Dn-Dn	TTCTTTTTAGATGTCGCGAGCTGCG	CGGTGGTGAGTCGGTCCCATCCCAA	30	7942	9713	TFEB	595	3587	CCND1
DBDNTAG000053	ADDNTAG006937	Dn-Dn	TTCTTTTTAGATGTCGCGAGCTGCG	GAAACTAATGATCACACAAATAAGA	12	7942	9713	TFEB	2146	143	EZH2
DBDNTAG000053	ADDNTAG006947	Dn-Dn	TTCTTTTTAGATGTCGCGAGCTGCG	TACCTAGTTGAAATATCTAAAGAAT	10	7942	9713	TFEB	729991	9076	MEF2BNB
DBDNTAG000053	ADDNTAG006952	Dn-Dn	TTCTTTTTAGATGTCGCGAGCTGCG	TGACTGGACCTCGTCCGGCCCTGAC	28	7942	9713	TFEB	7866	5250	IFRD2
DBDNTAG000053	ADDNTAG006957	Dn-Dn	TTCTTTTTAGATGTCGCGAGCTGCG	CTTACTAAGATTTAAAAAAAGTCAA	11	7942	9713	TFEB	93426	9395	SYCE1
DBDNTAG000053	ADDNTAG006971	Dn-Dn	TTCTTTTTAGATGTCGCGAGCTGCG	TGCTGCAGAAAAAGGCAAGCAAACG	22	7942	9713	TFEB	3119	7190	HLA-DQB1
DBDNTAG000053	ADDNTAG006972	Dn-Dn	TTCTTTTTAGATGTCGCGAGCTGCG	ACCAGGCGAGCAGAATAAAGGACTC	35	7942	9713	TFEB	599	53726	BCL2L2
DBDNTAG000053	ADDNTAG006975	Dn-Dn	TTCTTTTTAGATGTCGCGAGCTGCG	CACGCACTAATTAACGTCTTCTGAG	23	7942	9713	TFEB	55093	4786	WDYHV1
DBDNTAG000053	ADDNTAG006976	Dn-Dn	TTCTTTTTAGATGTCGCGAGCTGCG	CAGCAAGGTACGTAAAGTGCCATAT	28	7942	9713	TFEB	285237	1444	C3orf38
DBDNTAG000053	ADDNTAG006993	Dn-Dn	TTCTTTTTAGATGTCGCGAGCTGCG	AGAACAATGGAAGGCAATTCCTACT	8	7942	9713	TFEB	1123	3020	CHN1
DBDNTAG000053	ADDNTAG006995	Dn-Dn	TTCTTTTTAGATGTCGCGAGCTGCG	TTACACGGAGCATAAGTCTCCTATA	2	7942	9713	TFEB	4909	636	NTF4
DBDNTAG000053	ADDNTAG006999	Dn-Dn	TTCTTTTTAGATGTCGCGAGCTGCG	CTTGCCCACACTCTATCCAACTATG	10	7942	9713	TFEB	759	8328	CA1
DBDNTAG000053	ADDNTAG007003	Dn-Dn	TTCTTTTTAGATGTCGCGAGCTGCG	GCAGCTGTAAACCGTAACATCGGAC	19	7942	9713	TFEB	4747	10981	NEFL
DBDNTAG000053	ADDNTAG007020	Dn-Dn	TTCTTTTTAGATGTCGCGAGCTGCG	CATTCCTCACTTCCCGGCTCCCCCC	23	7942	9713	TFEB	604	53151	BCL6
DBDNTAG000053	ADDNTAG007022	Dn-Dn	TTCTTTTTAGATGTCGCGAGCTGCG	TGTACAAGCGCTCCAAGAATATTTA	25	7942	9713	TFEB	10538	9618	BATF
DBDNTAG000053	ADDNTAG007032	Dn-Dn	TTCTTTTTAGATGTCGCGAGCTGCG	CGAATAGCGATACATGTTCTGATAACAATTACGATTACAATATAAA	6	7942	9713	TFEB	1316	3194	KLF6
DBDNTAG000053	ADDNTAG007038	Dn-Dn	TTCTTTTTAGATGTCGCGAGCTGCG	GCCAGTTACCGCCCGCCTTTTGTAT	5	7942	9713	TFEB	3181	3981	HNRNPA2B1
DBDNTAG000053	ADDNTAG007040	Dn-Dn	TTCTTTTTAGATGTCGCGAGCTGCG	CTCCCCGTGAAAACCTCAGCCAAAT	3	7942	9713	TFEB	694	5844	BTG1
DBDNTAG000053	ADDNTAG007043	Dn-Dn	TTCTTTTTAGATGTCGCGAGCTGCG	TCGGGAGACCCCCTGAATAAAGGGT	5	7942	9713	TFEB	1021	9522	CDK6
DBDNTAG000053	ADDNTAG007053	Dn-Dn	TTCTTTTTAGATGTCGCGAGCTGCG	CCAGCACTCGCCTTCATAGTCTAAT	4	7942	9713	TFEB	2584	3414	GALK1
DBDNTAG000053	ADDNTAG007055	Dn-Dn	TTCTTTTTAGATGTCGCGAGCTGCG	CTCCGGCCTGTCCTCAAGGCGCCAT	24	7942	9713	TFEB	64581	9137	DKFZp686L24211
DBDNTAG000053	ADDNTAG007063	Dn-Dn	TTCTTTTTAGATGTCGCGAGCTGCG	TCGACGCGATGTTTGACGAGGACTC	1	7942	9713	TFEB	701	7871	BUB1B
DBDNTAG000053	ADDNTAG007065	Dn-Dn	TTCTTTTTAGATGTCGCGAGCTGCG	TAAATCCGTTACTACTACCTCTAGA	29	7942	9713	TFEB	7409	6612	VAV1
DBDNTAG000053	ADDNTAG007069	Dn-Dn	TTCTTTTTAGATGTCGCGAGCTGCG	CCGCGACCAAGTCTGTTTTATCCAC	38	7942	9713	TFEB	64098	9281	PARVG
DBDNTAG000053	ADDNTAG007070	Dn-Dn	TTCTTTTTAGATGTCGCGAGCTGCG	ATGCGAGCCGTGACCCAATGCCCCT	26	7942	9713	TFEB	6278	8048	S100A7
DBDNTAG000053	ADDNTAG007078	Dn-Dn	TTCTTTTTAGATGTCGCGAGCTGCG	GGATGTCACATCAAGATATAAAAAC	2	7942	9713	TFEB	901	9929	CCNG2
DBDNTAG000053	ADDNTAG007081	Dn-Dn	TTCTTTTTAGATGTCGCGAGCTGCG	CTGTCTTTAGTTCCCCCCTACCTAC	6	7942	9713	TFEB	5798	4946	PTPRN
DBDNTAG000053	ADDNTAG007086	Dn-Dn	TTCTTTTTAGATGTCGCGAGCTGCG	AATTGAACAATATCCTTAACGAAAC	14	7942	9713	TFEB	1081	6285	CGA
DBDNTAG000053	ADDNTAG007087	Dn-Dn	TTCTTTTTAGATGTCGCGAGCTGCG	CTCCTCGCTCCTCCTTCTCCCCACA	2	7942	9713	TFEB	51545	3626	ZNF581
DBDNTAG000053	ADDNTAG007088	Dn-Dn	TTCTTTTTAGATGTCGCGAGCTGCG	TGCGGCTTGTATCGAGATATGGTGC	26	7942	9713	TFEB	3704	6905	ITPA
DBDNTAG000053	ADDNTAG007089	Dn-Dn	TTCTTTTTAGATGTCGCGAGCTGCG	CGTTGTCCCCATCAAAAGTTACATT	29	7942	9713	TFEB	8767	4886	RIPK2
DBDNTAG000053	ADDNTAG007090	Dn-Dn	TTCTTTTTAGATGTCGCGAGCTGCG	AAGAATTCAGACGCACCCTCATGGG	8	7942	9713	TFEB	10	7722	NAT2
DBDNTAG000053	ADDNTAG007093	Dn-Dn	TTCTTTTTAGATGTCGCGAGCTGCG	CCATCCCTGAACACGAAGCAATTGG	4	7942	9713	TFEB	7555	157	CNBP
DBDNTAG000053	ADDNTAG007095	Dn-Dn	TTCTTTTTAGATGTCGCGAGCTGCG	GCCGCCCTCGCACTCATAGCTCAAT	19	7942	9713	TFEB	57696	1725	DDX55
DBDNTAG000053	ADDNTAG007096	Dn-Dn	TTCTTTTTAGATGTCGCGAGCTGCG	TTTACTGAACTTGGCGCTCAACACG	11	7942	9713	TFEB	842	4596	CASP9
DBDNTAG000053	ADDNTAG007104	Dn-Dn	TTCTTTTTAGATGTCGCGAGCTGCG	AGGCAGGACTCGGGACGCTGGCGAC	17	7942	9713	TFEB	7490	1923	WT1
DBDNTAG000053	ADDNTAG007108	Dn-Dn	TTCTTTTTAGATGTCGCGAGCTGCG	CCTTGACGATGCACAAACTCACTCC	25	7942	9713	TFEB	6934	9999	TCF7L2
DBDNTAG000053	ADDNTAG007109	Dn-Dn	TTCTTTTTAGATGTCGCGAGCTGCG	TAGAGTTTATTTTAAAGGCTACGA	2	7942	9713	TFEB	57819	6601	LSM2
DBDNTAG000053	ADDNTAG007112	Dn-Dn	TTCTTTTTAGATGTCGCGAGCTGCG	GCTTAAAAACCTGGATATTACCGCA	39	7942	9713	TFEB	9093	7063	DNAJA3
DBDNTAG000053	ADDNTAG007114	Dn-Dn	TTCTTTTTAGATGTCGCGAGCTGCG	CCTCCGGATTGCCGTACTCCTGGCA	7	7942	9713	TFEB	55364	13117	IMPACT
DBDNTAG000053	ADDNTAG007115	Dn-Dn	TTCTTTTTAGATGTCGCGAGCTGCG	GCTCCCCAATCACTTTATCCAAGAC	32	7942	9713	TFEB	29115	5269	SAP30BP
DBDNTAG000053	ADDNTAG007117	Dn-Dn	TTCTTTTTAGATGTCGCGAGCTGCG	TCACATTCCAGCTAGTCAGTATTCT	2	7942	9713	TFEB	389	5220	RHOC
DBDNTAG000053	ADDNTAG007128	Dn-Dn	TTCTTTTTAGATGTCGCGAGCTGCG	GTAGGCAGTAAATGCCGGCATTCGGA	9	7942	9713	TFEB	4835	5046	NQO2
DBDNTAG000053	ADDNTAG007138	Dn-Dn	TTCTTTTTAGATGTCGCGAGCTGCG	GTGGCAGAAGTATGCAAGATCACCC	13	7942	9713	TFEB	1643	3586	DDB2
DBDNTAG000053	ADDNTAG007140	Dn-Dn	TTCTTTTTAGATGTCGCGAGCTGCG	TATTCCCCTCATAGCTTTGACACAC	8	7942	9713	TFEB	27040	7273	LAT
DBDNTAG000053	ADDNTAG007141	Dn-Dn	TTCTTTTTAGATGTCGCGAGCTGCG	AGGACAATACCTAGAACTGGGTTA	21	7942	9713	TFEB	5936	9996	RBM4
DBDNTAG000053	ADDNTAG007145	Dn-Dn	TTCTTTTTAGATGTCGCGAGCTGCG	CTAGGGAACCAGATTTGCGTAGCGT	14	7942	9713	TFEB	57715	8604	SEMA4G
DBDNTAG000053	ADDNTAG007155	Dn-Dn	TTCTTTTTAGATGTCGCGAGCTGCG	CGCACGGTACAAATAATCTAAATCA	15	7942	9713	TFEB	29926	4519	GMPPA
DBDNTAG000053	ADDNTAG007159	Dn-Dn	TTCTTTTTAGATGTCGCGAGCTGCG	TCCCGATTATAGTCTTGATTTATTG	3	7942	9713	TFEB	2287	273	FKBP3
DBDNTAG000053	ADDNTAG007161	Dn-Dn	TTCTTTTTAGATGTCGCGAGCTGCG	TGCCACTATCCCATTGAGCGAAAAT	5	7942	9713	TFEB	80304	10156	C2orf44
DBDNTAG000053	ADDNTAG007165	Dn-Dn	TTCTTTTTAGATGTCGCGAGCTGCG	CCGCGTCTGTTGTCTGACGCGACGC	1	7942	9713	TFEB	22916	2754	NCBP2
DBDNTAG000053	ADDNTAG007169	Dn-Dn	TTCTTTTTAGATGTCGCGAGCTGCG	CGGCCACAGTCTGCACAATGGACAA	1	7942	9713	TFEB	10197	4061	PSME3
DBDNTAG000053	ADDNTAG007171	Dn-Dn	TTCTTTTTAGATGTCGCGAGCTGCG	CCGGTCGAGATCCGATTGCAACTTA	60	7942	9713	TFEB	5802	8703	PTPRS
DBDNTAG000053	ADDNTAG007173	Dn-Dn	TTCTTTTTAGATGTCGCGAGCTGCG	CCCTCAGACTTCTGTTCGTGGAACA	4	7942	9713	TFEB	6829	12443	SUPT5H
DBDNTAG000053	ADDNTAG007178	Dn-Dn	TTCTTTTTAGATGTCGCGAGCTGCG	CGGCAAAAGTCCGGAGGTGCACACA	22	7942	9713	TFEB	27086	8945	FOXP1
DBDNTAG000053	ADDNTAG007179	Dn-Dn	TTCTTTTTAGATGTCGCGAGCTGCG	CCAGGGCCCCCCGTACCTCCCGTCC	79	7942	9713	TFEB	4781	2723	NFIB
DBDNTAG000053	ADDNTAG007180	Dn-Dn	TTCTTTTTAGATGTCGCGAGCTGCG	TCCCCAACGCACTATTTTAAGCCCG	5	7942	9713	TFEB	9967	53086	THRAP3
DBDNTAG000053	ADDNTAG007185	Dn-Dn	TTCTTTTTAGATGTCGCGAGCTGCG	ATCCGCTATAGAACAGTAATTATAA	2	7942	9713	TFEB	57120	121	GOPC
DBDNTAG000053	ADDNTAG007191	Dn-Dn	TTCTTTTTAGATGTCGCGAGCTGCG	AATCAATAACTAAGGGTTGACGCCG	19	7942	9713	TFEB	55885	1184	LMO3
DBDNTAG000053	ADDNTAG007192	Dn-Dn	TTCTTTTTAGATGTCGCGAGCTGCG	GACCATACAAACCAAATGTTAACTG	13	7942	9713	TFEB	347	4506	APOD
DBDNTAG000053	ADDNTAG007202	Dn-Dn	TTCTTTTTAGATGTCGCGAGCTGCG	TACGAAGAGTAAAAGCGGAAACCGC	6	7942	9713	TFEB	1879	11153	EBF1
DBDNTAG000053	ADDNTAG007203	Dn-Dn	TTCTTTTTAGATGTCGCGAGCTGCG	TCCCCACAGACTAAAACTCGAATAG	1	7942	9713	TFEB	341676	71435	NEK5
DBDNTAG000053	ADDNTAG007205	Dn-Dn	TTCTTTTTAGATGTCGCGAGCTGCG	CTAGCCCTATACCGCCCATATACCC	1	7942	9713	TFEB	254827	13308	NAALADL2
DBDNTAG000053	ADDNTAG007207	Dn-Dn	TTCTTTTTAGATGTCGCGAGCTGCG	CCCCGCGAGCCCTGCCCCAAACTCA	8	7942	9713	TFEB	8031	2434	NCOA4
DBDNTAG000053	ADDNTAG007209	Dn-Dn	TTCTTTTTAGATGTCGCGAGCTGCG	CCACCCAACATGCAAGCGCTAATGC	20	7942	9713	TFEB	83851	14125	SYT16
DBDNTAG000053	ADDNTAG007214	Dn-Dn	TTCTTTTTAGATGTCGCGAGCTGCG	TCCTAGGCCGGATAGTCAATACACG	3	7942	9713	TFEB	79892	5222	MCMBP
DBDNTAG000053	ADDNTAG007224	Dn-Dn	TTCTTTTTAGATGTCGCGAGCTGCG	TCCTTAAAAATTAGGAAAAGACGG	14	7942	9713	TFEB	59348	5946	ZNF350
DBDNTAG000053	ADDNTAG007231	Dn-Dn	TTCTTTTTAGATGTCGCGAGCTGCG	CCTCTAAATGGCATCGATACGAGTG	3	7942	9713	TFEB	3959	4002	LGALS3BP
DBDNTAG000053	ADDNTAG007243	Dn-Dn	TTCTTTTTAGATGTCGCGAGCTGCG	TCTCTACTTCCCCGTGTATCAAATA	14	7942	9713	TFEB	10629	4779	TAF6L
DBDNTAG000053	ADDNTAG007251	Dn-Dn	TTCTTTTTAGATGTCGCGAGCTGCG	TGTTGACACATCCCCGTTCACACAC	30	7942	9713	TFEB	55702	7803	CCDC94
DBDNTAG000053	ADDNTAG007253	Dn-Dn	TTCTTTTTAGATGTCGCGAGCTGCG	GTGCTTAGGGTATCCAAAAGCGCGG	11	7942	9713	TFEB	57862	11738	ZNF410
DBDNTAG000053	ADDNTAG007256	Dn-Dn	TTCTTTTTAGATGTCGCGAGCTGCG	CACAATATAACTATGAACCATTGGCC	41	7942	9713	TFEB	159989	2276	CCDC67
DBDNTAG000053	ADDNTAG007257	Dn-Dn	TTCTTTTTAGATGTCGCGAGCTGCG	AATATCTTGTACGCAGCAGTCCTGG	20	7942	9713	TFEB	23281	9746	MTUS2
DBDNTAG000053	ADDNTAG007260	Dn-Dn	TTCTTTTTAGATGTCGCGAGCTGCG	GCATGCTAAAGAAATAGCAATATTT	15	7942	9713	TFEB	29126	13856	CD274
DBDNTAG000053	ADDNTAG007262	Dn-Dn	TTCTTTTTAGATGTCGCGAGCTGCG	TCCGACCCTACCCACACTCACTGGG	12	7942	9713	TFEB	5162	3174	PDHB
DBDNTAG000053	ADDNTAG007265	Dn-Dn	TTCTTTTTAGATGTCGCGAGCTGCG	CGGCTAAGCCGGCCCAAATAGACAA	34	7942	9713	TFEB	64170	5439	CARD9
DBDNTAG000053	ADDNTAG007271	Dn-Dn	TTCTTTTTAGATGTCGCGAGCTGCG	ACAAGCATACAACGTTTAGAGAACC	2	7942	9713	TFEB	2584	3414	GALK1
DBDNTAG000053	ADDNTAG007274	Dn-Dn	TTCTTTTTAGATGTCGCGAGCTGCG	ACCCGGCAGAAATCGAAAATCCTAC	15	7942	9713	TFEB	10186	12995	LHFP
DBDNTAG000053	ADDNTAG007281	Dn-Dn	TTCTTTTTAGATGTCGCGAGCTGCG	GTCGAAAGCTGAAAGGAATAAGGAG	30	7942	9713	TFEB	54763	53212	ROPN1
DBDNTAG000053	ADDNTAG007284	Dn-Dn	TTCTTTTTAGATGTCGCGAGCTGCG	GCGTATAAAATGTGTAGCCGATAAA	13	7942	9713	TFEB	1649	3944	DDIT3
DBDNTAG000053	ADDNTAG007293	Dn-Dn	TTCTTTTTAGATGTCGCGAGCTGCG	TTGTTTACACCCTGCACCGATCGCG	18	7942	9713	TFEB	11091	3721	WDR5
DBDNTAG000053	ADDNTAG007296	Dn-Dn	TTCTTTTTAGATGTCGCGAGCTGCG	CGCGGGCAGCTACCCCAGCGTGCCT	19	7942	9713	TFEB	54535	53053	CCHCR1
DBDNTAG000053	ADDNTAG007299	Dn-Dn	TTCTTTTTAGATGTCGCGAGCTGCG	CGATAATCAATCTGTATTGATTTCC	21	7942	9713	TFEB	7490	1923	WT1
DBDNTAG000053	ADDNTAG007302	Dn-Dn	TTCTTTTTAGATGTCGCGAGCTGCG	ACCTTGACATAGTTGACCCATGGT	13	7942	9713	TFEB	1315	1909	COPB1
DBDNTAG000053	ADDNTAG007303	Dn-Dn	TTCTTTTTAGATGTCGCGAGCTGCG	TCACTGTTCAATGTGGTTCCCAGAT	1	7942	9713	TFEB	8031	2434	NCOA4
DBDNTAG000053	ADDNTAG007310	Dn-Dn	TTCTTTTTAGATGTCGCGAGCTGCG	CCACATCCGGTTATGAATGTGCCTA	18	7942	9713	TFEB	2353	4345	FOS
DBDNTAG000053	ADDNTAG007315	Dn-Dn	TTCTTTTTAGATGTCGCGAGCTGCG	AGTCAATTCCAGATCTACGGACGGT	36	7942	9713	TFEB	1616	52987	DAXX
DBDNTAG000053	ADDNTAG007317	Dn-Dn	TTCTTTTTAGATGTCGCGAGCTGCG	AACGGGACGGCCACCCCGAATCGCT	30	7942	9713	TFEB	3006	4080	HIST1H1C
DBDNTAG000053	ADDNTAG007318	Dn-Dn	TTCTTTTTAGATGTCGCGAGCTGCG	CCACATAAGCACCGTAACAGTACCA	16	7942	9713	TFEB	3265	4453	HRAS
DBDNTAG000053	ADDNTAG007319	Dn-Dn	TTCTTTTTAGATGTCGCGAGCTGCG	GGATAATGGCGCTTTGTTATGCAGA	25	7942	9713	TFEB	10286	5562	BCAS2
DBDNTAG000053	ADDNTAG007323	Dn-Dn	TTCTTTTTAGATGTCGCGAGCTGCG	ATGTGCTCCCGCCGGCCACCACGTC	2	7942	9713	TFEB	331	10062	XIAP
DBDNTAG000053	ADDNTAG007326	Dn-Dn	TTCTTTTTAGATGTCGCGAGCTGCG	GCCGCGTGCTCCCCGCAGGGTCTAG	6	7942	9713	TFEB	8019	12575	BRD3
DBDNTAG000053	ADDNTAG007328	Dn-Dn	TTCTTTTTAGATGTCGCGAGCTGCG	CTAATCGTCTCTGTCACCGAACCCT	4	7942	9713	TFEB	56891	13142	LGALS14
DBDNTAG000053	ADDNTAG007337	Dn-Dn	TTCTTTTTAGATGTCGCGAGCTGCG	TCTGGACATGCCGTGTAGGCGAAAA	10	7942	9713	TFEB	7341	4586	SUMO1
DBDNTAG000053	ADDNTAG007341	Dn-Dn	TTCTTTTTAGATGTCGCGAGCTGCG	AAATCCAGGCCCGTTACGTCGCCCT	26	7942	9713	TFEB	472	14270	ATM
DBDNTAG000053	ADDNTAG007342	Dn-Dn	TTCTTTTTAGATGTCGCGAGCTGCG	CCCCTTCCAGCGTCCCGCCATCAGG	4	7942	9713	TFEB	166	53886	AES
DBDNTAG000053	ADDNTAG007347	Dn-Dn	TTCTTTTTAGATGTCGCGAGCTGCG	CCGTCCCGTCCCTCCTAATAGATGT	14	7942	9713	TFEB	222484	10152	LNX2
DBDNTAG000053	ADDNTAG007358	Dn-Dn	TTCTTTTTAGATGTCGCGAGCTGCG	AGGCGACCCGAGCGCGTTGTCCTCG	29	7942	9713	TFEB	821	3789	CANX
DBDNTAG000053	ADDNTAG007359	Dn-Dn	TTCTTTTTAGATGTCGCGAGCTGCG	CCACTGTGTACACACAAGCTTAACA	6	7942	9713	TFEB	27125	8778	AFF4
DBDNTAG000053	ADDNTAG007363	Dn-Dn	TTCTTTTTAGATGTCGCGAGCTGCG	GTTTATAAACCTATACCCCTTTATC	30	7942	9713	TFEB	60672	4538	MIIP
DBDNTAG000053	ADDNTAG007368	Dn-Dn	TTCTTTTTAGATGTCGCGAGCTGCG	ACGCAACCCATCCGCAAAACAATTT	4	7942	9713	TFEB	10403	9868	KNTC2
DBDNTAG000053	ADDNTAG007369	Dn-Dn	TTCTTTTTAGATGTCGCGAGCTGCG	CCGCGCCTACCCTCAGCATAGAATC	18	7942	9713	TFEB	653	8330	BMP5
DBDNTAG000053	ADDNTAG007370	Dn-Dn	TTCTTTTTAGATGTCGCGAGCTGCG	GCCTAAATCGCCACACAAGGTCGTT	2	7942	9713	TFEB	55156	5887	ARMC1
DBDNTAG000053	ADDNTAG007374	Dn-Dn	TTCTTTTTAGATGTCGCGAGCTGCG	CCGACAAGGTGTGGCGCCTGCGCAA	30	7942	9713	TFEB	22916	2754	NCBP2
DBDNTAG000053	ADDNTAG007376	Dn-Dn	TTCTTTTTAGATGTCGCGAGCTGCG	ATCATATATAAAGATACTGTGAATA	5	7942	9713	TFEB	567	10041	B2M
DBDNTAG000053	ADDNTAG007380	Dn-Dn	TTCTTTTTAGATGTCGCGAGCTGCG	CACCCAACCATCTTCAGTACTAGAT	6	7942	9713	TFEB	23633	778	KPNA6
DBDNTAG000053	ADDNTAG007381	Dn-Dn	TTCTTTTTAGATGTCGCGAGCTGCG	TTCTCTGAAGAAGAATTAGTGACAG	22	7942	9713	TFEB	7430	5815	EZR
DBDNTAG000053	ADDNTAG007404	Dn-Dn	TTCTTTTTAGATGTCGCGAGCTGCG	CCAGGTCAAGAACGTCTTGCTTTGA	7	7942	9713	TFEB	24144	5894	TFIP11
DBDNTAG000053	ADDNTAG007408	Dn-Dn	TTCTTTTTAGATGTCGCGAGCTGCG	CTTCCTACTGGAGGGGGCATCGCGA	6	7942	9713	TFEB	11117	8967	EMILIN1
DBDNTAG000053	ADDNTAG007424	Dn-Dn	TTCTTTTTAGATGTCGCGAGCTGCG	GCCGCCTTCCCCGCCTCCATCCCCG	26	7942	9713	TFEB	91653	8764	BOC
DBDNTAG000053	ADDNTAG007427	Dn-Dn	TTCTTTTTAGATGTCGCGAGCTGCG	TCCGACGAGAGAAATTTCCAAGTTT	18	7942	9713	TFEB	50853	3375	VILL
DBDNTAG000053	ADDNTAG007430	Dn-Dn	TTCTTTTTAGATGTCGCGAGCTGCG	CATACAAGCATTCCATTTTTTAATG	44	7942	9713	TFEB	4589	8366	MUC7
DBDNTAG000053	ADDNTAG007436	Dn-Dn	TTCTTTTTAGATGTCGCGAGCTGCG	TGCTTTACGACCCAAATACGGACGT	16	7942	9713	TFEB	3084	8921	NRG1
DBDNTAG000053	ADDNTAG007440	Dn-Dn	TTCTTTTTAGATGTCGCGAGCTGCG	TAATCAGATAATATCATATCATATG	3	7942	9713	TFEB	8314	3760	BAP1
DBDNTAG000053	ADDNTAG007443	Dn-Dn	TTCTTTTTAGATGTCGCGAGCTGCG	GCCCAGTACCCACTACAACCAGCGA	1	7942	9713	TFEB	83544	5577	DNAL1
DBDNTAG000053	ADDNTAG007447	Dn-Dn	TTCTTTTTAGATGTCGCGAGCTGCG	AGTAGACCCCTCTAACCTGCATACA	15	7942	9713	TFEB	9491	9264	PSMF1
DBDNTAG000053	ADDNTAG007449	Dn-Dn	TTCTTTTTAGATGTCGCGAGCTGCG	TTTTTACGCAGTACTTTACAACTTT	4	7942	9713	TFEB	6810	8013	STX4A
DBDNTAG000053	ADDNTAG007451	Dn-Dn	TTCTTTTTAGATGTCGCGAGCTGCG	TGCCACTTCAGCTCCCCAACAGGCC	1	7942	9713	TFEB	56904	6148	SH3GLB2
DBDNTAG000053	ADDNTAG007452	Dn-Dn	TTCTTTTTAGATGTCGCGAGCTGCG	GCAGCGTAAACATGATAGGAGTGCA	17	7942	9713	TFEB	5155	9318	PDGFB
DBDNTAG000053	ADDNTAG007455	Dn-Dn	TTCTTTTTAGATGTCGCGAGCTGCG	CTCCGACCTGAGCCTATTTCGCATA	21	7942	9713	TFEB	318	4276	NUDT2
DBDNTAG000053	ADDNTAG007457	Dn-Dn	TTCTTTTTAGATGTCGCGAGCTGCG	AAACGGAACATATGCCACCTTGGCC	8	7942	9713	TFEB	23429	1644	RYBP
DBDNTAG000053	ADDNTAG007476	Dn-Dn	TTCTTTTTAGATGTCGCGAGCTGCG	GCCCTCCGCTCAACGTCTAAAGCCC	15	7942	9713	TFEB	91442	7886	FAAP24
DBDNTAG000053	ADDNTAG007478	Dn-Dn	TTCTTTTTAGATGTCGCGAGCTGCG	CCGCCTCCTCCACTGCAGACACGCC	17	7942	9713	TFEB	387032	7101	ZKSCAN4
DBDNTAG000053	ADDNTAG007481	Dn-Dn	TTCTTTTTAGATGTCGCGAGCTGCG	CAGTCATTTGACACCTGAAATTATC	8	7942	9713	TFEB	202559	1138	KHDRBS2
DBDNTAG000053	ADDNTAG007484	Dn-Dn	TTCTTTTTAGATGTCGCGAGCTGCG	GGCGACATGGCGACAATGAGAACTG	12	7942	9713	TFEB	55757	9673	UGCGL2
DBDNTAG000053	ADDNTAG007485	Dn-Dn	TTCTTTTTAGATGTCGCGAGCTGCG	TAATTTGGGTCTACGCCAAGCACGA	22	7942	9713	TFEB	11047	7839	ADRM1
DBDNTAG000053	ADDNTAG007494	Dn-Dn	TTCTTTTTAGATGTCGCGAGCTGCG	GATTGAGGAATCAGCTAATAGTTAT	6	7942	9713	TFEB	3119	7190	HLA-DQB1
DBDNTAG000053	ADDNTAG007496	Dn-Dn	TTCTTTTTAGATGTCGCGAGCTGCG	GAATGGATCGCTGATCGCCAGCCA	5	7942	9713	TFEB	7555	157	CNBP
DBDNTAG000053	ADDNTAG007498	Dn-Dn	TTCTTTTTAGATGTCGCGAGCTGCG	CAACAGGCATTCGCGCCAGTTCTAC	15	7942	9713	TFEB	117178	10081	SSX2IP
DBDNTAG000053	ADDNTAG007500	Dn-Dn	TTCTTTTTAGATGTCGCGAGCTGCG	TCGCGCGATGTCACGATTTACGGTT	35	7942	9713	TFEB	91653	8764	BOC
DBDNTAG000053	ADDNTAG007506	Dn-Dn	TTCTTTTTAGATGTCGCGAGCTGCG	CAAGTAAGCAATTAGCCTCATGAAT	45	7942	9713	TFEB	402	7933	ARL2
DBDNTAG000053	ADDNTAG007508	Dn-Dn	TTCTTTTTAGATGTCGCGAGCTGCG	GAACGAAGCGTTCATTTGATCTAGG	9	7942	9713	TFEB	51171	4841	HSD17B14
DBDNTAG000053	ADDNTAG007512	Dn-Dn	TTCTTTTTAGATGTCGCGAGCTGCG	ATCTCCCTACAGGACCGTGCAGTTA	1	7942	9713	TFEB	5111	3156	PCNA
DBDNTAG000053	ADDNTAG007516	Dn-Dn	TTCTTTTTAGATGTCGCGAGCTGCG	CCCCGTCCCGTGGAGCACCAA	6	7942	9713	TFEB	5008	7135	OSM
DBDNTAG000053	ADDNTAG007535	Dn-Dn	TTCTTTTTAGATGTCGCGAGCTGCG	TCCATATCTACCAAGTTTACCCTTG	42	7942	9713	TFEB	29902	496	FAM216A
DBDNTAG000053	ADDNTAG007540	Dn-Dn	TTCTTTTTAGATGTCGCGAGCTGCG	GGAAGGCGAGCGCGACCCCACGTAT	6	7942	9713	TFEB	9240	10320	PNMA1
DBDNTAG000053	ADDNTAG007542	Dn-Dn	TTCTTTTTAGATGTCGCGAGCTGCG	CTACGAGTCCTCTTGGCAAGAAGGG	4	7942	9713	TFEB	10	7722	NAT2
DBDNTAG000053	ADDNTAG007544	Dn-Dn	TTCTTTTTAGATGTCGCGAGCTGCG	CCATTCACCACACGTAATATGATAT	31	7942	9713	TFEB	54535	53053	CCHCR1
DBDNTAG000053	ADDNTAG007546	Dn-Dn	TTCTTTTTAGATGTCGCGAGCTGCG	AAGCGCCTGGTAATAACTCTGTTGA	8	7942	9713	TFEB	5530	8407	PPP3CA
DBDNTAG000053	ADDNTAG007550	Dn-Dn	TTCTTTTTAGATGTCGCGAGCTGCG	AGTACATAGATGACGGATCTAAGCC	25	7942	9713	TFEB	5819	3422	PVRL2
DBDNTAG000053	ADDNTAG007551	Dn-Dn	TTCTTTTTAGATGTCGCGAGCTGCG	TATAGGAAGCGTCAGGCACGAACGA	33	7942	9713	TFEB	5452	5068	POU2F2
DBDNTAG000053	ADDNTAG007557	Dn-Dn	TTCTTTTTAGATGTCGCGAGCTGCG	ATAACTTCATTTTATATACACTA	8	7942	9713	TFEB	117177	472	RAB3IP
DBDNTAG000053	ADDNTAG007559	Dn-Dn	TTCTTTTTAGATGTCGCGAGCTGCG	CGGACGCACAGTGGACGACCAACGA	1	7942	9713	TFEB	604	53151	BCL6
DBDNTAG000053	ADDNTAG007560	Dn-Dn	TTCTTTTTAGATGTCGCGAGCTGCG	CATATCGGTCTACTCCCCCCGCTTA	10	7942	9713	TFEB	56655	13516	POLE4
DBDNTAG000053	ADDNTAG007562	Dn-Dn	TTCTTTTTAGATGTCGCGAGCTGCG	CCACCGCGCCACTTACTTACTACAC	15	7942	9713	TFEB	2623	6313	GATA1
DBDNTAG000053	ADDNTAG007573	Dn-Dn	TTCTTTTTAGATGTCGCGAGCTGCG	CCGCCCCTTTCCTCAGCCATACGTT	16	7942	9713	TFEB	80723	1149	SLC35G2
DBDNTAG000053	ADDNTAG007574	Dn-Dn	TTCTTTTTAGATGTCGCGAGCTGCG	ATATTCTCAGTGCGAGTTTACAGGG	2	7942	9713	TFEB	60561	14421	RINT1
DBDNTAG000053	ADDNTAG007577	Dn-Dn	TTCTTTTTAGATGTCGCGAGCTGCG	CACCGCGGTCTTTGAGGGGTCTGAT	32	7942	9713	TFEB	5970	9032	RELA
DBDNTAG000053	ADDNTAG007582	Dn-Dn	TTCTTTTTAGATGTCGCGAGCTGCG	CGTCTCCTGATCCCGCCGCACAGCC	3	7942	9713	TFEB	11197	1273	WIF1
DBDNTAG000053	ADDNTAG007583	Dn-Dn	TTCTTTTTAGATGTCGCGAGCTGCG	CGCCTCAAAGAGAATAGCAAAACCC	9	7942	9713	TFEB	9402	8327	GRAP2
DBDNTAG000053	ADDNTAG007585	Dn-Dn	TTCTTTTTAGATGTCGCGAGCTGCG	TTGACAGTATCCGCAGGCTCAAGCA	13	7942	9713	TFEB	4086	3782	SMAD1
DBDNTAG000053	ADDNTAG007589	Dn-Dn	TTCTTTTTAGATGTCGCGAGCTGCG	AGTCGGATAATAACACCATCAGCCT	39	7942	9713	TFEB	842	4596	CASP9
DBDNTAG000053	ADDNTAG007591	Dn-Dn	TTCTTTTTAGATGTCGCGAGCTGCG	AGGGTTGCGCGCAAAATGTTGACAA	11	7942	9713	TFEB	901	9929	CCNG2
DBDNTAG000053	ADDNTAG007596	Dn-Dn	TTCTTTTTAGATGTCGCGAGCTGCG	GACATGTATAATCTAGTCTTCAATC	7	7942	9713	TFEB	11075	4907	STMN2
DBDNTAG000053	ADDNTAG007606	Dn-Dn	TTCTTTTTAGATGTCGCGAGCTGCG	GTACTATTCGTGTTAGTGCCTACAG	14	7942	9713	TFEB	5081	56793	PAX7
DBDNTAG000053	ADDNTAG007608	Dn-Dn	TTCTTTTTAGATGTCGCGAGCTGCG	TATCGTACCATGCTATCGCGAGCTA	31	7942	9713	TFEB	54535	53053	CCHCR1
DBDNTAG000053	ADDNTAG007614	Dn-Dn	TTCTTTTTAGATGTCGCGAGCTGCG	ATTATCACGCTTCTGCAAAGATGAA	5	7942	9713	TFEB	202559	1138	KHDRBS2
DBDNTAG000053	ADDNTAG007632	Dn-Dn	TTCTTTTTAGATGTCGCGAGCTGCG	CCTGAGGGCCTTCAAACTTAGCCAA	30	7942	9713	TFEB	2962	3310	GTF2F1
DBDNTAG000053	ADDNTAG007638	Dn-Dn	TTCTTTTTAGATGTCGCGAGCTGCG	GAAAGATGCATAGACTGCCGGTAA	7	7942	9713	TFEB	8649	13119	LAMTOR3
DBDNTAG000053	ADDNTAG007640	Dn-Dn	TTCTTTTTAGATGTCGCGAGCTGCG	CGGGAACCTAGCCTCCCTACTTATA	4	7942	9713	TFEB	83417	56797	FCRL4
DBDNTAG000053	ADDNTAG007643	Dn-Dn	TTCTTTTTAGATGTCGCGAGCTGCG	GCGTGATAAGTCGGCACATGCGAGA	16	7942	9713	TFEB	3628	469	INPP1
DBDNTAG000053	ADDNTAG007649	Dn-Dn	TTCTTTTTAGATGTCGCGAGCTGCG	CACGCCCCCGCTCACCCTTTCCAGG	7	7942	9713	TFEB	255798	56009	SMCO1
DBDNTAG000053	ADDNTAG007650	Dn-Dn	TTCTTTTTAGATGTCGCGAGCTGCG	CAAGACCAACGTCACCATACTTCTG	1	7942	9713	TFEB	151188	2022	ARL6IP6
DBDNTAG000053	ADDNTAG007655	Dn-Dn	TTCTTTTTAGATGTCGCGAGCTGCG	CCGCCGATAAACCACATTTCATTAA	17	7942	9713	TFEB	2122	13861	EVI1
DBDNTAG000053	ADDNTAG007656	Dn-Dn	TTCTTTTTAGATGTCGCGAGCTGCG	CTCCAACCCCTTGCTCTCACTCGAC	13	7942	9713	TFEB	57654	12601	UVSSA
DBDNTAG000053	ADDNTAG007663	Dn-Dn	TTCTTTTTAGATGTCGCGAGCTGCG	ACACATGAATTTGTTCTAATAGCCC	7	7942	9713	TFEB	8115	3768	TCL1A
DBDNTAG000053	ADDNTAG007668	Dn-Dn	TTCTTTTTAGATGTCGCGAGCTGCG	CAAGTCACTTACAAGATTCGGATCT	29	7942	9713	TFEB	5928	3366	RBBP4
DBDNTAG000053	ADDNTAG007670	Dn-Dn	TTCTTTTTAGATGTCGCGAGCTGCG	CCGATATCGGTGGTATCTTCACAGT	4	7942	9713	TFEB	3084	8921	NRG1
DBDNTAG000053	ADDNTAG007677	Dn-Dn	TTCTTTTTAGATGTCGCGAGCTGCG	CATCGTATAGTGGTTCTGAATAGAC	10	7942	9713	TFEB	8685	7750	MARCO
DBDNTAG000053	ADDNTAG007679	Dn-Dn	TTCTTTTTAGATGTCGCGAGCTGCG	TATCCTTAGTAGAGGTAAATCTTAT	9	7942	9713	TFEB	3105	2789	HLA-A
DBDNTAG000053	ADDNTAG007687	Dn-Dn	TTCTTTTTAGATGTCGCGAGCTGCG	ACTCGATGTAGTACAATCTATAACA	5	7942	9713	TFEB	11197	1273	WIF1
DBDNTAG000053	ADDNTAG007692	Dn-Dn	TTCTTTTTAGATGTCGCGAGCTGCG	TCGCGCCACTCTCCCAAACCTGCAG	15	7942	9713	TFEB	92906	6535	HNRNPLL
DBDNTAG000053	ADDNTAG007694	Dn-Dn	TTCTTTTTAGATGTCGCGAGCTGCG	GACGCAGCTGTGGTTCTCACAATGC	42	7942	9713	TFEB	3006	4080	HIST1H1C
DBDNTAG000053	ADDNTAG007698	Dn-Dn	TTCTTTTTAGATGTCGCGAGCTGCG	CGCCCCCCACTGGATAGCGACACAG	10	7942	9713	TFEB	6477	9727	SIAH1
DBDNTAG000053	ADDNTAG007700	Dn-Dn	TTCTTTTTAGATGTCGCGAGCTGCG	CAGAAGAGGTTGAGAAAAATACTG	18	7942	9713	TFEB	6285	3757	S100B
DBDNTAG000053	ADDNTAG007728	Dn-Dn	TTCTTTTTAGATGTCGCGAGCTGCG	CGCTAATCGACAGCGGTGTTCAACT	4	7942	9713	TFEB	10671	858	DCTN6
DBDNTAG000053	ADDNTAG007730	Dn-Dn	TTCTTTTTAGATGTCGCGAGCTGCG	TCACAGGAGAACCGGACGGTTCTCC	14	7942	9713	TFEB	7004	779	TEAD4
DBDNTAG000053	ADDNTAG007738	Dn-Dn	TTCTTTTTAGATGTCGCGAGCTGCG	TTAACTGCACCACCCGTAATTGACA	31	7942	9713	TFEB	207	5348	AKT1
DBDNTAG000053	ADDNTAG007740	Dn-Dn	TTCTTTTTAGATGTCGCGAGCTGCG	GCACCATAAACGGTACGTCCTCCCA	4	7942	9713	TFEB	3920	3743	LAMP2
DBDNTAG000053	ADDNTAG007741	Dn-Dn	TTCTTTTTAGATGTCGCGAGCTGCG	AAGCTTTCGGTGGGTGACTTACAAG	3	7942	9713	TFEB	284403	7773	WDR62
DBDNTAG000053	ADDNTAG007742	Dn-Dn	TTCTTTTTAGATGTCGCGAGCTGCG	CAAGTTATGCAAGACAAGGGTCCGT	18	7942	9713	TFEB	10397	3886	NDRG1
DBDNTAG000053	ADDNTAG007745	Dn-Dn	TTCTTTTTAGATGTCGCGAGCTGCG	TCCTCACCCGCATGACCAGTATATT	7	7942	9713	TFEB	3516	14737	RBPJ
DBDNTAG000053	ADDNTAG007756	Dn-Dn	TTCTTTTTAGATGTCGCGAGCTGCG	AGAGCCGTACCCGCTGATTTACACC	34	7942	9713	TFEB	1406	3015	CRX
DBDNTAG000053	ADDNTAG007759	Dn-Dn	TTCTTTTTAGATGTCGCGAGCTGCG	TATTCACACCGACCAACCATTCGTG	10	7942	9713	TFEB	1021	9522	CDK6
DBDNTAG000053	ADDNTAG007764	Dn-Dn	TTCTTTTTAGATGTCGCGAGCTGCG	CGTTCTCGGCACCTGCGCGGCCTTA	9	7942	9713	TFEB	4236	11817	MFAP1
DBDNTAG000053	ADDNTAG007767	Dn-Dn	TTCTTTTTAGATGTCGCGAGCTGCG	CTCGACTATCGCAGCCGTATTTTAA	33	7942	9713	TFEB	51274	15026	KLF3
DBDNTAG000053	ADDNTAG007768	Dn-Dn	TTCTTTTTAGATGTCGCGAGCTGCG	GAGGATAATGATGCGCACCCCAAAC	2	7942	9713	TFEB	2355	5414	FOSL2
DBDNTAG000053	ADDNTAG007775	Dn-Dn	TTCTTTTTAGATGTCGCGAGCTGCG	TCCCAATTAATGATCCCATAGAGAC	26	7942	9713	TFEB	3516	14737	RBPJ
DBDNTAG000053	ADDNTAG007790	Dn-Dn	TTCTTTTTAGATGTCGCGAGCTGCG	GTTAAATGAGCACCACCAAAATCGC	30	7942	9713	TFEB	3106	979	HLA-B
DBDNTAG000053	ADDNTAG007792	Dn-Dn	TTCTTTTTAGATGTCGCGAGCTGCG	TGCGCGGATACTAAACAAGATTACT	16	7942	9713	TFEB	6317	5567	SERPINB3
DBDNTAG000053	ADDNTAG007797	Dn-Dn	TTCTTTTTAGATGTCGCGAGCTGCG	CGCCCCGCACGCTCCGCGTTCTCGC	13	7942	9713	TFEB	55909	3645	BIN3
DBDNTAG000053	ADDNTAG007803	Dn-Dn	TTCTTTTTAGATGTCGCGAGCTGCG	CGGCCCAGCGAAGCATAAGTGTTGC	6	7942	9713	TFEB	80380	53786	PDCD1LG2
DBDNTAG000053	ADDNTAG007807	Dn-Dn	TTCTTTTTAGATGTCGCGAGCTGCG	TTTCTGAGGTAACGGCAAGAGCCCC	8	7942	9713	TFEB	26051	56325	PPP1R16B
DBDNTAG000053	ADDNTAG007814	Dn-Dn	TTCTTTTTAGATGTCGCGAGCTGCG	ACTACCTTCGTCCGTACCTCCCTAC	4	7942	9713	TFEB	8554	56382	PIAS1
DBDNTAG000054	ADDNTAG006298	Dn-Dn	TGTCCACTCACGACCCCGAGCATAC	AAACACAAAACAGACCCATGCCTTT	1	7942	9713	TFEB	2246	9975	FGF1
DBDNTAG000054	ADDNTAG006299	Dn-Dn	TGTCCACTCACGACCCCGAGCATAC	AACGTGATATTTGCGATATCCTAA	2	7942	9713	TFEB	8738	510	CRADD
DBDNTAG000055	ADDNTAG000385	Dn-Dn	CCGCCGGCCTCCATGCACACACATG	CGTACGTCCCGCAACCTGGAGGTGA	2	23624	8067	CBLC	5890	8346	RAD51B
DBDNTAG000055	ADDNTAG000600	Dn-Dn	CCGCCGGCCTCCATGCACACACATG	TGTGTAATTTCAAATAACTTATAAA	3	23624	8067	CBLC	55138	11110	FAM90A1
DBDNTAG000055	ADDNTAG000874	Dn-Dn	CCGCCGGCCTCCATGCACACACATG	AGCCGATATCCTATTATTTCTTCCA	9	23624	8067	CBLC	51382	7932	ATP6V1D
DBDNTAG000055	ADDNTAG000931	Dn-Dn	CCGCCGGCCTCCATGCACACACATG	ACTAGGCCCAATCCTAGTGTCCTCA	7	23624	8067	CBLC	5879	4232	RAC1
DBDNTAG000055	ADDNTAG001080	Dn-Dn	CCGCCGGCCTCCATGCACACACATG	GTCCCTACCCGTCGCCCATCCCGCT	8	23624	8067	CBLC	55195	54249	C14orf105
DBDNTAG000055	ADDNTAG001236	Dn-Dn	CCGCCGGCCTCCATGCACACACATG	TACGGCCCCTTATGCGGCGCAGTGC	1	23624	8067	CBLC	27258	5664	LSM3
DBDNTAG000055	ADDNTAG001263	Dn-Dn	CCGCCGGCCTCCATGCACACACATG	CCTAAATTAGATCTGCTAATAAACA	3	23624	8067	CBLC	126626	8205	GABPB2
DBDNTAG000055	ADDNTAG001289	Dn-Dn	CCGCCGGCCTCCATGCACACACATG	ACTCGCCCTTAGTTCAGGAAATTAG	3	23624	8067	CBLC	27004	13575
DBDNTAG000055	ADDNTAG001325	Dn-Dn	CCGCCGGCCTCCATGCACACACATG	TTAGGCCCGTCCCAGCCCCCAAGCC	1	23624	8067	CBLC	896	6197	CCND3
DBDNTAG000055	ADDNTAG001873	Dn-Dn	CCGCCGGCCTCCATGCACACACATG	ACCACGTTCGGCCGATGGATAACAA	1	23624	8067	CBLC	55957	2864	LIN37
DBDNTAG000055	ADDNTAG001914	Dn-Dn	CCGCCGGCCTCCATGCACACACATG	CAAGCTTACTGAGGCAACTAGCAAA	1	23624	8067	CBLC	2919	540	CXCL1
DBDNTAG000055	ADDNTAG001941	Dn-Dn	CCGCCGGCCTCCATGCACACACATG	CCGCGGGCCCCCGAACCGTGTCTTC	2	23624	8067	CBLC	6629	10033	SNRPB2
DBDNTAG000055	ADDNTAG002067	Dn-Dn	CCGCCGGCCTCCATGCACACACATG	ATCGAGCTAAGATGTGAGGTAACGG	3	23624	8067	CBLC	2885	8010	GRB2
DBDNTAG000055	ADDNTAG002112	Dn-Dn	CCGCCGGCCTCCATGCACACACATG	CCGCTCTGATAGCCACTACAGTTGG	2	23624	8067	CBLC	2078	11267	ERG
DBDNTAG000055	ADDNTAG002288	Dn-Dn	CCGCCGGCCTCCATGCACACACATG	TACGCCAAATCAAGTATATCATGCG	2	23624	8067	CBLC	8019	12575	BRD3
DBDNTAG000055	ADDNTAG002698	Dn-Dn	CCGCCGGCCTCCATGCACACACATG	ATTCATCCTGCTGAAAAACAACTAC	1	23624	8067	CBLC	1316	3194	KLF6
DBDNTAG000055	ADDNTAG002705	Dn-Dn	CCGCCGGCCTCCATGCACACACATG	CGCGTTGCGAACAAGAAAATTAACT	2	23624	8067	CBLC	222484	10152	LNX2
DBDNTAG000055	ADDNTAG002764	Dn-Dn	CCGCCGGCCTCCATGCACACACATG	GCCCCTCGCGCCACTGCATCTACTG	2	23624	8067	CBLC	6133	4725	RPL9
DBDNTAG000055	ADDNTAG002844	Dn-Dn	CCGCCGGCCTCCATGCACACACATG	GACCCGATGCGACAAATGTGTAGAG	3	23624	8067	CBLC	59343	11350	SENP2
DBDNTAG000055	ADDNTAG003279	Dn-Dn	CCGCCGGCCTCCATGCACACACATG	CAGAAATCTGTAACAGCAAAAACTA	1	23624	8067	CBLC	54550	467	NECAB2
DBDNTAG000055	ADDNTAG003386	Dn-Dn	CCGCCGGCCTCCATGCACACACATG	CGGACAATTTCTGGTCCCGTTTGTC	1	23624	8067	CBLC	4779	3011	NFE2L1
DBDNTAG000055	ADDNTAG003390	Dn-Dn	CCGCCGGCCTCCATGCACACACATG	ACATGAGATGGTATGCGTGAGAAAC	1	23624	8067	CBLC	85403	10507	EAF1
DBDNTAG000055	ADDNTAG003481	Dn-Dn	CCGCCGGCCTCCATGCACACACATG	TCCCCTCTACTTCGGTCCTCTCGCC	4	23624	8067	CBLC	7430	5815	EZR
DBDNTAG000055	ADDNTAG003517	Dn-Dn	CCGCCGGCCTCCATGCACACACATG	CGGTGAAACGCGCAAAACCCTAACA	3	23624	8067	CBLC	55165	4717	CEP55
DBDNTAG000055	ADDNTAG003996	Dn-Dn	CCGCCGGCCTCCATGCACACACATG	ACACAAGCCGCCCGAACATTCAGGC	2	23624	8067	CBLC	8939	5135	FUBP3
DBDNTAG000055	ADDNTAG004045	Dn-Dn	CCGCCGGCCTCCATGCACACACATG	AACAATTCTACTATGGGGGGAGATT	1	23624	8067	CBLC	3106	979	HLA-B
DBDNTAG000055	ADDNTAG004051	Dn-Dn	CCGCCGGCCTCCATGCACACACATG	AAGGCCATACGAACGGCTGTTGATA	1	23624	8067	CBLC	7203	5319	CCT3
DBDNTAG000055	ADDNTAG004079	Dn-Dn	CCGCCGGCCTCCATGCACACACATG	ACCATTACACTCGCACGAGTGGGTT	2	23624	8067	CBLC	410	7320	ARSA
DBDNTAG000055	ADDNTAG004111	Dn-Dn	CCGCCGGCCTCCATGCACACACATG	AGATTCCTGCCTAGGTCACGGAGTT	7	23624	8067	CBLC	8301	71440	PICALM
DBDNTAG000055	ADDNTAG004268	Dn-Dn	CCGCCGGCCTCCATGCACACACATG	CGCCGAATACTTAAGCCATTCTAAT	1	23624	8067	CBLC	840	280	CASP7
DBDNTAG000055	ADDNTAG004284	Dn-Dn	CCGCCGGCCTCCATGCACACACATG	TCGGTGAACGAACTAACCTCTCCCA	1	23624	8067	CBLC	84908	7670	FAM136A
DBDNTAG000055	ADDNTAG004309	Dn-Dn	CCGCCGGCCTCCATGCACACACATG	AATATGCTGTTAGGTCGAAACACCA	1	23624	8067	CBLC	6500	6671	SKP1
DBDNTAG000055	ADDNTAG004329	Dn-Dn	CCGCCGGCCTCCATGCACACACATG	TGGCTCCGTGAGCCGATCAGATTAG	1	23624	8067	CBLC	2237	3978	FEN1
DBDNTAG000055	ADDNTAG004711	Dn-Dn	CCGCCGGCCTCCATGCACACACATG	CTTCATCTACAGAGTATAAACCTCC	1	23624	8067	CBLC	4149	377	MAX
DBDNTAG000055	ADDNTAG004810	Dn-Dn	CCGCCGGCCTCCATGCACACACATG	TTTCACCGAGCAATGGTTTGCGGAC	4	23624	8067	CBLC	29844	3331	TFPT
DBDNTAG000055	ADDNTAG004902	Dn-Dn	CCGCCGGCCTCCATGCACACACATG	TGTGGCTGAATGTCATTTTTCTGTG	2	23624	8067	CBLC	3481	5345	IGF2
DBDNTAG000055	ADDNTAG005232	Dn-Dn	CCGCCGGCCTCCATGCACACACATG	ACCGATACTTGGGATTGCACACAAA	8	23624	8067	CBLC	27086	8945	FOXP1
DBDNTAG000055	ADDNTAG005467	Dn-Dn	CCGCCGGCCTCCATGCACACACATG	CGACCACATCCCGGTGGGAACACCA	2	23624	8067	CBLC	26119	9194	LDLRAP1
DBDNTAG000055	ADDNTAG005472	Dn-Dn	CCGCCGGCCTCCATGCACACACATG	GAGCTCCCTACATATTCTCACATAA	1	23624	8067	CBLC	151188	2022	ARL6IP6
DBDNTAG000055	ADDNTAG005503	Dn-Dn	CCGCCGGCCTCCATGCACACACATG	TCCTTTTCCTGCACCTCTCTTCAGC	29	23624	8067	CBLC	9659	1651	PDE4DIP
DBDNTAG000055	ADDNTAG005519	Dn-Dn	CCGCCGGCCTCCATGCACACACATG	AGTACTGCACAGATCACGGACCTCC	2	23624	8067	CBLC	8767	4886	RIPK2
DBDNTAG000055	ADDNTAG006072	Dn-Dn	CCGCCGGCCTCCATGCACACACATG	CAAATTGCTTCCGCTTTCCCCCCTT	2	23624	8067	CBLC	6672	7188	SP100
DBDNTAG000055	ADDNTAG006144	Dn-Dn	CCGCCGGCCTCCATGCACACACATG	ACCCCCTCAGCACACAACCGCCCTG	3	23624	8067	CBLC	6427	11028	SRSF2
DBDNTAG000055	ADDNTAG006469	Dn-Dn	CCGCCGGCCTCCATGCACACACATG	AGATAGCTCGGTGACGGAGAACAAG	2	23624	8067	CBLC	22806	10016	IKZF3
DBDNTAG000055	ADDNTAG006562	Dn-Dn	CCGCCGGCCTCCATGCACACACATG	ATACAAGAGTAGCATTTTCTTAAAT	2	23624	8067	CBLC	672	14613	BRCA1
DBDNTAG000055	ADDNTAG007179	Dn-Dn	CCGCCGGCCTCCATGCACACACATG	CCAGGGCCCCCCGTACCTCCCGTCC	3	23624	8067	CBLC	4781	2723	NFIB
DBDNTAG000055	ADDNTAG007358	Dn-Dn	CCGCCGGCCTCCATGCACACACATG	AGGCGACCCGAGCGCGTTGTCCTCG	1	23624	8067	CBLC	821	3789	CANX
DBDNTAG000055	ADDNTAG007449	Dn-Dn	CCGCCGGCCTCCATGCACACACATG	TTTTTACGCAGTACTTTACAACTTT	1	23624	8067	CBLC	6810	8013	STX4A
DBDNTAG000057	ADDNTAG001138	Dn-Dn	CCCCCGCCATCCCCTCTCGCAGCAG	GTGCAGCTTGCGAACAGAACAGTAT	1	8740	1198	TNFSF14	284541	72020	CYP4A22
DBDNTAG000057	ADDNTAG005191	Dn-Dn	CCCCCGCCATCCCCTCTCGCAGCAG	GCCCCAGAACAGTTATAGCTACCTG	1	8740	1198	TNFSF14	80344	71201	DCAF11
DBDNTAG000059	ADDNTAG000029	Dn-Dn	GAACTGCCATCCAATCATCTAACAG	GCACGCGTCCGCTTGCTATAACTAC	3	6271	5964	S100A1	57410	6792	SCYL1
DBDNTAG000059	ADDNTAG000034	Dn-Dn	GAACTGCCATCCAATCATCTAACAG	ATCCTCGAAAATCATTATGAGAATA	3	6271	5964	S100A1	3927	1096	LASP1
DBDNTAG000059	ADDNTAG000173	Dn-Dn	GAACTGCCATCCAATCATCTAACAG	AGCCGGAAATAAAACGATTAGGTAC	2	6271	5964	S100A1	5865	5114	RAB3B
DBDNTAG000059	ADDNTAG000839	Dn-Dn	GAACTGCCATCCAATCATCTAACAG	TACTTAATGACAGCCGCATGGACGT	1	6271	5964	S100A1	4331	1816	MNAT1
DBDNTAG000059	ADDNTAG000945	Dn-Dn	GAACTGCCATCCAATCATCTAACAG	CGCTAGAAGCAGCGTGTTACCAAAT	1	6271	5964	S100A1	5985	3772	RFC5
DBDNTAG000059	ADDNTAG001008	Dn-Dn	GAACTGCCATCCAATCATCTAACAG	CCACAAATTTAGAAGGGTCCGAAAA	2	6271	5964	S100A1	220082	1611	SPERT
DBDNTAG000059	ADDNTAG001136	Dn-Dn	GAACTGCCATCCAATCATCTAACAG	CCACGCCCCCCTTGCACACGATCAC	3	6271	5964	S100A1	685	6192	BTC
DBDNTAG000059	ADDNTAG001366	Dn-Dn	GAACTGCCATCCAATCATCTAACAG	CTGAACGTTGTATCCTTAAAGAGTG	1	6271	5964	S100A1	23647	3971	ARFIP2
DBDNTAG000059	ADDNTAG001453	Dn-Dn	GAACTGCCATCCAATCATCTAACAG	AATGCCGGCCGTTTCAAACAGGGCC	3	6271	5964	S100A1	116349	8434	C5orf55
DBDNTAG000059	ADDNTAG001847	Dn-Dn	GAACTGCCATCCAATCATCTAACAG	TACGATGATGTTAAAAAACGATAAA	1	6271	5964	S100A1	1649	3944	DDIT3
DBDNTAG000059	ADDNTAG001967	Dn-Dn	GAACTGCCATCCAATCATCTAACAG	TTTCACCTGACCTCCATAATGTGGC	4	6271	5964	S100A1	55716	248	LMBR1L
DBDNTAG000059	ADDNTAG002013	Dn-Dn	GAACTGCCATCCAATCATCTAACAG	CCCGCTTCACGCCAAACACGATAAG	3	6271	5964	S100A1	6271	5964	S100A1
DBDNTAG000059	ADDNTAG002447	Dn-Dn	GAACTGCCATCCAATCATCTAACAG	GACGTAATCAATTTCTGTGACTGTG	3	6271	5964	S100A1	6285	3757	S100B
DBDNTAG000059	ADDNTAG002731	Dn-Dn	GAACTGCCATCCAATCATCTAACAG	CCGGCTTGTAAATCCTGATAGCACA	1	6271	5964	S100A1	6271	5964	S100A1
DBDNTAG000059	ADDNTAG003129	Dn-Dn	GAACTGCCATCCAATCATCTAACAG	AACCACAAGAAAGCATCAGTTAGCA	2	6271	5964	S100A1	4089	4687	SMAD4
DBDNTAG000059	ADDNTAG003150	Dn-Dn	GAACTGCCATCCAATCATCTAACAG	TTTTCTAACCTCTTACTATCGTCCT	1	6271	5964	S100A1	6285	3757	S100B
DBDNTAG000059	ADDNTAG003254	Dn-Dn	GAACTGCCATCCAATCATCTAACAG	CACCCTGCACTGCGAAGCATTGGCG	6	6271	5964	S100A1	10494	5174	STK25
DBDNTAG000059	ADDNTAG003314	Dn-Dn	GAACTGCCATCCAATCATCTAACAG	ACGGACAGTATAACACTGGGCTGCT	2	6271	5964	S100A1	6472	617	SHMT2
DBDNTAG000059	ADDNTAG003597	Dn-Dn	GAACTGCCATCCAATCATCTAACAG	AACTATGTTTCAGATAAATATTGAT	1	6271	5964	S100A1	56658	1957	TRIM39
DBDNTAG000059	ADDNTAG004091	Dn-Dn	GAACTGCCATCCAATCATCTAACAG	TAGCAAACTTCAAATGCAAGGAAGC	5	6271	5964	S100A1	6271	5964	S100A1
DBDNTAG000059	ADDNTAG004384	Dn-Dn	GAACTGCCATCCAATCATCTAACAG	GCGTTCTTTGTTATTCCAATACTAG	1	6271	5964	S100A1	2584	3414	GALK1
DBDNTAG000059	ADDNTAG004714	Dn-Dn	GAACTGCCATCCAATCATCTAACAG	TCGCGTGCTGAACAAGTCTGCAGGT	1	6271	5964	S100A1	91584	1915	PLXNA4
DBDNTAG000059	ADDNTAG004810	Dn-Dn	GAACTGCCATCCAATCATCTAACAG	TTTCACCGAGCAATGGTTTGCGGAC	2	6271	5964	S100A1	29844	3331	TFPT
DBDNTAG000059	ADDNTAG004910	Dn-Dn	GAACTGCCATCCAATCATCTAACAG	ATCGGTAGTGAGAAGATTTGTAATT	4	6271	5964	S100A1	6285	3757	S100B
DBDNTAG000059	ADDNTAG005183	Dn-Dn	GAACTGCCATCCAATCATCTAACAG	ATGACACAGGTCATTTTAGGCGGGG	1	6271	5964	S100A1	56904	6148	SH3GLB2
DBDNTAG000059	ADDNTAG005434	Dn-Dn	GAACTGCCATCCAATCATCTAACAG	ACCCCCAAAGCGGTATACCGGGCAG	1	6271	5964	S100A1	89857	9706	KLHL6
DBDNTAG000059	ADDNTAG005450	Dn-Dn	GAACTGCCATCCAATCATCTAACAG	AGCCCAATTGAAACCATATCGTACT	1	6271	5964	S100A1	6271	5964	S100A1
DBDNTAG000059	ADDNTAG005576	Dn-Dn	GAACTGCCATCCAATCATCTAACAG	ATAGCTTGGTAGCACATCAGCCGCC	1	6271	5964	S100A1	1081	6285	CGA
DBDNTAG000059	ADDNTAG005861	Dn-Dn	GAACTGCCATCCAATCATCTAACAG	CGCACGCTGACTTCCAACATGGCGT	2	6271	5964	S100A1	665	2427	BNIP3L
DBDNTAG000059	ADDNTAG005894	Dn-Dn	GAACTGCCATCCAATCATCTAACAG	GCCCTCATCTACTAAGAGCCCCCGC	1	6271	5964	S100A1	147872	9267	CCDC155
DBDNTAG000059	ADDNTAG005972	Dn-Dn	GAACTGCCATCCAATCATCTAACAG	ATATACATTTATATCAAAACGAGAA	4	6271	5964	S100A1	1487	6221	CTBP1
DBDNTAG000059	ADDNTAG006203	Dn-Dn	GAACTGCCATCCAATCATCTAACAG	ACAGCGCCAACAGTTAAATTACCAA	1	6271	5964	S100A1	54763	53212	ROPN1
DBDNTAG000059	ADDNTAG007700	Dn-Dn	GAACTGCCATCCAATCATCTAACAG	CAGAAGAGGTTGAGAAAAATACTG	8	6271	5964	S100A1	6285	3757	S100B
DBDNTAG000059	ADDNTAG007803	Dn-Dn	GAACTGCCATCCAATCATCTAACAG	CGGCCCAGCGAAGCATAAGTGTTGC	39	6271	5964	S100A1	80380	53786	PDCD1LG2
DBDNTAG000062	ADDNTAG000080	Dn-Dn	GTAAAAACGAGACATTGTGCCAACC	GCCTACTCCGTTCACTTGTGCGACG	5	23476	71377	BRD4	124583	117	CANT1
DBDNTAG000062	ADDNTAG000354	Dn-Dn	GTAAAAACGAGACATTGTGCCAACC	TTAGCTTGGTAAGAAACTCAAAAAC	5	23476	71377	BRD4	9341	5658	VAMP3
DBDNTAG000062	ADDNTAG000458	Dn-Dn	GTAAAAACGAGACATTGTGCCAACC	CCCGCCCGTACGCCAGAAGTTAATT	1	23476	71377	BRD4	64098	9281	PARVG
DBDNTAG000062	ADDNTAG000627	Dn-Dn	GTAAAAACGAGACATTGTGCCAACC	ACTTCTATACCATACTTCAAAACAG	7	23476	71377	BRD4	410	7320	ARSA
DBDNTAG000062	ADDNTAG000947	Dn-Dn	GTAAAAACGAGACATTGTGCCAACC	AATGCTACAAGCCGGATATGGATTT	1	23476	71377	BRD4	127018	7512	LYPLAL1
DBDNTAG000062	ADDNTAG001762	Dn-Dn	GTAAAAACGAGACATTGTGCCAACC	TGTCTGCACGCTATGAGCTACCTGC	9	23476	71377	BRD4	9659	1651	PDE4DIP
DBDNTAG000062	ADDNTAG001943	Dn-Dn	GTAAAAACGAGACATTGTGCCAACC	CACGCCTCCTCCGGACGGTACACGC	1	23476	71377	BRD4	151188	2022	ARL6IP6
DBDNTAG000062	ADDNTAG002105	Dn-Dn	GTAAAAACGAGACATTGTGCCAACC	GTTACAACAAGAGAGTACATCGGCA	1	23476	71377	BRD4	57715	8604	SEMA4G
DBDNTAG000062	ADDNTAG002558	Dn-Dn	GTAAAAACGAGACATTGTGCCAACC	CACTTGGCTGGTCTCACCCGTGCGC	2	23476	71377	BRD4	8799	645	PEX11B
DBDNTAG000062	ADDNTAG002613	Dn-Dn	GTAAAAACGAGACATTGTGCCAACC	CGGCGACCACAACAGCTAGACCCTG	2	23476	71377	BRD4	84619	6267	ZGPAT
DBDNTAG000062	ADDNTAG003130	Dn-Dn	GTAAAAACGAGACATTGTGCCAACC	CCAGCATACACTCCTAAGATGACCT	1	23476	71377	BRD4	572	3706	BAD
DBDNTAG000062	ADDNTAG003254	Dn-Dn	GTAAAAACGAGACATTGTGCCAACC	CACCCTGCACTGCGAAGCATTGGCG	3	23476	71377	BRD4	10494	5174	STK25
DBDNTAG000062	ADDNTAG003302	Dn-Dn	GTAAAAACGAGACATTGTGCCAACC	CCGCTTACCAATACGAAGAACGCAT	1	23476	71377	BRD4	2941	804	GSTA4
DBDNTAG000062	ADDNTAG004152	Dn-Dn	GTAAAAACGAGACATTGTGCCAACC	GCCGCAGAGTCGTAGAACTTCGA	2	23476	71377	BRD4	4747	10981	NEFL
DBDNTAG000062	ADDNTAG004810	Dn-Dn	GTAAAAACGAGACATTGTGCCAACC	TTTCACCGAGCAATGGTTTGCGGAC	1	23476	71377	BRD4	29844	3331	TFPT
DBDNTAG000062	ADDNTAG004942	Dn-Dn	GTAAAAACGAGACATTGTGCCAACC	CCACCCCTAGTCCCCTCTCACACTA	1	23476	71377	BRD4	59349	4623	KLHL12
DBDNTAG000062	ADDNTAG005251	Dn-Dn	GTAAAAACGAGACATTGTGCCAACC	AGAATCAGATCGTTGGCCTTCACTA	4	23476	71377	BRD4	27111	4161	SDCBP2
DBDNTAG000062	ADDNTAG005920	Dn-Dn	GTAAAAACGAGACATTGTGCCAACC	GGACACAACCCAGTCGCGCTCCGCG	1	23476	71377	BRD4	26051	56325	PPP1R16B
DBDNTAG000062	ADDNTAG006154	Dn-Dn	GTAAAAACGAGACATTGTGCCAACC	CATGAATGCGCCCATCAGAACAAGC	1	23476	71377	BRD4	89857	9706	KLHL6
DBDNTAG000062	ADDNTAG006864	Dn-Dn	GTAAAAACGAGACATTGTGCCAACC	CGCAGCAAGATAATACGTGTTTACA	7	23476	71377	BRD4	10186	12995	LHFP
DBDNTAG000062	ADDNTAG007376	Dn-Dn	GTAAAAACGAGACATTGTGCCAACC	ATCATATATAAAGATACTGTGAATA	1	23476	71377	BRD4	567	10041	B2M
DBDNTAG000062	ADDNTAG007478	Dn-Dn	GTAAAAACGAGACATTGTGCCAACC	CCGCCTCCTCCACTGCAGACACGCC	4	23476	71377	BRD4	387032	7101	ZKSCAN4
DBDNTAG000062	ADDNTAG007790	Dn-Dn	GTAAAAACGAGACATTGTGCCAACC	GTTAAATGAGCACCACCAAAATCGC	7	23476	71377	BRD4	3106	979	HLA-B
DBDNTAG000066	ADDNTAG000310	Dn-Dn	ACCTCACCTCGATCCGCTTACTTCC	TCTTTCTGGCGATTTTCGGCACGGT	1	975	3621	CD81	318	4276	NUDT2
DBDNTAG000066	ADDNTAG000397	Dn-Dn	ACCTCACCTCGATCCGCTTACTTCC	CCCTCGCTGGCTTAGAATTTACGTT	1	975	3621	CD81	6119	5484	RPA3
DBDNTAG000066	ADDNTAG000606	Dn-Dn	ACCTCACCTCGATCCGCTTACTTCC	AATAACGAGTGCGCATTCTTCGTCT	1	975	3621	CD81	1810	4168	DR1
DBDNTAG000066	ADDNTAG000654	Dn-Dn	ACCTCACCTCGATCCGCTTACTTCC	GCTATAATACTTGCCTATAATTTAT	1	975	3621	CD81	5534	8316	PPP3R1
DBDNTAG000066	ADDNTAG000668	Dn-Dn	ACCTCACCTCGATCCGCTTACTTCC	CAGCATATACTAATTCTAGAAGTAC	3	975	3621	CD81	977	6007	CD151
DBDNTAG000066	ADDNTAG001054	Dn-Dn	ACCTCACCTCGATCCGCTTACTTCC	TGCCTCACAGCTATTTGTAAAAGAG	8	975	3621	CD81	1398	2709	CRK
DBDNTAG000066	ADDNTAG001071	Dn-Dn	ACCTCACCTCGATCCGCTTACTTCC	TGCGCCAATTGAGTGAAAAATGGTA	2	975	3621	CD81	10403	9868	KNTC2
DBDNTAG000066	ADDNTAG001180	Dn-Dn	ACCTCACCTCGATCCGCTTACTTCC	GCCCGCTAGTTGCTAAGAGCTCCG	2	975	3621	CD81	7170	995	TPM3
DBDNTAG000066	ADDNTAG001807	Dn-Dn	ACCTCACCTCGATCCGCTTACTTCC	AAGTAATGACTAGATGTGGTGCAT	4	975	3621	CD81		7194
DBDNTAG000066	ADDNTAG001847	Dn-Dn	ACCTCACCTCGATCCGCTTACTTCC	TACGATGATGTTAAAAAACGATAAA	9	975	3621	CD81	1649	3944	DDIT3
DBDNTAG000066	ADDNTAG002107	Dn-Dn	ACCTCACCTCGATCCGCTTACTTCC	TACAAAAGGGGGCATAGGGAATACA	2	975	3621	CD81	835	3197	hCG_20684
DBDNTAG000066	ADDNTAG002409	Dn-Dn	ACCTCACCTCGATCCGCTTACTTCC	CTAATTTTTAAAAAAACCTTACAAT	1	975	3621	CD81	8945	9477	BTRC
DBDNTAG000066	ADDNTAG002667	Dn-Dn	ACCTCACCTCGATCCGCTTACTTCC	TGAAATCAACAAAGTAAAGTTGATA	1	975	3621	CD81	572	3706	BAD
DBDNTAG000066	ADDNTAG002921	Dn-Dn	ACCTCACCTCGATCCGCTTACTTCC	AAGTGGCATTTGTATGTAGTCACAA	1	975	3621	CD81	51171	4841	HSD17B14
DBDNTAG000066	ADDNTAG002925	Dn-Dn	ACCTCACCTCGATCCGCTTACTTCC	TAGTCTGGTCTATACGGTTGCACGG	1	975	3621	CD81	6811	4056	STX5
DBDNTAG000066	ADDNTAG003066	Dn-Dn	ACCTCACCTCGATCCGCTTACTTCC	GGGTGTGTCATTGTATTTTTCAAGA	6	975	3621	CD81	84545	11049	MRPL43
DBDNTAG000066	ADDNTAG003085	Dn-Dn	ACCTCACCTCGATCCGCTTACTTCC	GGGGCCTATCTCTCCGCACACCGCG	1	975	3621	CD81	8649	13119	LAMTOR3
DBDNTAG000066	ADDNTAG003184	Dn-Dn	ACCTCACCTCGATCCGCTTACTTCC	TGGTTAAGTGTACAGTCAAACAATC	3	975	3621	CD81	3927	1096	LASP1
DBDNTAG000066	ADDNTAG003467	Dn-Dn	ACCTCACCTCGATCCGCTTACTTCC	GCGCTATTGTTACTCACGATGATTT	1	975	3621	CD81	10538	9618	BATF
DBDNTAG000066	ADDNTAG003504	Dn-Dn	ACCTCACCTCGATCCGCTTACTTCC	AAGCCTCTAATTACATGCCAGTGCT	2	975	3621	CD81	4223	824	MEOX2
[truncated: 278,755 more rows]
