# Supplementary material for: Pooled‐matrix protein interaction screens using Barcode Fusion Genetics
Source: Mol Syst Biol. 2016 Apr 23;12(4):863. doi: 10.15252/msb.20156660 (PMC4848762; doi:10.15252/msb.20156660)
Supplement: Supplementary file 10 — Data EV3 [file MSB-12-863-s010.zip › Yachie_Petsalaki_Data_S3/CV_1_-His.tsv]

DBTAG_ID	ADTAG_ID	FUSION_TYPE	DBTAG_SEQ	ADTAG_SEQ	COUNT	DB_GENE_ID	DB_ORF_ID	DB_SYMB	AD_GENE_ID	AD_ORF_ID	AD_SYMB
DBDNTAG000002	ADDNTAG000023	Dn-Dn	CCCCTCCCACACTAGTGGGGCTTGC	AAGGAAACCTGCGCGAACACCGATT	1	3927	1096	LASP1	3084	8921	NRG1
DBDNTAG000002	ADDNTAG000195	Dn-Dn	CCCCTCCCACACTAGTGGGGCTTGC	ATTCATAGCGTAATGCTACAAGACC	4	3927	1096	LASP1	11030	3504	RBPMS
DBDNTAG000002	ADDNTAG000943	Dn-Dn	CCCCTCCCACACTAGTGGGGCTTGC	CCTTGTCTCACCGATAAAACACGTC	1	3927	1096	LASP1	4602	12304	MYB
DBDNTAG000002	ADDNTAG001002	Dn-Dn	CCCCTCCCACACTAGTGGGGCTTGC	AGTGTGTCTGTAAGAATTGCTCAGG	1	3927	1096	LASP1	2801	7345	GOLGA2
DBDNTAG000002	ADDNTAG001008	Dn-Dn	CCCCTCCCACACTAGTGGGGCTTGC	CCACAAATTTAGAAGGGTCCGAAAA	5	3927	1096	LASP1	220082	1611	SPERT
DBDNTAG000002	ADDNTAG001025	Dn-Dn	CCCCTCCCACACTAGTGGGGCTTGC	GCCTATTAGAAATGGTATTATTTCT	4	3927	1096	LASP1	2260	2483	FGFR1
DBDNTAG000002	ADDNTAG001275	Dn-Dn	CCCCTCCCACACTAGTGGGGCTTGC	AACTCATGGTCATTGTAGAAAAAGA	1	3927	1096	LASP1	1647	6876	GADD45A
DBDNTAG000002	ADDNTAG001361	Dn-Dn	CCCCTCCCACACTAGTGGGGCTTGC	TTTCCGGATCCCCAGCGCTAGGCTT	1	3927	1096	LASP1	7681	13561	MKRN3
DBDNTAG000002	ADDNTAG001807	Dn-Dn	CCCCTCCCACACTAGTGGGGCTTGC	AAGTAATGACTAGATGTGGTGCAT	1	3927	1096	LASP1		7194
DBDNTAG000002	ADDNTAG002802	Dn-Dn	CCCCTCCCACACTAGTGGGGCTTGC	TCCGGGCCGACATCAACTCCTCCCC	3	3927	1096	LASP1	5700	4018	PSMC1
DBDNTAG000002	ADDNTAG002937	Dn-Dn	CCCCTCCCACACTAGTGGGGCTTGC	ACCGAATAAGCGGTAAACGGTATTT	1	3927	1096	LASP1	5162	3174	PDHB
DBDNTAG000002	ADDNTAG003299	Dn-Dn	CCCCTCCCACACTAGTGGGGCTTGC	TTGCTAAGGGCGTGATCACGACACA	2	3927	1096	LASP1	59348	5946	ZNF350
DBDNTAG000002	ADDNTAG003560	Dn-Dn	CCCCTCCCACACTAGTGGGGCTTGC	ACTGATATGGCGGGCGTACACGACG	1	3927	1096	LASP1	59349	4623	KLHL12
DBDNTAG000002	ADDNTAG003706	Dn-Dn	CCCCTCCCACACTAGTGGGGCTTGC	GACGGGATGTGAAGCAATCCCGCTA	23	3927	1096	LASP1	11030	3504	RBPMS
DBDNTAG000002	ADDNTAG003915	Dn-Dn	CCCCTCCCACACTAGTGGGGCTTGC	CAGCTTACGGGTTGCCGAATAGTAA	1	3927	1096	LASP1	84908	7670	FAM136A
DBDNTAG000002	ADDNTAG003929	Dn-Dn	CCCCTCCCACACTAGTGGGGCTTGC	AAAAGGCACGCCAGCTTCTCCTGTG	1	3927	1096	LASP1	653	8330	BMP5
DBDNTAG000002	ADDNTAG004111	Dn-Dn	CCCCTCCCACACTAGTGGGGCTTGC	AGATTCCTGCCTAGGTCACGGAGTT	1	3927	1096	LASP1	8301	71440	PICALM
DBDNTAG000002	ADDNTAG004231	Dn-Dn	CCCCTCCCACACTAGTGGGGCTTGC	GCAACCCCGTCCGACACGCATCGTC	4	3927	1096	LASP1	7020	2584	TFAP2A
DBDNTAG000002	ADDNTAG004615	Dn-Dn	CCCCTCCCACACTAGTGGGGCTTGC	TAACTGCCCGTGGAGCAAAAGCAAA	4	3927	1096	LASP1	11030	3504	RBPMS
DBDNTAG000002	ADDNTAG004712	Dn-Dn	CCCCTCCCACACTAGTGGGGCTTGC	GCTTACCCGATAATGTGACCCACGG	1	3927	1096	LASP1	7104	6773	TM4SF4
DBDNTAG000002	ADDNTAG005861	Dn-Dn	CCCCTCCCACACTAGTGGGGCTTGC	CGCACGCTGACTTCCAACATGGCGT	1	3927	1096	LASP1	665	2427	BNIP3L
DBDNTAG000002	ADDNTAG006046	Dn-Dn	CCCCTCCCACACTAGTGGGGCTTGC	GACCAAAGTTACAGATACACTCCCC	1	3927	1096	LASP1	9112	8956	MTA1
DBDNTAG000002	ADDNTAG006144	Dn-Dn	CCCCTCCCACACTAGTGGGGCTTGC	ACCCCCTCAGCACACAACCGCCCTG	4	3927	1096	LASP1	6427	11028	SRSF2
DBDNTAG000002	ADDNTAG006325	Dn-Dn	CCCCTCCCACACTAGTGGGGCTTGC	CAATGTGAACTTCCTGATAAGCCAA	5	3927	1096	LASP1	85865	7914	GTPBP10
DBDNTAG000002	ADDNTAG006363	Dn-Dn	CCCCTCCCACACTAGTGGGGCTTGC	CCGTAATGCCGGGTGACAGCACGAA	1	3927	1096	LASP1	977	6007	CD151
DBDNTAG000002	ADDNTAG006699	Dn-Dn	CCCCTCCCACACTAGTGGGGCTTGC	GGTAGTACCCCCATTCCACTTACAT	2	3927	1096	LASP1	5819	3422	PVRL2
DBDNTAG000002	ADDNTAG007065	Dn-Dn	CCCCTCCCACACTAGTGGGGCTTGC	TAAATCCGTTACTACTACCTCTAGA	2	3927	1096	LASP1	7409	6612	VAV1
DBDNTAG000002	ADDNTAG007315	Dn-Dn	CCCCTCCCACACTAGTGGGGCTTGC	AGTCAATTCCAGATCTACGGACGGT	1	3927	1096	LASP1	1616	52987	DAXX
DBDNTAG000003	ADDNTAG000559	Dn-Dn	TGGTGCGCGTGATTCTGAACCATAA	GACTCGGTTCCTCCGTTCTTAAGC	4	387	5810	RHOA	5031	6794	P2RY6
DBDNTAG000003	ADDNTAG000577	Dn-Dn	TGGTGCGCGTGATTCTGAACCATAA	CTACTGGCGGAGCTCGTTTTATTGG	3	387	5810	RHOA	7428	13320	VHL
DBDNTAG000003	ADDNTAG000947	Dn-Dn	TGGTGCGCGTGATTCTGAACCATAA	AATGCTACAAGCCGGATATGGATTT	4	387	5810	RHOA	127018	7512	LYPLAL1
DBDNTAG000003	ADDNTAG001120	Dn-Dn	TGGTGCGCGTGATTCTGAACCATAA	CATTGTGCACATTACGTTGCCTAAA	2	387	5810	RHOA	90	9802	ACVR1
DBDNTAG000003	ADDNTAG001294	Dn-Dn	TGGTGCGCGTGATTCTGAACCATAA	TTTTCGCGGGATCGATTAATACCAG	21	387	5810	RHOA	664	7547	BNIP3
DBDNTAG000003	ADDNTAG001423	Dn-Dn	TGGTGCGCGTGATTCTGAACCATAA	CTCGCGAAGTTCGAGAGACTATATG	1	387	5810	RHOA	3107	4335	HLA-C
DBDNTAG000003	ADDNTAG001443	Dn-Dn	TGGTGCGCGTGATTCTGAACCATAA	AAAAAATCAGCACAAATGCCAACTT	2	387	5810	RHOA	5031	6794	P2RY6
DBDNTAG000003	ADDNTAG001621	Dn-Dn	TGGTGCGCGTGATTCTGAACCATAA	ACGTAACACATTCCGTTAGACTTTA	1	387	5810	RHOA	6317	5567	SERPINB3
DBDNTAG000003	ADDNTAG002024	Dn-Dn	TGGTGCGCGTGATTCTGAACCATAA	ACTACTAAAGAAAGATTTGTCTACT	1	387	5810	RHOA	55388	8578	MCM10
DBDNTAG000003	ADDNTAG002389	Dn-Dn	TGGTGCGCGTGATTCTGAACCATAA	ACTCCAGACCACATTTGCATCATCA	3	387	5810	RHOA	64581	9137	DKFZp686L24211
DBDNTAG000003	ADDNTAG002589	Dn-Dn	TGGTGCGCGTGATTCTGAACCATAA	CCGAACCTTCTACAAAAATACCCC	1	387	5810	RHOA	1788	11403	DNMT3A
DBDNTAG000003	ADDNTAG002826	Dn-Dn	TGGTGCGCGTGATTCTGAACCATAA	CCGGAATAAAGAGCATTTTAGACTA	1	387	5810	RHOA	567	10041	B2M
DBDNTAG000003	ADDNTAG002955	Dn-Dn	TGGTGCGCGTGATTCTGAACCATAA	CCCGTCTAATTTGGCCGGCTACGTC	1	387	5810	RHOA	27004	13575
DBDNTAG000003	ADDNTAG003276	Dn-Dn	TGGTGCGCGTGATTCTGAACCATAA	CTCTTCCGGTTCAATATATAAAATA	1	387	5810	RHOA	4292	2713	MLH1
DBDNTAG000003	ADDNTAG003556	Dn-Dn	TGGTGCGCGTGATTCTGAACCATAA	AACACCCGATCATTACTTGTGACGT	2	387	5810	RHOA	6182	4682	MRPL12
DBDNTAG000003	ADDNTAG003727	Dn-Dn	TGGTGCGCGTGATTCTGAACCATAA	TGACACCATTGCCCGACCTCGTGAG	1	387	5810	RHOA	375	2439	ARF1
DBDNTAG000003	ADDNTAG003915	Dn-Dn	TGGTGCGCGTGATTCTGAACCATAA	CAGCTTACGGGTTGCCGAATAGTAA	1	387	5810	RHOA	84908	7670	FAM136A
DBDNTAG000003	ADDNTAG004144	Dn-Dn	TGGTGCGCGTGATTCTGAACCATAA	CAACCGAGAATCGGGAAATATTTTC	9	387	5810	RHOA	56891	13142	LGALS14
DBDNTAG000003	ADDNTAG004262	Dn-Dn	TGGTGCGCGTGATTCTGAACCATAA	TTCGATCCGCCACGTCGCCACTCGC	1	387	5810	RHOA	5013	5285	OTX1
DBDNTAG000003	ADDNTAG004329	Dn-Dn	TGGTGCGCGTGATTCTGAACCATAA	TGGCTCCGTGAGCCGATCAGATTAG	5	387	5810	RHOA	2237	3978	FEN1
DBDNTAG000003	ADDNTAG004558	Dn-Dn	TGGTGCGCGTGATTCTGAACCATAA	ACCTCGGATAAGAACGGCTCTCATG	1	387	5810	RHOA	9409	3837	PEX16
DBDNTAG000003	ADDNTAG004693	Dn-Dn	TGGTGCGCGTGATTCTGAACCATAA	CCAACTCAGACGTTGAGCCGGCAAT	2	387	5810	RHOA	405	10907	ARNT
DBDNTAG000003	ADDNTAG005934	Dn-Dn	TGGTGCGCGTGATTCTGAACCATAA	ATGTCTGTCTCCACAAGTAGATACA	11	387	5810	RHOA	27434	14683	POLM
DBDNTAG000003	ADDNTAG007032	Dn-Dn	TGGTGCGCGTGATTCTGAACCATAA	CGAATAGCGATACATGTTCTGATAACAATTACGATTACAATATAAA	2	387	5810	RHOA	1316	3194	KLF6
DBDNTAG000003	ADDNTAG007643	Dn-Dn	TGGTGCGCGTGATTCTGAACCATAA	GCGTGATAAGTCGGCACATGCGAGA	1	387	5810	RHOA	3628	469	INPP1
DBDNTAG000011	ADDNTAG000077	Dn-Dn	TGTACATTAAGACTGGGGATAATAT	ATACCCCACCACCTTCAGCGATTTA	2	7555	157	CNBP	163	4761	AP2B1
DBDNTAG000011	ADDNTAG000319	Dn-Dn	TGTACATTAAGACTGGGGATAATAT	TCGTTGATCCTAAATGTACCAATA	5	7555	157	CNBP	705	4527	BYSL
DBDNTAG000011	ADDNTAG000351	Dn-Dn	TGTACATTAAGACTGGGGATAATAT	GTCCCCAGGCACACCGAGTCTCTGT	1	7555	157	CNBP	80380	53786	PDCD1LG2
DBDNTAG000011	ADDNTAG000458	Dn-Dn	TGTACATTAAGACTGGGGATAATAT	CCCGCCCGTACGCCAGAAGTTAATT	4	7555	157	CNBP	64098	9281	PARVG
DBDNTAG000011	ADDNTAG000609	Dn-Dn	TGTACATTAAGACTGGGGATAATAT	GTCCAACGCATGCCCTTGGGCAGCC	2	7555	157	CNBP	55195	54249	C14orf105
DBDNTAG000011	ADDNTAG000792	Dn-Dn	TGTACATTAAGACTGGGGATAATAT	CTTCCATCCCCATCGAGCCGAGAGC	2	7555	157	CNBP	27111	4161	SDCBP2
DBDNTAG000011	ADDNTAG000826	Dn-Dn	TGTACATTAAGACTGGGGATAATAT	TACCCTTTCCCCCGTTGAGACTTAT	4	7555	157	CNBP	29844	3331	TFPT
DBDNTAG000011	ADDNTAG001163	Dn-Dn	TGTACATTAAGACTGGGGATAATAT	GCGGTCCGTAAAGTTGACCGACGCG	1	7555	157	CNBP	5865	5114	RAB3B
DBDNTAG000011	ADDNTAG001257	Dn-Dn	TGTACATTAAGACTGGGGATAATAT	GACTGTGGACTTGGGTGGCACTGCC	1	7555	157	CNBP	2313	6734	FLI1
DBDNTAG000011	ADDNTAG001262	Dn-Dn	TGTACATTAAGACTGGGGATAATAT	GGTACCAACATACTTGAGTGGCAAA	1	7555	157	CNBP	6385	12920	SDC4
DBDNTAG000011	ADDNTAG001278	Dn-Dn	TGTACATTAAGACTGGGGATAATAT	CCCCGCTAGCCGACTCACAAGAAGG	1	7555	157	CNBP	6427	11028	SRSF2
DBDNTAG000011	ADDNTAG001890	Dn-Dn	TGTACATTAAGACTGGGGATAATAT	CAATCATCAAAAGCGGAACTACGTA	1	7555	157	CNBP	140258	53744	KRTAP13-1
DBDNTAG000011	ADDNTAG002311	Dn-Dn	TGTACATTAAGACTGGGGATAATAT	TGCTGCAATTTAGACCTTCCATATG	2	7555	157	CNBP	6794	5410	STK11
DBDNTAG000011	ADDNTAG002676	Dn-Dn	TGTACATTAAGACTGGGGATAATAT	GCTTCTTAACACGGGCGTATCTGGG	1	7555	157	CNBP	5546	2895	PRCC
DBDNTAG000011	ADDNTAG002874	Dn-Dn	TGTACATTAAGACTGGGGATAATAT	CCCTGCTTCCTACAGCGTAGCACAG	1	7555	157	CNBP	5530	8407	PPP3CA
DBDNTAG000011	ADDNTAG003731	Dn-Dn	TGTACATTAAGACTGGGGATAATAT	CCCCTCCACACCACGCCACAATACT	2	7555	157	CNBP	1019	4019	CDK4
DBDNTAG000011	ADDNTAG003941	Dn-Dn	TGTACATTAAGACTGGGGATAATAT	CGATTGAGTGAGCAATGTAATACAG	1	7555	157	CNBP	8463	5240	TEAD2
DBDNTAG000011	ADDNTAG004128	Dn-Dn	TGTACATTAAGACTGGGGATAATAT	TAACAGGGGACCCACTTATGCGCCT	1	7555	157	CNBP	665	2427	BNIP3L
DBDNTAG000011	ADDNTAG004294	Dn-Dn	TGTACATTAAGACTGGGGATAATAT	ATCTAGTTGCGTAATGGTTAGAATC	2	7555	157	CNBP	2132	6892	EXT2
DBDNTAG000011	ADDNTAG004657	Dn-Dn	TGTACATTAAGACTGGGGATAATAT	GCGTCCACCACTCTCCCTCCCTGCT	3	7555	157	CNBP	694	5844	BTG1
DBDNTAG000011	ADDNTAG004816	Dn-Dn	TGTACATTAAGACTGGGGATAATAT	CTCCTTATCCTGGTGGTGATAGTAA	1	7555	157	CNBP	7104	6773	TM4SF4
DBDNTAG000011	ADDNTAG004877	Dn-Dn	TGTACATTAAGACTGGGGATAATAT	CAGGTACAGATCACTGTATTACATT	1	7555	157	CNBP	6133	4725	RPL9
DBDNTAG000011	ADDNTAG005251	Dn-Dn	TGTACATTAAGACTGGGGATAATAT	AGAATCAGATCGTTGGCCTTCACTA	1	7555	157	CNBP	27111	4161	SDCBP2
DBDNTAG000011	ADDNTAG005295	Dn-Dn	TGTACATTAAGACTGGGGATAATAT	TGGTTTTGGAATCAGGTCGCCCAGG	1	7555	157	CNBP	821	3789	CANX
DBDNTAG000011	ADDNTAG005764	Dn-Dn	TGTACATTAAGACTGGGGATAATAT	CTACGAATGAATATGTTGACGTCCG	3	7555	157	CNBP	572	3706	BAD
DBDNTAG000011	ADDNTAG005997	Dn-Dn	TGTACATTAAGACTGGGGATAATAT	CACTCTAAAACCTGCTGCCGAGCAA	1	7555	157	CNBP	2263	71073	FGFR2
DBDNTAG000011	ADDNTAG006072	Dn-Dn	TGTACATTAAGACTGGGGATAATAT	CAAATTGCTTCCGCTTTCCCCCCTT	1	7555	157	CNBP	6672	7188	SP100
DBDNTAG000011	ADDNTAG006095	Dn-Dn	TGTACATTAAGACTGGGGATAATAT	CCGGGCGGCTCTGGTGACTCGGTCT	1	7555	157	CNBP	23281	9746	MTUS2
DBDNTAG000011	ADDNTAG006229	Dn-Dn	TGTACATTAAGACTGGGGATAATAT	AATACACCCCTAGCGAGTAACAAGT	2	7555	157	CNBP	25855	6651	BRMS1
DBDNTAG000011	ADDNTAG006489	Dn-Dn	TGTACATTAAGACTGGGGATAATAT	GCGACAACAATTTCAATTACGAACG	1	7555	157	CNBP	9112	8956	MTA1
DBDNTAG000011	ADDNTAG006619	Dn-Dn	TGTACATTAAGACTGGGGATAATAT	AGGTATTCGGGGCTACAAACAACAG	1	7555	157	CNBP	10403	9868	KNTC2
DBDNTAG000011	ADDNTAG007260	Dn-Dn	TGTACATTAAGACTGGGGATAATAT	GCATGCTAAAGAAATAGCAATATTT	5	7555	157	CNBP	29126	13856	CD274
DBDNTAG000011	ADDNTAG007319	Dn-Dn	TGTACATTAAGACTGGGGATAATAT	GGATAATGGCGCTTTGTTATGCAGA	3	7555	157	CNBP	10286	5562	BCAS2
DBDNTAG000011	ADDNTAG007643	Dn-Dn	TGTACATTAAGACTGGGGATAATAT	GCGTGATAAGTCGGCACATGCGAGA	3	7555	157	CNBP	3628	469	INPP1
DBDNTAG000012	ADDNTAG001549	Dn-Dn	GCACTTACCTGACTGGAAATAATTT	ACTACCTATGTACAGGTTGCTCGAT	2	51530	7186	ZC3HC1	3558	14594	IL2
DBDNTAG000012	ADDNTAG001932	Dn-Dn	GCACTTACCTGACTGGAAATAATTT	AAACGACATCCACCGATCTCTCAGC	8	51530	7186	ZC3HC1	207	5348	AKT1
DBDNTAG000012	ADDNTAG001938	Dn-Dn	GCACTTACCTGACTGGAAATAATTT	TTGGGTCGTCCAAGCACACCGCGTA	5	51530	7186	ZC3HC1		7194
DBDNTAG000012	ADDNTAG002567	Dn-Dn	GCACTTACCTGACTGGAAATAATTT	TCCCGCTCATCAGCTACCCCTTACG	1	51530	7186	ZC3HC1	5155	9318	PDGFB
DBDNTAG000012	ADDNTAG003223	Dn-Dn	GCACTTACCTGACTGGAAATAATTT	ATACAGTTGGTCCAACGTAAAACGT	2	51530	7186	ZC3HC1	2246	9975	FGF1
DBDNTAG000012	ADDNTAG004185	Dn-Dn	GCACTTACCTGACTGGAAATAATTT	TGGAGAATTGTCACCCTACCCTCGA	3	51530	7186	ZC3HC1	5159	8409	PDGFRB
DBDNTAG000012	ADDNTAG005450	Dn-Dn	GCACTTACCTGACTGGAAATAATTT	AGCCCAATTGAAACCATATCGTACT	1	51530	7186	ZC3HC1	6271	5964	S100A1
DBDNTAG000012	ADDNTAG005504	Dn-Dn	GCACTTACCTGACTGGAAATAATTT	CCGCCCAACTCTTTCAAAACCCAAA	4	51530	7186	ZC3HC1	894	6359	CCND2
DBDNTAG000012	ADDNTAG005776	Dn-Dn	GCACTTACCTGACTGGAAATAATTT	CCCCCCTTACGCCGATTCGCCGTCA	1	51530	7186	ZC3HC1	8463	5240	TEAD2
DBDNTAG000012	ADDNTAG005782	Dn-Dn	GCACTTACCTGACTGGAAATAATTT	ATCCTCCTCTGTTTTAGATTACGTG	3	51530	7186	ZC3HC1	6629	10033	SNRPB2
DBDNTAG000012	ADDNTAG005936	Dn-Dn	GCACTTACCTGACTGGAAATAATTT	GTGAGTGAGAGACATAAAAACTCGT	1	51530	7186	ZC3HC1	3043	5808	HBB
DBDNTAG000012	ADDNTAG006669	Dn-Dn	GCACTTACCTGACTGGAAATAATTT	CACCAGCATCAGTTCAATCACGTAA	1	51530	7186	ZC3HC1	51377	764	UCHL5
DBDNTAG000012	ADDNTAG006735	Dn-Dn	GCACTTACCTGACTGGAAATAATTT	GGTCCCTTCGATCACCTAGTATACC	1	51530	7186	ZC3HC1	402	7933	ARL2
DBDNTAG000012	ADDNTAG006999	Dn-Dn	GCACTTACCTGACTGGAAATAATTT	CTTGCCCACACTCTATCCAACTATG	1	51530	7186	ZC3HC1	759	8328	CA1
DBDNTAG000012	ADDNTAG007104	Dn-Dn	GCACTTACCTGACTGGAAATAATTT	AGGCAGGACTCGGGACGCTGGCGAC	5	51530	7186	ZC3HC1	7490	1923	WT1
DBDNTAG000012	ADDNTAG007363	Dn-Dn	GCACTTACCTGACTGGAAATAATTT	GTTTATAAACCTATACCCCTTTATC	5	51530	7186	ZC3HC1	60672	4538	MIIP
DBDNTAG000012	ADDNTAG007376	Dn-Dn	GCACTTACCTGACTGGAAATAATTT	ATCATATATAAAGATACTGTGAATA	1	51530	7186	ZC3HC1	567	10041	B2M
DBDNTAG000012	ADDNTAG007506	Dn-Dn	GCACTTACCTGACTGGAAATAATTT	CAAGTAAGCAATTAGCCTCATGAAT	1	51530	7186	ZC3HC1	402	7933	ARL2
DBDNTAG000012	ADDNTAG007508	Dn-Dn	GCACTTACCTGACTGGAAATAATTT	GAACGAAGCGTTCATTTGATCTAGG	1	51530	7186	ZC3HC1	51171	4841	HSD17B14
DBDNTAG000013	ADDNTAG000057	Dn-Dn	GACGCAAACCACCCCAGCCTAGGAC	AGATTCCACAATGTTCGTCGACTAC	1	51440	1235	HPCAL4	23085	8949	ERC1
DBDNTAG000013	ADDNTAG000171	Dn-Dn	GACGCAAACCACCCCAGCCTAGGAC	TCGCCCAAATTAGTGCGCTCTCACT	6	51440	1235	HPCAL4	8649	13119	LAMTOR3
DBDNTAG000013	ADDNTAG000205	Dn-Dn	GACGCAAACCACCCCAGCCTAGGAC	CTGCCTGCTCCTTCTATTCCCATGA	6	51440	1235	HPCAL4	5187	9470	PER1
DBDNTAG000013	ADDNTAG000534	Dn-Dn	GACGCAAACCACCCCAGCCTAGGAC	ACCTCAATACTCCAGTTGATTCCTT	3	51440	1235	HPCAL4	664	7547	BNIP3
DBDNTAG000013	ADDNTAG000671	Dn-Dn	GACGCAAACCACCCCAGCCTAGGAC	GTTATTTCATTAACAGAATTTTTGG	1	51440	1235	HPCAL4	6955	8439
DBDNTAG000013	ADDNTAG000672	Dn-Dn	GACGCAAACCACCCCAGCCTAGGAC	GAAAGACGTACTACTAAAAACGTGG	2	51440	1235	HPCAL4	347	4506	APOD
DBDNTAG000013	ADDNTAG000878	Dn-Dn	GACGCAAACCACCCCAGCCTAGGAC	CCTTACCGACGATGCCGCTAAACTT	1	51440	1235	HPCAL4	1647	6876	GADD45A
DBDNTAG000013	ADDNTAG001366	Dn-Dn	GACGCAAACCACCCCAGCCTAGGAC	CTGAACGTTGTATCCTTAAAGAGTG	4	51440	1235	HPCAL4	23647	3971	ARFIP2
DBDNTAG000013	ADDNTAG001421	Dn-Dn	GACGCAAACCACCCCAGCCTAGGAC	GTGCGGTAAAAATGGCAACCACGGG	1	51440	1235	HPCAL4	29789	603	OLA1
DBDNTAG000013	ADDNTAG001510	Dn-Dn	GACGCAAACCACCCCAGCCTAGGAC	GCCCTGGCGTGTGGCCTCACGCGCT	1	51440	1235	HPCAL4	595	3587	CCND1
DBDNTAG000013	ADDNTAG001760	Dn-Dn	GACGCAAACCACCCCAGCCTAGGAC	TACGACTAAGCTTTTTTTTTTTAGT	3	51440	1235	HPCAL4	55757	9673	UGCGL2
DBDNTAG000013	ADDNTAG001908	Dn-Dn	GACGCAAACCACCCCAGCCTAGGAC	CCACAGCCAGCTCAACGCGTGCTCG	3	51440	1235	HPCAL4	672	14613	BRCA1
DBDNTAG000013	ADDNTAG001914	Dn-Dn	GACGCAAACCACCCCAGCCTAGGAC	CAAGCTTACTGAGGCAACTAGCAAA	1	51440	1235	HPCAL4	2919	540	CXCL1
DBDNTAG000013	ADDNTAG001917	Dn-Dn	GACGCAAACCACCCCAGCCTAGGAC	TTCGGCCACCGCGAAAGACTTACTC	2	51440	1235	HPCAL4	5031	6794	P2RY6
DBDNTAG000013	ADDNTAG001918	Dn-Dn	GACGCAAACCACCCCAGCCTAGGAC	GGCAGAACCACTAGTAGAGTCCTAC	4	51440	1235	HPCAL4	2963	3291	GTF2F2
DBDNTAG000013	ADDNTAG002229	Dn-Dn	GACGCAAACCACCCCAGCCTAGGAC	CCCCACCAGCCCGTCACCCCGTATT	2	51440	1235	HPCAL4	26051	56325	PPP1R16B
DBDNTAG000013	ADDNTAG002341	Dn-Dn	GACGCAAACCACCCCAGCCTAGGAC	ATACTTATTGATCATCAGACCGTAA	6	51440	1235	HPCAL4	56922	4722	MCCC1
DBDNTAG000013	ADDNTAG002473	Dn-Dn	GACGCAAACCACCCCAGCCTAGGAC	CGCGTCGCCACGACACCGCGGCCCT	1	51440	1235	HPCAL4	22889	8732	KIAA0907
DBDNTAG000013	ADDNTAG002588	Dn-Dn	GACGCAAACCACCCCAGCCTAGGAC	CCACCTCCCCCCCCGCTTCACCGAC	1	51440	1235	HPCAL4	10212	2435	DDX39A
DBDNTAG000013	ADDNTAG002623	Dn-Dn	GACGCAAACCACCCCAGCCTAGGAC	CAAATTGTAGTGAACCGATATACCA	1	51440	1235	HPCAL4	91584	1915	PLXNA4
DBDNTAG000013	ADDNTAG002937	Dn-Dn	GACGCAAACCACCCCAGCCTAGGAC	ACCGAATAAGCGGTAAACGGTATTT	1	51440	1235	HPCAL4	5162	3174	PDHB
DBDNTAG000013	ADDNTAG003022	Dn-Dn	GACGCAAACCACCCCAGCCTAGGAC	CGACCCGAGCATCCCATGTAAATAA	1	51440	1235	HPCAL4	8685	7750	MARCO
DBDNTAG000013	ADDNTAG003300	Dn-Dn	GACGCAAACCACCCCAGCCTAGGAC	TCCGTACCGACTCGGACCTAGACTG	1	51440	1235	HPCAL4	2119	4522	ETV5
DBDNTAG000013	ADDNTAG003390	Dn-Dn	GACGCAAACCACCCCAGCCTAGGAC	ACATGAGATGGTATGCGTGAGAAAC	1	51440	1235	HPCAL4	85403	10507	EAF1
DBDNTAG000013	ADDNTAG003560	Dn-Dn	GACGCAAACCACCCCAGCCTAGGAC	ACTGATATGGCGGGCGTACACGACG	11	51440	1235	HPCAL4	59349	4623	KLHL12
DBDNTAG000013	ADDNTAG003679	Dn-Dn	GACGCAAACCACCCCAGCCTAGGAC	CTGATCGTATTAAAATCTCGATTAT	2	51440	1235	HPCAL4	1788	11403	DNMT3A
DBDNTAG000013	ADDNTAG003701	Dn-Dn	GACGCAAACCACCCCAGCCTAGGAC	CTTGACTGCATGTTACGGAATCTAG	1	51440	1235	HPCAL4	5452	5068	POU2F2
DBDNTAG000013	ADDNTAG003822	Dn-Dn	GACGCAAACCACCCCAGCCTAGGAC	ATCCTTCCCTCCAGCCAAATATGTC	1	51440	1235	HPCAL4	3628	469	INPP1
DBDNTAG000013	ADDNTAG003997	Dn-Dn	GACGCAAACCACCCCAGCCTAGGAC	TCGTTTTCCAAGAAGTATGACCCCC	2	51440	1235	HPCAL4	318	4276	NUDT2
DBDNTAG000013	ADDNTAG004045	Dn-Dn	GACGCAAACCACCCCAGCCTAGGAC	AACAATTCTACTATGGGGGGAGATT	1	51440	1235	HPCAL4	3106	979	HLA-B
DBDNTAG000013	ADDNTAG004206	Dn-Dn	GACGCAAACCACCCCAGCCTAGGAC	TATCATTCGAGATGTCATTTGCTGG	1	51440	1235	HPCAL4	6934	9999	TCF7L2
DBDNTAG000013	ADDNTAG004293	Dn-Dn	GACGCAAACCACCCCAGCCTAGGAC	CCGACATAGCATAATCTGTTCCGTG	3	51440	1235	HPCAL4	57654	12601	UVSSA
DBDNTAG000013	ADDNTAG004321	Dn-Dn	GACGCAAACCACCCCAGCCTAGGAC	GGTTGTGGCTTAGTTACACTTGATA	1	51440	1235	HPCAL4	10197	4061	PSME3
DBDNTAG000013	ADDNTAG004404	Dn-Dn	GACGCAAACCACCCCAGCCTAGGAC	CCCTCTACGCCACAACGACCCTATT	3	51440	1235	HPCAL4	79145	7466	CHCHD7
DBDNTAG000013	ADDNTAG004424	Dn-Dn	GACGCAAACCACCCCAGCCTAGGAC	TGTAGGACTAGCAAAGACTTGTGAT	2	51440	1235	HPCAL4	7157	3774	TP53
DBDNTAG000013	ADDNTAG004528	Dn-Dn	GACGCAAACCACCCCAGCCTAGGAC	CCCGGCCCGGTACCCGTGGATCACA	1	51440	1235	HPCAL4	3146	56	HMGB1
DBDNTAG000013	ADDNTAG004816	Dn-Dn	GACGCAAACCACCCCAGCCTAGGAC	CTCCTTATCCTGGTGGTGATAGTAA	2	51440	1235	HPCAL4	7104	6773	TM4SF4
DBDNTAG000013	ADDNTAG004877	Dn-Dn	GACGCAAACCACCCCAGCCTAGGAC	CAGGTACAGATCACTGTATTACATT	2	51440	1235	HPCAL4	6133	4725	RPL9
DBDNTAG000013	ADDNTAG004942	Dn-Dn	GACGCAAACCACCCCAGCCTAGGAC	CCACCCCTAGTCCCCTCTCACACTA	2	51440	1235	HPCAL4	59349	4623	KLHL12
DBDNTAG000013	ADDNTAG004970	Dn-Dn	GACGCAAACCACCCCAGCCTAGGAC	TGACCATCTCACAAAGTCCTATGTA	1	51440	1235	HPCAL4	5802	8703	PTPRS
DBDNTAG000013	ADDNTAG005009	Dn-Dn	GACGCAAACCACCCCAGCCTAGGAC	ATTCGTCCCTCTGATTCTCTTCGCG	1	51440	1235	HPCAL4	84908	7670	FAM136A
DBDNTAG000013	ADDNTAG005027	Dn-Dn	GACGCAAACCACCCCAGCCTAGGAC	ATTCCCCCTTTTGCCCCCCTAACAT	2	51440	1235	HPCAL4	3065	3152	HDAC1
DBDNTAG000013	ADDNTAG005053	Dn-Dn	GACGCAAACCACCCCAGCCTAGGAC	AATAAAGATTCCGTGATTAGAAATA	1	51440	1235	HPCAL4	29926	4519	GMPPA
DBDNTAG000013	ADDNTAG005110	Dn-Dn	GACGCAAACCACCCCAGCCTAGGAC	CGCCCACATGTCCTCGGCGATAGAC	1	51440	1235	HPCAL4	664	7547	BNIP3
DBDNTAG000013	ADDNTAG005207	Dn-Dn	GACGCAAACCACCCCAGCCTAGGAC	CGGTGTTACCCACTTTTAGCACAGA	1	51440	1235	HPCAL4	59349	4623	KLHL12
DBDNTAG000013	ADDNTAG005215	Dn-Dn	GACGCAAACCACCCCAGCCTAGGAC	CCCTTACCCACAACTAGATAAAAAC	1	51440	1235	HPCAL4	29126	13856	CD274
DBDNTAG000013	ADDNTAG005226	Dn-Dn	GACGCAAACCACCCCAGCCTAGGAC	GGATCAGAACAACTGTCGGACCCGG	2	51440	1235	HPCAL4	284403	7773	WDR62
DBDNTAG000013	ADDNTAG005276	Dn-Dn	GACGCAAACCACCCCAGCCTAGGAC	CGTGAATGAAGTAAACCTCGACGAG	1	51440	1235	HPCAL4	6386	53842	SDCBP
DBDNTAG000013	ADDNTAG005542	Dn-Dn	GACGCAAACCACCCCAGCCTAGGAC	GATTTATTTTATGGCCAAGGTAACC	2	51440	1235	HPCAL4	57863	9894	CADM3
DBDNTAG000013	ADDNTAG005808	Dn-Dn	GACGCAAACCACCCCAGCCTAGGAC	AAGAGACGAACATGTAGCTTACTGG	1	51440	1235	HPCAL4	4781	2723	NFIB
DBDNTAG000013	ADDNTAG005816	Dn-Dn	GACGCAAACCACCCCAGCCTAGGAC	CGATCAGGACTCTCAACAAACACAC	1	51440	1235	HPCAL4	5747	1682	PTK2
DBDNTAG000013	ADDNTAG005958	Dn-Dn	GACGCAAACCACCCCAGCCTAGGAC	CCGACTCAAACTCCTAATAATAAAA	1	51440	1235	HPCAL4	54550	467	NECAB2
DBDNTAG000013	ADDNTAG006144	Dn-Dn	GACGCAAACCACCCCAGCCTAGGAC	ACCCCCTCAGCACACAACCGCCCTG	2	51440	1235	HPCAL4	6427	11028	SRSF2
DBDNTAG000013	ADDNTAG006226	Dn-Dn	GACGCAAACCACCCCAGCCTAGGAC	ATCGCCAAAGCACATCTCTCAGTAC	13	51440	1235	HPCAL4	5901	231	RAN
DBDNTAG000013	ADDNTAG006299	Dn-Dn	GACGCAAACCACCCCAGCCTAGGAC	AACGTGATATTTGCGATATCCTAA	1	51440	1235	HPCAL4	8738	510	CRADD
DBDNTAG000013	ADDNTAG006357	Dn-Dn	GACGCAAACCACCCCAGCCTAGGAC	CGCCTCCGCGGCCCACTCCCGCCTA	2	51440	1235	HPCAL4	10397	3886	NDRG1
DBDNTAG000013	ADDNTAG006390	Dn-Dn	GACGCAAACCACCCCAGCCTAGGAC	CCTGAACTAGAGTTTATTGACAAAT	2	51440	1235	HPCAL4	7849	6077	PAX8
DBDNTAG000013	ADDNTAG006486	Dn-Dn	GACGCAAACCACCCCAGCCTAGGAC	TTGATCCTTACAGACCATATACTAG	4	51440	1235	HPCAL4	64223	245	MLST8
DBDNTAG000013	ADDNTAG006600	Dn-Dn	GACGCAAACCACCCCAGCCTAGGAC	TAATCTCGTCCCTCTAAACAAAAAA	1	51440	1235	HPCAL4	51530	7186	ZC3HC1
DBDNTAG000013	ADDNTAG006687	Dn-Dn	GACGCAAACCACCCCAGCCTAGGAC	GCCCCGACTAATCCCTAGCCTGCCA	1	51440	1235	HPCAL4	89857	9706	KLHL6
DBDNTAG000013	ADDNTAG006767	Dn-Dn	GACGCAAACCACCCCAGCCTAGGAC	CCCCCCGGCCTCACTTACCTACCAA	1	51440	1235	HPCAL4	4171	4536	MCM2
DBDNTAG000013	ADDNTAG006869	Dn-Dn	GACGCAAACCACCCCAGCCTAGGAC	AGGCGGACGCTTGCCTGGGACACCG	1	51440	1235	HPCAL4	2641	5598	GCG
DBDNTAG000013	ADDNTAG006930	Dn-Dn	GACGCAAACCACCCCAGCCTAGGAC	TGAGAATTTAAGATAAGCGATAAAC	3	51440	1235	HPCAL4	4615	138	MYD88
DBDNTAG000013	ADDNTAG006972	Dn-Dn	GACGCAAACCACCCCAGCCTAGGAC	ACCAGGCGAGCAGAATAAAGGACTC	2	51440	1235	HPCAL4	599	53726	BCL2L2
DBDNTAG000013	ADDNTAG007108	Dn-Dn	GACGCAAACCACCCCAGCCTAGGAC	CCTTGACGATGCACAAACTCACTCC	5	51440	1235	HPCAL4	6934	9999	TCF7L2
DBDNTAG000013	ADDNTAG007214	Dn-Dn	GACGCAAACCACCCCAGCCTAGGAC	TCCTAGGCCGGATAGTCAATACACG	1	51440	1235	HPCAL4	79892	5222	MCMBP
DBDNTAG000013	ADDNTAG007257	Dn-Dn	GACGCAAACCACCCCAGCCTAGGAC	AATATCTTGTACGCAGCAGTCCTGG	1	51440	1235	HPCAL4	23281	9746	MTUS2
DBDNTAG000013	ADDNTAG007374	Dn-Dn	GACGCAAACCACCCCAGCCTAGGAC	CCGACAAGGTGTGGCGCCTGCGCAA	2	51440	1235	HPCAL4	22916	2754	NCBP2
DBDNTAG000013	ADDNTAG007452	Dn-Dn	GACGCAAACCACCCCAGCCTAGGAC	GCAGCGTAAACATGATAGGAGTGCA	2	51440	1235	HPCAL4	5155	9318	PDGFB
DBDNTAG000013	ADDNTAG007544	Dn-Dn	GACGCAAACCACCCCAGCCTAGGAC	CCATTCACCACACGTAATATGATAT	4	51440	1235	HPCAL4	54535	53053	CCHCR1
DBDNTAG000013	ADDNTAG007649	Dn-Dn	GACGCAAACCACCCCAGCCTAGGAC	CACGCCCCCGCTCACCCTTTCCAGG	3	51440	1235	HPCAL4	255798	56009	SMCO1
DBDNTAG000013	ADDNTAG007767	Dn-Dn	GACGCAAACCACCCCAGCCTAGGAC	CTCGACTATCGCAGCCGTATTTTAA	10	51440	1235	HPCAL4	51274	15026	KLF3
DBDNTAG000025	ADDNTAG000244	Dn-Dn	CCCCCCACGAGCCTAGGATGCGTCA	CGTCACCACGTCCCTTCGGTCCCTT	1	27111	4161	SDCBP2	10197	4061	PSME3
DBDNTAG000025	ADDNTAG000340	Dn-Dn	CCCCCCACGAGCCTAGGATGCGTCA	TAAAACTAAGTTGGATCGCATCGTA	1	27111	4161	SDCBP2	25855	6651	BRMS1
DBDNTAG000025	ADDNTAG000559	Dn-Dn	CCCCCCACGAGCCTAGGATGCGTCA	GACTCGGTTCCTCCGTTCTTAAGC	3	27111	4161	SDCBP2	5031	6794	P2RY6
DBDNTAG000025	ADDNTAG000595	Dn-Dn	CCCCCCACGAGCCTAGGATGCGTCA	ACTCTCGCTCGTCCCCGTGCGCCTC	3	27111	4161	SDCBP2	5879	4232	RAC1
DBDNTAG000025	ADDNTAG000620	Dn-Dn	CCCCCCACGAGCCTAGGATGCGTCA	GCGATTACGTCCAGTACTGTTTCCG	4	27111	4161	SDCBP2	5935	2694	RBM3
DBDNTAG000025	ADDNTAG000621	Dn-Dn	CCCCCCACGAGCCTAGGATGCGTCA	GACACAACATAACACCTAGGAGTCG	2	27111	4161	SDCBP2	23476	71377	BRD4
DBDNTAG000025	ADDNTAG000677	Dn-Dn	CCCCCCACGAGCCTAGGATGCGTCA	CACGCCGAAATAAACAACATCCTTT	6	27111	4161	SDCBP2	7185	12438	TRAF1
DBDNTAG000025	ADDNTAG000698	Dn-Dn	CCCCCCACGAGCCTAGGATGCGTCA	CCGATTACCGAACATGTCCCTTGTT	1	27111	4161	SDCBP2	285237	1444	C3orf38
DBDNTAG000025	ADDNTAG000719	Dn-Dn	CCCCCCACGAGCCTAGGATGCGTCA	GGCCAAGAAGATCGACGACGGTTTA	6	27111	4161	SDCBP2	84545	11049	MRPL43
DBDNTAG000025	ADDNTAG000792	Dn-Dn	CCCCCCACGAGCCTAGGATGCGTCA	CTTCCATCCCCATCGAGCCGAGAGC	10	27111	4161	SDCBP2	27111	4161	SDCBP2
DBDNTAG000025	ADDNTAG000806	Dn-Dn	CCCCCCACGAGCCTAGGATGCGTCA	TCGTGATTCGTAACCTTCGGCATCC	1	27111	4161	SDCBP2	5292	7882	PIM1
DBDNTAG000025	ADDNTAG000966	Dn-Dn	CCCCCCACGAGCCTAGGATGCGTCA	CTAGTATGAACTCATTTAATCGCCC	1	27111	4161	SDCBP2	2272	9645	FHIT
DBDNTAG000025	ADDNTAG001012	Dn-Dn	CCCCCCACGAGCCTAGGATGCGTCA	ATGCGCATGTAGTCAGATGATTCCT	19	27111	4161	SDCBP2	7185	12438	TRAF1
DBDNTAG000025	ADDNTAG001032	Dn-Dn	CCCCCCACGAGCCTAGGATGCGTCA	GCCTCACACACCCCAGAAAATACGT	1	27111	4161	SDCBP2	222389	9342	BEND7
DBDNTAG000025	ADDNTAG001129	Dn-Dn	CCCCCCACGAGCCTAGGATGCGTCA	CCCAGATCTTATTTTCAAACATATA	2	27111	4161	SDCBP2	256302	2204	NATD1
DBDNTAG000025	ADDNTAG001201	Dn-Dn	CCCCCCACGAGCCTAGGATGCGTCA	CCATGCATTAGCGTACCATCCTCTT	4	27111	4161	SDCBP2	57819	6601	LSM2
DBDNTAG000025	ADDNTAG001346	Dn-Dn	CCCCCCACGAGCCTAGGATGCGTCA	ACGACCTACCACTTGACGTAACTAG	1	27111	4161	SDCBP2	4174	19	MCM5
DBDNTAG000025	ADDNTAG001421	Dn-Dn	CCCCCCACGAGCCTAGGATGCGTCA	GTGCGGTAAAAATGGCAACCACGGG	1	27111	4161	SDCBP2	29789	603	OLA1
DBDNTAG000025	ADDNTAG001437	Dn-Dn	CCCCCCACGAGCCTAGGATGCGTCA	TTTTTCTTCCTTGTGGCCTAGACAC	1	27111	4161	SDCBP2	896	6197	CCND3
DBDNTAG000025	ADDNTAG001555	Dn-Dn	CCCCCCACGAGCCTAGGATGCGTCA	CCTTTCTCAAGGCATATCCATACAT	2	27111	4161	SDCBP2	8799	645	PEX11B
DBDNTAG000025	ADDNTAG001683	Dn-Dn	CCCCCCACGAGCCTAGGATGCGTCA	TGACCTCAAGAACGATGGTTAGCGA	1	27111	4161	SDCBP2	57559	120	STAMBPL1
DBDNTAG000025	ADDNTAG001688	Dn-Dn	CCCCCCACGAGCCTAGGATGCGTCA	CCGTTCCTAAAACTAAGGGCTATTA	8	27111	4161	SDCBP2	8314	3760	BAP1
DBDNTAG000025	ADDNTAG001794	Dn-Dn	CCCCCCACGAGCCTAGGATGCGTCA	AGACCAGAACTTTAAGTGATGCGGT	3	27111	4161	SDCBP2	3065	3152	HDAC1
DBDNTAG000025	ADDNTAG002013	Dn-Dn	CCCCCCACGAGCCTAGGATGCGTCA	CCCGCTTCACGCCAAACACGATAAG	1	27111	4161	SDCBP2	6271	5964	S100A1
DBDNTAG000025	ADDNTAG002132	Dn-Dn	CCCCCCACGAGCCTAGGATGCGTCA	CTCCGTCGCTATGGATTGGGATTTC	1	27111	4161	SDCBP2	116349	8434	C5orf55
DBDNTAG000025	ADDNTAG002146	Dn-Dn	CCCCCCACGAGCCTAGGATGCGTCA	AACACACGATCCGTCAACCTTAG	1	27111	4161	SDCBP2	92906	6535	HNRNPLL
DBDNTAG000025	ADDNTAG002225	Dn-Dn	CCCCCCACGAGCCTAGGATGCGTCA	CCGCTATCCGTCTATTACAAATTGT	1	27111	4161	SDCBP2	55968	4181	NSFL1C
DBDNTAG000025	ADDNTAG002230	Dn-Dn	CCCCCCACGAGCCTAGGATGCGTCA	TGCCATTAATCTGCAGATGTAGAAC	2	27111	4161	SDCBP2	27111	4161	SDCBP2
DBDNTAG000025	ADDNTAG002604	Dn-Dn	CCCCCCACGAGCCTAGGATGCGTCA	TACGCGCAGATTCACTGGCTGGCAG	1	27111	4161	SDCBP2	8115	3768	TCL1A
DBDNTAG000025	ADDNTAG002874	Dn-Dn	CCCCCCACGAGCCTAGGATGCGTCA	CCCTGCTTCCTACAGCGTAGCACAG	1	27111	4161	SDCBP2	5530	8407	PPP3CA
DBDNTAG000025	ADDNTAG002939	Dn-Dn	CCCCCCACGAGCCTAGGATGCGTCA	GTACACGAGAACTAACGTGCGGCCG	5	27111	4161	SDCBP2	7185	12438	TRAF1
DBDNTAG000025	ADDNTAG003100	Dn-Dn	CCCCCCACGAGCCTAGGATGCGTCA	AGAAGACATGTCCGGCTATTAACAC	1	27111	4161	SDCBP2	29115	5269	SAP30BP
DBDNTAG000025	ADDNTAG003130	Dn-Dn	CCCCCCACGAGCCTAGGATGCGTCA	CCAGCATACACTCCTAAGATGACCT	1	27111	4161	SDCBP2	572	3706	BAD
DBDNTAG000025	ADDNTAG003235	Dn-Dn	CCCCCCACGAGCCTAGGATGCGTCA	ATACCAAGGTTCATAGTCGTACCCG	1	27111	4161	SDCBP2	29079	5610	MED4
DBDNTAG000025	ADDNTAG003266	Dn-Dn	CCCCCCACGAGCCTAGGATGCGTCA	GGCCACATGATAGACTGTGGCATAA	1	27111	4161	SDCBP2	5155	9318	PDGFB
DBDNTAG000025	ADDNTAG003279	Dn-Dn	CCCCCCACGAGCCTAGGATGCGTCA	CAGAAATCTGTAACAGCAAAAACTA	1	27111	4161	SDCBP2	54550	467	NECAB2
DBDNTAG000025	ADDNTAG003379	Dn-Dn	CCCCCCACGAGCCTAGGATGCGTCA	TCTCTCACTAAGCAGCAGTAAAAAA	1	27111	4161	SDCBP2	10212	2435	DDX39A
DBDNTAG000025	ADDNTAG003390	Dn-Dn	CCCCCCACGAGCCTAGGATGCGTCA	ACATGAGATGGTATGCGTGAGAAAC	2	27111	4161	SDCBP2	85403	10507	EAF1
DBDNTAG000025	ADDNTAG003534	Dn-Dn	CCCCCCACGAGCCTAGGATGCGTCA	TCGTCTCCTTCCCGCTGAATGCTCG	1	27111	4161	SDCBP2	114932	2777	MRFAP1L1
DBDNTAG000025	ADDNTAG003560	Dn-Dn	CCCCCCACGAGCCTAGGATGCGTCA	ACTGATATGGCGGGCGTACACGACG	1	27111	4161	SDCBP2	59349	4623	KLHL12
DBDNTAG000025	ADDNTAG004131	Dn-Dn	CCCCCCACGAGCCTAGGATGCGTCA	CCGATGCGATCTCTGTACCGACGTT	1	27111	4161	SDCBP2	10186	12995	LHFP
DBDNTAG000025	ADDNTAG004211	Dn-Dn	CCCCCCACGAGCCTAGGATGCGTCA	CGGATTCCTACCATCGCGTAATGAG	1	27111	4161	SDCBP2	10399	2446	GNB2L1
DBDNTAG000025	ADDNTAG004258	Dn-Dn	CCCCCCACGAGCCTAGGATGCGTCA	ACACGACCTTCATCGCCAAATAACT	3	27111	4161	SDCBP2	27111	4161	SDCBP2
DBDNTAG000025	ADDNTAG004321	Dn-Dn	CCCCCCACGAGCCTAGGATGCGTCA	GGTTGTGGCTTAGTTACACTTGATA	6	27111	4161	SDCBP2	10197	4061	PSME3
DBDNTAG000025	ADDNTAG004325	Dn-Dn	CCCCCCACGAGCCTAGGATGCGTCA	GCGGGTTCAGTGCGTACCGCTTTCA	3	27111	4161	SDCBP2	5970	9032	RELA
DBDNTAG000025	ADDNTAG004349	Dn-Dn	CCCCCCACGAGCCTAGGATGCGTCA	GGGTTCTGGCGTGACGAGCGCCCCA	1	27111	4161	SDCBP2	1398	2709	CRK
DBDNTAG000025	ADDNTAG004384	Dn-Dn	CCCCCCACGAGCCTAGGATGCGTCA	GCGTTCTTTGTTATTCCAATACTAG	1	27111	4161	SDCBP2	2584	3414	GALK1
DBDNTAG000025	ADDNTAG004424	Dn-Dn	CCCCCCACGAGCCTAGGATGCGTCA	TGTAGGACTAGCAAAGACTTGTGAT	7	27111	4161	SDCBP2	7157	3774	TP53
DBDNTAG000025	ADDNTAG004457	Dn-Dn	CCCCCCACGAGCCTAGGATGCGTCA	CTCTACGCCACTGATCGTCAGACCA	3	27111	4161	SDCBP2	6794	5410	STK11
DBDNTAG000025	ADDNTAG004478	Dn-Dn	CCCCCCACGAGCCTAGGATGCGTCA	TGCTCGAACCAGTCGCCAACATACC	2	27111	4161	SDCBP2	3107	4335	HLA-C
DBDNTAG000025	ADDNTAG004527	Dn-Dn	CCCCCCACGAGCCTAGGATGCGTCA	GACCGTTAAAAAGGTTCTAGTTCGG	6	27111	4161	SDCBP2	387032	7101	ZKSCAN4
DBDNTAG000025	ADDNTAG004620	Dn-Dn	CCCCCCACGAGCCTAGGATGCGTCA	AACGCTAAAGACTGAAACGTGGCTT	13	27111	4161	SDCBP2	7157	3774	TP53
DBDNTAG000025	ADDNTAG004644	Dn-Dn	CCCCCCACGAGCCTAGGATGCGTCA	ATGCGTGAGCAGCAAGCGTGTTGTC	2	27111	4161	SDCBP2	2277	8353	FIGF
DBDNTAG000025	ADDNTAG004752	Dn-Dn	CCCCCCACGAGCCTAGGATGCGTCA	CCATTCTCCTGCAGGGCGTGGGCCT	6	27111	4161	SDCBP2		7194
DBDNTAG000025	ADDNTAG004942	Dn-Dn	CCCCCCACGAGCCTAGGATGCGTCA	CCACCCCTAGTCCCCTCTCACACTA	2	27111	4161	SDCBP2	59349	4623	KLHL12
DBDNTAG000025	ADDNTAG005022	Dn-Dn	CCCCCCACGAGCCTAGGATGCGTCA	ATATGTTTTACGCAGTACATTAAA	2	27111	4161	SDCBP2	8019	12575	BRD3
DBDNTAG000025	ADDNTAG005251	Dn-Dn	CCCCCCACGAGCCTAGGATGCGTCA	AGAATCAGATCGTTGGCCTTCACTA	1	27111	4161	SDCBP2	27111	4161	SDCBP2
DBDNTAG000025	ADDNTAG005295	Dn-Dn	CCCCCCACGAGCCTAGGATGCGTCA	TGGTTTTGGAATCAGGTCGCCCAGG	1	27111	4161	SDCBP2	821	3789	CANX
DBDNTAG000025	ADDNTAG005436	Dn-Dn	CCCCCCACGAGCCTAGGATGCGTCA	CCCGATGATACACACAGCATAGCAG	1	27111	4161	SDCBP2	5886	7058	RAD23A
DBDNTAG000025	ADDNTAG005472	Dn-Dn	CCCCCCACGAGCCTAGGATGCGTCA	GAGCTCCCTACATATTCTCACATAA	1	27111	4161	SDCBP2	151188	2022	ARL6IP6
DBDNTAG000025	ADDNTAG005473	Dn-Dn	CCCCCCACGAGCCTAGGATGCGTCA	AGCCCCAACTCTATAATCTAATTTA	14	27111	4161	SDCBP2	64170	5439	CARD9
DBDNTAG000025	ADDNTAG005908	Dn-Dn	CCCCCCACGAGCCTAGGATGCGTCA	CGATACCAACTGCAAGGAGGATAAA	1	27111	4161	SDCBP2	1856	2949	DVL2
DBDNTAG000025	ADDNTAG006013	Dn-Dn	CCCCCCACGAGCCTAGGATGCGTCA	GAGGCGTCCCACACGATATAATGGT	1	27111	4161	SDCBP2	6278	8048	S100A7
DBDNTAG000025	ADDNTAG006027	Dn-Dn	CCCCCCACGAGCCTAGGATGCGTCA	AATCCACCTCTGACGCTACAACAGA	3	27111	4161	SDCBP2	4188	5143	MDFI
DBDNTAG000025	ADDNTAG006136	Dn-Dn	CCCCCCACGAGCCTAGGATGCGTCA	CGTTGCCCAAGACAAGCTATATGAA	5	27111	4161	SDCBP2	91442	7886	FAAP24
DBDNTAG000025	ADDNTAG006176	Dn-Dn	CCCCCCACGAGCCTAGGATGCGTCA	GTTCATGATTAATAAATCAAGGAAA	1	27111	4161	SDCBP2	729991	9076	MEF2BNB
DBDNTAG000025	ADDNTAG006193	Dn-Dn	CCCCCCACGAGCCTAGGATGCGTCA	ACGCAAGCGATCACCCAAAGTTGAC	5	27111	4161	SDCBP2	3188	53339	HNRNPH2
DBDNTAG000025	ADDNTAG006310	Dn-Dn	CCCCCCACGAGCCTAGGATGCGTCA	GGGCCAGCCGCCCTCAGGCTCCGTG	1	27111	4161	SDCBP2	7004	779	TEAD4
DBDNTAG000025	ADDNTAG006349	Dn-Dn	CCCCCCACGAGCCTAGGATGCGTCA	TCCCTCCCTCCCCCTGCATTACGCC	1	27111	4161	SDCBP2	23647	3971	ARFIP2
DBDNTAG000025	ADDNTAG006368	Dn-Dn	CCCCCCACGAGCCTAGGATGCGTCA	ACGTCGTTATGCCTAAAGTAGAAAA	3	27111	4161	SDCBP2	222389	9342	BEND7
DBDNTAG000025	ADDNTAG006374	Dn-Dn	CCCCCCACGAGCCTAGGATGCGTCA	ACTAGGGGCTCGATCGCGTATTCTG	3	27111	4161	SDCBP2	7157	3774	TP53
DBDNTAG000025	ADDNTAG006671	Dn-Dn	CCCCCCACGAGCCTAGGATGCGTCA	TACACACCATACAGCCCTGATCTGC	1	27111	4161	SDCBP2	318	4276	NUDT2
DBDNTAG000025	ADDNTAG006685	Dn-Dn	CCCCCCACGAGCCTAGGATGCGTCA	TTCCTTCTCGCTCCATCACTTACGA	2	27111	4161	SDCBP2	22806	10016	IKZF3
DBDNTAG000025	ADDNTAG006925	Dn-Dn	CCCCCCACGAGCCTAGGATGCGTCA	CCATCCGAAATCGGCTCTCGTAACT	6	27111	4161	SDCBP2	29079	5610	MED4
DBDNTAG000025	ADDNTAG006975	Dn-Dn	CCCCCCACGAGCCTAGGATGCGTCA	CACGCACTAATTAACGTCTTCTGAG	1	27111	4161	SDCBP2	55093	4786	WDYHV1
DBDNTAG000025	ADDNTAG007022	Dn-Dn	CCCCCCACGAGCCTAGGATGCGTCA	TGTACAAGCGCTCCAAGAATATTTA	1	27111	4161	SDCBP2	10538	9618	BATF
DBDNTAG000025	ADDNTAG007478	Dn-Dn	CCCCCCACGAGCCTAGGATGCGTCA	CCGCCTCCTCCACTGCAGACACGCC	1	27111	4161	SDCBP2	387032	7101	ZKSCAN4
DBDNTAG000025	ADDNTAG007562	Dn-Dn	CCCCCCACGAGCCTAGGATGCGTCA	CCACCGCGCCACTTACTTACTACAC	2	27111	4161	SDCBP2	2623	6313	GATA1
DBDNTAG000025	ADDNTAG007679	Dn-Dn	CCCCCCACGAGCCTAGGATGCGTCA	TATCCTTAGTAGAGGTAAATCTTAT	4	27111	4161	SDCBP2	3105	2789	HLA-A
DBDNTAG000025	ADDNTAG007756	Dn-Dn	CCCCCCACGAGCCTAGGATGCGTCA	AGAGCCGTACCCGCTGATTTACACC	1	27111	4161	SDCBP2	1406	3015	CRX
DBDNTAG000025	ADDNTAG007767	Dn-Dn	CCCCCCACGAGCCTAGGATGCGTCA	CTCGACTATCGCAGCCGTATTTTAA	1	27111	4161	SDCBP2	51274	15026	KLF3
DBDNTAG000025	ADDNTAG007792	Dn-Dn	CCCCCCACGAGCCTAGGATGCGTCA	TGCGCGGATACTAAACAAGATTACT	1	27111	4161	SDCBP2	6317	5567	SERPINB3
DBDNTAG000041	ADDNTAG000571	Dn-Dn	ATCCCTTCAACACGGCTATAAGCTC	ACTCATCAGCGGAACAGCTCAGCAC	4	4086	3782	SMAD1	8554	56382	PIAS1
DBDNTAG000041	ADDNTAG000804	Dn-Dn	ATCCCTTCAACACGGCTATAAGCTC	CTCATAACCTACACTCAAAAACTTC	4	4086	3782	SMAD1	4194	14319	MDM4
DBDNTAG000041	ADDNTAG001057	Dn-Dn	ATCCCTTCAACACGGCTATAAGCTC	GTCCATCTCTTCAGTCTATGGGTTT	1	4086	3782	SMAD1	5727	14122	PTCH1
DBDNTAG000041	ADDNTAG001060	Dn-Dn	ATCCCTTCAACACGGCTATAAGCTC	CAGAACGAACTTATCTCAAGAAGAT	5	4086	3782	SMAD1	2078	11267	ERG
DBDNTAG000041	ADDNTAG001115	Dn-Dn	ATCCCTTCAACACGGCTATAAGCTC	GCTCCATGGACAACCTGCGTACGCC	14	4086	3782	SMAD1	57007	1997	ACKR3
DBDNTAG000041	ADDNTAG001267	Dn-Dn	ATCCCTTCAACACGGCTATAAGCTC	GCCGTAGTAACAATATTAGAAGTTC	1	4086	3782	SMAD1	6278	8048	S100A7
DBDNTAG000041	ADDNTAG001539	Dn-Dn	ATCCCTTCAACACGGCTATAAGCTC	GCTCTGCGTCTGTACCGGCGGCTCG	1	4086	3782	SMAD1	9368	25	SLC9A3R1
DBDNTAG000041	ADDNTAG001938	Dn-Dn	ATCCCTTCAACACGGCTATAAGCTC	TTGGGTCGTCCAAGCACACCGCGTA	3	4086	3782	SMAD1		7194
DBDNTAG000041	ADDNTAG002116	Dn-Dn	ATCCCTTCAACACGGCTATAAGCTC	CACCAGAAGTTCGGAACTACGCAAC	8	4086	3782	SMAD1	2801	7345	GOLGA2
DBDNTAG000041	ADDNTAG002525	Dn-Dn	ATCCCTTCAACACGGCTATAAGCTC	TCAATACCGAACACAAAACACGAAA	1	4086	3782	SMAD1	5565	11857	PRKAB2
DBDNTAG000041	ADDNTAG003358	Dn-Dn	ATCCCTTCAACACGGCTATAAGCTC	CAGGACCGAGGTGAATCTGACTCCA	2	4086	3782	SMAD1	4149	377	MAX
DBDNTAG000041	ADDNTAG003386	Dn-Dn	ATCCCTTCAACACGGCTATAAGCTC	CGGACAATTTCTGGTCCCGTTTGTC	1	4086	3782	SMAD1	4779	3011	NFE2L1
DBDNTAG000041	ADDNTAG004267	Dn-Dn	ATCCCTTCAACACGGCTATAAGCTC	TTCGAACTATTTCTTTTAATGGCAA	1	4086	3782	SMAD1	10248	7440	POP7
DBDNTAG000041	ADDNTAG004329	Dn-Dn	ATCCCTTCAACACGGCTATAAGCTC	TGGCTCCGTGAGCCGATCAGATTAG	2	4086	3782	SMAD1	2237	3978	FEN1
DBDNTAG000041	ADDNTAG004531	Dn-Dn	ATCCCTTCAACACGGCTATAAGCTC	ACTACCCGTTAGCAGCAATCTCGAA	1	4086	3782	SMAD1	23624	8067	CBLC
DBDNTAG000041	ADDNTAG004588	Dn-Dn	ATCCCTTCAACACGGCTATAAGCTC	CCAACACAAACGTCGGAAAGCGGTC	1	4086	3782	SMAD1	6146	12007	RPL22
DBDNTAG000041	ADDNTAG004673	Dn-Dn	ATCCCTTCAACACGGCTATAAGCTC	GTAAGGACTCGACCTACTGCTACCA	1	4086	3782	SMAD1	5502	1290	PPP1R1A
DBDNTAG000041	ADDNTAG004942	Dn-Dn	ATCCCTTCAACACGGCTATAAGCTC	CCACCCCTAGTCCCCTCTCACACTA	1	4086	3782	SMAD1	59349	4623	KLHL12
DBDNTAG000041	ADDNTAG004945	Dn-Dn	ATCCCTTCAACACGGCTATAAGCTC	TGATGGACCAGCATGTCTGATGCTA	1	4086	3782	SMAD1	26121	54082	PRPF31
DBDNTAG000041	ADDNTAG004977	Dn-Dn	ATCCCTTCAACACGGCTATAAGCTC	ACCACGTCACAGTCTATCAGATGTC	1	4086	3782	SMAD1	5534	8316	PPP3R1
DBDNTAG000041	ADDNTAG005009	Dn-Dn	ATCCCTTCAACACGGCTATAAGCTC	ATTCGTCCCTCTGATTCTCTTCGCG	3	4086	3782	SMAD1	84908	7670	FAM136A
DBDNTAG000041	ADDNTAG005027	Dn-Dn	ATCCCTTCAACACGGCTATAAGCTC	ATTCCCCCTTTTGCCCCCCTAACAT	1	4086	3782	SMAD1	3065	3152	HDAC1
DBDNTAG000041	ADDNTAG005042	Dn-Dn	ATCCCTTCAACACGGCTATAAGCTC	GGTCAAGTTGGACTATTGAACAAAT	2	4086	3782	SMAD1	79696	4218	ZC2HC1C
DBDNTAG000041	ADDNTAG005137	Dn-Dn	ATCCCTTCAACACGGCTATAAGCTC	AGTTGCAAGCTGACCGCCTAACATC	1	4086	3782	SMAD1	6502	4656	SKP2
DBDNTAG000041	ADDNTAG005832	Dn-Dn	ATCCCTTCAACACGGCTATAAGCTC	CCGCCACTGGACAAGACGTAGCTGC	1	4086	3782	SMAD1	80204	54835	FBXO11
DBDNTAG000041	ADDNTAG005934	Dn-Dn	ATCCCTTCAACACGGCTATAAGCTC	ATGTCTGTCTCCACAAGTAGATACA	2	4086	3782	SMAD1	27434	14683	POLM
DBDNTAG000041	ADDNTAG006013	Dn-Dn	ATCCCTTCAACACGGCTATAAGCTC	GAGGCGTCCCACACGATATAATGGT	3	4086	3782	SMAD1	6278	8048	S100A7
DBDNTAG000041	ADDNTAG006305	Dn-Dn	ATCCCTTCAACACGGCTATAAGCTC	ATCGCCTACTGGACATGTAATAATT	3	4086	3782	SMAD1	347	4506	APOD
DBDNTAG000041	ADDNTAG006872	Dn-Dn	ATCCCTTCAACACGGCTATAAGCTC	ACCTAGAACTACATTCCCATATTCT	2	4086	3782	SMAD1	4841	3890	NONO
DBDNTAG000041	ADDNTAG006881	Dn-Dn	ATCCCTTCAACACGGCTATAAGCTC	CGTTGAGTTCAACAAGAAACAATGA	4	4086	3782	SMAD1	1017	3469	CDK2
DBDNTAG000041	ADDNTAG007535	Dn-Dn	ATCCCTTCAACACGGCTATAAGCTC	TCCATATCTACCAAGTTTACCCTTG	1	4086	3782	SMAD1	29902	496	FAM216A
DBDNTAG000041	ADDNTAG007546	Dn-Dn	ATCCCTTCAACACGGCTATAAGCTC	AAGCGCCTGGTAATAACTCTGTTGA	3	4086	3782	SMAD1	5530	8407	PPP3CA
DBDNTAG000041	ADDNTAG007797	Dn-Dn	ATCCCTTCAACACGGCTATAAGCTC	CGCCCCGCACGCTCCGCGTTCTCGC	1	4086	3782	SMAD1	55909	3645	BIN3
DBDNTAG000045	ADDNTAG000032	Dn-Dn	CATGCCCGGTCCCCAGTACCTGCAC	CCCAGTATAATTACCTGGATCGAGTC	1	10671	858	DCTN6	7704	8127	ZBTB16
DBDNTAG000045	ADDNTAG000348	Dn-Dn	CATGCCCGGTCCCCAGTACCTGCAC	GCGCAGCATATCTTTAGGGAATTAT	2	10671	858	DCTN6	4589	8366	MUC7
DBDNTAG000045	ADDNTAG001447	Dn-Dn	CATGCCCGGTCCCCAGTACCTGCAC	GTGGTGAACTTCTCAACATTTAGCT	7	10671	858	DCTN6	3937	1108	LCP2
DBDNTAG000045	ADDNTAG001878	Dn-Dn	CATGCCCGGTCCCCAGTACCTGCAC	TAGTCACGAAATCAGACCTGCACTG	1	10671	858	DCTN6	11117	8967	EMILIN1
DBDNTAG000045	ADDNTAG001890	Dn-Dn	CATGCCCGGTCCCCAGTACCTGCAC	CAATCATCAAAAGCGGAACTACGTA	1	10671	858	DCTN6	140258	53744	KRTAP13-1
DBDNTAG000045	ADDNTAG002647	Dn-Dn	CATGCCCGGTCCCCAGTACCTGCAC	AGGGACAGAACACTCGGAACTTGGT	2	10671	858	DCTN6	170954	12230	PPP1R18
DBDNTAG000045	ADDNTAG002686	Dn-Dn	CATGCCCGGTCCCCAGTACCTGCAC	AGCCAAACAACCACCCCTACATCTG	1	10671	858	DCTN6	29844	3331	TFPT
DBDNTAG000045	ADDNTAG003085	Dn-Dn	CATGCCCGGTCCCCAGTACCTGCAC	GGGGCCTATCTCTCCGCACACCGCG	3	10671	858	DCTN6	8649	13119	LAMTOR3
DBDNTAG000045	ADDNTAG003221	Dn-Dn	CATGCCCGGTCCCCAGTACCTGCAC	CTACGAACAGTAAATGGCCCGAAAG	2	10671	858	DCTN6	9093	7063	DNAJA3
DBDNTAG000045	ADDNTAG003557	Dn-Dn	CATGCCCGGTCCCCAGTACCTGCAC	TCGCCTTCACACTCTCACTCTAGGC	1	10671	858	DCTN6	339834	2265	CCDC36
DBDNTAG000045	ADDNTAG003567	Dn-Dn	CATGCCCGGTCCCCAGTACCTGCAC	TTCAGGGTTCAAAAGATGTTCCCCC	2	10671	858	DCTN6	5502	1290	PPP1R1A
DBDNTAG000045	ADDNTAG003568	Dn-Dn	CATGCCCGGTCCCCAGTACCTGCAC	CTTTGAAGGCTTTAGTTAGGCCACA	3	10671	858	DCTN6	3043	5808	HBB
DBDNTAG000045	ADDNTAG004353	Dn-Dn	CATGCCCGGTCCCCAGTACCTGCAC	GGACTACCAAGGAGTAAAATTTGCG	1	10671	858	DCTN6	55165	4717	CEP55
DBDNTAG000045	ADDNTAG005985	Dn-Dn	CATGCCCGGTCCCCAGTACCTGCAC	CCCCTGCGCCCCCTTCTATCCTCTT	1	10671	858	DCTN6	387032	7101	ZKSCAN4
DBDNTAG000045	ADDNTAG007293	Dn-Dn	CATGCCCGGTCCCCAGTACCTGCAC	TTGTTTACACCCTGCACCGATCGCG	2	10671	858	DCTN6	11091	3721	WDR5
DBDNTAG000045	ADDNTAG007319	Dn-Dn	CATGCCCGGTCCCCAGTACCTGCAC	GGATAATGGCGCTTTGTTATGCAGA	4	10671	858	DCTN6	10286	5562	BCAS2
DBDNTAG000045	ADDNTAG007342	Dn-Dn	CATGCCCGGTCCCCAGTACCTGCAC	CCCCTTCCAGCGTCCCGCCATCAGG	1	10671	858	DCTN6	166	53886	AES
DBDNTAG000045	ADDNTAG007363	Dn-Dn	CATGCCCGGTCCCCAGTACCTGCAC	GTTTATAAACCTATACCCCTTTATC	1	10671	858	DCTN6	60672	4538	MIIP
DBDNTAG000048	ADDNTAG000175	Dn-Dn	GTAGGAACAACAATAACGGCACCTG	GAGTTATACACGAAGATGTATAACT	2	665	2427	BNIP3L	914	8288	CD2
DBDNTAG000048	ADDNTAG000301	Dn-Dn	GTAGGAACAACAATAACGGCACCTG	AGATAGAACCACTGGGCTCGTCCCG	1	665	2427	BNIP3L	2355	5414	FOSL2
DBDNTAG000048	ADDNTAG000309	Dn-Dn	GTAGGAACAACAATAACGGCACCTG	AAGGCGACTTCGGTATATCAGGAGC	5	665	2427	BNIP3L	6385	12920	SDC4
DBDNTAG000048	ADDNTAG000446	Dn-Dn	GTAGGAACAACAATAACGGCACCTG	TTTTCATTTTGGAATACGATTCTAT	2	665	2427	BNIP3L	2263	71073	FGFR2
DBDNTAG000048	ADDNTAG000534	Dn-Dn	GTAGGAACAACAATAACGGCACCTG	ACCTCAATACTCCAGTTGATTCCTT	2	665	2427	BNIP3L	664	7547	BNIP3
DBDNTAG000048	ADDNTAG000857	Dn-Dn	GTAGGAACAACAATAACGGCACCTG	TCCTACCGTCTTGCTGGTACGGGTA	3	665	2427	BNIP3L	1856	2949	DVL2
DBDNTAG000048	ADDNTAG000931	Dn-Dn	GTAGGAACAACAATAACGGCACCTG	ACTAGGCCCAATCCTAGTGTCCTCA	18	665	2427	BNIP3L	5879	4232	RAC1
DBDNTAG000048	ADDNTAG001136	Dn-Dn	GTAGGAACAACAATAACGGCACCTG	CCACGCCCCCCTTGCACACGATCAC	2	665	2427	BNIP3L	685	6192	BTC
DBDNTAG000048	ADDNTAG001294	Dn-Dn	GTAGGAACAACAATAACGGCACCTG	TTTTCGCGGGATCGATTAATACCAG	1	665	2427	BNIP3L	664	7547	BNIP3
DBDNTAG000048	ADDNTAG001368	Dn-Dn	GTAGGAACAACAATAACGGCACCTG	TCCGCCACTACTGCTGAGCTACCCC	1	665	2427	BNIP3L	3535	7194
DBDNTAG000048	ADDNTAG001399	Dn-Dn	GTAGGAACAACAATAACGGCACCTG	CGCGTTGCTTCATAGAATCTAACGC	7	665	2427	BNIP3L	10397	3886	NDRG1
DBDNTAG000048	ADDNTAG001460	Dn-Dn	GTAGGAACAACAATAACGGCACCTG	GTAACCCGCTCGATGCTAAACAACA	1	665	2427	BNIP3L	255798	56009	SMCO1
DBDNTAG000048	ADDNTAG001762	Dn-Dn	GTAGGAACAACAATAACGGCACCTG	TGTCTGCACGCTATGAGCTACCTGC	1	665	2427	BNIP3L	9659	1651	PDE4DIP
DBDNTAG000048	ADDNTAG001813	Dn-Dn	GTAGGAACAACAATAACGGCACCTG	ATGCAGGCTGTTTCGGCTATTGAAT	1	665	2427	BNIP3L	57863	9894	CADM3
DBDNTAG000048	ADDNTAG001881	Dn-Dn	GTAGGAACAACAATAACGGCACCTG	AGTGACTAAGAAAAGCGAGGCTAAC	2	665	2427	BNIP3L	8463	5240	TEAD2
DBDNTAG000048	ADDNTAG001923	Dn-Dn	GTAGGAACAACAATAACGGCACCTG	TCGGAGGGCCTCCCCCGTGTAGTGG	1	665	2427	BNIP3L	23126	10876	POGZ
DBDNTAG000048	ADDNTAG002067	Dn-Dn	GTAGGAACAACAATAACGGCACCTG	ATCGAGCTAAGATGTGAGGTAACGG	1	665	2427	BNIP3L	2885	8010	GRB2
DBDNTAG000048	ADDNTAG002095	Dn-Dn	GTAGGAACAACAATAACGGCACCTG	GATAGCCGCTACCGGCCGCCTTCGA	1	665	2427	BNIP3L	821	3789	CANX
DBDNTAG000048	ADDNTAG002255	Dn-Dn	GTAGGAACAACAATAACGGCACCTG	CTCTGTACTCCCGCGGCAAGTTCCA	1	665	2427	BNIP3L	4089	4687	SMAD4
DBDNTAG000048	ADDNTAG002263	Dn-Dn	GTAGGAACAACAATAACGGCACCTG	GCACTGGCCAAAAAAAGAGCCAAAA	1	665	2427	BNIP3L	147872	9267	CCDC155
DBDNTAG000048	ADDNTAG002415	Dn-Dn	GTAGGAACAACAATAACGGCACCTG	TCGAGTTGCAGCTCGTAGGTGGCCA	1	665	2427	BNIP3L	10486	5807	CAP2
DBDNTAG000048	ADDNTAG002504	Dn-Dn	GTAGGAACAACAATAACGGCACCTG	GAGGCACAAGGTCAGATAAAGCGAT	2	665	2427	BNIP3L	26121	54082	PRPF31
DBDNTAG000048	ADDNTAG002535	Dn-Dn	GTAGGAACAACAATAACGGCACCTG	CCGAACCGCCACCGGCACATCCTCG	4	665	2427	BNIP3L	57410	6792	SCYL1
DBDNTAG000048	ADDNTAG002584	Dn-Dn	GTAGGAACAACAATAACGGCACCTG	CGATCTGGAGCAACGTTATGATTAT	1	665	2427	BNIP3L	472	14270	ATM
DBDNTAG000048	ADDNTAG002610	Dn-Dn	GTAGGAACAACAATAACGGCACCTG	GCCATCGCACCAGCTCGGGCTTGGT	3	665	2427	BNIP3L	55364	13117	IMPACT
DBDNTAG000048	ADDNTAG003053	Dn-Dn	GTAGGAACAACAATAACGGCACCTG	CTGACACCACCCATACAACGCACTA	1	665	2427	BNIP3L	4088	4690	SMAD3
DBDNTAG000048	ADDNTAG003202	Dn-Dn	GTAGGAACAACAATAACGGCACCTG	GGCCCTTTTCATCTATCAACCGGTC	4	665	2427	BNIP3L	3159	4041	HMGA1
DBDNTAG000048	ADDNTAG003324	Dn-Dn	GTAGGAACAACAATAACGGCACCTG	TACGTTAACGCCTCTATGGACGTTC	8	665	2427	BNIP3L	665	2427	BNIP3L
DBDNTAG000048	ADDNTAG003515	Dn-Dn	GTAGGAACAACAATAACGGCACCTG	ACGAGCACGACCTATTCCACGACAT	1	665	2427	BNIP3L	29121	8186	CLEC2D
DBDNTAG000048	ADDNTAG003556	Dn-Dn	GTAGGAACAACAATAACGGCACCTG	AACACCCGATCATTACTTGTGACGT	1	665	2427	BNIP3L	6182	4682	MRPL12
DBDNTAG000048	ADDNTAG003560	Dn-Dn	GTAGGAACAACAATAACGGCACCTG	ACTGATATGGCGGGCGTACACGACG	1	665	2427	BNIP3L	59349	4623	KLHL12
DBDNTAG000048	ADDNTAG003627	Dn-Dn	GTAGGAACAACAATAACGGCACCTG	TTTCGCTCGGACAGCTGGATTTCAG	2	665	2427	BNIP3L	151188	2022	ARL6IP6
DBDNTAG000048	ADDNTAG003675	Dn-Dn	GTAGGAACAACAATAACGGCACCTG	TAAGTCCAGGCCACCTAGACCTGCA	2	665	2427	BNIP3L	10962	3085	MLLT11
DBDNTAG000048	ADDNTAG003727	Dn-Dn	GTAGGAACAACAATAACGGCACCTG	TGACACCATTGCCCGACCTCGTGAG	3	665	2427	BNIP3L	375	2439	ARF1
DBDNTAG000048	ADDNTAG003764	Dn-Dn	GTAGGAACAACAATAACGGCACCTG	ACCGTCCCAGTGGGCAAGATAAAGT	2	665	2427	BNIP3L	246329	4447	STAC3
DBDNTAG000048	ADDNTAG003916	Dn-Dn	GTAGGAACAACAATAACGGCACCTG	CCCAGCTAGTGCCACCACACCTGCC	2	665	2427	BNIP3L	410	7320	ARSA
DBDNTAG000048	ADDNTAG004128	Dn-Dn	GTAGGAACAACAATAACGGCACCTG	TAACAGGGGACCCACTTATGCGCCT	11	665	2427	BNIP3L	665	2427	BNIP3L
DBDNTAG000048	ADDNTAG004478	Dn-Dn	GTAGGAACAACAATAACGGCACCTG	TGCTCGAACCAGTCGCCAACATACC	1	665	2427	BNIP3L	3107	4335	HLA-C
DBDNTAG000048	ADDNTAG004606	Dn-Dn	GTAGGAACAACAATAACGGCACCTG	CCTGCGTCCGGTGATCGCTTCATGA	1	665	2427	BNIP3L	29115	5269	SAP30BP
DBDNTAG000048	ADDNTAG004673	Dn-Dn	GTAGGAACAACAATAACGGCACCTG	GTAAGGACTCGACCTACTGCTACCA	1	665	2427	BNIP3L	5502	1290	PPP1R1A
DBDNTAG000048	ADDNTAG004895	Dn-Dn	GTAGGAACAACAATAACGGCACCTG	TATCTCGAGAAGACCGCATATTCTA	4	665	2427	BNIP3L	8743	10053	TNFSF10
DBDNTAG000048	ADDNTAG004968	Dn-Dn	GTAGGAACAACAATAACGGCACCTG	TGTCCTCCTCCTTGCTCTTCTAGTC	2	665	2427	BNIP3L	114609	9750	TIRAP
DBDNTAG000048	ADDNTAG004977	Dn-Dn	GTAGGAACAACAATAACGGCACCTG	ACCACGTCACAGTCTATCAGATGTC	2	665	2427	BNIP3L	5534	8316	PPP3R1
DBDNTAG000048	ADDNTAG004983	Dn-Dn	GTAGGAACAACAATAACGGCACCTG	AATTCAGTTGCTGTTAATAAGGGAT	1	665	2427	BNIP3L	64395	4516	FLJ13057
DBDNTAG000048	ADDNTAG005110	Dn-Dn	GTAGGAACAACAATAACGGCACCTG	CGCCCACATGTCCTCGGCGATAGAC	6	665	2427	BNIP3L	664	7547	BNIP3
DBDNTAG000048	ADDNTAG005289	Dn-Dn	GTAGGAACAACAATAACGGCACCTG	CTCTGCCATGACGCACGGCACGGTG	2	665	2427	BNIP3L	10962	3085	MLLT11
DBDNTAG000048	ADDNTAG005472	Dn-Dn	GTAGGAACAACAATAACGGCACCTG	GAGCTCCCTACATATTCTCACATAA	1	665	2427	BNIP3L	151188	2022	ARL6IP6
DBDNTAG000048	ADDNTAG005597	Dn-Dn	GTAGGAACAACAATAACGGCACCTG	CCCTTGCGATCCACTTCTATCCGTA	1	665	2427	BNIP3L	3105	2789	HLA-A
DBDNTAG000048	ADDNTAG005737	Dn-Dn	GTAGGAACAACAATAACGGCACCTG	ATCTCAACACATAGAAGTGATACCA	2	665	2427	BNIP3L	59348	5946	ZNF350
DBDNTAG000048	ADDNTAG005808	Dn-Dn	GTAGGAACAACAATAACGGCACCTG	AAGAGACGAACATGTAGCTTACTGG	2	665	2427	BNIP3L	4781	2723	NFIB
DBDNTAG000048	ADDNTAG005861	Dn-Dn	GTAGGAACAACAATAACGGCACCTG	CGCACGCTGACTTCCAACATGGCGT	20	665	2427	BNIP3L	665	2427	BNIP3L
DBDNTAG000048	ADDNTAG005875	Dn-Dn	GTAGGAACAACAATAACGGCACCTG	GATTATATGTGAATGAGAATGGGTT	1	665	2427	BNIP3L	7430	5815	EZR
DBDNTAG000048	ADDNTAG005880	Dn-Dn	GTAGGAACAACAATAACGGCACCTG	ACTTTTAACCATGGAATCAGTAGAA	3	665	2427	BNIP3L	166	53886	AES
DBDNTAG000048	ADDNTAG006438	Dn-Dn	GTAGGAACAACAATAACGGCACCTG	CCCTGAGTTAGCCAGACACAGAGTC	1	665	2427	BNIP3L	54790	52965	TET2
DBDNTAG000048	ADDNTAG006464	Dn-Dn	GTAGGAACAACAATAACGGCACCTG	CCATGTCGCTGAAGTGACCCGAGAA	15	665	2427	BNIP3L	665	2427	BNIP3L
DBDNTAG000048	ADDNTAG006489	Dn-Dn	GTAGGAACAACAATAACGGCACCTG	GCGACAACAATTTCAATTACGAACG	1	665	2427	BNIP3L	9112	8956	MTA1
DBDNTAG000048	ADDNTAG006584	Dn-Dn	GTAGGAACAACAATAACGGCACCTG	ACGTATCCCTTGCGATGGTCGACAG	5	665	2427	BNIP3L	7189	2094	TRAF6
DBDNTAG000048	ADDNTAG006610	Dn-Dn	GTAGGAACAACAATAACGGCACCTG	CACCTCTACCCGCACTGGACTGAAT	1	665	2427	BNIP3L	10494	5174	STK25
DBDNTAG000048	ADDNTAG006825	Dn-Dn	GTAGGAACAACAATAACGGCACCTG	CGGACGGTTAGCCTGCTGGGCAGTG	1	665	2427	BNIP3L	5995	2877	RGR
DBDNTAG000048	ADDNTAG006842	Dn-Dn	GTAGGAACAACAATAACGGCACCTG	AGGCCTCTCAGCCGTCAGTGGGGCA	1	665	2427	BNIP3L	27125	8778	AFF4
DBDNTAG000048	ADDNTAG006872	Dn-Dn	GTAGGAACAACAATAACGGCACCTG	ACCTAGAACTACATTCCCATATTCT	3	665	2427	BNIP3L	4841	3890	NONO
DBDNTAG000048	ADDNTAG006933	Dn-Dn	GTAGGAACAACAATAACGGCACCTG	CGGTGGTGAGTCGGTCCCATCCCAA	2	665	2427	BNIP3L	595	3587	CCND1
DBDNTAG000048	ADDNTAG006976	Dn-Dn	GTAGGAACAACAATAACGGCACCTG	CAGCAAGGTACGTAAAGTGCCATAT	3	665	2427	BNIP3L	285237	1444	C3orf38
DBDNTAG000048	ADDNTAG007391	Dn-Dn	GTAGGAACAACAATAACGGCACCTG	CGCGTCGTACCATCTCCGGTCCAAC	1	665	2427	BNIP3L	4780	7150	NFE2L2
DBDNTAG000048	ADDNTAG007484	Dn-Dn	GTAGGAACAACAATAACGGCACCTG	GGCGACATGGCGACAATGAGAACTG	6	665	2427	BNIP3L	55757	9673	UGCGL2
DBDNTAG000048	ADDNTAG007591	Dn-Dn	GTAGGAACAACAATAACGGCACCTG	AGGGTTGCGCGCAAAATGTTGACAA	3	665	2427	BNIP3L	901	9929	CCNG2
DBDNTAG000049	ADDNTAG000093	Dn-Dn	CTAACCGCCAGGCATTAAAAAATGC	CAATATGTATATTAGCTGCATTGAT	2	8301	71440	PICALM	2719	13210	GPC3
DBDNTAG000049	ADDNTAG000195	Dn-Dn	CTAACCGCCAGGCATTAAAAAATGC	ATTCATAGCGTAATGCTACAAGACC	3	8301	71440	PICALM	11030	3504	RBPMS
DBDNTAG000049	ADDNTAG000208	Dn-Dn	CTAACCGCCAGGCATTAAAAAATGC	CATGTGCCGTACTGTGGCTGAATGT	4	8301	71440	PICALM	2275	5359	FHL3
DBDNTAG000049	ADDNTAG000262	Dn-Dn	CTAACCGCCAGGCATTAAAAAATGC	ACTGTATACGCCGTTACGCCTCAAG	1	8301	71440	PICALM	79696	4218	ZC2HC1C
DBDNTAG000049	ADDNTAG000313	Dn-Dn	CTAACCGCCAGGCATTAAAAAATGC	TACCGACCGTCTTTATATCACTTTT	1	8301	71440	PICALM	9659	1651	PDE4DIP
DBDNTAG000049	ADDNTAG000347	Dn-Dn	CTAACCGCCAGGCATTAAAAAATGC	TACAAATTGGTCTAGTACCTGTCAA	1	8301	71440	PICALM	9341	5658	VAMP3
DBDNTAG000049	ADDNTAG000483	Dn-Dn	CTAACCGCCAGGCATTAAAAAATGC	ACAACCCTGGTCCCACAGCGTGCCA	3	8301	71440	PICALM	56655	13516	POLE4
DBDNTAG000049	ADDNTAG000816	Dn-Dn	CTAACCGCCAGGCATTAAAAAATGC	CTAAAGTAATACCATAGCAATCGTC	2	8301	71440	PICALM	7849	6077	PAX8
DBDNTAG000049	ADDNTAG000871	Dn-Dn	CTAACCGCCAGGCATTAAAAAATGC	CTTGCCCGGTGATTGTGCCAGAACT	5	8301	71440	PICALM	5162	3174	PDHB
DBDNTAG000049	ADDNTAG001002	Dn-Dn	CTAACCGCCAGGCATTAAAAAATGC	AGTGTGTCTGTAAGAATTGCTCAGG	1	8301	71440	PICALM	2801	7345	GOLGA2
DBDNTAG000049	ADDNTAG001025	Dn-Dn	CTAACCGCCAGGCATTAAAAAATGC	GCCTATTAGAAATGGTATTATTTCT	2	8301	71440	PICALM	2260	2483	FGFR1
DBDNTAG000049	ADDNTAG001205	Dn-Dn	CTAACCGCCAGGCATTAAAAAATGC	CTCCTAGCAGGGCGCGTAGGCCCTA	1	8301	71440	PICALM	3106	979	HLA-B
DBDNTAG000049	ADDNTAG001525	Dn-Dn	CTAACCGCCAGGCATTAAAAAATGC	GTGGAACATAACGATAGAGGCGTCC	2	8301	71440	PICALM	1406	3015	CRX
DBDNTAG000049	ADDNTAG002051	Dn-Dn	CTAACCGCCAGGCATTAAAAAATGC	CCTTGCCCGTTCCATGCCGTTCGTG	2	8301	71440	PICALM	64764	12044	DKFZp686N2325
DBDNTAG000049	ADDNTAG002202	Dn-Dn	CTAACCGCCAGGCATTAAAAAATGC	AGAGAGCGTACGCGCGTCCAGGTGC	2	8301	71440	PICALM	221786	9435	FAM200A
DBDNTAG000049	ADDNTAG002242	Dn-Dn	CTAACCGCCAGGCATTAAAAAATGC	ATCTCTGGCGCACAAAAGTGCTGGC	2	8301	71440	PICALM	51530	7186	ZC3HC1
DBDNTAG000049	ADDNTAG002416	Dn-Dn	CTAACCGCCAGGCATTAAAAAATGC	TGCCCAGCAGGTCCTAGCACTAGTA	1	8301	71440	PICALM	2237	3978	FEN1
DBDNTAG000049	ADDNTAG002828	Dn-Dn	CTAACCGCCAGGCATTAAAAAATGC	CGTCTACGTCGGGAACCCGGACGAC	2	8301	71440	PICALM	51562	5480	MBIP
DBDNTAG000049	ADDNTAG002867	Dn-Dn	CTAACCGCCAGGCATTAAAAAATGC	CTTCTGGTACAATTTGGGCGCAGGA	8	8301	71440	PICALM	11030	3504	RBPMS
DBDNTAG000049	ADDNTAG003117	Dn-Dn	CTAACCGCCAGGCATTAAAAAATGC	CGTCGCTAATAGATACCGAGGAATC	2	8301	71440	PICALM	599	53726	BCL2L2
DBDNTAG000049	ADDNTAG003219	Dn-Dn	CTAACCGCCAGGCATTAAAAAATGC	ACGAAATCATCAGAATAAAGGGACA	1	8301	71440	PICALM	10589	6867	DRAP1
DBDNTAG000049	ADDNTAG003701	Dn-Dn	CTAACCGCCAGGCATTAAAAAATGC	CTTGACTGCATGTTACGGAATCTAG	1	8301	71440	PICALM	5452	5068	POU2F2
DBDNTAG000049	ADDNTAG003706	Dn-Dn	CTAACCGCCAGGCATTAAAAAATGC	GACGGGATGTGAAGCAATCCCGCTA	14	8301	71440	PICALM	11030	3504	RBPMS
DBDNTAG000049	ADDNTAG003934	Dn-Dn	CTAACCGCCAGGCATTAAAAAATGC	GCTAGCAGATTAAGTCGCCCTTTGG	1	8301	71440	PICALM	163	4761	AP2B1
DBDNTAG000049	ADDNTAG003988	Dn-Dn	CTAACCGCCAGGCATTAAAAAATGC	CTATCCTCTGTTTATCGATCTACCG	1	8301	71440	PICALM	51065	5640	RPS27L
DBDNTAG000049	ADDNTAG003996	Dn-Dn	CTAACCGCCAGGCATTAAAAAATGC	ACACAAGCCGCCCGAACATTCAGGC	2	8301	71440	PICALM	8939	5135	FUBP3
DBDNTAG000049	ADDNTAG004404	Dn-Dn	CTAACCGCCAGGCATTAAAAAATGC	CCCTCTACGCCACAACGACCCTATT	1	8301	71440	PICALM	79145	7466	CHCHD7
DBDNTAG000049	ADDNTAG004443	Dn-Dn	CTAACCGCCAGGCATTAAAAAATGC	CAGCCCTCCACGCCGCGGCCTAGGC	7	8301	71440	PICALM	1406	3015	CRX
DBDNTAG000049	ADDNTAG004466	Dn-Dn	CTAACCGCCAGGCATTAAAAAATGC	AACTTGCTAAACGCGAAGTGCTTAG	2	8301	71440	PICALM	56904	6148	SH3GLB2
DBDNTAG000049	ADDNTAG004615	Dn-Dn	CTAACCGCCAGGCATTAAAAAATGC	TAACTGCCCGTGGAGCAAAAGCAAA	6	8301	71440	PICALM	11030	3504	RBPMS
DBDNTAG000049	ADDNTAG004744	Dn-Dn	CTAACCGCCAGGCATTAAAAAATGC	ATCACAAAGAATCTAACAGCAGAAT	2	8301	71440	PICALM	1856	2949	DVL2
DBDNTAG000049	ADDNTAG004856	Dn-Dn	CTAACCGCCAGGCATTAAAAAATGC	CGGGCTGAGCTCGGGCAGAGACCCA	1	8301	71440	PICALM	5081	56793	PAX7
DBDNTAG000049	ADDNTAG004868	Dn-Dn	CTAACCGCCAGGCATTAAAAAATGC	CGCCCCGGACCACCTCATGAGCACA	1	8301	71440	PICALM	9618	3339	TRAF4
DBDNTAG000049	ADDNTAG004910	Dn-Dn	CTAACCGCCAGGCATTAAAAAATGC	ATCGGTAGTGAGAAGATTTGTAATT	1	8301	71440	PICALM	6285	3757	S100B
DBDNTAG000049	ADDNTAG004924	Dn-Dn	CTAACCGCCAGGCATTAAAAAATGC	ACTCAAACGTGACACTACCTTGAC	3	8301	71440	PICALM	283385	10821	MORN3
DBDNTAG000049	ADDNTAG004945	Dn-Dn	CTAACCGCCAGGCATTAAAAAATGC	TGATGGACCAGCATGTCTGATGCTA	1	8301	71440	PICALM	26121	54082	PRPF31
DBDNTAG000049	ADDNTAG005009	Dn-Dn	CTAACCGCCAGGCATTAAAAAATGC	ATTCGTCCCTCTGATTCTCTTCGCG	1	8301	71440	PICALM	84908	7670	FAM136A
DBDNTAG000049	ADDNTAG005145	Dn-Dn	CTAACCGCCAGGCATTAAAAAATGC	CAAATATTGGCCCTAGAAGCAATCA	1	8301	71440	PICALM	9368	25	SLC9A3R1
DBDNTAG000049	ADDNTAG005234	Dn-Dn	CTAACCGCCAGGCATTAAAAAATGC	TGGTAATGCCGCGGTGCGCAGTCGT	13	8301	71440	PICALM	1406	3015	CRX
DBDNTAG000049	ADDNTAG005275	Dn-Dn	CTAACCGCCAGGCATTAAAAAATGC	GCAACGAACACCGGTTAATTGGCTT	1	8301	71440	PICALM	50615	4298	IL21R
DBDNTAG000049	ADDNTAG005336	Dn-Dn	CTAACCGCCAGGCATTAAAAAATGC	CTTTCCCCCCCCGCCGTACGTGAAT	3	8301	71440	PICALM	114932	2777	MRFAP1L1
DBDNTAG000049	ADDNTAG005542	Dn-Dn	CTAACCGCCAGGCATTAAAAAATGC	GATTTATTTTATGGCCAAGGTAACC	1	8301	71440	PICALM	57863	9894	CADM3
DBDNTAG000049	ADDNTAG005621	Dn-Dn	CTAACCGCCAGGCATTAAAAAATGC	ACGATTGCCTCCGAAGGAACATAAA	7	8301	71440	PICALM	86614	10543	HSFY1
DBDNTAG000049	ADDNTAG005625	Dn-Dn	CTAACCGCCAGGCATTAAAAAATGC	AGCGGACCGACAGGCCAAGGGAAAG	4	8301	71440	PICALM	2237	3978	FEN1
DBDNTAG000049	ADDNTAG005653	Dn-Dn	CTAACCGCCAGGCATTAAAAAATGC	GGCCCAGGCGCCTCCAACCGCTCAC	2	8301	71440	PICALM	56891	13142	LGALS14
DBDNTAG000049	ADDNTAG005759	Dn-Dn	CTAACCGCCAGGCATTAAAAAATGC	CATCGCACTGAGCTCGCCCCCCCCA	1	8301	71440	PICALM	6500	6671	SKP1
DBDNTAG000049	ADDNTAG005776	Dn-Dn	CTAACCGCCAGGCATTAAAAAATGC	CCCCCCTTACGCCGATTCGCCGTCA	2	8301	71440	PICALM	8463	5240	TEAD2
DBDNTAG000049	ADDNTAG005861	Dn-Dn	CTAACCGCCAGGCATTAAAAAATGC	CGCACGCTGACTTCCAACATGGCGT	1	8301	71440	PICALM	665	2427	BNIP3L
DBDNTAG000049	ADDNTAG005908	Dn-Dn	CTAACCGCCAGGCATTAAAAAATGC	CGATACCAACTGCAAGGAGGATAAA	1	8301	71440	PICALM	1856	2949	DVL2
DBDNTAG000049	ADDNTAG006046	Dn-Dn	CTAACCGCCAGGCATTAAAAAATGC	GACCAAAGTTACAGATACACTCCCC	3	8301	71440	PICALM	9112	8956	MTA1
DBDNTAG000049	ADDNTAG006244	Dn-Dn	CTAACCGCCAGGCATTAAAAAATGC	CTGATGCGACCACAGGAATTCCACG	8	8301	71440	PICALM	293	427	SLC25A6
DBDNTAG000049	ADDNTAG006305	Dn-Dn	CTAACCGCCAGGCATTAAAAAATGC	ATCGCCTACTGGACATGTAATAATT	2	8301	71440	PICALM	347	4506	APOD
DBDNTAG000049	ADDNTAG006357	Dn-Dn	CTAACCGCCAGGCATTAAAAAATGC	CGCCTCCGCGGCCCACTCCCGCCTA	1	8301	71440	PICALM	10397	3886	NDRG1
DBDNTAG000049	ADDNTAG006364	Dn-Dn	CTAACCGCCAGGCATTAAAAAATGC	ACGTGACAAATCACATAACTCGATA	2	8301	71440	PICALM	598	5989	BCL2L1
DBDNTAG000049	ADDNTAG006437	Dn-Dn	CTAACCGCCAGGCATTAAAAAATGC	GCCTATGCAGAGTACCAAAACGGAG	2	8301	71440	PICALM	701	7871	BUB1B
DBDNTAG000049	ADDNTAG006537	Dn-Dn	CTAACCGCCAGGCATTAAAAAATGC	GCGTGGGGTTAGAGTACGTCGCACT	1	8301	71440	PICALM	705	4527	BYSL
DBDNTAG000049	ADDNTAG006685	Dn-Dn	CTAACCGCCAGGCATTAAAAAATGC	TTCCTTCTCGCTCCATCACTTACGA	3	8301	71440	PICALM	22806	10016	IKZF3
DBDNTAG000049	ADDNTAG007003	Dn-Dn	CTAACCGCCAGGCATTAAAAAATGC	GCAGCTGTAAACCGTAACATCGGAC	1	8301	71440	PICALM	4747	10981	NEFL
DBDNTAG000049	ADDNTAG007032	Dn-Dn	CTAACCGCCAGGCATTAAAAAATGC	CGAATAGCGATACATGTTCTGATAACAATTACGATTACAATATAAA	1	8301	71440	PICALM	1316	3194	KLF6
DBDNTAG000049	ADDNTAG007231	Dn-Dn	CTAACCGCCAGGCATTAAAAAATGC	CCTCTAAATGGCATCGATACGAGTG	2	8301	71440	PICALM	3959	4002	LGALS3BP
DBDNTAG000049	ADDNTAG007650	Dn-Dn	CTAACCGCCAGGCATTAAAAAATGC	CAAGACCAACGTCACCATACTTCTG	1	8301	71440	PICALM	151188	2022	ARL6IP6
DBDNTAG000049	ADDNTAG007670	Dn-Dn	CTAACCGCCAGGCATTAAAAAATGC	CCGATATCGGTGGTATCTTCACAGT	2	8301	71440	PICALM	3084	8921	NRG1
DBDNTAG000049	ADDNTAG007692	Dn-Dn	CTAACCGCCAGGCATTAAAAAATGC	TCGCGCCACTCTCCCAAACCTGCAG	2	8301	71440	PICALM	92906	6535	HNRNPLL
DBDNTAG000049	ADDNTAG007756	Dn-Dn	CTAACCGCCAGGCATTAAAAAATGC	AGAGCCGTACCCGCTGATTTACACC	1	8301	71440	PICALM	1406	3015	CRX
DBDNTAG000051	ADDNTAG000029	Dn-Dn	CCCCGACACGTCGACAGCTCAATAA	GCACGCGTCCGCTTGCTATAACTAC	1	27125	8778	AFF4	57410	6792	SCYL1
DBDNTAG000051	ADDNTAG000144	Dn-Dn	CCCCGACACGTCGACAGCTCAATAA	CTAATAGGAGATTAATTGCTGTCCA	1	27125	8778	AFF4	220082	1611	SPERT
DBDNTAG000051	ADDNTAG000347	Dn-Dn	CCCCGACACGTCGACAGCTCAATAA	TACAAATTGGTCTAGTACCTGTCAA	8	27125	8778	AFF4	9341	5658	VAMP3
DBDNTAG000051	ADDNTAG000385	Dn-Dn	CCCCGACACGTCGACAGCTCAATAA	CGTACGTCCCGCAACCTGGAGGTGA	1	27125	8778	AFF4	5890	8346	RAD51B
DBDNTAG000051	ADDNTAG000804	Dn-Dn	CCCCGACACGTCGACAGCTCAATAA	CTCATAACCTACACTCAAAAACTTC	1	27125	8778	AFF4	4194	14319	MDM4
DBDNTAG000051	ADDNTAG001549	Dn-Dn	CCCCGACACGTCGACAGCTCAATAA	ACTACCTATGTACAGGTTGCTCGAT	1	27125	8778	AFF4	3558	14594	IL2
DBDNTAG000051	ADDNTAG001683	Dn-Dn	CCCCGACACGTCGACAGCTCAATAA	TGACCTCAAGAACGATGGTTAGCGA	3	27125	8778	AFF4	57559	120	STAMBPL1
DBDNTAG000051	ADDNTAG001789	Dn-Dn	CCCCGACACGTCGACAGCTCAATAA	GCGTCTGTCAGGGTCTCTGACCCTA	3	27125	8778	AFF4	6629	10033	SNRPB2
DBDNTAG000051	ADDNTAG002032	Dn-Dn	CCCCGACACGTCGACAGCTCAATAA	CGGCTAAGTCCAACCACTTAGAAGT	2	27125	8778	AFF4	8939	5135	FUBP3
DBDNTAG000051	ADDNTAG003863	Dn-Dn	CCCCGACACGTCGACAGCTCAATAA	ACCGATACTCTAACGTTAACTACAA	13	27125	8778	AFF4	55599	3040	RNPC3
DBDNTAG000051	ADDNTAG004887	Dn-Dn	CCCCGACACGTCGACAGCTCAATAA	CCGCCAAGGTCCATCACGCCCTGCA	1	27125	8778	AFF4	694	5844	BTG1
DBDNTAG000051	ADDNTAG004892	Dn-Dn	CCCCGACACGTCGACAGCTCAATAA	ACGCTCGATTTTAAGTCTGAGTAAG	1	27125	8778	AFF4	5013	5285	OTX1
DBDNTAG000051	ADDNTAG004942	Dn-Dn	CCCCGACACGTCGACAGCTCAATAA	CCACCCCTAGTCCCCTCTCACACTA	1	27125	8778	AFF4	59349	4623	KLHL12
DBDNTAG000051	ADDNTAG005961	Dn-Dn	CCCCGACACGTCGACAGCTCAATAA	CTCGACAGGTCGCCGGCGGACATCA	8	27125	8778	AFF4	59349	4623	KLHL12
DBDNTAG000051	ADDNTAG006037	Dn-Dn	CCCCGACACGTCGACAGCTCAATAA	TGGATCAGTCTCCAGTTAGGTCTCC	3	27125	8778	AFF4	6277	2788	S100A6
DBDNTAG000051	ADDNTAG006095	Dn-Dn	CCCCGACACGTCGACAGCTCAATAA	CCGGGCGGCTCTGGTGACTCGGTCT	1	27125	8778	AFF4	23281	9746	MTUS2
DBDNTAG000051	ADDNTAG006183	Dn-Dn	CCCCGACACGTCGACAGCTCAATAA	TATGTCTCCAGCCCGCTGCAAACTA	1	27125	8778	AFF4	595	3587	CCND1
DBDNTAG000051	ADDNTAG006413	Dn-Dn	CCCCGACACGTCGACAGCTCAATAA	GACCACAACGCGGATCACTCGACAA	1	27125	8778	AFF4	331	10062	XIAP
DBDNTAG000051	ADDNTAG006621	Dn-Dn	CCCCGACACGTCGACAGCTCAATAA	TAAATTATAGCCTTGTCATTGGACT	2	27125	8778	AFF4	84240	9994	ZCCHC9
DBDNTAG000051	ADDNTAG006683	Dn-Dn	CCCCGACACGTCGACAGCTCAATAA	GAAACAGAAAATGCATGTATACCAA	1	27125	8778	AFF4	5303	5506	PIN4
DBDNTAG000051	ADDNTAG006687	Dn-Dn	CCCCGACACGTCGACAGCTCAATAA	GCCCCGACTAATCCCTAGCCTGCCA	1	27125	8778	AFF4	89857	9706	KLHL6
DBDNTAG000051	ADDNTAG006972	Dn-Dn	CCCCGACACGTCGACAGCTCAATAA	ACCAGGCGAGCAGAATAAAGGACTC	1	27125	8778	AFF4	599	53726	BCL2L2
DBDNTAG000053	ADDNTAG000002	Dn-Dn	TTCTTTTTAGATGTCGCGAGCTGCG	ATGCATCGCCATGTAGTCTGGAGGC	8	7942	9713	TFEB	1264	1395	CNN1
DBDNTAG000053	ADDNTAG000007	Dn-Dn	TTCTTTTTAGATGTCGCGAGCTGCG	CCCTGACCTCCAATGAAAGTGACCG	7	7942	9713	TFEB	3188	53339	HNRNPH2
DBDNTAG000053	ADDNTAG000012	Dn-Dn	TTCTTTTTAGATGTCGCGAGCTGCG	AGAAGACTTTCCCGCGGAAGAAGAA	13	7942	9713	TFEB	158427	8768	TSTD2
DBDNTAG000053	ADDNTAG000023	Dn-Dn	TTCTTTTTAGATGTCGCGAGCTGCG	AAGGAAACCTGCGCGAACACCGATT	13	7942	9713	TFEB	3084	8921	NRG1
DBDNTAG000053	ADDNTAG000025	Dn-Dn	TTCTTTTTAGATGTCGCGAGCTGCG	CATACTCCGATTACGCGCGCTTATC	7	7942	9713	TFEB	1616	52987	DAXX
DBDNTAG000053	ADDNTAG000028	Dn-Dn	TTCTTTTTAGATGTCGCGAGCTGCG	AACAAACACAGAACCACAACGGAAG	4	7942	9713	TFEB	7430	5815	EZR
DBDNTAG000053	ADDNTAG000029	Dn-Dn	TTCTTTTTAGATGTCGCGAGCTGCG	GCACGCGTCCGCTTGCTATAACTAC	18	7942	9713	TFEB	57410	6792	SCYL1
DBDNTAG000053	ADDNTAG000034	Dn-Dn	TTCTTTTTAGATGTCGCGAGCTGCG	ATCCTCGAAAATCATTATGAGAATA	3	7942	9713	TFEB	3927	1096	LASP1
DBDNTAG000053	ADDNTAG000050	Dn-Dn	TTCTTTTTAGATGTCGCGAGCTGCG	CTTCCTACGGAGCGCAACCTCACAG	10	7942	9713	TFEB	6182	4682	MRPL12
DBDNTAG000053	ADDNTAG000057	Dn-Dn	TTCTTTTTAGATGTCGCGAGCTGCG	AGATTCCACAATGTTCGTCGACTAC	16	7942	9713	TFEB	23085	8949	ERC1
DBDNTAG000053	ADDNTAG000073	Dn-Dn	TTCTTTTTAGATGTCGCGAGCTGCG	TTTTCAGTACAGTCGAACTGCAGCC	2	7942	9713	TFEB	7004	779	TEAD4
DBDNTAG000053	ADDNTAG000077	Dn-Dn	TTCTTTTTAGATGTCGCGAGCTGCG	ATACCCCACCACCTTCAGCGATTTA	1	7942	9713	TFEB	163	4761	AP2B1
DBDNTAG000053	ADDNTAG000080	Dn-Dn	TTCTTTTTAGATGTCGCGAGCTGCG	GCCTACTCCGTTCACTTGTGCGACG	13	7942	9713	TFEB	124583	117	CANT1
DBDNTAG000053	ADDNTAG000087	Dn-Dn	TTCTTTTTAGATGTCGCGAGCTGCG	GCCCGGATGTACAACAATGACTAG	23	7942	9713	TFEB	2171	605	FABP5
DBDNTAG000053	ADDNTAG000093	Dn-Dn	TTCTTTTTAGATGTCGCGAGCTGCG	CAATATGTATATTAGCTGCATTGAT	11	7942	9713	TFEB	2719	13210	GPC3
DBDNTAG000053	ADDNTAG000094	Dn-Dn	TTCTTTTTAGATGTCGCGAGCTGCG	GCCTGATAAAGGTCAGACCCAATAT	14	7942	9713	TFEB	4236	11817	MFAP1
DBDNTAG000053	ADDNTAG000108	Dn-Dn	TTCTTTTTAGATGTCGCGAGCTGCG	ATCTTCACAGTGATTTCATGGCGCA	21	7942	9713	TFEB	5000	2391	ORC4
DBDNTAG000053	ADDNTAG000112	Dn-Dn	TTCTTTTTAGATGTCGCGAGCTGCG	ACATGATTTCAGCATCGCTCCAGAC	8	7942	9713	TFEB	84708	8141	LNX1
DBDNTAG000053	ADDNTAG000113	Dn-Dn	TTCTTTTTAGATGTCGCGAGCTGCG	CCCCGAAACCAATTAACTGACTAT	6	7942	9713	TFEB	5985	3772	RFC5
DBDNTAG000053	ADDNTAG000114	Dn-Dn	TTCTTTTTAGATGTCGCGAGCTGCG	GCGAAGCGTCTGCATATTTGGGCGT	14	7942	9713	TFEB	6794	5410	STK11
DBDNTAG000053	ADDNTAG000116	Dn-Dn	TTCTTTTTAGATGTCGCGAGCTGCG	GTGTTCCACATTACGAGACTGTAAG	6	7942	9713	TFEB	1019	4019	CDK4
DBDNTAG000053	ADDNTAG000117	Dn-Dn	TTCTTTTTAGATGTCGCGAGCTGCG	CATTGTTATCCTGCAGAGTCACCGG	27	7942	9713	TFEB	3492	12271
DBDNTAG000053	ADDNTAG000121	Dn-Dn	TTCTTTTTAGATGTCGCGAGCTGCG	GCGGCCACATGGCCTTGCACCACAC	23	7942	9713	TFEB	64764	12044	DKFZp686N2325
DBDNTAG000053	ADDNTAG000130	Dn-Dn	TTCTTTTTAGATGTCGCGAGCTGCG	AAATGGGTCAACTCCTATCCACAAT	7	7942	9713	TFEB	663	7992	BNIP2
DBDNTAG000053	ADDNTAG000136	Dn-Dn	TTCTTTTTAGATGTCGCGAGCTGCG	CTCTGAACTGTAGTAGAAAAAGCAA	4	7942	9713	TFEB	26119	9194	LDLRAP1
DBDNTAG000053	ADDNTAG000137	Dn-Dn	TTCTTTTTAGATGTCGCGAGCTGCG	GGCGTAATTCCGAGAGTCGGTTGCC	1	7942	9713	TFEB	27086	8945	FOXP1
DBDNTAG000053	ADDNTAG000138	Dn-Dn	TTCTTTTTAGATGTCGCGAGCTGCG	GACGACAACAGTTACTATAAACCCG	4	7942	9713	TFEB	84324	434	SARNP
DBDNTAG000053	ADDNTAG000144	Dn-Dn	TTCTTTTTAGATGTCGCGAGCTGCG	CTAATAGGAGATTAATTGCTGTCCA	15	7942	9713	TFEB	220082	1611	SPERT
DBDNTAG000053	ADDNTAG000155	Dn-Dn	TTCTTTTTAGATGTCGCGAGCTGCG	ACATGTATGTGCGGTACACGCCAAT	12	7942	9713	TFEB	4615	138	MYD88
DBDNTAG000053	ADDNTAG000166	Dn-Dn	TTCTTTTTAGATGTCGCGAGCTGCG	AGCTGGGGTCGACTACACCACATG	13	7942	9713	TFEB	57863	9894	CADM3
DBDNTAG000053	ADDNTAG000170	Dn-Dn	TTCTTTTTAGATGTCGCGAGCTGCG	CATGGGCCTATAATGCATACGAGTT	5	7942	9713	TFEB	56904	6148	SH3GLB2
DBDNTAG000053	ADDNTAG000171	Dn-Dn	TTCTTTTTAGATGTCGCGAGCTGCG	TCGCCCAAATTAGTGCGCTCTCACT	24	7942	9713	TFEB	8649	13119	LAMTOR3
DBDNTAG000053	ADDNTAG000173	Dn-Dn	TTCTTTTTAGATGTCGCGAGCTGCG	AGCCGGAAATAAAACGATTAGGTAC	11	7942	9713	TFEB	5865	5114	RAB3B
DBDNTAG000053	ADDNTAG000175	Dn-Dn	TTCTTTTTAGATGTCGCGAGCTGCG	GAGTTATACACGAAGATGTATAACT	4	7942	9713	TFEB	914	8288	CD2
DBDNTAG000053	ADDNTAG000179	Dn-Dn	TTCTTTTTAGATGTCGCGAGCTGCG	ATGAACATAGCTAAACTTGGACGTA	15	7942	9713	TFEB	64785	4758	GINS3
DBDNTAG000053	ADDNTAG000183	Dn-Dn	TTCTTTTTAGATGTCGCGAGCTGCG	TAGGTTATCTCTATGTGGTACCAAT	3	7942	9713	TFEB	57863	9894	CADM3
DBDNTAG000053	ADDNTAG000193	Dn-Dn	TTCTTTTTAGATGTCGCGAGCTGCG	ATAAGCGTCGAATAAACGGTAGTTA	15	7942	9713	TFEB	2272	9645	FHIT
DBDNTAG000053	ADDNTAG000195	Dn-Dn	TTCTTTTTAGATGTCGCGAGCTGCG	ATTCATAGCGTAATGCTACAAGACC	8	7942	9713	TFEB	11030	3504	RBPMS
DBDNTAG000053	ADDNTAG000201	Dn-Dn	TTCTTTTTAGATGTCGCGAGCTGCG	CCACCTCAACGAACGCTGCACTGCT	3	7942	9713	TFEB		13722
DBDNTAG000053	ADDNTAG000205	Dn-Dn	TTCTTTTTAGATGTCGCGAGCTGCG	CTGCCTGCTCCTTCTATTCCCATGA	9	7942	9713	TFEB	5187	9470	PER1
DBDNTAG000053	ADDNTAG000208	Dn-Dn	TTCTTTTTAGATGTCGCGAGCTGCG	CATGTGCCGTACTGTGGCTGAATGT	7	7942	9713	TFEB	2275	5359	FHL3
DBDNTAG000053	ADDNTAG000210	Dn-Dn	TTCTTTTTAGATGTCGCGAGCTGCG	CCGCAGTACCCCTACAGATAGGGTT	7	7942	9713	TFEB	29127	10088	RACGAP1
DBDNTAG000053	ADDNTAG000211	Dn-Dn	TTCTTTTTAGATGTCGCGAGCTGCG	AAACGAGCATCGCTTAATTGTCAC	1	7942	9713	TFEB	6811	4056	STX5
DBDNTAG000053	ADDNTAG000216	Dn-Dn	TTCTTTTTAGATGTCGCGAGCTGCG	TCGAAACACTAACATTTCCTCTTTC	7	7942	9713	TFEB	5202	2618	PFDN2
DBDNTAG000053	ADDNTAG000218	Dn-Dn	TTCTTTTTAGATGTCGCGAGCTGCG	CGCGGAGCGATGATAACCTACTACG	1	7942	9713	TFEB	10286	5562	BCAS2
DBDNTAG000053	ADDNTAG000228	Dn-Dn	TTCTTTTTAGATGTCGCGAGCTGCG	ACGACCCCGCGCCCAGCGGGCCGCC	1	7942	9713	TFEB	4149	377	MAX
DBDNTAG000053	ADDNTAG000231	Dn-Dn	TTCTTTTTAGATGTCGCGAGCTGCG	ATCACCTCATCCACGCGAACACCTA	2	7942	9713	TFEB	2131	3419	EXT1
DBDNTAG000053	ADDNTAG000236	Dn-Dn	TTCTTTTTAGATGTCGCGAGCTGCG	GCCACGCGATAGGAGGGGTAGAGTT	17	7942	9713	TFEB	80762	4284	NDFIP1
DBDNTAG000053	ADDNTAG000244	Dn-Dn	TTCTTTTTAGATGTCGCGAGCTGCG	CGTCACCACGTCCCTTCGGTCCCTT	3	7942	9713	TFEB	10197	4061	PSME3
DBDNTAG000053	ADDNTAG000245	Dn-Dn	TTCTTTTTAGATGTCGCGAGCTGCG	TCTGTCTGAATGGGGGACGCACCAC	20	7942	9713	TFEB	114609	9750	TIRAP
DBDNTAG000053	ADDNTAG000251	Dn-Dn	TTCTTTTTAGATGTCGCGAGCTGCG	TACGAAATGTAGGGCGAGCTTTTAC	10	7942	9713	TFEB	1785	14117	DNM2
DBDNTAG000053	ADDNTAG000258	Dn-Dn	TTCTTTTTAGATGTCGCGAGCTGCG	AACCGGAGTACCAACGCAGCAATAA	8	7942	9713	TFEB	11047	7839	ADRM1
DBDNTAG000053	ADDNTAG000262	Dn-Dn	TTCTTTTTAGATGTCGCGAGCTGCG	ACTGTATACGCCGTTACGCCTCAAG	5	7942	9713	TFEB	79696	4218	ZC2HC1C
DBDNTAG000053	ADDNTAG000272	Dn-Dn	TTCTTTTTAGATGTCGCGAGCTGCG	TACAGGGCGGACGACCACAGCAAT	1	7942	9713	TFEB	7311	71838	UBA52
DBDNTAG000053	ADDNTAG000274	Dn-Dn	TTCTTTTTAGATGTCGCGAGCTGCG	GTGCGGCGTAAACAGTATCGAGATA	19	7942	9713	TFEB	7004	779	TEAD4
DBDNTAG000053	ADDNTAG000294	Dn-Dn	TTCTTTTTAGATGTCGCGAGCTGCG	ATTATTAGGCGCCCTCAAACGATAA	6	7942	9713	TFEB	55364	13117	IMPACT
DBDNTAG000053	ADDNTAG000301	Dn-Dn	TTCTTTTTAGATGTCGCGAGCTGCG	AGATAGAACCACTGGGCTCGTCCCG	2	7942	9713	TFEB	2355	5414	FOSL2
DBDNTAG000053	ADDNTAG000307	Dn-Dn	TTCTTTTTAGATGTCGCGAGCTGCG	TATCCACTTACGGCACACCCTACTC	4	7942	9713	TFEB	22916	2754	NCBP2
DBDNTAG000053	ADDNTAG000309	Dn-Dn	TTCTTTTTAGATGTCGCGAGCTGCG	AAGGCGACTTCGGTATATCAGGAGC	10	7942	9713	TFEB	6385	12920	SDC4
DBDNTAG000053	ADDNTAG000310	Dn-Dn	TTCTTTTTAGATGTCGCGAGCTGCG	TCTTTCTGGCGATTTTCGGCACGGT	4	7942	9713	TFEB	318	4276	NUDT2
DBDNTAG000053	ADDNTAG000313	Dn-Dn	TTCTTTTTAGATGTCGCGAGCTGCG	TACCGACCGTCTTTATATCACTTTT	14	7942	9713	TFEB	9659	1651	PDE4DIP
DBDNTAG000053	ADDNTAG000314	Dn-Dn	TTCTTTTTAGATGTCGCGAGCTGCG	CAGGTCCGTAGGATCATACCCCCAA	8	7942	9713	TFEB	605	53866	BCL7A
DBDNTAG000053	ADDNTAG000316	Dn-Dn	TTCTTTTTAGATGTCGCGAGCTGCG	CCCGGCCCGCGCTAGCCCTCGTGGC	4	7942	9713	TFEB	84619	6267	ZGPAT
DBDNTAG000053	ADDNTAG000319	Dn-Dn	TTCTTTTTAGATGTCGCGAGCTGCG	TCGTTGATCCTAAATGTACCAATA	1	7942	9713	TFEB	705	4527	BYSL
DBDNTAG000053	ADDNTAG000336	Dn-Dn	TTCTTTTTAGATGTCGCGAGCTGCG	GATACCGACCTACAACTAATACACA	2	7942	9713	TFEB	4436	7918	MSH2
DBDNTAG000053	ADDNTAG000340	Dn-Dn	TTCTTTTTAGATGTCGCGAGCTGCG	TAAAACTAAGTTGGATCGCATCGTA	3	7942	9713	TFEB	25855	6651	BRMS1
DBDNTAG000053	ADDNTAG000343	Dn-Dn	TTCTTTTTAGATGTCGCGAGCTGCG	ACGTACCCTCTTCTGCCCCGGAATT	2	7942	9713	TFEB	2176	7699	FANCC
DBDNTAG000053	ADDNTAG000347	Dn-Dn	TTCTTTTTAGATGTCGCGAGCTGCG	TACAAATTGGTCTAGTACCTGTCAA	13	7942	9713	TFEB	9341	5658	VAMP3
DBDNTAG000053	ADDNTAG000348	Dn-Dn	TTCTTTTTAGATGTCGCGAGCTGCG	GCGCAGCATATCTTTAGGGAATTAT	5	7942	9713	TFEB	4589	8366	MUC7
DBDNTAG000053	ADDNTAG000351	Dn-Dn	TTCTTTTTAGATGTCGCGAGCTGCG	GTCCCCAGGCACACCGAGTCTCTGT	3	7942	9713	TFEB	80380	53786	PDCD1LG2
DBDNTAG000053	ADDNTAG000354	Dn-Dn	TTCTTTTTAGATGTCGCGAGCTGCG	TTAGCTTGGTAAGAAACTCAAAAAC	3	7942	9713	TFEB	9341	5658	VAMP3
DBDNTAG000053	ADDNTAG000355	Dn-Dn	TTCTTTTTAGATGTCGCGAGCTGCG	GTCGCGATGGTCACACCCCACGGCC	3	7942	9713	TFEB	5886	7058	RAD23A
DBDNTAG000053	ADDNTAG000385	Dn-Dn	TTCTTTTTAGATGTCGCGAGCTGCG	CGTACGTCCCGCAACCTGGAGGTGA	3	7942	9713	TFEB	5890	8346	RAD51B
DBDNTAG000053	ADDNTAG000386	Dn-Dn	TTCTTTTTAGATGTCGCGAGCTGCG	TAAAGATAACAATGACCTCAATAAG	7	7942	9713	TFEB	283651	52778
DBDNTAG000053	ADDNTAG000389	Dn-Dn	TTCTTTTTAGATGTCGCGAGCTGCG	GCCATATTCAACAGTTCATGGGGTC	3	7942	9713	TFEB	4188	5143	MDFI
DBDNTAG000053	ADDNTAG000390	Dn-Dn	TTCTTTTTAGATGTCGCGAGCTGCG	CCCGACCACCTTACGCAGACCGCCT	11	7942	9713	TFEB	5824	3171	PEX19
DBDNTAG000053	ADDNTAG000391	Dn-Dn	TTCTTTTTAGATGTCGCGAGCTGCG	TAGTCGTTAGTTAACCTAAGATGAA	12	7942	9713	TFEB	55802	4735	DCP1A
DBDNTAG000053	ADDNTAG000394	Dn-Dn	TTCTTTTTAGATGTCGCGAGCTGCG	ATCCCGGTAAAAGAGGTCCGAGACG	1	7942	9713	TFEB	124245	11589	ZC3H18
DBDNTAG000053	ADDNTAG000397	Dn-Dn	TTCTTTTTAGATGTCGCGAGCTGCG	CCCTCGCTGGCTTAGAATTTACGTT	16	7942	9713	TFEB	6119	5484	RPA3
DBDNTAG000053	ADDNTAG000409	Dn-Dn	TTCTTTTTAGATGTCGCGAGCTGCG	GTACATGAATTTGAGGAGCTACAGT	1	7942	9713	TFEB	117178	10081	SSX2IP
DBDNTAG000053	ADDNTAG000416	Dn-Dn	TTCTTTTTAGATGTCGCGAGCTGCG	GTAACTTCGCCCCTGGTTCACGATA	14	7942	9713	TFEB	79023	2716	NUP37
DBDNTAG000053	ADDNTAG000422	Dn-Dn	TTCTTTTTAGATGTCGCGAGCTGCG	AACAGTCAATCGTTACGGTGTGATA	3	7942	9713	TFEB	10397	3886	NDRG1
DBDNTAG000053	ADDNTAG000426	Dn-Dn	TTCTTTTTAGATGTCGCGAGCTGCG	TGCTTCAGGTTCGCTACCATGAGAC	4	7942	9713	TFEB	2275	5359	FHL3
DBDNTAG000053	ADDNTAG000427	Dn-Dn	TTCTTTTTAGATGTCGCGAGCTGCG	AAATTAAACCACCGACTAAAGGTC	8	7942	9713	TFEB	2908	7587	NR3C1
DBDNTAG000053	ADDNTAG000432	Dn-Dn	TTCTTTTTAGATGTCGCGAGCTGCG	CTCTCCGACCCCTGGCATCCGCCTG	39	7942	9713	TFEB	6934	9999	TCF7L2
DBDNTAG000053	ADDNTAG000445	Dn-Dn	TTCTTTTTAGATGTCGCGAGCTGCG	CGCACTATGACTCAAAGCCGGCCAC	20	7942	9713	TFEB	84908	7670	FAM136A
DBDNTAG000053	ADDNTAG000446	Dn-Dn	TTCTTTTTAGATGTCGCGAGCTGCG	TTTTCATTTTGGAATACGATTCTAT	2	7942	9713	TFEB	2263	71073	FGFR2
DBDNTAG000053	ADDNTAG000458	Dn-Dn	TTCTTTTTAGATGTCGCGAGCTGCG	CCCGCCCGTACGCCAGAAGTTAATT	3	7942	9713	TFEB	64098	9281	PARVG
DBDNTAG000053	ADDNTAG000461	Dn-Dn	TTCTTTTTAGATGTCGCGAGCTGCG	ACTCTACCACCGTTTCATAAAATGT	10	7942	9713	TFEB	3119	7190	HLA-DQB1
DBDNTAG000053	ADDNTAG000465	Dn-Dn	TTCTTTTTAGATGTCGCGAGCTGCG	CGTCCTCAACCCCTGGTGACCGCTA	1	7942	9713	TFEB	64395	4516	FLJ13057
DBDNTAG000053	ADDNTAG000468	Dn-Dn	TTCTTTTTAGATGTCGCGAGCTGCG	CGGGTCCGCAGGCCGCATGCTTGCG	6	7942	9713	TFEB	196472	2221	FAM71C
DBDNTAG000053	ADDNTAG000475	Dn-Dn	TTCTTTTTAGATGTCGCGAGCTGCG	CCGGTAGATTCTTTACATCGTCCAA	35	7942	9713	TFEB	23126	10876	POGZ
DBDNTAG000053	ADDNTAG000483	Dn-Dn	TTCTTTTTAGATGTCGCGAGCTGCG	ACAACCCTGGTCCCACAGCGTGCCA	17	7942	9713	TFEB	56655	13516	POLE4
DBDNTAG000053	ADDNTAG000485	Dn-Dn	TTCTTTTTAGATGTCGCGAGCTGCG	GTTCAACGTTAATGCGTCGCGACGT	10	7942	9713	TFEB	134510	88	UBLCP1
DBDNTAG000053	ADDNTAG000491	Dn-Dn	TTCTTTTTAGATGTCGCGAGCTGCG	CAGCTTGATCCCTAAAGGGCCGCTC	2	7942	9713	TFEB	80204	54835	FBXO11
DBDNTAG000053	ADDNTAG000498	Dn-Dn	TTCTTTTTAGATGTCGCGAGCTGCG	CGGTGAGGATCAAGGATGCTAGGAG	32	7942	9713	TFEB	6427	11028	SRSF2
DBDNTAG000053	ADDNTAG000510	Dn-Dn	TTCTTTTTAGATGTCGCGAGCTGCG	CTACTAAACAACATGCATGTGATAT	1	7942	9713	TFEB	84193	8806	SETD3
DBDNTAG000053	ADDNTAG000515	Dn-Dn	TTCTTTTTAGATGTCGCGAGCTGCG	GTTGTAATGGACACCCAAATGGCTA	5	7942	9713	TFEB	3535	7194
DBDNTAG000053	ADDNTAG000521	Dn-Dn	TTCTTTTTAGATGTCGCGAGCTGCG	AACTTTCTAACAGTTTCATACATAG	1	7942	9713	TFEB	84265	3395	POLR3GL
DBDNTAG000053	ADDNTAG000526	Dn-Dn	TTCTTTTTAGATGTCGCGAGCTGCG	TGCGCTAGGGAACAATCAAGAATGC	1	7942	9713	TFEB	5928	3366	RBBP4
DBDNTAG000053	ADDNTAG000532	Dn-Dn	TTCTTTTTAGATGTCGCGAGCTGCG	CCCATCTATCTCACCCCCCGTACCT	4	7942	9713	TFEB	4223	824	MEOX2
DBDNTAG000053	ADDNTAG000533	Dn-Dn	TTCTTTTTAGATGTCGCGAGCTGCG	ACCCTCGGACCCCCTCCCTTCACCT	34	7942	9713	TFEB	80028	8824	FBXL18
DBDNTAG000053	ADDNTAG000534	Dn-Dn	TTCTTTTTAGATGTCGCGAGCTGCG	ACCTCAATACTCCAGTTGATTCCTT	16	7942	9713	TFEB	664	7547	BNIP3
DBDNTAG000053	ADDNTAG000538	Dn-Dn	TTCTTTTTAGATGTCGCGAGCTGCG	CCCGCCCTGCACCCCCCTCCTGATA	3	7942	9713	TFEB	685	6192	BTC
DBDNTAG000053	ADDNTAG000540	Dn-Dn	TTCTTTTTAGATGTCGCGAGCTGCG	CGCCACCCTCAGCGAGTCTCTAGGC	3	7942	9713	TFEB	389	5220	RHOC
DBDNTAG000053	ADDNTAG000541	Dn-Dn	TTCTTTTTAGATGTCGCGAGCTGCG	GGTGGCATAATCTACGCGACCAGAG	6	7942	9713	TFEB	22916	2754	NCBP2
DBDNTAG000053	ADDNTAG000542	Dn-Dn	TTCTTTTTAGATGTCGCGAGCTGCG	ACAGGGTCCACATCGATACATATAA	4	7942	9713	TFEB	23281	9746	MTUS2
DBDNTAG000053	ADDNTAG000547	Dn-Dn	TTCTTTTTAGATGTCGCGAGCTGCG	TCCTGAAATTAGCCAGCCAGCTCA	7	7942	9713	TFEB	285237	1444	C3orf38
DBDNTAG000053	ADDNTAG000553	Dn-Dn	TTCTTTTTAGATGTCGCGAGCTGCG	CTTCGTAAGAACGCAACACGTTATA	13	7942	9713	TFEB	84708	8141	LNX1
DBDNTAG000053	ADDNTAG000555	Dn-Dn	TTCTTTTTAGATGTCGCGAGCTGCG	CTATCCAGACCCACGTCTCACCACC	10	7942	9713	TFEB	83851	14125	SYT16
DBDNTAG000053	ADDNTAG000556	Dn-Dn	TTCTTTTTAGATGTCGCGAGCTGCG	CACCACGACTTCCGTAAGGCTACTG	17	7942	9713	TFEB	842	4596	CASP9
DBDNTAG000053	ADDNTAG000559	Dn-Dn	TTCTTTTTAGATGTCGCGAGCTGCG	GACTCGGTTCCTCCGTTCTTAAGC	5	7942	9713	TFEB	5031	6794	P2RY6
DBDNTAG000053	ADDNTAG000571	Dn-Dn	TTCTTTTTAGATGTCGCGAGCTGCG	ACTCATCAGCGGAACAGCTCAGCAC	1	7942	9713	TFEB	8554	56382	PIAS1
DBDNTAG000053	ADDNTAG000572	Dn-Dn	TTCTTTTTAGATGTCGCGAGCTGCG	CGCACACACCGGAAGTTAATACATG	1	7942	9713	TFEB	6386	53842	SDCBP
DBDNTAG000053	ADDNTAG000574	Dn-Dn	TTCTTTTTAGATGTCGCGAGCTGCG	CACCAACCCGGTGATGGCGCAAACA	1	7942	9713	TFEB	701	7871	BUB1B
DBDNTAG000053	ADDNTAG000577	Dn-Dn	TTCTTTTTAGATGTCGCGAGCTGCG	CTACTGGCGGAGCTCGTTTTATTGG	14	7942	9713	TFEB	7428	13320	VHL
DBDNTAG000053	ADDNTAG000595	Dn-Dn	TTCTTTTTAGATGTCGCGAGCTGCG	ACTCTCGCTCGTCCCCGTGCGCCTC	36	7942	9713	TFEB	5879	4232	RAC1
DBDNTAG000053	ADDNTAG000598	Dn-Dn	TTCTTTTTAGATGTCGCGAGCTGCG	AGATTATATTAAGTGAAACATCGCA	5	7942	9713	TFEB	83990	55128	BRIP1
DBDNTAG000053	ADDNTAG000600	Dn-Dn	TTCTTTTTAGATGTCGCGAGCTGCG	TGTGTAATTTCAAATAACTTATAAA	15	7942	9713	TFEB	55138	11110	FAM90A1
DBDNTAG000053	ADDNTAG000606	Dn-Dn	TTCTTTTTAGATGTCGCGAGCTGCG	AATAACGAGTGCGCATTCTTCGTCT	6	7942	9713	TFEB	1810	4168	DR1
DBDNTAG000053	ADDNTAG000607	Dn-Dn	TTCTTTTTAGATGTCGCGAGCTGCG	AAACTACCACTCCGCGTTCTCCCAC	3	7942	9713	TFEB	57696	1725	DDX55
DBDNTAG000053	ADDNTAG000609	Dn-Dn	TTCTTTTTAGATGTCGCGAGCTGCG	GTCCAACGCATGCCCTTGGGCAGCC	4	7942	9713	TFEB	55195	54249	C14orf105
DBDNTAG000053	ADDNTAG000613	Dn-Dn	TTCTTTTTAGATGTCGCGAGCTGCG	GATGCCGCCAAAGCCAAATACGATT	6	7942	9713	TFEB	5303	5506	PIN4
DBDNTAG000053	ADDNTAG000619	Dn-Dn	TTCTTTTTAGATGTCGCGAGCTGCG	CCCCCCCACTGAGACCCTGTGCCAC	3	7942	9713	TFEB	5195	4964	PEX14
DBDNTAG000053	ADDNTAG000621	Dn-Dn	TTCTTTTTAGATGTCGCGAGCTGCG	GACACAACATAACACCTAGGAGTCG	8	7942	9713	TFEB	23476	71377	BRD4
DBDNTAG000053	ADDNTAG000626	Dn-Dn	TTCTTTTTAGATGTCGCGAGCTGCG	ATCTAAAAACGTCTGCGGCTTGCCG	1	7942	9713	TFEB	5111	3156	PCNA
DBDNTAG000053	ADDNTAG000627	Dn-Dn	TTCTTTTTAGATGTCGCGAGCTGCG	ACTTCTATACCATACTTCAAAACAG	13	7942	9713	TFEB	410	7320	ARSA
DBDNTAG000053	ADDNTAG000632	Dn-Dn	TTCTTTTTAGATGTCGCGAGCTGCG	ACTTCCAAGACATGCCACCACAGTC	1	7942	9713	TFEB	220082	1611	SPERT
DBDNTAG000053	ADDNTAG000634	Dn-Dn	TTCTTTTTAGATGTCGCGAGCTGCG	CCAGAACGCGCCTGTGGATAGTCTT	2	7942	9713	TFEB	5747	1682	PTK2
DBDNTAG000053	ADDNTAG000649	Dn-Dn	TTCTTTTTAGATGTCGCGAGCTGCG	AAAGAAACCACCCTCGACCTGACAA	2	7942	9713	TFEB	4089	4687	SMAD4
DBDNTAG000053	ADDNTAG000651	Dn-Dn	TTCTTTTTAGATGTCGCGAGCTGCG	ACACGTCTATGTTTGGATAGATAGC	1	7942	9713	TFEB	50615	4298	IL21R
DBDNTAG000053	ADDNTAG000652	Dn-Dn	TTCTTTTTAGATGTCGCGAGCTGCG	CGACCCCCCTCGCACCTGAGCACCC	14	7942	9713	TFEB	51562	5480	MBIP
DBDNTAG000053	ADDNTAG000654	Dn-Dn	TTCTTTTTAGATGTCGCGAGCTGCG	GCTATAATACTTGCCTATAATTTAT	3	7942	9713	TFEB	5534	8316	PPP3R1
DBDNTAG000053	ADDNTAG000661	Dn-Dn	TTCTTTTTAGATGTCGCGAGCTGCG	CCTCGGGCACACTTCGACGACCCGC	18	7942	9713	TFEB	7409	6612	VAV1
DBDNTAG000053	ADDNTAG000668	Dn-Dn	TTCTTTTTAGATGTCGCGAGCTGCG	CAGCATATACTAATTCTAGAAGTAC	13	7942	9713	TFEB	977	6007	CD151
DBDNTAG000053	ADDNTAG000671	Dn-Dn	TTCTTTTTAGATGTCGCGAGCTGCG	GTTATTTCATTAACAGAATTTTTGG	5	7942	9713	TFEB	6955	8439
DBDNTAG000053	ADDNTAG000672	Dn-Dn	TTCTTTTTAGATGTCGCGAGCTGCG	GAAAGACGTACTACTAAAAACGTGG	2	7942	9713	TFEB	347	4506	APOD
DBDNTAG000053	ADDNTAG000673	Dn-Dn	TTCTTTTTAGATGTCGCGAGCTGCG	GATCAACAGCTGAAAGTCTCCCTAA	5	7942	9713	TFEB	685	6192	BTC
DBDNTAG000053	ADDNTAG000677	Dn-Dn	TTCTTTTTAGATGTCGCGAGCTGCG	CACGCCGAAATAAACAACATCCTTT	13	7942	9713	TFEB	7185	12438	TRAF1
DBDNTAG000053	ADDNTAG000692	Dn-Dn	TTCTTTTTAGATGTCGCGAGCTGCG	AACCTGACAATCGAGAAACGAGTAC	4	7942	9713	TFEB	9491	9264	PSMF1
DBDNTAG000053	ADDNTAG000698	Dn-Dn	TTCTTTTTAGATGTCGCGAGCTGCG	CCGATTACCGAACATGTCCCTTGTT	2	7942	9713	TFEB	285237	1444	C3orf38
DBDNTAG000053	ADDNTAG000713	Dn-Dn	TTCTTTTTAGATGTCGCGAGCTGCG	TAGTGATAGTTTGGATCTTCAGAGC	20	7942	9713	TFEB	83746	5892	L3MBTL2
DBDNTAG000053	ADDNTAG000715	Dn-Dn	TTCTTTTTAGATGTCGCGAGCTGCG	CCCCTCACTCTGGCCATCAAACAAT	4	7942	9713	TFEB	4085	4707	MAD2L1
DBDNTAG000053	ADDNTAG000719	Dn-Dn	TTCTTTTTAGATGTCGCGAGCTGCG	GGCCAAGAAGATCGACGACGGTTTA	33	7942	9713	TFEB	84545	11049	MRPL43
DBDNTAG000053	ADDNTAG000730	Dn-Dn	TTCTTTTTAGATGTCGCGAGCTGCG	TAGATTACTTGGGTAGCCGGCAAGC	20	7942	9713	TFEB	3535	7194
DBDNTAG000053	ADDNTAG000744	Dn-Dn	TTCTTTTTAGATGTCGCGAGCTGCG	CAATGTTCCCCATCGCGTTGCGCGG	3	7942	9713	TFEB	64968	6972	MRPS6
DBDNTAG000053	ADDNTAG000745	Dn-Dn	TTCTTTTTAGATGTCGCGAGCTGCG	CGAAGTAAAAAAAGCTGACCAACTA	10	7942	9713	TFEB	55156	5887	ARMC1
DBDNTAG000053	ADDNTAG000749	Dn-Dn	TTCTTTTTAGATGTCGCGAGCTGCG	CTCAGTAGGGTCGCACACCTATTCA	27	7942	9713	TFEB	387	5810	RHOA
DBDNTAG000053	ADDNTAG000765	Dn-Dn	TTCTTTTTAGATGTCGCGAGCTGCG	ACACTCGGATTTTAATGCCTAATTA	5	7942	9713	TFEB	1788	11403	DNMT3A
DBDNTAG000053	ADDNTAG000766	Dn-Dn	TTCTTTTTAGATGTCGCGAGCTGCG	CCACAGATCAGATCCCGCGCCCCAC	11	7942	9713	TFEB	55716	248	LMBR1L
DBDNTAG000053	ADDNTAG000770	Dn-Dn	TTCTTTTTAGATGTCGCGAGCTGCG	CCACGCCAGTACCCGCTATGTCCTT	6	7942	9713	TFEB	5886	7058	RAD23A
DBDNTAG000053	ADDNTAG000772	Dn-Dn	TTCTTTTTAGATGTCGCGAGCTGCG	AATCCACCCCTGCAATATAATGTTC	1	7942	9713	TFEB	5371	3572	PML
DBDNTAG000053	ADDNTAG000775	Dn-Dn	TTCTTTTTAGATGTCGCGAGCTGCG	ACACACAGGACACCCAACCTTCAGA	13	7942	9713	TFEB	6955	8439
DBDNTAG000053	ADDNTAG000776	Dn-Dn	TTCTTTTTAGATGTCGCGAGCTGCG	TGTGCGATGTCCCTCACATCTTTTC	5	7942	9713	TFEB	2919	540	CXCL1
DBDNTAG000053	ADDNTAG000786	Dn-Dn	TTCTTTTTAGATGTCGCGAGCTGCG	CTTCACAGCAATATGATAGTCGAAA	2	7942	9713	TFEB	4174	19	MCM5
DBDNTAG000053	ADDNTAG000792	Dn-Dn	TTCTTTTTAGATGTCGCGAGCTGCG	CTTCCATCCCCATCGAGCCGAGAGC	2	7942	9713	TFEB	27111	4161	SDCBP2
DBDNTAG000053	ADDNTAG000800	Dn-Dn	TTCTTTTTAGATGTCGCGAGCTGCG	ATAAAGCGGTGTAGTCTCGCTTACC	2	7942	9713	TFEB	4176	6643	MCM7
DBDNTAG000053	ADDNTAG000807	Dn-Dn	TTCTTTTTAGATGTCGCGAGCTGCG	ACTTTTACATCTTCTTTTGCACACC	15	7942	9713	TFEB	55702	7803	CCDC94
DBDNTAG000053	ADDNTAG000808	Dn-Dn	TTCTTTTTAGATGTCGCGAGCTGCG	CCCTTCACCTCAGGACATACGTTCT	7	7942	9713	TFEB	701	7871	BUB1B
DBDNTAG000053	ADDNTAG000812	Dn-Dn	TTCTTTTTAGATGTCGCGAGCTGCG	CGCTCCCCGGAATTCAACCCGACA	14	7942	9713	TFEB	6278	8048	S100A7
DBDNTAG000053	ADDNTAG000814	Dn-Dn	TTCTTTTTAGATGTCGCGAGCTGCG	TCTCGACCCTGCCATTCGACATGCA	7	7942	9713	TFEB	2287	273	FKBP3
DBDNTAG000053	ADDNTAG000826	Dn-Dn	TTCTTTTTAGATGTCGCGAGCTGCG	TACCCTTTCCCCCGTTGAGACTTAT	12	7942	9713	TFEB	29844	3331	TFPT
DBDNTAG000053	ADDNTAG000833	Dn-Dn	TTCTTTTTAGATGTCGCGAGCTGCG	TCCCAGTACTACACTTTGTGTCTGT	3	7942	9713	TFEB	114932	2777	MRFAP1L1
DBDNTAG000053	ADDNTAG000839	Dn-Dn	TTCTTTTTAGATGTCGCGAGCTGCG	TACTTAATGACAGCCGCATGGACGT	10	7942	9713	TFEB	4331	1816	MNAT1
DBDNTAG000053	ADDNTAG000851	Dn-Dn	TTCTTTTTAGATGTCGCGAGCTGCG	CTCGCCAAGGTGCAATACTGCGTCT	2	7942	9713	TFEB	22889	8732	KIAA0907
DBDNTAG000053	ADDNTAG000857	Dn-Dn	TTCTTTTTAGATGTCGCGAGCTGCG	TCCTACCGTCTTGCTGGTACGGGTA	4	7942	9713	TFEB	1856	2949	DVL2
DBDNTAG000053	ADDNTAG000859	Dn-Dn	TTCTTTTTAGATGTCGCGAGCTGCG	GCACGGACGGAATAAGCTTGATAAG	5	7942	9713	TFEB	6500	6671	SKP1
DBDNTAG000053	ADDNTAG000871	Dn-Dn	TTCTTTTTAGATGTCGCGAGCTGCG	CTTGCCCGGTGATTGTGCCAGAACT	6	7942	9713	TFEB	5162	3174	PDHB
DBDNTAG000053	ADDNTAG000872	Dn-Dn	TTCTTTTTAGATGTCGCGAGCTGCG	TCCGAGCCACCCTATTCCGGGGGA	39	7942	9713	TFEB	64785	4758	GINS3
DBDNTAG000053	ADDNTAG000878	Dn-Dn	TTCTTTTTAGATGTCGCGAGCTGCG	CCTTACCGACGATGCCGCTAAACTT	5	7942	9713	TFEB	1647	6876	GADD45A
DBDNTAG000053	ADDNTAG000882	Dn-Dn	TTCTTTTTAGATGTCGCGAGCTGCG	CCTGGCCTTTAACGTTGCTACACTT	12	7942	9713	TFEB	1032	3933	CDKN2D
DBDNTAG000053	ADDNTAG000891	Dn-Dn	TTCTTTTTAGATGTCGCGAGCTGCG	ATTGGCGGCACGAACTATACTTTTC	12	7942	9713	TFEB	64170	5439	CARD9
DBDNTAG000053	ADDNTAG000893	Dn-Dn	TTCTTTTTAGATGTCGCGAGCTGCG	GCAGTACATTTCGACTTTTCCGATT	5	7942	9713	TFEB	29844	3331	TFPT
DBDNTAG000053	ADDNTAG000904	Dn-Dn	TTCTTTTTAGATGTCGCGAGCTGCG	TAAATGTTTACCCAAGGGGCAGCCG	11	7942	9713	TFEB	605	53866	BCL7A
DBDNTAG000053	ADDNTAG000908	Dn-Dn	TTCTTTTTAGATGTCGCGAGCTGCG	TCCAACATGAACGGTAATCTACCAT	2	7942	9713	TFEB	5378	9021	PMS1
DBDNTAG000053	ADDNTAG000911	Dn-Dn	TTCTTTTTAGATGTCGCGAGCTGCG	GCCAATGCCTGTCCTGGCAACCCTC	8	7942	9713	TFEB	6811	4056	STX5
DBDNTAG000053	ADDNTAG000912	Dn-Dn	TTCTTTTTAGATGTCGCGAGCTGCG	AAGCGCAGGATAGAACTGAATGGCA	1	7942	9713	TFEB	2119	4522	ETV5
DBDNTAG000053	ADDNTAG000914	Dn-Dn	TTCTTTTTAGATGTCGCGAGCTGCG	TCAAGCCCCTCACAATACCCATAGC	16	7942	9713	TFEB	2119	4522	ETV5
DBDNTAG000053	ADDNTAG000922	Dn-Dn	TTCTTTTTAGATGTCGCGAGCTGCG	ACGGCAGCAATCTGACATGGATCGA	17	7942	9713	TFEB	51382	7932	ATP6V1D
DBDNTAG000053	ADDNTAG000927	Dn-Dn	TTCTTTTTAGATGTCGCGAGCTGCG	GTACAGTACCTCCTTACACAACGTA	30	7942	9713	TFEB	5202	2618	PFDN2
DBDNTAG000053	ADDNTAG000929	Dn-Dn	TTCTTTTTAGATGTCGCGAGCTGCG	GGAAAATGAACCACGTACAATATCA	3	7942	9713	TFEB	2353	4345	FOS
DBDNTAG000053	ADDNTAG000931	Dn-Dn	TTCTTTTTAGATGTCGCGAGCTGCG	ACTAGGCCCAATCCTAGTGTCCTCA	16	7942	9713	TFEB	5879	4232	RAC1
DBDNTAG000053	ADDNTAG000932	Dn-Dn	TTCTTTTTAGATGTCGCGAGCTGCG	CTGGCCGATTACCTCCTCATGCAGA	11	7942	9713	TFEB	7020	2584	TFAP2A
DBDNTAG000053	ADDNTAG000938	Dn-Dn	TTCTTTTTAGATGTCGCGAGCTGCG	TCCATACTTAATAAAGCACAAGATG	12	7942	9713	TFEB	1495	2278	CTNNA1
DBDNTAG000053	ADDNTAG000941	Dn-Dn	TTCTTTTTAGATGTCGCGAGCTGCG	TAAGTACCAGTCCTAAATAGGAGAG	3	7942	9713	TFEB	1879	11153	EBF1
DBDNTAG000053	ADDNTAG000943	Dn-Dn	TTCTTTTTAGATGTCGCGAGCTGCG	CCTTGTCTCACCGATAAAACACGTC	2	7942	9713	TFEB	4602	12304	MYB
DBDNTAG000053	ADDNTAG000944	Dn-Dn	TTCTTTTTAGATGTCGCGAGCTGCG	TGCCGACTGGAACTGATTCACTGCG	1	7942	9713	TFEB	2719	13210	GPC3
DBDNTAG000053	ADDNTAG000945	Dn-Dn	TTCTTTTTAGATGTCGCGAGCTGCG	CGCTAGAAGCAGCGTGTTACCAAAT	2	7942	9713	TFEB	5985	3772	RFC5
DBDNTAG000053	ADDNTAG000947	Dn-Dn	TTCTTTTTAGATGTCGCGAGCTGCG	AATGCTACAAGCCGGATATGGATTT	5	7942	9713	TFEB	127018	7512	LYPLAL1
DBDNTAG000053	ADDNTAG000956	Dn-Dn	TTCTTTTTAGATGTCGCGAGCTGCG	GCGGGTCCTCCTGAGATTTAACCCC	8	7942	9713	TFEB	84260	4259	TCHP
DBDNTAG000053	ADDNTAG000959	Dn-Dn	TTCTTTTTAGATGTCGCGAGCTGCG	GCCCCGCCTACCATCCCTGCCCGCG	13	7942	9713	TFEB	5031	6794	P2RY6
DBDNTAG000053	ADDNTAG000966	Dn-Dn	TTCTTTTTAGATGTCGCGAGCTGCG	CTAGTATGAACTCATTTAATCGCCC	11	7942	9713	TFEB	2272	9645	FHIT
DBDNTAG000053	ADDNTAG000969	Dn-Dn	TTCTTTTTAGATGTCGCGAGCTGCG	TTCACTCCCCCCCCATTAACTCCAC	10	7942	9713	TFEB	83417	56797	FCRL4
DBDNTAG000053	ADDNTAG000979	Dn-Dn	TTCTTTTTAGATGTCGCGAGCTGCG	CGGCTGGCCACCCACCCCTTACCAA	2	7942	9713	TFEB	10589	6867	DRAP1
DBDNTAG000053	ADDNTAG000983	Dn-Dn	TTCTTTTTAGATGTCGCGAGCTGCG	CCCCGCACCTTATGTCCCTCTGAAC	1	7942	9713	TFEB	5627	210	PROS1
DBDNTAG000053	ADDNTAG000995	Dn-Dn	TTCTTTTTAGATGTCGCGAGCTGCG	CCTACCCAGCTCCGAAAATATCCTC	4	7942	9713	TFEB	27335	5232	EIF3K
DBDNTAG000053	ADDNTAG001008	Dn-Dn	TTCTTTTTAGATGTCGCGAGCTGCG	CCACAAATTTAGAAGGGTCCGAAAA	2	7942	9713	TFEB	220082	1611	SPERT
DBDNTAG000053	ADDNTAG001012	Dn-Dn	TTCTTTTTAGATGTCGCGAGCTGCG	ATGCGCATGTAGTCAGATGATTCCT	5	7942	9713	TFEB	7185	12438	TRAF1
DBDNTAG000053	ADDNTAG001013	Dn-Dn	TTCTTTTTAGATGTCGCGAGCTGCG	CCAATTACGGAATGAGTCTGAAGTT	2	7942	9713	TFEB	51562	5480	MBIP
DBDNTAG000053	ADDNTAG001025	Dn-Dn	TTCTTTTTAGATGTCGCGAGCTGCG	GCCTATTAGAAATGGTATTATTTCT	1	7942	9713	TFEB	2260	2483	FGFR1
DBDNTAG000053	ADDNTAG001027	Dn-Dn	TTCTTTTTAGATGTCGCGAGCTGCG	ATGTGCGACAAATAACTTGCACATA	2	7942	9713	TFEB	7704	8127	ZBTB16
DBDNTAG000053	ADDNTAG001032	Dn-Dn	TTCTTTTTAGATGTCGCGAGCTGCG	GCCTCACACACCCCAGAAAATACGT	7	7942	9713	TFEB	222389	9342	BEND7
DBDNTAG000053	ADDNTAG001043	Dn-Dn	TTCTTTTTAGATGTCGCGAGCTGCG	TGACCGGCAACGCACTGAGGGATCA	3	7942	9713	TFEB	672	14613	BRCA1
DBDNTAG000053	ADDNTAG001051	Dn-Dn	TTCTTTTTAGATGTCGCGAGCTGCG	TCGCAACGACCGTGACTCCCGACCA	1	7942	9713	TFEB	653	8330	BMP5
DBDNTAG000053	ADDNTAG001054	Dn-Dn	TTCTTTTTAGATGTCGCGAGCTGCG	TGCCTCACAGCTATTTGTAAAAGAG	3	7942	9713	TFEB	1398	2709	CRK
DBDNTAG000053	ADDNTAG001057	Dn-Dn	TTCTTTTTAGATGTCGCGAGCTGCG	GTCCATCTCTTCAGTCTATGGGTTT	13	7942	9713	TFEB	5727	14122	PTCH1
DBDNTAG000053	ADDNTAG001060	Dn-Dn	TTCTTTTTAGATGTCGCGAGCTGCG	CAGAACGAACTTATCTCAAGAAGAT	27	7942	9713	TFEB	2078	11267	ERG
DBDNTAG000053	ADDNTAG001071	Dn-Dn	TTCTTTTTAGATGTCGCGAGCTGCG	TGCGCCAATTGAGTGAAAAATGGTA	12	7942	9713	TFEB	10403	9868	KNTC2
DBDNTAG000053	ADDNTAG001080	Dn-Dn	TTCTTTTTAGATGTCGCGAGCTGCG	GTCCCTACCCGTCGCCCATCCCGCT	20	7942	9713	TFEB	55195	54249	C14orf105
DBDNTAG000053	ADDNTAG001082	Dn-Dn	TTCTTTTTAGATGTCGCGAGCTGCG	GGATATCACATTTACCCTACGATCA	3	7942	9713	TFEB	10186	12995	LHFP
DBDNTAG000053	ADDNTAG001087	Dn-Dn	TTCTTTTTAGATGTCGCGAGCTGCG	TCTCTAGTCCACTATCTATTTTTGT	12	7942	9713	TFEB	57819	6601	LSM2
DBDNTAG000053	ADDNTAG001099	Dn-Dn	TTCTTTTTAGATGTCGCGAGCTGCG	ATATGTTCATGTAGCAAACAGCCAG	1	7942	9713	TFEB	80723	1149	SLC35G2
DBDNTAG000053	ADDNTAG001103	Dn-Dn	TTCTTTTTAGATGTCGCGAGCTGCG	CGGCTACGTCTGGATATTACAACCC	3	7942	9713	TFEB	84240	9994	ZCCHC9
DBDNTAG000053	ADDNTAG001115	Dn-Dn	TTCTTTTTAGATGTCGCGAGCTGCG	GCTCCATGGACAACCTGCGTACGCC	18	7942	9713	TFEB	57007	1997	ACKR3
DBDNTAG000053	ADDNTAG001116	Dn-Dn	TTCTTTTTAGATGTCGCGAGCTGCG	GCTTCTCAGCTTGAATTCCCCAGCA	1	7942	9713	TFEB	163	4761	AP2B1
DBDNTAG000053	ADDNTAG001120	Dn-Dn	TTCTTTTTAGATGTCGCGAGCTGCG	CATTGTGCACATTACGTTGCCTAAA	7	7942	9713	TFEB	90	9802	ACVR1
DBDNTAG000053	ADDNTAG001121	Dn-Dn	TTCTTTTTAGATGTCGCGAGCTGCG	CACTATTGCCGGCTACACGGACGGG	9	7942	9713	TFEB	5170	9307	PDPK1
DBDNTAG000053	ADDNTAG001123	Dn-Dn	TTCTTTTTAGATGTCGCGAGCTGCG	TGTTATACGCAAGGAGTTTTCTGCA	5	7942	9713	TFEB	91442	7886	FAAP24
DBDNTAG000053	ADDNTAG001125	Dn-Dn	TTCTTTTTAGATGTCGCGAGCTGCG	TCCTTAGGCTCTAGGACAAGTAAAA	11	7942	9713	TFEB	11091	3721	WDR5
DBDNTAG000053	ADDNTAG001129	Dn-Dn	TTCTTTTTAGATGTCGCGAGCTGCG	CCCAGATCTTATTTTCAAACATATA	20	7942	9713	TFEB	256302	2204	NATD1
DBDNTAG000053	ADDNTAG001131	Dn-Dn	TTCTTTTTAGATGTCGCGAGCTGCG	CTCCTACCTCTCTTCCCTGCCCCGT	9	7942	9713	TFEB	29127	10088	RACGAP1
DBDNTAG000053	ADDNTAG001136	Dn-Dn	TTCTTTTTAGATGTCGCGAGCTGCG	CCACGCCCCCCTTGCACACGATCAC	5	7942	9713	TFEB	685	6192	BTC
DBDNTAG000053	ADDNTAG001142	Dn-Dn	TTCTTTTTAGATGTCGCGAGCTGCG	CCCGAACCGATCCCCCCCCAACCCG	1	7942	9713	TFEB	29777	10996	ABT1
DBDNTAG000053	ADDNTAG001144	Dn-Dn	TTCTTTTTAGATGTCGCGAGCTGCG	TCGTGTTCACTCACGGGGCACCAGG	7	7942	9713	TFEB	375	2439	ARF1
DBDNTAG000053	ADDNTAG001145	Dn-Dn	TTCTTTTTAGATGTCGCGAGCTGCG	CCCCATCAGCCCTCTCCGACGCCTG	10	7942	9713	TFEB	27086	8945	FOXP1
DBDNTAG000053	ADDNTAG001156	Dn-Dn	TTCTTTTTAGATGTCGCGAGCTGCG	TAGATCCTTAGGTTAGATTTCTCAT	16	7942	9713	TFEB	2132	6892	EXT2
DBDNTAG000053	ADDNTAG001163	Dn-Dn	TTCTTTTTAGATGTCGCGAGCTGCG	GCGGTCCGTAAAGTTGACCGACGCG	9	7942	9713	TFEB	5865	5114	RAB3B
DBDNTAG000053	ADDNTAG001165	Dn-Dn	TTCTTTTTAGATGTCGCGAGCTGCG	AAATGACCGCCCACAATCTAACATT	4	7942	9713	TFEB	1810	4168	DR1
DBDNTAG000053	ADDNTAG001176	Dn-Dn	TTCTTTTTAGATGTCGCGAGCTGCG	CGTGCGCTAGCTGTTCCGTAATAGA	5	7942	9713	TFEB	10671	858	DCTN6
DBDNTAG000053	ADDNTAG001180	Dn-Dn	TTCTTTTTAGATGTCGCGAGCTGCG	GCCCGCTAGTTGCTAAGAGCTCCG	3	7942	9713	TFEB	7170	995	TPM3
DBDNTAG000053	ADDNTAG001184	Dn-Dn	TTCTTTTTAGATGTCGCGAGCTGCG	TGAAACGACGATAATGCAACTATT	16	7942	9713	TFEB	10629	4779	TAF6L
DBDNTAG000053	ADDNTAG001190	Dn-Dn	TTCTTTTTAGATGTCGCGAGCTGCG	TCGCTGCTAAGCCTTTTCATATGTA	2	7942	9713	TFEB	4000	3903	LMNA
DBDNTAG000053	ADDNTAG001191	Dn-Dn	TTCTTTTTAGATGTCGCGAGCTGCG	ACTGCTTATAAAGTCGGCAAGTGAA	6	7942	9713	TFEB	2189	3568	FANCG
DBDNTAG000053	ADDNTAG001193	Dn-Dn	TTCTTTTTAGATGTCGCGAGCTGCG	ATATCAGCAAATTTAAGGACACAA	1	7942	9713	TFEB	84619	6267	ZGPAT
DBDNTAG000053	ADDNTAG001197	Dn-Dn	TTCTTTTTAGATGTCGCGAGCTGCG	TAGTAGCGGCCGTCGACGACATGTC	5	7942	9713	TFEB	975	3621	CD81
DBDNTAG000053	ADDNTAG001201	Dn-Dn	TTCTTTTTAGATGTCGCGAGCTGCG	CCATGCATTAGCGTACCATCCTCTT	15	7942	9713	TFEB	57819	6601	LSM2
DBDNTAG000053	ADDNTAG001204	Dn-Dn	TTCTTTTTAGATGTCGCGAGCTGCG	TACCGGTCTTCTATGACAAACGTGG	13	7942	9713	TFEB	26119	9194	LDLRAP1
DBDNTAG000053	ADDNTAG001205	Dn-Dn	TTCTTTTTAGATGTCGCGAGCTGCG	CTCCTAGCAGGGCGCGTAGGCCCTA	12	7942	9713	TFEB	3106	979	HLA-B
DBDNTAG000053	ADDNTAG001220	Dn-Dn	TTCTTTTTAGATGTCGCGAGCTGCG	AAAACAACTAATAGGTTTTCATCTC	6	7942	9713	TFEB	7704	8127	ZBTB16
DBDNTAG000053	ADDNTAG001224	Dn-Dn	TTCTTTTTAGATGTCGCGAGCTGCG	ATCCACGCTCGCTGCGCCCCCCTCG	5	7942	9713	TFEB	1054	2410	CEBPG
DBDNTAG000053	ADDNTAG001226	Dn-Dn	TTCTTTTTAGATGTCGCGAGCTGCG	CTTACACTAATTAAGTTCTCACCAT	10	7942	9713	TFEB	1026	3192	CDKN1A
DBDNTAG000053	ADDNTAG001231	Dn-Dn	TTCTTTTTAGATGTCGCGAGCTGCG	CCTGAAAACATGATATAGGACCAAA	11	7942	9713	TFEB	56655	13516	POLE4
DBDNTAG000053	ADDNTAG001232	Dn-Dn	TTCTTTTTAGATGTCGCGAGCTGCG	CGAACATAGTGCTTTTTAACGTGAC	13	7942	9713	TFEB	5802	8703	PTPRS
DBDNTAG000053	ADDNTAG001236	Dn-Dn	TTCTTTTTAGATGTCGCGAGCTGCG	TACGGCCCCTTATGCGGCGCAGTGC	4	7942	9713	TFEB	27258	5664	LSM3
DBDNTAG000053	ADDNTAG001240	Dn-Dn	TTCTTTTTAGATGTCGCGAGCTGCG	CGACCATGTAACTAAGATGTAAATG	6	7942	9713	TFEB	9724	56199	UTP14C
DBDNTAG000053	ADDNTAG001242	Dn-Dn	TTCTTTTTAGATGTCGCGAGCTGCG	CCAATTATTACTCATTTTAAAATCG	6	7942	9713	TFEB	6373	5588	CXCL11
DBDNTAG000053	ADDNTAG001255	Dn-Dn	TTCTTTTTAGATGTCGCGAGCTGCG	CGCAATGTCGCGAGTTGGACATTCA	4	7942	9713	TFEB	5690	3295	PSMB2
DBDNTAG000053	ADDNTAG001257	Dn-Dn	TTCTTTTTAGATGTCGCGAGCTGCG	GACTGTGGACTTGGGTGGCACTGCC	9	7942	9713	TFEB	2313	6734	FLI1
DBDNTAG000053	ADDNTAG001261	Dn-Dn	TTCTTTTTAGATGTCGCGAGCTGCG	CACAATATCAAAAGGAAAAGCAGTA	5	7942	9713	TFEB	27004	13575
DBDNTAG000053	ADDNTAG001262	Dn-Dn	TTCTTTTTAGATGTCGCGAGCTGCG	GGTACCAACATACTTGAGTGGCAAA	29	7942	9713	TFEB	6385	12920	SDC4
DBDNTAG000053	ADDNTAG001267	Dn-Dn	TTCTTTTTAGATGTCGCGAGCTGCG	GCCGTAGTAACAATATTAGAAGTTC	12	7942	9713	TFEB	6278	8048	S100A7
DBDNTAG000053	ADDNTAG001275	Dn-Dn	TTCTTTTTAGATGTCGCGAGCTGCG	AACTCATGGTCATTGTAGAAAAAGA	10	7942	9713	TFEB	1647	6876	GADD45A
DBDNTAG000053	ADDNTAG001277	Dn-Dn	TTCTTTTTAGATGTCGCGAGCTGCG	AAACTGAAGCTAATATGAAGAATAT	2	7942	9713	TFEB	2272	9645	FHIT
DBDNTAG000053	ADDNTAG001287	Dn-Dn	TTCTTTTTAGATGTCGCGAGCTGCG	CCAGCGTGCAAACGAAAAATTTCCG	12	7942	9713	TFEB	760	614	CA2
DBDNTAG000053	ADDNTAG001289	Dn-Dn	TTCTTTTTAGATGTCGCGAGCTGCG	ACTCGCCCTTAGTTCAGGAAATTAG	21	7942	9713	TFEB	27004	13575
DBDNTAG000053	ADDNTAG001298	Dn-Dn	TTCTTTTTAGATGTCGCGAGCTGCG	CCCTAAACCATCCGAACATCCGATC	12	7942	9713	TFEB	10494	5174	STK25
DBDNTAG000053	ADDNTAG001300	Dn-Dn	TTCTTTTTAGATGTCGCGAGCTGCG	CTGGCCCACCTGAATTATACAGTTA	4	7942	9713	TFEB	1616	52987	DAXX
DBDNTAG000053	ADDNTAG001303	Dn-Dn	TTCTTTTTAGATGTCGCGAGCTGCG	GCTACTGTGGCACTTTGGGGCCCCT	2	7942	9713	TFEB	50615	4298	IL21R
DBDNTAG000053	ADDNTAG001307	Dn-Dn	TTCTTTTTAGATGTCGCGAGCTGCG	GCCAACGCACTCCAGAAGTGGTGAG	1	7942	9713	TFEB	914	8288	CD2
DBDNTAG000053	ADDNTAG001308	Dn-Dn	TTCTTTTTAGATGTCGCGAGCTGCG	TTCAAAAAATCAAGTATGACTCACG	7	7942	9713	TFEB	4835	5046	NQO2
DBDNTAG000053	ADDNTAG001315	Dn-Dn	TTCTTTTTAGATGTCGCGAGCTGCG	AAACGGCCCAACGGAAAAAGTTTGT	7	7942	9713	TFEB	1152	3341	CKB
DBDNTAG000053	ADDNTAG001316	Dn-Dn	TTCTTTTTAGATGTCGCGAGCTGCG	CCACCGACCTCGCGCTTGACCGAGT	6	7942	9713	TFEB	83851	14125	SYT16
DBDNTAG000053	ADDNTAG001318	Dn-Dn	TTCTTTTTAGATGTCGCGAGCTGCG	TTGCCTCACACCGGCATTTCCACCA	6	7942	9713	TFEB	2908	7587	NR3C1
DBDNTAG000053	ADDNTAG001325	Dn-Dn	TTCTTTTTAGATGTCGCGAGCTGCG	TTAGGCCCGTCCCAGCCCCCAAGCC	3	7942	9713	TFEB	896	6197	CCND3
DBDNTAG000053	ADDNTAG001335	Dn-Dn	TTCTTTTTAGATGTCGCGAGCTGCG	CGAGGTGCGTGTACTACCACAGGCG	2	7942	9713	TFEB	4841	3890	NONO
DBDNTAG000053	ADDNTAG001339	Dn-Dn	TTCTTTTTAGATGTCGCGAGCTGCG	ATGTCATGAAGAATTCTGTTCATGC	63	7942	9713	TFEB	9409	3837	PEX16
DBDNTAG000053	ADDNTAG001341	Dn-Dn	TTCTTTTTAGATGTCGCGAGCTGCG	ACCCAAACAGCGCTCCTAGGACATA	36	7942	9713	TFEB	84726	647	PRRC2B
DBDNTAG000053	ADDNTAG001342	Dn-Dn	TTCTTTTTAGATGTCGCGAGCTGCG	AAAAGATCCCGCAAAAGATATGGAT	3	7942	9713	TFEB	11060	326	WWP2
DBDNTAG000053	ADDNTAG001344	Dn-Dn	TTCTTTTTAGATGTCGCGAGCTGCG	CTATCAACCAATAACGCAACATGTC	1	7942	9713	TFEB	7264	3805	TSTA3
DBDNTAG000053	ADDNTAG001346	Dn-Dn	TTCTTTTTAGATGTCGCGAGCTGCG	ACGACCTACCACTTGACGTAACTAG	15	7942	9713	TFEB	4174	19	MCM5
DBDNTAG000053	ADDNTAG001348	Dn-Dn	TTCTTTTTAGATGTCGCGAGCTGCG	AAGACGCGCCATCAACCTAAAAATG	1	7942	9713	TFEB	246329	4447	STAC3
DBDNTAG000053	ADDNTAG001353	Dn-Dn	TTCTTTTTAGATGTCGCGAGCTGCG	TTCATGTGAGACCCATTCGCCAGCA	45	7942	9713	TFEB	60672	4538	MIIP
DBDNTAG000053	ADDNTAG001358	Dn-Dn	TTCTTTTTAGATGTCGCGAGCTGCG	CTAGTTGCGATCGTCCCTGGGGTCC	8	7942	9713	TFEB	7251	3267	TSG101
DBDNTAG000053	ADDNTAG001361	Dn-Dn	TTCTTTTTAGATGTCGCGAGCTGCG	TTTCCGGATCCCCAGCGCTAGGCTT	7	7942	9713	TFEB	7681	13561	MKRN3
DBDNTAG000053	ADDNTAG001364	Dn-Dn	TTCTTTTTAGATGTCGCGAGCTGCG	CGTCTCAGCGCGAAACACAGATATT	8	7942	9713	TFEB	3612	5570	IMPA1
DBDNTAG000053	ADDNTAG001366	Dn-Dn	TTCTTTTTAGATGTCGCGAGCTGCG	CTGAACGTTGTATCCTTAAAGAGTG	17	7942	9713	TFEB	23647	3971	ARFIP2
DBDNTAG000053	ADDNTAG001368	Dn-Dn	TTCTTTTTAGATGTCGCGAGCTGCG	TCCGCCACTACTGCTGAGCTACCCC	15	7942	9713	TFEB	3535	7194
DBDNTAG000053	ADDNTAG001373	Dn-Dn	TTCTTTTTAGATGTCGCGAGCTGCG	CCGTGTGCTATCACCCCTCTCGGTC	1	7942	9713	TFEB	5111	3156	PCNA
DBDNTAG000053	ADDNTAG001378	Dn-Dn	TTCTTTTTAGATGTCGCGAGCTGCG	CGGCGTCCCCTTACCGAGGTGTCCG	18	7942	9713	TFEB	6182	4682	MRPL12
DBDNTAG000053	ADDNTAG001389	Dn-Dn	TTCTTTTTAGATGTCGCGAGCTGCG	CCCGTATCTACTTGGCTCTTCCACC	3	7942	9713	TFEB	9832	7784	JAKMIP2
DBDNTAG000053	ADDNTAG001390	Dn-Dn	TTCTTTTTAGATGTCGCGAGCTGCG	CCCCGGACTTTAACCCCCTTAACGA	7	7942	9713	TFEB	3920	3743	LAMP2
DBDNTAG000053	ADDNTAG001399	Dn-Dn	TTCTTTTTAGATGTCGCGAGCTGCG	CGCGTTGCTTCATAGAATCTAACGC	1	7942	9713	TFEB	10397	3886	NDRG1
DBDNTAG000053	ADDNTAG001404	Dn-Dn	TTCTTTTTAGATGTCGCGAGCTGCG	ACAAGACTCACCTATATCACCAAGT	5	7942	9713	TFEB	147872	9267	CCDC155
DBDNTAG000053	ADDNTAG001406	Dn-Dn	TTCTTTTTAGATGTCGCGAGCTGCG	TGTTCTTGGCCGAATATACTCCTGC	7	7942	9713	TFEB	2131	3419	EXT1
DBDNTAG000053	ADDNTAG001410	Dn-Dn	TTCTTTTTAGATGTCGCGAGCTGCG	CGGCGCTCTCAGCAAACTGACTGTA	11	7942	9713	TFEB	84726	647	PRRC2B
DBDNTAG000053	ADDNTAG001421	Dn-Dn	TTCTTTTTAGATGTCGCGAGCTGCG	GTGCGGTAAAAATGGCAACCACGGG	7	7942	9713	TFEB	29789	603	OLA1
DBDNTAG000053	ADDNTAG001423	Dn-Dn	TTCTTTTTAGATGTCGCGAGCTGCG	CTCGCGAAGTTCGAGAGACTATATG	15	7942	9713	TFEB	3107	4335	HLA-C
DBDNTAG000053	ADDNTAG001430	Dn-Dn	TTCTTTTTAGATGTCGCGAGCTGCG	GAGGAAGGCGCGTACATAATCACAG	3	7942	9713	TFEB	833	4395	CARS
DBDNTAG000053	ADDNTAG001432	Dn-Dn	TTCTTTTTAGATGTCGCGAGCTGCG	TTCTCACAACCGCAAAACTCAGCAA	32	7942	9713	TFEB	93426	9395	SYCE1
DBDNTAG000053	ADDNTAG001437	Dn-Dn	TTCTTTTTAGATGTCGCGAGCTGCG	TTTTTCTTCCTTGTGGCCTAGACAC	12	7942	9713	TFEB	896	6197	CCND3
DBDNTAG000053	ADDNTAG001443	Dn-Dn	TTCTTTTTAGATGTCGCGAGCTGCG	AAAAAATCAGCACAAATGCCAACTT	7	7942	9713	TFEB	5031	6794	P2RY6
DBDNTAG000053	ADDNTAG001447	Dn-Dn	TTCTTTTTAGATGTCGCGAGCTGCG	GTGGTGAACTTCTCAACATTTAGCT	2	7942	9713	TFEB	3937	1108	LCP2
DBDNTAG000053	ADDNTAG001453	Dn-Dn	TTCTTTTTAGATGTCGCGAGCTGCG	AATGCCGGCCGTTTCAAACAGGGCC	15	7942	9713	TFEB	116349	8434	C5orf55
DBDNTAG000053	ADDNTAG001455	Dn-Dn	TTCTTTTTAGATGTCGCGAGCTGCG	ACTCTCTTTTCCCTTAACCTCCTCT	3	7942	9713	TFEB	1643	3586	DDB2
DBDNTAG000053	ADDNTAG001458	Dn-Dn	TTCTTTTTAGATGTCGCGAGCTGCG	ACAACTTTCCTCTCGCATTTACCAG	6	7942	9713	TFEB	220108	8679	FAM124A
DBDNTAG000053	ADDNTAG001460	Dn-Dn	TTCTTTTTAGATGTCGCGAGCTGCG	GTAACCCGCTCGATGCTAAACAACA	8	7942	9713	TFEB	255798	56009	SMCO1
DBDNTAG000053	ADDNTAG001466	Dn-Dn	TTCTTTTTAGATGTCGCGAGCTGCG	AAGGCAACATTCAAATAAGCAAAGT	1	7942	9713	TFEB	3065	3152	HDAC1
DBDNTAG000053	ADDNTAG001476	Dn-Dn	TTCTTTTTAGATGTCGCGAGCTGCG	AAACAGATCCCAGGCAGCTTGAATC	6	7942	9713	TFEB	1019	4019	CDK4
DBDNTAG000053	ADDNTAG001507	Dn-Dn	TTCTTTTTAGATGTCGCGAGCTGCG	CCAAACTCAAGCGCCACTGTTCCCT	13	7942	9713	TFEB	55195	54249	C14orf105
DBDNTAG000053	ADDNTAG001510	Dn-Dn	TTCTTTTTAGATGTCGCGAGCTGCG	GCCCTGGCGTGTGGCCTCACGCGCT	10	7942	9713	TFEB	595	3587	CCND1
DBDNTAG000053	ADDNTAG001516	Dn-Dn	TTCTTTTTAGATGTCGCGAGCTGCG	AAATTGACATACTATTAGACAATGG	16	7942	9713	TFEB	59343	11350	SENP2
DBDNTAG000053	ADDNTAG001517	Dn-Dn	TTCTTTTTAGATGTCGCGAGCTGCG	CATCATCACACTCGAATATTGCTCG	14	7942	9713	TFEB	1856	2949	DVL2
DBDNTAG000053	ADDNTAG001525	Dn-Dn	TTCTTTTTAGATGTCGCGAGCTGCG	GTGGAACATAACGATAGAGGCGTCC	11	7942	9713	TFEB	1406	3015	CRX
DBDNTAG000053	ADDNTAG001539	Dn-Dn	TTCTTTTTAGATGTCGCGAGCTGCG	GCTCTGCGTCTGTACCGGCGGCTCG	10	7942	9713	TFEB	9368	25	SLC9A3R1
DBDNTAG000053	ADDNTAG001544	Dn-Dn	TTCTTTTTAGATGTCGCGAGCTGCG	GCTACACACCTTGCCACCGGTTACG	7	7942	9713	TFEB	84324	434	SARNP
DBDNTAG000053	ADDNTAG001545	Dn-Dn	TTCTTTTTAGATGTCGCGAGCTGCG	CGATCCGAATCATGAATGCATAAAC	6	7942	9713	TFEB	9419	5546	CRIPT
DBDNTAG000053	ADDNTAG001549	Dn-Dn	TTCTTTTTAGATGTCGCGAGCTGCG	ACTACCTATGTACAGGTTGCTCGAT	23	7942	9713	TFEB	3558	14594	IL2
DBDNTAG000053	ADDNTAG001550	Dn-Dn	TTCTTTTTAGATGTCGCGAGCTGCG	ATAGCCAAAAAGCGTGCGAGGGCCC	6	7942	9713	TFEB	9093	7063	DNAJA3
DBDNTAG000053	ADDNTAG001555	Dn-Dn	TTCTTTTTAGATGTCGCGAGCTGCG	CCTTTCTCAAGGCATATCCATACAT	6	7942	9713	TFEB	8799	645	PEX11B
DBDNTAG000053	ADDNTAG001556	Dn-Dn	TTCTTTTTAGATGTCGCGAGCTGCG	CACCTTCTGCTGCGCCCTCTTGCTC	6	7942	9713	TFEB	8743	10053	TNFSF10
DBDNTAG000053	ADDNTAG001562	Dn-Dn	TTCTTTTTAGATGTCGCGAGCTGCG	TCTCCCCGTGCCGACATTATAAAGT	2	7942	9713	TFEB	8522	3326	GAS7
DBDNTAG000053	ADDNTAG001564	Dn-Dn	TTCTTTTTAGATGTCGCGAGCTGCG	CCCGGCTCACAGCCAGACAATAAAT	7	7942	9713	TFEB	64784	72113	CRTC3
DBDNTAG000053	ADDNTAG001565	Dn-Dn	TTCTTTTTAGATGTCGCGAGCTGCG	CGAATCACTTATCTGAACCATCACA	8	7942	9713	TFEB	84708	8141	LNX1
DBDNTAG000053	ADDNTAG001581	Dn-Dn	TTCTTTTTAGATGTCGCGAGCTGCG	ACGATCCGTACCATTTCGACACCGT	10	7942	9713	TFEB	4331	1816	MNAT1
DBDNTAG000053	ADDNTAG001586	Dn-Dn	TTCTTTTTAGATGTCGCGAGCTGCG	AGTAGGCGATCAGACGCCTCACTAG	2	7942	9713	TFEB	3106	979	HLA-B
DBDNTAG000053	ADDNTAG001606	Dn-Dn	TTCTTTTTAGATGTCGCGAGCTGCG	CACACCTCACACTCTGAACCCTACG	1	7942	9713	TFEB	79696	4218	ZC2HC1C
DBDNTAG000053	ADDNTAG001613	Dn-Dn	TTCTTTTTAGATGTCGCGAGCTGCG	GCCGAAGACACCACTTCTTCAAAGC	2	7942	9713	TFEB	55454	9594	CSGALNACT2
DBDNTAG000053	ADDNTAG001616	Dn-Dn	TTCTTTTTAGATGTCGCGAGCTGCG	CTGAGCTTCCACGCGCTTGGGCCTC	7	7942	9713	TFEB	5546	2895	PRCC
DBDNTAG000053	ADDNTAG001619	Dn-Dn	TTCTTTTTAGATGTCGCGAGCTGCG	CTCATACACCTTATGCAAGACTCCA	32	7942	9713	TFEB	79696	4218	ZC2HC1C
DBDNTAG000053	ADDNTAG001621	Dn-Dn	TTCTTTTTAGATGTCGCGAGCTGCG	ACGTAACACATTCCGTTAGACTTTA	1	7942	9713	TFEB	6317	5567	SERPINB3
DBDNTAG000053	ADDNTAG001640	Dn-Dn	TTCTTTTTAGATGTCGCGAGCTGCG	TGCGTATACCATGTTACCTCATAGG	21	7942	9713	TFEB	9240	10320	PNMA1
DBDNTAG000053	ADDNTAG001647	Dn-Dn	TTCTTTTTAGATGTCGCGAGCTGCG	TCTCTCTAATAACGTCTCGACGCCCGACAA	4	7942	9713	TFEB	217	3748	ALDH2
DBDNTAG000053	ADDNTAG001653	Dn-Dn	TTCTTTTTAGATGTCGCGAGCTGCG	AAATTACCTCTGGTATAAGGCGGAT	5	7942	9713	TFEB	598	5989	BCL2L1
DBDNTAG000053	ADDNTAG001663	Dn-Dn	TTCTTTTTAGATGTCGCGAGCTGCG	CGGGGGAATTACCCCGCACATGGCT	3	7942	9713	TFEB	55324	6034	ABCF3
DBDNTAG000053	ADDNTAG001680	Dn-Dn	TTCTTTTTAGATGTCGCGAGCTGCG	GAATACATATACTCTACACCCAAAT	2	7942	9713	TFEB	55156	5887	ARMC1
DBDNTAG000053	ADDNTAG001683	Dn-Dn	TTCTTTTTAGATGTCGCGAGCTGCG	TGACCTCAAGAACGATGGTTAGCGA	1	7942	9713	TFEB	57559	120	STAMBPL1
DBDNTAG000053	ADDNTAG001688	Dn-Dn	TTCTTTTTAGATGTCGCGAGCTGCG	CCGTTCCTAAAACTAAGGGCTATTA	7	7942	9713	TFEB	8314	3760	BAP1
DBDNTAG000053	ADDNTAG001693	Dn-Dn	TTCTTTTTAGATGTCGCGAGCTGCG	AGCGTTCAAAATAAAAACATTCGAT	21	7942	9713	TFEB	84619	6267	ZGPAT
DBDNTAG000053	ADDNTAG001695	Dn-Dn	TTCTTTTTAGATGTCGCGAGCTGCG	TGCGCCTAAATTTACAGTCACGCCC	2	7942	9713	TFEB	1997	9607	ELF1
DBDNTAG000053	ADDNTAG001712	Dn-Dn	TTCTTTTTAGATGTCGCGAGCTGCG	GCCACGACGTTGCACAGTCTTTCGT	7	7942	9713	TFEB	1027	1843	CDKN1B
DBDNTAG000053	ADDNTAG001717	Dn-Dn	TTCTTTTTAGATGTCGCGAGCTGCG	GCCAGCTAACGTCAGTCCGACTGTG	8	7942	9713	TFEB	55324	6034	ABCF3
DBDNTAG000053	ADDNTAG001730	Dn-Dn	TTCTTTTTAGATGTCGCGAGCTGCG	CCGGGATGGTTACGCCCGAAATAAT	6	7942	9713	TFEB	4172	3726	MCM3
DBDNTAG000053	ADDNTAG001749	Dn-Dn	TTCTTTTTAGATGTCGCGAGCTGCG	CGCCACCACGCTTCGGCTCTAAAAG	15	7942	9713	TFEB	9050	9428	PSTPIP2
DBDNTAG000053	ADDNTAG001760	Dn-Dn	TTCTTTTTAGATGTCGCGAGCTGCG	TACGACTAAGCTTTTTTTTTTTAGT	25	7942	9713	TFEB	55757	9673	UGCGL2
DBDNTAG000053	ADDNTAG001762	Dn-Dn	TTCTTTTTAGATGTCGCGAGCTGCG	TGTCTGCACGCTATGAGCTACCTGC	2	7942	9713	TFEB	9659	1651	PDE4DIP
DBDNTAG000053	ADDNTAG001763	Dn-Dn	TTCTTTTTAGATGTCGCGAGCTGCG	TGTGACGTCCAATTTCCGTTCTATG	5	7942	9713	TFEB	51100	4480	SH3GLB1
DBDNTAG000053	ADDNTAG001766	Dn-Dn	TTCTTTTTAGATGTCGCGAGCTGCG	GGCTACAACTCTCCGTGCCCGTCTT	3	7942	9713	TFEB	595	3587	CCND1
DBDNTAG000053	ADDNTAG001768	Dn-Dn	TTCTTTTTAGATGTCGCGAGCTGCG	TCGACACACCCCGAGTGGACACACG	4	7942	9713	TFEB	627	8536	BDNF
DBDNTAG000053	ADDNTAG001776	Dn-Dn	TTCTTTTTAGATGTCGCGAGCTGCG	CAGGCCCAGACAATGCGCCGTAAGA	8	7942	9713	TFEB	221786	9435	FAM200A
DBDNTAG000053	ADDNTAG001788	Dn-Dn	TTCTTTTTAGATGTCGCGAGCTGCG	AGCATATGTGCAATGTTTAGAGGTT	1	7942	9713	TFEB	201562	10939	PTPLB
DBDNTAG000053	ADDNTAG001789	Dn-Dn	TTCTTTTTAGATGTCGCGAGCTGCG	GCGTCTGTCAGGGTCTCTGACCCTA	4	7942	9713	TFEB	6629	10033	SNRPB2
DBDNTAG000053	ADDNTAG001790	Dn-Dn	TTCTTTTTAGATGTCGCGAGCTGCG	TCACCGAAAACATTAGTATTAGACG	4	7942	9713	TFEB		4865
DBDNTAG000053	ADDNTAG001791	Dn-Dn	TTCTTTTTAGATGTCGCGAGCTGCG	ACCAGGAGTCCCCTAACCGCAGGCC	27	7942	9713	TFEB	6955	8439
DBDNTAG000053	ADDNTAG001794	Dn-Dn	TTCTTTTTAGATGTCGCGAGCTGCG	AGACCAGAACTTTAAGTGATGCGGT	3	7942	9713	TFEB	3065	3152	HDAC1
DBDNTAG000053	ADDNTAG001801	Dn-Dn	TTCTTTTTAGATGTCGCGAGCTGCG	GCACAGACGGACTACGATACTCGAC	24	7942	9713	TFEB	6672	7188	SP100
DBDNTAG000053	ADDNTAG001807	Dn-Dn	TTCTTTTTAGATGTCGCGAGCTGCG	AAGTAATGACTAGATGTGGTGCAT	15	7942	9713	TFEB		7194
DBDNTAG000053	ADDNTAG001813	Dn-Dn	TTCTTTTTAGATGTCGCGAGCTGCG	ATGCAGGCTGTTTCGGCTATTGAAT	21	7942	9713	TFEB	57863	9894	CADM3
DBDNTAG000053	ADDNTAG001824	Dn-Dn	TTCTTTTTAGATGTCGCGAGCTGCG	ACCTACGCCCCGCGCCCGATGCCCC	4	7942	9713	TFEB	51065	5640	RPS27L
DBDNTAG000053	ADDNTAG001833	Dn-Dn	TTCTTTTTAGATGTCGCGAGCTGCG	CGTGCTGGGCTTACACCACGCTCAA	10	7942	9713	TFEB	54790	52965	TET2
DBDNTAG000053	ADDNTAG001834	Dn-Dn	TTCTTTTTAGATGTCGCGAGCTGCG	GGCGAAAAACTCCTCACCCGCGACC	3	7942	9713	TFEB	8685	7750	MARCO
DBDNTAG000053	ADDNTAG001848	Dn-Dn	TTCTTTTTAGATGTCGCGAGCTGCG	TAGGAGTCTGGTTGCTCCCCCTTGG	4	7942	9713	TFEB	4771	3697	NF2
DBDNTAG000053	ADDNTAG001856	Dn-Dn	TTCTTTTTAGATGTCGCGAGCTGCG	CCCGGCGCCGCCCTACCGCCGGCAC	6	7942	9713	TFEB	729991	9076	MEF2BNB
DBDNTAG000053	ADDNTAG001863	Dn-Dn	TTCTTTTTAGATGTCGCGAGCTGCG	GATGTTTTAACGTTCAAGCAATTCG	2	7942	9713	TFEB	1879	11153	EBF1
DBDNTAG000053	ADDNTAG001873	Dn-Dn	TTCTTTTTAGATGTCGCGAGCTGCG	ACCACGTTCGGCCGATGGATAACAA	5	7942	9713	TFEB	55957	2864	LIN37
DBDNTAG000053	ADDNTAG001875	Dn-Dn	TTCTTTTTAGATGTCGCGAGCTGCG	CCCCTTGCGCAAACATCACTATAAC	3	7942	9713	TFEB	10629	4779	TAF6L
DBDNTAG000053	ADDNTAG001878	Dn-Dn	TTCTTTTTAGATGTCGCGAGCTGCG	TAGTCACGAAATCAGACCTGCACTG	5	7942	9713	TFEB	11117	8967	EMILIN1
DBDNTAG000053	ADDNTAG001880	Dn-Dn	TTCTTTTTAGATGTCGCGAGCTGCG	GGATCTTCAGGCTTGGCATGTCTAT	1	7942	9713	TFEB	55957	2864	LIN37
DBDNTAG000053	ADDNTAG001881	Dn-Dn	TTCTTTTTAGATGTCGCGAGCTGCG	AGTGACTAAGAAAAGCGAGGCTAAC	22	7942	9713	TFEB	8463	5240	TEAD2
DBDNTAG000053	ADDNTAG001882	Dn-Dn	TTCTTTTTAGATGTCGCGAGCTGCG	TTGTCGAATAATACCCAATGCGAGA	5	7942	9713	TFEB	29902	496	FAM216A
DBDNTAG000053	ADDNTAG001890	Dn-Dn	TTCTTTTTAGATGTCGCGAGCTGCG	CAATCATCAAAAGCGGAACTACGTA	1	7942	9713	TFEB	140258	53744	KRTAP13-1
DBDNTAG000053	ADDNTAG001898	Dn-Dn	TTCTTTTTAGATGTCGCGAGCTGCG	AACCGACTCCCCCACTCTGTCGATC	6	7942	9713	TFEB	2885	8010	GRB2
DBDNTAG000053	ADDNTAG001899	Dn-Dn	TTCTTTTTAGATGTCGCGAGCTGCG	ATCGTGCACTACACCAGCATTAAAT	1	7942	9713	TFEB	9646	12022	CTR9
DBDNTAG000053	ADDNTAG001903	Dn-Dn	TTCTTTTTAGATGTCGCGAGCTGCG	ACAATTATTGGAAACTACTAAAGA	5	7942	9713	TFEB	54550	467	NECAB2
DBDNTAG000053	ADDNTAG001908	Dn-Dn	TTCTTTTTAGATGTCGCGAGCTGCG	CCACAGCCAGCTCAACGCGTGCTCG	8	7942	9713	TFEB	672	14613	BRCA1
DBDNTAG000053	ADDNTAG001909	Dn-Dn	TTCTTTTTAGATGTCGCGAGCTGCG	CCGACCCCGTTGTTGTAGCCCCCAC	2	7942	9713	TFEB	331	10062	XIAP
DBDNTAG000053	ADDNTAG001911	Dn-Dn	TTCTTTTTAGATGTCGCGAGCTGCG	TGGGATGCGTAAGAGTATGGACAAT	16	7942	9713	TFEB	25855	6651	BRMS1
DBDNTAG000053	ADDNTAG001914	Dn-Dn	TTCTTTTTAGATGTCGCGAGCTGCG	CAAGCTTACTGAGGCAACTAGCAAA	1	7942	9713	TFEB	2919	540	CXCL1
DBDNTAG000053	ADDNTAG001915	Dn-Dn	TTCTTTTTAGATGTCGCGAGCTGCG	AAAGTGGTACTCCCGTGGCAGCTAG	20	7942	9713	TFEB	6472	617	SHMT2
DBDNTAG000053	ADDNTAG001917	Dn-Dn	TTCTTTTTAGATGTCGCGAGCTGCG	TTCGGCCACCGCGAAAGACTTACTC	9	7942	9713	TFEB	5031	6794	P2RY6
DBDNTAG000053	ADDNTAG001918	Dn-Dn	TTCTTTTTAGATGTCGCGAGCTGCG	GGCAGAACCACTAGTAGAGTCCTAC	15	7942	9713	TFEB	2963	3291	GTF2F2
DBDNTAG000053	ADDNTAG001923	Dn-Dn	TTCTTTTTAGATGTCGCGAGCTGCG	TCGGAGGGCCTCCCCCGTGTAGTGG	19	7942	9713	TFEB	23126	10876	POGZ
DBDNTAG000053	ADDNTAG001938	Dn-Dn	TTCTTTTTAGATGTCGCGAGCTGCG	TTGGGTCGTCCAAGCACACCGCGTA	8	7942	9713	TFEB		7194
DBDNTAG000053	ADDNTAG001941	Dn-Dn	TTCTTTTTAGATGTCGCGAGCTGCG	CCGCGGGCCCCCGAACCGTGTCTTC	7	7942	9713	TFEB	6629	10033	SNRPB2
DBDNTAG000053	ADDNTAG001943	Dn-Dn	TTCTTTTTAGATGTCGCGAGCTGCG	CACGCCTCCTCCGGACGGTACACGC	31	7942	9713	TFEB	151188	2022	ARL6IP6
DBDNTAG000053	ADDNTAG001948	Dn-Dn	TTCTTTTTAGATGTCGCGAGCTGCG	CCCGCTCTCCGGTGACCTAGGGCGC	4	7942	9713	TFEB	202559	1138	KHDRBS2
DBDNTAG000053	ADDNTAG001956	Dn-Dn	TTCTTTTTAGATGTCGCGAGCTGCG	CTCCCACGCACCCTATGAAATGGGA	25	7942	9713	TFEB	8767	4886	RIPK2
DBDNTAG000053	ADDNTAG001964	Dn-Dn	TTCTTTTTAGATGTCGCGAGCTGCG	CGCCATCACGCGCCAGCCGTGTCCA	12	7942	9713	TFEB	705	4527	BYSL
DBDNTAG000053	ADDNTAG001967	Dn-Dn	TTCTTTTTAGATGTCGCGAGCTGCG	TTTCACCTGACCTCCATAATGTGGC	5	7942	9713	TFEB	55716	248	LMBR1L
DBDNTAG000053	ADDNTAG001969	Dn-Dn	TTCTTTTTAGATGTCGCGAGCTGCG	AGCACCCCGTATCATCATAATTGTA	13	7942	9713	TFEB	821	3789	CANX
DBDNTAG000053	ADDNTAG001973	Dn-Dn	TTCTTTTTAGATGTCGCGAGCTGCG	GGCCTCTCACGCGTGGACAGGGAGG	2	7942	9713	TFEB	471	5438	ATIC
DBDNTAG000053	ADDNTAG001995	Dn-Dn	TTCTTTTTAGATGTCGCGAGCTGCG	CTCCCCTCGCCAGCACACACCCCGT	14	7942	9713	TFEB	55577	3233	NAGK
DBDNTAG000053	ADDNTAG002013	Dn-Dn	TTCTTTTTAGATGTCGCGAGCTGCG	CCCGCTTCACGCCAAACACGATAAG	4	7942	9713	TFEB	6271	5964	S100A1
DBDNTAG000053	ADDNTAG002016	Dn-Dn	TTCTTTTTAGATGTCGCGAGCTGCG	TTCCTTTTGCCGGAAACCAACCTAT	21	7942	9713	TFEB	638	3740	BIK
DBDNTAG000053	ADDNTAG002027	Dn-Dn	TTCTTTTTAGATGTCGCGAGCTGCG	ACCCTCATGATGACCGATTTTCCAA	12	7942	9713	TFEB	5928	3366	RBBP4
DBDNTAG000053	ADDNTAG002028	Dn-Dn	TTCTTTTTAGATGTCGCGAGCTGCG	CACCCGCCTGGCCAGCTGGCAATAA	4	7942	9713	TFEB	2908	7587	NR3C1
DBDNTAG000053	ADDNTAG002032	Dn-Dn	TTCTTTTTAGATGTCGCGAGCTGCG	CGGCTAAGTCCAACCACTTAGAAGT	7	7942	9713	TFEB	8939	5135	FUBP3
DBDNTAG000053	ADDNTAG002038	Dn-Dn	TTCTTTTTAGATGTCGCGAGCTGCG	TCTGATAGCTGAACAAGACAGTATA	7	7942	9713	TFEB	6317	5567	SERPINB3
DBDNTAG000053	ADDNTAG002039	Dn-Dn	TTCTTTTTAGATGTCGCGAGCTGCG	CTCTGAGTGTCCGACCACTAAGATT	3	7942	9713	TFEB	5378	9021	PMS1
DBDNTAG000053	ADDNTAG002040	Dn-Dn	TTCTTTTTAGATGTCGCGAGCTGCG	CCTGGACATCAGACAACACGTGTTA	10	7942	9713	TFEB	2173	2673	FABP7
DBDNTAG000053	ADDNTAG002045	Dn-Dn	TTCTTTTTAGATGTCGCGAGCTGCG	CTGAGCAGCAACCCCAGTATAGTGA	23	7942	9713	TFEB	3105	2789	HLA-A
DBDNTAG000053	ADDNTAG002051	Dn-Dn	TTCTTTTTAGATGTCGCGAGCTGCG	CCTTGCCCGTTCCATGCCGTTCGTG	8	7942	9713	TFEB	64764	12044	DKFZp686N2325
DBDNTAG000053	ADDNTAG002063	Dn-Dn	TTCTTTTTAGATGTCGCGAGCTGCG	TACTCATTTTGCACTTCCAGTGGAG	1	7942	9713	TFEB	10248	7440	POP7
DBDNTAG000053	ADDNTAG002066	Dn-Dn	TTCTTTTTAGATGTCGCGAGCTGCG	GAAAGCTTAATTCGTACCTTGTAGA	1	7942	9713	TFEB	4958	71148	OMD
DBDNTAG000053	ADDNTAG002067	Dn-Dn	TTCTTTTTAGATGTCGCGAGCTGCG	ATCGAGCTAAGATGTGAGGTAACGG	23	7942	9713	TFEB	2885	8010	GRB2
DBDNTAG000053	ADDNTAG002070	Dn-Dn	TTCTTTTTAGATGTCGCGAGCTGCG	CCGTACGCACACGGATGGTTTGGTA	6	7942	9713	TFEB	146542	7100	ZNF688
DBDNTAG000053	ADDNTAG002071	Dn-Dn	TTCTTTTTAGATGTCGCGAGCTGCG	CTCATTCCCCCATCGCCCCAGTGCC	3	7942	9713	TFEB	5901	231	RAN
DBDNTAG000053	ADDNTAG002075	Dn-Dn	TTCTTTTTAGATGTCGCGAGCTGCG	AATATTCGCCCCACACTAGAAGTAG	8	7942	9713	TFEB	405	10907	ARNT
DBDNTAG000053	ADDNTAG002080	Dn-Dn	TTCTTTTTAGATGTCGCGAGCTGCG	AAGCACCGAAGAGCATAGGTCATGA	16	7942	9713	TFEB	51065	5640	RPS27L
DBDNTAG000053	ADDNTAG002083	Dn-Dn	TTCTTTTTAGATGTCGCGAGCTGCG	CCCCTCTGTGCCTGACGTAAACATG	7	7942	9713	TFEB	86614	10543	HSFY1
DBDNTAG000053	ADDNTAG002094	Dn-Dn	TTCTTTTTAGATGTCGCGAGCTGCG	GGGGGCGACCGCGGTTGCCGTGCAA	13	7942	9713	TFEB	6629	10033	SNRPB2
DBDNTAG000053	ADDNTAG002095	Dn-Dn	TTCTTTTTAGATGTCGCGAGCTGCG	GATAGCCGCTACCGGCCGCCTTCGA	10	7942	9713	TFEB	821	3789	CANX
DBDNTAG000053	ADDNTAG002105	Dn-Dn	TTCTTTTTAGATGTCGCGAGCTGCG	GTTACAACAAGAGAGTACATCGGCA	23	7942	9713	TFEB	57715	8604	SEMA4G
DBDNTAG000053	ADDNTAG002107	Dn-Dn	TTCTTTTTAGATGTCGCGAGCTGCG	TACAAAAGGGGGCATAGGGAATACA	16	7942	9713	TFEB	835	3197	hCG_20684
DBDNTAG000053	ADDNTAG002112	Dn-Dn	TTCTTTTTAGATGTCGCGAGCTGCG	CCGCTCTGATAGCCACTACAGTTGG	20	7942	9713	TFEB	2078	11267	ERG
DBDNTAG000053	ADDNTAG002116	Dn-Dn	TTCTTTTTAGATGTCGCGAGCTGCG	CACCAGAAGTTCGGAACTACGCAAC	15	7942	9713	TFEB	2801	7345	GOLGA2
DBDNTAG000053	ADDNTAG002121	Dn-Dn	TTCTTTTTAGATGTCGCGAGCTGCG	TTAAAATACACGCAGTCACAGTGAT	12	7942	9713	TFEB	2171	605	FABP5
DBDNTAG000053	ADDNTAG002132	Dn-Dn	TTCTTTTTAGATGTCGCGAGCTGCG	CTCCGTCGCTATGGATTGGGATTTC	8	7942	9713	TFEB	116349	8434	C5orf55
DBDNTAG000053	ADDNTAG002146	Dn-Dn	TTCTTTTTAGATGTCGCGAGCTGCG	AACACACGATCCGTCAACCTTAG	2	7942	9713	TFEB	92906	6535	HNRNPLL
DBDNTAG000053	ADDNTAG002147	Dn-Dn	TTCTTTTTAGATGTCGCGAGCTGCG	AATGGCCACAGATGGTGCCGCAGAT	1	7942	9713	TFEB	5690	3295	PSMB2
DBDNTAG000053	ADDNTAG002150	Dn-Dn	TTCTTTTTAGATGTCGCGAGCTGCG	ATCACTCAGGTACCTGATCATTTTA	1	7942	9713	TFEB	6289	13116	SAA2
DBDNTAG000053	ADDNTAG002155	Dn-Dn	TTCTTTTTAGATGTCGCGAGCTGCG	TGCTCGGGGCGTCACATGTCGATAC	7	7942	9713	TFEB	9724	56199	UTP14C
DBDNTAG000053	ADDNTAG002160	Dn-Dn	TTCTTTTTAGATGTCGCGAGCTGCG	GTCAGCTTTCGACAAGAAGAAGCAC	12	7942	9713	TFEB	6502	4656	SKP2
DBDNTAG000053	ADDNTAG002166	Dn-Dn	TTCTTTTTAGATGTCGCGAGCTGCG	GCCCCCACCTCACGCCGCCCGAGAT	6	7942	9713	TFEB	84612	10823	PARD6B
DBDNTAG000053	ADDNTAG002171	Dn-Dn	TTCTTTTTAGATGTCGCGAGCTGCG	CACAGCATATCAATAGCGATGAACG	6	7942	9713	TFEB	472	14270	ATM
DBDNTAG000053	ADDNTAG002179	Dn-Dn	TTCTTTTTAGATGTCGCGAGCTGCG	CGATGCTTAGAACTATCTAGGAAAG	5	7942	9713	TFEB	1398	2709	CRK
DBDNTAG000053	ADDNTAG002197	Dn-Dn	TTCTTTTTAGATGTCGCGAGCTGCG	TTCCAGCACTCACAAGACTTGAATG	1	7942	9713	TFEB	29127	10088	RACGAP1
DBDNTAG000053	ADDNTAG002201	Dn-Dn	TTCTTTTTAGATGTCGCGAGCTGCG	TCTACTCCAGAAACTAACGAAAGCA	2	7942	9713	TFEB	4100	311	MAGEA1
DBDNTAG000053	ADDNTAG002202	Dn-Dn	TTCTTTTTAGATGTCGCGAGCTGCG	AGAGAGCGTACGCGCGTCCAGGTGC	2	7942	9713	TFEB	221786	9435	FAM200A
DBDNTAG000053	ADDNTAG002203	Dn-Dn	TTCTTTTTAGATGTCGCGAGCTGCG	CGACTCGTTGGGCGCCTGGACCTCT	2	7942	9713	TFEB	4780	7150	NFE2L2
DBDNTAG000053	ADDNTAG002204	Dn-Dn	TTCTTTTTAGATGTCGCGAGCTGCG	ACCTGGACTGTCATTTCTAACCCAT	7	7942	9713	TFEB	9832	7784	JAKMIP2
DBDNTAG000053	ADDNTAG002225	Dn-Dn	TTCTTTTTAGATGTCGCGAGCTGCG	CCGCTATCCGTCTATTACAAATTGT	8	7942	9713	TFEB	55968	4181	NSFL1C
DBDNTAG000053	ADDNTAG002226	Dn-Dn	TTCTTTTTAGATGTCGCGAGCTGCG	GAGCAACTAACCGGGAAGACAATGG	6	7942	9713	TFEB	27316	4635	RBMX
DBDNTAG000053	ADDNTAG002228	Dn-Dn	TTCTTTTTAGATGTCGCGAGCTGCG	TGTCATATACCCCCGGACCAACAGT	14	7942	9713	TFEB	9618	3339	TRAF4
DBDNTAG000053	ADDNTAG002229	Dn-Dn	TTCTTTTTAGATGTCGCGAGCTGCG	CCCCACCAGCCCGTCACCCCGTATT	7	7942	9713	TFEB	26051	56325	PPP1R16B
DBDNTAG000053	ADDNTAG002230	Dn-Dn	TTCTTTTTAGATGTCGCGAGCTGCG	TGCCATTAATCTGCAGATGTAGAAC	1	7942	9713	TFEB	27111	4161	SDCBP2
DBDNTAG000053	ADDNTAG002231	Dn-Dn	TTCTTTTTAGATGTCGCGAGCTGCG	AATATGAGTTGTAGCCTGTTAGAAC	2	7942	9713	TFEB	3579	10160	CXCR2
DBDNTAG000053	ADDNTAG002237	Dn-Dn	TTCTTTTTAGATGTCGCGAGCTGCG	CCCCCACAACCTGTTCGACACAAAC	5	7942	9713	TFEB	25855	6651	BRMS1
DBDNTAG000053	ADDNTAG002242	Dn-Dn	TTCTTTTTAGATGTCGCGAGCTGCG	ATCTCTGGCGCACAAAAGTGCTGGC	19	7942	9713	TFEB	51530	7186	ZC3HC1
DBDNTAG000053	ADDNTAG002244	Dn-Dn	TTCTTTTTAGATGTCGCGAGCTGCG	CCCGCCTTCCCACCCTCGTACTCAA	10	7942	9713	TFEB	8939	5135	FUBP3
DBDNTAG000053	ADDNTAG002246	Dn-Dn	TTCTTTTTAGATGTCGCGAGCTGCG	TCCTAAAAAATAGTACGTCATACGA	8	7942	9713	TFEB	9500	9625	MAGED1
DBDNTAG000053	ADDNTAG002255	Dn-Dn	TTCTTTTTAGATGTCGCGAGCTGCG	CTCTGTACTCCCGCGGCAAGTTCCA	3	7942	9713	TFEB	4089	4687	SMAD4
DBDNTAG000053	ADDNTAG002256	Dn-Dn	TTCTTTTTAGATGTCGCGAGCTGCG	GACAACTACGAACGTTAATGATAGC	4	7942	9713	TFEB	56904	6148	SH3GLB2
DBDNTAG000053	ADDNTAG002257	Dn-Dn	TTCTTTTTAGATGTCGCGAGCTGCG	CGACGGCCCTCTTCTCCGTTCGCTG	41	7942	9713	TFEB	79023	2716	NUP37
DBDNTAG000053	ADDNTAG002260	Dn-Dn	TTCTTTTTAGATGTCGCGAGCTGCG	GTCAAAAAGTTGCCTAATAACTGAG	11	7942	9713	TFEB	1021	9522	CDK6
DBDNTAG000053	ADDNTAG002262	Dn-Dn	TTCTTTTTAGATGTCGCGAGCTGCG	TCGCGGAGTAGGTGCGAAACCAAAC	12	7942	9713	TFEB	79680	6783	BOP
DBDNTAG000053	ADDNTAG002263	Dn-Dn	TTCTTTTTAGATGTCGCGAGCTGCG	GCACTGGCCAAAAAAAGAGCCAAAA	8	7942	9713	TFEB	147872	9267	CCDC155
DBDNTAG000053	ADDNTAG002288	Dn-Dn	TTCTTTTTAGATGTCGCGAGCTGCG	TACGCCAAATCAAGTATATCATGCG	9	7942	9713	TFEB	8019	12575	BRD3
DBDNTAG000053	ADDNTAG002294	Dn-Dn	TTCTTTTTAGATGTCGCGAGCTGCG	CATAGCGATTACCGATGCTCGTAAG	11	7942	9713	TFEB	84807	8938	NFKBID
DBDNTAG000053	ADDNTAG002295	Dn-Dn	TTCTTTTTAGATGTCGCGAGCTGCG	CGTGTTATCTTCCACCTGACGTATA	56	7942	9713	TFEB	55255	2388	WDR41
DBDNTAG000053	ADDNTAG002298	Dn-Dn	TTCTTTTTAGATGTCGCGAGCTGCG	GGTTGTATATGTGTCAATACCTTTA	5	7942	9713	TFEB	4089	4687	SMAD4
DBDNTAG000053	ADDNTAG002307	Dn-Dn	TTCTTTTTAGATGTCGCGAGCTGCG	AAAGCCGTTTAATGAGTCGAAAACT	11	7942	9713	TFEB	5187	9470	PER1
DBDNTAG000053	ADDNTAG002310	Dn-Dn	TTCTTTTTAGATGTCGCGAGCTGCG	CCCCTCACCTCTTAGTTCCCACAAA	13	7942	9713	TFEB	471	5438	ATIC
DBDNTAG000053	ADDNTAG002311	Dn-Dn	TTCTTTTTAGATGTCGCGAGCTGCG	TGCTGCAATTTAGACCTTCCATATG	7	7942	9713	TFEB	6794	5410	STK11
DBDNTAG000053	ADDNTAG002313	Dn-Dn	TTCTTTTTAGATGTCGCGAGCTGCG	ATAGCAAAGCCTCTCGATAGAAGTA	4	7942	9713	TFEB	54880	12054	BCOR
DBDNTAG000053	ADDNTAG002328	Dn-Dn	TTCTTTTTAGATGTCGCGAGCTGCG	GAAACACGGGTACCATTATGGACCC	14	7942	9713	TFEB	6887	54474	TAL2
DBDNTAG000053	ADDNTAG002329	Dn-Dn	TTCTTTTTAGATGTCGCGAGCTGCG	TTATATGATCAAATGATCTATTAAC	9	7942	9713	TFEB	6827	4185	SUPT4H1
DBDNTAG000053	ADDNTAG002332	Dn-Dn	TTCTTTTTAGATGTCGCGAGCTGCG	CTCCGAAAGGAAACTGTCGCTCGCT	22	7942	9713	TFEB	54830	7536	NUP62CL
DBDNTAG000053	ADDNTAG002338	Dn-Dn	TTCTTTTTAGATGTCGCGAGCTGCG	CCCAATTGAGTTCGAACATTCCGTC	1	7942	9713	TFEB	4174	19	MCM5
DBDNTAG000053	ADDNTAG002339	Dn-Dn	TTCTTTTTAGATGTCGCGAGCTGCG	AGCTAACGCCGACCCTCATGGGCGC	7	7942	9713	TFEB	7020	2584	TFAP2A
DBDNTAG000053	ADDNTAG002341	Dn-Dn	TTCTTTTTAGATGTCGCGAGCTGCG	ATACTTATTGATCATCAGACCGTAA	20	7942	9713	TFEB	56922	4722	MCCC1
DBDNTAG000053	ADDNTAG002343	Dn-Dn	TTCTTTTTAGATGTCGCGAGCTGCG	TTTGAATGATCCACGAAGCGTAATG	8	7942	9713	TFEB	57459	13919	GATAD2B
DBDNTAG000053	ADDNTAG002344	Dn-Dn	TTCTTTTTAGATGTCGCGAGCTGCG	CCTTGCGTTGAGAAACTGCCTATAA	2	7942	9713	TFEB	84324	434	SARNP
DBDNTAG000053	ADDNTAG002346	Dn-Dn	TTCTTTTTAGATGTCGCGAGCTGCG	AGCCGCTTAGAGATTTAGGTTGACT	5	7942	9713	TFEB	256302	2204	NATD1
DBDNTAG000053	ADDNTAG002349	Dn-Dn	TTCTTTTTAGATGTCGCGAGCTGCG	TACGAATTGATTCTTCCCACGCTAACT	1	7942	9713	TFEB	2167	5627	FABP4
DBDNTAG000053	ADDNTAG002358	Dn-Dn	TTCTTTTTAGATGTCGCGAGCTGCG	ATAACCAATATGACACATATCGTAA	9	7942	9713	TFEB	1616	52987	DAXX
DBDNTAG000053	ADDNTAG002359	Dn-Dn	TTCTTTTTAGATGTCGCGAGCTGCG	CCACTGATTACCTAGTTTAATCTAA	9	7942	9713	TFEB	405	10907	ARNT
DBDNTAG000053	ADDNTAG002370	Dn-Dn	TTCTTTTTAGATGTCGCGAGCTGCG	CTTCACATTCCATTACCCCCCTAAA	9	7942	9713	TFEB	55902	6914	ACSS2
DBDNTAG000053	ADDNTAG002372	Dn-Dn	TTCTTTTTAGATGTCGCGAGCTGCG	AGATGGGCAAGTCAAAAAAACGACT	8	7942	9713	TFEB	5202	2618	PFDN2
DBDNTAG000053	ADDNTAG002381	Dn-Dn	TTCTTTTTAGATGTCGCGAGCTGCG	GTGCTATGTGGAACCGAAAACGTGT	3	7942	9713	TFEB	8767	4886	RIPK2
DBDNTAG000053	ADDNTAG002389	Dn-Dn	TTCTTTTTAGATGTCGCGAGCTGCG	ACTCCAGACCACATTTGCATCATCA	58	7942	9713	TFEB	64581	9137	DKFZp686L24211
DBDNTAG000053	ADDNTAG002391	Dn-Dn	TTCTTTTTAGATGTCGCGAGCTGCG	AGTCTTGCCATCCGACTTGTTTGCA	8	7942	9713	TFEB	2719	13210	GPC3
DBDNTAG000053	ADDNTAG002398	Dn-Dn	TTCTTTTTAGATGTCGCGAGCTGCG	GCGCGACCAAAGCGCCTGAACGCAA	5	7942	9713	TFEB	5819	3422	PVRL2
DBDNTAG000053	ADDNTAG002408	Dn-Dn	TTCTTTTTAGATGTCGCGAGCTGCG	GCACTCCGCGTAGATCCATCGAACC	1	7942	9713	TFEB	7329	3129	UBE2I
DBDNTAG000053	ADDNTAG002409	Dn-Dn	TTCTTTTTAGATGTCGCGAGCTGCG	CTAATTTTTAAAAAAACCTTACAAT	3	7942	9713	TFEB	8945	9477	BTRC
DBDNTAG000053	ADDNTAG002415	Dn-Dn	TTCTTTTTAGATGTCGCGAGCTGCG	TCGAGTTGCAGCTCGTAGGTGGCCA	9	7942	9713	TFEB	10486	5807	CAP2
DBDNTAG000053	ADDNTAG002416	Dn-Dn	TTCTTTTTAGATGTCGCGAGCTGCG	TGCCCAGCAGGTCCTAGCACTAGTA	5	7942	9713	TFEB	2237	3978	FEN1
DBDNTAG000053	ADDNTAG002418	Dn-Dn	TTCTTTTTAGATGTCGCGAGCTGCG	GTCTAGCCTTGCGAACAATAAGAAG	13	7942	9713	TFEB	5890	8346	RAD51B
DBDNTAG000053	ADDNTAG002429	Dn-Dn	TTCTTTTTAGATGTCGCGAGCTGCG	GAGGATCACATCAGCCATTTGTGGT	3	7942	9713	TFEB	5607	5140	MAP2K5
DBDNTAG000053	ADDNTAG002437	Dn-Dn	TTCTTTTTAGATGTCGCGAGCTGCG	CAGACGTATGTTAATGAATAATGCC	27	7942	9713	TFEB	5562	10350	PRKAA1
DBDNTAG000053	ADDNTAG002447	Dn-Dn	TTCTTTTTAGATGTCGCGAGCTGCG	GACGTAATCAATTTCTGTGACTGTG	18	7942	9713	TFEB	6285	3757	S100B
DBDNTAG000053	ADDNTAG002452	Dn-Dn	TTCTTTTTAGATGTCGCGAGCTGCG	ACAGGGCCTGGAGAATAAAAATAA	7	7942	9713	TFEB	57459	13919	GATAD2B
DBDNTAG000053	ADDNTAG002462	Dn-Dn	TTCTTTTTAGATGTCGCGAGCTGCG	CATACTCGCATTCCACGGAATGTCT	4	7942	9713	TFEB	246329	4447	STAC3
DBDNTAG000053	ADDNTAG002464	Dn-Dn	TTCTTTTTAGATGTCGCGAGCTGCG	AGCCCGGCGGACTCGTGAGCCTACA	3	7942	9713	TFEB	55388	8578	MCM10
DBDNTAG000053	ADDNTAG002467	Dn-Dn	TTCTTTTTAGATGTCGCGAGCTGCG	CGTCTGGTGCCTCATAGGCCGAGTG	3	7942	9713	TFEB	85865	7914	GTPBP10
DBDNTAG000053	ADDNTAG002468	Dn-Dn	TTCTTTTTAGATGTCGCGAGCTGCG	CCCCGTCACACGATACATGGCTGCG	6	7942	9713	TFEB	3059	5855	HCLS1
DBDNTAG000053	ADDNTAG002473	Dn-Dn	TTCTTTTTAGATGTCGCGAGCTGCG	CGCGTCGCCACGACACCGCGGCCCT	4	7942	9713	TFEB	22889	8732	KIAA0907
DBDNTAG000053	ADDNTAG002482	Dn-Dn	TTCTTTTTAGATGTCGCGAGCTGCG	ATGCAACTAAACCACACCATTCCGC	6	7942	9713	TFEB	5008	7135	OSM
DBDNTAG000053	ADDNTAG002483	Dn-Dn	TTCTTTTTAGATGTCGCGAGCTGCG	ACACTAAGCCGCAGTTAATCACTAC	4	7942	9713	TFEB	5995	2877	RGR
DBDNTAG000053	ADDNTAG002497	Dn-Dn	TTCTTTTTAGATGTCGCGAGCTGCG	TAAGTTTTTGTTTTTTCGTGGACTC	1	7942	9713	TFEB	3612	5570	IMPA1
DBDNTAG000053	ADDNTAG002500	Dn-Dn	TTCTTTTTAGATGTCGCGAGCTGCG	AGGGCGTACCCTACCCCCGCTTCCA	1	7942	9713	TFEB	3612	5570	IMPA1
DBDNTAG000053	ADDNTAG002501	Dn-Dn	TTCTTTTTAGATGTCGCGAGCTGCG	TAAAGCATTTTAAAAGAACGAGTGA	1	7942	9713	TFEB	10142	14138	AKAP9
DBDNTAG000053	ADDNTAG002505	Dn-Dn	TTCTTTTTAGATGTCGCGAGCTGCG	CCGTCCGTCCCGCAGGACCCAGTAA	1	7942	9713	TFEB	4000	3903	LMNA
DBDNTAG000053	ADDNTAG002510	Dn-Dn	TTCTTTTTAGATGTCGCGAGCTGCG	CATGTCCCGAGTTAAAGTAGGAACC	7	7942	9713	TFEB	5708	3862	PSMD2
DBDNTAG000053	ADDNTAG002519	Dn-Dn	TTCTTTTTAGATGTCGCGAGCTGCG	CCCACGCCAGGCTGCCGCGGCCCCG	5	7942	9713	TFEB	5156	9079	PDGFRA
DBDNTAG000053	ADDNTAG002522	Dn-Dn	TTCTTTTTAGATGTCGCGAGCTGCG	CCCGCCGCGTTCGCTCCTTCTCTAC	8	7942	9713	TFEB	84545	11049	MRPL43
DBDNTAG000053	ADDNTAG002525	Dn-Dn	TTCTTTTTAGATGTCGCGAGCTGCG	TCAATACCGAACACAAAACACGAAA	3	7942	9713	TFEB	5565	11857	PRKAB2
DBDNTAG000053	ADDNTAG002528	Dn-Dn	TTCTTTTTAGATGTCGCGAGCTGCG	AACAAAACCTGTTCTCAAGAGATGA	2	7942	9713	TFEB	4899	1011	NRF1
DBDNTAG000053	ADDNTAG002533	Dn-Dn	TTCTTTTTAGATGTCGCGAGCTGCG	TCCCCAATTGAACTCCTAACAGGTC	10	7942	9713	TFEB	64968	6972	MRPS6
DBDNTAG000053	ADDNTAG002535	Dn-Dn	TTCTTTTTAGATGTCGCGAGCTGCG	CCGAACCGCCACCGGCACATCCTCG	16	7942	9713	TFEB	57410	6792	SCYL1
DBDNTAG000053	ADDNTAG002558	Dn-Dn	TTCTTTTTAGATGTCGCGAGCTGCG	CACTTGGCTGGTCTCACCCGTGCGC	39	7942	9713	TFEB	8799	645	PEX11B
DBDNTAG000053	ADDNTAG002566	Dn-Dn	TTCTTTTTAGATGTCGCGAGCTGCG	CATCACCGTCGACGTCTTCTGCGAA	7	7942	9713	TFEB	1316	3194	KLF6
DBDNTAG000053	ADDNTAG002567	Dn-Dn	TTCTTTTTAGATGTCGCGAGCTGCG	TCCCGCTCATCAGCTACCCCTTACG	7	7942	9713	TFEB	5155	9318	PDGFB
DBDNTAG000053	ADDNTAG002574	Dn-Dn	TTCTTTTTAGATGTCGCGAGCTGCG	TTCAGCCCTATGGAACTGTAATGCT	1	7942	9713	TFEB	116540	7171	MRPL53
DBDNTAG000053	ADDNTAG002584	Dn-Dn	TTCTTTTTAGATGTCGCGAGCTGCG	CGATCTGGAGCAACGTTATGATTAT	7	7942	9713	TFEB	472	14270	ATM
DBDNTAG000053	ADDNTAG002588	Dn-Dn	TTCTTTTTAGATGTCGCGAGCTGCG	CCACCTCCCCCCCCGCTTCACCGAC	4	7942	9713	TFEB	10212	2435	DDX39A
DBDNTAG000053	ADDNTAG002589	Dn-Dn	TTCTTTTTAGATGTCGCGAGCTGCG	CCGAACCTTCTACAAAAATACCCC	1	7942	9713	TFEB	1788	11403	DNMT3A
DBDNTAG000053	ADDNTAG002591	Dn-Dn	TTCTTTTTAGATGTCGCGAGCTGCG	AAAAGACATGCGGAGCGACAAGAAA	5	7942	9713	TFEB	199221	8114	DZIP1L
DBDNTAG000053	ADDNTAG002599	Dn-Dn	TTCTTTTTAGATGTCGCGAGCTGCG	ACCTTCAGCTCCGCTGTATCCACCA	4	7942	9713	TFEB	55195	54249	C14orf105
DBDNTAG000053	ADDNTAG002604	Dn-Dn	TTCTTTTTAGATGTCGCGAGCTGCG	TACGCGCAGATTCACTGGCTGGCAG	20	7942	9713	TFEB	8115	3768	TCL1A
DBDNTAG000053	ADDNTAG002610	Dn-Dn	TTCTTTTTAGATGTCGCGAGCTGCG	GCCATCGCACCAGCTCGGGCTTGGT	4	7942	9713	TFEB	55364	13117	IMPACT
DBDNTAG000053	ADDNTAG002613	Dn-Dn	TTCTTTTTAGATGTCGCGAGCTGCG	CGGCGACCACAACAGCTAGACCCTG	10	7942	9713	TFEB	84619	6267	ZGPAT
DBDNTAG000053	ADDNTAG002615	Dn-Dn	TTCTTTTTAGATGTCGCGAGCTGCG	TCGTGGTCAATAAAGAGGACAATAG	16	7942	9713	TFEB	5452	5068	POU2F2
DBDNTAG000053	ADDNTAG002620	Dn-Dn	TTCTTTTTAGATGTCGCGAGCTGCG	CAAAGTCATCAGGTGAATAATAATG	12	7942	9713	TFEB	54732	6100	TMED9
DBDNTAG000053	ADDNTAG002623	Dn-Dn	TTCTTTTTAGATGTCGCGAGCTGCG	CAAATTGTAGTGAACCGATATACCA	10	7942	9713	TFEB	91584	1915	PLXNA4
DBDNTAG000053	ADDNTAG002641	Dn-Dn	TTCTTTTTAGATGTCGCGAGCTGCG	GGCGCTGTGTCACACCTGTACACGA	13	7942	9713	TFEB	56891	13142	LGALS14
DBDNTAG000053	ADDNTAG002647	Dn-Dn	TTCTTTTTAGATGTCGCGAGCTGCG	AGGGACAGAACACTCGGAACTTGGT	3	7942	9713	TFEB	170954	12230	PPP1R18
DBDNTAG000053	ADDNTAG002650	Dn-Dn	TTCTTTTTAGATGTCGCGAGCTGCG	CCAGCTCACCACACATGTAAATGCT	14	7942	9713	TFEB	410	7320	ARSA
DBDNTAG000053	ADDNTAG002663	Dn-Dn	TTCTTTTTAGATGTCGCGAGCTGCG	CCAATTGAAAATGCACATAAATTTC	6	7942	9713	TFEB	2898	10247	GRIK2
DBDNTAG000053	ADDNTAG002667	Dn-Dn	TTCTTTTTAGATGTCGCGAGCTGCG	TGAAATCAACAAAGTAAAGTTGATA	9	7942	9713	TFEB	572	3706	BAD
DBDNTAG000053	ADDNTAG002670	Dn-Dn	TTCTTTTTAGATGTCGCGAGCTGCG	CTCAACTTTAAACGCCTCAAGCAGT	5	7942	9713	TFEB	55716	248	LMBR1L
DBDNTAG000053	ADDNTAG002676	Dn-Dn	TTCTTTTTAGATGTCGCGAGCTGCG	GCTTCTTAACACGGGCGTATCTGGG	6	7942	9713	TFEB	5546	2895	PRCC
DBDNTAG000053	ADDNTAG002682	Dn-Dn	TTCTTTTTAGATGTCGCGAGCTGCG	CATACGAGACAAACACAACGTAGTT	4	7942	9713	TFEB	705	4527	BYSL
DBDNTAG000053	ADDNTAG002686	Dn-Dn	TTCTTTTTAGATGTCGCGAGCTGCG	AGCCAAACAACCACCCCTACATCTG	17	7942	9713	TFEB	29844	3331	TFPT
DBDNTAG000053	ADDNTAG002697	Dn-Dn	TTCTTTTTAGATGTCGCGAGCTGCG	CAAAGTGCGTTGGGTCCGTGTGGTT	2	7942	9713	TFEB	3434	5803	IFIT1
DBDNTAG000053	ADDNTAG002698	Dn-Dn	TTCTTTTTAGATGTCGCGAGCTGCG	ATTCATCCTGCTGAAAAACAACTAC	27	7942	9713	TFEB	1316	3194	KLF6
DBDNTAG000053	ADDNTAG002699	Dn-Dn	TTCTTTTTAGATGTCGCGAGCTGCG	CATGTGAGTAACCCGCGTAAGGTGA	3	7942	9713	TFEB	84708	8141	LNX1
DBDNTAG000053	ADDNTAG002705	Dn-Dn	TTCTTTTTAGATGTCGCGAGCTGCG	CGCGTTGCGAACAAGAAAATTAACT	1	7942	9713	TFEB	222484	10152	LNX2
DBDNTAG000053	ADDNTAG002709	Dn-Dn	TTCTTTTTAGATGTCGCGAGCTGCG	TACAGCGACACTAAAAATCCCTATC	1	7942	9713	TFEB	4086	3782	SMAD1
DBDNTAG000053	ADDNTAG002731	Dn-Dn	TTCTTTTTAGATGTCGCGAGCTGCG	CCGGCTTGTAAATCCTGATAGCACA	10	7942	9713	TFEB	6271	5964	S100A1
DBDNTAG000053	ADDNTAG002732	Dn-Dn	TTCTTTTTAGATGTCGCGAGCTGCG	ACGGCATATCCAAACTTTTTTTGCC	20	7942	9713	TFEB	79165	7646	LENG1
DBDNTAG000053	ADDNTAG002733	Dn-Dn	TTCTTTTTAGATGTCGCGAGCTGCG	TGAAAAGCCTGGATATTCTACGGGG	3	7942	9713	TFEB	4236	11817	MFAP1
DBDNTAG000053	ADDNTAG002742	Dn-Dn	TTCTTTTTAGATGTCGCGAGCTGCG	GAGTTATATTTCCTCCCCAAACTTA	31	7942	9713	TFEB	9901	2272	SRGAP3
DBDNTAG000053	ADDNTAG002755	Dn-Dn	TTCTTTTTAGATGTCGCGAGCTGCG	GCCGGTAACGCCCCTCGATTCTTTA	2	7942	9713	TFEB	2584	3414	GALK1
DBDNTAG000053	ADDNTAG002764	Dn-Dn	TTCTTTTTAGATGTCGCGAGCTGCG	GCCCCTCGCGCCACTGCATCTACTG	1	7942	9713	TFEB	6133	4725	RPL9
DBDNTAG000053	ADDNTAG002773	Dn-Dn	TTCTTTTTAGATGTCGCGAGCTGCG	CTGCACGCCCTACCCTGGCATGTTT	2	7942	9713	TFEB	55702	7803	CCDC94
DBDNTAG000053	ADDNTAG002790	Dn-Dn	TTCTTTTTAGATGTCGCGAGCTGCG	AGCACACATCACTCGTAAACTGAAG	10	7942	9713	TFEB	1081	6285	CGA
DBDNTAG000053	ADDNTAG002794	Dn-Dn	TTCTTTTTAGATGTCGCGAGCTGCG	ACAAATATTACCCAGAACCTAAGAC	1	7942	9713	TFEB	627	8536	BDNF
DBDNTAG000053	ADDNTAG002795	Dn-Dn	TTCTTTTTAGATGTCGCGAGCTGCG	CCGGGCCTCATCCACACACTCGCAC	21	7942	9713	TFEB	5727	14122	PTCH1
DBDNTAG000053	ADDNTAG002799	Dn-Dn	TTCTTTTTAGATGTCGCGAGCTGCG	CCCTGACCTCAGTGCTCCTCTCTGT	5	7942	9713	TFEB	55388	8578	MCM10
DBDNTAG000053	ADDNTAG002800	Dn-Dn	TTCTTTTTAGATGTCGCGAGCTGCG	CCAGTATAATTAAGTATACATACGA	2	7942	9713	TFEB	3050	8297	HBZ
DBDNTAG000053	ADDNTAG002801	Dn-Dn	TTCTTTTTAGATGTCGCGAGCTGCG	GGGAACATTGCATAATATACTACGC	9	7942	9713	TFEB	5159	8409	PDGFRB
DBDNTAG000053	ADDNTAG002802	Dn-Dn	TTCTTTTTAGATGTCGCGAGCTGCG	TCCGGGCCGACATCAACTCCTCCCC	3	7942	9713	TFEB	5700	4018	PSMC1
DBDNTAG000053	ADDNTAG002806	Dn-Dn	TTCTTTTTAGATGTCGCGAGCTGCG	GAGCTCGGACCTGCGGCTCGCGCCA	11	7942	9713	TFEB	64784	72113	CRTC3
DBDNTAG000053	ADDNTAG002811	Dn-Dn	TTCTTTTTAGATGTCGCGAGCTGCG	CCCCTGTACACCAGAGTAGGCCATG	14	7942	9713	TFEB	8939	5135	FUBP3
DBDNTAG000053	ADDNTAG002815	Dn-Dn	TTCTTTTTAGATGTCGCGAGCTGCG	GGGGCGTCCATCGAACTTCACACCG	1	7942	9713	TFEB	3516	14737	RBPJ
DBDNTAG000053	ADDNTAG002826	Dn-Dn	TTCTTTTTAGATGTCGCGAGCTGCG	CCGGAATAAAGAGCATTTTAGACTA	13	7942	9713	TFEB	567	10041	B2M
DBDNTAG000053	ADDNTAG002828	Dn-Dn	TTCTTTTTAGATGTCGCGAGCTGCG	CGTCTACGTCGGGAACCCGGACGAC	4	7942	9713	TFEB	51562	5480	MBIP
DBDNTAG000053	ADDNTAG002843	Dn-Dn	TTCTTTTTAGATGTCGCGAGCTGCG	CCACATCAGTCGGGAACCTATATCT	4	7942	9713	TFEB	402	7933	ARL2
DBDNTAG000053	ADDNTAG002844	Dn-Dn	TTCTTTTTAGATGTCGCGAGCTGCG	GACCCGATGCGACAAATGTGTAGAG	11	7942	9713	TFEB	59343	11350	SENP2
DBDNTAG000053	ADDNTAG002857	Dn-Dn	TTCTTTTTAGATGTCGCGAGCTGCG	GCCCTTAGACGTAAGCGAGGGTGCG	7	7942	9713	TFEB	7329	3129	UBE2I
DBDNTAG000053	ADDNTAG002864	Dn-Dn	TTCTTTTTAGATGTCGCGAGCTGCG	CTCCTCGGGCGCGCCGTGAGCACCC	3	7942	9713	TFEB	84140	53030	FAM161A
DBDNTAG000053	ADDNTAG002867	Dn-Dn	TTCTTTTTAGATGTCGCGAGCTGCG	CTTCTGGTACAATTTGGGCGCAGGA	19	7942	9713	TFEB	11030	3504	RBPMS
DBDNTAG000053	ADDNTAG002872	Dn-Dn	TTCTTTTTAGATGTCGCGAGCTGCG	GTGCACATCGCTAGTTCCCTACAGG	2	7942	9713	TFEB	84140	53030	FAM161A
DBDNTAG000053	ADDNTAG002874	Dn-Dn	TTCTTTTTAGATGTCGCGAGCTGCG	CCCTGCTTCCTACAGCGTAGCACAG	2	7942	9713	TFEB	5530	8407	PPP3CA
DBDNTAG000053	ADDNTAG002886	Dn-Dn	TTCTTTTTAGATGTCGCGAGCTGCG	CACCGCCCCCGGTGCGGGAAGCTAT	5	7942	9713	TFEB	1748	174	DLX4
DBDNTAG000053	ADDNTAG002887	Dn-Dn	TTCTTTTTAGATGTCGCGAGCTGCG	CGCGCCCTTGCGAGCCGTACGAACG	5	7942	9713	TFEB	3579	10160	CXCR2
DBDNTAG000053	ADDNTAG002888	Dn-Dn	TTCTTTTTAGATGTCGCGAGCTGCG	CCCTACTTTACTATTTAGAGCCTGA	5	7942	9713	TFEB	7555	157	CNBP
DBDNTAG000053	ADDNTAG002894	Dn-Dn	TTCTTTTTAGATGTCGCGAGCTGCG	TCGTCACCCAAGCTCGGAAATAGCC	7	7942	9713	TFEB	10664	6173	CTCF
DBDNTAG000053	ADDNTAG002910	Dn-Dn	TTCTTTTTAGATGTCGCGAGCTGCG	GGCCGCCACATTGGCACTTGTGGA	3	7942	9713	TFEB	23633	778	KPNA6
DBDNTAG000053	ADDNTAG002912	Dn-Dn	TTCTTTTTAGATGTCGCGAGCTGCG	ATGATAACACCCTCCCCTTGCGGTC	8	7942	9713	TFEB	51274	15026	KLF3
DBDNTAG000053	ADDNTAG002919	Dn-Dn	TTCTTTTTAGATGTCGCGAGCTGCG	CAAGTCGATGTGCAACTGTCAACAT	3	7942	9713	TFEB	55356	1228	SLC22A15
DBDNTAG000053	ADDNTAG002921	Dn-Dn	TTCTTTTTAGATGTCGCGAGCTGCG	AAGTGGCATTTGTATGTAGTCACAA	6	7942	9713	TFEB	51171	4841	HSD17B14
DBDNTAG000053	ADDNTAG002924	Dn-Dn	TTCTTTTTAGATGTCGCGAGCTGCG	GGGTATTCACTCACGTGTAAGAACA	10	7942	9713	TFEB	4835	5046	NQO2
DBDNTAG000053	ADDNTAG002925	Dn-Dn	TTCTTTTTAGATGTCGCGAGCTGCG	TAGTCTGGTCTATACGGTTGCACGG	15	7942	9713	TFEB	6811	4056	STX5
DBDNTAG000053	ADDNTAG002926	Dn-Dn	TTCTTTTTAGATGTCGCGAGCTGCG	CCCCGCGGTCCGGCCCTCAATGATA	6	7942	9713	TFEB	11075	4907	STMN2
DBDNTAG000053	ADDNTAG002932	Dn-Dn	TTCTTTTTAGATGTCGCGAGCTGCG	CTAGTCGTTCTTTAGCAGAATTACA	4	7942	9713	TFEB	833	4395	CARS
DBDNTAG000053	ADDNTAG002939	Dn-Dn	TTCTTTTTAGATGTCGCGAGCTGCG	GTACACGAGAACTAACGTGCGGCCG	4	7942	9713	TFEB	7185	12438	TRAF1
DBDNTAG000053	ADDNTAG002941	Dn-Dn	TTCTTTTTAGATGTCGCGAGCTGCG	AGATCTTACCAGTGATAAAACAATA	1	7942	9713	TFEB	221786	9435	FAM200A
DBDNTAG000053	ADDNTAG002942	Dn-Dn	TTCTTTTTAGATGTCGCGAGCTGCG	TTTTTAGACGACACAGATACCGGGG	1	7942	9713	TFEB	3937	1108	LCP2
DBDNTAG000053	ADDNTAG002955	Dn-Dn	TTCTTTTTAGATGTCGCGAGCTGCG	CCCGTCTAATTTGGCCGGCTACGTC	10	7942	9713	TFEB	27004	13575
DBDNTAG000053	ADDNTAG002957	Dn-Dn	TTCTTTTTAGATGTCGCGAGCTGCG	TGGCGCCGCCTAGCCCCCTCCTTCA	7	7942	9713	TFEB	3481	5345	IGF2
DBDNTAG000053	ADDNTAG002958	Dn-Dn	TTCTTTTTAGATGTCGCGAGCTGCG	TCAAGTTGTTTGTAGCGGAAGAGAG	3	7942	9713	TFEB	55165	4717	CEP55
DBDNTAG000053	ADDNTAG002961	Dn-Dn	TTCTTTTTAGATGTCGCGAGCTGCG	ACTTTCCGGGCTGGGATGTCATGGG	3	7942	9713	TFEB	3817	5451	KLK2
DBDNTAG000053	ADDNTAG002969	Dn-Dn	TTCTTTTTAGATGTCGCGAGCTGCG	CATGACATAAACCATTCTCCAGGGC	3	7942	9713	TFEB	54790	52965	TET2
DBDNTAG000053	ADDNTAG002989	Dn-Dn	TTCTTTTTAGATGTCGCGAGCTGCG	TCCTCGTATAATAGTACCTGTATTT	12	7942	9713	TFEB	9491	9264	PSMF1
DBDNTAG000053	ADDNTAG002994	Dn-Dn	TTCTTTTTAGATGTCGCGAGCTGCG	TTAATACAGCAATTCGCAGGGTGTA	2	7942	9713	TFEB	5727	14122	PTCH1
DBDNTAG000053	ADDNTAG002997	Dn-Dn	TTCTTTTTAGATGTCGCGAGCTGCG	CGAACTAACTAAAGTTTCAATAGTA	22	7942	9713	TFEB	387032	7101	ZKSCAN4
DBDNTAG000053	ADDNTAG003015	Dn-Dn	TTCTTTTTAGATGTCGCGAGCTGCG	TCCGTGGCGCTCACGATTTGTACCC	3	7942	9713	TFEB	5995	2877	RGR
DBDNTAG000053	ADDNTAG003016	Dn-Dn	TTCTTTTTAGATGTCGCGAGCTGCG	CCGCCCAACGGGGGTCGTCACGTTG	16	7942	9713	TFEB	60561	14421	RINT1
DBDNTAG000053	ADDNTAG003022	Dn-Dn	TTCTTTTTAGATGTCGCGAGCTGCG	CGACCCGAGCATCCCATGTAAATAA	2	7942	9713	TFEB	8685	7750	MARCO
DBDNTAG000053	ADDNTAG003028	Dn-Dn	TTCTTTTTAGATGTCGCGAGCTGCG	CTCCTCGCTTAGCTCGAACACCGTA	1	7942	9713	TFEB	6472	617	SHMT2
DBDNTAG000053	ADDNTAG003033	Dn-Dn	TTCTTTTTAGATGTCGCGAGCTGCG	TGAGCGAAACGACAAGCCCAATGAC	7	7942	9713	TFEB	29115	5269	SAP30BP
DBDNTAG000053	ADDNTAG003037	Dn-Dn	TTCTTTTTAGATGTCGCGAGCTGCG	TGGCCCATGATTCGCCTATTGTACA	13	7942	9713	TFEB	604	53151	BCL6
DBDNTAG000053	ADDNTAG003048	Dn-Dn	TTCTTTTTAGATGTCGCGAGCTGCG	GATCCCATCAATCTATAAAAGGTGA	1	7942	9713	TFEB	3188	53339	HNRNPH2
DBDNTAG000053	ADDNTAG003053	Dn-Dn	TTCTTTTTAGATGTCGCGAGCTGCG	CTGACACCACCCATACAACGCACTA	18	7942	9713	TFEB	4088	4690	SMAD3
DBDNTAG000053	ADDNTAG003062	Dn-Dn	TTCTTTTTAGATGTCGCGAGCTGCG	AGTGGTAATCACAGTATTGCTACAC	8	7942	9713	TFEB	6182	4682	MRPL12
DBDNTAG000053	ADDNTAG003066	Dn-Dn	TTCTTTTTAGATGTCGCGAGCTGCG	GGGTGTGTCATTGTATTTTTCAAGA	21	7942	9713	TFEB	84545	11049	MRPL43
DBDNTAG000053	ADDNTAG003073	Dn-Dn	TTCTTTTTAGATGTCGCGAGCTGCG	CTCCCAGCACATGACCTTCCCGTTG	3	7942	9713	TFEB	5700	4018	PSMC1
DBDNTAG000053	ADDNTAG003078	Dn-Dn	TTCTTTTTAGATGTCGCGAGCTGCG	CACAGCCACCTAAAAAACCCTCGCC	7	7942	9713	TFEB	3704	6905	ITPA
DBDNTAG000053	ADDNTAG003084	Dn-Dn	TTCTTTTTAGATGTCGCGAGCTGCG	CTGGAACTACATATCGCCACAGGGA	1	7942	9713	TFEB	10486	5807	CAP2
DBDNTAG000053	ADDNTAG003085	Dn-Dn	TTCTTTTTAGATGTCGCGAGCTGCG	GGGGCCTATCTCTCCGCACACCGCG	4	7942	9713	TFEB	8649	13119	LAMTOR3
DBDNTAG000053	ADDNTAG003100	Dn-Dn	TTCTTTTTAGATGTCGCGAGCTGCG	AGAAGACATGTCCGGCTATTAACAC	13	7942	9713	TFEB	29115	5269	SAP30BP
DBDNTAG000053	ADDNTAG003103	Dn-Dn	TTCTTTTTAGATGTCGCGAGCTGCG	TGAGAACCATCGGTGCTTTGAATTC	7	7942	9713	TFEB	4176	6643	MCM7
DBDNTAG000053	ADDNTAG003111	Dn-Dn	TTCTTTTTAGATGTCGCGAGCTGCG	CGGAGTGCAGGGGCAAGATGCCTCG	1	7942	9713	TFEB	127018	7512	LYPLAL1
DBDNTAG000053	ADDNTAG003117	Dn-Dn	TTCTTTTTAGATGTCGCGAGCTGCG	CGTCGCTAATAGATACCGAGGAATC	9	7942	9713	TFEB	599	53726	BCL2L2
DBDNTAG000053	ADDNTAG003125	Dn-Dn	TTCTTTTTAGATGTCGCGAGCTGCG	AGTTTACCCACTCGGAAGCCTATCC	19	7942	9713	TFEB	2810	902	SFN
DBDNTAG000053	ADDNTAG003129	Dn-Dn	TTCTTTTTAGATGTCGCGAGCTGCG	AACCACAAGAAAGCATCAGTTAGCA	4	7942	9713	TFEB	4089	4687	SMAD4
DBDNTAG000053	ADDNTAG003130	Dn-Dn	TTCTTTTTAGATGTCGCGAGCTGCG	CCAGCATACACTCCTAAGATGACCT	29	7942	9713	TFEB	572	3706	BAD
DBDNTAG000053	ADDNTAG003137	Dn-Dn	TTCTTTTTAGATGTCGCGAGCTGCG	GGCAGCAGGAGCAAGTCATTATGAA	4	7942	9713	TFEB	2065	8886	ERBB3
DBDNTAG000053	ADDNTAG003142	Dn-Dn	TTCTTTTTAGATGTCGCGAGCTGCG	AGCCCACTACAATCCCAAGGCCATG	6	7942	9713	TFEB	3065	3152	HDAC1
DBDNTAG000053	ADDNTAG003143	Dn-Dn	TTCTTTTTAGATGTCGCGAGCTGCG	CTACCCACTCTCGACGTACTACGTA	1	7942	9713	TFEB	7157	3774	TP53
DBDNTAG000053	ADDNTAG003147	Dn-Dn	TTCTTTTTAGATGTCGCGAGCTGCG	TGTAATATGCCCCTTTTACTTCTGT	4	7942	9713	TFEB	4188	5143	MDFI
DBDNTAG000053	ADDNTAG003150	Dn-Dn	TTCTTTTTAGATGTCGCGAGCTGCG	TTTTCTAACCTCTTACTATCGTCCT	4	7942	9713	TFEB	6285	3757	S100B
DBDNTAG000053	ADDNTAG003164	Dn-Dn	TTCTTTTTAGATGTCGCGAGCTGCG	AAGGGACGACGATCCCTATGCTTGG	1	7942	9713	TFEB	114928	86	GPRASP2
DBDNTAG000053	ADDNTAG003168	Dn-Dn	TTCTTTTTAGATGTCGCGAGCTGCG	CCACCGTGGCTTGGTGACTGCCCTA	1	7942	9713	TFEB	2963	3291	GTF2F2
DBDNTAG000053	ADDNTAG003170	Dn-Dn	TTCTTTTTAGATGTCGCGAGCTGCG	TGACTTTAACTATGGGTATGGCGAC	3	7942	9713	TFEB	9402	8327	GRAP2
DBDNTAG000053	ADDNTAG003173	Dn-Dn	TTCTTTTTAGATGTCGCGAGCTGCG	CAAACAATGACCCTCACTTTTTTAT	11	7942	9713	TFEB	59348	5946	ZNF350
DBDNTAG000053	ADDNTAG003174	Dn-Dn	TTCTTTTTAGATGTCGCGAGCTGCG	ATTGCTGTCGAAACCATTTATATGT	24	7942	9713	TFEB	10563	6321	CXCL13
DBDNTAG000053	ADDNTAG003177	Dn-Dn	TTCTTTTTAGATGTCGCGAGCTGCG	CCATATATTACTCGCGATGGCATTG	1	7942	9713	TFEB	7866	5250	IFRD2
DBDNTAG000053	ADDNTAG003181	Dn-Dn	TTCTTTTTAGATGTCGCGAGCTGCG	AGTGATGGTGCATGAACTCACGATC	4	7942	9713	TFEB	5935	2694	RBM3
DBDNTAG000053	ADDNTAG003184	Dn-Dn	TTCTTTTTAGATGTCGCGAGCTGCG	TGGTTAAGTGTACAGTCAAACAATC	6	7942	9713	TFEB	3927	1096	LASP1
DBDNTAG000053	ADDNTAG003202	Dn-Dn	TTCTTTTTAGATGTCGCGAGCTGCG	GGCCCTTTTCATCTATCAACCGGTC	1	7942	9713	TFEB	3159	4041	HMGA1
DBDNTAG000053	ADDNTAG003209	Dn-Dn	TTCTTTTTAGATGTCGCGAGCTGCG	TGTCCTGGTCGCAGCGATCGCTAGA	5	7942	9713	TFEB	51100	4480	SH3GLB1
DBDNTAG000053	ADDNTAG003219	Dn-Dn	TTCTTTTTAGATGTCGCGAGCTGCG	ACGAAATCATCAGAATAAAGGGACA	14	7942	9713	TFEB	10589	6867	DRAP1
DBDNTAG000053	ADDNTAG003221	Dn-Dn	TTCTTTTTAGATGTCGCGAGCTGCG	CTACGAACAGTAAATGGCCCGAAAG	10	7942	9713	TFEB	9093	7063	DNAJA3
DBDNTAG000053	ADDNTAG003223	Dn-Dn	TTCTTTTTAGATGTCGCGAGCTGCG	ATACAGTTGGTCCAACGTAAAACGT	6	7942	9713	TFEB	2246	9975	FGF1
DBDNTAG000053	ADDNTAG003234	Dn-Dn	TTCTTTTTAGATGTCGCGAGCTGCG	TGGCTTTTACGTGGTATTTGAGCAC	22	7942	9713	TFEB	2277	8353	FIGF
DBDNTAG000053	ADDNTAG003237	Dn-Dn	TTCTTTTTAGATGTCGCGAGCTGCG	GAGGTCTCACCATCAACAAATATAT	2	7942	9713	TFEB	6934	9999	TCF7L2
DBDNTAG000053	ADDNTAG003245	Dn-Dn	TTCTTTTTAGATGTCGCGAGCTGCG	TTGACCTGGCAGTAAACTTTCATAG	1	7942	9713	TFEB	7681	13561	MKRN3
DBDNTAG000053	ADDNTAG003251	Dn-Dn	TTCTTTTTAGATGTCGCGAGCTGCG	CCGTGGGATCTTGGATTACCTAGGG	26	7942	9713	TFEB	3817	5451	KLK2
DBDNTAG000053	ADDNTAG003254	Dn-Dn	TTCTTTTTAGATGTCGCGAGCTGCG	CACCCTGCACTGCGAAGCATTGGCG	7	7942	9713	TFEB	10494	5174	STK25
DBDNTAG000053	ADDNTAG003255	Dn-Dn	TTCTTTTTAGATGTCGCGAGCTGCG	CAGATTCTACTGCGCGACCGCAGT	21	7942	9713	TFEB	4747	10981	NEFL
DBDNTAG000053	ADDNTAG003256	Dn-Dn	TTCTTTTTAGATGTCGCGAGCTGCG	TTCCCAAAGGCCTTTGATTTTTCGG	3	7942	9713	TFEB	7681	13561	MKRN3
DBDNTAG000053	ADDNTAG003261	Dn-Dn	TTCTTTTTAGATGTCGCGAGCTGCG	TTGTGCTACCCGTGTCCCGCGTCA	30	7942	9713	TFEB	84557	215	MAP1LC3A
DBDNTAG000053	ADDNTAG003266	Dn-Dn	TTCTTTTTAGATGTCGCGAGCTGCG	GGCCACATGATAGACTGTGGCATAA	4	7942	9713	TFEB	5155	9318	PDGFB
DBDNTAG000053	ADDNTAG003274	Dn-Dn	TTCTTTTTAGATGTCGCGAGCTGCG	GCATTGGGTTGTACTTGTAAAATCA	2	7942	9713	TFEB	64581	9137	DKFZp686L24211
DBDNTAG000053	ADDNTAG003276	Dn-Dn	TTCTTTTTAGATGTCGCGAGCTGCG	CTCTTCCGGTTCAATATATAAAATA	4	7942	9713	TFEB	4292	2713	MLH1
DBDNTAG000053	ADDNTAG003277	Dn-Dn	TTCTTTTTAGATGTCGCGAGCTGCG	CAAAGTTGTGATAAACTGATAGCGG	5	7942	9713	TFEB	23568	3431	ARL2BP
DBDNTAG000053	ADDNTAG003279	Dn-Dn	TTCTTTTTAGATGTCGCGAGCTGCG	CAGAAATCTGTAACAGCAAAAACTA	13	7942	9713	TFEB	54550	467	NECAB2
DBDNTAG000053	ADDNTAG003300	Dn-Dn	TTCTTTTTAGATGTCGCGAGCTGCG	TCCGTACCGACTCGGACCTAGACTG	6	7942	9713	TFEB	2119	4522	ETV5
DBDNTAG000053	ADDNTAG003302	Dn-Dn	TTCTTTTTAGATGTCGCGAGCTGCG	CCGCTTACCAATACGAAGAACGCAT	5	7942	9713	TFEB	2941	804	GSTA4
DBDNTAG000053	ADDNTAG003310	Dn-Dn	TTCTTTTTAGATGTCGCGAGCTGCG	TGTGCGGAGGATGGGGTCCGTTGTA	4	7942	9713	TFEB	55388	8578	MCM10
DBDNTAG000053	ADDNTAG003314	Dn-Dn	TTCTTTTTAGATGTCGCGAGCTGCG	ACGGACAGTATAACACTGGGCTGCT	15	7942	9713	TFEB	6472	617	SHMT2
DBDNTAG000053	ADDNTAG003316	Dn-Dn	TTCTTTTTAGATGTCGCGAGCTGCG	AAAATGCTACATAATATAGAATACA	1	7942	9713	TFEB	55577	3233	NAGK
DBDNTAG000053	ADDNTAG003317	Dn-Dn	TTCTTTTTAGATGTCGCGAGCTGCG	TTAAGGAACCTCTGTATGATACAAG	12	7942	9713	TFEB	8463	5240	TEAD2
DBDNTAG000053	ADDNTAG003323	Dn-Dn	TTCTTTTTAGATGTCGCGAGCTGCG	CTACTATCCACCGAGCTCCCGAGCA	5	7942	9713	TFEB	5928	3366	RBBP4
DBDNTAG000053	ADDNTAG003324	Dn-Dn	TTCTTTTTAGATGTCGCGAGCTGCG	TACGTTAACGCCTCTATGGACGTTC	26	7942	9713	TFEB	665	2427	BNIP3L
DBDNTAG000053	ADDNTAG003335	Dn-Dn	TTCTTTTTAGATGTCGCGAGCTGCG	GCGCAATCGGTGAATGTTGGCCGC	9	7942	9713	TFEB	23476	71377	BRD4
DBDNTAG000053	ADDNTAG003343	Dn-Dn	TTCTTTTTAGATGTCGCGAGCTGCG	TTGAACGTTTTCAGGACGTAGGTAG	4	7942	9713	TFEB	55577	3233	NAGK
DBDNTAG000053	ADDNTAG003344	Dn-Dn	TTCTTTTTAGATGTCGCGAGCTGCG	CACACACAACGTGCAGTCTAACGAA	2	7942	9713	TFEB	57654	12601	UVSSA
DBDNTAG000053	ADDNTAG003357	Dn-Dn	TTCTTTTTAGATGTCGCGAGCTGCG	TCACATTACAAGTGCACCAGTATCG	8	7942	9713	TFEB	7918	4771	GPANK1
DBDNTAG000053	ADDNTAG003363	Dn-Dn	TTCTTTTTAGATGTCGCGAGCTGCG	AATCTTAACTGGTTAGCCAGCATTT	19	7942	9713	TFEB	5081	56793	PAX7
DBDNTAG000053	ADDNTAG003365	Dn-Dn	TTCTTTTTAGATGTCGCGAGCTGCG	GCACGCGAAGAACGATTGCGGATCT	4	7942	9713	TFEB	64783	4975	RBM15
DBDNTAG000053	ADDNTAG003379	Dn-Dn	TTCTTTTTAGATGTCGCGAGCTGCG	TCTCTCACTAAGCAGCAGTAAAAAA	17	7942	9713	TFEB	10212	2435	DDX39A
DBDNTAG000053	ADDNTAG003381	Dn-Dn	TTCTTTTTAGATGTCGCGAGCTGCG	TAGTAACGGAGATGGAACTCATTCT	7	7942	9713	TFEB	23582	100	CCNDBP1
DBDNTAG000053	ADDNTAG003386	Dn-Dn	TTCTTTTTAGATGTCGCGAGCTGCG	CGGACAATTTCTGGTCCCGTTTGTC	1	7942	9713	TFEB	4779	3011	NFE2L1
DBDNTAG000053	ADDNTAG003387	Dn-Dn	TTCTTTTTAGATGTCGCGAGCTGCG	CTGAAGGATCGTAAAAATGATATAA	2	7942	9713	TFEB	7170	995	TPM3
DBDNTAG000053	ADDNTAG003388	Dn-Dn	TTCTTTTTAGATGTCGCGAGCTGCG	TCCCCCCCCCTTCCAAAGGGGTACT	16	7942	9713	TFEB	27040	7273	LAT
DBDNTAG000053	ADDNTAG003390	Dn-Dn	TTCTTTTTAGATGTCGCGAGCTGCG	ACATGAGATGGTATGCGTGAGAAAC	4	7942	9713	TFEB	85403	10507	EAF1
DBDNTAG000053	ADDNTAG003392	Dn-Dn	TTCTTTTTAGATGTCGCGAGCTGCG	GTTGATATTATTACTGCTTAAAAAA	5	7942	9713	TFEB	5367	1160	PMCH
DBDNTAG000053	ADDNTAG003401	Dn-Dn	TTCTTTTTAGATGTCGCGAGCTGCG	GGCCCCTGTACATCCGCTCCTCGGC	7	7942	9713	TFEB	347	4506	APOD
DBDNTAG000053	ADDNTAG003402	Dn-Dn	TTCTTTTTAGATGTCGCGAGCTGCG	ACAAACCCTCCAAACCCACATTACT	1	7942	9713	TFEB	4779	3011	NFE2L1
DBDNTAG000053	ADDNTAG003405	Dn-Dn	TTCTTTTTAGATGTCGCGAGCTGCG	AACACCTCTAGCTTGTGTATGATTA	3	7942	9713	TFEB	8522	3326	GAS7
DBDNTAG000053	ADDNTAG003411	Dn-Dn	TTCTTTTTAGATGTCGCGAGCTGCG	CCCACCCTATCCACCCTAACTTTAA	26	7942	9713	TFEB	2078	11267	ERG
DBDNTAG000053	ADDNTAG003416	Dn-Dn	TTCTTTTTAGATGTCGCGAGCTGCG	TCACGTCAACGTAACGGGAACTAA	3	7942	9713	TFEB	5111	3156	PCNA
DBDNTAG000053	ADDNTAG003419	Dn-Dn	TTCTTTTTAGATGTCGCGAGCTGCG	CCATGTCCACGAACTAAATAAGCAA	8	7942	9713	TFEB	79165	7646	LENG1
DBDNTAG000053	ADDNTAG003422	Dn-Dn	TTCTTTTTAGATGTCGCGAGCTGCG	AACCCCTCTCCAGGAGTGCGCTTTA	17	7942	9713	TFEB	5008	7135	OSM
DBDNTAG000053	ADDNTAG003443	Dn-Dn	TTCTTTTTAGATGTCGCGAGCTGCG	TAATAAGTTTAAACATGGAAAATTC	3	7942	9713	TFEB	10399	2446	GNB2L1
DBDNTAG000053	ADDNTAG003448	Dn-Dn	TTCTTTTTAGATGTCGCGAGCTGCG	AAGCAACAGATCAACAATATATTTC	30	7942	9713	TFEB	27040	7273	LAT
DBDNTAG000053	ADDNTAG003464	Dn-Dn	TTCTTTTTAGATGTCGCGAGCTGCG	CCGGTGTCGATCTTCCACCGAAAAC	2	7942	9713	TFEB	2189	3568	FANCG
DBDNTAG000053	ADDNTAG003467	Dn-Dn	TTCTTTTTAGATGTCGCGAGCTGCG	GCGCTATTGTTACTCACGATGATTT	16	7942	9713	TFEB	10538	9618	BATF
DBDNTAG000053	ADDNTAG003469	Dn-Dn	TTCTTTTTAGATGTCGCGAGCTGCG	GATTGAAAGCTACACGCTGAATATA	6	7942	9713	TFEB	26051	56325	PPP1R16B
DBDNTAG000053	ADDNTAG003475	Dn-Dn	TTCTTTTTAGATGTCGCGAGCTGCG	CGACTGTAGACCAAGAGACGAAATC	14	7942	9713	TFEB	55156	5887	ARMC1
DBDNTAG000053	ADDNTAG003491	Dn-Dn	TTCTTTTTAGATGTCGCGAGCTGCG	ATCCCCGGAGTGATCCCACTGAAAA	3	7942	9713	TFEB	4100	311	MAGEA1
DBDNTAG000053	ADDNTAG003493	Dn-Dn	TTCTTTTTAGATGTCGCGAGCTGCG	CCTCTTCCCGCGATTGGCGTTCTTGTAGGAACAC	5	7942	9713	TFEB	29789	603	OLA1
DBDNTAG000053	ADDNTAG003504	Dn-Dn	TTCTTTTTAGATGTCGCGAGCTGCG	AAGCCTCTAATTACATGCCAGTGCT	2	7942	9713	TFEB	4223	824	MEOX2
DBDNTAG000053	ADDNTAG003509	Dn-Dn	TTCTTTTTAGATGTCGCGAGCTGCG	GCGTTATAAAAAACTAATTCAATTT	9	7942	9713	TFEB	7690	11184	ZNF131
DBDNTAG000053	ADDNTAG003515	Dn-Dn	TTCTTTTTAGATGTCGCGAGCTGCG	ACGAGCACGACCTATTCCACGACAT	19	7942	9713	TFEB	29121	8186	CLEC2D
DBDNTAG000053	ADDNTAG003517	Dn-Dn	TTCTTTTTAGATGTCGCGAGCTGCG	CGGTGAAACGCGCAAAACCCTAACA	6	7942	9713	TFEB	55165	4717	CEP55
DBDNTAG000053	ADDNTAG003531	Dn-Dn	TTCTTTTTAGATGTCGCGAGCTGCG	TTGCCCGGGCCTGTGTGTGAGGTATTAT	1	7942	9713	TFEB	57568	563	SIPA1L2
DBDNTAG000053	ADDNTAG003534	Dn-Dn	TTCTTTTTAGATGTCGCGAGCTGCG	TCGTCTCCTTCCCGCTGAATGCTCG	1	7942	9713	TFEB	114932	2777	MRFAP1L1
DBDNTAG000053	ADDNTAG003536	Dn-Dn	TTCTTTTTAGATGTCGCGAGCTGCG	ACCCCCTCCCATTGCATGCCGCCGT	1	7942	9713	TFEB	284403	7773	WDR62
DBDNTAG000053	ADDNTAG003556	Dn-Dn	TTCTTTTTAGATGTCGCGAGCTGCG	AACACCCGATCATTACTTGTGACGT	20	7942	9713	TFEB	6182	4682	MRPL12
DBDNTAG000053	ADDNTAG003557	Dn-Dn	TTCTTTTTAGATGTCGCGAGCTGCG	TCGCCTTCACACTCTCACTCTAGGC	1	7942	9713	TFEB	339834	2265	CCDC36
DBDNTAG000053	ADDNTAG003559	Dn-Dn	TTCTTTTTAGATGTCGCGAGCTGCG	GGGTGTGCTGCTTGATTGGCATCTA	3	7942	9713	TFEB	3093	11772	UBE2K
DBDNTAG000053	ADDNTAG003560	Dn-Dn	TTCTTTTTAGATGTCGCGAGCTGCG	ACTGATATGGCGGGCGTACACGACG	87	7942	9713	TFEB	59349	4623	KLHL12
DBDNTAG000053	ADDNTAG003567	Dn-Dn	TTCTTTTTAGATGTCGCGAGCTGCG	TTCAGGGTTCAAAAGATGTTCCCCC	29	7942	9713	TFEB	5502	1290	PPP1R1A
DBDNTAG000053	ADDNTAG003568	Dn-Dn	TTCTTTTTAGATGTCGCGAGCTGCG	CTTTGAAGGCTTTAGTTAGGCCACA	21	7942	9713	TFEB	3043	5808	HBB
DBDNTAG000053	ADDNTAG003569	Dn-Dn	TTCTTTTTAGATGTCGCGAGCTGCG	TATGCTAACGCCATCTACTTGTGGT	1	7942	9713	TFEB	54535	53053	CCHCR1
DBDNTAG000053	ADDNTAG003577	Dn-Dn	TTCTTTTTAGATGTCGCGAGCTGCG	CCAAGCGACGCAGATTTTCGGAGTC	23	7942	9713	TFEB	84726	647	PRRC2B
DBDNTAG000053	ADDNTAG003580	Dn-Dn	TTCTTTTTAGATGTCGCGAGCTGCG	GTATGCGCAAACTATGTAGTATGTG	2	7942	9713	TFEB	55902	6914	ACSS2
DBDNTAG000053	ADDNTAG003582	Dn-Dn	TTCTTTTTAGATGTCGCGAGCTGCG	CCAGTATAGTAAATTAACTTTTTG	2	7942	9713	TFEB	9419	5546	CRIPT
DBDNTAG000053	ADDNTAG003584	Dn-Dn	TTCTTTTTAGATGTCGCGAGCTGCG	GCATACCCGACAAGATCCTCAGACA	2	7942	9713	TFEB	1487	6221	CTBP1
DBDNTAG000053	ADDNTAG003585	Dn-Dn	TTCTTTTTAGATGTCGCGAGCTGCG	AACTGCGCATTACGTCACGCACTGA	17	7942	9713	TFEB	4004	14023	LMO1
DBDNTAG000053	ADDNTAG003593	Dn-Dn	TTCTTTTTAGATGTCGCGAGCTGCG	CTTCTTAATCGCTCAAGCATGATCC	3	7942	9713	TFEB	2531	4770	KDSR
DBDNTAG000053	ADDNTAG003597	Dn-Dn	TTCTTTTTAGATGTCGCGAGCTGCG	AACTATGTTTCAGATAAATATTGAT	1	7942	9713	TFEB	56658	1957	TRIM39
DBDNTAG000053	ADDNTAG003599	Dn-Dn	TTCTTTTTAGATGTCGCGAGCTGCG	TAAATTATAACTTGTGTGAACTAAA	6	7942	9713	TFEB	24144	5894	TFIP11
DBDNTAG000053	ADDNTAG003606	Dn-Dn	TTCTTTTTAGATGTCGCGAGCTGCG	AGACGAGCCAAGCAAAGTTTCAGGA	2	7942	9713	TFEB	24144	5894	TFIP11
DBDNTAG000053	ADDNTAG003611	Dn-Dn	TTCTTTTTAGATGTCGCGAGCTGCG	GCCCTATATCCTTGCTAGATGCTTC	5	7942	9713	TFEB	221786	9435	FAM200A
DBDNTAG000053	ADDNTAG003612	Dn-Dn	TTCTTTTTAGATGTCGCGAGCTGCG	GCTCGCTTAAGGCCCCTATTCGTAC	1	7942	9713	TFEB	11117	8967	EMILIN1
DBDNTAG000053	ADDNTAG003619	Dn-Dn	TTCTTTTTAGATGTCGCGAGCTGCG	TTACAACGGGTGCCCTTCTGAGGAA	4	7942	9713	TFEB	5000	2391	ORC4
DBDNTAG000053	ADDNTAG003627	Dn-Dn	TTCTTTTTAGATGTCGCGAGCTGCG	TTTCGCTCGGACAGCTGGATTTCAG	5	7942	9713	TFEB	151188	2022	ARL6IP6
DBDNTAG000053	ADDNTAG003643	Dn-Dn	TTCTTTTTAGATGTCGCGAGCTGCG	AACGGGCAGCATCGCCATGTTCATC	2	7942	9713	TFEB	60561	14421	RINT1
DBDNTAG000053	ADDNTAG003644	Dn-Dn	TTCTTTTTAGATGTCGCGAGCTGCG	CTCGTTTGCGAACTTCACCGTAGTA	3	7942	9713	TFEB	64223	245	MLST8
DBDNTAG000053	ADDNTAG003645	Dn-Dn	TTCTTTTTAGATGTCGCGAGCTGCG	AACCTAAAATGCTAGTCGTGGATAT	3	7942	9713	TFEB	80304	10156	C2orf44
DBDNTAG000053	ADDNTAG003652	Dn-Dn	TTCTTTTTAGATGTCGCGAGCTGCG	ACCAAAGGGAAGTTCTCGCCAATAC	3	7942	9713	TFEB	54880	12054	BCOR
DBDNTAG000053	ADDNTAG003655	Dn-Dn	TTCTTTTTAGATGTCGCGAGCTGCG	AGAGGTATGAAAGAAGTTGACGAAC	10	7942	9713	TFEB	54751	8206	FBLIM1
DBDNTAG000053	ADDNTAG003657	Dn-Dn	TTCTTTTTAGATGTCGCGAGCTGCG	ATGTATAAACCAAGACATCTCTACT	1	7942	9713	TFEB	3050	8297	HBZ
DBDNTAG000053	ADDNTAG003659	Dn-Dn	TTCTTTTTAGATGTCGCGAGCTGCG	ACCTTATCCGAATGGCTCTGCACTT	2	7942	9713	TFEB	2810	902	SFN
DBDNTAG000053	ADDNTAG003661	Dn-Dn	TTCTTTTTAGATGTCGCGAGCTGCG	CTAGATGTAGATCCAACAGTCATCA	16	7942	9713	TFEB	835	3197	hCG_20684
DBDNTAG000053	ADDNTAG003675	Dn-Dn	TTCTTTTTAGATGTCGCGAGCTGCG	TAAGTCCAGGCCACCTAGACCTGCA	1	7942	9713	TFEB	10962	3085	MLLT11
DBDNTAG000053	ADDNTAG003679	Dn-Dn	TTCTTTTTAGATGTCGCGAGCTGCG	CTGATCGTATTAAAATCTCGATTAT	2	7942	9713	TFEB	1788	11403	DNMT3A
DBDNTAG000053	ADDNTAG003701	Dn-Dn	TTCTTTTTAGATGTCGCGAGCTGCG	CTTGACTGCATGTTACGGAATCTAG	10	7942	9713	TFEB	5452	5068	POU2F2
DBDNTAG000053	ADDNTAG003706	Dn-Dn	TTCTTTTTAGATGTCGCGAGCTGCG	GACGGGATGTGAAGCAATCCCGCTA	4	7942	9713	TFEB	11030	3504	RBPMS
DBDNTAG000053	ADDNTAG003710	Dn-Dn	TTCTTTTTAGATGTCGCGAGCTGCG	AACATTTAGACTTTGAAACTATTGA	4	7942	9713	TFEB	60672	4538	MIIP
DBDNTAG000053	ADDNTAG003718	Dn-Dn	TTCTTTTTAGATGTCGCGAGCTGCG	GTGGAGTCGCTGAAGTCCTTTTATA	11	7942	9713	TFEB	3936	2377	LCP1
DBDNTAG000053	ADDNTAG003721	Dn-Dn	TTCTTTTTAGATGTCGCGAGCTGCG	CTGCTGTTCATCGCATTATTGTCATATCG	5	7942	9713	TFEB	5013	5285	OTX1
DBDNTAG000053	ADDNTAG003727	Dn-Dn	TTCTTTTTAGATGTCGCGAGCTGCG	TGACACCATTGCCCGACCTCGTGAG	21	7942	9713	TFEB	375	2439	ARF1
DBDNTAG000053	ADDNTAG003731	Dn-Dn	TTCTTTTTAGATGTCGCGAGCTGCG	CCCCTCCACACCACGCCACAATACT	9	7942	9713	TFEB	1019	4019	CDK4
DBDNTAG000053	ADDNTAG003741	Dn-Dn	TTCTTTTTAGATGTCGCGAGCTGCG	CACATAAAAAACCATATATAACGAG	3	7942	9713	TFEB	54790	52965	TET2
DBDNTAG000053	ADDNTAG003746	Dn-Dn	TTCTTTTTAGATGTCGCGAGCTGCG	ATATGCGGGATTAGATGCGAACCCC	7	7942	9713	TFEB	11117	8967	EMILIN1
DBDNTAG000053	ADDNTAG003748	Dn-Dn	TTCTTTTTAGATGTCGCGAGCTGCG	CCGAGATGTTTAAAGCAAGCGTTTT	17	7942	9713	TFEB	84456	10868	L3MBTL3
DBDNTAG000053	ADDNTAG003757	Dn-Dn	TTCTTTTTAGATGTCGCGAGCTGCG	GCCAGCTTATTGTCAAGCGGCGATC	2	7942	9713	TFEB	7918	4771	GPANK1
DBDNTAG000053	ADDNTAG003760	Dn-Dn	TTCTTTTTAGATGTCGCGAGCTGCG	ACCATAAACAATATAACCGGTCTAA	32	7942	9713	TFEB	84324	434	SARNP
DBDNTAG000053	ADDNTAG003762	Dn-Dn	TTCTTTTTAGATGTCGCGAGCTGCG	TCCTTCCGCGTCCTGACAAGACCCC	12	7942	9713	TFEB	4174	19	MCM5
DBDNTAG000053	ADDNTAG003764	Dn-Dn	TTCTTTTTAGATGTCGCGAGCTGCG	ACCGTCCCAGTGGGCAAGATAAAGT	18	7942	9713	TFEB	246329	4447	STAC3
DBDNTAG000053	ADDNTAG003770	Dn-Dn	TTCTTTTTAGATGTCGCGAGCTGCG	CGGTTTACCCTTGTACCCACTGAGA	13	7942	9713	TFEB	6500	6671	SKP1
DBDNTAG000053	ADDNTAG003794	Dn-Dn	TTCTTTTTAGATGTCGCGAGCTGCG	ACCCCTCCCTTCTGCCGACCTCTCT	8	7942	9713	TFEB	55165	4717	CEP55
DBDNTAG000053	ADDNTAG003795	Dn-Dn	TTCTTTTTAGATGTCGCGAGCTGCG	ATTCGCGAACTTCGCACAATTCCGC	4	7942	9713	TFEB	567	10041	B2M
DBDNTAG000053	ADDNTAG003799	Dn-Dn	TTCTTTTTAGATGTCGCGAGCTGCG	AAACATGCCGTGTTGCGCGCCGTCC	11	7942	9713	TFEB	92906	6535	HNRNPLL
DBDNTAG000053	ADDNTAG003811	Dn-Dn	TTCTTTTTAGATGTCGCGAGCTGCG	TCAGTAGTTCACCGGACATAAAGCT	11	7942	9713	TFEB	10197	4061	PSME3
DBDNTAG000053	ADDNTAG003817	Dn-Dn	TTCTTTTTAGATGTCGCGAGCTGCG	TAGTCATAGATCAACGTGCTAACTA	3	7942	9713	TFEB	85403	10507	EAF1
DBDNTAG000053	ADDNTAG003822	Dn-Dn	TTCTTTTTAGATGTCGCGAGCTGCG	ATCCTTCCCTCCAGCCAAATATGTC	35	7942	9713	TFEB	3628	469	INPP1
DBDNTAG000053	ADDNTAG003825	Dn-Dn	TTCTTTTTAGATGTCGCGAGCTGCG	AATTCGGCAAACCGAGTTATGGGGA	12	7942	9713	TFEB	64783	4975	RBM15
DBDNTAG000053	ADDNTAG003849	Dn-Dn	TTCTTTTTAGATGTCGCGAGCTGCG	TGCTGCAGCAGTTTTTCCATAAACG	6	7942	9713	TFEB	64432	3828	MRPS25
DBDNTAG000053	ADDNTAG003856	Dn-Dn	TTCTTTTTAGATGTCGCGAGCTGCG	ATCCGGCCCCATAGAACAATCTCGA	3	7942	9713	TFEB	5187	9470	PER1
DBDNTAG000053	ADDNTAG003857	Dn-Dn	TTCTTTTTAGATGTCGCGAGCTGCG	TACCTTCCCCCCCTCCGTCTTTCCG	8	7942	9713	TFEB	3612	5570	IMPA1
DBDNTAG000053	ADDNTAG003861	Dn-Dn	TTCTTTTTAGATGTCGCGAGCTGCG	ACTAGCAAAAATCAATATAATGGA	2	7942	9713	TFEB	83417	56797	FCRL4
DBDNTAG000053	ADDNTAG003863	Dn-Dn	TTCTTTTTAGATGTCGCGAGCTGCG	ACCGATACTCTAACGTTAACTACAA	24	7942	9713	TFEB	55599	3040	RNPC3
DBDNTAG000053	ADDNTAG003864	Dn-Dn	TTCTTTTTAGATGTCGCGAGCTGCG	TACCAGTGACCGCGAAGGTTTAGAG	6	7942	9713	TFEB	84726	647	PRRC2B
DBDNTAG000053	ADDNTAG003865	Dn-Dn	TTCTTTTTAGATGTCGCGAGCTGCG	CGCCCTTTAACTAAAGTACCTAACT	1	7942	9713	TFEB	2584	3414	GALK1
DBDNTAG000053	ADDNTAG003873	Dn-Dn	TTCTTTTTAGATGTCGCGAGCTGCG	AACTAAGGCAGATGGTATCGACATC	3	7942	9713	TFEB	51545	3626	ZNF581
DBDNTAG000053	ADDNTAG003887	Dn-Dn	TTCTTTTTAGATGTCGCGAGCTGCG	TTAAGAATTAAAGACACTTGAATTT	5	7942	9713	TFEB	79145	7466	CHCHD7
DBDNTAG000053	ADDNTAG003892	Dn-Dn	TTCTTTTTAGATGTCGCGAGCTGCG	AAGATTCAGAGTTATCACGGCAAAC	6	7942	9713	TFEB	11117	8967	EMILIN1
DBDNTAG000053	ADDNTAG003895	Dn-Dn	TTCTTTTTAGATGTCGCGAGCTGCG	TTATTAACAAACAATTTCCCTTCCA	19	7942	9713	TFEB	196472	2221	FAM71C
DBDNTAG000053	ADDNTAG003910	Dn-Dn	TTCTTTTTAGATGTCGCGAGCTGCG	AATCGGGACGAGGTGGAGGTGGTCC	4	7942	9713	TFEB	8649	13119	LAMTOR3
DBDNTAG000053	ADDNTAG003915	Dn-Dn	TTCTTTTTAGATGTCGCGAGCTGCG	CAGCTTACGGGTTGCCGAATAGTAA	14	7942	9713	TFEB	84908	7670	FAM136A
DBDNTAG000053	ADDNTAG003916	Dn-Dn	TTCTTTTTAGATGTCGCGAGCTGCG	CCCAGCTAGTGCCACCACACCTGCC	5	7942	9713	TFEB	410	7320	ARSA
DBDNTAG000053	ADDNTAG003923	Dn-Dn	TTCTTTTTAGATGTCGCGAGCTGCG	ACTGCGTTGCACCTATATCAAGTA	28	7942	9713	TFEB	283385	10821	MORN3
DBDNTAG000053	ADDNTAG003925	Dn-Dn	TTCTTTTTAGATGTCGCGAGCTGCG	CAGTCTGACCGGAATGCAACGCCCT	4	7942	9713	TFEB	57715	8604	SEMA4G
DBDNTAG000053	ADDNTAG003929	Dn-Dn	TTCTTTTTAGATGTCGCGAGCTGCG	AAAAGGCACGCCAGCTTCTCCTGTG	5	7942	9713	TFEB	653	8330	BMP5
DBDNTAG000053	ADDNTAG003934	Dn-Dn	TTCTTTTTAGATGTCGCGAGCTGCG	GCTAGCAGATTAAGTCGCCCTTTGG	1	7942	9713	TFEB	163	4761	AP2B1
DBDNTAG000053	ADDNTAG003939	Dn-Dn	TTCTTTTTAGATGTCGCGAGCTGCG	CACGCCGAGTACACAGGCCAGGCTG	4	7942	9713	TFEB	80723	1149	SLC35G2
DBDNTAG000053	ADDNTAG003941	Dn-Dn	TTCTTTTTAGATGTCGCGAGCTGCG	CGATTGAGTGAGCAATGTAATACAG	21	7942	9713	TFEB	8463	5240	TEAD2
DBDNTAG000053	ADDNTAG003942	Dn-Dn	TTCTTTTTAGATGTCGCGAGCTGCG	TCAGCGGACCCGCCCGACCGTCCTA	2	7942	9713	TFEB	9967	53086	THRAP3
DBDNTAG000053	ADDNTAG003955	Dn-Dn	TTCTTTTTAGATGTCGCGAGCTGCG	TGGCCTTTGAGGAAAATGCGAGAAC	7	7942	9713	TFEB	158427	8768	TSTD2
DBDNTAG000053	ADDNTAG003959	Dn-Dn	TTCTTTTTAGATGTCGCGAGCTGCG	CCCCGCTCAAATGGCGTGGCGAGAC	11	7942	9713	TFEB	5936	9996	RBM4
DBDNTAG000053	ADDNTAG003962	Dn-Dn	TTCTTTTTAGATGTCGCGAGCTGCG	ATGCAGATAGTGTAACCTTTTCGTC	3	7942	9713	TFEB	27004	13575
DBDNTAG000053	ADDNTAG003968	Dn-Dn	TTCTTTTTAGATGTCGCGAGCTGCG	CGTCCGACTGTCAGAGTACCCAATA	5	7942	9713	TFEB	178	14896	AGL
DBDNTAG000053	ADDNTAG003969	Dn-Dn	TTCTTTTTAGATGTCGCGAGCTGCG	AACAAGGGCCTTGCTATATGACAGA	4	7942	9713	TFEB	91653	8764	BOC
DBDNTAG000053	ADDNTAG003972	Dn-Dn	TTCTTTTTAGATGTCGCGAGCTGCG	CGGGCCTACTACAGCTACTGGCAAC	6	7942	9713	TFEB	2246	9975	FGF1
DBDNTAG000053	ADDNTAG003973	Dn-Dn	TTCTTTTTAGATGTCGCGAGCTGCG	CCCATTTGCCATACGCCCTGGCCGA	7	7942	9713	TFEB	84456	10868	L3MBTL3
DBDNTAG000053	ADDNTAG003980	Dn-Dn	TTCTTTTTAGATGTCGCGAGCTGCG	CACCTCCCGATTCTGCCCTCCCTCT	21	7942	9713	TFEB	7329	3129	UBE2I
DBDNTAG000053	ADDNTAG003985	Dn-Dn	TTCTTTTTAGATGTCGCGAGCTGCG	GAAGCCGTGTACACGAGTAGCACTC	9	7942	9713	TFEB	10286	5562	BCAS2
DBDNTAG000053	ADDNTAG003988	Dn-Dn	TTCTTTTTAGATGTCGCGAGCTGCG	CTATCCTCTGTTTATCGATCTACCG	8	7942	9713	TFEB	51065	5640	RPS27L
DBDNTAG000053	ADDNTAG003996	Dn-Dn	TTCTTTTTAGATGTCGCGAGCTGCG	ACACAAGCCGCCCGAACATTCAGGC	18	7942	9713	TFEB	8939	5135	FUBP3
DBDNTAG000053	ADDNTAG003997	Dn-Dn	TTCTTTTTAGATGTCGCGAGCTGCG	TCGTTTTCCAAGAAGTATGACCCCC	14	7942	9713	TFEB	318	4276	NUDT2
DBDNTAG000053	ADDNTAG004002	Dn-Dn	TTCTTTTTAGATGTCGCGAGCTGCG	GGGAACTGCTAACAGGGTATATCCA	13	7942	9713	TFEB	5469	10960	MED1
DBDNTAG000053	ADDNTAG004004	Dn-Dn	TTCTTTTTAGATGTCGCGAGCTGCG	AACTTAAAAATTGAATGTTTGTAAA	5	7942	9713	TFEB	471	5438	ATIC
DBDNTAG000053	ADDNTAG004005	Dn-Dn	TTCTTTTTAGATGTCGCGAGCTGCG	CCTAGAGGCCCTCGATCTTGTAACAC	1	7942	9713	TFEB	10494	5174	STK25
DBDNTAG000053	ADDNTAG004008	Dn-Dn	TTCTTTTTAGATGTCGCGAGCTGCG	CCTCTGACGTAACCGCGTAAGACTG	7	7942	9713	TFEB	1081	6285	CGA
DBDNTAG000053	ADDNTAG004025	Dn-Dn	TTCTTTTTAGATGTCGCGAGCTGCG	AGTTAAAACTCCAATAAGCTATCCG	7	7942	9713	TFEB	2131	3419	EXT1
DBDNTAG000053	ADDNTAG004026	Dn-Dn	TTCTTTTTAGATGTCGCGAGCTGCG	GGGAACACCGCGCTTGGTATACTCT	2	7942	9713	TFEB	117178	10081	SSX2IP
DBDNTAG000053	ADDNTAG004027	Dn-Dn	TTCTTTTTAGATGTCGCGAGCTGCG	CACATTTCCTAGCAGCACGTACCTT	3	7942	9713	TFEB	85865	7914	GTPBP10
DBDNTAG000053	ADDNTAG004030	Dn-Dn	TTCTTTTTAGATGTCGCGAGCTGCG	TTTACCCAGGTCTCTCGCGTCGATT	2	7942	9713	TFEB	27335	5232	EIF3K
DBDNTAG000053	ADDNTAG004037	Dn-Dn	TTCTTTTTAGATGTCGCGAGCTGCG	ACGAACTTTAATGTACAATCCAGCG	48	7942	9713	TFEB	3109	2556	HLA-DMB
DBDNTAG000053	ADDNTAG004045	Dn-Dn	TTCTTTTTAGATGTCGCGAGCTGCG	AACAATTCTACTATGGGGGGAGATT	21	7942	9713	TFEB	3106	979	HLA-B
DBDNTAG000053	ADDNTAG004051	Dn-Dn	TTCTTTTTAGATGTCGCGAGCTGCG	AAGGCCATACGAACGGCTGTTGATA	9	7942	9713	TFEB	7203	5319	CCT3
DBDNTAG000053	ADDNTAG004060	Dn-Dn	TTCTTTTTAGATGTCGCGAGCTGCG	TTCTCGACTTTTTTTTCTTTCATCTA	2	7942	9713	TFEB	29127	10088	RACGAP1
DBDNTAG000053	ADDNTAG004068	Dn-Dn	TTCTTTTTAGATGTCGCGAGCTGCG	CCGTGGCCGGTCTTAGCCCCGAGCT	10	7942	9713	TFEB	55324	6034	ABCF3
DBDNTAG000053	ADDNTAG004071	Dn-Dn	TTCTTTTTAGATGTCGCGAGCTGCG	GTATACGAAAAAGCACAGAGACTAT	5	7942	9713	TFEB	1879	11153	EBF1
DBDNTAG000053	ADDNTAG004073	Dn-Dn	TTCTTTTTAGATGTCGCGAGCTGCG	CTTGGCATTAGTTCTTCCACTACTC	4	7942	9713	TFEB	8522	3326	GAS7
DBDNTAG000053	ADDNTAG004079	Dn-Dn	TTCTTTTTAGATGTCGCGAGCTGCG	ACCATTACACTCGCACGAGTGGGTT	26	7942	9713	TFEB	410	7320	ARSA
DBDNTAG000053	ADDNTAG004085	Dn-Dn	TTCTTTTTAGATGTCGCGAGCTGCG	AGAGCTACCGCTCCGGCAACGCCGC	5	7942	9713	TFEB	539	6684	ATP5O
DBDNTAG000053	ADDNTAG004089	Dn-Dn	TTCTTTTTAGATGTCGCGAGCTGCG	TTGCAGACCAAGCTCTTAGGTGCCC	9	7942	9713	TFEB	55716	248	LMBR1L
DBDNTAG000053	ADDNTAG004091	Dn-Dn	TTCTTTTTAGATGTCGCGAGCTGCG	TAGCAAACTTCAAATGCAAGGAAGC	9	7942	9713	TFEB	6271	5964	S100A1
DBDNTAG000053	ADDNTAG004102	Dn-Dn	TTCTTTTTAGATGTCGCGAGCTGCG	AGTGCCCCTCCCGCTCTGAGTGTGG	14	7942	9713	TFEB	3105	2789	HLA-A
DBDNTAG000053	ADDNTAG004107	Dn-Dn	TTCTTTTTAGATGTCGCGAGCTGCG	GTTTGACGTGCGCTTCCCCACCGAT	9	7942	9713	TFEB	2277	8353	FIGF
DBDNTAG000053	ADDNTAG004119	Dn-Dn	TTCTTTTTAGATGTCGCGAGCTGCG	GAGAACAACGAAATAGCATGGAAT	1	7942	9713	TFEB	64770	2304	CCDC14
DBDNTAG000053	ADDNTAG004128	Dn-Dn	TTCTTTTTAGATGTCGCGAGCTGCG	TAACAGGGGACCCACTTATGCGCCT	12	7942	9713	TFEB	665	2427	BNIP3L
DBDNTAG000053	ADDNTAG004130	Dn-Dn	TTCTTTTTAGATGTCGCGAGCTGCG	ACCGGTCCAAAGATCAATAAATAAT	2	7942	9713	TFEB	11163	7272	NUDT4
DBDNTAG000053	ADDNTAG004131	Dn-Dn	TTCTTTTTAGATGTCGCGAGCTGCG	CCGATGCGATCTCTGTACCGACGTT	11	7942	9713	TFEB	10186	12995	LHFP
DBDNTAG000053	ADDNTAG004137	Dn-Dn	TTCTTTTTAGATGTCGCGAGCTGCG	CACGAGGCGAACAGGCGATGCTATT	6	7942	9713	TFEB	2669	1427	GEM
DBDNTAG000053	ADDNTAG004138	Dn-Dn	TTCTTTTTAGATGTCGCGAGCTGCG	TCTGCGACTACTATTACAGACTAAA	2	7942	9713	TFEB	5159	8409	PDGFRB
DBDNTAG000053	ADDNTAG004141	Dn-Dn	TTCTTTTTAGATGTCGCGAGCTGCG	ACAGCTGAACGCCCTTACCAATGGC	4	7942	9713	TFEB	10978	3959	CLP1
DBDNTAG000053	ADDNTAG004144	Dn-Dn	TTCTTTTTAGATGTCGCGAGCTGCG	CAACCGAGAATCGGGAAATATTTTC	4	7942	9713	TFEB	56891	13142	LGALS14
DBDNTAG000053	ADDNTAG004150	Dn-Dn	TTCTTTTTAGATGTCGCGAGCTGCG	CCCTTTGTCCCAAAGTTACATCTTC	1	7942	9713	TFEB	7690	11184	ZNF131
DBDNTAG000053	ADDNTAG004152	Dn-Dn	TTCTTTTTAGATGTCGCGAGCTGCG	GCCGCAGAGTCGTAGAACTTCGA	8	7942	9713	TFEB	4747	10981	NEFL
DBDNTAG000053	ADDNTAG004169	Dn-Dn	TTCTTTTTAGATGTCGCGAGCTGCG	GATATCATCGCCAATACTTCCCTGA	6	7942	9713	TFEB	147872	9267	CCDC155
DBDNTAG000053	ADDNTAG004183	Dn-Dn	TTCTTTTTAGATGTCGCGAGCTGCG	ATGAAGGATACGTATTTTCCAAACC	6	7942	9713	TFEB	1019	4019	CDK4
DBDNTAG000053	ADDNTAG004185	Dn-Dn	TTCTTTTTAGATGTCGCGAGCTGCG	TGGAGAATTGTCACCCTACCCTCGA	2	7942	9713	TFEB	5159	8409	PDGFRB
DBDNTAG000053	ADDNTAG004187	Dn-Dn	TTCTTTTTAGATGTCGCGAGCTGCG	CCTGGTCTCCCCAGATGGACTGATC	9	7942	9713	TFEB	64581	9137	DKFZp686L24211
DBDNTAG000053	ADDNTAG004197	Dn-Dn	TTCTTTTTAGATGTCGCGAGCTGCG	CAGTTGATGATACATAATCTAGAAC	10	7942	9713	TFEB	55957	2864	LIN37
DBDNTAG000053	ADDNTAG004201	Dn-Dn	TTCTTTTTAGATGTCGCGAGCTGCG	CCCCGATACGCGGCCCTGACCTACC	7	7942	9713	TFEB	27040	7273	LAT
DBDNTAG000053	ADDNTAG004202	Dn-Dn	TTCTTTTTAGATGTCGCGAGCTGCG	TACTTCATTACTTGAATAGAATCCT	2	7942	9713	TFEB	55599	3040	RNPC3
DBDNTAG000053	ADDNTAG004206	Dn-Dn	TTCTTTTTAGATGTCGCGAGCTGCG	TATCATTCGAGATGTCATTTGCTGG	19	7942	9713	TFEB	6934	9999	TCF7L2
DBDNTAG000053	ADDNTAG004211	Dn-Dn	TTCTTTTTAGATGTCGCGAGCTGCG	CGGATTCCTACCATCGCGTAATGAG	18	7942	9713	TFEB	10399	2446	GNB2L1
DBDNTAG000053	ADDNTAG004215	Dn-Dn	TTCTTTTTAGATGTCGCGAGCTGCG	AAACAGAATAGCATAGGCGAGTTAA	2	7942	9713	TFEB	54880	12054	BCOR
DBDNTAG000053	ADDNTAG004216	Dn-Dn	TTCTTTTTAGATGTCGCGAGCTGCG	CGTACTAGCAGTTCTCTACTTTATA	10	7942	9713	TFEB	64170	5439	CARD9
DBDNTAG000053	ADDNTAG004227	Dn-Dn	TTCTTTTTAGATGTCGCGAGCTGCG	TGACTGAAAGCTGTCTATACTGAAG	15	7942	9713	TFEB	3579	10160	CXCR2
DBDNTAG000053	ADDNTAG004231	Dn-Dn	TTCTTTTTAGATGTCGCGAGCTGCG	GCAACCCCGTCCGACACGCATCGTC	15	7942	9713	TFEB	7020	2584	TFAP2A
DBDNTAG000053	ADDNTAG004249	Dn-Dn	TTCTTTTTAGATGTCGCGAGCTGCG	ATAATGTGGACTGGGTTGCGTTAAA	3	7942	9713	TFEB	2275	5359	FHL3
DBDNTAG000053	ADDNTAG004253	Dn-Dn	TTCTTTTTAGATGTCGCGAGCTGCG	TCTCACCCATTTCCCTTGATCTTCA	7	7942	9713	TFEB	117177	472	RAB3IP
DBDNTAG000053	ADDNTAG004258	Dn-Dn	TTCTTTTTAGATGTCGCGAGCTGCG	ACACGACCTTCATCGCCAAATAACT	13	7942	9713	TFEB	27111	4161	SDCBP2
DBDNTAG000053	ADDNTAG004262	Dn-Dn	TTCTTTTTAGATGTCGCGAGCTGCG	TTCGATCCGCCACGTCGCCACTCGC	14	7942	9713	TFEB	5013	5285	OTX1
DBDNTAG000053	ADDNTAG004267	Dn-Dn	TTCTTTTTAGATGTCGCGAGCTGCG	TTCGAACTATTTCTTTTAATGGCAA	15	7942	9713	TFEB	10248	7440	POP7
DBDNTAG000053	ADDNTAG004268	Dn-Dn	TTCTTTTTAGATGTCGCGAGCTGCG	CGCCGAATACTTAAGCCATTCTAAT	1	7942	9713	TFEB	840	280	CASP7
DBDNTAG000053	ADDNTAG004275	Dn-Dn	TTCTTTTTAGATGTCGCGAGCTGCG	AAGGTGGGTAGAGCACTAGTCCCTT	11	7942	9713	TFEB	8522	3326	GAS7
DBDNTAG000053	ADDNTAG004281	Dn-Dn	TTCTTTTTAGATGTCGCGAGCTGCG	ACAGGAGCGCCGCAATACCGTAAGT	6	7942	9713	TFEB	2353	4345	FOS
DBDNTAG000053	ADDNTAG004284	Dn-Dn	TTCTTTTTAGATGTCGCGAGCTGCG	TCGGTGAACGAACTAACCTCTCCCA	1	7942	9713	TFEB	84908	7670	FAM136A
DBDNTAG000053	ADDNTAG004293	Dn-Dn	TTCTTTTTAGATGTCGCGAGCTGCG	CCGACATAGCATAATCTGTTCCGTG	39	7942	9713	TFEB	57654	12601	UVSSA
DBDNTAG000053	ADDNTAG004294	Dn-Dn	TTCTTTTTAGATGTCGCGAGCTGCG	ATCTAGTTGCGTAATGGTTAGAATC	3	7942	9713	TFEB	2132	6892	EXT2
DBDNTAG000053	ADDNTAG004298	Dn-Dn	TTCTTTTTAGATGTCGCGAGCTGCG	CCCGTCTAAAGGCCACGAGGACGTA	16	7942	9713	TFEB	3492	12271
DBDNTAG000053	ADDNTAG004300	Dn-Dn	TTCTTTTTAGATGTCGCGAGCTGCG	CCCATCGCCAATCGTACTAGATGCA	7	7942	9713	TFEB	57715	8604	SEMA4G
DBDNTAG000053	ADDNTAG004306	Dn-Dn	TTCTTTTTAGATGTCGCGAGCTGCG	ATGCCGTCGACAAAAGTCTTGACAC	3	7942	9713	TFEB	8031	2434	NCOA4
DBDNTAG000053	ADDNTAG004307	Dn-Dn	TTCTTTTTAGATGTCGCGAGCTGCG	TCACCATCATGCTCGTAGATTCGTA	2	7942	9713	TFEB	199221	8114	DZIP1L
DBDNTAG000053	ADDNTAG004309	Dn-Dn	TTCTTTTTAGATGTCGCGAGCTGCG	AATATGCTGTTAGGTCGAAACACCA	13	7942	9713	TFEB	6500	6671	SKP1
DBDNTAG000053	ADDNTAG004310	Dn-Dn	TTCTTTTTAGATGTCGCGAGCTGCG	GTAGTGGGATGCTTGTGCTGCTGCG	40	7942	9713	TFEB	55902	6914	ACSS2
DBDNTAG000053	ADDNTAG004312	Dn-Dn	TTCTTTTTAGATGTCGCGAGCTGCG	CTCACTGATCTAAATCCTGAGCATA	15	7942	9713	TFEB	835	3197	hCG_20684
DBDNTAG000053	ADDNTAG004318	Dn-Dn	TTCTTTTTAGATGTCGCGAGCTGCG	CACATGAGGCGCCTGTACTACACGG	4	7942	9713	TFEB	91442	7886	FAAP24
DBDNTAG000053	ADDNTAG004322	Dn-Dn	TTCTTTTTAGATGTCGCGAGCTGCG	CCACGCACATGAGCGCTTCCTGACA	6	7942	9713	TFEB	375	2439	ARF1
DBDNTAG000053	ADDNTAG004323	Dn-Dn	TTCTTTTTAGATGTCGCGAGCTGCG	CGACTGTTACGGATTCTCAAGTCC	8	7942	9713	TFEB	5890	8346	RAD51B
DBDNTAG000053	ADDNTAG004325	Dn-Dn	TTCTTTTTAGATGTCGCGAGCTGCG	GCGGGTTCAGTGCGTACCGCTTTCA	12	7942	9713	TFEB	5970	9032	RELA
DBDNTAG000053	ADDNTAG004326	Dn-Dn	TTCTTTTTAGATGTCGCGAGCTGCG	CAGCAAACTCGCTTTAAAAGGATAG	7	7942	9713	TFEB	5452	5068	POU2F2
DBDNTAG000053	ADDNTAG004328	Dn-Dn	TTCTTTTTAGATGTCGCGAGCTGCG	CCACTGAATGATAATCCACTCATAC	1	7942	9713	TFEB	7849	6077	PAX8
DBDNTAG000053	ADDNTAG004329	Dn-Dn	TTCTTTTTAGATGTCGCGAGCTGCG	TGGCTCCGTGAGCCGATCAGATTAG	9	7942	9713	TFEB	2237	3978	FEN1
DBDNTAG000053	ADDNTAG004330	Dn-Dn	TTCTTTTTAGATGTCGCGAGCTGCG	GCCCAAATTCTATGCCAACTGCCAC	12	7942	9713	TFEB	729991	9076	MEF2BNB
DBDNTAG000053	ADDNTAG004331	Dn-Dn	TTCTTTTTAGATGTCGCGAGCTGCG	AGCCGACGTACTTCAGATGGTCCCGCAC	11	7942	9713	TFEB	116540	7171	MRPL53
DBDNTAG000053	ADDNTAG004332	Dn-Dn	TTCTTTTTAGATGTCGCGAGCTGCG	GCCGACTTCGCAGAGACCTGGTAAA	14	7942	9713	TFEB	4194	14319	MDM4
DBDNTAG000053	ADDNTAG004344	Dn-Dn	TTCTTTTTAGATGTCGCGAGCTGCG	GCCGCTAATATCGCACACTCTGGTA	2	7942	9713	TFEB	7409	6612	VAV1
DBDNTAG000053	ADDNTAG004349	Dn-Dn	TTCTTTTTAGATGTCGCGAGCTGCG	GGGTTCTGGCGTGACGAGCGCCCCA	10	7942	9713	TFEB	1398	2709	CRK
DBDNTAG000053	ADDNTAG004352	Dn-Dn	TTCTTTTTAGATGTCGCGAGCTGCG	ACCCCCACGCACCCCCTCGCTCCCA	12	7942	9713	TFEB	10933	4430	MORF4L1
DBDNTAG000053	ADDNTAG004353	Dn-Dn	TTCTTTTTAGATGTCGCGAGCTGCG	GGACTACCAAGGAGTAAAATTTGCG	11	7942	9713	TFEB	55165	4717	CEP55
DBDNTAG000053	ADDNTAG004354	Dn-Dn	TTCTTTTTAGATGTCGCGAGCTGCG	CGGGGTGCTGCGCATACTCCGGCCG	4	7942	9713	TFEB		55971
DBDNTAG000053	ADDNTAG004355	Dn-Dn	TTCTTTTTAGATGTCGCGAGCTGCG	TATCGGCGCTTGGCGTCCGCTCGCA	6	7942	9713	TFEB	2263	71073	FGFR2
DBDNTAG000053	ADDNTAG004358	Dn-Dn	TTCTTTTTAGATGTCGCGAGCTGCG	TGGTTATATATTAAGAGACACTCAT	14	7942	9713	TFEB	5534	8316	PPP3R1
DBDNTAG000053	ADDNTAG004366	Dn-Dn	TTCTTTTTAGATGTCGCGAGCTGCG	GACTCCCGCCCACTTACGTTTATAC	2	7942	9713	TFEB	5711	7647	PSMD5
DBDNTAG000053	ADDNTAG004375	Dn-Dn	TTCTTTTTAGATGTCGCGAGCTGCG	CTACACACTCTTGAAAACTAAAACA	5	7942	9713	TFEB	79078	3753	C1orf50
DBDNTAG000053	ADDNTAG004376	Dn-Dn	TTCTTTTTAGATGTCGCGAGCTGCG	ATGTCACGAAGATGAGACAACATAA	3	7942	9713	TFEB	7866	5250	IFRD2
DBDNTAG000053	ADDNTAG004384	Dn-Dn	TTCTTTTTAGATGTCGCGAGCTGCG	GCGTTCTTTGTTATTCCAATACTAG	11	7942	9713	TFEB	2584	3414	GALK1
DBDNTAG000053	ADDNTAG004404	Dn-Dn	TTCTTTTTAGATGTCGCGAGCTGCG	CCCTCTACGCCACAACGACCCTATT	2	7942	9713	TFEB	79145	7466	CHCHD7
DBDNTAG000053	ADDNTAG004418	Dn-Dn	TTCTTTTTAGATGTCGCGAGCTGCG	CGCGACAGTCCTATCGTACAACTAC	2	7942	9713	TFEB	2885	8010	GRB2
DBDNTAG000053	ADDNTAG004419	Dn-Dn	TTCTTTTTAGATGTCGCGAGCTGCG	CTCGCCTAACATAGAGAACATTTGC	8	7942	9713	TFEB	64783	4975	RBM15
DBDNTAG000053	ADDNTAG004424	Dn-Dn	TTCTTTTTAGATGTCGCGAGCTGCG	TGTAGGACTAGCAAAGACTTGTGAT	4	7942	9713	TFEB	7157	3774	TP53
DBDNTAG000053	ADDNTAG004430	Dn-Dn	TTCTTTTTAGATGTCGCGAGCTGCG	CGACATCCTCCACGGTTGAAACCGC	1	7942	9713	TFEB	51065	5640	RPS27L
DBDNTAG000053	ADDNTAG004432	Dn-Dn	TTCTTTTTAGATGTCGCGAGCTGCG	AACACAGCAAACTGAATGGAACAAA	2	7942	9713	TFEB	23092	14545	ARHGAP26
DBDNTAG000053	ADDNTAG004450	Dn-Dn	TTCTTTTTAGATGTCGCGAGCTGCG	TCTCGCGCTGGCCATTCATATCCTT	5	7942	9713	TFEB	10142	14138	AKAP9
DBDNTAG000053	ADDNTAG004457	Dn-Dn	TTCTTTTTAGATGTCGCGAGCTGCG	CTCTACGCCACTGATCGTCAGACCA	24	7942	9713	TFEB	6794	5410	STK11
DBDNTAG000053	ADDNTAG004466	Dn-Dn	TTCTTTTTAGATGTCGCGAGCTGCG	AACTTGCTAAACGCGAAGTGCTTAG	2	7942	9713	TFEB	56904	6148	SH3GLB2
DBDNTAG000053	ADDNTAG004478	Dn-Dn	TTCTTTTTAGATGTCGCGAGCTGCG	TGCTCGAACCAGTCGCCAACATACC	19	7942	9713	TFEB	3107	4335	HLA-C
DBDNTAG000053	ADDNTAG004488	Dn-Dn	TTCTTTTTAGATGTCGCGAGCTGCG	CTCTTGCACATATAACGGAGAAGCA	15	7942	9713	TFEB	4693	9314	NDP
DBDNTAG000053	ADDNTAG004490	Dn-Dn	TTCTTTTTAGATGTCGCGAGCTGCG	GCGGTTAAGTAGGATTGTACATGGA	6	7942	9713	TFEB	9050	9428	PSTPIP2
DBDNTAG000053	ADDNTAG004494	Dn-Dn	TTCTTTTTAGATGTCGCGAGCTGCG	GCTCCCTCACGTTTGGTAATATCT	8	7942	9713	TFEB	3817	5451	KLK2
DBDNTAG000053	ADDNTAG004498	Dn-Dn	TTCTTTTTAGATGTCGCGAGCTGCG	GGCCCCGCTTTCTTCCCACCTGGCC	7	7942	9713	TFEB	57568	563	SIPA1L2
DBDNTAG000053	ADDNTAG004502	Dn-Dn	TTCTTTTTAGATGTCGCGAGCTGCG	CGCCCCTTGCACCCCCTCTTCCGCT	5	7942	9713	TFEB	9724	56199	UTP14C
DBDNTAG000053	ADDNTAG004518	Dn-Dn	TTCTTTTTAGATGTCGCGAGCTGCG	CACCTACACGCCTCTCGCTTCGGCT	14	7942	9713	TFEB	1264	1395	CNN1
DBDNTAG000053	ADDNTAG004522	Dn-Dn	TTCTTTTTAGATGTCGCGAGCTGCG	ATTTCCGGTTATTTTCATATCATT	4	7942	9713	TFEB	1647	6876	GADD45A
DBDNTAG000053	ADDNTAG004525	Dn-Dn	TTCTTTTTAGATGTCGCGAGCTGCG	GTGAGAAACAACTTACAAACCATAC	7	7942	9713	TFEB	51274	15026	KLF3
DBDNTAG000053	ADDNTAG004527	Dn-Dn	TTCTTTTTAGATGTCGCGAGCTGCG	GACCGTTAAAAAGGTTCTAGTTCGG	1	7942	9713	TFEB	387032	7101	ZKSCAN4
DBDNTAG000053	ADDNTAG004528	Dn-Dn	TTCTTTTTAGATGTCGCGAGCTGCG	CCCGGCCCGGTACCCGTGGATCACA	1	7942	9713	TFEB	3146	56	HMGB1
DBDNTAG000053	ADDNTAG004529	Dn-Dn	TTCTTTTTAGATGTCGCGAGCTGCG	AGTGTCGCCGTTACCTTTTTCGACC	4	7942	9713	TFEB	6794	5410	STK11
DBDNTAG000053	ADDNTAG004530	Dn-Dn	TTCTTTTTAGATGTCGCGAGCTGCG	CTATCCCCCCACTCTCCCCGTTACA	9	7942	9713	TFEB	472	14270	ATM
DBDNTAG000053	ADDNTAG004534	Dn-Dn	TTCTTTTTAGATGTCGCGAGCTGCG	CCCCTCCCGGTGGCTCCCCTGACCC	2	7942	9713	TFEB	1264	1395	CNN1
DBDNTAG000053	ADDNTAG004549	Dn-Dn	TTCTTTTTAGATGTCGCGAGCTGCG	AGGACGGGCAAGTTGTTGAACTTAG	22	7942	9713	TFEB	598	5989	BCL2L1
DBDNTAG000053	ADDNTAG004551	Dn-Dn	TTCTTTTTAGATGTCGCGAGCTGCG	CCGCGCTCAACCTCCCTGCCACCC	9	7942	9713	TFEB	10664	6173	CTCF
DBDNTAG000053	ADDNTAG004558	Dn-Dn	TTCTTTTTAGATGTCGCGAGCTGCG	ACCTCGGATAAGAACGGCTCTCATG	2	7942	9713	TFEB	9409	3837	PEX16
DBDNTAG000053	ADDNTAG004562	Dn-Dn	TTCTTTTTAGATGTCGCGAGCTGCG	TCAAGTCCCGATCCACCCATGACCC	8	7942	9713	TFEB	25800	11347	SLC39A6
DBDNTAG000053	ADDNTAG004566	Dn-Dn	TTCTTTTTAGATGTCGCGAGCTGCG	TAAACAGCTAGTTCCCAATAAAGCG	12	7942	9713	TFEB	539	6684	ATP5O
DBDNTAG000053	ADDNTAG004579	Dn-Dn	TTCTTTTTAGATGTCGCGAGCTGCG	CATGCCAGCTTTAACTTGCGTATC	25	7942	9713	TFEB	51382	7932	ATP6V1D
DBDNTAG000053	ADDNTAG004584	Dn-Dn	TTCTTTTTAGATGTCGCGAGCTGCG	TCGACGTATTAAAACTACGTGAATA	3	7942	9713	TFEB	112942	6801	CFAP36
DBDNTAG000053	ADDNTAG004588	Dn-Dn	TTCTTTTTAGATGTCGCGAGCTGCG	CCAACACAAACGTCGGAAAGCGGTC	14	7942	9713	TFEB	6146	12007	RPL22
DBDNTAG000053	ADDNTAG004596	Dn-Dn	TTCTTTTTAGATGTCGCGAGCTGCG	TACAAATTCCAAATAATTTCACAGT	1	7942	9713	TFEB	254827	13308	NAALADL2
DBDNTAG000053	ADDNTAG004599	Dn-Dn	TTCTTTTTAGATGTCGCGAGCTGCG	TTGCGGCATATCCAGGCTGAGCTGG	11	7942	9713	TFEB	9402	8327	GRAP2
DBDNTAG000053	ADDNTAG004600	Dn-Dn	TTCTTTTTAGATGTCGCGAGCTGCG	TACGAAACCTTGGTTAGCAAACACT	25	7942	9713	TFEB	5690	3295	PSMB2
DBDNTAG000053	ADDNTAG004606	Dn-Dn	TTCTTTTTAGATGTCGCGAGCTGCG	CCTGCGTCCGGTGATCGCTTCATGA	8	7942	9713	TFEB	29115	5269	SAP30BP
DBDNTAG000053	ADDNTAG004615	Dn-Dn	TTCTTTTTAGATGTCGCGAGCTGCG	TAACTGCCCGTGGAGCAAAAGCAAA	22	7942	9713	TFEB	11030	3504	RBPMS
DBDNTAG000053	ADDNTAG004616	Dn-Dn	TTCTTTTTAGATGTCGCGAGCTGCG	GCCATTTAGTCACGATTGACGGAAT	16	7942	9713	TFEB	80723	1149	SLC35G2
DBDNTAG000053	ADDNTAG004618	Dn-Dn	TTCTTTTTAGATGTCGCGAGCTGCG	ATACGAAAATGTTCTTAGGTAATAT	10	7942	9713	TFEB	57568	563	SIPA1L2
DBDNTAG000053	ADDNTAG004620	Dn-Dn	TTCTTTTTAGATGTCGCGAGCTGCG	AACGCTAAAGACTGAAACGTGGCTT	8	7942	9713	TFEB	7157	3774	TP53
DBDNTAG000053	ADDNTAG004623	Dn-Dn	TTCTTTTTAGATGTCGCGAGCTGCG	AACGAATCGACCACTTAGAGCGCAG	11	7942	9713	TFEB	11091	3721	WDR5
DBDNTAG000053	ADDNTAG004643	Dn-Dn	TTCTTTTTAGATGTCGCGAGCTGCG	ATTATTAACCGTGTTCGCACATTCT	27	7942	9713	TFEB	79145	7466	CHCHD7
DBDNTAG000053	ADDNTAG004644	Dn-Dn	TTCTTTTTAGATGTCGCGAGCTGCG	ATGCGTGAGCAGCAAGCGTGTTGTC	3	7942	9713	TFEB	2277	8353	FIGF
DBDNTAG000053	ADDNTAG004645	Dn-Dn	TTCTTTTTAGATGTCGCGAGCTGCG	ACGCCTCCCCCCATTTCCGTACAAG	5	7942	9713	TFEB	4149	377	MAX
DBDNTAG000053	ADDNTAG004650	Dn-Dn	TTCTTTTTAGATGTCGCGAGCTGCG	AGCTCACTGCTTCAACCGTTCCCCT	33	7942	9713	TFEB	64784	72113	CRTC3
DBDNTAG000053	ADDNTAG004657	Dn-Dn	TTCTTTTTAGATGTCGCGAGCTGCG	GCGTCCACCACTCTCCCTCCCTGCT	5	7942	9713	TFEB	694	5844	BTG1
DBDNTAG000053	ADDNTAG004661	Dn-Dn	TTCTTTTTAGATGTCGCGAGCTGCG	AAAAATAGAGGCCACACCTGAAAC	11	7942	9713	TFEB	59343	11350	SENP2
DBDNTAG000053	ADDNTAG004669	Dn-Dn	TTCTTTTTAGATGTCGCGAGCTGCG	CGGCAGTAGAGTACACCGTGAACAC	1	7942	9713	TFEB	7170	995	TPM3
DBDNTAG000053	ADDNTAG004673	Dn-Dn	TTCTTTTTAGATGTCGCGAGCTGCG	GTAAGGACTCGACCTACTGCTACCA	9	7942	9713	TFEB	5502	1290	PPP1R1A
DBDNTAG000053	ADDNTAG004675	Dn-Dn	TTCTTTTTAGATGTCGCGAGCTGCG	ATGGAATAAACAAGCGCGTAGTTAT	15	7942	9713	TFEB	355	2622	FAS
DBDNTAG000053	ADDNTAG004677	Dn-Dn	TTCTTTTTAGATGTCGCGAGCTGCG	GTCGTGCCGACAAAACTAAAGATGT	1	7942	9713	TFEB	3936	2377	LCP1
DBDNTAG000053	ADDNTAG004682	Dn-Dn	TTCTTTTTAGATGTCGCGAGCTGCG	ACACACTCTTCTCCCCTGCGCCTAT	5	7942	9713	TFEB	55388	8578	MCM10
DBDNTAG000053	ADDNTAG004683	Dn-Dn	TTCTTTTTAGATGTCGCGAGCTGCG	CCCCGTTTTAAATCGATTGTGTGGA	4	7942	9713	TFEB	23281	9746	MTUS2
DBDNTAG000053	ADDNTAG004685	Dn-Dn	TTCTTTTTAGATGTCGCGAGCTGCG	TGGATGCCAAGATCGTAGAATCATG	9	7942	9713	TFEB	5598	4495	MAPK7
DBDNTAG000053	ADDNTAG004693	Dn-Dn	TTCTTTTTAGATGTCGCGAGCTGCG	CCAACTCAGACGTTGAGCCGGCAAT	5	7942	9713	TFEB	405	10907	ARNT
DBDNTAG000053	ADDNTAG004696	Dn-Dn	TTCTTTTTAGATGTCGCGAGCTGCG	AAAAGAGGATGCCACGCTTATGCTG	4	7942	9713	TFEB	5890	8346	RAD51B
DBDNTAG000053	ADDNTAG004698	Dn-Dn	TTCTTTTTAGATGTCGCGAGCTGCG	TGTCTCAAATGACTTTCTTCAGCGT	9	7942	9713	TFEB	64098	9281	PARVG
DBDNTAG000053	ADDNTAG004704	Dn-Dn	TTCTTTTTAGATGTCGCGAGCTGCG	ATTCTGTGTTATATATATGGATTA	4	7942	9713	TFEB	5378	9021	PMS1
DBDNTAG000053	ADDNTAG004706	Dn-Dn	TTCTTTTTAGATGTCGCGAGCTGCG	AAAAAATCAAATAAGTCCAGGCGTT	4	7942	9713	TFEB	1627	3370	DBN1
DBDNTAG000053	ADDNTAG004709	Dn-Dn	TTCTTTTTAGATGTCGCGAGCTGCG	CTGGGACGAACTACGTAGCCAAAGC	4	7942	9713	TFEB	6829	12443	SUPT5H
DBDNTAG000053	ADDNTAG004711	Dn-Dn	TTCTTTTTAGATGTCGCGAGCTGCG	CTTCATCTACAGAGTATAAACCTCC	22	7942	9713	TFEB	4149	377	MAX
DBDNTAG000053	ADDNTAG004714	Dn-Dn	TTCTTTTTAGATGTCGCGAGCTGCG	TCGCGTGCTGAACAAGTCTGCAGGT	11	7942	9713	TFEB	91584	1915	PLXNA4
DBDNTAG000053	ADDNTAG004719	Dn-Dn	TTCTTTTTAGATGTCGCGAGCTGCG	AGGCCCTCATACAACTCTTTGCAGG	2	7942	9713	TFEB	207	5348	AKT1
DBDNTAG000053	ADDNTAG004724	Dn-Dn	TTCTTTTTAGATGTCGCGAGCTGCG	ATACGAACCGCGCAAGACTGCTACT	11	7942	9713	TFEB	842	4596	CASP9
DBDNTAG000053	ADDNTAG004738	Dn-Dn	TTCTTTTTAGATGTCGCGAGCTGCG	TGGCACTGCCCGATCCGGTGAAACT	4	7942	9713	TFEB	10248	7440	POP7
DBDNTAG000053	ADDNTAG004741	Dn-Dn	TTCTTTTTAGATGTCGCGAGCTGCG	GATCTTCGTAGTGCACCGCACCAG	8	7942	9713	TFEB	6477	9727	SIAH1
DBDNTAG000053	ADDNTAG004742	Dn-Dn	TTCTTTTTAGATGTCGCGAGCTGCG	GTGCTGTACCCAGTTCAGGCTGCAG	17	7942	9713	TFEB	1026	3192	CDKN1A
DBDNTAG000053	ADDNTAG004744	Dn-Dn	TTCTTTTTAGATGTCGCGAGCTGCG	ATCACAAAGAATCTAACAGCAGAAT	2	7942	9713	TFEB	1856	2949	DVL2
DBDNTAG000053	ADDNTAG004752	Dn-Dn	TTCTTTTTAGATGTCGCGAGCTGCG	CCATTCTCCTGCAGGGCGTGGGCCT	15	7942	9713	TFEB		7194
DBDNTAG000053	ADDNTAG004761	Dn-Dn	TTCTTTTTAGATGTCGCGAGCTGCG	CCCTTCTTGTCCCACTCACCTAAAA	9	7942	9713	TFEB	5894	732	RAF1
DBDNTAG000053	ADDNTAG004774	Dn-Dn	TTCTTTTTAGATGTCGCGAGCTGCG	AGTCTATGTTAACGACTGTAAAGAG	11	7942	9713	TFEB	79005	3364	SCNM1
DBDNTAG000053	ADDNTAG004779	Dn-Dn	TTCTTTTTAGATGTCGCGAGCTGCG	CCTCAATAGATCGATACTGAGTAAT	1	7942	9713	TFEB	4194	14319	MDM4
DBDNTAG000053	ADDNTAG004786	Dn-Dn	TTCTTTTTAGATGTCGCGAGCTGCG	ACCTTTTCCCTAAACACTGGATTCC	9	7942	9713	TFEB	4589	8366	MUC7
DBDNTAG000053	ADDNTAG004792	Dn-Dn	TTCTTTTTAGATGTCGCGAGCTGCG	CCCGATCTCACGTGTCCCGTTTGCA	6	7942	9713	TFEB	64223	245	MLST8
DBDNTAG000053	ADDNTAG004794	Dn-Dn	TTCTTTTTAGATGTCGCGAGCTGCG	TAAGGATCGGCCTGCCCGCAAGGTT	20	7942	9713	TFEB	51564	8955	HDAC7
DBDNTAG000053	ADDNTAG004802	Dn-Dn	TTCTTTTTAGATGTCGCGAGCTGCG	ATGCGACGAGAACCATTCATGTTAA	1	7942	9713	TFEB	760	614	CA2
DBDNTAG000053	ADDNTAG004803	Dn-Dn	TTCTTTTTAGATGTCGCGAGCTGCG	GTCAACCGTCGAACAAGGACCCTTG	11	7942	9713	TFEB	3702	53009	ITK
DBDNTAG000053	ADDNTAG004810	Dn-Dn	TTCTTTTTAGATGTCGCGAGCTGCG	TTTCACCGAGCAATGGTTTGCGGAC	23	7942	9713	TFEB	29844	3331	TFPT
DBDNTAG000053	ADDNTAG004816	Dn-Dn	TTCTTTTTAGATGTCGCGAGCTGCG	CTCCTTATCCTGGTGGTGATAGTAA	11	7942	9713	TFEB	7104	6773	TM4SF4
DBDNTAG000053	ADDNTAG004824	Dn-Dn	TTCTTTTTAGATGTCGCGAGCTGCG	CTAAGATGCGCACATAAAACGGAAT	5	7942	9713	TFEB	3492	12271
DBDNTAG000053	ADDNTAG004832	Dn-Dn	TTCTTTTTAGATGTCGCGAGCTGCG	TTCTGCAAATGAAGTTTGCGAGTCC	20	7942	9713	TFEB	2919	540	CXCL1
DBDNTAG000053	ADDNTAG004842	Dn-Dn	TTCTTTTTAGATGTCGCGAGCTGCG	TACACAGCCACATGCGTAGTGCAGT	8	7942	9713	TFEB	10538	9618	BATF
DBDNTAG000053	ADDNTAG004843	Dn-Dn	TTCTTTTTAGATGTCGCGAGCTGCG	TACCGGTCTCGTACTCCAGCGGCGT	6	7942	9713	TFEB	11060	326	WWP2
DBDNTAG000053	ADDNTAG004844	Dn-Dn	TTCTTTTTAGATGTCGCGAGCTGCG	CCATTACCCTTGCCACCGTAGTCCC	4	7942	9713	TFEB	11075	4907	STMN2
DBDNTAG000053	ADDNTAG004847	Dn-Dn	TTCTTTTTAGATGTCGCGAGCTGCG	TACTGTCAAGACTTAACCCATAT	1	7942	9713	TFEB	163175	70566	LGI4
DBDNTAG000053	ADDNTAG004849	Dn-Dn	TTCTTTTTAGATGTCGCGAGCTGCG	GCCTGGTGCCGCTCATCCGCGAATG	13	7942	9713	TFEB	10142	14138	AKAP9
DBDNTAG000053	ADDNTAG004852	Dn-Dn	TTCTTTTTAGATGTCGCGAGCTGCG	CGGTCATAGCAGGCAACTCTCGGCC	1	7942	9713	TFEB	5081	56793	PAX7
DBDNTAG000053	ADDNTAG004856	Dn-Dn	TTCTTTTTAGATGTCGCGAGCTGCG	CGGGCTGAGCTCGGGCAGAGACCCA	1	7942	9713	TFEB	5081	56793	PAX7
DBDNTAG000053	ADDNTAG004857	Dn-Dn	TTCTTTTTAGATGTCGCGAGCTGCG	GGGTGCTGGCCGATTCCGAAAAAAC	3	7942	9713	TFEB	5708	3862	PSMD2
DBDNTAG000053	ADDNTAG004858	Dn-Dn	TTCTTTTTAGATGTCGCGAGCTGCG	TCCTCGACATACCGCCCACACTAGT	18	7942	9713	TFEB	80304	10156	C2orf44
DBDNTAG000053	ADDNTAG004863	Dn-Dn	TTCTTTTTAGATGTCGCGAGCTGCG	GAGTCTCTGAATGACATTCGAGCTA	3	7942	9713	TFEB	1616	52987	DAXX
DBDNTAG000053	ADDNTAG004870	Dn-Dn	TTCTTTTTAGATGTCGCGAGCTGCG	TGTTCGGGAATCAACAACGTGACAG	14	7942	9713	TFEB	2885	8010	GRB2
DBDNTAG000053	ADDNTAG004873	Dn-Dn	TTCTTTTTAGATGTCGCGAGCTGCG	TTAAGCGTCCCGTCCCACCTCGCAT	21	7942	9713	TFEB	79078	3753	C1orf50
DBDNTAG000053	ADDNTAG004877	Dn-Dn	TTCTTTTTAGATGTCGCGAGCTGCG	CAGGTACAGATCACTGTATTACATT	2	7942	9713	TFEB	6133	4725	RPL9
DBDNTAG000053	ADDNTAG004881	Dn-Dn	TTCTTTTTAGATGTCGCGAGCTGCG	TTACCCTCCTTTCGGCCCTCTCCCC	1	7942	9713	TFEB	4188	5143	MDFI
DBDNTAG000053	ADDNTAG004882	Dn-Dn	TTCTTTTTAGATGTCGCGAGCTGCG	GAGACTATTATCACACACTCACCGT	1	7942	9713	TFEB	2146	143	EZH2
DBDNTAG000053	ADDNTAG004887	Dn-Dn	TTCTTTTTAGATGTCGCGAGCTGCG	CCGCCAAGGTCCATCACGCCCTGCA	5	7942	9713	TFEB	694	5844	BTG1
DBDNTAG000053	ADDNTAG004892	Dn-Dn	TTCTTTTTAGATGTCGCGAGCTGCG	ACGCTCGATTTTAAGTCTGAGTAAG	8	7942	9713	TFEB	5013	5285	OTX1
DBDNTAG000053	ADDNTAG004895	Dn-Dn	TTCTTTTTAGATGTCGCGAGCTGCG	TATCTCGAGAAGACCGCATATTCTA	10	7942	9713	TFEB	8743	10053	TNFSF10
DBDNTAG000053	ADDNTAG004896	Dn-Dn	TTCTTTTTAGATGTCGCGAGCTGCG	TCCGCGATCGGCGGGGGATCAGACT	6	7942	9713	TFEB	253143	11348	PRR14L
DBDNTAG000053	ADDNTAG004902	Dn-Dn	TTCTTTTTAGATGTCGCGAGCTGCG	TGTGGCTGAATGTCATTTTTCTGTG	44	7942	9713	TFEB	3481	5345	IGF2
DBDNTAG000053	ADDNTAG004907	Dn-Dn	TTCTTTTTAGATGTCGCGAGCTGCG	CGCATCATCTGTAACACACAGGATT	12	7942	9713	TFEB	3093	11772	UBE2K
DBDNTAG000053	ADDNTAG004910	Dn-Dn	TTCTTTTTAGATGTCGCGAGCTGCG	ATCGGTAGTGAGAAGATTTGTAATT	4	7942	9713	TFEB	6285	3757	S100B
DBDNTAG000053	ADDNTAG004912	Dn-Dn	TTCTTTTTAGATGTCGCGAGCTGCG	TGCGAGTGGGAACGATCACCATGAT	3	7942	9713	TFEB	23476	71377	BRD4
DBDNTAG000053	ADDNTAG004914	Dn-Dn	TTCTTTTTAGATGTCGCGAGCTGCG	CCCTCCGGCCCCACATCATCCGCCC	7	7942	9713	TFEB	57862	11738	ZNF410
DBDNTAG000053	ADDNTAG004924	Dn-Dn	TTCTTTTTAGATGTCGCGAGCTGCG	ACTCAAACGTGACACTACCTTGAC	14	7942	9713	TFEB	283385	10821	MORN3
DBDNTAG000053	ADDNTAG004927	Dn-Dn	TTCTTTTTAGATGTCGCGAGCTGCG	GAATGCGAGACCTATAGATTCATA	2	7942	9713	TFEB	1788	11403	DNMT3A
DBDNTAG000053	ADDNTAG004934	Dn-Dn	TTCTTTTTAGATGTCGCGAGCTGCG	CGACTATAAATAAACGCGCGCATAA	2	7942	9713	TFEB	5886	7058	RAD23A
DBDNTAG000053	ADDNTAG004935	Dn-Dn	TTCTTTTTAGATGTCGCGAGCTGCG	GAATTGATCTACCAGCACTATTCGG	19	7942	9713	TFEB	51440	1235	HPCAL4
DBDNTAG000053	ADDNTAG004939	Dn-Dn	TTCTTTTTAGATGTCGCGAGCTGCG	CGCCATAGTTTGATCAGAGCTATGA	4	7942	9713	TFEB	1785	14117	DNM2
DBDNTAG000053	ADDNTAG004942	Dn-Dn	TTCTTTTTAGATGTCGCGAGCTGCG	CCACCCCTAGTCCCCTCTCACACTA	55	7942	9713	TFEB	59349	4623	KLHL12
DBDNTAG000053	ADDNTAG004945	Dn-Dn	TTCTTTTTAGATGTCGCGAGCTGCG	TGATGGACCAGCATGTCTGATGCTA	14	7942	9713	TFEB	26121	54082	PRPF31
DBDNTAG000053	ADDNTAG004946	Dn-Dn	TTCTTTTTAGATGTCGCGAGCTGCG	CTCCAGCCCCCTCTATGGATCGCC	3	7942	9713	TFEB	1627	3370	DBN1
DBDNTAG000053	ADDNTAG004949	Dn-Dn	TTCTTTTTAGATGTCGCGAGCTGCG	CTCGGTTCACCTGCCGCTATTTTCT	2	7942	9713	TFEB	825	8876	CAPN3
DBDNTAG000053	ADDNTAG004968	Dn-Dn	TTCTTTTTAGATGTCGCGAGCTGCG	TGTCCTCCTCCTTGCTCTTCTAGTC	9	7942	9713	TFEB	114609	9750	TIRAP
DBDNTAG000053	ADDNTAG004970	Dn-Dn	TTCTTTTTAGATGTCGCGAGCTGCG	TGACCATCTCACAAAGTCCTATGTA	9	7942	9713	TFEB	5802	8703	PTPRS
DBDNTAG000053	ADDNTAG004977	Dn-Dn	TTCTTTTTAGATGTCGCGAGCTGCG	ACCACGTCACAGTCTATCAGATGTC	3	7942	9713	TFEB	5534	8316	PPP3R1
DBDNTAG000053	ADDNTAG004982	Dn-Dn	TTCTTTTTAGATGTCGCGAGCTGCG	CTCTAAATCACCGTAGCCCCACCCA	13	7942	9713	TFEB	6373	5588	CXCL11
DBDNTAG000053	ADDNTAG004983	Dn-Dn	TTCTTTTTAGATGTCGCGAGCTGCG	AATTCAGTTGCTGTTAATAAGGGAT	8	7942	9713	TFEB	64395	4516	FLJ13057
DBDNTAG000053	ADDNTAG004986	Dn-Dn	TTCTTTTTAGATGTCGCGAGCTGCG	GGCGCTGTCTACCGTGCTGCCCCAG	2	7942	9713	TFEB	207	5348	AKT1
DBDNTAG000053	ADDNTAG004992	Dn-Dn	TTCTTTTTAGATGTCGCGAGCTGCG	GTGGTTCTTGCCGCGTCTGATACA	3	7942	9713	TFEB	3959	4002	LGALS3BP
DBDNTAG000053	ADDNTAG005005	Dn-Dn	TTCTTTTTAGATGTCGCGAGCTGCG	CCGCTTGCCCCGTGCCTTGAGCACT	6	7942	9713	TFEB	3301	2692	DNAJA1
DBDNTAG000053	ADDNTAG005009	Dn-Dn	TTCTTTTTAGATGTCGCGAGCTGCG	ATTCGTCCCTCTGATTCTCTTCGCG	12	7942	9713	TFEB	84908	7670	FAM136A
DBDNTAG000053	ADDNTAG005013	Dn-Dn	TTCTTTTTAGATGTCGCGAGCTGCG	CCTTTCCAGATCCCGATATCATTAA	3	7942	9713	TFEB	1021	9522	CDK6
DBDNTAG000053	ADDNTAG005020	Dn-Dn	TTCTTTTTAGATGTCGCGAGCTGCG	ACGGCTCATGTACAGCCTTATTATA	7	7942	9713	TFEB	196472	2221	FAM71C
DBDNTAG000053	ADDNTAG005022	Dn-Dn	TTCTTTTTAGATGTCGCGAGCTGCG	ATATGTTTTACGCAGTACATTAAA	13	7942	9713	TFEB	8019	12575	BRD3
DBDNTAG000053	ADDNTAG005027	Dn-Dn	TTCTTTTTAGATGTCGCGAGCTGCG	ATTCCCCCTTTTGCCCCCCTAACAT	3	7942	9713	TFEB	3065	3152	HDAC1
DBDNTAG000053	ADDNTAG005035	Dn-Dn	TTCTTTTTAGATGTCGCGAGCTGCG	CCCCAGCCGGCCGCCTGTACGATTA	5	7942	9713	TFEB	5914	4558	RARA
DBDNTAG000053	ADDNTAG005042	Dn-Dn	TTCTTTTTAGATGTCGCGAGCTGCG	GGTCAAGTTGGACTATTGAACAAAT	15	7942	9713	TFEB	79696	4218	ZC2HC1C
DBDNTAG000053	ADDNTAG005053	Dn-Dn	TTCTTTTTAGATGTCGCGAGCTGCG	AATAAAGATTCCGTGATTAGAAATA	15	7942	9713	TFEB	29926	4519	GMPPA
DBDNTAG000053	ADDNTAG005058	Dn-Dn	TTCTTTTTAGATGTCGCGAGCTGCG	CACCGTTATACCCCAGCCTATTAAC	9	7942	9713	TFEB	4086	3782	SMAD1
DBDNTAG000053	ADDNTAG005074	Dn-Dn	TTCTTTTTAGATGTCGCGAGCTGCG	CCTTGCTACTGCTACCCCCTTTTTT	2	7942	9713	TFEB	5664	4956	PSEN2
DBDNTAG000053	ADDNTAG005075	Dn-Dn	TTCTTTTTAGATGTCGCGAGCTGCG	ATCAACATGAGCAAGTAGGAAAATG	15	7942	9713	TFEB	2237	3978	FEN1
DBDNTAG000053	ADDNTAG005081	Dn-Dn	TTCTTTTTAGATGTCGCGAGCTGCG	GCCAGTTGCGGGACGCGCAACACCT	1	7942	9713	TFEB	55138	11110	FAM90A1
DBDNTAG000053	ADDNTAG005088	Dn-Dn	TTCTTTTTAGATGTCGCGAGCTGCG	ATGACATCCGCTCACAATGGTAGTT	2	7942	9713	TFEB	114609	9750	TIRAP
DBDNTAG000053	ADDNTAG005090	Dn-Dn	TTCTTTTTAGATGTCGCGAGCTGCG	CGACCTGAACTTTTTTCCGTGTTGT	3	7942	9713	TFEB	79165	7646	LENG1
DBDNTAG000053	ADDNTAG005092	Dn-Dn	TTCTTTTTAGATGTCGCGAGCTGCG	CGTTCTTCGCTGGGCCTCGACGCCTCTGTCCG	1	7942	9713	TFEB	93426	9395	SYCE1
DBDNTAG000053	ADDNTAG005102	Dn-Dn	TTCTTTTTAGATGTCGCGAGCTGCG	CATGCTGTCCCAGTACTAATTCCGG	13	7942	9713	TFEB	5530	8407	PPP3CA
DBDNTAG000053	ADDNTAG005109	Dn-Dn	TTCTTTTTAGATGTCGCGAGCTGCG	CAGACGGCGGTCCGTGGGAGCTCCG	5	7942	9713	TFEB	5936	9996	RBM4
DBDNTAG000053	ADDNTAG005110	Dn-Dn	TTCTTTTTAGATGTCGCGAGCTGCG	CGCCCACATGTCCTCGGCGATAGAC	3	7942	9713	TFEB	664	7547	BNIP3
DBDNTAG000053	ADDNTAG005119	Dn-Dn	TTCTTTTTAGATGTCGCGAGCTGCG	GTCTCGAATTGCGTAAAAAATTGTT	10	7942	9713	TFEB	9533	5431	POLR1C
DBDNTAG000053	ADDNTAG005125	Dn-Dn	TTCTTTTTAGATGTCGCGAGCTGCG	CCCTGCTTGCTCGAGGACGGATGGA	16	7942	9713	TFEB	10392	2450	NOD1
DBDNTAG000053	ADDNTAG005134	Dn-Dn	TTCTTTTTAGATGTCGCGAGCTGCG	CAACCCAGCTCCCCTCGCCGGCTGC	5	7942	9713	TFEB	2531	4770	KDSR
DBDNTAG000053	ADDNTAG005137	Dn-Dn	TTCTTTTTAGATGTCGCGAGCTGCG	AGTTGCAAGCTGACCGCCTAACATC	12	7942	9713	TFEB	6502	4656	SKP2
DBDNTAG000053	ADDNTAG005142	Dn-Dn	TTCTTTTTAGATGTCGCGAGCTGCG	GGCATGTACCGGCAAATACGCCTCC	10	7942	9713	TFEB	8504	798	PEX3
DBDNTAG000053	ADDNTAG005145	Dn-Dn	TTCTTTTTAGATGTCGCGAGCTGCG	CAAATATTGGCCCTAGAAGCAATCA	13	7942	9713	TFEB	9368	25	SLC9A3R1
DBDNTAG000053	ADDNTAG005152	Dn-Dn	TTCTTTTTAGATGTCGCGAGCTGCG	GAGTCGGGGGGTTGCATGATGGTAA	11	7942	9713	TFEB	5970	9032	RELA
DBDNTAG000053	ADDNTAG005163	Dn-Dn	TTCTTTTTAGATGTCGCGAGCTGCG	GGCCACACAGAAACGAACCACCTGT	4	7942	9713	TFEB	116349	8434	C5orf55
DBDNTAG000053	ADDNTAG005183	Dn-Dn	TTCTTTTTAGATGTCGCGAGCTGCG	ATGACACAGGTCATTTTAGGCGGGG	1	7942	9713	TFEB	56904	6148	SH3GLB2
DBDNTAG000053	ADDNTAG005196	Dn-Dn	TTCTTTTTAGATGTCGCGAGCTGCG	CAAAGAAATCGCAAATTGAGAATAC	5	7942	9713	TFEB	79023	2716	NUP37
DBDNTAG000053	ADDNTAG005200	Dn-Dn	TTCTTTTTAGATGTCGCGAGCTGCG	GAGCTTAATCTTACCACCCGTTCAA	8	7942	9713	TFEB	2531	4770	KDSR
DBDNTAG000053	ADDNTAG005204	Dn-Dn	TTCTTTTTAGATGTCGCGAGCTGCG	GAGAAAGCCTGTAACCTTAACGCCG	5	7942	9713	TFEB	54882	8872	ANKHD1
DBDNTAG000053	ADDNTAG005207	Dn-Dn	TTCTTTTTAGATGTCGCGAGCTGCG	CGGTGTTACCCACTTTTAGCACAGA	32	7942	9713	TFEB	59349	4623	KLHL12
DBDNTAG000053	ADDNTAG005211	Dn-Dn	TTCTTTTTAGATGTCGCGAGCTGCG	TGTACTTTCGCTAAGCACAACGCTT	18	7942	9713	TFEB		4865
DBDNTAG000053	ADDNTAG005215	Dn-Dn	TTCTTTTTAGATGTCGCGAGCTGCG	CCCTTACCCACAACTAGATAAAAAC	10	7942	9713	TFEB	29126	13856	CD274
DBDNTAG000053	ADDNTAG005216	Dn-Dn	TTCTTTTTAGATGTCGCGAGCTGCG	GGACGTCAGGCAATGCGCGTAAAC	4	7942	9713	TFEB	5144	2331	PDE4D
DBDNTAG000053	ADDNTAG005224	Dn-Dn	TTCTTTTTAGATGTCGCGAGCTGCG	CTTCGCCACCTACACCGGCGGCCTC	6	7942	9713	TFEB	55422	6496	DKFZp686L0787
DBDNTAG000053	ADDNTAG005226	Dn-Dn	TTCTTTTTAGATGTCGCGAGCTGCG	GGATCAGAACAACTGTCGGACCCGG	46	7942	9713	TFEB	284403	7773	WDR62
DBDNTAG000053	ADDNTAG005229	Dn-Dn	TTCTTTTTAGATGTCGCGAGCTGCG	CGGATCACGTAAAGAAGTGGGGTTT	24	7942	9713	TFEB	4615	138	MYD88
DBDNTAG000053	ADDNTAG005232	Dn-Dn	TTCTTTTTAGATGTCGCGAGCTGCG	ACCGATACTTGGGATTGCACACAAA	35	7942	9713	TFEB	27086	8945	FOXP1
DBDNTAG000053	ADDNTAG005234	Dn-Dn	TTCTTTTTAGATGTCGCGAGCTGCG	TGGTAATGCCGCGGTGCGCAGTCGT	13	7942	9713	TFEB	1406	3015	CRX
DBDNTAG000053	ADDNTAG005245	Dn-Dn	TTCTTTTTAGATGTCGCGAGCTGCG	CAAACTAAACACTGTCCAGGTACCG	4	7942	9713	TFEB	55872	6493	PBK
DBDNTAG000053	ADDNTAG005251	Dn-Dn	TTCTTTTTAGATGTCGCGAGCTGCG	AGAATCAGATCGTTGGCCTTCACTA	27	7942	9713	TFEB	27111	4161	SDCBP2
DBDNTAG000053	ADDNTAG005263	Dn-Dn	TTCTTTTTAGATGTCGCGAGCTGCG	CCACTTGCGCGGCTTTGCTGCCCT	2	7942	9713	TFEB	638	3740	BIK
DBDNTAG000053	ADDNTAG005265	Dn-Dn	TTCTTTTTAGATGTCGCGAGCTGCG	GTCAGGAAGTCCCAGTTGGATTACC	2	7942	9713	TFEB	23476	71377	BRD4
DBDNTAG000053	ADDNTAG005270	Dn-Dn	TTCTTTTTAGATGTCGCGAGCTGCG	CCTAGTCCGGAAGAGTAAGATTAAA	4	7942	9713	TFEB	5711	7647	PSMD5
DBDNTAG000053	ADDNTAG005275	Dn-Dn	TTCTTTTTAGATGTCGCGAGCTGCG	GCAACGAACACCGGTTAATTGGCTT	18	7942	9713	TFEB	50615	4298	IL21R
DBDNTAG000053	ADDNTAG005276	Dn-Dn	TTCTTTTTAGATGTCGCGAGCTGCG	CGTGAATGAAGTAAACCTCGACGAG	3	7942	9713	TFEB	6386	53842	SDCBP
DBDNTAG000053	ADDNTAG005289	Dn-Dn	TTCTTTTTAGATGTCGCGAGCTGCG	CTCTGCCATGACGCACGGCACGGTG	11	7942	9713	TFEB	10962	3085	MLLT11
DBDNTAG000053	ADDNTAG005295	Dn-Dn	TTCTTTTTAGATGTCGCGAGCTGCG	TGGTTTTGGAATCAGGTCGCCCAGG	36	7942	9713	TFEB	821	3789	CANX
DBDNTAG000053	ADDNTAG005296	Dn-Dn	TTCTTTTTAGATGTCGCGAGCTGCG	CGCTCCCGGCCCCCGTCCTAGCAGA	1	7942	9713	TFEB	4907	8573	NT5E
DBDNTAG000053	ADDNTAG005300	Dn-Dn	TTCTTTTTAGATGTCGCGAGCTGCG	TTCTGGAGACAACACAAGATGCGGC	7	7942	9713	TFEB	10962	3085	MLLT11
DBDNTAG000053	ADDNTAG005311	Dn-Dn	TTCTTTTTAGATGTCGCGAGCTGCG	AATGCTAGGTTTTTCCCTCAACGCC	6	7942	9713	TFEB	3190	4706	HNRNPK
DBDNTAG000053	ADDNTAG005314	Dn-Dn	TTCTTTTTAGATGTCGCGAGCTGCG	CAGCCTGCGTGTCAGAGGCACGTCC	14	7942	9713	TFEB	4088	4690	SMAD3
DBDNTAG000053	ADDNTAG005322	Dn-Dn	TTCTTTTTAGATGTCGCGAGCTGCG	ACATACTTGTTAGCGGTGGGGTCCA	4	7942	9713	TFEB	759	8328	CA1
DBDNTAG000053	ADDNTAG005325	Dn-Dn	TTCTTTTTAGATGTCGCGAGCTGCG	CTTGTAGAACAAGAGTAACTGCCTA	10	7942	9713	TFEB	23678	1003	DKFZp781N0293
DBDNTAG000053	ADDNTAG005334	Dn-Dn	TTCTTTTTAGATGTCGCGAGCTGCG	TGTAGCCTGTTATTAAAGCCCAAACAAGATTTCGAAACA	1	7942	9713	TFEB	8314	3760	BAP1
DBDNTAG000053	ADDNTAG005336	Dn-Dn	TTCTTTTTAGATGTCGCGAGCTGCG	CTTTCCCCCCCCGCCGTACGTGAAT	4	7942	9713	TFEB	114932	2777	MRFAP1L1
DBDNTAG000053	ADDNTAG005339	Dn-Dn	TTCTTTTTAGATGTCGCGAGCTGCG	TGCGGTTAGGGAGAGGGACGGGTTC	25	7942	9713	TFEB	8019	12575	BRD3
DBDNTAG000053	ADDNTAG005342	Dn-Dn	TTCTTTTTAGATGTCGCGAGCTGCG	CCTACACCGGCGTACACGCAAGCAT	2	7942	9713	TFEB	5469	10960	MED1
DBDNTAG000053	ADDNTAG005344	Dn-Dn	TTCTTTTTAGATGTCGCGAGCTGCG	CGATACTAATTTGGCACATTCTACG	16	7942	9713	TFEB	57819	6601	LSM2
DBDNTAG000053	ADDNTAG005350	Dn-Dn	TTCTTTTTAGATGTCGCGAGCTGCG	TATTATAGCCAGTTCAGTCACGTGC	7	7942	9713	TFEB	605	53866	BCL7A
DBDNTAG000053	ADDNTAG005353	Dn-Dn	TTCTTTTTAGATGTCGCGAGCTGCG	TTGCAATTGGGCATTCCGCTTCCTG	6	7942	9713	TFEB	29926	4519	GMPPA
DBDNTAG000053	ADDNTAG005358	Dn-Dn	TTCTTTTTAGATGTCGCGAGCTGCG	CAAGTAAGAAGGGAGTATCAAGTTC	9	7942	9713	TFEB	1026	3192	CDKN1A
DBDNTAG000053	ADDNTAG005371	Dn-Dn	TTCTTTTTAGATGTCGCGAGCTGCG	ACTGTAAACGTTTCTATTATGCCTC	1	7942	9713	TFEB	11060	326	WWP2
DBDNTAG000053	ADDNTAG005383	Dn-Dn	TTCTTTTTAGATGTCGCGAGCTGCG	TGCCCCTGCCCCCGACCGCTCAGCG	8	7942	9713	TFEB	7918	4771	GPANK1
DBDNTAG000053	ADDNTAG005386	Dn-Dn	TTCTTTTTAGATGTCGCGAGCTGCG	AAACACCGCTTAAACGCAAGCGCAA	7	7942	9713	TFEB	5195	4964	PEX14
DBDNTAG000053	ADDNTAG005388	Dn-Dn	TTCTTTTTAGATGTCGCGAGCTGCG	CCCCTCCCCTGTCCGTTGAAGTTTT	15	7942	9713	TFEB	51564	8955	HDAC7
DBDNTAG000053	ADDNTAG005434	Dn-Dn	TTCTTTTTAGATGTCGCGAGCTGCG	ACCCCCAAAGCGGTATACCGGGCAG	4	7942	9713	TFEB	89857	9706	KLHL6
DBDNTAG000053	ADDNTAG005436	Dn-Dn	TTCTTTTTAGATGTCGCGAGCTGCG	CCCGATGATACACACAGCATAGCAG	2	7942	9713	TFEB	5886	7058	RAD23A
DBDNTAG000053	ADDNTAG005437	Dn-Dn	TTCTTTTTAGATGTCGCGAGCTGCG	TCAGCATGTGCAGGATTTATTCCCT	12	7942	9713	TFEB	5013	5285	OTX1
DBDNTAG000053	ADDNTAG005441	Dn-Dn	TTCTTTTTAGATGTCGCGAGCTGCG	ATAGCTGTGATGGTTGGTTTTCATT	12	7942	9713	TFEB	7203	5319	CCT3
DBDNTAG000053	ADDNTAG005443	Dn-Dn	TTCTTTTTAGATGTCGCGAGCTGCG	CATGCAATGTGGCATTATCTCAGAC	7	7942	9713	TFEB	10629	4779	TAF6L
DBDNTAG000053	ADDNTAG005450	Dn-Dn	TTCTTTTTAGATGTCGCGAGCTGCG	AGCCCAATTGAAACCATATCGTACT	13	7942	9713	TFEB	6271	5964	S100A1
DBDNTAG000053	ADDNTAG005467	Dn-Dn	TTCTTTTTAGATGTCGCGAGCTGCG	CGACCACATCCCGGTGGGAACACCA	13	7942	9713	TFEB	26119	9194	LDLRAP1
DBDNTAG000053	ADDNTAG005469	Dn-Dn	TTCTTTTTAGATGTCGCGAGCTGCG	CTAACTCAATCGTACCATCTATCTT	13	7942	9713	TFEB	57410	6792	SCYL1
DBDNTAG000053	ADDNTAG005472	Dn-Dn	TTCTTTTTAGATGTCGCGAGCTGCG	GAGCTCCCTACATATTCTCACATAA	5	7942	9713	TFEB	151188	2022	ARL6IP6
DBDNTAG000053	ADDNTAG005473	Dn-Dn	TTCTTTTTAGATGTCGCGAGCTGCG	AGCCCCAACTCTATAATCTAATTTA	13	7942	9713	TFEB	64170	5439	CARD9
DBDNTAG000053	ADDNTAG005483	Dn-Dn	TTCTTTTTAGATGTCGCGAGCTGCG	TGATATATTCGATAAGACACGTTCA	17	7942	9713	TFEB	8301	71440	PICALM
DBDNTAG000053	ADDNTAG005496	Dn-Dn	TTCTTTTTAGATGTCGCGAGCTGCG	CCTTGTGCAGGCCACAACATAGGG	11	7942	9713	TFEB	539	6684	ATP5O
DBDNTAG000053	ADDNTAG005500	Dn-Dn	TTCTTTTTAGATGTCGCGAGCTGCG	TCATCTCCCGGAGTGGATACCTCCG	27	7942	9713	TFEB	3558	14594	IL2
DBDNTAG000053	ADDNTAG005503	Dn-Dn	TTCTTTTTAGATGTCGCGAGCTGCG	TCCTTTTCCTGCACCTCTCTTCAGC	4	7942	9713	TFEB	9659	1651	PDE4DIP
DBDNTAG000053	ADDNTAG005504	Dn-Dn	TTCTTTTTAGATGTCGCGAGCTGCG	CCGCCCAACTCTTTCAAAACCCAAA	4	7942	9713	TFEB	894	6359	CCND2
DBDNTAG000053	ADDNTAG005509	Dn-Dn	TTCTTTTTAGATGTCGCGAGCTGCG	CACGTTGTACCCGGCAGATAAAGTC	20	7942	9713	TFEB	894	6359	CCND2
DBDNTAG000053	ADDNTAG005518	Dn-Dn	TTCTTTTTAGATGTCGCGAGCTGCG	GCTATCCGCGACCAATACCTGACAA	8	7942	9713	TFEB	3059	5855	HCLS1
DBDNTAG000053	ADDNTAG005519	Dn-Dn	TTCTTTTTAGATGTCGCGAGCTGCG	AGTACTGCACAGATCACGGACCTCC	8	7942	9713	TFEB	8767	4886	RIPK2
DBDNTAG000053	ADDNTAG005534	Dn-Dn	TTCTTTTTAGATGTCGCGAGCTGCG	GCTTGTTCAATTTTACTCAAGCGCT	7	7942	9713	TFEB	2122	13861	EVI1
DBDNTAG000053	ADDNTAG005537	Dn-Dn	TTCTTTTTAGATGTCGCGAGCTGCG	CTTATTTACAATCAAATCAAAACTA	5	7942	9713	TFEB	4176	6643	MCM7
DBDNTAG000053	ADDNTAG005541	Dn-Dn	TTCTTTTTAGATGTCGCGAGCTGCG	GTCATCCCACTCACGGTTGTGCACC	9	7942	9713	TFEB	3579	10160	CXCR2
DBDNTAG000053	ADDNTAG005542	Dn-Dn	TTCTTTTTAGATGTCGCGAGCTGCG	GATTTATTTTATGGCCAAGGTAACC	2	7942	9713	TFEB	57863	9894	CADM3
DBDNTAG000053	ADDNTAG005547	Dn-Dn	TTCTTTTTAGATGTCGCGAGCTGCG	ATGGTATGCTGGCCGGACCCGCACA	11	7942	9713	TFEB	84240	9994	ZCCHC9
DBDNTAG000053	ADDNTAG005550	Dn-Dn	TTCTTTTTAGATGTCGCGAGCTGCG	GGCATCTAACTTATTACGACAAAGC	6	7942	9713	TFEB	23647	3971	ARFIP2
DBDNTAG000053	ADDNTAG005553	Dn-Dn	TTCTTTTTAGATGTCGCGAGCTGCG	GGTCGTAGAGCGAAATAACAAAGGC	7	7942	9713	TFEB	901	9929	CCNG2
DBDNTAG000053	ADDNTAG005564	Dn-Dn	TTCTTTTTAGATGTCGCGAGCTGCG	TGGAGAGGTACGTGGTGTAAATACT	2	7942	9713	TFEB	2115	52931	ETV1
DBDNTAG000053	ADDNTAG005568	Dn-Dn	TTCTTTTTAGATGTCGCGAGCTGCG	TTCCTCATTGATCCCAAAACAATCG	8	7942	9713	TFEB	10613	8101	SPFH1
DBDNTAG000053	ADDNTAG005569	Dn-Dn	TTCTTTTTAGATGTCGCGAGCTGCG	CGCCGGCCGCCGCTCCAATGTACGC	1	7942	9713	TFEB	7341	4586	SUMO1
DBDNTAG000053	ADDNTAG005576	Dn-Dn	TTCTTTTTAGATGTCGCGAGCTGCG	ATAGCTTGGTAGCACATCAGCCGCC	4	7942	9713	TFEB	1081	6285	CGA
DBDNTAG000053	ADDNTAG005577	Dn-Dn	TTCTTTTTAGATGTCGCGAGCTGCG	CCTGCATTCGGAAATGCAAAGGCAT	1	7942	9713	TFEB	10	7722	NAT2
DBDNTAG000053	ADDNTAG005579	Dn-Dn	TTCTTTTTAGATGTCGCGAGCTGCG	CAGATCGCTACGTACTAATCACGCT	1	7942	9713	TFEB	5152	3048	PDE9A
DBDNTAG000053	ADDNTAG005586	Dn-Dn	TTCTTTTTAGATGTCGCGAGCTGCG	CCGCAAACGCATGCTGGGCACTACG	6	7942	9713	TFEB	8945	9477	BTRC
DBDNTAG000053	ADDNTAG005588	Dn-Dn	TTCTTTTTAGATGTCGCGAGCTGCG	TATATACCAAGGAGCAAGAGTTGGT	2	7942	9713	TFEB	222389	9342	BEND7
DBDNTAG000053	ADDNTAG005589	Dn-Dn	TTCTTTTTAGATGTCGCGAGCTGCG	CCGCGCCCGAACTCCAACCCTTCCT	2	7942	9713	TFEB	51564	8955	HDAC7
DBDNTAG000053	ADDNTAG005597	Dn-Dn	TTCTTTTTAGATGTCGCGAGCTGCG	CCCTTGCGATCCACTTCTATCCGTA	13	7942	9713	TFEB	3105	2789	HLA-A
DBDNTAG000053	ADDNTAG005598	Dn-Dn	TTCTTTTTAGATGTCGCGAGCTGCG	AACCAAACCCCCCTGCAGCCAACAT	9	7942	9713	TFEB	471	5438	ATIC
DBDNTAG000053	ADDNTAG005616	Dn-Dn	TTCTTTTTAGATGTCGCGAGCTGCG	TTGTTGCCCCCCTTGCATACCGATG	12	7942	9713	TFEB	2263	71073	FGFR2
DBDNTAG000053	ADDNTAG005619	Dn-Dn	TTCTTTTTAGATGTCGCGAGCTGCG	CTCTGCCGCTTACCTGGGTTCTCC	17	7942	9713	TFEB	23126	10876	POGZ
DBDNTAG000053	ADDNTAG005620	Dn-Dn	TTCTTTTTAGATGTCGCGAGCTGCG	GCCGAATGGGCCCTGTCCTACAGTG	22	7942	9713	TFEB	117177	472	RAB3IP
DBDNTAG000053	ADDNTAG005621	Dn-Dn	TTCTTTTTAGATGTCGCGAGCTGCG	ACGATTGCCTCCGAAGGAACATAAA	20	7942	9713	TFEB	86614	10543	HSFY1
DBDNTAG000053	ADDNTAG005625	Dn-Dn	TTCTTTTTAGATGTCGCGAGCTGCG	AGCGGACCGACAGGCCAAGGGAAAG	6	7942	9713	TFEB	2237	3978	FEN1
DBDNTAG000053	ADDNTAG005633	Dn-Dn	TTCTTTTTAGATGTCGCGAGCTGCG	GCTATTTTTATTCGTCTTCTGATCC	19	7942	9713	TFEB	283385	10821	MORN3
DBDNTAG000053	ADDNTAG005648	Dn-Dn	TTCTTTTTAGATGTCGCGAGCTGCG	CCGCGAATTATTCCATTGTAGTATC	7	7942	9713	TFEB	84265	3395	POLR3GL
DBDNTAG000053	ADDNTAG005649	Dn-Dn	TTCTTTTTAGATGTCGCGAGCTGCG	CATTACCATGCGTTGTCCGCCACAA	1	7942	9713	TFEB	11091	3721	WDR5
DBDNTAG000053	ADDNTAG005653	Dn-Dn	TTCTTTTTAGATGTCGCGAGCTGCG	GGCCCAGGCGCCTCCAACCGCTCAC	11	7942	9713	TFEB	56891	13142	LGALS14
DBDNTAG000053	ADDNTAG005656	Dn-Dn	TTCTTTTTAGATGTCGCGAGCTGCG	CATCAAGGTTAATCGTATAGTCCTC	1	7942	9713	TFEB	27316	4635	RBMX
DBDNTAG000053	ADDNTAG005669	Dn-Dn	TTCTTTTTAGATGTCGCGAGCTGCG	CGTCCCGGACCCACAGTTCTCACAA	1	7942	9713	TFEB	1627	3370	DBN1
DBDNTAG000053	ADDNTAG005677	Dn-Dn	TTCTTTTTAGATGTCGCGAGCTGCG	TTCATAAACTCCCTCTCAAGCACTC	15	7942	9713	TFEB	2623	6313	GATA1
DBDNTAG000053	ADDNTAG005681	Dn-Dn	TTCTTTTTAGATGTCGCGAGCTGCG	GAGGAAGGCATCGAAGATTAACTCC	12	7942	9713	TFEB	90	9802	ACVR1
DBDNTAG000053	ADDNTAG005688	Dn-Dn	TTCTTTTTAGATGTCGCGAGCTGCG	AAGAGACAATGCTTCTTTGAGCAGC	7	7942	9713	TFEB	6385	12920	SDC4
DBDNTAG000053	ADDNTAG005698	Dn-Dn	TTCTTTTTAGATGTCGCGAGCTGCG	CTCGAATCGTCCTACAAGAGATCAC	11	7942	9713	TFEB	4835	5046	NQO2
DBDNTAG000053	ADDNTAG005709	Dn-Dn	TTCTTTTTAGATGTCGCGAGCTGCG	TAACTTACTTATGGCGTAAATGGCG	11	7942	9713	TFEB	23429	1644	RYBP
DBDNTAG000053	ADDNTAG005718	Dn-Dn	TTCTTTTTAGATGTCGCGAGCTGCG	CTGGGCATTTACGGGACGATCGGTA	20	7942	9713	TFEB	2119	4522	ETV5
DBDNTAG000053	ADDNTAG005729	Dn-Dn	TTCTTTTTAGATGTCGCGAGCTGCG	CGGGATTGTAACGTGCCCGCAACTC	12	7942	9713	TFEB	2167	5627	FABP4
DBDNTAG000053	ADDNTAG005732	Dn-Dn	TTCTTTTTAGATGTCGCGAGCTGCG	CAGCAGCCAACGGAAATGTGAAAG	16	7942	9713	TFEB	6385	12920	SDC4
DBDNTAG000053	ADDNTAG005737	Dn-Dn	TTCTTTTTAGATGTCGCGAGCTGCG	ATCTCAACACATAGAAGTGATACCA	1	7942	9713	TFEB	59348	5946	ZNF350
DBDNTAG000053	ADDNTAG005740	Dn-Dn	TTCTTTTTAGATGTCGCGAGCTGCG	CGGTAATATTCTTAACAAGTGCCAT	6	7942	9713	TFEB	5979	4203	RET
DBDNTAG000053	ADDNTAG005747	Dn-Dn	TTCTTTTTAGATGTCGCGAGCTGCG	TAACCTGGCGCAAAGCATAAAGGCA	17	7942	9713	TFEB	4909	636	NTF4
DBDNTAG000053	ADDNTAG005748	Dn-Dn	TTCTTTTTAGATGTCGCGAGCTGCG	CCTCTGGCAAGGGGCTCCCTCAACG	20	7942	9713	TFEB	2810	902	SFN
DBDNTAG000053	ADDNTAG005759	Dn-Dn	TTCTTTTTAGATGTCGCGAGCTGCG	CATCGCACTGAGCTCGCCCCCCCCA	3	7942	9713	TFEB	6500	6671	SKP1
DBDNTAG000053	ADDNTAG005762	Dn-Dn	TTCTTTTTAGATGTCGCGAGCTGCG	GTGGTAATCCTCCCTCACCCCCAGT	10	7942	9713	TFEB	9409	3837	PEX16
DBDNTAG000053	ADDNTAG005764	Dn-Dn	TTCTTTTTAGATGTCGCGAGCTGCG	CTACGAATGAATATGTTGACGTCCG	15	7942	9713	TFEB	572	3706	BAD
DBDNTAG000053	ADDNTAG005766	Dn-Dn	TTCTTTTTAGATGTCGCGAGCTGCG	TCTGGAGTCAGCCCGTGACAGGACT	20	7942	9713	TFEB	8115	3768	TCL1A
DBDNTAG000053	ADDNTAG005770	Dn-Dn	TTCTTTTTAGATGTCGCGAGCTGCG	TTACTCCGCTGCAGCCACACCATTG	2	7942	9713	TFEB	8795	2710	TNFRSF10B
DBDNTAG000053	ADDNTAG005771	Dn-Dn	TTCTTTTTAGATGTCGCGAGCTGCG	CTCTCAAGCAACTCGTTTAACACTA	1	7942	9713	TFEB	977	6007	CD151
DBDNTAG000053	ADDNTAG005776	Dn-Dn	TTCTTTTTAGATGTCGCGAGCTGCG	CCCCCCTTACGCCGATTCGCCGTCA	31	7942	9713	TFEB	8463	5240	TEAD2
DBDNTAG000053	ADDNTAG005780	Dn-Dn	TTCTTTTTAGATGTCGCGAGCTGCG	CCGCCTAGAACCTTTGTGGACCTAA	7	7942	9713	TFEB	51013	1684	EXOSC1
DBDNTAG000053	ADDNTAG005782	Dn-Dn	TTCTTTTTAGATGTCGCGAGCTGCG	ATCCTCCTCTGTTTTAGATTACGTG	6	7942	9713	TFEB	6629	10033	SNRPB2
DBDNTAG000053	ADDNTAG005786	Dn-Dn	TTCTTTTTAGATGTCGCGAGCTGCG	CACTATTGAAGACAATGCTAGCGGT	11	7942	9713	TFEB	64785	4758	GINS3
DBDNTAG000053	ADDNTAG005794	Dn-Dn	TTCTTTTTAGATGTCGCGAGCTGCG	CGGTGCCAGCCAGTCACGCGTGATG	17	7942	9713	TFEB	6955	8439
DBDNTAG000053	ADDNTAG005795	Dn-Dn	TTCTTTTTAGATGTCGCGAGCTGCG	TCGACAGCGTTCGCGAGCAAACGAT	7	7942	9713	TFEB	8743	10053	TNFSF10
DBDNTAG000053	ADDNTAG005799	Dn-Dn	TTCTTTTTAGATGTCGCGAGCTGCG	TCCCCTGCAAAATCTAGTCAACGCG	17	7942	9713	TFEB	29121	8186	CLEC2D
DBDNTAG000053	ADDNTAG005802	Dn-Dn	TTCTTTTTAGATGTCGCGAGCTGCG	GCTTCTAATCCCTTGCAGTAGACGA	2	7942	9713	TFEB	2104	10820	ERRgamma
DBDNTAG000053	ADDNTAG005808	Dn-Dn	TTCTTTTTAGATGTCGCGAGCTGCG	AAGAGACGAACATGTAGCTTACTGG	36	7942	9713	TFEB	4781	2723	NFIB
DBDNTAG000053	ADDNTAG005811	Dn-Dn	TTCTTTTTAGATGTCGCGAGCTGCG	AGTACTCAGTCCTCAAGCTCAACCT	6	7942	9713	TFEB	539	6684	ATP5O
DBDNTAG000053	ADDNTAG005816	Dn-Dn	TTCTTTTTAGATGTCGCGAGCTGCG	CGATCAGGACTCTCAACAAACACAC	12	7942	9713	TFEB	5747	1682	PTK2
DBDNTAG000053	ADDNTAG005819	Dn-Dn	TTCTTTTTAGATGTCGCGAGCTGCG	AATTGTCCGGCTCAGCTGCCGAACG	1	7942	9713	TFEB	8799	645	PEX11B
DBDNTAG000053	ADDNTAG005823	Dn-Dn	TTCTTTTTAGATGTCGCGAGCTGCG	GCTATCCTAGCTGCACCCTTTCTCT	7	7942	9713	TFEB	85865	7914	GTPBP10
DBDNTAG000053	ADDNTAG005832	Dn-Dn	TTCTTTTTAGATGTCGCGAGCTGCG	CCGCCACTGGACAAGACGTAGCTGC	2	7942	9713	TFEB	80204	54835	FBXO11
DBDNTAG000053	ADDNTAG005839	Dn-Dn	TTCTTTTTAGATGTCGCGAGCTGCG	CCATTGGGCTCTTACCCAATGACGC	16	7942	9713	TFEB	2131	3419	EXT1
DBDNTAG000053	ADDNTAG005844	Dn-Dn	TTCTTTTTAGATGTCGCGAGCTGCG	TACACCCAAAACAACAAGCTCTAA	2	7942	9713	TFEB	83990	55128	BRIP1
DBDNTAG000053	ADDNTAG005854	Dn-Dn	TTCTTTTTAGATGTCGCGAGCTGCG	ACCACTTAGGATAGCTGTTGTGTAG	7	7942	9713	TFEB	126626	8205	GABPB2
DBDNTAG000053	ADDNTAG005861	Dn-Dn	TTCTTTTTAGATGTCGCGAGCTGCG	CGCACGCTGACTTCCAACATGGCGT	2	7942	9713	TFEB	665	2427	BNIP3L
DBDNTAG000053	ADDNTAG005862	Dn-Dn	TTCTTTTTAGATGTCGCGAGCTGCG	CCCAACCTATCACTATACTCATGCA	12	7942	9713	TFEB	2355	5414	FOSL2
DBDNTAG000053	ADDNTAG005865	Dn-Dn	TTCTTTTTAGATGTCGCGAGCTGCG	CATAATTTAACGAACGCTCAGAACC	1	7942	9713	TFEB	6373	5588	CXCL11
DBDNTAG000053	ADDNTAG005871	Dn-Dn	TTCTTTTTAGATGTCGCGAGCTGCG	TTCCAGCCAGTTCTCGGTTGAGTAA	3	7942	9713	TFEB		553
DBDNTAG000053	ADDNTAG005873	Dn-Dn	TTCTTTTTAGATGTCGCGAGCTGCG	AAAACACAATAGCACGAGACGCATT	2	7942	9713	TFEB	27125	8778	AFF4
DBDNTAG000053	ADDNTAG005875	Dn-Dn	TTCTTTTTAGATGTCGCGAGCTGCG	GATTATATGTGAATGAGAATGGGTT	13	7942	9713	TFEB	7430	5815	EZR
DBDNTAG000053	ADDNTAG005880	Dn-Dn	TTCTTTTTAGATGTCGCGAGCTGCG	ACTTTTAACCATGGAATCAGTAGAA	1	7942	9713	TFEB	166	53886	AES
DBDNTAG000053	ADDNTAG005887	Dn-Dn	TTCTTTTTAGATGTCGCGAGCTGCG	CCACCGCACCATCTCTCCGAGGCCC	1	7942	9713	TFEB	5873	55086	RAB27A
DBDNTAG000053	ADDNTAG005894	Dn-Dn	TTCTTTTTAGATGTCGCGAGCTGCG	GCCCTCATCTACTAAGAGCCCCCGC	3	7942	9713	TFEB	147872	9267	CCDC155
DBDNTAG000053	ADDNTAG005898	Dn-Dn	TTCTTTTTAGATGTCGCGAGCTGCG	ACGATATCACCATCTCTTTCCGTGT	1	7942	9713	TFEB		13722
DBDNTAG000053	ADDNTAG005903	Dn-Dn	TTCTTTTTAGATGTCGCGAGCTGCG	ATAACTGGACAAATAATACTCAAT	9	7942	9713	TFEB	159989	2276	CCDC67
DBDNTAG000053	ADDNTAG005911	Dn-Dn	TTCTTTTTAGATGTCGCGAGCTGCG	TATCCCAAAGACGCAAGATACCCAC	1	7942	9713	TFEB	4292	2713	MLH1
DBDNTAG000053	ADDNTAG005914	Dn-Dn	TTCTTTTTAGATGTCGCGAGCTGCG	TTACTTTTTCAGCAATGTAAGGGCT	6	7942	9713	TFEB	7189	2094	TRAF6
DBDNTAG000053	ADDNTAG005920	Dn-Dn	TTCTTTTTAGATGTCGCGAGCTGCG	GGACACAACCCAGTCGCGCTCCGCG	2	7942	9713	TFEB	26051	56325	PPP1R16B
DBDNTAG000053	ADDNTAG005930	Dn-Dn	TTCTTTTTAGATGTCGCGAGCTGCG	CTTGCGGGAGTACACGAGGATCGGT	21	7942	9713	TFEB	54880	12054	BCOR
DBDNTAG000053	ADDNTAG005934	Dn-Dn	TTCTTTTTAGATGTCGCGAGCTGCG	ATGTCTGTCTCCACAAGTAGATACA	11	7942	9713	TFEB	27434	14683	POLM
DBDNTAG000053	ADDNTAG005936	Dn-Dn	TTCTTTTTAGATGTCGCGAGCTGCG	GTGAGTGAGAGACATAAAAACTCGT	31	7942	9713	TFEB	3043	5808	HBB
DBDNTAG000053	ADDNTAG005937	Dn-Dn	TTCTTTTTAGATGTCGCGAGCTGCG	ATTACGTCGCGCTGAGCACGTCCAG	7	7942	9713	TFEB	55093	4786	WDYHV1
DBDNTAG000053	ADDNTAG005947	Dn-Dn	TTCTTTTTAGATGTCGCGAGCTGCG	GCCACGCGCGAAACTTGTGGGTTAG	4	7942	9713	TFEB	55577	3233	NAGK
DBDNTAG000053	ADDNTAG005949	Dn-Dn	TTCTTTTTAGATGTCGCGAGCTGCG	ATACCAGACCCCAAAATACGAGTAC	2	7942	9713	TFEB	7918	4771	GPANK1
DBDNTAG000053	ADDNTAG005958	Dn-Dn	TTCTTTTTAGATGTCGCGAGCTGCG	CCGACTCAAACTCCTAATAATAAAA	3	7942	9713	TFEB	54550	467	NECAB2
DBDNTAG000053	ADDNTAG005961	Dn-Dn	TTCTTTTTAGATGTCGCGAGCTGCG	CTCGACAGGTCGCCGGCGGACATCA	42	7942	9713	TFEB	59349	4623	KLHL12
DBDNTAG000053	ADDNTAG005968	Dn-Dn	TTCTTTTTAGATGTCGCGAGCTGCG	ACAAAAAATCAGCCGCTACGTTCTT	12	7942	9713	TFEB	57696	1725	DDX55
DBDNTAG000053	ADDNTAG005972	Dn-Dn	TTCTTTTTAGATGTCGCGAGCTGCG	ATATACATTTATATCAAAACGAGAA	4	7942	9713	TFEB	1487	6221	CTBP1
DBDNTAG000053	ADDNTAG005977	Dn-Dn	TTCTTTTTAGATGTCGCGAGCTGCG	GGCAAGCGTGCTGTGAGCAGAAATA	2	7942	9713	TFEB	5530	8407	PPP3CA
DBDNTAG000053	ADDNTAG005978	Dn-Dn	TTCTTTTTAGATGTCGCGAGCTGCG	GCGCCGCATTTCTCGTCTTTCGAAA	10	7942	9713	TFEB	79165	7646	LENG1
DBDNTAG000053	ADDNTAG005985	Dn-Dn	TTCTTTTTAGATGTCGCGAGCTGCG	CCCCTGCGCCCCCTTCTATCCTCTT	7	7942	9713	TFEB	387032	7101	ZKSCAN4
DBDNTAG000053	ADDNTAG005987	Dn-Dn	TTCTTTTTAGATGTCGCGAGCTGCG	ATGTCCGCCTGTGAGATGTATTACT	14	7942	9713	TFEB	84265	3395	POLR3GL
DBDNTAG000053	ADDNTAG005997	Dn-Dn	TTCTTTTTAGATGTCGCGAGCTGCG	CACTCTAAAACCTGCTGCCGAGCAA	4	7942	9713	TFEB	2263	71073	FGFR2
DBDNTAG000053	ADDNTAG006001	Dn-Dn	TTCTTTTTAGATGTCGCGAGCTGCG	TGTGGGTCAAATCCTAGGAAACCTG	2	7942	9713	TFEB	51440	1235	HPCAL4
DBDNTAG000053	ADDNTAG006005	Dn-Dn	TTCTTTTTAGATGTCGCGAGCTGCG	CCACCCACTTAGGCCCTCCTGCCCG	18	7942	9713	TFEB	2287	273	FKBP3
DBDNTAG000053	ADDNTAG006008	Dn-Dn	TTCTTTTTAGATGTCGCGAGCTGCG	TGGAAACAGCGCTGCTATGGTTCAC	8	7942	9713	TFEB	4969	1986	OGN
DBDNTAG000053	ADDNTAG006013	Dn-Dn	TTCTTTTTAGATGTCGCGAGCTGCG	GAGGCGTCCCACACGATATAATGGT	10	7942	9713	TFEB	6278	8048	S100A7
DBDNTAG000053	ADDNTAG006027	Dn-Dn	TTCTTTTTAGATGTCGCGAGCTGCG	AATCCACCTCTGACGCTACAACAGA	7	7942	9713	TFEB	4188	5143	MDFI
DBDNTAG000053	ADDNTAG006029	Dn-Dn	TTCTTTTTAGATGTCGCGAGCTGCG	CTACGATAGTTGGGCACTTATATTG	1	7942	9713	TFEB	5156	9079	PDGFRA
DBDNTAG000053	ADDNTAG006031	Dn-Dn	TTCTTTTTAGATGTCGCGAGCTGCG	CCATGTCGGCGCAACCCCAGAGCAT	3	7942	9713	TFEB	6427	11028	SRSF2
DBDNTAG000053	ADDNTAG006037	Dn-Dn	TTCTTTTTAGATGTCGCGAGCTGCG	TGGATCAGTCTCCAGTTAGGTCTCC	8	7942	9713	TFEB	6277	2788	S100A6
DBDNTAG000053	ADDNTAG006044	Dn-Dn	TTCTTTTTAGATGTCGCGAGCTGCG	GCCTAGCCAATGTCAGACACCCAC	7	7942	9713	TFEB	4162	11980	MCAM
DBDNTAG000053	ADDNTAG006045	Dn-Dn	TTCTTTTTAGATGTCGCGAGCTGCG	TGGAATAGTTTTTTTGGAGATTGCC	16	7942	9713	TFEB	56655	13516	POLE4
DBDNTAG000053	ADDNTAG006046	Dn-Dn	TTCTTTTTAGATGTCGCGAGCTGCG	GACCAAAGTTACAGATACACTCCCC	7	7942	9713	TFEB	9112	8956	MTA1
DBDNTAG000053	ADDNTAG006047	Dn-Dn	TTCTTTTTAGATGTCGCGAGCTGCG	CTCCTAGCCTTTCAATCACTCTTCC	29	7942	9713	TFEB	11060	326	WWP2
DBDNTAG000053	ADDNTAG006056	Dn-Dn	TTCTTTTTAGATGTCGCGAGCTGCG	AGATTACATGTCGCTTCTAGGGAAT	2	7942	9713	TFEB	93426	9395	SYCE1
DBDNTAG000053	ADDNTAG006057	Dn-Dn	TTCTTTTTAGATGTCGCGAGCTGCG	ACATACAGAGATCAAAGATTGCGTC	10	7942	9713	TFEB	5155	9318	PDGFB
DBDNTAG000053	ADDNTAG006071	Dn-Dn	TTCTTTTTAGATGTCGCGAGCTGCG	TCTTTCACGCAACTGATTAAATTAT	6	7942	9713	TFEB	7690	11184	ZNF131
DBDNTAG000053	ADDNTAG006072	Dn-Dn	TTCTTTTTAGATGTCGCGAGCTGCG	CAAATTGCTTCCGCTTTCCCCCCTT	10	7942	9713	TFEB	6672	7188	SP100
DBDNTAG000053	ADDNTAG006078	Dn-Dn	TTCTTTTTAGATGTCGCGAGCTGCG	CCCGTCCAGCTCAGCCCTCTCACCC	27	7942	9713	TFEB	2801	7345	GOLGA2
DBDNTAG000053	ADDNTAG006081	Dn-Dn	TTCTTTTTAGATGTCGCGAGCTGCG	CGAGGCGGCCCTCCGACAGACCGGT	12	7942	9713	TFEB	23085	8949	ERC1
DBDNTAG000053	ADDNTAG006095	Dn-Dn	TTCTTTTTAGATGTCGCGAGCTGCG	CCGGGCGGCTCTGGTGACTCGGTCT	6	7942	9713	TFEB	23281	9746	MTUS2
DBDNTAG000053	ADDNTAG006096	Dn-Dn	TTCTTTTTAGATGTCGCGAGCTGCG	AGCATAATTTTTCTGATCGACTTGC	6	7942	9713	TFEB	140258	53744	KRTAP13-1
DBDNTAG000053	ADDNTAG006097	Dn-Dn	TTCTTTTTAGATGTCGCGAGCTGCG	AAATGTTTATAAGTCTTCTGCGTAA	6	7942	9713	TFEB	694	5844	BTG1
DBDNTAG000053	ADDNTAG006098	Dn-Dn	TTCTTTTTAGATGTCGCGAGCTGCG	ACGTAGCACACACGTAGAGCGTTGG	39	7942	9713	TFEB	11126	7623	CD160
DBDNTAG000053	ADDNTAG006112	Dn-Dn	TTCTTTTTAGATGTCGCGAGCTGCG	GATGATTCGGACTGAGGTTAGAAGG	11	7942	9713	TFEB	5894	732	RAF1
DBDNTAG000053	ADDNTAG006120	Dn-Dn	TTCTTTTTAGATGTCGCGAGCTGCG	ATGGGTAACCTCTCACCTCACGACC	2	7942	9713	TFEB	94081	716	SFXN1
DBDNTAG000053	ADDNTAG006122	Dn-Dn	TTCTTTTTAGATGTCGCGAGCTGCG	CCAACACAGTCTTAAAAAATGTGGG	14	7942	9713	TFEB	9341	5658	VAMP3
DBDNTAG000053	ADDNTAG006129	Dn-Dn	TTCTTTTTAGATGTCGCGAGCTGCG	TTGTATCTTCTTTTACTGCTAAATC	4	7942	9713	TFEB	5824	3171	PEX19
DBDNTAG000053	ADDNTAG006134	Dn-Dn	TTCTTTTTAGATGTCGCGAGCTGCG	GACATTAGCTAACTTTAACGTGGGT	5	7942	9713	TFEB	84140	53030	FAM161A
DBDNTAG000053	ADDNTAG006135	Dn-Dn	TTCTTTTTAGATGTCGCGAGCTGCG	TAGTCAGTCACGGTCATTTCTTCCC	4	7942	9713	TFEB	5562	10350	PRKAA1
DBDNTAG000053	ADDNTAG006136	Dn-Dn	TTCTTTTTAGATGTCGCGAGCTGCG	CGTTGCCCAAGACAAGCTATATGAA	1	7942	9713	TFEB	91442	7886	FAAP24
DBDNTAG000053	ADDNTAG006144	Dn-Dn	TTCTTTTTAGATGTCGCGAGCTGCG	ACCCCCTCAGCACACAACCGCCCTG	22	7942	9713	TFEB	6427	11028	SRSF2
DBDNTAG000053	ADDNTAG006148	Dn-Dn	TTCTTTTTAGATGTCGCGAGCTGCG	GCCGTCAAAACTGGACCGTGTGAGA	9	7942	9713	TFEB	914	8288	CD2
DBDNTAG000053	ADDNTAG006152	Dn-Dn	TTCTTTTTAGATGTCGCGAGCTGCG	TGAGTGGTACAGGAAAATCTATCAT	12	7942	9713	TFEB	2171	605	FABP5
DBDNTAG000053	ADDNTAG006154	Dn-Dn	TTCTTTTTAGATGTCGCGAGCTGCG	CATGAATGCGCCCATCAGAACAAGC	16	7942	9713	TFEB	89857	9706	KLHL6
DBDNTAG000053	ADDNTAG006170	Dn-Dn	TTCTTTTTAGATGTCGCGAGCTGCG	TCCCGGACCAGTTACAATGCTACAT	6	7942	9713	TFEB	2173	2673	FABP7
DBDNTAG000053	ADDNTAG006176	Dn-Dn	TTCTTTTTAGATGTCGCGAGCTGCG	GTTCATGATTAATAAATCAAGGAAA	25	7942	9713	TFEB	729991	9076	MEF2BNB
DBDNTAG000053	ADDNTAG006183	Dn-Dn	TTCTTTTTAGATGTCGCGAGCTGCG	TATGTCTCCAGCCCGCTGCAAACTA	7	7942	9713	TFEB	595	3587	CCND1
DBDNTAG000053	ADDNTAG006189	Dn-Dn	TTCTTTTTAGATGTCGCGAGCTGCG	ACCTAAACGCCCCGATCGAGCATCC	18	7942	9713	TFEB	1788	11403	DNMT3A
DBDNTAG000053	ADDNTAG006192	Dn-Dn	TTCTTTTTAGATGTCGCGAGCTGCG	TCTTGCACGTAAACTTGGCGAGTCT	2	7942	9713	TFEB	55802	4735	DCP1A
DBDNTAG000053	ADDNTAG006197	Dn-Dn	TTCTTTTTAGATGTCGCGAGCTGCG	GACGAGCGAGCAGACTATACCATTA	22	7942	9713	TFEB	6827	4185	SUPT4H1
DBDNTAG000053	ADDNTAG006202	Dn-Dn	TTCTTTTTAGATGTCGCGAGCTGCG	ACCCGTTAATCATCAAGTACATGCG	5	7942	9713	TFEB	8685	7750	MARCO
DBDNTAG000053	ADDNTAG006204	Dn-Dn	TTCTTTTTAGATGTCGCGAGCTGCG	GCACTGCATACGCGATTAAAAAAAG	1	7942	9713	TFEB	113174	1102	SPACIA1
DBDNTAG000053	ADDNTAG006214	Dn-Dn	TTCTTTTTAGATGTCGCGAGCTGCG	CCCACATCCACGCGTGTCATTAAAA	1	7942	9713	TFEB	572	3706	BAD
DBDNTAG000053	ADDNTAG006215	Dn-Dn	TTCTTTTTAGATGTCGCGAGCTGCG	AGCGCTGAGGGCATCAGCCTCCAAA	1	7942	9713	TFEB	59343	11350	SENP2
DBDNTAG000053	ADDNTAG006225	Dn-Dn	TTCTTTTTAGATGTCGCGAGCTGCG	AAACAAGATTGAATGACTATAAAGC	11	7942	9713	TFEB	9341	5658	VAMP3
DBDNTAG000053	ADDNTAG006226	Dn-Dn	TTCTTTTTAGATGTCGCGAGCTGCG	ATCGCCAAAGCACATCTCTCAGTAC	5	7942	9713	TFEB	5901	231	RAN
DBDNTAG000053	ADDNTAG006229	Dn-Dn	TTCTTTTTAGATGTCGCGAGCTGCG	AATACACCCCTAGCGAGTAACAAGT	4	7942	9713	TFEB	25855	6651	BRMS1
DBDNTAG000053	ADDNTAG006244	Dn-Dn	TTCTTTTTAGATGTCGCGAGCTGCG	CTGATGCGACCACAGGAATTCCACG	12	7942	9713	TFEB	293	427	SLC25A6
DBDNTAG000053	ADDNTAG006247	Dn-Dn	TTCTTTTTAGATGTCGCGAGCTGCG	AGTCTATGATCCGGAAGAAAATGTA	16	7942	9713	TFEB	3937	1108	LCP2
DBDNTAG000053	ADDNTAG006250	Dn-Dn	TTCTTTTTAGATGTCGCGAGCTGCG	TGGCGTCATGATCCATAAATGGTAA	8	7942	9713	TFEB	9967	53086	THRAP3
DBDNTAG000053	ADDNTAG006260	Dn-Dn	TTCTTTTTAGATGTCGCGAGCTGCG	ATTCCCGCACCTCTTTCGGCCGCGC	3	7942	9713	TFEB	79145	7466	CHCHD7
DBDNTAG000053	ADDNTAG006261	Dn-Dn	TTCTTTTTAGATGTCGCGAGCTGCG	TGGACAATTCACGTTACACATTCTC	11	7942	9713	TFEB	901	9929	CCNG2
DBDNTAG000053	ADDNTAG006273	Dn-Dn	TTCTTTTTAGATGTCGCGAGCTGCG	TAATGCGCCACACAAGAACAAACTA	11	7942	9713	TFEB	51562	5480	MBIP
DBDNTAG000053	ADDNTAG006277	Dn-Dn	TTCTTTTTAGATGTCGCGAGCTGCG	AGAACGCTGTGATACTCCACAATCA	10	7942	9713	TFEB	23568	3431	ARL2BP
DBDNTAG000053	ADDNTAG006279	Dn-Dn	TTCTTTTTAGATGTCGCGAGCTGCG	ATTGCTAAGGCACGCCATGGTCGAA	12	7942	9713	TFEB	5914	4558	RARA
DBDNTAG000053	ADDNTAG006292	Dn-Dn	TTCTTTTTAGATGTCGCGAGCTGCG	GCACCATGAAAATAAACTTAACGCC	6	7942	9713	TFEB	91653	8764	BOC
DBDNTAG000053	ADDNTAG006295	Dn-Dn	TTCTTTTTAGATGTCGCGAGCTGCG	CCGTCACGTCACGCCACCAACCTTA	6	7942	9713	TFEB	6672	7188	SP100
DBDNTAG000053	ADDNTAG006298	Dn-Dn	TTCTTTTTAGATGTCGCGAGCTGCG	AAACACAAAACAGACCCATGCCTTT	11	7942	9713	TFEB	2246	9975	FGF1
DBDNTAG000053	ADDNTAG006299	Dn-Dn	TTCTTTTTAGATGTCGCGAGCTGCG	AACGTGATATTTGCGATATCCTAA	17	7942	9713	TFEB	8738	510	CRADD
DBDNTAG000053	ADDNTAG006301	Dn-Dn	TTCTTTTTAGATGTCGCGAGCTGCG	TTGAGTACAAACTAAAGCCTGTAAA	2	7942	9713	TFEB	10962	3085	MLLT11
DBDNTAG000053	ADDNTAG006305	Dn-Dn	TTCTTTTTAGATGTCGCGAGCTGCG	ATCGCCTACTGGACATGTAATAATT	8	7942	9713	TFEB	347	4506	APOD
DBDNTAG000053	ADDNTAG006310	Dn-Dn	TTCTTTTTAGATGTCGCGAGCTGCG	GGGCCAGCCGCCCTCAGGCTCCGTG	14	7942	9713	TFEB	7004	779	TEAD4
DBDNTAG000053	ADDNTAG006312	Dn-Dn	TTCTTTTTAGATGTCGCGAGCTGCG	CAGTCCTGTTCACTTCTGTGGCTAA	7	7942	9713	TFEB	124583	117	CANT1
DBDNTAG000053	ADDNTAG006315	Dn-Dn	TTCTTTTTAGATGTCGCGAGCTGCG	CTCTGGAACGAATAATCGTCATTAA	14	7942	9713	TFEB	10563	6321	CXCL13
DBDNTAG000053	ADDNTAG006325	Dn-Dn	TTCTTTTTAGATGTCGCGAGCTGCG	CAATGTGAACTTCCTGATAAGCCAA	4	7942	9713	TFEB	85865	7914	GTPBP10
DBDNTAG000053	ADDNTAG006326	Dn-Dn	TTCTTTTTAGATGTCGCGAGCTGCG	AGTACGTTCGACCGTTACTGCGCGA	7	7942	9713	TFEB	2810	902	SFN
DBDNTAG000053	ADDNTAG006327	Dn-Dn	TTCTTTTTAGATGTCGCGAGCTGCG	CGAGCCGAACCCCCCCGAGCACCGT	5	7942	9713	TFEB	117178	10081	SSX2IP
DBDNTAG000053	ADDNTAG006328	Dn-Dn	TTCTTTTTAGATGTCGCGAGCTGCG	GACGGTGAGAACTAAGAGAGACACT	9	7942	9713	TFEB	3535	7194
DBDNTAG000053	ADDNTAG006329	Dn-Dn	TTCTTTTTAGATGTCGCGAGCTGCG	TTTCTACCCCTAGCCGTTAAGTTTA	3	7942	9713	TFEB	767	776	CA8
DBDNTAG000053	ADDNTAG006342	Dn-Dn	TTCTTTTTAGATGTCGCGAGCTGCG	AACAAATCGCCAAGGTCAAGCCCTC	44	7942	9713	TFEB	23085	8949	ERC1
DBDNTAG000053	ADDNTAG006345	Dn-Dn	TTCTTTTTAGATGTCGCGAGCTGCG	ATATGCATAATCGCAAACAACTTGG	6	7942	9713	TFEB	3492	12271
DBDNTAG000053	ADDNTAG006346	Dn-Dn	TTCTTTTTAGATGTCGCGAGCTGCG	AATTGTGGGCGTAGAAATGTCCACG	2	7942	9713	TFEB	1997	9607	ELF1
DBDNTAG000053	ADDNTAG006349	Dn-Dn	TTCTTTTTAGATGTCGCGAGCTGCG	TCCCTCCCTCCCCCTGCATTACGCC	10	7942	9713	TFEB	23647	3971	ARFIP2
DBDNTAG000053	ADDNTAG006350	Dn-Dn	TTCTTTTTAGATGTCGCGAGCTGCG	ATGACCGTAAGACACTGCCCCACGC	9	7942	9713	TFEB	10	7722	NAT2
DBDNTAG000053	ADDNTAG006351	Dn-Dn	TTCTTTTTAGATGTCGCGAGCTGCG	AAGCCGCACGCTTGCGGTGTGAACT	14	7942	9713	TFEB	5802	8703	PTPRS
DBDNTAG000053	ADDNTAG006352	Dn-Dn	TTCTTTTTAGATGTCGCGAGCTGCG	CTATGCAATTGGTCGACCCCTCCGC	5	7942	9713	TFEB	2176	7699	FANCC
DBDNTAG000053	ADDNTAG006356	Dn-Dn	TTCTTTTTAGATGTCGCGAGCTGCG	AAGCCTTTGCCCGCAAAAGAGCAGT	9	7942	9713	TFEB	11047	7839	ADRM1
DBDNTAG000053	ADDNTAG006357	Dn-Dn	TTCTTTTTAGATGTCGCGAGCTGCG	CGCCTCCGCGGCCCACTCCCGCCTA	1	7942	9713	TFEB	10397	3886	NDRG1
DBDNTAG000053	ADDNTAG006361	Dn-Dn	TTCTTTTTAGATGTCGCGAGCTGCG	AGCAAAGGGCATCCCGGTATCTATT	26	7942	9713	TFEB	2623	6313	GATA1
DBDNTAG000053	ADDNTAG006363	Dn-Dn	TTCTTTTTAGATGTCGCGAGCTGCG	CCGTAATGCCGGGTGACAGCACGAA	11	7942	9713	TFEB	977	6007	CD151
DBDNTAG000053	ADDNTAG006364	Dn-Dn	TTCTTTTTAGATGTCGCGAGCTGCG	ACGTGACAAATCACATAACTCGATA	16	7942	9713	TFEB	598	5989	BCL2L1
DBDNTAG000053	ADDNTAG006366	Dn-Dn	TTCTTTTTAGATGTCGCGAGCTGCG	CGGAAAATATCCTAAATCGACTTGG	5	7942	9713	TFEB		7194
DBDNTAG000053	ADDNTAG006368	Dn-Dn	TTCTTTTTAGATGTCGCGAGCTGCG	ACGTCGTTATGCCTAAAGTAGAAAA	20	7942	9713	TFEB	222389	9342	BEND7
DBDNTAG000053	ADDNTAG006374	Dn-Dn	TTCTTTTTAGATGTCGCGAGCTGCG	ACTAGGGGCTCGATCGCGTATTCTG	6	7942	9713	TFEB	7157	3774	TP53
DBDNTAG000053	ADDNTAG006380	Dn-Dn	TTCTTTTTAGATGTCGCGAGCTGCG	ACGAGATGGTCCACAAACACAGTTG	4	7942	9713	TFEB	3959	4002	LGALS3BP
DBDNTAG000053	ADDNTAG006382	Dn-Dn	TTCTTTTTAGATGTCGCGAGCTGCG	CTGTTAGCATATCGTAAAATCGTGG	14	7942	9713	TFEB	9491	9264	PSMF1
DBDNTAG000053	ADDNTAG006386	Dn-Dn	TTCTTTTTAGATGTCGCGAGCTGCG	GGAGAGCTCATAGCCCGATGTCATA	2	7942	9713	TFEB	23543	986	RBFOX2
DBDNTAG000053	ADDNTAG006389	Dn-Dn	TTCTTTTTAGATGTCGCGAGCTGCG	GACTGCGAAGCCTACAACACGACGG	11	7942	9713	TFEB	80304	10156	C2orf44
DBDNTAG000053	ADDNTAG006390	Dn-Dn	TTCTTTTTAGATGTCGCGAGCTGCG	CCTGAACTAGAGTTTATTGACAAAT	6	7942	9713	TFEB	7849	6077	PAX8
DBDNTAG000053	ADDNTAG006392	Dn-Dn	TTCTTTTTAGATGTCGCGAGCTGCG	AAAAGGCATTAGTGAATCCTTCCGA	22	7942	9713	TFEB	84612	10823	PARD6B
DBDNTAG000053	ADDNTAG006397	Dn-Dn	TTCTTTTTAGATGTCGCGAGCTGCG	ACTCGAACTTTATACTCACACCAGT	6	7942	9713	TFEB	80028	8824	FBXL18
DBDNTAG000053	ADDNTAG006401	Dn-Dn	TTCTTTTTAGATGTCGCGAGCTGCG	ATTCCCGTTCATCACCCCAGCCATC	12	7942	9713	TFEB	9402	8327	GRAP2
DBDNTAG000053	ADDNTAG006412	Dn-Dn	TTCTTTTTAGATGTCGCGAGCTGCG	AGGAATTTTTAATACCTAGGCCATA	17	7942	9713	TFEB	64785	4758	GINS3
DBDNTAG000053	ADDNTAG006413	Dn-Dn	TTCTTTTTAGATGTCGCGAGCTGCG	GACCACAACGCGGATCACTCGACAA	32	7942	9713	TFEB	331	10062	XIAP
DBDNTAG000053	ADDNTAG006423	Dn-Dn	TTCTTTTTAGATGTCGCGAGCTGCG	TCTGAACACTCCCTGTCGCCATTCA	5	7942	9713	TFEB	5303	5506	PIN4
DBDNTAG000053	ADDNTAG006427	Dn-Dn	TTCTTTTTAGATGTCGCGAGCTGCG	ACAACATATGGTCTGATCCGGTAAC	7	7942	9713	TFEB	3937	1108	LCP2
DBDNTAG000053	ADDNTAG006436	Dn-Dn	TTCTTTTTAGATGTCGCGAGCTGCG	GTTAAGTGTTGCCCTACTAATTGTA	4	7942	9713	TFEB	5824	3171	PEX19
DBDNTAG000053	ADDNTAG006437	Dn-Dn	TTCTTTTTAGATGTCGCGAGCTGCG	GCCTATGCAGAGTACCAAAACGGAG	2	7942	9713	TFEB	701	7871	BUB1B
DBDNTAG000053	ADDNTAG006438	Dn-Dn	TTCTTTTTAGATGTCGCGAGCTGCG	CCCTGAGTTAGCCAGACACAGAGTC	2	7942	9713	TFEB	54790	52965	TET2
DBDNTAG000053	ADDNTAG006441	Dn-Dn	TTCTTTTTAGATGTCGCGAGCTGCG	TCCAAAGCCGAGACTTGTTCCAGA	1	7942	9713	TFEB	1748	174	DLX4
DBDNTAG000053	ADDNTAG006442	Dn-Dn	TTCTTTTTAGATGTCGCGAGCTGCG	AGGATGAAATAGCTGAAGAAGTACC	4	7942	9713	TFEB	29926	4519	GMPPA
DBDNTAG000053	ADDNTAG006446	Dn-Dn	TTCTTTTTAGATGTCGCGAGCTGCG	TGCAAAACGACGATGTGTTTACCCC	3	7942	9713	TFEB	54763	53212	ROPN1
DBDNTAG000053	ADDNTAG006447	Dn-Dn	TTCTTTTTAGATGTCGCGAGCTGCG	CGGTGTCCGTGGTCCAATCTTCTGT	10	7942	9713	TFEB	5711	7647	PSMD5
DBDNTAG000053	ADDNTAG006452	Dn-Dn	TTCTTTTTAGATGTCGCGAGCTGCG	ATTAACCTATGTGAATTGCCATTAG	3	7942	9713	TFEB	4781	2723	NFIB
DBDNTAG000053	ADDNTAG006462	Dn-Dn	TTCTTTTTAGATGTCGCGAGCTGCG	TAATCGGATCTTAGTTTAGGGACAT	7	7942	9713	TFEB	26119	9194	LDLRAP1
DBDNTAG000053	ADDNTAG006463	Dn-Dn	TTCTTTTTAGATGTCGCGAGCTGCG	TACTGATCGTAAATCGTAGGAATTT	2	7942	9713	TFEB	27315	5929	PGAP2
DBDNTAG000053	ADDNTAG006464	Dn-Dn	TTCTTTTTAGATGTCGCGAGCTGCG	CCATGTCGCTGAAGTGACCCGAGAA	22	7942	9713	TFEB	665	2427	BNIP3L
DBDNTAG000053	ADDNTAG006469	Dn-Dn	TTCTTTTTAGATGTCGCGAGCTGCG	AGATAGCTCGGTGACGGAGAACAAG	1	7942	9713	TFEB	22806	10016	IKZF3
DBDNTAG000053	ADDNTAG006484	Dn-Dn	TTCTTTTTAGATGTCGCGAGCTGCG	GGCTCTCCCTGATCTTTGGGTGACG	14	7942	9713	TFEB	5894	732	RAF1
DBDNTAG000053	ADDNTAG006486	Dn-Dn	TTCTTTTTAGATGTCGCGAGCTGCG	TTGATCCTTACAGACCATATACTAG	5	7942	9713	TFEB	64223	245	MLST8
DBDNTAG000053	ADDNTAG006489	Dn-Dn	TTCTTTTTAGATGTCGCGAGCTGCG	GCGACAACAATTTCAATTACGAACG	3	7942	9713	TFEB	9112	8956	MTA1
DBDNTAG000053	ADDNTAG006496	Dn-Dn	TTCTTTTTAGATGTCGCGAGCTGCG	ATTCCTAGGCCAAATCACACCCGCA	1	7942	9713	TFEB	55422	6496	DKFZp686L0787
DBDNTAG000053	ADDNTAG006506	Dn-Dn	TTCTTTTTAGATGTCGCGAGCTGCG	GAAAATCTGTAACAGCAAAATAGCA	6	7942	9713	TFEB	638	3740	BIK
DBDNTAG000053	ADDNTAG006510	Dn-Dn	TTCTTTTTAGATGTCGCGAGCTGCG	TCTCCATTCGTACCTGAGAGACGAC	4	7942	9713	TFEB	7189	2094	TRAF6
DBDNTAG000053	ADDNTAG006519	Dn-Dn	TTCTTTTTAGATGTCGCGAGCTGCG	GAACTAGAATAGAGACAAGTAAGGT	40	7942	9713	TFEB	638	3740	BIK
DBDNTAG000053	ADDNTAG006525	Dn-Dn	TTCTTTTTAGATGTCGCGAGCTGCG	ACGCAACCGCTCAGCCCCCTCTCCC	16	7942	9713	TFEB	4907	8573	NT5E
DBDNTAG000053	ADDNTAG006535	Dn-Dn	TTCTTTTTAGATGTCGCGAGCTGCG	AGTACCTACCACGTCGACACTATAT	7	7942	9713	TFEB	11116	7071	FGFR1OP
DBDNTAG000053	ADDNTAG006537	Dn-Dn	TTCTTTTTAGATGTCGCGAGCTGCG	GCGTGGGGTTAGAGTACGTCGCACT	6	7942	9713	TFEB	705	4527	BYSL
DBDNTAG000053	ADDNTAG006540	Dn-Dn	TTCTTTTTAGATGTCGCGAGCTGCG	CACCCCTGTATCTTCCACGAGGTAC	2	7942	9713	TFEB	3558	14594	IL2
DBDNTAG000053	ADDNTAG006541	Dn-Dn	TTCTTTTTAGATGTCGCGAGCTGCG	ATACTAGCAATCCTTCAGTTGACAC	11	7942	9713	TFEB	896	6197	CCND3
DBDNTAG000053	ADDNTAG006543	Dn-Dn	TTCTTTTTAGATGTCGCGAGCTGCG	CACTAGCACCTCCTTCCCTTCCATC	1	7942	9713	TFEB	2669	1427	GEM
DBDNTAG000053	ADDNTAG006554	Dn-Dn	TTCTTTTTAGATGTCGCGAGCTGCG	GATAGGAGATGATTTCCAGAAAGAA	12	7942	9713	TFEB	9901	2272	SRGAP3
DBDNTAG000053	ADDNTAG006558	Dn-Dn	TTCTTTTTAGATGTCGCGAGCTGCG	TGAACGAGAGACTTCCATGCGGACA	22	7942	9713	TFEB	445	6014	ASS1
DBDNTAG000053	ADDNTAG006559	Dn-Dn	TTCTTTTTAGATGTCGCGAGCTGCG	CCCCAGTTACAGTACATCCTCGCCA	1	7942	9713	TFEB	163	4761	AP2B1
DBDNTAG000053	ADDNTAG006562	Dn-Dn	TTCTTTTTAGATGTCGCGAGCTGCG	ATACAAGAGTAGCATTTTCTTAAAT	2	7942	9713	TFEB	672	14613	BRCA1
DBDNTAG000053	ADDNTAG006568	Dn-Dn	TTCTTTTTAGATGTCGCGAGCTGCG	GAGGCGAGTGTTTTCCGTCCGATGATGCAATCTAT	11	7942	9713	TFEB	23568	3431	ARL2BP
DBDNTAG000053	ADDNTAG006581	Dn-Dn	TTCTTTTTAGATGTCGCGAGCTGCG	TAGACGCATTGCTCATCCACCACGC	27	7942	9713	TFEB	64223	245	MLST8
DBDNTAG000053	ADDNTAG006582	Dn-Dn	TTCTTTTTAGATGTCGCGAGCTGCG	AAAATTTGCCGCTCTTGGTCCCGAT	6	7942	9713	TFEB	7203	5319	CCT3
DBDNTAG000053	ADDNTAG006583	Dn-Dn	TTCTTTTTAGATGTCGCGAGCTGCG	GTCATCGACAATGACGGGCATAGAA	7	7942	9713	TFEB	9901	2272	SRGAP3
DBDNTAG000053	ADDNTAG006584	Dn-Dn	TTCTTTTTAGATGTCGCGAGCTGCG	ACGTATCCCTTGCGATGGTCGACAG	7	7942	9713	TFEB	7189	2094	TRAF6
DBDNTAG000053	ADDNTAG006592	Dn-Dn	TTCTTTTTAGATGTCGCGAGCTGCG	ATCGTCTCCATGATACCTTAAGGCG	5	7942	9713	TFEB	4605	5263	MYBL2
DBDNTAG000053	ADDNTAG006600	Dn-Dn	TTCTTTTTAGATGTCGCGAGCTGCG	TAATCTCGTCCCTCTAAACAAAAAA	4	7942	9713	TFEB	51530	7186	ZC3HC1
DBDNTAG000053	ADDNTAG006601	Dn-Dn	TTCTTTTTAGATGTCGCGAGCTGCG	GGACCCCAGAGGCTGATTGTGCTTA	1	7942	9713	TFEB	27258	5664	LSM3
DBDNTAG000053	ADDNTAG006603	Dn-Dn	TTCTTTTTAGATGTCGCGAGCTGCG	ATAACGAAGCTTATCAGTAGCTTGT	9	7942	9713	TFEB	84612	10823	PARD6B
DBDNTAG000053	ADDNTAG006604	Dn-Dn	TTCTTTTTAGATGTCGCGAGCTGCG	GTAACCACCTGATACTTCCTAACAC	4	7942	9713	TFEB	55902	6914	ACSS2
DBDNTAG000053	ADDNTAG006606	Dn-Dn	TTCTTTTTAGATGTCGCGAGCTGCG	CAGACAGAGAGAAGCTAGAAACCCA	4	7942	9713	TFEB	7104	6773	TM4SF4
DBDNTAG000053	ADDNTAG006610	Dn-Dn	TTCTTTTTAGATGTCGCGAGCTGCG	CACCTCTACCCGCACTGGACTGAAT	27	7942	9713	TFEB	10494	5174	STK25
DBDNTAG000053	ADDNTAG006611	Dn-Dn	TTCTTTTTAGATGTCGCGAGCTGCG	GCCCCCACCACTAGCGTCCACCCCT	3	7942	9713	TFEB	1017	3469	CDK2
DBDNTAG000053	ADDNTAG006612	Dn-Dn	TTCTTTTTAGATGTCGCGAGCTGCG	CCGAGCCTTTTCTAGCCGAATTTTT	10	7942	9713	TFEB	4958	71148	OMD
DBDNTAG000053	ADDNTAG006615	Dn-Dn	TTCTTTTTAGATGTCGCGAGCTGCG	ATACGTCGGAAGGCATAATAATATCG	12	7942	9713	TFEB	598	5989	BCL2L1
DBDNTAG000053	ADDNTAG006619	Dn-Dn	TTCTTTTTAGATGTCGCGAGCTGCG	AGGTATTCGGGGCTACAAACAACAG	13	7942	9713	TFEB	10403	9868	KNTC2
DBDNTAG000053	ADDNTAG006631	Dn-Dn	TTCTTTTTAGATGTCGCGAGCTGCG	ACAACTCTAGCCAATAATCCATTTA	3	7942	9713	TFEB	8115	3768	TCL1A
DBDNTAG000053	ADDNTAG006634	Dn-Dn	TTCTTTTTAGATGTCGCGAGCTGCG	CACTCTTCCTTCAGTCTATACGCCT	4	7942	9713	TFEB	11163	7272	NUDT4
DBDNTAG000053	ADDNTAG006641	Dn-Dn	TTCTTTTTAGATGTCGCGAGCTGCG	CGTCCGTCGCAAAGCCCCTGACTAC	4	7942	9713	TFEB	5469	10960	MED1
DBDNTAG000053	ADDNTAG006651	Dn-Dn	TTCTTTTTAGATGTCGCGAGCTGCG	CCCCCCCCGCGCCCAATCTCGGGGC	3	7942	9713	TFEB	1647	6876	GADD45A
DBDNTAG000053	ADDNTAG006669	Dn-Dn	TTCTTTTTAGATGTCGCGAGCTGCG	CACCAGCATCAGTTCAATCACGTAA	2	7942	9713	TFEB	51377	764	UCHL5
DBDNTAG000053	ADDNTAG006671	Dn-Dn	TTCTTTTTAGATGTCGCGAGCTGCG	TACACACCATACAGCCCTGATCTGC	10	7942	9713	TFEB	318	4276	NUDT2
DBDNTAG000053	ADDNTAG006673	Dn-Dn	TTCTTTTTAGATGTCGCGAGCTGCG	TAACTTGCACTTGGTAATAGTAGGC	21	7942	9713	TFEB	29127	10088	RACGAP1
DBDNTAG000053	ADDNTAG006674	Dn-Dn	TTCTTTTTAGATGTCGCGAGCTGCG	TTTGACGCAGGTCTGTTGCTAGTGC	8	7942	9713	TFEB	5936	9996	RBM4
DBDNTAG000053	ADDNTAG006682	Dn-Dn	TTCTTTTTAGATGTCGCGAGCTGCG	TGGTACATCGTTCCCATCTAGATTA	1	7942	9713	TFEB	23543	986	RBFOX2
DBDNTAG000053	ADDNTAG006683	Dn-Dn	TTCTTTTTAGATGTCGCGAGCTGCG	GAAACAGAAAATGCATGTATACCAA	13	7942	9713	TFEB	5303	5506	PIN4
DBDNTAG000053	ADDNTAG006685	Dn-Dn	TTCTTTTTAGATGTCGCGAGCTGCG	TTCCTTCTCGCTCCATCACTTACGA	13	7942	9713	TFEB	22806	10016	IKZF3
DBDNTAG000053	ADDNTAG006687	Dn-Dn	TTCTTTTTAGATGTCGCGAGCTGCG	GCCCCGACTAATCCCTAGCCTGCCA	13	7942	9713	TFEB	89857	9706	KLHL6
DBDNTAG000053	ADDNTAG006688	Dn-Dn	TTCTTTTTAGATGTCGCGAGCTGCG	AGGCACGCGACATCATGTCTTGCAT	2	7942	9713	TFEB	1488	8833	CTBP2
DBDNTAG000053	ADDNTAG006694	Dn-Dn	TTCTTTTTAGATGTCGCGAGCTGCG	TCGCCACTCAACTTTTATTAGCTCC	4	7942	9713	TFEB	9659	1651	PDE4DIP
DBDNTAG000053	ADDNTAG006697	Dn-Dn	TTCTTTTTAGATGTCGCGAGCTGCG	CCCCAAGGACGTCGAAAACCATCCT	6	7942	9713	TFEB	54663	4913	WDR74
DBDNTAG000053	ADDNTAG006699	Dn-Dn	TTCTTTTTAGATGTCGCGAGCTGCG	GGTAGTACCCCCATTCCACTTACAT	9	7942	9713	TFEB	5819	3422	PVRL2
DBDNTAG000053	ADDNTAG006714	Dn-Dn	TTCTTTTTAGATGTCGCGAGCTGCG	AGGCTCCCAACCCGCCAGACGGTTG	5	7942	9713	TFEB	567	10041	B2M
DBDNTAG000053	ADDNTAG006717	Dn-Dn	TTCTTTTTAGATGTCGCGAGCTGCG	TGCGTCTCAGGTAATCATCCTAGAT	17	7942	9713	TFEB	5008	7135	OSM
DBDNTAG000053	ADDNTAG006722	Dn-Dn	TTCTTTTTAGATGTCGCGAGCTGCG	ACCGCGGCCTGCGAAGACCCCGCAC	7	7942	9713	TFEB	255798	56009	SMCO1
DBDNTAG000053	ADDNTAG006723	Dn-Dn	TTCTTTTTAGATGTCGCGAGCTGCG	TCAGCACATAGGTTACGGCGTGTGT	3	7942	9713	TFEB	57819	6601	LSM2
DBDNTAG000053	ADDNTAG006726	Dn-Dn	TTCTTTTTAGATGTCGCGAGCTGCG	TTTTTGCTAGGTCACAGAGAGGGAC	26	7942	9713	TFEB	80762	4284	NDFIP1
DBDNTAG000053	ADDNTAG006735	Dn-Dn	TTCTTTTTAGATGTCGCGAGCTGCG	GGTCCCTTCGATCACCTAGTATACC	24	7942	9713	TFEB	402	7933	ARL2
DBDNTAG000053	ADDNTAG006739	Dn-Dn	TTCTTTTTAGATGTCGCGAGCTGCG	CCCTACCGACGCGCACCCATGCCGT	4	7942	9713	TFEB	5664	4956	PSEN2
DBDNTAG000053	ADDNTAG006742	Dn-Dn	TTCTTTTTAGATGTCGCGAGCTGCG	CACACCCCAGCACACCGGCAACCTA	21	7942	9713	TFEB	3481	5345	IGF2
DBDNTAG000053	ADDNTAG006743	Dn-Dn	TTCTTTTTAGATGTCGCGAGCTGCG	GGTGACGGAAACATTCTATGCCCTA	16	7942	9713	TFEB	1398	2709	CRK
DBDNTAG000053	ADDNTAG006751	Dn-Dn	TTCTTTTTAGATGTCGCGAGCTGCG	AAGATGCATTGATAATGGAAATTTT	18	7942	9713	TFEB	83990	55128	BRIP1
DBDNTAG000053	ADDNTAG006758	Dn-Dn	TTCTTTTTAGATGTCGCGAGCTGCG	CACTCTCCAGAGCCGCCCGGCTTCC	34	7942	9713	TFEB	126070	10157	ZNF440
DBDNTAG000053	ADDNTAG006761	Dn-Dn	TTCTTTTTAGATGTCGCGAGCTGCG	CGGGCTCGTCGGACAACAAGGGGGA	2	7942	9713	TFEB	23085	8949	ERC1
DBDNTAG000053	ADDNTAG006767	Dn-Dn	TTCTTTTTAGATGTCGCGAGCTGCG	CCCCCCGGCCTCACTTACCTACCAA	2	7942	9713	TFEB	4171	4536	MCM2
DBDNTAG000053	ADDNTAG006777	Dn-Dn	TTCTTTTTAGATGTCGCGAGCTGCG	TGGAGAAGCCCAGCGGACCGCCGCT	1	7942	9713	TFEB	9444	8168	QK3
DBDNTAG000053	ADDNTAG006784	Dn-Dn	TTCTTTTTAGATGTCGCGAGCTGCG	TTTACATTCGTCTTCATAACGATCT	3	7942	9713	TFEB	2272	9645	FHIT
DBDNTAG000053	ADDNTAG006805	Dn-Dn	TTCTTTTTAGATGTCGCGAGCTGCG	CACCTTGGCCAAGTTGGTAACCACA	8	7942	9713	TFEB	11197	1273	WIF1
DBDNTAG000053	ADDNTAG006811	Dn-Dn	TTCTTTTTAGATGTCGCGAGCTGCG	TACTTAGACCACGAGTGCAATTCTC	6	7942	9713	TFEB	840	280	CASP7
DBDNTAG000053	ADDNTAG006817	Dn-Dn	TTCTTTTTAGATGTCGCGAGCTGCG	GGACGACAGAACAGTTACGAAATTT	7	7942	9713	TFEB	6477	9727	SIAH1
DBDNTAG000053	ADDNTAG006819	Dn-Dn	TTCTTTTTAGATGTCGCGAGCTGCG	CGTACCGCTCTTAACATAGATGATC	3	7942	9713	TFEB	389	5220	RHOC
DBDNTAG000053	ADDNTAG006825	Dn-Dn	TTCTTTTTAGATGTCGCGAGCTGCG	CGGACGGTTAGCCTGCTGGGCAGTG	16	7942	9713	TFEB	5995	2877	RGR
DBDNTAG000053	ADDNTAG006831	Dn-Dn	TTCTTTTTAGATGTCGCGAGCTGCG	TAAGCTCTCCCACGCGCAAAGCGGG	10	7942	9713	TFEB	8743	10053	TNFSF10
DBDNTAG000053	ADDNTAG006835	Dn-Dn	TTCTTTTTAGATGTCGCGAGCTGCG	CGTCGCTTATTGTGCACCAGCAGGA	9	7942	9713	TFEB	5156	9079	PDGFRA
DBDNTAG000053	ADDNTAG006842	Dn-Dn	TTCTTTTTAGATGTCGCGAGCTGCG	AGGCCTCTCAGCCGTCAGTGGGGCA	4	7942	9713	TFEB	27125	8778	AFF4
DBDNTAG000053	ADDNTAG006849	Dn-Dn	TTCTTTTTAGATGTCGCGAGCTGCG	GACCAGCCACACTCGACCAAGGGAC	8	7942	9713	TFEB	2132	6892	EXT2
DBDNTAG000053	ADDNTAG006854	Dn-Dn	TTCTTTTTAGATGTCGCGAGCTGCG	GGGCAAAACTGTTTTACATCGCCTT	2	7942	9713	TFEB	9444	8168	QK3
DBDNTAG000053	ADDNTAG006860	Dn-Dn	TTCTTTTTAGATGTCGCGAGCTGCG	GGTATTGGAGATGATAGATAGTAAG	11	7942	9713	TFEB	1264	1395	CNN1
DBDNTAG000053	ADDNTAG006864	Dn-Dn	TTCTTTTTAGATGTCGCGAGCTGCG	CGCAGCAAGATAATACGTGTTTACA	11	7942	9713	TFEB	10186	12995	LHFP
DBDNTAG000053	ADDNTAG006865	Dn-Dn	TTCTTTTTAGATGTCGCGAGCTGCG	CCACGCCCGATTCCCACGGCACATG	2	7942	9713	TFEB	7307	3653	U2AF1
DBDNTAG000053	ADDNTAG006869	Dn-Dn	TTCTTTTTAGATGTCGCGAGCTGCG	AGGCGGACGCTTGCCTGGGACACCG	1	7942	9713	TFEB	2641	5598	GCG
DBDNTAG000053	ADDNTAG006872	Dn-Dn	TTCTTTTTAGATGTCGCGAGCTGCG	ACCTAGAACTACATTCCCATATTCT	10	7942	9713	TFEB	4841	3890	NONO
DBDNTAG000053	ADDNTAG006874	Dn-Dn	TTCTTTTTAGATGTCGCGAGCTGCG	AACTCATTAGCACGCGATAGCTTAA	5	7942	9713	TFEB	3704	6905	ITPA
DBDNTAG000053	ADDNTAG006881	Dn-Dn	TTCTTTTTAGATGTCGCGAGCTGCG	CGTTGAGTTCAACAAGAAACAATGA	1	7942	9713	TFEB	1017	3469	CDK2
DBDNTAG000053	ADDNTAG006883	Dn-Dn	TTCTTTTTAGATGTCGCGAGCTGCG	GGGGGGCAGCCCACAATATGAAGCT	7	7942	9713	TFEB	8799	645	PEX11B
DBDNTAG000053	ADDNTAG006899	Dn-Dn	TTCTTTTTAGATGTCGCGAGCTGCG	ACGGGGAGACCATCTATATCGTATA	6	7942	9713	TFEB	54763	53212	ROPN1
DBDNTAG000053	ADDNTAG006904	Dn-Dn	TTCTTTTTAGATGTCGCGAGCTGCG	TAAACTACAACCAGCACAAGCACCT	9	7942	9713	TFEB	1748	174	DLX4
DBDNTAG000053	ADDNTAG006914	Dn-Dn	TTCTTTTTAGATGTCGCGAGCTGCG	TTCAACTTTAGCCGGCAGAGTACG	17	7942	9713	TFEB	355	2622	FAS
DBDNTAG000053	ADDNTAG006930	Dn-Dn	TTCTTTTTAGATGTCGCGAGCTGCG	TGAGAATTTAAGATAAGCGATAAAC	5	7942	9713	TFEB	4615	138	MYD88
DBDNTAG000053	ADDNTAG006933	Dn-Dn	TTCTTTTTAGATGTCGCGAGCTGCG	CGGTGGTGAGTCGGTCCCATCCCAA	24	7942	9713	TFEB	595	3587	CCND1
DBDNTAG000053	ADDNTAG006937	Dn-Dn	TTCTTTTTAGATGTCGCGAGCTGCG	GAAACTAATGATCACACAAATAAGA	1	7942	9713	TFEB	2146	143	EZH2
DBDNTAG000053	ADDNTAG006947	Dn-Dn	TTCTTTTTAGATGTCGCGAGCTGCG	TACCTAGTTGAAATATCTAAAGAAT	4	7942	9713	TFEB	729991	9076	MEF2BNB
DBDNTAG000053	ADDNTAG006952	Dn-Dn	TTCTTTTTAGATGTCGCGAGCTGCG	TGACTGGACCTCGTCCGGCCCTGAC	14	7942	9713	TFEB	7866	5250	IFRD2
DBDNTAG000053	ADDNTAG006957	Dn-Dn	TTCTTTTTAGATGTCGCGAGCTGCG	CTTACTAAGATTTAAAAAAAGTCAA	5	7942	9713	TFEB	93426	9395	SYCE1
DBDNTAG000053	ADDNTAG006971	Dn-Dn	TTCTTTTTAGATGTCGCGAGCTGCG	TGCTGCAGAAAAAGGCAAGCAAACG	9	7942	9713	TFEB	3119	7190	HLA-DQB1
DBDNTAG000053	ADDNTAG006972	Dn-Dn	TTCTTTTTAGATGTCGCGAGCTGCG	ACCAGGCGAGCAGAATAAAGGACTC	12	7942	9713	TFEB	599	53726	BCL2L2
DBDNTAG000053	ADDNTAG006975	Dn-Dn	TTCTTTTTAGATGTCGCGAGCTGCG	CACGCACTAATTAACGTCTTCTGAG	21	7942	9713	TFEB	55093	4786	WDYHV1
DBDNTAG000053	ADDNTAG006976	Dn-Dn	TTCTTTTTAGATGTCGCGAGCTGCG	CAGCAAGGTACGTAAAGTGCCATAT	8	7942	9713	TFEB	285237	1444	C3orf38
DBDNTAG000053	ADDNTAG006993	Dn-Dn	TTCTTTTTAGATGTCGCGAGCTGCG	AGAACAATGGAAGGCAATTCCTACT	6	7942	9713	TFEB	1123	3020	CHN1
DBDNTAG000053	ADDNTAG006999	Dn-Dn	TTCTTTTTAGATGTCGCGAGCTGCG	CTTGCCCACACTCTATCCAACTATG	20	7942	9713	TFEB	759	8328	CA1
DBDNTAG000053	ADDNTAG007003	Dn-Dn	TTCTTTTTAGATGTCGCGAGCTGCG	GCAGCTGTAAACCGTAACATCGGAC	21	7942	9713	TFEB	4747	10981	NEFL
DBDNTAG000053	ADDNTAG007020	Dn-Dn	TTCTTTTTAGATGTCGCGAGCTGCG	CATTCCTCACTTCCCGGCTCCCCCC	3	7942	9713	TFEB	604	53151	BCL6
DBDNTAG000053	ADDNTAG007022	Dn-Dn	TTCTTTTTAGATGTCGCGAGCTGCG	TGTACAAGCGCTCCAAGAATATTTA	14	7942	9713	TFEB	10538	9618	BATF
DBDNTAG000053	ADDNTAG007032	Dn-Dn	TTCTTTTTAGATGTCGCGAGCTGCG	CGAATAGCGATACATGTTCTGATAACAATTACGATTACAATATAAA	5	7942	9713	TFEB	1316	3194	KLF6
DBDNTAG000053	ADDNTAG007038	Dn-Dn	TTCTTTTTAGATGTCGCGAGCTGCG	GCCAGTTACCGCCCGCCTTTTGTAT	8	7942	9713	TFEB	3181	3981	HNRNPA2B1
DBDNTAG000053	ADDNTAG007040	Dn-Dn	TTCTTTTTAGATGTCGCGAGCTGCG	CTCCCCGTGAAAACCTCAGCCAAAT	2	7942	9713	TFEB	694	5844	BTG1
DBDNTAG000053	ADDNTAG007043	Dn-Dn	TTCTTTTTAGATGTCGCGAGCTGCG	TCGGGAGACCCCCTGAATAAAGGGT	2	7942	9713	TFEB	1021	9522	CDK6
DBDNTAG000053	ADDNTAG007055	Dn-Dn	TTCTTTTTAGATGTCGCGAGCTGCG	CTCCGGCCTGTCCTCAAGGCGCCAT	13	7942	9713	TFEB	64581	9137	DKFZp686L24211
DBDNTAG000053	ADDNTAG007063	Dn-Dn	TTCTTTTTAGATGTCGCGAGCTGCG	TCGACGCGATGTTTGACGAGGACTC	2	7942	9713	TFEB	701	7871	BUB1B
DBDNTAG000053	ADDNTAG007065	Dn-Dn	TTCTTTTTAGATGTCGCGAGCTGCG	TAAATCCGTTACTACTACCTCTAGA	7	7942	9713	TFEB	7409	6612	VAV1
DBDNTAG000053	ADDNTAG007069	Dn-Dn	TTCTTTTTAGATGTCGCGAGCTGCG	CCGCGACCAAGTCTGTTTTATCCAC	8	7942	9713	TFEB	64098	9281	PARVG
DBDNTAG000053	ADDNTAG007070	Dn-Dn	TTCTTTTTAGATGTCGCGAGCTGCG	ATGCGAGCCGTGACCCAATGCCCCT	18	7942	9713	TFEB	6278	8048	S100A7
DBDNTAG000053	ADDNTAG007078	Dn-Dn	TTCTTTTTAGATGTCGCGAGCTGCG	GGATGTCACATCAAGATATAAAAAC	5	7942	9713	TFEB	901	9929	CCNG2
DBDNTAG000053	ADDNTAG007081	Dn-Dn	TTCTTTTTAGATGTCGCGAGCTGCG	CTGTCTTTAGTTCCCCCCTACCTAC	1	7942	9713	TFEB	5798	4946	PTPRN
DBDNTAG000053	ADDNTAG007086	Dn-Dn	TTCTTTTTAGATGTCGCGAGCTGCG	AATTGAACAATATCCTTAACGAAAC	10	7942	9713	TFEB	1081	6285	CGA
DBDNTAG000053	ADDNTAG007088	Dn-Dn	TTCTTTTTAGATGTCGCGAGCTGCG	TGCGGCTTGTATCGAGATATGGTGC	22	7942	9713	TFEB	3704	6905	ITPA
DBDNTAG000053	ADDNTAG007089	Dn-Dn	TTCTTTTTAGATGTCGCGAGCTGCG	CGTTGTCCCCATCAAAAGTTACATT	7	7942	9713	TFEB	8767	4886	RIPK2
DBDNTAG000053	ADDNTAG007090	Dn-Dn	TTCTTTTTAGATGTCGCGAGCTGCG	AAGAATTCAGACGCACCCTCATGGG	5	7942	9713	TFEB	10	7722	NAT2
DBDNTAG000053	ADDNTAG007093	Dn-Dn	TTCTTTTTAGATGTCGCGAGCTGCG	CCATCCCTGAACACGAAGCAATTGG	2	7942	9713	TFEB	7555	157	CNBP
DBDNTAG000053	ADDNTAG007096	Dn-Dn	TTCTTTTTAGATGTCGCGAGCTGCG	TTTACTGAACTTGGCGCTCAACACG	13	7942	9713	TFEB	842	4596	CASP9
DBDNTAG000053	ADDNTAG007104	Dn-Dn	TTCTTTTTAGATGTCGCGAGCTGCG	AGGCAGGACTCGGGACGCTGGCGAC	10	7942	9713	TFEB	7490	1923	WT1
DBDNTAG000053	ADDNTAG007108	Dn-Dn	TTCTTTTTAGATGTCGCGAGCTGCG	CCTTGACGATGCACAAACTCACTCC	11	7942	9713	TFEB	6934	9999	TCF7L2
DBDNTAG000053	ADDNTAG007109	Dn-Dn	TTCTTTTTAGATGTCGCGAGCTGCG	TAGAGTTTATTTTAAAGGCTACGA	2	7942	9713	TFEB	57819	6601	LSM2
DBDNTAG000053	ADDNTAG007112	Dn-Dn	TTCTTTTTAGATGTCGCGAGCTGCG	GCTTAAAAACCTGGATATTACCGCA	16	7942	9713	TFEB	9093	7063	DNAJA3
DBDNTAG000053	ADDNTAG007114	Dn-Dn	TTCTTTTTAGATGTCGCGAGCTGCG	CCTCCGGATTGCCGTACTCCTGGCA	3	7942	9713	TFEB	55364	13117	IMPACT
DBDNTAG000053	ADDNTAG007115	Dn-Dn	TTCTTTTTAGATGTCGCGAGCTGCG	GCTCCCCAATCACTTTATCCAAGAC	6	7942	9713	TFEB	29115	5269	SAP30BP
DBDNTAG000053	ADDNTAG007117	Dn-Dn	TTCTTTTTAGATGTCGCGAGCTGCG	TCACATTCCAGCTAGTCAGTATTCT	7	7942	9713	TFEB	389	5220	RHOC
DBDNTAG000053	ADDNTAG007128	Dn-Dn	TTCTTTTTAGATGTCGCGAGCTGCG	GTAGGCAGTAAATGCCGGCATTCGGA	6	7942	9713	TFEB	4835	5046	NQO2
DBDNTAG000053	ADDNTAG007138	Dn-Dn	TTCTTTTTAGATGTCGCGAGCTGCG	GTGGCAGAAGTATGCAAGATCACCC	8	7942	9713	TFEB	1643	3586	DDB2
DBDNTAG000053	ADDNTAG007140	Dn-Dn	TTCTTTTTAGATGTCGCGAGCTGCG	TATTCCCCTCATAGCTTTGACACAC	14	7942	9713	TFEB	27040	7273	LAT
DBDNTAG000053	ADDNTAG007141	Dn-Dn	TTCTTTTTAGATGTCGCGAGCTGCG	AGGACAATACCTAGAACTGGGTTA	5	7942	9713	TFEB	5936	9996	RBM4
DBDNTAG000053	ADDNTAG007145	Dn-Dn	TTCTTTTTAGATGTCGCGAGCTGCG	CTAGGGAACCAGATTTGCGTAGCGT	4	7942	9713	TFEB	57715	8604	SEMA4G
DBDNTAG000053	ADDNTAG007155	Dn-Dn	TTCTTTTTAGATGTCGCGAGCTGCG	CGCACGGTACAAATAATCTAAATCA	3	7942	9713	TFEB	29926	4519	GMPPA
DBDNTAG000053	ADDNTAG007161	Dn-Dn	TTCTTTTTAGATGTCGCGAGCTGCG	TGCCACTATCCCATTGAGCGAAAAT	6	7942	9713	TFEB	80304	10156	C2orf44
DBDNTAG000053	ADDNTAG007169	Dn-Dn	TTCTTTTTAGATGTCGCGAGCTGCG	CGGCCACAGTCTGCACAATGGACAA	4	7942	9713	TFEB	10197	4061	PSME3
DBDNTAG000053	ADDNTAG007171	Dn-Dn	TTCTTTTTAGATGTCGCGAGCTGCG	CCGGTCGAGATCCGATTGCAACTTA	11	7942	9713	TFEB	5802	8703	PTPRS
DBDNTAG000053	ADDNTAG007173	Dn-Dn	TTCTTTTTAGATGTCGCGAGCTGCG	CCCTCAGACTTCTGTTCGTGGAACA	1	7942	9713	TFEB	6829	12443	SUPT5H
DBDNTAG000053	ADDNTAG007178	Dn-Dn	TTCTTTTTAGATGTCGCGAGCTGCG	CGGCAAAAGTCCGGAGGTGCACACA	19	7942	9713	TFEB	27086	8945	FOXP1
DBDNTAG000053	ADDNTAG007179	Dn-Dn	TTCTTTTTAGATGTCGCGAGCTGCG	CCAGGGCCCCCCGTACCTCCCGTCC	44	7942	9713	TFEB	4781	2723	NFIB
DBDNTAG000053	ADDNTAG007180	Dn-Dn	TTCTTTTTAGATGTCGCGAGCTGCG	TCCCCAACGCACTATTTTAAGCCCG	6	7942	9713	TFEB	9967	53086	THRAP3
DBDNTAG000053	ADDNTAG007191	Dn-Dn	TTCTTTTTAGATGTCGCGAGCTGCG	AATCAATAACTAAGGGTTGACGCCG	15	7942	9713	TFEB	55885	1184	LMO3
DBDNTAG000053	ADDNTAG007192	Dn-Dn	TTCTTTTTAGATGTCGCGAGCTGCG	GACCATACAAACCAAATGTTAACTG	13	7942	9713	TFEB	347	4506	APOD
DBDNTAG000053	ADDNTAG007202	Dn-Dn	TTCTTTTTAGATGTCGCGAGCTGCG	TACGAAGAGTAAAAGCGGAAACCGC	1	7942	9713	TFEB	1879	11153	EBF1
DBDNTAG000053	ADDNTAG007205	Dn-Dn	TTCTTTTTAGATGTCGCGAGCTGCG	CTAGCCCTATACCGCCCATATACCC	5	7942	9713	TFEB	254827	13308	NAALADL2
DBDNTAG000053	ADDNTAG007206	Dn-Dn	TTCTTTTTAGATGTCGCGAGCTGCG	CCAAAATTGAGTGTTATGAATACAG	1	7942	9713	TFEB	84871	54482	AGBL4
DBDNTAG000053	ADDNTAG007209	Dn-Dn	TTCTTTTTAGATGTCGCGAGCTGCG	CCACCCAACATGCAAGCGCTAATGC	3	7942	9713	TFEB	83851	14125	SYT16
DBDNTAG000053	ADDNTAG007214	Dn-Dn	TTCTTTTTAGATGTCGCGAGCTGCG	TCCTAGGCCGGATAGTCAATACACG	4	7942	9713	TFEB	79892	5222	MCMBP
DBDNTAG000053	ADDNTAG007224	Dn-Dn	TTCTTTTTAGATGTCGCGAGCTGCG	TCCTTAAAAATTAGGAAAAGACGG	25	7942	9713	TFEB	59348	5946	ZNF350
DBDNTAG000053	ADDNTAG007231	Dn-Dn	TTCTTTTTAGATGTCGCGAGCTGCG	CCTCTAAATGGCATCGATACGAGTG	5	7942	9713	TFEB	3959	4002	LGALS3BP
DBDNTAG000053	ADDNTAG007243	Dn-Dn	TTCTTTTTAGATGTCGCGAGCTGCG	TCTCTACTTCCCCGTGTATCAAATA	4	7942	9713	TFEB	10629	4779	TAF6L
DBDNTAG000053	ADDNTAG007251	Dn-Dn	TTCTTTTTAGATGTCGCGAGCTGCG	TGTTGACACATCCCCGTTCACACAC	5	7942	9713	TFEB	55702	7803	CCDC94
DBDNTAG000053	ADDNTAG007253	Dn-Dn	TTCTTTTTAGATGTCGCGAGCTGCG	GTGCTTAGGGTATCCAAAAGCGCGG	5	7942	9713	TFEB	57862	11738	ZNF410
DBDNTAG000053	ADDNTAG007256	Dn-Dn	TTCTTTTTAGATGTCGCGAGCTGCG	CACAATATAACTATGAACCATTGGCC	7	7942	9713	TFEB	159989	2276	CCDC67
DBDNTAG000053	ADDNTAG007257	Dn-Dn	TTCTTTTTAGATGTCGCGAGCTGCG	AATATCTTGTACGCAGCAGTCCTGG	21	7942	9713	TFEB	23281	9746	MTUS2
DBDNTAG000053	ADDNTAG007260	Dn-Dn	TTCTTTTTAGATGTCGCGAGCTGCG	GCATGCTAAAGAAATAGCAATATTT	6	7942	9713	TFEB	29126	13856	CD274
DBDNTAG000053	ADDNTAG007262	Dn-Dn	TTCTTTTTAGATGTCGCGAGCTGCG	TCCGACCCTACCCACACTCACTGGG	4	7942	9713	TFEB	5162	3174	PDHB
DBDNTAG000053	ADDNTAG007265	Dn-Dn	TTCTTTTTAGATGTCGCGAGCTGCG	CGGCTAAGCCGGCCCAAATAGACAA	14	7942	9713	TFEB	64170	5439	CARD9
DBDNTAG000053	ADDNTAG007271	Dn-Dn	TTCTTTTTAGATGTCGCGAGCTGCG	ACAAGCATACAACGTTTAGAGAACC	15	7942	9713	TFEB	2584	3414	GALK1
DBDNTAG000053	ADDNTAG007274	Dn-Dn	TTCTTTTTAGATGTCGCGAGCTGCG	ACCCGGCAGAAATCGAAAATCCTAC	3	7942	9713	TFEB	10186	12995	LHFP
DBDNTAG000053	ADDNTAG007281	Dn-Dn	TTCTTTTTAGATGTCGCGAGCTGCG	GTCGAAAGCTGAAAGGAATAAGGAG	9	7942	9713	TFEB	54763	53212	ROPN1
DBDNTAG000053	ADDNTAG007284	Dn-Dn	TTCTTTTTAGATGTCGCGAGCTGCG	GCGTATAAAATGTGTAGCCGATAAA	11	7942	9713	TFEB	1649	3944	DDIT3
DBDNTAG000053	ADDNTAG007296	Dn-Dn	TTCTTTTTAGATGTCGCGAGCTGCG	CGCGGGCAGCTACCCCAGCGTGCCT	5	7942	9713	TFEB	54535	53053	CCHCR1
DBDNTAG000053	ADDNTAG007299	Dn-Dn	TTCTTTTTAGATGTCGCGAGCTGCG	CGATAATCAATCTGTATTGATTTCC	8	7942	9713	TFEB	7490	1923	WT1
DBDNTAG000053	ADDNTAG007302	Dn-Dn	TTCTTTTTAGATGTCGCGAGCTGCG	ACCTTGACATAGTTGACCCATGGT	10	7942	9713	TFEB	1315	1909	COPB1
DBDNTAG000053	ADDNTAG007303	Dn-Dn	TTCTTTTTAGATGTCGCGAGCTGCG	TCACTGTTCAATGTGGTTCCCAGAT	8	7942	9713	TFEB	8031	2434	NCOA4
DBDNTAG000053	ADDNTAG007310	Dn-Dn	TTCTTTTTAGATGTCGCGAGCTGCG	CCACATCCGGTTATGAATGTGCCTA	21	7942	9713	TFEB	2353	4345	FOS
DBDNTAG000053	ADDNTAG007315	Dn-Dn	TTCTTTTTAGATGTCGCGAGCTGCG	AGTCAATTCCAGATCTACGGACGGT	6	7942	9713	TFEB	1616	52987	DAXX
DBDNTAG000053	ADDNTAG007317	Dn-Dn	TTCTTTTTAGATGTCGCGAGCTGCG	AACGGGACGGCCACCCCGAATCGCT	11	7942	9713	TFEB	3006	4080	HIST1H1C
DBDNTAG000053	ADDNTAG007318	Dn-Dn	TTCTTTTTAGATGTCGCGAGCTGCG	CCACATAAGCACCGTAACAGTACCA	4	7942	9713	TFEB	3265	4453	HRAS
DBDNTAG000053	ADDNTAG007319	Dn-Dn	TTCTTTTTAGATGTCGCGAGCTGCG	GGATAATGGCGCTTTGTTATGCAGA	4	7942	9713	TFEB	10286	5562	BCAS2
DBDNTAG000053	ADDNTAG007323	Dn-Dn	TTCTTTTTAGATGTCGCGAGCTGCG	ATGTGCTCCCGCCGGCCACCACGTC	4	7942	9713	TFEB	331	10062	XIAP
DBDNTAG000053	ADDNTAG007326	Dn-Dn	TTCTTTTTAGATGTCGCGAGCTGCG	GCCGCGTGCTCCCCGCAGGGTCTAG	5	7942	9713	TFEB	8019	12575	BRD3
DBDNTAG000053	ADDNTAG007337	Dn-Dn	TTCTTTTTAGATGTCGCGAGCTGCG	TCTGGACATGCCGTGTAGGCGAAAA	5	7942	9713	TFEB	7341	4586	SUMO1
DBDNTAG000053	ADDNTAG007341	Dn-Dn	TTCTTTTTAGATGTCGCGAGCTGCG	AAATCCAGGCCCGTTACGTCGCCCT	10	7942	9713	TFEB	472	14270	ATM
DBDNTAG000053	ADDNTAG007347	Dn-Dn	TTCTTTTTAGATGTCGCGAGCTGCG	CCGTCCCGTCCCTCCTAATAGATGT	2	7942	9713	TFEB	222484	10152	LNX2
DBDNTAG000053	ADDNTAG007358	Dn-Dn	TTCTTTTTAGATGTCGCGAGCTGCG	AGGCGACCCGAGCGCGTTGTCCTCG	7	7942	9713	TFEB	821	3789	CANX
DBDNTAG000053	ADDNTAG007359	Dn-Dn	TTCTTTTTAGATGTCGCGAGCTGCG	CCACTGTGTACACACAAGCTTAACA	6	7942	9713	TFEB	27125	8778	AFF4
DBDNTAG000053	ADDNTAG007363	Dn-Dn	TTCTTTTTAGATGTCGCGAGCTGCG	GTTTATAAACCTATACCCCTTTATC	21	7942	9713	TFEB	60672	4538	MIIP
DBDNTAG000053	ADDNTAG007369	Dn-Dn	TTCTTTTTAGATGTCGCGAGCTGCG	CCGCGCCTACCCTCAGCATAGAATC	2	7942	9713	TFEB	653	8330	BMP5
DBDNTAG000053	ADDNTAG007374	Dn-Dn	TTCTTTTTAGATGTCGCGAGCTGCG	CCGACAAGGTGTGGCGCCTGCGCAA	7	7942	9713	TFEB	22916	2754	NCBP2
DBDNTAG000053	ADDNTAG007376	Dn-Dn	TTCTTTTTAGATGTCGCGAGCTGCG	ATCATATATAAAGATACTGTGAATA	5	7942	9713	TFEB	567	10041	B2M
DBDNTAG000053	ADDNTAG007380	Dn-Dn	TTCTTTTTAGATGTCGCGAGCTGCG	CACCCAACCATCTTCAGTACTAGAT	3	7942	9713	TFEB	23633	778	KPNA6
DBDNTAG000053	ADDNTAG007381	Dn-Dn	TTCTTTTTAGATGTCGCGAGCTGCG	TTCTCTGAAGAAGAATTAGTGACAG	2	7942	9713	TFEB	7430	5815	EZR
DBDNTAG000053	ADDNTAG007388	Dn-Dn	TTCTTTTTAGATGTCGCGAGCTGCG	AGTGATTAATTCATAGCTTTCAAGC	1	7942	9713	TFEB	7341	4586	SUMO1
DBDNTAG000053	ADDNTAG007404	Dn-Dn	TTCTTTTTAGATGTCGCGAGCTGCG	CCAGGTCAAGAACGTCTTGCTTTGA	1	7942	9713	TFEB	24144	5894	TFIP11
DBDNTAG000053	ADDNTAG007408	Dn-Dn	TTCTTTTTAGATGTCGCGAGCTGCG	CTTCCTACTGGAGGGGGCATCGCGA	6	7942	9713	TFEB	11117	8967	EMILIN1
DBDNTAG000053	ADDNTAG007424	Dn-Dn	TTCTTTTTAGATGTCGCGAGCTGCG	GCCGCCTTCCCCGCCTCCATCCCCG	3	7942	9713	TFEB	91653	8764	BOC
DBDNTAG000053	ADDNTAG007427	Dn-Dn	TTCTTTTTAGATGTCGCGAGCTGCG	TCCGACGAGAGAAATTTCCAAGTTT	21	7942	9713	TFEB	50853	3375	VILL
DBDNTAG000053	ADDNTAG007430	Dn-Dn	TTCTTTTTAGATGTCGCGAGCTGCG	CATACAAGCATTCCATTTTTTAATG	14	7942	9713	TFEB	4589	8366	MUC7
DBDNTAG000053	ADDNTAG007436	Dn-Dn	TTCTTTTTAGATGTCGCGAGCTGCG	TGCTTTACGACCCAAATACGGACGT	7	7942	9713	TFEB	3084	8921	NRG1
DBDNTAG000053	ADDNTAG007440	Dn-Dn	TTCTTTTTAGATGTCGCGAGCTGCG	TAATCAGATAATATCATATCATATG	3	7942	9713	TFEB	8314	3760	BAP1
DBDNTAG000053	ADDNTAG007447	Dn-Dn	TTCTTTTTAGATGTCGCGAGCTGCG	AGTAGACCCCTCTAACCTGCATACA	4	7942	9713	TFEB	9491	9264	PSMF1
DBDNTAG000053	ADDNTAG007449	Dn-Dn	TTCTTTTTAGATGTCGCGAGCTGCG	TTTTTACGCAGTACTTTACAACTTT	3	7942	9713	TFEB	6810	8013	STX4A
DBDNTAG000053	ADDNTAG007452	Dn-Dn	TTCTTTTTAGATGTCGCGAGCTGCG	GCAGCGTAAACATGATAGGAGTGCA	22	7942	9713	TFEB	5155	9318	PDGFB
DBDNTAG000053	ADDNTAG007455	Dn-Dn	TTCTTTTTAGATGTCGCGAGCTGCG	CTCCGACCTGAGCCTATTTCGCATA	2	7942	9713	TFEB	318	4276	NUDT2
DBDNTAG000053	ADDNTAG007476	Dn-Dn	TTCTTTTTAGATGTCGCGAGCTGCG	GCCCTCCGCTCAACGTCTAAAGCCC	3	7942	9713	TFEB	91442	7886	FAAP24
DBDNTAG000053	ADDNTAG007478	Dn-Dn	TTCTTTTTAGATGTCGCGAGCTGCG	CCGCCTCCTCCACTGCAGACACGCC	15	7942	9713	TFEB	387032	7101	ZKSCAN4
DBDNTAG000053	ADDNTAG007481	Dn-Dn	TTCTTTTTAGATGTCGCGAGCTGCG	CAGTCATTTGACACCTGAAATTATC	2	7942	9713	TFEB	202559	1138	KHDRBS2
DBDNTAG000053	ADDNTAG007484	Dn-Dn	TTCTTTTTAGATGTCGCGAGCTGCG	GGCGACATGGCGACAATGAGAACTG	6	7942	9713	TFEB	55757	9673	UGCGL2
DBDNTAG000053	ADDNTAG007485	Dn-Dn	TTCTTTTTAGATGTCGCGAGCTGCG	TAATTTGGGTCTACGCCAAGCACGA	18	7942	9713	TFEB	11047	7839	ADRM1
DBDNTAG000053	ADDNTAG007494	Dn-Dn	TTCTTTTTAGATGTCGCGAGCTGCG	GATTGAGGAATCAGCTAATAGTTAT	5	7942	9713	TFEB	3119	7190	HLA-DQB1
DBDNTAG000053	ADDNTAG007498	Dn-Dn	TTCTTTTTAGATGTCGCGAGCTGCG	CAACAGGCATTCGCGCCAGTTCTAC	1	7942	9713	TFEB	117178	10081	SSX2IP
DBDNTAG000053	ADDNTAG007500	Dn-Dn	TTCTTTTTAGATGTCGCGAGCTGCG	TCGCGCGATGTCACGATTTACGGTT	11	7942	9713	TFEB	91653	8764	BOC
DBDNTAG000053	ADDNTAG007506	Dn-Dn	TTCTTTTTAGATGTCGCGAGCTGCG	CAAGTAAGCAATTAGCCTCATGAAT	9	7942	9713	TFEB	402	7933	ARL2
DBDNTAG000053	ADDNTAG007508	Dn-Dn	TTCTTTTTAGATGTCGCGAGCTGCG	GAACGAAGCGTTCATTTGATCTAGG	4	7942	9713	TFEB	51171	4841	HSD17B14
DBDNTAG000053	ADDNTAG007516	Dn-Dn	TTCTTTTTAGATGTCGCGAGCTGCG	CCCCGTCCCGTGGAGCACCAA	12	7942	9713	TFEB	5008	7135	OSM
DBDNTAG000053	ADDNTAG007535	Dn-Dn	TTCTTTTTAGATGTCGCGAGCTGCG	TCCATATCTACCAAGTTTACCCTTG	9	7942	9713	TFEB	29902	496	FAM216A
DBDNTAG000053	ADDNTAG007540	Dn-Dn	TTCTTTTTAGATGTCGCGAGCTGCG	GGAAGGCGAGCGCGACCCCACGTAT	6	7942	9713	TFEB	9240	10320	PNMA1
DBDNTAG000053	ADDNTAG007542	Dn-Dn	TTCTTTTTAGATGTCGCGAGCTGCG	CTACGAGTCCTCTTGGCAAGAAGGG	3	7942	9713	TFEB	10	7722	NAT2
DBDNTAG000053	ADDNTAG007544	Dn-Dn	TTCTTTTTAGATGTCGCGAGCTGCG	CCATTCACCACACGTAATATGATAT	15	7942	9713	TFEB	54535	53053	CCHCR1
DBDNTAG000053	ADDNTAG007546	Dn-Dn	TTCTTTTTAGATGTCGCGAGCTGCG	AAGCGCCTGGTAATAACTCTGTTGA	12	7942	9713	TFEB	5530	8407	PPP3CA
DBDNTAG000053	ADDNTAG007550	Dn-Dn	TTCTTTTTAGATGTCGCGAGCTGCG	AGTACATAGATGACGGATCTAAGCC	16	7942	9713	TFEB	5819	3422	PVRL2
DBDNTAG000053	ADDNTAG007551	Dn-Dn	TTCTTTTTAGATGTCGCGAGCTGCG	TATAGGAAGCGTCAGGCACGAACGA	13	7942	9713	TFEB	5452	5068	POU2F2
DBDNTAG000053	ADDNTAG007557	Dn-Dn	TTCTTTTTAGATGTCGCGAGCTGCG	ATAACTTCATTTTATATACACTA	5	7942	9713	TFEB	117177	472	RAB3IP
DBDNTAG000053	ADDNTAG007559	Dn-Dn	TTCTTTTTAGATGTCGCGAGCTGCG	CGGACGCACAGTGGACGACCAACGA	1	7942	9713	TFEB	604	53151	BCL6
DBDNTAG000053	ADDNTAG007560	Dn-Dn	TTCTTTTTAGATGTCGCGAGCTGCG	CATATCGGTCTACTCCCCCCGCTTA	6	7942	9713	TFEB	56655	13516	POLE4
DBDNTAG000053	ADDNTAG007562	Dn-Dn	TTCTTTTTAGATGTCGCGAGCTGCG	CCACCGCGCCACTTACTTACTACAC	12	7942	9713	TFEB	2623	6313	GATA1
DBDNTAG000053	ADDNTAG007573	Dn-Dn	TTCTTTTTAGATGTCGCGAGCTGCG	CCGCCCCTTTCCTCAGCCATACGTT	7	7942	9713	TFEB	80723	1149	SLC35G2
DBDNTAG000053	ADDNTAG007577	Dn-Dn	TTCTTTTTAGATGTCGCGAGCTGCG	CACCGCGGTCTTTGAGGGGTCTGAT	11	7942	9713	TFEB	5970	9032	RELA
DBDNTAG000053	ADDNTAG007582	Dn-Dn	TTCTTTTTAGATGTCGCGAGCTGCG	CGTCTCCTGATCCCGCCGCACAGCC	2	7942	9713	TFEB	11197	1273	WIF1
DBDNTAG000053	ADDNTAG007583	Dn-Dn	TTCTTTTTAGATGTCGCGAGCTGCG	CGCCTCAAAGAGAATAGCAAAACCC	9	7942	9713	TFEB	9402	8327	GRAP2
DBDNTAG000053	ADDNTAG007585	Dn-Dn	TTCTTTTTAGATGTCGCGAGCTGCG	TTGACAGTATCCGCAGGCTCAAGCA	16	7942	9713	TFEB	4086	3782	SMAD1
DBDNTAG000053	ADDNTAG007589	Dn-Dn	TTCTTTTTAGATGTCGCGAGCTGCG	AGTCGGATAATAACACCATCAGCCT	17	7942	9713	TFEB	842	4596	CASP9
DBDNTAG000053	ADDNTAG007591	Dn-Dn	TTCTTTTTAGATGTCGCGAGCTGCG	AGGGTTGCGCGCAAAATGTTGACAA	1	7942	9713	TFEB	901	9929	CCNG2
DBDNTAG000053	ADDNTAG007596	Dn-Dn	TTCTTTTTAGATGTCGCGAGCTGCG	GACATGTATAATCTAGTCTTCAATC	11	7942	9713	TFEB	11075	4907	STMN2
DBDNTAG000053	ADDNTAG007606	Dn-Dn	TTCTTTTTAGATGTCGCGAGCTGCG	GTACTATTCGTGTTAGTGCCTACAG	2	7942	9713	TFEB	5081	56793	PAX7
DBDNTAG000053	ADDNTAG007608	Dn-Dn	TTCTTTTTAGATGTCGCGAGCTGCG	TATCGTACCATGCTATCGCGAGCTA	19	7942	9713	TFEB	54535	53053	CCHCR1
DBDNTAG000053	ADDNTAG007622	Dn-Dn	TTCTTTTTAGATGTCGCGAGCTGCG	CCCGCCGTCAGCCCAAAAGGCTTAT	1	7942	9713	TFEB	55146	2755	ZDHHC4
DBDNTAG000053	ADDNTAG007632	Dn-Dn	TTCTTTTTAGATGTCGCGAGCTGCG	CCTGAGGGCCTTCAAACTTAGCCAA	3	7942	9713	TFEB	2962	3310	GTF2F1
DBDNTAG000053	ADDNTAG007638	Dn-Dn	TTCTTTTTAGATGTCGCGAGCTGCG	GAAAGATGCATAGACTGCCGGTAA	2	7942	9713	TFEB	8649	13119	LAMTOR3
DBDNTAG000053	ADDNTAG007640	Dn-Dn	TTCTTTTTAGATGTCGCGAGCTGCG	CGGGAACCTAGCCTCCCTACTTATA	8	7942	9713	TFEB	83417	56797	FCRL4
DBDNTAG000053	ADDNTAG007643	Dn-Dn	TTCTTTTTAGATGTCGCGAGCTGCG	GCGTGATAAGTCGGCACATGCGAGA	9	7942	9713	TFEB	3628	469	INPP1
DBDNTAG000053	ADDNTAG007649	Dn-Dn	TTCTTTTTAGATGTCGCGAGCTGCG	CACGCCCCCGCTCACCCTTTCCAGG	1	7942	9713	TFEB	255798	56009	SMCO1
DBDNTAG000053	ADDNTAG007655	Dn-Dn	TTCTTTTTAGATGTCGCGAGCTGCG	CCGCCGATAAACCACATTTCATTAA	19	7942	9713	TFEB	2122	13861	EVI1
DBDNTAG000053	ADDNTAG007656	Dn-Dn	TTCTTTTTAGATGTCGCGAGCTGCG	CTCCAACCCCTTGCTCTCACTCGAC	5	7942	9713	TFEB	57654	12601	UVSSA
DBDNTAG000053	ADDNTAG007663	Dn-Dn	TTCTTTTTAGATGTCGCGAGCTGCG	ACACATGAATTTGTTCTAATAGCCC	5	7942	9713	TFEB	8115	3768	TCL1A
DBDNTAG000053	ADDNTAG007668	Dn-Dn	TTCTTTTTAGATGTCGCGAGCTGCG	CAAGTCACTTACAAGATTCGGATCT	25	7942	9713	TFEB	5928	3366	RBBP4
DBDNTAG000053	ADDNTAG007670	Dn-Dn	TTCTTTTTAGATGTCGCGAGCTGCG	CCGATATCGGTGGTATCTTCACAGT	5	7942	9713	TFEB	3084	8921	NRG1
DBDNTAG000053	ADDNTAG007677	Dn-Dn	TTCTTTTTAGATGTCGCGAGCTGCG	CATCGTATAGTGGTTCTGAATAGAC	5	7942	9713	TFEB	8685	7750	MARCO
DBDNTAG000053	ADDNTAG007679	Dn-Dn	TTCTTTTTAGATGTCGCGAGCTGCG	TATCCTTAGTAGAGGTAAATCTTAT	1	7942	9713	TFEB	3105	2789	HLA-A
DBDNTAG000053	ADDNTAG007692	Dn-Dn	TTCTTTTTAGATGTCGCGAGCTGCG	TCGCGCCACTCTCCCAAACCTGCAG	18	7942	9713	TFEB	92906	6535	HNRNPLL
DBDNTAG000053	ADDNTAG007694	Dn-Dn	TTCTTTTTAGATGTCGCGAGCTGCG	GACGCAGCTGTGGTTCTCACAATGC	20	7942	9713	TFEB	3006	4080	HIST1H1C
DBDNTAG000053	ADDNTAG007700	Dn-Dn	TTCTTTTTAGATGTCGCGAGCTGCG	CAGAAGAGGTTGAGAAAAATACTG	5	7942	9713	TFEB	6285	3757	S100B
DBDNTAG000053	ADDNTAG007730	Dn-Dn	TTCTTTTTAGATGTCGCGAGCTGCG	TCACAGGAGAACCGGACGGTTCTCC	8	7942	9713	TFEB	7004	779	TEAD4
DBDNTAG000053	ADDNTAG007738	Dn-Dn	TTCTTTTTAGATGTCGCGAGCTGCG	TTAACTGCACCACCCGTAATTGACA	20	7942	9713	TFEB	207	5348	AKT1
DBDNTAG000053	ADDNTAG007740	Dn-Dn	TTCTTTTTAGATGTCGCGAGCTGCG	GCACCATAAACGGTACGTCCTCCCA	8	7942	9713	TFEB	3920	3743	LAMP2
DBDNTAG000053	ADDNTAG007741	Dn-Dn	TTCTTTTTAGATGTCGCGAGCTGCG	AAGCTTTCGGTGGGTGACTTACAAG	10	7942	9713	TFEB	284403	7773	WDR62
DBDNTAG000053	ADDNTAG007742	Dn-Dn	TTCTTTTTAGATGTCGCGAGCTGCG	CAAGTTATGCAAGACAAGGGTCCGT	15	7942	9713	TFEB	10397	3886	NDRG1
DBDNTAG000053	ADDNTAG007745	Dn-Dn	TTCTTTTTAGATGTCGCGAGCTGCG	TCCTCACCCGCATGACCAGTATATT	1	7942	9713	TFEB	3516	14737	RBPJ
DBDNTAG000053	ADDNTAG007756	Dn-Dn	TTCTTTTTAGATGTCGCGAGCTGCG	AGAGCCGTACCCGCTGATTTACACC	12	7942	9713	TFEB	1406	3015	CRX
DBDNTAG000053	ADDNTAG007759	Dn-Dn	TTCTTTTTAGATGTCGCGAGCTGCG	TATTCACACCGACCAACCATTCGTG	7	7942	9713	TFEB	1021	9522	CDK6
DBDNTAG000053	ADDNTAG007764	Dn-Dn	TTCTTTTTAGATGTCGCGAGCTGCG	CGTTCTCGGCACCTGCGCGGCCTTA	4	7942	9713	TFEB	4236	11817	MFAP1
DBDNTAG000053	ADDNTAG007767	Dn-Dn	TTCTTTTTAGATGTCGCGAGCTGCG	CTCGACTATCGCAGCCGTATTTTAA	8	7942	9713	TFEB	51274	15026	KLF3
DBDNTAG000053	ADDNTAG007768	Dn-Dn	TTCTTTTTAGATGTCGCGAGCTGCG	GAGGATAATGATGCGCACCCCAAAC	2	7942	9713	TFEB	2355	5414	FOSL2
DBDNTAG000053	ADDNTAG007775	Dn-Dn	TTCTTTTTAGATGTCGCGAGCTGCG	TCCCAATTAATGATCCCATAGAGAC	6	7942	9713	TFEB	3516	14737	RBPJ
DBDNTAG000053	ADDNTAG007790	Dn-Dn	TTCTTTTTAGATGTCGCGAGCTGCG	GTTAAATGAGCACCACCAAAATCGC	10	7942	9713	TFEB	3106	979	HLA-B
DBDNTAG000053	ADDNTAG007792	Dn-Dn	TTCTTTTTAGATGTCGCGAGCTGCG	TGCGCGGATACTAAACAAGATTACT	5	7942	9713	TFEB	6317	5567	SERPINB3
DBDNTAG000053	ADDNTAG007797	Dn-Dn	TTCTTTTTAGATGTCGCGAGCTGCG	CGCCCCGCACGCTCCGCGTTCTCGC	4	7942	9713	TFEB	55909	3645	BIN3
DBDNTAG000053	ADDNTAG007803	Dn-Dn	TTCTTTTTAGATGTCGCGAGCTGCG	CGGCCCAGCGAAGCATAAGTGTTGC	20	7942	9713	TFEB	80380	53786	PDCD1LG2
DBDNTAG000053	ADDNTAG007807	Dn-Dn	TTCTTTTTAGATGTCGCGAGCTGCG	TTTCTGAGGTAACGGCAAGAGCCCC	9	7942	9713	TFEB	26051	56325	PPP1R16B
DBDNTAG000054	ADDNTAG003028	Dn-Dn	TGTCCACTCACGACCCCGAGCATAC	CTCCTCGCTTAGCTCGAACACCGTA	1	7942	9713	TFEB	6472	617	SHMT2
DBDNTAG000055	ADDNTAG000201	Dn-Dn	CCGCCGGCCTCCATGCACACACATG	CCACCTCAACGAACGCTGCACTGCT	17	23624	8067	CBLC		13722
DBDNTAG000055	ADDNTAG000205	Dn-Dn	CCGCCGGCCTCCATGCACACACATG	CTGCCTGCTCCTTCTATTCCCATGA	1	23624	8067	CBLC	5187	9470	PER1
DBDNTAG000055	ADDNTAG000458	Dn-Dn	CCGCCGGCCTCCATGCACACACATG	CCCGCCCGTACGCCAGAAGTTAATT	1	23624	8067	CBLC	64098	9281	PARVG
DBDNTAG000055	ADDNTAG000498	Dn-Dn	CCGCCGGCCTCCATGCACACACATG	CGGTGAGGATCAAGGATGCTAGGAG	1	23624	8067	CBLC	6427	11028	SRSF2
DBDNTAG000055	ADDNTAG000542	Dn-Dn	CCGCCGGCCTCCATGCACACACATG	ACAGGGTCCACATCGATACATATAA	8	23624	8067	CBLC	23281	9746	MTUS2
DBDNTAG000055	ADDNTAG000619	Dn-Dn	CCGCCGGCCTCCATGCACACACATG	CCCCCCCACTGAGACCCTGTGCCAC	1	23624	8067	CBLC	5195	4964	PEX14
DBDNTAG000055	ADDNTAG000730	Dn-Dn	CCGCCGGCCTCCATGCACACACATG	TAGATTACTTGGGTAGCCGGCAAGC	5	23624	8067	CBLC	3535	7194
DBDNTAG000055	ADDNTAG000816	Dn-Dn	CCGCCGGCCTCCATGCACACACATG	CTAAAGTAATACCATAGCAATCGTC	1	23624	8067	CBLC	7849	6077	PAX8
DBDNTAG000055	ADDNTAG000893	Dn-Dn	CCGCCGGCCTCCATGCACACACATG	GCAGTACATTTCGACTTTTCCGATT	1	23624	8067	CBLC	29844	3331	TFPT
DBDNTAG000055	ADDNTAG000931	Dn-Dn	CCGCCGGCCTCCATGCACACACATG	ACTAGGCCCAATCCTAGTGTCCTCA	5	23624	8067	CBLC	5879	4232	RAC1
DBDNTAG000055	ADDNTAG000932	Dn-Dn	CCGCCGGCCTCCATGCACACACATG	CTGGCCGATTACCTCCTCATGCAGA	2	23624	8067	CBLC	7020	2584	TFAP2A
DBDNTAG000055	ADDNTAG001054	Dn-Dn	CCGCCGGCCTCCATGCACACACATG	TGCCTCACAGCTATTTGTAAAAGAG	2	23624	8067	CBLC	1398	2709	CRK
DBDNTAG000055	ADDNTAG001115	Dn-Dn	CCGCCGGCCTCCATGCACACACATG	GCTCCATGGACAACCTGCGTACGCC	3	23624	8067	CBLC	57007	1997	ACKR3
DBDNTAG000055	ADDNTAG001278	Dn-Dn	CCGCCGGCCTCCATGCACACACATG	CCCCGCTAGCCGACTCACAAGAAGG	2	23624	8067	CBLC	6427	11028	SRSF2
DBDNTAG000055	ADDNTAG001289	Dn-Dn	CCGCCGGCCTCCATGCACACACATG	ACTCGCCCTTAGTTCAGGAAATTAG	10	23624	8067	CBLC	27004	13575
DBDNTAG000055	ADDNTAG001510	Dn-Dn	CCGCCGGCCTCCATGCACACACATG	GCCCTGGCGTGTGGCCTCACGCGCT	1	23624	8067	CBLC	595	3587	CCND1
DBDNTAG000055	ADDNTAG001680	Dn-Dn	CCGCCGGCCTCCATGCACACACATG	GAATACATATACTCTACACCCAAAT	4	23624	8067	CBLC	55156	5887	ARMC1
DBDNTAG000055	ADDNTAG001956	Dn-Dn	CCGCCGGCCTCCATGCACACACATG	CTCCCACGCACCCTATGAAATGGGA	7	23624	8067	CBLC	8767	4886	RIPK2
DBDNTAG000055	ADDNTAG002051	Dn-Dn	CCGCCGGCCTCCATGCACACACATG	CCTTGCCCGTTCCATGCCGTTCGTG	1	23624	8067	CBLC	64764	12044	DKFZp686N2325
DBDNTAG000055	ADDNTAG002067	Dn-Dn	CCGCCGGCCTCCATGCACACACATG	ATCGAGCTAAGATGTGAGGTAACGG	1	23624	8067	CBLC	2885	8010	GRB2
DBDNTAG000055	ADDNTAG002107	Dn-Dn	CCGCCGGCCTCCATGCACACACATG	TACAAAAGGGGGCATAGGGAATACA	2	23624	8067	CBLC	835	3197	hCG_20684
DBDNTAG000055	ADDNTAG002112	Dn-Dn	CCGCCGGCCTCCATGCACACACATG	CCGCTCTGATAGCCACTACAGTTGG	1	23624	8067	CBLC	2078	11267	ERG
DBDNTAG000055	ADDNTAG002201	Dn-Dn	CCGCCGGCCTCCATGCACACACATG	TCTACTCCAGAAACTAACGAAAGCA	3	23624	8067	CBLC	4100	311	MAGEA1
DBDNTAG000055	ADDNTAG002257	Dn-Dn	CCGCCGGCCTCCATGCACACACATG	CGACGGCCCTCTTCTCCGTTCGCTG	2	23624	8067	CBLC	79023	2716	NUP37
DBDNTAG000055	ADDNTAG002429	Dn-Dn	CCGCCGGCCTCCATGCACACACATG	GAGGATCACATCAGCCATTTGTGGT	1	23624	8067	CBLC	5607	5140	MAP2K5
DBDNTAG000055	ADDNTAG002525	Dn-Dn	CCGCCGGCCTCCATGCACACACATG	TCAATACCGAACACAAAACACGAAA	3	23624	8067	CBLC	5565	11857	PRKAB2
DBDNTAG000055	ADDNTAG002641	Dn-Dn	CCGCCGGCCTCCATGCACACACATG	GGCGCTGTGTCACACCTGTACACGA	5	23624	8067	CBLC	56891	13142	LGALS14
DBDNTAG000055	ADDNTAG002790	Dn-Dn	CCGCCGGCCTCCATGCACACACATG	AGCACACATCACTCGTAAACTGAAG	1	23624	8067	CBLC	1081	6285	CGA
DBDNTAG000055	ADDNTAG002937	Dn-Dn	CCGCCGGCCTCCATGCACACACATG	ACCGAATAAGCGGTAAACGGTATTT	1	23624	8067	CBLC	5162	3174	PDHB
DBDNTAG000055	ADDNTAG003073	Dn-Dn	CCGCCGGCCTCCATGCACACACATG	CTCCCAGCACATGACCTTCCCGTTG	1	23624	8067	CBLC	5700	4018	PSMC1
DBDNTAG000055	ADDNTAG003448	Dn-Dn	CCGCCGGCCTCCATGCACACACATG	AAGCAACAGATCAACAATATATTTC	8	23624	8067	CBLC	27040	7273	LAT
DBDNTAG000055	ADDNTAG003481	Dn-Dn	CCGCCGGCCTCCATGCACACACATG	TCCCCTCTACTTCGGTCCTCTCGCC	7	23624	8067	CBLC	7430	5815	EZR
DBDNTAG000055	ADDNTAG003584	Dn-Dn	CCGCCGGCCTCCATGCACACACATG	GCATACCCGACAAGATCCTCAGACA	1	23624	8067	CBLC	1487	6221	CTBP1
DBDNTAG000055	ADDNTAG003657	Dn-Dn	CCGCCGGCCTCCATGCACACACATG	ATGTATAAACCAAGACATCTCTACT	5	23624	8067	CBLC	3050	8297	HBZ
DBDNTAG000055	ADDNTAG003757	Dn-Dn	CCGCCGGCCTCCATGCACACACATG	GCCAGCTTATTGTCAAGCGGCGATC	1	23624	8067	CBLC	7918	4771	GPANK1
DBDNTAG000055	ADDNTAG003915	Dn-Dn	CCGCCGGCCTCCATGCACACACATG	CAGCTTACGGGTTGCCGAATAGTAA	8	23624	8067	CBLC	84908	7670	FAM136A
DBDNTAG000055	ADDNTAG003980	Dn-Dn	CCGCCGGCCTCCATGCACACACATG	CACCTCCCGATTCTGCCCTCCCTCT	1	23624	8067	CBLC	7329	3129	UBE2I
DBDNTAG000055	ADDNTAG003996	Dn-Dn	CCGCCGGCCTCCATGCACACACATG	ACACAAGCCGCCCGAACATTCAGGC	2	23624	8067	CBLC	8939	5135	FUBP3
DBDNTAG000055	ADDNTAG004004	Dn-Dn	CCGCCGGCCTCCATGCACACACATG	AACTTAAAAATTGAATGTTTGTAAA	1	23624	8067	CBLC	471	5438	ATIC
DBDNTAG000055	ADDNTAG004152	Dn-Dn	CCGCCGGCCTCCATGCACACACATG	GCCGCAGAGTCGTAGAACTTCGA	1	23624	8067	CBLC	4747	10981	NEFL
DBDNTAG000055	ADDNTAG004258	Dn-Dn	CCGCCGGCCTCCATGCACACACATG	ACACGACCTTCATCGCCAAATAACT	1	23624	8067	CBLC	27111	4161	SDCBP2
DBDNTAG000055	ADDNTAG004268	Dn-Dn	CCGCCGGCCTCCATGCACACACATG	CGCCGAATACTTAAGCCATTCTAAT	2	23624	8067	CBLC	840	280	CASP7
DBDNTAG000055	ADDNTAG004329	Dn-Dn	CCGCCGGCCTCCATGCACACACATG	TGGCTCCGTGAGCCGATCAGATTAG	1	23624	8067	CBLC	2237	3978	FEN1
[truncated: 428,087 more rows]
