# Supplementary material for: Pooled‐matrix protein interaction screens using Barcode Fusion Genetics
Source: Mol Syst Biol. 2016 Apr 23;12(4):863. doi: 10.15252/msb.20156660 (PMC4848762; doi:10.15252/msb.20156660)
Supplement: Supplementary file 10 — Data EV3 [file MSB-12-863-s010.zip › Yachie_Petsalaki_Data_S3/CVA_1_+3AT.tsv]

DBTAG_ID	ADTAG_ID	FUSION_TYPE	DBTAG_SEQ	ADTAG_SEQ	COUNT	DB_GENE_ID	DB_ORF_ID	DB_SYMB	AD_GENE_ID	AD_ORF_ID	AD_SYMB
DBDNTAG000002	ADDNTAG000711	Dn-Dn	CCCCTCCCACACTAGTGGGGCTTGC	TCCCTTCGACCTGACGTCCACCTGC	1	3927	1096	LASP1	414318	55003	C9orf106
DBDNTAG000002	ADDNTAG002272	Dn-Dn	CCCCTCCCACACTAGTGGGGCTTGC	AGCACCAGAGTAGAACATCACGTAT	3	3927	1096	LASP1	59284	13854	CACNG7
DBDNTAG000002	ADDNTAG003021	Dn-Dn	CCCCTCCCACACTAGTGGGGCTTGC	ATAAGATAAAATAATGCGCTAAGAA	5	3927	1096	LASP1	3053	2023	SERPIND1
DBDNTAG000002	ADDNTAG003559	Dn-Dn	CCCCTCCCACACTAGTGGGGCTTGC	GGGTGTGCTGCTTGATTGGCATCTA	3	3927	1096	LASP1	3093	11772	UBE2K
DBDNTAG000002	ADDNTAG004753	Dn-Dn	CCCCTCCCACACTAGTGGGGCTTGC	AGCCTCACAGCTCAGATCCCTGTTT	6	3927	1096	LASP1	219749	2074	ZNF25
DBDNTAG000002	ADDNTAG005859	Dn-Dn	CCCCTCCCACACTAGTGGGGCTTGC	GCCTACGGGGGGAATGTGCCTCAAG	1	3927	1096	LASP1	26191	12889	PTPN22
DBDNTAG000003	ADDNTAG000870	Dn-Dn	TGGTGCGCGTGATTCTGAACCATAA	CTCAGTCTATGTTGGACGTTCTAGA	9	387	5810	RHOA	129401	11490	NUP35
DBDNTAG000003	ADDNTAG004686	Dn-Dn	TGGTGCGCGTGATTCTGAACCATAA	GACTAATGTATCACTGTACACACGC	4	387	5810	RHOA	1488	8833	CTBP2
DBDNTAG000005	ADDNTAG000605	Dn-Dn	TGATAGTGGTGGGCTCCAGGTCTAA	CTTGATCAGAACACCTCGATAACTA	1	139081	52769	MAGEC3	375133	7888
DBDNTAG000005	ADDNTAG002673	Dn-Dn	TGATAGTGGTGGGCTCCAGGTCTAA	GTGCGACGCTTCAGAGGTATTCAAT	1	139081	52769	MAGEC3	64170	5439	CARD9
DBDNTAG000005	ADDNTAG007179	Dn-Dn	TGATAGTGGTGGGCTCCAGGTCTAA	CCAGGGCCCCCCGTACCTCCCGTCC	6	139081	52769	MAGEC3	4781	2723	NFIB
DBDNTAG000005	ADDNTAG007632	Dn-Dn	TGATAGTGGTGGGCTCCAGGTCTAA	CCTGAGGGCCTTCAAACTTAGCCAA	1	139081	52769	MAGEC3	2962	3310	GTF2F1
DBDNTAG000010	ADDNTAG003577	Dn-Dn	TCAGCCTGATAACTTTACTTTCAAT	CCAAGCGACGCAGATTTTCGGAGTC	1	11185	53017	INMT	84726	647	PRRC2B
DBDNTAG000010	ADDNTAG004176	Dn-Dn	TCAGCCTGATAACTTTACTTTCAAT	TGCGTGCCTAGCAACCTGCCAAACT	1	11185	53017	INMT	7422	12317	VEGFA
DBDNTAG000010	ADDNTAG007347	Dn-Dn	TCAGCCTGATAACTTTACTTTCAAT	CCGTCCCGTCCCTCCTAATAGATGT	11	11185	53017	INMT	222484	10152	LNX2
DBDNTAG000011	ADDNTAG000901	Dn-Dn	TGTACATTAAGACTGGGGATAATAT	GCTTTGGCTAGCGTAGCATAACTGC	1	7555	157	CNBP	26524
DBDNTAG000011	ADDNTAG002676	Dn-Dn	TGTACATTAAGACTGGGGATAATAT	GCTTCTTAACACGGGCGTATCTGGG	1	7555	157	CNBP	5546	2895	PRCC
DBDNTAG000011	ADDNTAG002818	Dn-Dn	TGTACATTAAGACTGGGGATAATAT	TAGTGCTGACGCAAAGGCAATACTA	1	7555	157	CNBP	22879	12672	MON1B
DBDNTAG000011	ADDNTAG006415	Dn-Dn	TGTACATTAAGACTGGGGATAATAT	CATCCTACAATCCCTTAGATTATCA	5	7555	157	CNBP	4632	5471	MYL1
DBDNTAG000011	ADDNTAG006506	Dn-Dn	TGTACATTAAGACTGGGGATAATAT	GAAAATCTGTAACAGCAAAATAGCA	5	7555	157	CNBP	638	3740	BIK
DBDNTAG000011	ADDNTAG006819	Dn-Dn	TGTACATTAAGACTGGGGATAATAT	CGTACCGCTCTTAACATAGATGATC	2	7555	157	CNBP	389	5220	RHOC
DBDNTAG000011	ADDNTAG007019	Dn-Dn	TGTACATTAAGACTGGGGATAATAT	TCCTACCGGCCGCCTTAAACAACAT	1	7555	157	CNBP	254950	71924	KRTAP15-1
DBDNTAG000012	ADDNTAG000160	Dn-Dn	GCACTTACCTGACTGGAAATAATTT	ACCGCCGCCCGGAGCACCCCACATG	3	51530	7186	ZC3HC1	91522	11122	COL23A1
DBDNTAG000012	ADDNTAG000233	Dn-Dn	GCACTTACCTGACTGGAAATAATTT	AGGTGGGATAATGAAATTGGATAGC	2	51530	7186	ZC3HC1	150962	71823	PUS10
DBDNTAG000012	ADDNTAG004199	Dn-Dn	GCACTTACCTGACTGGAAATAATTT	GCAATCGATGGACAGCAGGTTCAAT	8	51530	7186	ZC3HC1	153328	8282	SLC25A48
DBDNTAG000012	ADDNTAG005876	Dn-Dn	GCACTTACCTGACTGGAAATAATTT	TAAGTAAGGATGCCATCCCCGATCG	1	51530	7186	ZC3HC1	7071	2992	KLF10
DBDNTAG000012	ADDNTAG006797	Dn-Dn	GCACTTACCTGACTGGAAATAATTT	GGGTGTCCATGCGTGCTCAAGAACT	1	51530	7186	ZC3HC1	129450	12133	TYW5
DBDNTAG000012	ADDNTAG007742	Dn-Dn	GCACTTACCTGACTGGAAATAATTT	CAAGTTATGCAAGACAAGGGTCCGT	3	51530	7186	ZC3HC1	10397	3886	NDRG1
DBDNTAG000013	ADDNTAG000668	Dn-Dn	GACGCAAACCACCCCAGCCTAGGAC	CAGCATATACTAATTCTAGAAGTAC	1	51440	1235	HPCAL4	977	6007	CD151
DBDNTAG000013	ADDNTAG001613	Dn-Dn	GACGCAAACCACCCCAGCCTAGGAC	GCCGAAGACACCACTTCTTCAAAGC	6	51440	1235	HPCAL4	55454	9594	CSGALNACT2
DBDNTAG000013	ADDNTAG004453	Dn-Dn	GACGCAAACCACCCCAGCCTAGGAC	TCCCTGAGCACTGTTTACGCCCTCG	5	51440	1235	HPCAL4	283385	10821	MORN3
DBDNTAG000013	ADDNTAG005692	Dn-Dn	GACGCAAACCACCCCAGCCTAGGAC	CATAAGAAGAATACAGGTCGACTTG	2	51440	1235	HPCAL4	8464	11528	SUPT3H
DBDNTAG000013	ADDNTAG006212	Dn-Dn	GACGCAAACCACCCCAGCCTAGGAC	GGCACCCCTCCACCATACCTCTTTG	1	51440	1235	HPCAL4	3759
DBDNTAG000014	ADDNTAG000327	Dn-Dn	GTGGAGGCTCGCGGCTACGTGACGT	GCAAATCTCGAGCAGAATATACCTT	7	50861	6710	STMN3	360203
DBDNTAG000014	ADDNTAG000963	Dn-Dn	GTGGAGGCTCGCGGCTACGTGACGT	GCCGCCCCCACCATTACGCCCTCCT	1	50861	6710	STMN3	7398	11633	USP1
DBDNTAG000014	ADDNTAG001382	Dn-Dn	GTGGAGGCTCGCGGCTACGTGACGT	ACCACCTAAGCATGCTCGAGTAGGA	3	50861	6710	STMN3	55601	13110	DDX60
DBDNTAG000014	ADDNTAG001617	Dn-Dn	GTGGAGGCTCGCGGCTACGTGACGT	TCCAAATATAGTATAGTCCAATATC	6	50861	6710	STMN3	7555	157	CNBP
DBDNTAG000014	ADDNTAG001619	Dn-Dn	GTGGAGGCTCGCGGCTACGTGACGT	CTCATACACCTTATGCAAGACTCCA	1	50861	6710	STMN3	79696	4218	ZC2HC1C
DBDNTAG000014	ADDNTAG001626	Dn-Dn	GTGGAGGCTCGCGGCTACGTGACGT	AGATAGATGTAAATTTAATAGAAAC	1	50861	6710	STMN3	2316	9124	FLNA
DBDNTAG000014	ADDNTAG002392	Dn-Dn	GTGGAGGCTCGCGGCTACGTGACGT	AGCAAAACGGAAAGAACTATAATGA	7	50861	6710	STMN3	9833	7099	MELK
DBDNTAG000014	ADDNTAG002910	Dn-Dn	GTGGAGGCTCGCGGCTACGTGACGT	GGCCGCCACATTGGCACTTGTGGA	11	50861	6710	STMN3	23633	778	KPNA6
DBDNTAG000014	ADDNTAG003679	Dn-Dn	GTGGAGGCTCGCGGCTACGTGACGT	CTGATCGTATTAAAATCTCGATTAT	9	50861	6710	STMN3	1788	11403	DNMT3A
DBDNTAG000014	ADDNTAG004079	Dn-Dn	GTGGAGGCTCGCGGCTACGTGACGT	ACCATTACACTCGCACGAGTGGGTT	1	50861	6710	STMN3	410	7320	ARSA
DBDNTAG000014	ADDNTAG005529	Dn-Dn	GTGGAGGCTCGCGGCTACGTGACGT	GTCTCCATGCATGGACATGAGTATA	1	50861	6710	STMN3	9906	53536	SLC35E2
DBDNTAG000014	ADDNTAG005694	Dn-Dn	GTGGAGGCTCGCGGCTACGTGACGT	GCCGTTTGGTGAAGACCGAACTAAC	2	50861	6710	STMN3	221016	1396
DBDNTAG000014	ADDNTAG005799	Dn-Dn	GTGGAGGCTCGCGGCTACGTGACGT	TCCCCTGCAAAATCTAGTCAACGCG	1	50861	6710	STMN3	29121	8186	CLEC2D
DBDNTAG000014	ADDNTAG006265	Dn-Dn	GTGGAGGCTCGCGGCTACGTGACGT	CTTTGTTATCCGGCAAATGGATAAC	2	50861	6710	STMN3	91663	7002	MYADM
DBDNTAG000014	ADDNTAG006449	Dn-Dn	GTGGAGGCTCGCGGCTACGTGACGT	ACTCGAAGCTTCCGCACCGCCCGA	4	50861	6710	STMN3	10636	7105	RGS14
DBDNTAG000014	ADDNTAG006726	Dn-Dn	GTGGAGGCTCGCGGCTACGTGACGT	TTTTTGCTAGGTCACAGAGAGGGAC	1	50861	6710	STMN3	80762	4284	NDFIP1
DBDNTAG000014	ADDNTAG006760	Dn-Dn	GTGGAGGCTCGCGGCTACGTGACGT	GCCACGAACGATCCCACTGAGGAAA	2	50861	6710	STMN3	19	70284	ABCA1
DBDNTAG000016	ADDNTAG001790	Dn-Dn	GTTTGTAGCTCCCGACTAGGCCGCA	TCACCGAAAACATTAGTATTAGACG	2	55119	14762	PRPF38B		4865
DBDNTAG000016	ADDNTAG003399	Dn-Dn	GTTTGTAGCTCCCGACTAGGCCGCA	TAAGACTCATACTAGCGACAAGTAC	1	55119	14762	PRPF38B	284942	6256
DBDNTAG000016	ADDNTAG004273	Dn-Dn	GTTTGTAGCTCCCGACTAGGCCGCA	ACTGCGAAGCTTTATGAATGCTCAG	2	55119	14762	PRPF38B	775	70327	CACNA1C
DBDNTAG000016	ADDNTAG005191	Dn-Dn	GTTTGTAGCTCCCGACTAGGCCGCA	GCCCCAGAACAGTTATAGCTACCTG	2	55119	14762	PRPF38B	80344	71201	DCAF11
DBDNTAG000018	ADDNTAG000022	Dn-Dn	GCGCCAGCTTTCTTCAATATCCCTA	GCCCTCTACAGTCCACCCCATCAGG	2	9533	5431	POLR1C	116068	13294	LYSMD3
DBDNTAG000018	ADDNTAG002134	Dn-Dn	GCGCCAGCTTTCTTCAATATCCCTA	TTTATTTTTCATTTCATTGAGGATG	1	9533	5431	POLR1C	84885	11489	ZDHHC12
DBDNTAG000018	ADDNTAG003613	Dn-Dn	GCGCCAGCTTTCTTCAATATCCCTA	TCGACGCCCATTACATTGTCAGTTG	1	9533	5431	POLR1C	1537	453	CYC1
DBDNTAG000018	ADDNTAG005840	Dn-Dn	GCGCCAGCTTTCTTCAATATCCCTA	ACTACGATTTGCGACTATGTGTAAC	1	9533	5431	POLR1C	222484	10152	LNX2
DBDNTAG000018	ADDNTAG006685	Dn-Dn	GCGCCAGCTTTCTTCAATATCCCTA	TTCCTTCTCGCTCCATCACTTACGA	5	9533	5431	POLR1C	22806	10016	IKZF3
DBDNTAG000018	ADDNTAG007022	Dn-Dn	GCGCCAGCTTTCTTCAATATCCCTA	TGTACAAGCGCTCCAAGAATATTTA	2	9533	5431	POLR1C	10538	9618	BATF
DBDNTAG000018	ADDNTAG007460	Dn-Dn	GCGCCAGCTTTCTTCAATATCCCTA	ATGCAAAGCGCACTTAAAACGAGG	1	9533	5431	POLR1C	114991	71372	ZNF618
DBDNTAG000019	ADDNTAG000077	Dn-Dn	AATCCCTCGTCCAGCTAAGCTCCGT	ATACCCCACCACCTTCAGCGATTTA	3	163479	54836	FNDC7	163	4761	AP2B1
DBDNTAG000019	ADDNTAG001274	Dn-Dn	AATCCCTCGTCCAGCTAAGCTCCGT	ACAAGGTACCAGTCCAAAGGGCGAG	5	163479	54836	FNDC7	347862	71529	PDDC1
DBDNTAG000019	ADDNTAG002314	Dn-Dn	AATCCCTCGTCCAGCTAAGCTCCGT	TTCACGGTACTGGCCTATGATGAAC	2	163479	54836	FNDC7	5026	10288	P2RX5
DBDNTAG000019	ADDNTAG003004	Dn-Dn	AATCCCTCGTCCAGCTAAGCTCCGT	GACTCTCCGGCACGCTCCCCCTCGA	1	163479	54836	FNDC7	353288	70512	KRT26
DBDNTAG000019	ADDNTAG003061	Dn-Dn	AATCCCTCGTCCAGCTAAGCTCCGT	CGAGAATAGGTCCACACGCCACGCT	6	163479	54836	FNDC7	29781	309	NCAPH2
DBDNTAG000024	ADDNTAG000023	Dn-Dn	AAAGTCAAATTTAGAAAAAGTAAAA	AAGGAAACCTGCGCGAACACCGATT	1	80117	2635	ARL14	3084	8921	NRG1
DBDNTAG000024	ADDNTAG000786	Dn-Dn	AAAGTCAAATTTAGAAAAAGTAAAA	CTTCACAGCAATATGATAGTCGAAA	19	80117	2635	ARL14	4174	19	MCM5
DBDNTAG000024	ADDNTAG000801	Dn-Dn	AAAGTCAAATTTAGAAAAAGTAAAA	AATCTCAAGAGGGTGTAGACAATTA	4	80117	2635	ARL14	200909	52811	HTR3D
DBDNTAG000024	ADDNTAG001428	Dn-Dn	AAAGTCAAATTTAGAAAAAGTAAAA	GGGGAGCGGGAATAACATATTATCG	4	80117	2635	ARL14	7691	53066	ZNF132
DBDNTAG000024	ADDNTAG001544	Dn-Dn	AAAGTCAAATTTAGAAAAAGTAAAA	GCTACACACCTTGCCACCGGTTACG	4	80117	2635	ARL14	84324	434	SARNP
DBDNTAG000024	ADDNTAG001953	Dn-Dn	AAAGTCAAATTTAGAAAAAGTAAAA	CCGCCTTGCTTACAATGTATCACCA	6	80117	2635	ARL14	440138	53381	ALG11
DBDNTAG000024	ADDNTAG002412	Dn-Dn	AAAGTCAAATTTAGAAAAAGTAAAA	CGCGCTCCGCTTGCCGCTCCGGTCT	10	80117	2635	ARL14	1990	13904	CELA1
DBDNTAG000024	ADDNTAG002619	Dn-Dn	AAAGTCAAATTTAGAAAAAGTAAAA	GCGAACGTTCCGCGCTCTGTAGACT	1	80117	2635	ARL14	1081	6285	CGA
DBDNTAG000024	ADDNTAG002642	Dn-Dn	AAAGTCAAATTTAGAAAAAGTAAAA	CGCCTACGTATCGCCCACGTTTGAT	1	80117	2635	ARL14	23126	10876	POGZ
DBDNTAG000024	ADDNTAG002941	Dn-Dn	AAAGTCAAATTTAGAAAAAGTAAAA	AGATCTTACCAGTGATAAAACAATA	4	80117	2635	ARL14	221786	9435	FAM200A
DBDNTAG000024	ADDNTAG003284	Dn-Dn	AAAGTCAAATTTAGAAAAAGTAAAA	ACGTCAACCAACCAGTTGCCCTCCA	1	80117	2635	ARL14	7267	70310	TTC3
DBDNTAG000024	ADDNTAG003717	Dn-Dn	AAAGTCAAATTTAGAAAAAGTAAAA	TGATCCACCAGTTGTAAAACCACTA	1	80117	2635	ARL14	3888
DBDNTAG000024	ADDNTAG004079	Dn-Dn	AAAGTCAAATTTAGAAAAAGTAAAA	ACCATTACACTCGCACGAGTGGGTT	12	80117	2635	ARL14	410	7320	ARSA
DBDNTAG000024	ADDNTAG004591	Dn-Dn	AAAGTCAAATTTAGAAAAAGTAAAA	TCTCATTGTCGTGCTTCGCTCAGAA	1	80117	2635	ARL14	29119	71258	CTNNA3
DBDNTAG000024	ADDNTAG004687	Dn-Dn	AAAGTCAAATTTAGAAAAAGTAAAA	TGACGCCCAAGGACAAACAAGATTA	6	80117	2635	ARL14	331	10062	XIAP
DBDNTAG000024	ADDNTAG004834	Dn-Dn	AAAGTCAAATTTAGAAAAAGTAAAA	ATACAGATAGACTGTGTCTCCCCCT	3	80117	2635	ARL14	147111	10767	NOTUM
DBDNTAG000024	ADDNTAG004942	Dn-Dn	AAAGTCAAATTTAGAAAAAGTAAAA	CCACCCCTAGTCCCCTCTCACACTA	1	80117	2635	ARL14	59349	4623	KLHL12
DBDNTAG000024	ADDNTAG005057	Dn-Dn	AAAGTCAAATTTAGAAAAAGTAAAA	AACGCAAATTTAGTCGATAAAAAAA	1	80117	2635	ARL14	284348	10811	LYPD5
DBDNTAG000024	ADDNTAG005785	Dn-Dn	AAAGTCAAATTTAGAAAAAGTAAAA	AAGCTTATATCAGTAAGCGTGCCGA	5	80117	2635	ARL14	51596	4584	CUTA
DBDNTAG000024	ADDNTAG005808	Dn-Dn	AAAGTCAAATTTAGAAAAAGTAAAA	AAGAGACGAACATGTAGCTTACTGG	4	80117	2635	ARL14	4781	2723	NFIB
DBDNTAG000024	ADDNTAG006179	Dn-Dn	AAAGTCAAATTTAGAAAAAGTAAAA	CGCCGCTCCCGCCTCTCCGCCTATC	13	80117	2635	ARL14	27123	54526	DKK2
DBDNTAG000024	ADDNTAG006501	Dn-Dn	AAAGTCAAATTTAGAAAAAGTAAAA	CTACGAAGCACACCTAATCGCCCTT	4	80117	2635	ARL14	5534	8316	PPP3R1
DBDNTAG000024	ADDNTAG006621	Dn-Dn	AAAGTCAAATTTAGAAAAAGTAAAA	TAAATTATAGCCTTGTCATTGGACT	1	80117	2635	ARL14	84240	9994	ZCCHC9
DBDNTAG000024	ADDNTAG006643	Dn-Dn	AAAGTCAAATTTAGAAAAAGTAAAA	AAAACTAATCACACTGGATAACACC	9	80117	2635	ARL14	10507	11693	SEMA4D
DBDNTAG000024	ADDNTAG006820	Dn-Dn	AAAGTCAAATTTAGAAAAAGTAAAA	AGATCCACCGCTCTAAATACATGGC	6	80117	2635	ARL14	149563	12861	C1orf64
DBDNTAG000024	ADDNTAG006836	Dn-Dn	AAAGTCAAATTTAGAAAAAGTAAAA	ACTCCGTTTTTAGATGAAGTGTACT	3	80117	2635	ARL14	51187	2628	RSL24D1
DBDNTAG000024	ADDNTAG007142	Dn-Dn	AAAGTCAAATTTAGAAAAAGTAAAA	CATTACAAAGTCCCCTGCCGGGCTT	1	80117	2635	ARL14	6725
DBDNTAG000025	ADDNTAG000792	Dn-Dn	CCCCCCACGAGCCTAGGATGCGTCA	CTTCCATCCCCATCGAGCCGAGAGC	7	27111	4161	SDCBP2	27111	4161	SDCBP2
DBDNTAG000025	ADDNTAG001052	Dn-Dn	CCCCCCACGAGCCTAGGATGCGTCA	ACGGCTCTAGGGTGAACAACAGGTA	1	27111	4161	SDCBP2	79673	10640	ZNF329
DBDNTAG000025	ADDNTAG001277	Dn-Dn	CCCCCCACGAGCCTAGGATGCGTCA	AAACTGAAGCTAATATGAAGAATAT	2	27111	4161	SDCBP2	2272	9645	FHIT
DBDNTAG000025	ADDNTAG002770	Dn-Dn	CCCCCCACGAGCCTAGGATGCGTCA	CGAAGATTGCCCCCTCTCCACGATA	1	27111	4161	SDCBP2	7691	53066	ZNF132
DBDNTAG000025	ADDNTAG003168	Dn-Dn	CCCCCCACGAGCCTAGGATGCGTCA	CCACCGTGGCTTGGTGACTGCCCTA	2	27111	4161	SDCBP2	2963	3291	GTF2F2
DBDNTAG000025	ADDNTAG005035	Dn-Dn	CCCCCCACGAGCCTAGGATGCGTCA	CCCCAGCCGGCCGCCTGTACGATTA	1	27111	4161	SDCBP2	5914	4558	RARA
DBDNTAG000025	ADDNTAG005251	Dn-Dn	CCCCCCACGAGCCTAGGATGCGTCA	AGAATCAGATCGTTGGCCTTCACTA	2	27111	4161	SDCBP2	27111	4161	SDCBP2
DBDNTAG000025	ADDNTAG005665	Dn-Dn	CCCCCCACGAGCCTAGGATGCGTCA	TGAACTTTAGCGAGCCCTTACTTAG	3	27111	4161	SDCBP2	286499	53675	FAM133A
DBDNTAG000025	ADDNTAG006458	Dn-Dn	CCCCCCACGAGCCTAGGATGCGTCA	TCCAACCACCTCATTCATGCACACG	5	27111	4161	SDCBP2	26524
DBDNTAG000025	ADDNTAG006925	Dn-Dn	CCCCCCACGAGCCTAGGATGCGTCA	CCATCCGAAATCGGCTCTCGTAACT	5	27111	4161	SDCBP2	29079	5610	MED4
DBDNTAG000025	ADDNTAG007466	Dn-Dn	CCCCCCACGAGCCTAGGATGCGTCA	TATCAATGCACACTGAGATCTTCGG	16	27111	4161	SDCBP2	286499	53675	FAM133A
DBDNTAG000027	ADDNTAG001558	Dn-Dn	TACGTCGCACCGCGGTTCCGTCGGA	CATCGGCACGCCAAGCGCTCCGGCC	1	55182	8850	RNF220	9986	71676	RCE1
DBDNTAG000027	ADDNTAG004697	Dn-Dn	TACGTCGCACCGCGGTTCCGTCGGA	TATCCAAGTTCTCTTTGGCACTATC	1	55182	8850	RNF220	9765	8232	ZFYVE16
DBDNTAG000027	ADDNTAG004849	Dn-Dn	TACGTCGCACCGCGGTTCCGTCGGA	GCCTGGTGCCGCTCATCCGCGAATG	1	55182	8850	RNF220	10142	14138	AKAP9
DBDNTAG000027	ADDNTAG006351	Dn-Dn	TACGTCGCACCGCGGTTCCGTCGGA	AAGCCGCACGCTTGCGGTGTGAACT	5	55182	8850	RNF220	5802	8703	PTPRS
DBDNTAG000027	ADDNTAG006363	Dn-Dn	TACGTCGCACCGCGGTTCCGTCGGA	CCGTAATGCCGGGTGACAGCACGAA	1	55182	8850	RNF220	977	6007	CD151
DBDNTAG000027	ADDNTAG006563	Dn-Dn	TACGTCGCACCGCGGTTCCGTCGGA	GAATAGCAATACCCGTTTAGTCATT	1	55182	8850	RNF220	23299	14656	BICD2
DBDNTAG000027	ADDNTAG006825	Dn-Dn	TACGTCGCACCGCGGTTCCGTCGGA	CGGACGGTTAGCCTGCTGGGCAGTG	1	55182	8850	RNF220	5995	2877	RGR
DBDNTAG000039	ADDNTAG006444	Dn-Dn	ACGAATCGTTCCCATTGGACCATAG	TGGCCGACGCGACGCCTCTGGACAC	1	124599	9599	CD300LB	7555	157	CNBP
DBDNTAG000039	ADDNTAG006825	Dn-Dn	ACGAATCGTTCCCATTGGACCATAG	CGGACGGTTAGCCTGCTGGGCAGTG	1	124599	9599	CD300LB	5995	2877	RGR
DBDNTAG000041	ADDNTAG000129	Dn-Dn	ATCCCTTCAACACGGCTATAAGCTC	TGAACATCAGGTGAAGATATAATTG	1	4086	3782	SMAD1	204010	13301
DBDNTAG000041	ADDNTAG001313	Dn-Dn	ATCCCTTCAACACGGCTATAAGCTC	GAAGACCAACACGTCTGGGGCTTCT	3	4086	3782	SMAD1	117157	12269	SH2D1B
DBDNTAG000041	ADDNTAG001399	Dn-Dn	ATCCCTTCAACACGGCTATAAGCTC	CGCGTTGCTTCATAGAATCTAACGC	6	4086	3782	SMAD1	10397	3886	NDRG1
DBDNTAG000041	ADDNTAG003886	Dn-Dn	ATCCCTTCAACACGGCTATAAGCTC	GACGTTGTAATCCTTTAATCCATAA	4	4086	3782	SMAD1	7432	6418	VIP
DBDNTAG000041	ADDNTAG006151	Dn-Dn	ATCCCTTCAACACGGCTATAAGCTC	GCCTAACACACCCATTAGGACATCA	1	4086	3782	SMAD1	375056	10681	MIA3
DBDNTAG000041	ADDNTAG007065	Dn-Dn	ATCCCTTCAACACGGCTATAAGCTC	TAAATCCGTTACTACTACCTCTAGA	5	4086	3782	SMAD1	7409	6612	VAV1
DBDNTAG000041	ADDNTAG007517	Dn-Dn	ATCCCTTCAACACGGCTATAAGCTC	AGCGCATAAGTAGGGGTTGGGAGCA	2	4086	3782	SMAD1	92745	5963	SLC38A5
DBDNTAG000041	ADDNTAG007756	Dn-Dn	ATCCCTTCAACACGGCTATAAGCTC	AGAGCCGTACCCGCTGATTTACACC	13	4086	3782	SMAD1	1406	3015	CRX
DBDNTAG000045	ADDNTAG002955	Dn-Dn	CATGCCCGGTCCCCAGTACCTGCAC	CCCGTCTAATTTGGCCGGCTACGTC	10	10671	858	DCTN6	27004	13575
DBDNTAG000045	ADDNTAG004438	Dn-Dn	CATGCCCGGTCCCCAGTACCTGCAC	GCGCGCGATGTAAGATATACGACGT	3	10671	858	DCTN6	84324	434	SARNP
DBDNTAG000048	ADDNTAG000418	Dn-Dn	GTAGGAACAACAATAACGGCACCTG	GCCCTTCTTCGCATCGTGCTGCCAG	1	665	2427	BNIP3L	9828	70267	ARHGEF17
DBDNTAG000048	ADDNTAG000689	Dn-Dn	GTAGGAACAACAATAACGGCACCTG	CCACGCCCAAGTCACATAGCAGCTG	1	665	2427	BNIP3L	51478	5644	HSD17B7
DBDNTAG000048	ADDNTAG001253	Dn-Dn	GTAGGAACAACAATAACGGCACCTG	ACTGTCCCACGGCAAGAGCACCCGT	12	665	2427	BNIP3L	57706	10238	DENND1A
DBDNTAG000048	ADDNTAG001797	Dn-Dn	GTAGGAACAACAATAACGGCACCTG	CGAACGGATGCCGACCCGTTGTTAACGTAACATAA	1	665	2427	BNIP3L	282679	11309	AQP11
DBDNTAG000048	ADDNTAG002047	Dn-Dn	GTAGGAACAACAATAACGGCACCTG	CGCCCTCCCCCCTCCTCCATCCGAA	1	665	2427	BNIP3L	84984	5119	CEP19
DBDNTAG000048	ADDNTAG002049	Dn-Dn	GTAGGAACAACAATAACGGCACCTG	CTATTGGTACCTCCGCCCGGTGCCG	1	665	2427	BNIP3L	84915	71551	FAM222A
DBDNTAG000048	ADDNTAG002164	Dn-Dn	GTAGGAACAACAATAACGGCACCTG	TGGAAGCCATGCACTGCAGAACAGT	2	665	2427	BNIP3L	51493	2383	RTCB
DBDNTAG000048	ADDNTAG002419	Dn-Dn	GTAGGAACAACAATAACGGCACCTG	AGTTGTCGTAAATTCCCACGTTATT	9	665	2427	BNIP3L	140679	11880	SLC32A1
DBDNTAG000048	ADDNTAG003059	Dn-Dn	GTAGGAACAACAATAACGGCACCTG	TCTAACCATCACAGCCAAGAACTTC	3	665	2427	BNIP3L	80173	70987	IFT74
DBDNTAG000048	ADDNTAG004611	Dn-Dn	GTAGGAACAACAATAACGGCACCTG	CGTGTCTAATTGCGATATAACCAGA	11	665	2427	BNIP3L	613266	72070
DBDNTAG000048	ADDNTAG005342	Dn-Dn	GTAGGAACAACAATAACGGCACCTG	CCTACACCGGCGTACACGCAAGCAT	2	665	2427	BNIP3L	5469	10960	MED1
DBDNTAG000048	ADDNTAG005534	Dn-Dn	GTAGGAACAACAATAACGGCACCTG	GCTTGTTCAATTTTACTCAAGCGCT	3	665	2427	BNIP3L	2122	13861	EVI1
DBDNTAG000048	ADDNTAG005668	Dn-Dn	GTAGGAACAACAATAACGGCACCTG	CCGTCTAAGCGAAGGACAGAAAGAG	12	665	2427	BNIP3L	84263	4287	HSDL2
DBDNTAG000048	ADDNTAG005783	Dn-Dn	GTAGGAACAACAATAACGGCACCTG	GTCGACATCTGAAGATCCAAATAGA	5	665	2427	BNIP3L	148738	12873	HFE2
DBDNTAG000048	ADDNTAG005786	Dn-Dn	GTAGGAACAACAATAACGGCACCTG	CACTATTGAAGACAATGCTAGCGGT	1	665	2427	BNIP3L	64785	4758	GINS3
DBDNTAG000048	ADDNTAG005861	Dn-Dn	GTAGGAACAACAATAACGGCACCTG	CGCACGCTGACTTCCAACATGGCGT	21	665	2427	BNIP3L	665	2427	BNIP3L
DBDNTAG000048	ADDNTAG006098	Dn-Dn	GTAGGAACAACAATAACGGCACCTG	ACGTAGCACACACGTAGAGCGTTGG	13	665	2427	BNIP3L	11126	7623	CD160
DBDNTAG000048	ADDNTAG006678	Dn-Dn	GTAGGAACAACAATAACGGCACCTG	TCAACCTTCATGCGGTCACATCGAT	8	665	2427	BNIP3L	7554	10463	ZNF8
DBDNTAG000048	ADDNTAG006698	Dn-Dn	GTAGGAACAACAATAACGGCACCTG	CATATCGCACACATAACTCGGACTT	1	665	2427	BNIP3L	284716	10253	RIMKLA
DBDNTAG000048	ADDNTAG006735	Dn-Dn	GTAGGAACAACAATAACGGCACCTG	GGTCCCTTCGATCACCTAGTATACC	1	665	2427	BNIP3L	402	7933	ARL2
DBDNTAG000048	ADDNTAG007363	Dn-Dn	GTAGGAACAACAATAACGGCACCTG	GTTTATAAACCTATACCCCTTTATC	9	665	2427	BNIP3L	60672	4538	MIIP
DBDNTAG000048	ADDNTAG007395	Dn-Dn	GTAGGAACAACAATAACGGCACCTG	ACAATCGCTAAATCGGATAAAAGA	3	665	2427	BNIP3L	8563	6106	THOC5
DBDNTAG000048	ADDNTAG007764	Dn-Dn	GTAGGAACAACAATAACGGCACCTG	CGTTCTCGGCACCTGCGCGGCCTTA	2	665	2427	BNIP3L	4236	11817	MFAP1
DBDNTAG000050	ADDNTAG001137	Dn-Dn	CACGCCGTCGTTCGATTGAGAGAGG	CGGGATCTAGTCCTAGCAATATACC	1	6582	14746	SLC22A2	22846	2782	VASH1
DBDNTAG000050	ADDNTAG006033	Dn-Dn	CACGCCGTCGTTCGATTGAGAGAGG	GCGCGCCGTAGTGCTGGTTGTAGGC	1	6582	14746	SLC22A2	2801	7345	GOLGA2
DBDNTAG000051	ADDNTAG001143	Dn-Dn	CCCCGACACGTCGACAGCTCAATAA	CTGATACAATCTCGTGACATTGCGA	4	27125	8778	AFF4	23223	6615	RRP12
DBDNTAG000051	ADDNTAG002375	Dn-Dn	CCCCGACACGTCGACAGCTCAATAA	TCTCCTCGCCTCCGTCCCCCTCCAG	1	27125	8778	AFF4	54872	2759	PIGG
DBDNTAG000051	ADDNTAG002919	Dn-Dn	CCCCGACACGTCGACAGCTCAATAA	CAAGTCGATGTGCAACTGTCAACAT	4	27125	8778	AFF4	55356	1228	SLC22A15
DBDNTAG000051	ADDNTAG006316	Dn-Dn	CCCCGACACGTCGACAGCTCAATAA	ACTAATCTCTTGAGTATCTCGATTA	4	27125	8778	AFF4	9175	53107	MAP3K13
DBDNTAG000053	ADDNTAG000002	Dn-Dn	TTCTTTTTAGATGTCGCGAGCTGCG	ATGCATCGCCATGTAGTCTGGAGGC	11	7942	9713	TFEB	1264	1395	CNN1
DBDNTAG000053	ADDNTAG000008	Dn-Dn	TTCTTTTTAGATGTCGCGAGCTGCG	TACACCGGGGCCCACCCTTGGAACG	5	7942	9713	TFEB	340061	11503	TMEM173
DBDNTAG000053	ADDNTAG000010	Dn-Dn	TTCTTTTTAGATGTCGCGAGCTGCG	GACCCGGAGCTCGGAATCGTTTCCG	11	7942	9713	TFEB	27020	54187	NPTN
DBDNTAG000053	ADDNTAG000012	Dn-Dn	TTCTTTTTAGATGTCGCGAGCTGCG	AGAAGACTTTCCCGCGGAAGAAGAA	3	7942	9713	TFEB	158427	8768	TSTD2
DBDNTAG000053	ADDNTAG000017	Dn-Dn	TTCTTTTTAGATGTCGCGAGCTGCG	GGAGGTCTCCTAGATGAAGGTCGGG	6	7942	9713	TFEB	157927	8488	C9orf62
DBDNTAG000053	ADDNTAG000021	Dn-Dn	TTCTTTTTAGATGTCGCGAGCTGCG	TCCTCCCATCCTTCCCCGCCCGCAT	3	7942	9713	TFEB	192666	71953	KRT24
DBDNTAG000053	ADDNTAG000023	Dn-Dn	TTCTTTTTAGATGTCGCGAGCTGCG	AAGGAAACCTGCGCGAACACCGATT	1	7942	9713	TFEB	3084	8921	NRG1
DBDNTAG000053	ADDNTAG000024	Dn-Dn	TTCTTTTTAGATGTCGCGAGCTGCG	CGCAACCCTGTATAAACAGTCACGT	3	7942	9713	TFEB	8161	6448	COIL
DBDNTAG000053	ADDNTAG000025	Dn-Dn	TTCTTTTTAGATGTCGCGAGCTGCG	CATACTCCGATTACGCGCGCTTATC	11	7942	9713	TFEB	1616	52987	DAXX
DBDNTAG000053	ADDNTAG000027	Dn-Dn	TTCTTTTTAGATGTCGCGAGCTGCG	ATACGCACACTCACATAGGTGTCTT	2	7942	9713	TFEB	374355	11109	CCDC172
DBDNTAG000053	ADDNTAG000029	Dn-Dn	TTCTTTTTAGATGTCGCGAGCTGCG	GCACGCGTCCGCTTGCTATAACTAC	5	7942	9713	TFEB	57410	6792	SCYL1
DBDNTAG000053	ADDNTAG000030	Dn-Dn	TTCTTTTTAGATGTCGCGAGCTGCG	ACAAAATCGATCGCGAGCATGTTGC	2	7942	9713	TFEB	9667	12728	SAFB2
DBDNTAG000053	ADDNTAG000031	Dn-Dn	TTCTTTTTAGATGTCGCGAGCTGCG	GCAATGCAGAGTACCTACTTGTAGA	4	7942	9713	TFEB	51059	53016	FAM135B
DBDNTAG000053	ADDNTAG000032	Dn-Dn	TTCTTTTTAGATGTCGCGAGCTGCG	CCCAGTATAATTACCTGGATCGAGTC	3	7942	9713	TFEB	7704	8127	ZBTB16
DBDNTAG000053	ADDNTAG000034	Dn-Dn	TTCTTTTTAGATGTCGCGAGCTGCG	ATCCTCGAAAATCATTATGAGAATA	3	7942	9713	TFEB	3927	1096	LASP1
DBDNTAG000053	ADDNTAG000043	Dn-Dn	TTCTTTTTAGATGTCGCGAGCTGCG	TTCGTCGCTACATGGCGCGTTGCTC	8	7942	9713	TFEB	90231	2002	KIAA2013
DBDNTAG000053	ADDNTAG000045	Dn-Dn	TTCTTTTTAGATGTCGCGAGCTGCG	CAATATGAGTTTAACCGCCACATCC	2	7942	9713	TFEB	2799	2627	GNS
DBDNTAG000053	ADDNTAG000055	Dn-Dn	TTCTTTTTAGATGTCGCGAGCTGCG	CAATGCCCCAAACATTAGCAAAGTT	27	7942	9713	TFEB	255426	10942	RASGEF1C
DBDNTAG000053	ADDNTAG000057	Dn-Dn	TTCTTTTTAGATGTCGCGAGCTGCG	AGATTCCACAATGTTCGTCGACTAC	2	7942	9713	TFEB	23085	8949	ERC1
DBDNTAG000053	ADDNTAG000064	Dn-Dn	TTCTTTTTAGATGTCGCGAGCTGCG	ATTTAAGACGCTCAACATTGCCGTCTCTCTTAT	2	7942	9713	TFEB	55146	2755	ZDHHC4
DBDNTAG000053	ADDNTAG000067	Dn-Dn	TTCTTTTTAGATGTCGCGAGCTGCG	TCTGACACGATTTTCATGTCAAACC	9	7942	9713	TFEB	27315	5929	PGAP2
DBDNTAG000053	ADDNTAG000073	Dn-Dn	TTCTTTTTAGATGTCGCGAGCTGCG	TTTTCAGTACAGTCGAACTGCAGCC	4	7942	9713	TFEB	7004	779	TEAD4
DBDNTAG000053	ADDNTAG000080	Dn-Dn	TTCTTTTTAGATGTCGCGAGCTGCG	GCCTACTCCGTTCACTTGTGCGACG	3	7942	9713	TFEB	124583	117	CANT1
DBDNTAG000053	ADDNTAG000084	Dn-Dn	TTCTTTTTAGATGTCGCGAGCTGCG	GAAGGCTCCGCCACTAGCAGCCGTG	1	7942	9713	TFEB	9751	10217	SNPH
DBDNTAG000053	ADDNTAG000085	Dn-Dn	TTCTTTTTAGATGTCGCGAGCTGCG	GTGAGCGAGGGAAGCACTAAAACTG	1	7942	9713	TFEB	22841	71649	RAB11FIP2
DBDNTAG000053	ADDNTAG000087	Dn-Dn	TTCTTTTTAGATGTCGCGAGCTGCG	GCCCGGATGTACAACAATGACTAG	7	7942	9713	TFEB	2171	605	FABP5
DBDNTAG000053	ADDNTAG000089	Dn-Dn	TTCTTTTTAGATGTCGCGAGCTGCG	CGGCCCACTACGGGTCTAGAGTCTC	4	7942	9713	TFEB	4113	1580	MAGEB2
DBDNTAG000053	ADDNTAG000093	Dn-Dn	TTCTTTTTAGATGTCGCGAGCTGCG	CAATATGTATATTAGCTGCATTGAT	1	7942	9713	TFEB	2719	13210	GPC3
DBDNTAG000053	ADDNTAG000100	Dn-Dn	TTCTTTTTAGATGTCGCGAGCTGCG	GAACTGGACGTTTGATGTGTCGACA	4	7942	9713	TFEB	2260	2483	FGFR1
DBDNTAG000053	ADDNTAG000104	Dn-Dn	TTCTTTTTAGATGTCGCGAGCTGCG	ACGAGCTAGGTCAATACTGTCACGC	2	7942	9713	TFEB	54882	8872	ANKHD1
DBDNTAG000053	ADDNTAG000105	Dn-Dn	TTCTTTTTAGATGTCGCGAGCTGCG	AAATTAGAAGCAGAGGTACCACCGA	2	7942	9713	TFEB	139599	71720	MAGEE2
DBDNTAG000053	ADDNTAG000112	Dn-Dn	TTCTTTTTAGATGTCGCGAGCTGCG	ACATGATTTCAGCATCGCTCCAGAC	13	7942	9713	TFEB	84708	8141	LNX1
DBDNTAG000053	ADDNTAG000116	Dn-Dn	TTCTTTTTAGATGTCGCGAGCTGCG	GTGTTCCACATTACGAGACTGTAAG	3	7942	9713	TFEB	1019	4019	CDK4
DBDNTAG000053	ADDNTAG000118	Dn-Dn	TTCTTTTTAGATGTCGCGAGCTGCG	TCGCTCTTTTAAATCGCGTGAACGT	17	7942	9713	TFEB	54741	13303	LEPROT
DBDNTAG000053	ADDNTAG000123	Dn-Dn	TTCTTTTTAGATGTCGCGAGCTGCG	CCCTTATCTTGCCGTCCATCACTCG	1	7942	9713	TFEB	57706	10238	DENND1A
DBDNTAG000053	ADDNTAG000125	Dn-Dn	TTCTTTTTAGATGTCGCGAGCTGCG	CGATAAACATCCCCCCATAGGGGAT	1	7942	9713	TFEB	3752	53613	KCND3
DBDNTAG000053	ADDNTAG000126	Dn-Dn	TTCTTTTTAGATGTCGCGAGCTGCG	TCCCTACTCAAATCTACTGCCCTG	17	7942	9713	TFEB	91663	7002	MYADM
DBDNTAG000053	ADDNTAG000129	Dn-Dn	TTCTTTTTAGATGTCGCGAGCTGCG	TGAACATCAGGTGAAGATATAATTG	2	7942	9713	TFEB	204010	13301
DBDNTAG000053	ADDNTAG000130	Dn-Dn	TTCTTTTTAGATGTCGCGAGCTGCG	AAATGGGTCAACTCCTATCCACAAT	1	7942	9713	TFEB	663	7992	BNIP2
DBDNTAG000053	ADDNTAG000134	Dn-Dn	TTCTTTTTAGATGTCGCGAGCTGCG	GGCCTTCTAGCTCTGTCGTTACCCT	10	7942	9713	TFEB	728215	70887	FAM155A
DBDNTAG000053	ADDNTAG000136	Dn-Dn	TTCTTTTTAGATGTCGCGAGCTGCG	CTCTGAACTGTAGTAGAAAAAGCAA	5	7942	9713	TFEB	26119	9194	LDLRAP1
DBDNTAG000053	ADDNTAG000141	Dn-Dn	TTCTTTTTAGATGTCGCGAGCTGCG	CTATTACACCATACAACAGATGCGT	6	7942	9713	TFEB	7432	6418	VIP
DBDNTAG000053	ADDNTAG000149	Dn-Dn	TTCTTTTTAGATGTCGCGAGCTGCG	CACCTACCCAGGGCCCTAGGACGTA	3	7942	9713	TFEB	51720	10107	UIMC1
DBDNTAG000053	ADDNTAG000154	Dn-Dn	TTCTTTTTAGATGTCGCGAGCTGCG	TAATACAAACGCATCCTCTTCGACG	37	7942	9713	TFEB	79751	7354	SLC25A22
DBDNTAG000053	ADDNTAG000155	Dn-Dn	TTCTTTTTAGATGTCGCGAGCTGCG	ACATGTATGTGCGGTACACGCCAAT	9	7942	9713	TFEB	4615	138	MYD88
DBDNTAG000053	ADDNTAG000160	Dn-Dn	TTCTTTTTAGATGTCGCGAGCTGCG	ACCGCCGCCCGGAGCACCCCACATG	2	7942	9713	TFEB	91522	11122	COL23A1
DBDNTAG000053	ADDNTAG000163	Dn-Dn	TTCTTTTTAGATGTCGCGAGCTGCG	AGCATGCTCTGCACGGTCATGATAA	4	7942	9713	TFEB	54838	53132	WBP1L
DBDNTAG000053	ADDNTAG000166	Dn-Dn	TTCTTTTTAGATGTCGCGAGCTGCG	AGCTGGGGTCGACTACACCACATG	1	7942	9713	TFEB	57863	9894	CADM3
DBDNTAG000053	ADDNTAG000169	Dn-Dn	TTCTTTTTAGATGTCGCGAGCTGCG	ACCATAAACTCTCAGTACCTAATCG	2	7942	9713	TFEB	56134	71864	PCDHAC2
DBDNTAG000053	ADDNTAG000170	Dn-Dn	TTCTTTTTAGATGTCGCGAGCTGCG	CATGGGCCTATAATGCATACGAGTT	1	7942	9713	TFEB	56904	6148	SH3GLB2
DBDNTAG000053	ADDNTAG000171	Dn-Dn	TTCTTTTTAGATGTCGCGAGCTGCG	TCGCCCAAATTAGTGCGCTCTCACT	3	7942	9713	TFEB	8649	13119	LAMTOR3
DBDNTAG000053	ADDNTAG000173	Dn-Dn	TTCTTTTTAGATGTCGCGAGCTGCG	AGCCGGAAATAAAACGATTAGGTAC	7	7942	9713	TFEB	5865	5114	RAB3B
DBDNTAG000053	ADDNTAG000177	Dn-Dn	TTCTTTTTAGATGTCGCGAGCTGCG	CAGGACCCCCGTAGAATCGCTGCAA	1	7942	9713	TFEB	1445	71469	CSK
DBDNTAG000053	ADDNTAG000178	Dn-Dn	TTCTTTTTAGATGTCGCGAGCTGCG	ATAGGAAGCGCGACGGGACTGTAGC	2	7942	9713	TFEB	51669	195	SARAF
DBDNTAG000053	ADDNTAG000183	Dn-Dn	TTCTTTTTAGATGTCGCGAGCTGCG	TAGGTTATCTCTATGTGGTACCAAT	2	7942	9713	TFEB	57863	9894	CADM3
DBDNTAG000053	ADDNTAG000184	Dn-Dn	TTCTTTTTAGATGTCGCGAGCTGCG	GGCCGCCAGCCTCCCCGTGGGCTTC	3	7942	9713	TFEB	192669	11034	AGO3
DBDNTAG000053	ADDNTAG000188	Dn-Dn	TTCTTTTTAGATGTCGCGAGCTGCG	TACCCCTCGCCAAACCGGATATAT	6	7942	9713	TFEB	51143	56626	DYNC1LI1
DBDNTAG000053	ADDNTAG000190	Dn-Dn	TTCTTTTTAGATGTCGCGAGCTGCG	CGCGTTGCCCCCAAGAGACTCTCTG	4	7942	9713	TFEB	375307	11366	CATIP
DBDNTAG000053	ADDNTAG000193	Dn-Dn	TTCTTTTTAGATGTCGCGAGCTGCG	ATAAGCGTCGAATAAACGGTAGTTA	7	7942	9713	TFEB	2272	9645	FHIT
DBDNTAG000053	ADDNTAG000194	Dn-Dn	TTCTTTTTAGATGTCGCGAGCTGCG	GTGTACCTAATAGCAGGGCAACCAG	7	7942	9713	TFEB	113278	6168	SLC52A3
DBDNTAG000053	ADDNTAG000195	Dn-Dn	TTCTTTTTAGATGTCGCGAGCTGCG	ATTCATAGCGTAATGCTACAAGACC	10	7942	9713	TFEB	11030	3504	RBPMS
DBDNTAG000053	ADDNTAG000197	Dn-Dn	TTCTTTTTAGATGTCGCGAGCTGCG	TTTTGTAAGCACGACAGTTCTCACG	25	7942	9713	TFEB	23598	12624	PATZ1
DBDNTAG000053	ADDNTAG000201	Dn-Dn	TTCTTTTTAGATGTCGCGAGCTGCG	CCACCTCAACGAACGCTGCACTGCT	8	7942	9713	TFEB		13722
DBDNTAG000053	ADDNTAG000203	Dn-Dn	TTCTTTTTAGATGTCGCGAGCTGCG	TCCTCTCCCAGACTCGACCGCAATA	1	7942	9713	TFEB	148345	54539	C1orf127
DBDNTAG000053	ADDNTAG000204	Dn-Dn	TTCTTTTTAGATGTCGCGAGCTGCG	AAATCATATGTTCTACTTGGACATA	2	7942	9713	TFEB	284058	4890	KANSL1
DBDNTAG000053	ADDNTAG000205	Dn-Dn	TTCTTTTTAGATGTCGCGAGCTGCG	CTGCCTGCTCCTTCTATTCCCATGA	1	7942	9713	TFEB	5187	9470	PER1
DBDNTAG000053	ADDNTAG000208	Dn-Dn	TTCTTTTTAGATGTCGCGAGCTGCG	CATGTGCCGTACTGTGGCTGAATGT	2	7942	9713	TFEB	2275	5359	FHL3
DBDNTAG000053	ADDNTAG000211	Dn-Dn	TTCTTTTTAGATGTCGCGAGCTGCG	AAACGAGCATCGCTTAATTGTCAC	3	7942	9713	TFEB	6811	4056	STX5
DBDNTAG000053	ADDNTAG000216	Dn-Dn	TTCTTTTTAGATGTCGCGAGCTGCG	TCGAAACACTAACATTTCCTCTTTC	7	7942	9713	TFEB	5202	2618	PFDN2
DBDNTAG000053	ADDNTAG000218	Dn-Dn	TTCTTTTTAGATGTCGCGAGCTGCG	CGCGGAGCGATGATAACCTACTACG	15	7942	9713	TFEB	10286	5562	BCAS2
DBDNTAG000053	ADDNTAG000219	Dn-Dn	TTCTTTTTAGATGTCGCGAGCTGCG	AACGCTTCTATGAGGCCTCGCCCCT	5	7942	9713	TFEB	7140	54163	TNNT3
DBDNTAG000053	ADDNTAG000221	Dn-Dn	TTCTTTTTAGATGTCGCGAGCTGCG	CCGAACCTATTAACCACCGATTAAT	1	7942	9713	TFEB	375056	10681	MIA3
DBDNTAG000053	ADDNTAG000226	Dn-Dn	TTCTTTTTAGATGTCGCGAGCTGCG	ACGCATTTATGACGTCCACTCCTTA	2	7942	9713	TFEB	896	6197	CCND3
DBDNTAG000053	ADDNTAG000231	Dn-Dn	TTCTTTTTAGATGTCGCGAGCTGCG	ATCACCTCATCCACGCGAACACCTA	2	7942	9713	TFEB	2131	3419	EXT1
DBDNTAG000053	ADDNTAG000233	Dn-Dn	TTCTTTTTAGATGTCGCGAGCTGCG	AGGTGGGATAATGAAATTGGATAGC	8	7942	9713	TFEB	150962	71823	PUS10
DBDNTAG000053	ADDNTAG000237	Dn-Dn	TTCTTTTTAGATGTCGCGAGCTGCG	TTCCCCCCAGTATGCAACCTTCGCG	14	7942	9713	TFEB	91522	11122	COL23A1
DBDNTAG000053	ADDNTAG000241	Dn-Dn	TTCTTTTTAGATGTCGCGAGCTGCG	TGCAATCGCAAGGCCTATCACGAGA	2	7942	9713	TFEB	3155	2888	HMGCL
DBDNTAG000053	ADDNTAG000243	Dn-Dn	TTCTTTTTAGATGTCGCGAGCTGCG	CGCCACTGAACCTGTTCTGCAAGAT	2	7942	9713	TFEB	8836	2571	GGH
DBDNTAG000053	ADDNTAG000244	Dn-Dn	TTCTTTTTAGATGTCGCGAGCTGCG	CGTCACCACGTCCCTTCGGTCCCTT	7	7942	9713	TFEB	10197	4061	PSME3
DBDNTAG000053	ADDNTAG000265	Dn-Dn	TTCTTTTTAGATGTCGCGAGCTGCG	CCTAGCCAGCAAAATTTGTTTTAT	5	7942	9713	TFEB	286530	11434	P2RY8
DBDNTAG000053	ADDNTAG000266	Dn-Dn	TTCTTTTTAGATGTCGCGAGCTGCG	CAGCTGTCTCGACCCTCCGGCATCC	6	7942	9713	TFEB	2208	7302	FCER2
DBDNTAG000053	ADDNTAG000274	Dn-Dn	TTCTTTTTAGATGTCGCGAGCTGCG	GTGCGGCGTAAACAGTATCGAGATA	2	7942	9713	TFEB	7004	779	TEAD4
DBDNTAG000053	ADDNTAG000277	Dn-Dn	TTCTTTTTAGATGTCGCGAGCTGCG	CGGCTCCGAATCCCCTCAGCGAGGG	7	7942	9713	TFEB	4696	12185	NDUFA3
DBDNTAG000053	ADDNTAG000284	Dn-Dn	TTCTTTTTAGATGTCGCGAGCTGCG	GATATATGACATTACAGCTCAAGA	3	7942	9713	TFEB	56852	1782	RAD18
DBDNTAG000053	ADDNTAG000294	Dn-Dn	TTCTTTTTAGATGTCGCGAGCTGCG	ATTATTAGGCGCCCTCAAACGATAA	4	7942	9713	TFEB	55364	13117	IMPACT
DBDNTAG000053	ADDNTAG000298	Dn-Dn	TTCTTTTTAGATGTCGCGAGCTGCG	AACTGACTCTCCTTACATACGATAT	1	7942	9713	TFEB	8110	10925	DPF3
DBDNTAG000053	ADDNTAG000300	Dn-Dn	TTCTTTTTAGATGTCGCGAGCTGCG	TCGCCACGGCTGATAAATCCTCCAG	2	7942	9713	TFEB	4317	71618	MMP8
DBDNTAG000053	ADDNTAG000301	Dn-Dn	TTCTTTTTAGATGTCGCGAGCTGCG	AGATAGAACCACTGGGCTCGTCCCG	8	7942	9713	TFEB	2355	5414	FOSL2
DBDNTAG000053	ADDNTAG000306	Dn-Dn	TTCTTTTTAGATGTCGCGAGCTGCG	CACATCCTGTAGACCATGTGAACTG	10	7942	9713	TFEB	27143	70721	PALD1
DBDNTAG000053	ADDNTAG000307	Dn-Dn	TTCTTTTTAGATGTCGCGAGCTGCG	TATCCACTTACGGCACACCCTACTC	6	7942	9713	TFEB	22916	2754	NCBP2
DBDNTAG000053	ADDNTAG000312	Dn-Dn	TTCTTTTTAGATGTCGCGAGCTGCG	CGCGCCACGAACCCCGGTCCTCCTG	7	7942	9713	TFEB	6477	9727	SIAH1
DBDNTAG000053	ADDNTAG000313	Dn-Dn	TTCTTTTTAGATGTCGCGAGCTGCG	TACCGACCGTCTTTATATCACTTTT	11	7942	9713	TFEB	9659	1651	PDE4DIP
DBDNTAG000053	ADDNTAG000314	Dn-Dn	TTCTTTTTAGATGTCGCGAGCTGCG	CAGGTCCGTAGGATCATACCCCCAA	5	7942	9713	TFEB	605	53866	BCL7A
DBDNTAG000053	ADDNTAG000316	Dn-Dn	TTCTTTTTAGATGTCGCGAGCTGCG	CCCGGCCCGCGCTAGCCCTCGTGGC	1	7942	9713	TFEB	84619	6267	ZGPAT
DBDNTAG000053	ADDNTAG000317	Dn-Dn	TTCTTTTTAGATGTCGCGAGCTGCG	GCCAAGAACCACGCCACTCTGGCTC	3	7942	9713	TFEB	22889	8732	KIAA0907
DBDNTAG000053	ADDNTAG000324	Dn-Dn	TTCTTTTTAGATGTCGCGAGCTGCG	AGCTAAGACAGGATGCTTAGATCAA	2	7942	9713	TFEB	22846	2782	VASH1
DBDNTAG000053	ADDNTAG000325	Dn-Dn	TTCTTTTTAGATGTCGCGAGCTGCG	GATCAAACTGCAAGATAGAGCATAA	9	7942	9713	TFEB	978	11943	CDA
DBDNTAG000053	ADDNTAG000341	Dn-Dn	TTCTTTTTAGATGTCGCGAGCTGCG	CGTACCCGGACTCGGTGGCTCACTG	2	7942	9713	TFEB	1500	392	CTNND1
DBDNTAG000053	ADDNTAG000343	Dn-Dn	TTCTTTTTAGATGTCGCGAGCTGCG	ACGTACCCTCTTCTGCCCCGGAATT	11	7942	9713	TFEB	2176	7699	FANCC
DBDNTAG000053	ADDNTAG000344	Dn-Dn	TTCTTTTTAGATGTCGCGAGCTGCG	ACTAGTCGACGTACTCGAAGCAACT	3	7942	9713	TFEB	400506	72116	KNOP1
DBDNTAG000053	ADDNTAG000347	Dn-Dn	TTCTTTTTAGATGTCGCGAGCTGCG	TACAAATTGGTCTAGTACCTGTCAA	7	7942	9713	TFEB	9341	5658	VAMP3
DBDNTAG000053	ADDNTAG000348	Dn-Dn	TTCTTTTTAGATGTCGCGAGCTGCG	GCGCAGCATATCTTTAGGGAATTAT	9	7942	9713	TFEB	4589	8366	MUC7
DBDNTAG000053	ADDNTAG000350	Dn-Dn	TTCTTTTTAGATGTCGCGAGCTGCG	ACAAGCGTTGATCTAGTCACAATCG	5	7942	9713	TFEB	10663	8382	CXCR6
DBDNTAG000053	ADDNTAG000351	Dn-Dn	TTCTTTTTAGATGTCGCGAGCTGCG	GTCCCCAGGCACACCGAGTCTCTGT	10	7942	9713	TFEB	80380	53786	PDCD1LG2
DBDNTAG000053	ADDNTAG000352	Dn-Dn	TTCTTTTTAGATGTCGCGAGCTGCG	CCGCGATGTCGAGCCCTAGCAACAG	20	7942	9713	TFEB	1488	8833	CTBP2
DBDNTAG000053	ADDNTAG000358	Dn-Dn	TTCTTTTTAGATGTCGCGAGCTGCG	TCGTGACGATGCGTAGATTAGCAC	1	7942	9713	TFEB	3641	13144	INSL4
DBDNTAG000053	ADDNTAG000361	Dn-Dn	TTCTTTTTAGATGTCGCGAGCTGCG	TTTATGGGAGGGACAAACGCATCCC	3	7942	9713	TFEB	55138	11110	FAM90A1
DBDNTAG000053	ADDNTAG000367	Dn-Dn	TTCTTTTTAGATGTCGCGAGCTGCG	CCACCCCGCAAGGCTCGTGACCAGC	4	7942	9713	TFEB	389118	54978	CDHR4
DBDNTAG000053	ADDNTAG000368	Dn-Dn	TTCTTTTTAGATGTCGCGAGCTGCG	TCAATTTCCGACTAACTCCCACATT	1	7942	9713	TFEB	3790	274	KCNS3
DBDNTAG000053	ADDNTAG000370	Dn-Dn	TTCTTTTTAGATGTCGCGAGCTGCG	ATCCGCTACAGTACAAATATGCATA	30	7942	9713	TFEB	440200	55080
DBDNTAG000053	ADDNTAG000374	Dn-Dn	TTCTTTTTAGATGTCGCGAGCTGCG	ATGCCGTCGGTCCACCATACGCAGC	6	7942	9713	TFEB	3595	71843	IL12RB2
DBDNTAG000053	ADDNTAG000378	Dn-Dn	TTCTTTTTAGATGTCGCGAGCTGCG	GAACGCACTACGACAAACCAATTCC	1	7942	9713	TFEB	23639	11451	LRRC6
DBDNTAG000053	ADDNTAG000379	Dn-Dn	TTCTTTTTAGATGTCGCGAGCTGCG	CTGTTGTTCTCGGACAGAGTAAATT	8	7942	9713	TFEB	375056	10681	MIA3
DBDNTAG000053	ADDNTAG000385	Dn-Dn	TTCTTTTTAGATGTCGCGAGCTGCG	CGTACGTCCCGCAACCTGGAGGTGA	9	7942	9713	TFEB	5890	8346	RAD51B
DBDNTAG000053	ADDNTAG000390	Dn-Dn	TTCTTTTTAGATGTCGCGAGCTGCG	CCCGACCACCTTACGCAGACCGCCT	4	7942	9713	TFEB	5824	3171	PEX19
DBDNTAG000053	ADDNTAG000392	Dn-Dn	TTCTTTTTAGATGTCGCGAGCTGCG	AGAAAAACTCTGACGCTACCGATTA	3	7942	9713	TFEB	3559
DBDNTAG000053	ADDNTAG000394	Dn-Dn	TTCTTTTTAGATGTCGCGAGCTGCG	ATCCCGGTAAAAGAGGTCCGAGACG	1	7942	9713	TFEB	124245	11589	ZC3H18
DBDNTAG000053	ADDNTAG000397	Dn-Dn	TTCTTTTTAGATGTCGCGAGCTGCG	CCCTCGCTGGCTTAGAATTTACGTT	7	7942	9713	TFEB	6119	5484	RPA3
DBDNTAG000053	ADDNTAG000404	Dn-Dn	TTCTTTTTAGATGTCGCGAGCTGCG	CGCATTACTTGCCCGCTTTTGCCTA	2	7942	9713	TFEB	60680	9550	CELF5
DBDNTAG000053	ADDNTAG000407	Dn-Dn	TTCTTTTTAGATGTCGCGAGCTGCG	CGCCACCCCGCCCCCGCTCACACCC	1	7942	9713	TFEB	7320	5728	UBE2B
DBDNTAG000053	ADDNTAG000416	Dn-Dn	TTCTTTTTAGATGTCGCGAGCTGCG	GTAACTTCGCCCCTGGTTCACGATA	3	7942	9713	TFEB	79023	2716	NUP37
DBDNTAG000053	ADDNTAG000418	Dn-Dn	TTCTTTTTAGATGTCGCGAGCTGCG	GCCCTTCTTCGCATCGTGCTGCCAG	9	7942	9713	TFEB	9828	70267	ARHGEF17
DBDNTAG000053	ADDNTAG000427	Dn-Dn	TTCTTTTTAGATGTCGCGAGCTGCG	AAATTAAACCACCGACTAAAGGTC	3	7942	9713	TFEB	2908	7587	NR3C1
DBDNTAG000053	ADDNTAG000438	Dn-Dn	TTCTTTTTAGATGTCGCGAGCTGCG	ACGTTGAGACGATCCAACGGTTACG	3	7942	9713	TFEB	3451	52565	IFNA17
DBDNTAG000053	ADDNTAG000444	Dn-Dn	TTCTTTTTAGATGTCGCGAGCTGCG	ATCTCAACTGCCTGTCCACGGACTA	16	7942	9713	TFEB	56658	1957	TRIM39
DBDNTAG000053	ADDNTAG000445	Dn-Dn	TTCTTTTTAGATGTCGCGAGCTGCG	CGCACTATGACTCAAAGCCGGCCAC	2	7942	9713	TFEB	84908	7670	FAM136A
DBDNTAG000053	ADDNTAG000446	Dn-Dn	TTCTTTTTAGATGTCGCGAGCTGCG	TTTTCATTTTGGAATACGATTCTAT	2	7942	9713	TFEB	2263	71073	FGFR2
DBDNTAG000053	ADDNTAG000449	Dn-Dn	TTCTTTTTAGATGTCGCGAGCTGCG	CTATATTGCAAGAGTGACGTTCTCT	5	7942	9713	TFEB	6289	13116	SAA2
DBDNTAG000053	ADDNTAG000458	Dn-Dn	TTCTTTTTAGATGTCGCGAGCTGCG	CCCGCCCGTACGCCAGAAGTTAATT	8	7942	9713	TFEB	64098	9281	PARVG
DBDNTAG000053	ADDNTAG000461	Dn-Dn	TTCTTTTTAGATGTCGCGAGCTGCG	ACTCTACCACCGTTTCATAAAATGT	2	7942	9713	TFEB	3119	7190	HLA-DQB1
DBDNTAG000053	ADDNTAG000470	Dn-Dn	TTCTTTTTAGATGTCGCGAGCTGCG	CCACATGGAACCGTTAAATTAAGTC	16	7942	9713	TFEB	222166
DBDNTAG000053	ADDNTAG000472	Dn-Dn	TTCTTTTTAGATGTCGCGAGCTGCG	TTGCACTCACCCGCCATTTAAGTCA	7	7942	9713	TFEB	7422	12317	VEGFA
DBDNTAG000053	ADDNTAG000474	Dn-Dn	TTCTTTTTAGATGTCGCGAGCTGCG	TCTCCCTATAGCGTAGGTACAATCT	23	7942	9713	TFEB	162427	10696	FAM134C
DBDNTAG000053	ADDNTAG000476	Dn-Dn	TTCTTTTTAGATGTCGCGAGCTGCG	CTCCAGGACGCCTTCCGCACCCCCC	9	7942	9713	TFEB	284541	72020	CYP4A22
DBDNTAG000053	ADDNTAG000486	Dn-Dn	TTCTTTTTAGATGTCGCGAGCTGCG	CGCTACCCCATGGCTGTTCCGATTC	42	7942	9713	TFEB	642968
DBDNTAG000053	ADDNTAG000493	Dn-Dn	TTCTTTTTAGATGTCGCGAGCTGCG	GTACGGCCCATTATCTAATTCTACT	6	7942	9713	TFEB	142683	54038	ITLN2
DBDNTAG000053	ADDNTAG000494	Dn-Dn	TTCTTTTTAGATGTCGCGAGCTGCG	ATCATGGTCGCTTAAGATTCGCGAC	9	7942	9713	TFEB	7965	343	AIMP2
DBDNTAG000053	ADDNTAG000499	Dn-Dn	TTCTTTTTAGATGTCGCGAGCTGCG	GCCTCGTCCACGTCATTTTTTACGT	3	7942	9713	TFEB	1816	6183	DRD5
DBDNTAG000053	ADDNTAG000510	Dn-Dn	TTCTTTTTAGATGTCGCGAGCTGCG	CTACTAAACAACATGCATGTGATAT	2	7942	9713	TFEB	84193	8806	SETD3
DBDNTAG000053	ADDNTAG000512	Dn-Dn	TTCTTTTTAGATGTCGCGAGCTGCG	CGCCATCCTTAAGTGCTCAATAATG	2	7942	9713	TFEB	125061	55073	AFMID
DBDNTAG000053	ADDNTAG000515	Dn-Dn	TTCTTTTTAGATGTCGCGAGCTGCG	GTTGTAATGGACACCCAAATGGCTA	1	7942	9713	TFEB	3535	7194
DBDNTAG000053	ADDNTAG000522	Dn-Dn	TTCTTTTTAGATGTCGCGAGCTGCG	TATCATCAAGTGCACTCAAGGGCGA	9	7942	9713	TFEB	84549	11711	MAK16
DBDNTAG000053	ADDNTAG000533	Dn-Dn	TTCTTTTTAGATGTCGCGAGCTGCG	ACCCTCGGACCCCCTCCCTTCACCT	7	7942	9713	TFEB	80028	8824	FBXL18
DBDNTAG000053	ADDNTAG000534	Dn-Dn	TTCTTTTTAGATGTCGCGAGCTGCG	ACCTCAATACTCCAGTTGATTCCTT	2	7942	9713	TFEB	664	7547	BNIP3
DBDNTAG000053	ADDNTAG000541	Dn-Dn	TTCTTTTTAGATGTCGCGAGCTGCG	GGTGGCATAATCTACGCGACCAGAG	1	7942	9713	TFEB	22916	2754	NCBP2
DBDNTAG000053	ADDNTAG000542	Dn-Dn	TTCTTTTTAGATGTCGCGAGCTGCG	ACAGGGTCCACATCGATACATATAA	3	7942	9713	TFEB	23281	9746	MTUS2
DBDNTAG000053	ADDNTAG000543	Dn-Dn	TTCTTTTTAGATGTCGCGAGCTGCG	CGCACCTCGACACATACTTTGGGAT	2	7942	9713	TFEB	54812	12902	AFTPH
DBDNTAG000053	ADDNTAG000552	Dn-Dn	TTCTTTTTAGATGTCGCGAGCTGCG	CATGCTACGAACAGGCAGTTTACAC	4	7942	9713	TFEB	4716	4508	NDUFB10
DBDNTAG000053	ADDNTAG000556	Dn-Dn	TTCTTTTTAGATGTCGCGAGCTGCG	CACCACGACTTCCGTAAGGCTACTG	1	7942	9713	TFEB	842	4596	CASP9
DBDNTAG000053	ADDNTAG000558	Dn-Dn	TTCTTTTTAGATGTCGCGAGCTGCG	ACCGGCTCCGCCCCCCAACCGCGGT	5	7942	9713	TFEB	387036	11796
DBDNTAG000053	ADDNTAG000559	Dn-Dn	TTCTTTTTAGATGTCGCGAGCTGCG	GACTCGGTTCCTCCGTTCTTAAGC	5	7942	9713	TFEB	5031	6794	P2RY6
DBDNTAG000053	ADDNTAG000562	Dn-Dn	TTCTTTTTAGATGTCGCGAGCTGCG	TTTGCTTCGCCATTACCTGGTCGTT	1	7942	9713	TFEB	51684	6119	SUFU
DBDNTAG000053	ADDNTAG000564	Dn-Dn	TTCTTTTTAGATGTCGCGAGCTGCG	GGGGCCCCGAATCCAGTCGCGGGCA	11	7942	9713	TFEB	57456	5687	KIAA1143
DBDNTAG000053	ADDNTAG000565	Dn-Dn	TTCTTTTTAGATGTCGCGAGCTGCG	CAACCTAGAAGGCTGGCTAACTACC	2	7942	9713	TFEB	79602	11787	ADIPOR2
DBDNTAG000053	ADDNTAG000574	Dn-Dn	TTCTTTTTAGATGTCGCGAGCTGCG	CACCAACCCGGTGATGGCGCAAACA	2	7942	9713	TFEB	701	7871	BUB1B
DBDNTAG000053	ADDNTAG000577	Dn-Dn	TTCTTTTTAGATGTCGCGAGCTGCG	CTACTGGCGGAGCTCGTTTTATTGG	3	7942	9713	TFEB	7428	13320	VHL
DBDNTAG000053	ADDNTAG000583	Dn-Dn	TTCTTTTTAGATGTCGCGAGCTGCG	GCTGTGGTGTCCCCAACGTTTCACC	1	7942	9713	TFEB	26539	54703	OR10H1
DBDNTAG000053	ADDNTAG000584	Dn-Dn	TTCTTTTTAGATGTCGCGAGCTGCG	CACTAGGCCCATTCCCCTAGAAATA	3	7942	9713	TFEB	81620	6142	CDT1
DBDNTAG000053	ADDNTAG000591	Dn-Dn	TTCTTTTTAGATGTCGCGAGCTGCG	TAAACATAATCCATCAAAATGCATC	3	7942	9713	TFEB	54552	6921	GNL3L
DBDNTAG000053	ADDNTAG000595	Dn-Dn	TTCTTTTTAGATGTCGCGAGCTGCG	ACTCTCGCTCGTCCCCGTGCGCCTC	5	7942	9713	TFEB	5879	4232	RAC1
DBDNTAG000053	ADDNTAG000596	Dn-Dn	TTCTTTTTAGATGTCGCGAGCTGCG	AGTGAACAGCGGAGCCGGTACGGTG	2	7942	9713	TFEB	23357	1546	ANGEL1
DBDNTAG000053	ADDNTAG000597	Dn-Dn	TTCTTTTTAGATGTCGCGAGCTGCG	CGCACGGCGGACCCGAGGTGACAAC	7	7942	9713	TFEB	8928
DBDNTAG000053	ADDNTAG000598	Dn-Dn	TTCTTTTTAGATGTCGCGAGCTGCG	AGATTATATTAAGTGAAACATCGCA	6	7942	9713	TFEB	83990	55128	BRIP1
DBDNTAG000053	ADDNTAG000599	Dn-Dn	TTCTTTTTAGATGTCGCGAGCTGCG	GGCACCGCCCCCCCACTCGACTGTC	5	7942	9713	TFEB	159989	2276	CCDC67
DBDNTAG000053	ADDNTAG000605	Dn-Dn	TTCTTTTTAGATGTCGCGAGCTGCG	CTTGATCAGAACACCTCGATAACTA	1	7942	9713	TFEB	375133	7888
DBDNTAG000053	ADDNTAG000613	Dn-Dn	TTCTTTTTAGATGTCGCGAGCTGCG	GATGCCGCCAAAGCCAAATACGATT	6	7942	9713	TFEB	5303	5506	PIN4
DBDNTAG000053	ADDNTAG000617	Dn-Dn	TTCTTTTTAGATGTCGCGAGCTGCG	TATCAGCTTCGCCCATTCAGCTCCA	1	7942	9713	TFEB	6521	70010	SLC4A1
DBDNTAG000053	ADDNTAG000618	Dn-Dn	TTCTTTTTAGATGTCGCGAGCTGCG	TATATAACTAGCAAAAATATAACCA	3	7942	9713	TFEB	23126	10876	POGZ
DBDNTAG000053	ADDNTAG000622	Dn-Dn	TTCTTTTTAGATGTCGCGAGCTGCG	GAAGGCCCTAGTACAAATGACGATC	10	7942	9713	TFEB	255426	10942	RASGEF1C
DBDNTAG000053	ADDNTAG000627	Dn-Dn	TTCTTTTTAGATGTCGCGAGCTGCG	ACTTCTATACCATACTTCAAAACAG	13	7942	9713	TFEB	410	7320	ARSA
DBDNTAG000053	ADDNTAG000629	Dn-Dn	TTCTTTTTAGATGTCGCGAGCTGCG	CAATCGTCCTGAGTAGTACGAACAT	16	7942	9713	TFEB	8288
DBDNTAG000053	ADDNTAG000632	Dn-Dn	TTCTTTTTAGATGTCGCGAGCTGCG	ACTTCCAAGACATGCCACCACAGTC	3	7942	9713	TFEB	220082	1611	SPERT
DBDNTAG000053	ADDNTAG000633	Dn-Dn	TTCTTTTTAGATGTCGCGAGCTGCG	TAGCTTGTACCTTGGGCGTCCAAAG	2	7942	9713	TFEB	4331	1816	MNAT1
DBDNTAG000053	ADDNTAG000634	Dn-Dn	TTCTTTTTAGATGTCGCGAGCTGCG	CCAGAACGCGCCTGTGGATAGTCTT	2	7942	9713	TFEB	5747	1682	PTK2
DBDNTAG000053	ADDNTAG000642	Dn-Dn	TTCTTTTTAGATGTCGCGAGCTGCG	TTATGCCATCACTCCATTTCAATTT	2	7942	9713	TFEB	6477	9727	SIAH1
DBDNTAG000053	ADDNTAG000645	Dn-Dn	TTCTTTTTAGATGTCGCGAGCTGCG	CTCTCCTACGGTCTGAACCTATTTG	2	7942	9713	TFEB	6289	13116	SAA2
DBDNTAG000053	ADDNTAG000650	Dn-Dn	TTCTTTTTAGATGTCGCGAGCTGCG	AAGGTCTATCGCACGTTAAGACACC	27	7942	9713	TFEB	146547	70814	PRSS36
DBDNTAG000053	ADDNTAG000660	Dn-Dn	TTCTTTTTAGATGTCGCGAGCTGCG	TCCGAGCGTAACCGATACATGCATT	5	7942	9713	TFEB	64170	5439	CARD9
DBDNTAG000053	ADDNTAG000661	Dn-Dn	TTCTTTTTAGATGTCGCGAGCTGCG	CCTCGGGCACACTTCGACGACCCGC	5	7942	9713	TFEB	7409	6612	VAV1
DBDNTAG000053	ADDNTAG000662	Dn-Dn	TTCTTTTTAGATGTCGCGAGCTGCG	ACAATGAGATGTGCGTTAAATTACC	16	7942	9713	TFEB	51506	5518	UFC1
DBDNTAG000053	ADDNTAG000664	Dn-Dn	TTCTTTTTAGATGTCGCGAGCTGCG	GACCATTATACGTCGCAAACCAAGA	8	7942	9713	TFEB	390748
DBDNTAG000053	ADDNTAG000665	Dn-Dn	TTCTTTTTAGATGTCGCGAGCTGCG	GAACAAGTCTTGCGTTCAAAAACGA	7	7942	9713	TFEB	196051	55122	PPAPDC1A
DBDNTAG000053	ADDNTAG000666	Dn-Dn	TTCTTTTTAGATGTCGCGAGCTGCG	GTCGCCCAGGCAGCATCGTGCCCAC	1	7942	9713	TFEB	147923	12424	ZNF420
DBDNTAG000053	ADDNTAG000670	Dn-Dn	TTCTTTTTAGATGTCGCGAGCTGCG	CCCAGAACCCCGTACTTTACGCCGT	1	7942	9713	TFEB	758	9558	MPPED1
DBDNTAG000053	ADDNTAG000671	Dn-Dn	TTCTTTTTAGATGTCGCGAGCTGCG	GTTATTTCATTAACAGAATTTTTGG	1	7942	9713	TFEB	6955	8439
DBDNTAG000053	ADDNTAG000672	Dn-Dn	TTCTTTTTAGATGTCGCGAGCTGCG	GAAAGACGTACTACTAAAAACGTGG	6	7942	9713	TFEB	347	4506	APOD
DBDNTAG000053	ADDNTAG000675	Dn-Dn	TTCTTTTTAGATGTCGCGAGCTGCG	GCAAACCTTCTCTTGTAGATCTATT	3	7942	9713	TFEB	115509	7052	ZNF689
DBDNTAG000053	ADDNTAG000677	Dn-Dn	TTCTTTTTAGATGTCGCGAGCTGCG	CACGCCGAAATAAACAACATCCTTT	3	7942	9713	TFEB	7185	12438	TRAF1
DBDNTAG000053	ADDNTAG000693	Dn-Dn	TTCTTTTTAGATGTCGCGAGCTGCG	GCATCCCAGTTTGGCTAAGCCCACC	2	7942	9713	TFEB	4485	11448	MST1
DBDNTAG000053	ADDNTAG000694	Dn-Dn	TTCTTTTTAGATGTCGCGAGCTGCG	AATCATCGCGGCCCTCTCGCTCTCC	4	7942	9713	TFEB	121512	71286	FGD4
DBDNTAG000053	ADDNTAG000700	Dn-Dn	TTCTTTTTAGATGTCGCGAGCTGCG	TTGAACATACGGAAAAAAATTTTTT	7	7942	9713	TFEB	256355	13166
DBDNTAG000053	ADDNTAG000707	Dn-Dn	TTCTTTTTAGATGTCGCGAGCTGCG	GAAAATCGCTTGAGATCGGATTGAACCCAATGTGGA	3	7942	9713	TFEB	84464	2565	SLX4
DBDNTAG000053	ADDNTAG000709	Dn-Dn	TTCTTTTTAGATGTCGCGAGCTGCG	GAAGCTTTCGCTATGTTGATGATCA	4	7942	9713	TFEB	2798	53722	GNRHR
DBDNTAG000053	ADDNTAG000711	Dn-Dn	TTCTTTTTAGATGTCGCGAGCTGCG	TCCCTTCGACCTGACGTCCACCTGC	12	7942	9713	TFEB	414318	55003	C9orf106
DBDNTAG000053	ADDNTAG000719	Dn-Dn	TTCTTTTTAGATGTCGCGAGCTGCG	GGCCAAGAAGATCGACGACGGTTTA	19	7942	9713	TFEB	84545	11049	MRPL43
DBDNTAG000053	ADDNTAG000726	Dn-Dn	TTCTTTTTAGATGTCGCGAGCTGCG	GGCTTCCCTATCCACGGCACCATCG	3	7942	9713	TFEB	26580	4023	BSCL2
DBDNTAG000053	ADDNTAG000730	Dn-Dn	TTCTTTTTAGATGTCGCGAGCTGCG	TAGATTACTTGGGTAGCCGGCAAGC	4	7942	9713	TFEB	3535	7194
DBDNTAG000053	ADDNTAG000735	Dn-Dn	TTCTTTTTAGATGTCGCGAGCTGCG	CGCGTCCGCATTTACCCGAAAACCA	3	7942	9713	TFEB	54961	4719	SSH3
DBDNTAG000053	ADDNTAG000739	Dn-Dn	TTCTTTTTAGATGTCGCGAGCTGCG	ATAACGGGGTTGCTAACTACTTACC	10	7942	9713	TFEB	91775	6510	NXPE3
DBDNTAG000053	ADDNTAG000745	Dn-Dn	TTCTTTTTAGATGTCGCGAGCTGCG	CGAAGTAAAAAAAGCTGACCAACTA	6	7942	9713	TFEB	55156	5887	ARMC1
DBDNTAG000053	ADDNTAG000750	Dn-Dn	TTCTTTTTAGATGTCGCGAGCTGCG	GGGTCGCAACCGAAAGCAACAATAG	5	7942	9713	TFEB	378807	56465	CATSPER4
DBDNTAG000053	ADDNTAG000756	Dn-Dn	TTCTTTTTAGATGTCGCGAGCTGCG	CAATTAGATAATGACGTCGCCATGG	2	7942	9713	TFEB	55146	2755	ZDHHC4
DBDNTAG000053	ADDNTAG000763	Dn-Dn	TTCTTTTTAGATGTCGCGAGCTGCG	ATTACAAACTGTGTTGAGGCTAGCT	1	7942	9713	TFEB	55324	6034	ABCF3
DBDNTAG000053	ADDNTAG000769	Dn-Dn	TTCTTTTTAGATGTCGCGAGCTGCG	GATACACTAAAGCTGGTCCCCCCA	2	7942	9713	TFEB	7297	7339	TYK2
DBDNTAG000053	ADDNTAG000775	Dn-Dn	TTCTTTTTAGATGTCGCGAGCTGCG	ACACACAGGACACCCAACCTTCAGA	3	7942	9713	TFEB	6955	8439
DBDNTAG000053	ADDNTAG000778	Dn-Dn	TTCTTTTTAGATGTCGCGAGCTGCG	GAGAACCGCACGAAACCCTAATAAA	6	7942	9713	TFEB	51705	12886	EMCN
DBDNTAG000053	ADDNTAG000779	Dn-Dn	TTCTTTTTAGATGTCGCGAGCTGCG	TTTTTCCCACCTCCTTCCACGGTGC	7	7942	9713	TFEB	26539	54703	OR10H1
DBDNTAG000053	ADDNTAG000787	Dn-Dn	TTCTTTTTAGATGTCGCGAGCTGCG	GCTATAACGAGCTGCTGTAAGATCT	5	7942	9713	TFEB	9863	72135	MAGI2
DBDNTAG000053	ADDNTAG000788	Dn-Dn	TTCTTTTTAGATGTCGCGAGCTGCG	GGATTGTTTTGAACACTTGCTGGAA	1	7942	9713	TFEB	5129	2966	CDK18
DBDNTAG000053	ADDNTAG000794	Dn-Dn	TTCTTTTTAGATGTCGCGAGCTGCG	TTGATCTTATGCTTTGAACCCCCTT	3	7942	9713	TFEB	133308	10701	SLC9B2
DBDNTAG000053	ADDNTAG000797	Dn-Dn	TTCTTTTTAGATGTCGCGAGCTGCG	AAGAGTCCTAATGGTCAAAAAGTCG	3	7942	9713	TFEB	1136	4014	CHRNA3
DBDNTAG000053	ADDNTAG000801	Dn-Dn	TTCTTTTTAGATGTCGCGAGCTGCG	AATCTCAAGAGGGTGTAGACAATTA	4	7942	9713	TFEB	200909	52811	HTR3D
DBDNTAG000053	ADDNTAG000802	Dn-Dn	TTCTTTTTAGATGTCGCGAGCTGCG	GGGGCGATGACCTTCCCCAAATATC	1	7942	9713	TFEB	9491	9264	PSMF1
DBDNTAG000053	ADDNTAG000805	Dn-Dn	TTCTTTTTAGATGTCGCGAGCTGCG	ACCAGCATACGCCAGATGTAGCCGA	9	7942	9713	TFEB	728741	70879	LOC728741
DBDNTAG000053	ADDNTAG000807	Dn-Dn	TTCTTTTTAGATGTCGCGAGCTGCG	ACTTTTACATCTTCTTTTGCACACC	7	7942	9713	TFEB	55702	7803	CCDC94
DBDNTAG000053	ADDNTAG000811	Dn-Dn	TTCTTTTTAGATGTCGCGAGCTGCG	TTAAATTAGCAGGACTAGGTACGGT	3	7942	9713	TFEB	388962
DBDNTAG000053	ADDNTAG000814	Dn-Dn	TTCTTTTTAGATGTCGCGAGCTGCG	TCTCGACCCTGCCATTCGACATGCA	12	7942	9713	TFEB	2287	273	FKBP3
DBDNTAG000053	ADDNTAG000815	Dn-Dn	TTCTTTTTAGATGTCGCGAGCTGCG	AACAGAACGCCCACCGAATTAAAGA	1	7942	9713	TFEB	7222	71673	TRPC3
DBDNTAG000053	ADDNTAG000830	Dn-Dn	TTCTTTTTAGATGTCGCGAGCTGCG	AGTGCTGCGGCGTAAAGCATTACCT	4	7942	9713	TFEB	23193	71204	GANAB
DBDNTAG000053	ADDNTAG000833	Dn-Dn	TTCTTTTTAGATGTCGCGAGCTGCG	TCCCAGTACTACACTTTGTGTCTGT	6	7942	9713	TFEB	114932	2777	MRFAP1L1
DBDNTAG000053	ADDNTAG000834	Dn-Dn	TTCTTTTTAGATGTCGCGAGCTGCG	CTGCTGGCAGAAACCGGTTCTTTTT	3	7942	9713	TFEB	9641	52921	IKBKE
DBDNTAG000053	ADDNTAG000839	Dn-Dn	TTCTTTTTAGATGTCGCGAGCTGCG	TACTTAATGACAGCCGCATGGACGT	4	7942	9713	TFEB	4331	1816	MNAT1
DBDNTAG000053	ADDNTAG000854	Dn-Dn	TTCTTTTTAGATGTCGCGAGCTGCG	TTCGAGATTTTTACGCTGGTCACAC	2	7942	9713	TFEB	55314	10956	TMEM144
DBDNTAG000053	ADDNTAG000857	Dn-Dn	TTCTTTTTAGATGTCGCGAGCTGCG	TCCTACCGTCTTGCTGGTACGGGTA	1	7942	9713	TFEB	1856	2949	DVL2
DBDNTAG000053	ADDNTAG000859	Dn-Dn	TTCTTTTTAGATGTCGCGAGCTGCG	GCACGGACGGAATAAGCTTGATAAG	2	7942	9713	TFEB	6500	6671	SKP1
DBDNTAG000053	ADDNTAG000861	Dn-Dn	TTCTTTTTAGATGTCGCGAGCTGCG	TGGTCGTCAAGCGGCGATAAGCTGT	16	7942	9713	TFEB	6331	70308	SCN5A
DBDNTAG000053	ADDNTAG000866	Dn-Dn	TTCTTTTTAGATGTCGCGAGCTGCG	TGGCCCTTTGAGATAATAAAACTAC	2	7942	9713	TFEB	84984	5119	CEP19
DBDNTAG000053	ADDNTAG000867	Dn-Dn	TTCTTTTTAGATGTCGCGAGCTGCG	CACTAACTAGACTGTCATCAGAAAT	7	7942	9713	TFEB	125061	55073	AFMID
DBDNTAG000053	ADDNTAG000869	Dn-Dn	TTCTTTTTAGATGTCGCGAGCTGCG	ACTCCCTCTCGCCTGACTCTACACT	1	7942	9713	TFEB	118490	70433	MSS51
DBDNTAG000053	ADDNTAG000870	Dn-Dn	TTCTTTTTAGATGTCGCGAGCTGCG	CTCAGTCTATGTTGGACGTTCTAGA	7	7942	9713	TFEB	129401	11490	NUP35
DBDNTAG000053	ADDNTAG000872	Dn-Dn	TTCTTTTTAGATGTCGCGAGCTGCG	TCCGAGCCACCCTATTCCGGGGGA	27	7942	9713	TFEB	64785	4758	GINS3
DBDNTAG000053	ADDNTAG000879	Dn-Dn	TTCTTTTTAGATGTCGCGAGCTGCG	GCTCTCATACCGCTCGTTCGCTAAT	13	7942	9713	TFEB	150160	9872	CCT8L2
DBDNTAG000053	ADDNTAG000882	Dn-Dn	TTCTTTTTAGATGTCGCGAGCTGCG	CCTGGCCTTTAACGTTGCTACACTT	9	7942	9713	TFEB	1032	3933	CDKN2D
DBDNTAG000053	ADDNTAG000885	Dn-Dn	TTCTTTTTAGATGTCGCGAGCTGCG	CCCACTGGTTTTAAATACATAGAAC	5	7942	9713	TFEB	284004	9651	HEXDC
DBDNTAG000053	ADDNTAG000889	Dn-Dn	TTCTTTTTAGATGTCGCGAGCTGCG	GAACTCCCATAGCTACCGAGCTTCC	1	7942	9713	TFEB	27183	11412	VPS4A
DBDNTAG000053	ADDNTAG000893	Dn-Dn	TTCTTTTTAGATGTCGCGAGCTGCG	GCAGTACATTTCGACTTTTCCGATT	4	7942	9713	TFEB	29844	3331	TFPT
DBDNTAG000053	ADDNTAG000896	Dn-Dn	TTCTTTTTAGATGTCGCGAGCTGCG	CGGGAGGAAGCTAGATGGAACGCAC	5	7942	9713	TFEB	6818	7717	SULT1A3
DBDNTAG000053	ADDNTAG000901	Dn-Dn	TTCTTTTTAGATGTCGCGAGCTGCG	GCTTTGGCTAGCGTAGCATAACTGC	3	7942	9713	TFEB	26524
DBDNTAG000053	ADDNTAG000903	Dn-Dn	TTCTTTTTAGATGTCGCGAGCTGCG	TTCACCTCAATGTGTTGGATAGACT	2	7942	9713	TFEB	4485	11448	MST1
DBDNTAG000053	ADDNTAG000911	Dn-Dn	TTCTTTTTAGATGTCGCGAGCTGCG	GCCAATGCCTGTCCTGGCAACCCTC	1	7942	9713	TFEB	6811	4056	STX5
DBDNTAG000053	ADDNTAG000913	Dn-Dn	TTCTTTTTAGATGTCGCGAGCTGCG	GACAACAAACAGAGTCATCCGCAAC	8	7942	9713	TFEB	123688	54975	HYKK
DBDNTAG000053	ADDNTAG000916	Dn-Dn	TTCTTTTTAGATGTCGCGAGCTGCG	TTGGTGGCCCAAGGTACAAATTAAC	1	7942	9713	TFEB	7337	6512	UBE3A
DBDNTAG000053	ADDNTAG000922	Dn-Dn	TTCTTTTTAGATGTCGCGAGCTGCG	ACGGCAGCAATCTGACATGGATCGA	19	7942	9713	TFEB	51382	7932	ATP6V1D
DBDNTAG000053	ADDNTAG000927	Dn-Dn	TTCTTTTTAGATGTCGCGAGCTGCG	GTACAGTACCTCCTTACACAACGTA	8	7942	9713	TFEB	5202	2618	PFDN2
DBDNTAG000053	ADDNTAG000931	Dn-Dn	TTCTTTTTAGATGTCGCGAGCTGCG	ACTAGGCCCAATCCTAGTGTCCTCA	24	7942	9713	TFEB	5879	4232	RAC1
DBDNTAG000053	ADDNTAG000937	Dn-Dn	TTCTTTTTAGATGTCGCGAGCTGCG	CGTGTGCGAAAGCAGGCCTAAGGAG	1	7942	9713	TFEB	28951	4068	TRIB2
DBDNTAG000053	ADDNTAG000938	Dn-Dn	TTCTTTTTAGATGTCGCGAGCTGCG	TCCATACTTAATAAAGCACAAGATG	8	7942	9713	TFEB	1495	2278	CTNNA1
DBDNTAG000053	ADDNTAG000939	Dn-Dn	TTCTTTTTAGATGTCGCGAGCTGCG	CCTCAAATGATCGCGATTTGCGTAC	23	7942	9713	TFEB	26269	554	MST051
DBDNTAG000053	ADDNTAG000942	Dn-Dn	TTCTTTTTAGATGTCGCGAGCTGCG	ACTCTCCCATGTTACCAACAGCCCT	7	7942	9713	TFEB	8649	13119	LAMTOR3
DBDNTAG000053	ADDNTAG000950	Dn-Dn	TTCTTTTTAGATGTCGCGAGCTGCG	GATTTAGAGAGGCAAATATGACTCT	2	7942	9713	TFEB	51506	5518	UFC1
DBDNTAG000053	ADDNTAG000963	Dn-Dn	TTCTTTTTAGATGTCGCGAGCTGCG	GCCGCCCCCACCATTACGCCCTCCT	5	7942	9713	TFEB	7398	11633	USP1
DBDNTAG000053	ADDNTAG000967	Dn-Dn	TTCTTTTTAGATGTCGCGAGCTGCG	CAAATCAGCGACAGTTGCGAGGGTC	2	7942	9713	TFEB	116541	12369	MRPL54
DBDNTAG000053	ADDNTAG000977	Dn-Dn	TTCTTTTTAGATGTCGCGAGCTGCG	GCCGACGGACGCGCCCCTCAAGCCT	26	7942	9713	TFEB	162427	10696	FAM134C
DBDNTAG000053	ADDNTAG000983	Dn-Dn	TTCTTTTTAGATGTCGCGAGCTGCG	CCCCGCACCTTATGTCCCTCTGAAC	5	7942	9713	TFEB	5627	210	PROS1
DBDNTAG000053	ADDNTAG000995	Dn-Dn	TTCTTTTTAGATGTCGCGAGCTGCG	CCTACCCAGCTCCGAAAATATCCTC	2	7942	9713	TFEB	27335	5232	EIF3K
DBDNTAG000053	ADDNTAG001011	Dn-Dn	TTCTTTTTAGATGTCGCGAGCTGCG	AAGTGATGCCGTTTACTTCATAAAG	1	7942	9713	TFEB	23678	1003	DKFZp781N0293
DBDNTAG000053	ADDNTAG001017	Dn-Dn	TTCTTTTTAGATGTCGCGAGCTGCG	ACCTCCCAAAGTTCTCTGACTACGT	3	7942	9713	TFEB	284486	53457	THEM5
DBDNTAG000053	ADDNTAG001018	Dn-Dn	TTCTTTTTAGATGTCGCGAGCTGCG	AAGTAGCGATCAGGGTCAAAGCTTA	4	7942	9713	TFEB	29035	53713	C16orf72
DBDNTAG000053	ADDNTAG001025	Dn-Dn	TTCTTTTTAGATGTCGCGAGCTGCG	GCCTATTAGAAATGGTATTATTTCT	4	7942	9713	TFEB	2260	2483	FGFR1
DBDNTAG000053	ADDNTAG001032	Dn-Dn	TTCTTTTTAGATGTCGCGAGCTGCG	GCCTCACACACCCCAGAAAATACGT	10	7942	9713	TFEB	222389	9342	BEND7
DBDNTAG000053	ADDNTAG001034	Dn-Dn	TTCTTTTTAGATGTCGCGAGCTGCG	CACATCCTCACATTGATTCGCAGCG	1	7942	9713	TFEB	80704	9333	SLC19A3
DBDNTAG000053	ADDNTAG001045	Dn-Dn	TTCTTTTTAGATGTCGCGAGCTGCG	TCCAGTCCATACCTACAGACTTTAA	1	7942	9713	TFEB	1385	3038	CREB1
DBDNTAG000053	ADDNTAG001047	Dn-Dn	TTCTTTTTAGATGTCGCGAGCTGCG	CGCACGGTATGTGAAGGGCCTTCGC	7	7942	9713	TFEB	9586	10842	CREB5
DBDNTAG000053	ADDNTAG001051	Dn-Dn	TTCTTTTTAGATGTCGCGAGCTGCG	TCGCAACGACCGTGACTCCCGACCA	3	7942	9713	TFEB	653	8330	BMP5
DBDNTAG000053	ADDNTAG001054	Dn-Dn	TTCTTTTTAGATGTCGCGAGCTGCG	TGCCTCACAGCTATTTGTAAAAGAG	2	7942	9713	TFEB	1398	2709	CRK
DBDNTAG000053	ADDNTAG001057	Dn-Dn	TTCTTTTTAGATGTCGCGAGCTGCG	GTCCATCTCTTCAGTCTATGGGTTT	14	7942	9713	TFEB	5727	14122	PTCH1
DBDNTAG000053	ADDNTAG001060	Dn-Dn	TTCTTTTTAGATGTCGCGAGCTGCG	CAGAACGAACTTATCTCAAGAAGAT	5	7942	9713	TFEB	2078	11267	ERG
DBDNTAG000053	ADDNTAG001061	Dn-Dn	TTCTTTTTAGATGTCGCGAGCTGCG	CACCCGGACGACCGCGCCCCCCCCG	5	7942	9713	TFEB	1376	4042	CPT2
DBDNTAG000053	ADDNTAG001063	Dn-Dn	TTCTTTTTAGATGTCGCGAGCTGCG	TGGCCAATCTACACCTAAGACCCTG	1	7942	9713	TFEB	79644	3266	SRD5A3
DBDNTAG000053	ADDNTAG001066	Dn-Dn	TTCTTTTTAGATGTCGCGAGCTGCG	TTCGTCATCATAATCATTTTACTGC	4	7942	9713	TFEB	9918	9542	NCAPD2
DBDNTAG000053	ADDNTAG001074	Dn-Dn	TTCTTTTTAGATGTCGCGAGCTGCG	TCTCGTAGCGTGAGCTGTCCAGATG	5	7942	9713	TFEB	7473
DBDNTAG000053	ADDNTAG001079	Dn-Dn	TTCTTTTTAGATGTCGCGAGCTGCG	GCCACACCTCATCTGCGCACACCAG	4	7942	9713	TFEB	23216	10585	TBC1D1
DBDNTAG000053	ADDNTAG001084	Dn-Dn	TTCTTTTTAGATGTCGCGAGCTGCG	TCTTGAAGTTGATTAGTGGCGAGAA	4	7942	9713	TFEB	51105	802	PHF20L1
DBDNTAG000053	ADDNTAG001092	Dn-Dn	TTCTTTTTAGATGTCGCGAGCTGCG	AAAGTCCACAGAGCTTCTTTCAGGA	5	7942	9713	TFEB	9562	9962	MINPP1
DBDNTAG000053	ADDNTAG001104	Dn-Dn	TTCTTTTTAGATGTCGCGAGCTGCG	AACATATTCGGATCGGATTACCCCC	17	7942	9713	TFEB	374907
DBDNTAG000053	ADDNTAG001110	Dn-Dn	TTCTTTTTAGATGTCGCGAGCTGCG	CCTGCCTCCACCTCCCTACTCCTCC	1	7942	9713	TFEB	1544	70425	CYP1A2
DBDNTAG000053	ADDNTAG001118	Dn-Dn	TTCTTTTTAGATGTCGCGAGCTGCG	TCAGACCTGGCGGCTCCTCCCTCCC	6	7942	9713	TFEB	360203
DBDNTAG000053	ADDNTAG001120	Dn-Dn	TTCTTTTTAGATGTCGCGAGCTGCG	CATTGTGCACATTACGTTGCCTAAA	18	7942	9713	TFEB	90	9802	ACVR1
DBDNTAG000053	ADDNTAG001123	Dn-Dn	TTCTTTTTAGATGTCGCGAGCTGCG	TGTTATACGCAAGGAGTTTTCTGCA	12	7942	9713	TFEB	91442	7886	FAAP24
DBDNTAG000053	ADDNTAG001129	Dn-Dn	TTCTTTTTAGATGTCGCGAGCTGCG	CCCAGATCTTATTTTCAAACATATA	3	7942	9713	TFEB	256302	2204	NATD1
DBDNTAG000053	ADDNTAG001130	Dn-Dn	TTCTTTTTAGATGTCGCGAGCTGCG	CAATAAGATCTAAGAGGTTAGATAT	4	7942	9713	TFEB	5187	9470	PER1
DBDNTAG000053	ADDNTAG001131	Dn-Dn	TTCTTTTTAGATGTCGCGAGCTGCG	CTCCTACCTCTCTTCCCTGCCCCGT	2	7942	9713	TFEB	29127	10088	RACGAP1
DBDNTAG000053	ADDNTAG001136	Dn-Dn	TTCTTTTTAGATGTCGCGAGCTGCG	CCACGCCCCCCTTGCACACGATCAC	8	7942	9713	TFEB	685	6192	BTC
DBDNTAG000053	ADDNTAG001137	Dn-Dn	TTCTTTTTAGATGTCGCGAGCTGCG	CGGGATCTAGTCCTAGCAATATACC	1	7942	9713	TFEB	22846	2782	VASH1
DBDNTAG000053	ADDNTAG001142	Dn-Dn	TTCTTTTTAGATGTCGCGAGCTGCG	CCCGAACCGATCCCCCCCCAACCCG	1	7942	9713	TFEB	29777	10996	ABT1
DBDNTAG000053	ADDNTAG001143	Dn-Dn	TTCTTTTTAGATGTCGCGAGCTGCG	CTGATACAATCTCGTGACATTGCGA	3	7942	9713	TFEB	23223	6615	RRP12
DBDNTAG000053	ADDNTAG001146	Dn-Dn	TTCTTTTTAGATGTCGCGAGCTGCG	TTCCTTCATGTCCAAACTGTCCCAG	3	7942	9713	TFEB	401260	55078
DBDNTAG000053	ADDNTAG001158	Dn-Dn	TTCTTTTTAGATGTCGCGAGCTGCG	CAGGTCGTCGCGACCCTTGTGTTAC	5	7942	9713	TFEB	286530	11434	P2RY8
DBDNTAG000053	ADDNTAG001159	Dn-Dn	TTCTTTTTAGATGTCGCGAGCTGCG	CCCCGCTTTCCTATCGCGTTTGCAA	4	7942	9713	TFEB	84466	72223	MEGF10
DBDNTAG000053	ADDNTAG001160	Dn-Dn	TTCTTTTTAGATGTCGCGAGCTGCG	AACTTCGTTGTCCCCCCGATAGCTA	2	7942	9713	TFEB	302	132	ANXA2
DBDNTAG000053	ADDNTAG001162	Dn-Dn	TTCTTTTTAGATGTCGCGAGCTGCG	CCAGGCCTACAAGACTCCCTATCTG	3	7942	9713	TFEB	55314	10956	TMEM144
DBDNTAG000053	ADDNTAG001167	Dn-Dn	TTCTTTTTAGATGTCGCGAGCTGCG	CACTGAGAGGCTCGAACAGTCCGGA	11	7942	9713	TFEB	84612	10823	PARD6B
DBDNTAG000053	ADDNTAG001174	Dn-Dn	TTCTTTTTAGATGTCGCGAGCTGCG	CTCTAGCTATTCATGGTAAAGACAA	9	7942	9713	TFEB	2218	70488	FKTN
DBDNTAG000053	ADDNTAG001181	Dn-Dn	TTCTTTTTAGATGTCGCGAGCTGCG	ATACGTGGTCGCCAGATTGACGGGT	12	7942	9713	TFEB	5831	2609	PYCR1
DBDNTAG000053	ADDNTAG001187	Dn-Dn	TTCTTTTTAGATGTCGCGAGCTGCG	CCGGTAAATCCACCTGACCCATACA	5	7942	9713	TFEB	1785	14117	DNM2
DBDNTAG000053	ADDNTAG001189	Dn-Dn	TTCTTTTTAGATGTCGCGAGCTGCG	CCCCAAGGATAGAGTCGCGAGGATC	3	7942	9713	TFEB	353238
DBDNTAG000053	ADDNTAG001192	Dn-Dn	TTCTTTTTAGATGTCGCGAGCTGCG	CCCCGACCCACTGGTGCCCTCCCCC	7	7942	9713	TFEB	2218	70488	FKTN
DBDNTAG000053	ADDNTAG001193	Dn-Dn	TTCTTTTTAGATGTCGCGAGCTGCG	ATATCAGCAAATTTAAGGACACAA	12	7942	9713	TFEB	84619	6267	ZGPAT
DBDNTAG000053	ADDNTAG001199	Dn-Dn	TTCTTTTTAGATGTCGCGAGCTGCG	ACACACCCCACAGGAAACACGAA	1	7942	9713	TFEB	259173
DBDNTAG000053	ADDNTAG001204	Dn-Dn	TTCTTTTTAGATGTCGCGAGCTGCG	TACCGGTCTTCTATGACAAACGTGG	4	7942	9713	TFEB	26119	9194	LDLRAP1
DBDNTAG000053	ADDNTAG001205	Dn-Dn	TTCTTTTTAGATGTCGCGAGCTGCG	CTCCTAGCAGGGCGCGTAGGCCCTA	2	7942	9713	TFEB	3106	979	HLA-B
DBDNTAG000053	ADDNTAG001208	Dn-Dn	TTCTTTTTAGATGTCGCGAGCTGCG	CCCATTGTACGTATACCACCTTGCC	2	7942	9713	TFEB	55885	1184	LMO3
DBDNTAG000053	ADDNTAG001210	Dn-Dn	TTCTTTTTAGATGTCGCGAGCTGCG	GCAAAGGGAGCTAAGCTATCTAGAA	28	7942	9713	TFEB	8557	6345	TCAP
DBDNTAG000053	ADDNTAG001214	Dn-Dn	TTCTTTTTAGATGTCGCGAGCTGCG	CGCGGCCGCTGAAAGGCATTTGTCC	3	7942	9713	TFEB	58985	9366	IL22RA1
DBDNTAG000053	ADDNTAG001221	Dn-Dn	TTCTTTTTAGATGTCGCGAGCTGCG	CACTCGGACTCCCCCTCTTAGCTTC	19	7942	9713	TFEB	56656	53850	OR2S2
DBDNTAG000053	ADDNTAG001231	Dn-Dn	TTCTTTTTAGATGTCGCGAGCTGCG	CCTGAAAACATGATATAGGACCAAA	4	7942	9713	TFEB	56655	13516	POLE4
DBDNTAG000053	ADDNTAG001235	Dn-Dn	TTCTTTTTAGATGTCGCGAGCTGCG	TGTTTAAATGGTATGCCACCTGAGA	1	7942	9713	TFEB	5534	8316	PPP3R1
DBDNTAG000053	ADDNTAG001242	Dn-Dn	TTCTTTTTAGATGTCGCGAGCTGCG	CCAATTATTACTCATTTTAAAATCG	11	7942	9713	TFEB	6373	5588	CXCL11
DBDNTAG000053	ADDNTAG001245	Dn-Dn	TTCTTTTTAGATGTCGCGAGCTGCG	CGACTAGCATTCTTATTATAAGAGC	1	7942	9713	TFEB	6590	13088	SLPI
DBDNTAG000053	ADDNTAG001253	Dn-Dn	TTCTTTTTAGATGTCGCGAGCTGCG	ACTGTCCCACGGCAAGAGCACCCGT	2	7942	9713	TFEB	57706	10238	DENND1A
DBDNTAG000053	ADDNTAG001255	Dn-Dn	TTCTTTTTAGATGTCGCGAGCTGCG	CGCAATGTCGCGAGTTGGACATTCA	14	7942	9713	TFEB	5690	3295	PSMB2
DBDNTAG000053	ADDNTAG001261	Dn-Dn	TTCTTTTTAGATGTCGCGAGCTGCG	CACAATATCAAAAGGAAAAGCAGTA	1	7942	9713	TFEB	27004	13575
DBDNTAG000053	ADDNTAG001272	Dn-Dn	TTCTTTTTAGATGTCGCGAGCTGCG	AAACGGAAATCCGGGGCCAGTTCAC	16	7942	9713	TFEB	7776	70322	ZNF236
DBDNTAG000053	ADDNTAG001275	Dn-Dn	TTCTTTTTAGATGTCGCGAGCTGCG	AACTCATGGTCATTGTAGAAAAAGA	4	7942	9713	TFEB	1647	6876	GADD45A
DBDNTAG000053	ADDNTAG001281	Dn-Dn	TTCTTTTTAGATGTCGCGAGCTGCG	ACATGTGTGTATCAGTAGAGCTGAT	11	7942	9713	TFEB	5026	10288	P2RX5
DBDNTAG000053	ADDNTAG001284	Dn-Dn	TTCTTTTTAGATGTCGCGAGCTGCG	GTACGCGCGGTCTGAGTAATCGTCA	1	7942	9713	TFEB	54361	10790	WNT4
DBDNTAG000053	ADDNTAG001287	Dn-Dn	TTCTTTTTAGATGTCGCGAGCTGCG	CCAGCGTGCAAACGAAAAATTTCCG	7	7942	9713	TFEB	760	614	CA2
DBDNTAG000053	ADDNTAG001289	Dn-Dn	TTCTTTTTAGATGTCGCGAGCTGCG	ACTCGCCCTTAGTTCAGGAAATTAG	21	7942	9713	TFEB	27004	13575
DBDNTAG000053	ADDNTAG001298	Dn-Dn	TTCTTTTTAGATGTCGCGAGCTGCG	CCCTAAACCATCCGAACATCCGATC	5	7942	9713	TFEB	10494	5174	STK25
DBDNTAG000053	ADDNTAG001307	Dn-Dn	TTCTTTTTAGATGTCGCGAGCTGCG	GCCAACGCACTCCAGAAGTGGTGAG	2	7942	9713	TFEB	914	8288	CD2
DBDNTAG000053	ADDNTAG001309	Dn-Dn	TTCTTTTTAGATGTCGCGAGCTGCG	ACGGCATGACGCAAGTTGGTTAGGT	6	7942	9713	TFEB	246176
DBDNTAG000053	ADDNTAG001312	Dn-Dn	TTCTTTTTAGATGTCGCGAGCTGCG	TCCCGAACGGACTTATAAGCATTTT	2	7942	9713	TFEB	8693	2338	GALNT4
DBDNTAG000053	ADDNTAG001313	Dn-Dn	TTCTTTTTAGATGTCGCGAGCTGCG	GAAGACCAACACGTCTGGGGCTTCT	2	7942	9713	TFEB	117157	12269	SH2D1B
DBDNTAG000053	ADDNTAG001317	Dn-Dn	TTCTTTTTAGATGTCGCGAGCTGCG	CAAGAATTGGAGGAGCCGCAGAGT	2	7942	9713	TFEB	55652	6978	SLC48A1
DBDNTAG000053	ADDNTAG001321	Dn-Dn	TTCTTTTTAGATGTCGCGAGCTGCG	CGTCCGAGTCTACCACCGTTTCCAA	9	7942	9713	TFEB	259173
DBDNTAG000053	ADDNTAG001322	Dn-Dn	TTCTTTTTAGATGTCGCGAGCTGCG	AACGACTGGGACAGCGAACATACC	1	7942	9713	TFEB	23619	71894	ZIM2
DBDNTAG000053	ADDNTAG001327	Dn-Dn	TTCTTTTTAGATGTCGCGAGCTGCG	TTCGAGGCCCCGTCACGTACACTGA	1	7942	9713	TFEB	147923	12424	ZNF420
DBDNTAG000053	ADDNTAG001329	Dn-Dn	TTCTTTTTAGATGTCGCGAGCTGCG	ACAGTCCAAGATAGGACAAGATATA	2	7942	9713	TFEB	169026	54579	SLC30A8
DBDNTAG000053	ADDNTAG001339	Dn-Dn	TTCTTTTTAGATGTCGCGAGCTGCG	ATGTCATGAAGAATTCTGTTCATGC	17	7942	9713	TFEB	9409	3837	PEX16
DBDNTAG000053	ADDNTAG001341	Dn-Dn	TTCTTTTTAGATGTCGCGAGCTGCG	ACCCAAACAGCGCTCCTAGGACATA	3	7942	9713	TFEB	84726	647	PRRC2B
DBDNTAG000053	ADDNTAG001342	Dn-Dn	TTCTTTTTAGATGTCGCGAGCTGCG	AAAAGATCCCGCAAAAGATATGGAT	17	7942	9713	TFEB	11060	326	WWP2
DBDNTAG000053	ADDNTAG001346	Dn-Dn	TTCTTTTTAGATGTCGCGAGCTGCG	ACGACCTACCACTTGACGTAACTAG	3	7942	9713	TFEB	4174	19	MCM5
DBDNTAG000053	ADDNTAG001347	Dn-Dn	TTCTTTTTAGATGTCGCGAGCTGCG	CATCCCTCTTCTTGAATCAGCACCA	11	7942	9713	TFEB	51465	6225	UBE2J1
DBDNTAG000053	ADDNTAG001353	Dn-Dn	TTCTTTTTAGATGTCGCGAGCTGCG	TTCATGTGAGACCCATTCGCCAGCA	1	7942	9713	TFEB	60672	4538	MIIP
DBDNTAG000053	ADDNTAG001362	Dn-Dn	TTCTTTTTAGATGTCGCGAGCTGCG	ACCACCATTTGAGGCGCGCACGATA	11	7942	9713	TFEB	1974	965	EIF4A2
DBDNTAG000053	ADDNTAG001366	Dn-Dn	TTCTTTTTAGATGTCGCGAGCTGCG	CTGAACGTTGTATCCTTAAAGAGTG	12	7942	9713	TFEB	23647	3971	ARFIP2
DBDNTAG000053	ADDNTAG001369	Dn-Dn	TTCTTTTTAGATGTCGCGAGCTGCG	CAGCCCTAGCACGTGATATGTTGAC	4	7942	9713	TFEB	140	9310	ADORA3
DBDNTAG000053	ADDNTAG001375	Dn-Dn	TTCTTTTTAGATGTCGCGAGCTGCG	GGCGAATCGAGCCAACGGTGCTAGG	17	7942	9713	TFEB	400720	53156	ZNF772
DBDNTAG000053	ADDNTAG001378	Dn-Dn	TTCTTTTTAGATGTCGCGAGCTGCG	CGGCGTCCCCTTACCGAGGTGTCCG	3	7942	9713	TFEB	6182	4682	MRPL12
DBDNTAG000053	ADDNTAG001384	Dn-Dn	TTCTTTTTAGATGTCGCGAGCTGCG	ATTTTGCCTACTAGCTTGATGGATT	1	7942	9713	TFEB	8313	4868	AXIN2
DBDNTAG000053	ADDNTAG001388	Dn-Dn	TTCTTTTTAGATGTCGCGAGCTGCG	CGGTTCCGGTCTCCGACGTAGCACC	1	7942	9713	TFEB	9388	10758	LIPG
DBDNTAG000053	ADDNTAG001390	Dn-Dn	TTCTTTTTAGATGTCGCGAGCTGCG	CCCCGGACTTTAACCCCCTTAACGA	1	7942	9713	TFEB	3920	3743	LAMP2
DBDNTAG000053	ADDNTAG001394	Dn-Dn	TTCTTTTTAGATGTCGCGAGCTGCG	CATGCACCGCACTCCGTTCACACCC	13	7942	9713	TFEB	4154	11430	MBNL1
DBDNTAG000053	ADDNTAG001399	Dn-Dn	TTCTTTTTAGATGTCGCGAGCTGCG	CGCGTTGCTTCATAGAATCTAACGC	6	7942	9713	TFEB	10397	3886	NDRG1
DBDNTAG000053	ADDNTAG001417	Dn-Dn	TTCTTTTTAGATGTCGCGAGCTGCG	GCGTAGGGTACCGGTTAGTCCATTC	2	7942	9713	TFEB	219902	2480	TMEM136
DBDNTAG000053	ADDNTAG001419	Dn-Dn	TTCTTTTTAGATGTCGCGAGCTGCG	CAAAGATGGTAGGCGCGTTTATGGA	10	7942	9713	TFEB	51409	3511	HEMK1
DBDNTAG000053	ADDNTAG001421	Dn-Dn	TTCTTTTTAGATGTCGCGAGCTGCG	GTGCGGTAAAAATGGCAACCACGGG	4	7942	9713	TFEB	29789	603	OLA1
DBDNTAG000053	ADDNTAG001423	Dn-Dn	TTCTTTTTAGATGTCGCGAGCTGCG	CTCGCGAAGTTCGAGAGACTATATG	2	7942	9713	TFEB	3107	4335	HLA-C
DBDNTAG000053	ADDNTAG001424	Dn-Dn	TTCTTTTTAGATGTCGCGAGCTGCG	TAACGGCCGCCTTAATGGTATACTA	12	7942	9713	TFEB	84885	11489	ZDHHC12
DBDNTAG000053	ADDNTAG001430	Dn-Dn	TTCTTTTTAGATGTCGCGAGCTGCG	GAGGAAGGCGCGTACATAATCACAG	1	7942	9713	TFEB	833	4395	CARS
DBDNTAG000053	ADDNTAG001434	Dn-Dn	TTCTTTTTAGATGTCGCGAGCTGCG	GAGATGTGTCCAGGATTATCATGGC	29	7942	9713	TFEB	6929	52876	TCF3
DBDNTAG000053	ADDNTAG001435	Dn-Dn	TTCTTTTTAGATGTCGCGAGCTGCG	CAACGCTTATGTCTCCATTGCATAA	25	7942	9713	TFEB	283303	71944
DBDNTAG000053	ADDNTAG001436	Dn-Dn	TTCTTTTTAGATGTCGCGAGCTGCG	AACCCTGTTCACCAAGTATGATGCA	3	7942	9713	TFEB	9191	5925	DEDD
DBDNTAG000053	ADDNTAG001438	Dn-Dn	TTCTTTTTAGATGTCGCGAGCTGCG	AATGCGAGTAGTGTTATAATAATAC	3	7942	9713	TFEB	284486	53457	THEM5
DBDNTAG000053	ADDNTAG001442	Dn-Dn	TTCTTTTTAGATGTCGCGAGCTGCG	ACTTGGGTGTGGTAGCGGTTCCTTC	8	7942	9713	TFEB	80762	4284	NDFIP1
DBDNTAG000053	ADDNTAG001443	Dn-Dn	TTCTTTTTAGATGTCGCGAGCTGCG	AAAAAATCAGCACAAATGCCAACTT	2	7942	9713	TFEB	5031	6794	P2RY6
DBDNTAG000053	ADDNTAG001453	Dn-Dn	TTCTTTTTAGATGTCGCGAGCTGCG	AATGCCGGCCGTTTCAAACAGGGCC	3	7942	9713	TFEB	116349	8434	C5orf55
DBDNTAG000053	ADDNTAG001458	Dn-Dn	TTCTTTTTAGATGTCGCGAGCTGCG	ACAACTTTCCTCTCGCATTTACCAG	9	7942	9713	TFEB	220108	8679	FAM124A
DBDNTAG000053	ADDNTAG001460	Dn-Dn	TTCTTTTTAGATGTCGCGAGCTGCG	GTAACCCGCTCGATGCTAAACAACA	8	7942	9713	TFEB	255798	56009	SMCO1
DBDNTAG000053	ADDNTAG001468	Dn-Dn	TTCTTTTTAGATGTCGCGAGCTGCG	GCCCCGTCACCGCCGCAAAAATGTT	6	7942	9713	TFEB	4191	3859	MDH2
DBDNTAG000053	ADDNTAG001470	Dn-Dn	TTCTTTTTAGATGTCGCGAGCTGCG	AATAAAGATTCGTATCCCGCCCTCC	3	7942	9713	TFEB	27128	12913	CYTH4
DBDNTAG000053	ADDNTAG001474	Dn-Dn	TTCTTTTTAGATGTCGCGAGCTGCG	CCACTGCACGTCTTCGCCCCAACTC	4	7942	9713	TFEB	26751	5457	SH3YL1
DBDNTAG000053	ADDNTAG001488	Dn-Dn	TTCTTTTTAGATGTCGCGAGCTGCG	ACTGGCTAACCGCGACAACACCCAT	4	7942	9713	TFEB	55344	5097	PLCXD1
DBDNTAG000053	ADDNTAG001491	Dn-Dn	TTCTTTTTAGATGTCGCGAGCTGCG	AATTGAAGAATGTAGGTTGTCACAG	1	7942	9713	TFEB	51503	11254	CWC15
DBDNTAG000053	ADDNTAG001495	Dn-Dn	TTCTTTTTAGATGTCGCGAGCTGCG	TTCAAGATATACGTACTGACGGATC	1	7942	9713	TFEB	145264	11349	SERPINA12
DBDNTAG000053	ADDNTAG001497	Dn-Dn	TTCTTTTTAGATGTCGCGAGCTGCG	CTATGATTCTCTGTTATTTTGTTCA	6	7942	9713	TFEB	4923
DBDNTAG000053	ADDNTAG001499	Dn-Dn	TTCTTTTTAGATGTCGCGAGCTGCG	AAGCGTATTGATCTAGAAGTTAATT	10	7942	9713	TFEB	27129	4955	HSPB7
DBDNTAG000053	ADDNTAG001507	Dn-Dn	TTCTTTTTAGATGTCGCGAGCTGCG	CCAAACTCAAGCGCCACTGTTCCCT	17	7942	9713	TFEB	55195	54249	C14orf105
DBDNTAG000053	ADDNTAG001510	Dn-Dn	TTCTTTTTAGATGTCGCGAGCTGCG	GCCCTGGCGTGTGGCCTCACGCGCT	1	7942	9713	TFEB	595	3587	CCND1
DBDNTAG000053	ADDNTAG001511	Dn-Dn	TTCTTTTTAGATGTCGCGAGCTGCG	TCCTTGCGTTTTCTGGATGGCATCG	3	7942	9713	TFEB	80344	71201	DCAF11
DBDNTAG000053	ADDNTAG001513	Dn-Dn	TTCTTTTTAGATGTCGCGAGCTGCG	TAGACAGATGACGATTCTTGAATAA	11	7942	9713	TFEB	4205	98	MEF2A
DBDNTAG000053	ADDNTAG001514	Dn-Dn	TTCTTTTTAGATGTCGCGAGCTGCG	TCCACGGTTTACCCACATGCCAGCG	12	7942	9713	TFEB		53618
DBDNTAG000053	ADDNTAG001521	Dn-Dn	TTCTTTTTAGATGTCGCGAGCTGCG	CCCTGAGGGAACTTGCCGCGCTGTG	1	7942	9713	TFEB	80345	4224	ZSCAN16
DBDNTAG000053	ADDNTAG001524	Dn-Dn	TTCTTTTTAGATGTCGCGAGCTGCG	ACGCTTAACTTACTTCGTCTAGGAG	7	7942	9713	TFEB	118672	8511	PSTK
DBDNTAG000053	ADDNTAG001525	Dn-Dn	TTCTTTTTAGATGTCGCGAGCTGCG	GTGGAACATAACGATAGAGGCGTCC	1	7942	9713	TFEB	1406	3015	CRX
DBDNTAG000053	ADDNTAG001539	Dn-Dn	TTCTTTTTAGATGTCGCGAGCTGCG	GCTCTGCGTCTGTACCGGCGGCTCG	1	7942	9713	TFEB	9368	25	SLC9A3R1
DBDNTAG000053	ADDNTAG001541	Dn-Dn	TTCTTTTTAGATGTCGCGAGCTGCG	ATCCGCTGAAGGTACTCCGCACTCA	44	7942	9713	TFEB	116729	71980	PPP1R27
DBDNTAG000053	ADDNTAG001547	Dn-Dn	TTCTTTTTAGATGTCGCGAGCTGCG	AATTTATGCACATCCAGCTATCGTA	6	7942	9713	TFEB	308	3879	ANXA5
DBDNTAG000053	ADDNTAG001549	Dn-Dn	TTCTTTTTAGATGTCGCGAGCTGCG	ACTACCTATGTACAGGTTGCTCGAT	2	7942	9713	TFEB	3558	14594	IL2
DBDNTAG000053	ADDNTAG001550	Dn-Dn	TTCTTTTTAGATGTCGCGAGCTGCG	ATAGCCAAAAAGCGTGCGAGGGCCC	2	7942	9713	TFEB	9093	7063	DNAJA3
DBDNTAG000053	ADDNTAG001551	Dn-Dn	TTCTTTTTAGATGTCGCGAGCTGCG	CCCCCGCGCTGGCGCCCCATACGCA	1	7942	9713	TFEB	130589	278	GALM
DBDNTAG000053	ADDNTAG001553	Dn-Dn	TTCTTTTTAGATGTCGCGAGCTGCG	TGAATCCTGACGCCCGTGTCGGACC	3	7942	9713	TFEB	5167	71109	ENPP1
DBDNTAG000053	ADDNTAG001555	Dn-Dn	TTCTTTTTAGATGTCGCGAGCTGCG	CCTTTCTCAAGGCATATCCATACAT	14	7942	9713	TFEB	8799	645	PEX11B
DBDNTAG000053	ADDNTAG001566	Dn-Dn	TTCTTTTTAGATGTCGCGAGCTGCG	CGCAAAGCGGCAAAGCGCGGAAAAA	2	7942	9713	TFEB	7862	11849	BRPF1
DBDNTAG000053	ADDNTAG001568	Dn-Dn	TTCTTTTTAGATGTCGCGAGCTGCG	ACATTCTTCTAACGGCTATACGTAT	2	7942	9713	TFEB	643853	70706	TMPPE
DBDNTAG000053	ADDNTAG001569	Dn-Dn	TTCTTTTTAGATGTCGCGAGCTGCG	CTAACAACTCGTCTAGCAGGACTCA	10	7942	9713	TFEB	1832	70298	DSP
DBDNTAG000053	ADDNTAG001572	Dn-Dn	TTCTTTTTAGATGTCGCGAGCTGCG	TCATAGAGCGAAACCACATGGAGCA	2	7942	9713	TFEB	1153	29	CIRBP
DBDNTAG000053	ADDNTAG001573	Dn-Dn	TTCTTTTTAGATGTCGCGAGCTGCG	GGGTATCCAGCGATCACCCTAGAAA	5	7942	9713	TFEB	10320	2940	IKZF1
DBDNTAG000053	ADDNTAG001581	Dn-Dn	TTCTTTTTAGATGTCGCGAGCTGCG	ACGATCCGTACCATTTCGACACCGT	6	7942	9713	TFEB	4331	1816	MNAT1
DBDNTAG000053	ADDNTAG001587	Dn-Dn	TTCTTTTTAGATGTCGCGAGCTGCG	ACCAAATTGAACACGAATACTTAAT	3	7942	9713	TFEB	124245	11589	ZC3H18
DBDNTAG000053	ADDNTAG001588	Dn-Dn	TTCTTTTTAGATGTCGCGAGCTGCG	CATCTCTCACGCACGCTGTAACTAC	2	7942	9713	TFEB	23089	11814	PEG10
DBDNTAG000053	ADDNTAG001589	Dn-Dn	TTCTTTTTAGATGTCGCGAGCTGCG	ACTCCCAACAAGGGATGGCACTAAT	3	7942	9713	TFEB	51491	11129	NOP16
DBDNTAG000053	ADDNTAG001591	Dn-Dn	TTCTTTTTAGATGTCGCGAGCTGCG	CCTGCCATGGGCCGAGCTCCCCACA	5	7942	9713	TFEB	346171	70872	ZFP57
DBDNTAG000053	ADDNTAG001603	Dn-Dn	TTCTTTTTAGATGTCGCGAGCTGCG	AACATTGACGGACAGCCTTTTAAAA	26	7942	9713	TFEB	3116	12897
DBDNTAG000053	ADDNTAG001609	Dn-Dn	TTCTTTTTAGATGTCGCGAGCTGCG	ATAATCAATTTGAAAGGCCTCAAAC	2	7942	9713	TFEB	4723	2787	NDUFV1
DBDNTAG000053	ADDNTAG001615	Dn-Dn	TTCTTTTTAGATGTCGCGAGCTGCG	AAGGACTAAACAGTCCGGAAGTCAT	10	7942	9713	TFEB	27094
DBDNTAG000053	ADDNTAG001619	Dn-Dn	TTCTTTTTAGATGTCGCGAGCTGCG	CTCATACACCTTATGCAAGACTCCA	10	7942	9713	TFEB	79696	4218	ZC2HC1C
DBDNTAG000053	ADDNTAG001621	Dn-Dn	TTCTTTTTAGATGTCGCGAGCTGCG	ACGTAACACATTCCGTTAGACTTTA	14	7942	9713	TFEB	6317	5567	SERPINB3
DBDNTAG000053	ADDNTAG001638	Dn-Dn	TTCTTTTTAGATGTCGCGAGCTGCG	AGGCGTCCGGCCGCCATGGGCCGTT	3	7942	9713	TFEB	159162	1504
DBDNTAG000053	ADDNTAG001639	Dn-Dn	TTCTTTTTAGATGTCGCGAGCTGCG	TCCCGCCTCAGCGCGCTATCCCTCC	3	7942	9713	TFEB	51409	3511	HEMK1
DBDNTAG000053	ADDNTAG001644	Dn-Dn	TTCTTTTTAGATGTCGCGAGCTGCG	CCCCCCGTCACCCATTAAGCCCGCC	4	7942	9713	TFEB	4204	6191	MECP2
DBDNTAG000053	ADDNTAG001647	Dn-Dn	TTCTTTTTAGATGTCGCGAGCTGCG	TCTCTCTAATAACGTCTCGACGCCCGACAA	1	7942	9713	TFEB	217	3748	ALDH2
DBDNTAG000053	ADDNTAG001653	Dn-Dn	TTCTTTTTAGATGTCGCGAGCTGCG	AAATTACCTCTGGTATAAGGCGGAT	12	7942	9713	TFEB	598	5989	BCL2L1
DBDNTAG000053	ADDNTAG001659	Dn-Dn	TTCTTTTTAGATGTCGCGAGCTGCG	GCGCCCTTCTCCTACCACACATGCA	2	7942	9713	TFEB	3559
DBDNTAG000053	ADDNTAG001663	Dn-Dn	TTCTTTTTAGATGTCGCGAGCTGCG	CGGGGGAATTACCCCGCACATGGCT	3	7942	9713	TFEB	55324	6034	ABCF3
DBDNTAG000053	ADDNTAG001666	Dn-Dn	TTCTTTTTAGATGTCGCGAGCTGCG	ACGCAGTGACAAACGGCTCATCAA	16	7942	9713	TFEB	140873	71962	C20orf173
DBDNTAG000053	ADDNTAG001680	Dn-Dn	TTCTTTTTAGATGTCGCGAGCTGCG	GAATACATATACTCTACACCCAAAT	1	7942	9713	TFEB	55156	5887	ARMC1
DBDNTAG000053	ADDNTAG001681	Dn-Dn	TTCTTTTTAGATGTCGCGAGCTGCG	CTTGCGATACTTAACAGCAATTCTG	14	7942	9713	TFEB	2200	70317	FBN1
DBDNTAG000053	ADDNTAG001690	Dn-Dn	TTCTTTTTAGATGTCGCGAGCTGCG	TCCGATGGATATTCCAGCGGAAGCG	3	7942	9713	TFEB	302	132	ANXA2
DBDNTAG000053	ADDNTAG001691	Dn-Dn	TTCTTTTTAGATGTCGCGAGCTGCG	AACTGCATTAGAAACAAAAGTACCT	6	7942	9713	TFEB	153478
DBDNTAG000053	ADDNTAG001694	Dn-Dn	TTCTTTTTAGATGTCGCGAGCTGCG	CGTGCACCGTTATCTTCCCGCCTCA	2	7942	9713	TFEB	222643	8470	MUXA
DBDNTAG000053	ADDNTAG001695	Dn-Dn	TTCTTTTTAGATGTCGCGAGCTGCG	TGCGCCTAAATTTACAGTCACGCCC	3	7942	9713	TFEB	1997	9607	ELF1
DBDNTAG000053	ADDNTAG001703	Dn-Dn	TTCTTTTTAGATGTCGCGAGCTGCG	CTCCATATGCCGAATGTCCACGTGAACA	1	7942	9713	TFEB	51409	3511	HEMK1
DBDNTAG000053	ADDNTAG001704	Dn-Dn	TTCTTTTTAGATGTCGCGAGCTGCG	CAATCCAGTCGTACCAAGATACGAA	24	7942	9713	TFEB	27334	11760	P2RY10
DBDNTAG000053	ADDNTAG001712	Dn-Dn	TTCTTTTTAGATGTCGCGAGCTGCG	GCCACGACGTTGCACAGTCTTTCGT	7	7942	9713	TFEB	1027	1843	CDKN1B
DBDNTAG000053	ADDNTAG001720	Dn-Dn	TTCTTTTTAGATGTCGCGAGCTGCG	AACGTATACATAAAAAGAGTCCCCA	7	7942	9713	TFEB	8801	11488	SUCLG2
DBDNTAG000053	ADDNTAG001723	Dn-Dn	TTCTTTTTAGATGTCGCGAGCTGCG	CCGACGGCTCGATGAGGCTGGGCAC	5	7942	9713	TFEB	2712	9229	GK2
DBDNTAG000053	ADDNTAG001737	Dn-Dn	TTCTTTTTAGATGTCGCGAGCTGCG	ACCTCATTTCCAACCTCTCCAATAG	1	7942	9713	TFEB	55508	11130	SLC35E3
DBDNTAG000053	ADDNTAG001743	Dn-Dn	TTCTTTTTAGATGTCGCGAGCTGCG	AAAGACGTCACGCTTCCCCGAGTTA	3	7942	9713	TFEB	2798	53722	GNRHR
DBDNTAG000053	ADDNTAG001744	Dn-Dn	TTCTTTTTAGATGTCGCGAGCTGCG	GTAACCTCTTGCCGCTTCACACTAA	4	7942	9713	TFEB	23216	10585	TBC1D1
DBDNTAG000053	ADDNTAG001748	Dn-Dn	TTCTTTTTAGATGTCGCGAGCTGCG	CCGGCATATACTATCATTGCACCTT	18	7942	9713	TFEB	54657	56607	UGT1A4
DBDNTAG000053	ADDNTAG001749	Dn-Dn	TTCTTTTTAGATGTCGCGAGCTGCG	CGCCACCACGCTTCGGCTCTAAAAG	1	7942	9713	TFEB	9050	9428	PSTPIP2
DBDNTAG000053	ADDNTAG001755	Dn-Dn	TTCTTTTTAGATGTCGCGAGCTGCG	GACCACACTCATCCTTTGCAATGCC	19	7942	9713	TFEB	55715	4240	DOK4
DBDNTAG000053	ADDNTAG001758	Dn-Dn	TTCTTTTTAGATGTCGCGAGCTGCG	AGCCACTCCTACGCAGTACACACGA	3	7942	9713	TFEB	440248	11657
DBDNTAG000053	ADDNTAG001762	Dn-Dn	TTCTTTTTAGATGTCGCGAGCTGCG	TGTCTGCACGCTATGAGCTACCTGC	3	7942	9713	TFEB	9659	1651	PDE4DIP
DBDNTAG000053	ADDNTAG001763	Dn-Dn	TTCTTTTTAGATGTCGCGAGCTGCG	TGTGACGTCCAATTTCCGTTCTATG	8	7942	9713	TFEB	51100	4480	SH3GLB1
DBDNTAG000053	ADDNTAG001764	Dn-Dn	TTCTTTTTAGATGTCGCGAGCTGCG	ATGCCGACGATGCCGCCCACTGGCC	7	7942	9713	TFEB	149483	55441	CCDC17
DBDNTAG000053	ADDNTAG001768	Dn-Dn	TTCTTTTTAGATGTCGCGAGCTGCG	TCGACACACCCCGAGTGGACACACG	5	7942	9713	TFEB	627	8536	BDNF
DBDNTAG000053	ADDNTAG001772	Dn-Dn	TTCTTTTTAGATGTCGCGAGCTGCG	TTCTTCTCACCACCCTAAACCGTTC	21	7942	9713	TFEB	7737	433	RNF113A
DBDNTAG000053	ADDNTAG001785	Dn-Dn	TTCTTTTTAGATGTCGCGAGCTGCG	AGTTGATCTACTGCTGTTTTTAGAC	2	7942	9713	TFEB	5871	11661	MAP4K2
DBDNTAG000053	ADDNTAG001787	Dn-Dn	TTCTTTTTAGATGTCGCGAGCTGCG	CCTATCAACGATCTATAGCCCATTC	1	7942	9713	TFEB	6829	12443	SUPT5H
DBDNTAG000053	ADDNTAG001788	Dn-Dn	TTCTTTTTAGATGTCGCGAGCTGCG	AGCATATGTGCAATGTTTAGAGGTT	12	7942	9713	TFEB	201562	10939	PTPLB
DBDNTAG000053	ADDNTAG001789	Dn-Dn	TTCTTTTTAGATGTCGCGAGCTGCG	GCGTCTGTCAGGGTCTCTGACCCTA	11	7942	9713	TFEB	6629	10033	SNRPB2
DBDNTAG000053	ADDNTAG001797	Dn-Dn	TTCTTTTTAGATGTCGCGAGCTGCG	CGAACGGATGCCGACCCGTTGTTAACGTAACATAA	3	7942	9713	TFEB	282679	11309	AQP11
DBDNTAG000053	ADDNTAG001798	Dn-Dn	TTCTTTTTAGATGTCGCGAGCTGCG	ACGTTACGAAAAGACTACGCACTGT	1	7942	9713	TFEB	31	70275	ACACA
DBDNTAG000053	ADDNTAG001799	Dn-Dn	TTCTTTTTAGATGTCGCGAGCTGCG	ACAACCACGGCATCGAGTACGAGGT	7	7942	9713	TFEB	2652
DBDNTAG000053	ADDNTAG001809	Dn-Dn	TTCTTTTTAGATGTCGCGAGCTGCG	TAGAACCTAGGCATTATTGGTTAAG	4	7942	9713	TFEB	53841	71555	MUPCDH
DBDNTAG000053	ADDNTAG001815	Dn-Dn	TTCTTTTTAGATGTCGCGAGCTGCG	ATAGGGCGAAAAGTAAAGGTGCCAG	10	7942	9713	TFEB	54619	10549	CCNJ
DBDNTAG000053	ADDNTAG001817	Dn-Dn	TTCTTTTTAGATGTCGCGAGCTGCG	AAAGGAGCCAGCTCACAGACCAATA	2	7942	9713	TFEB	7398	11633	USP1
DBDNTAG000053	ADDNTAG001821	Dn-Dn	TTCTTTTTAGATGTCGCGAGCTGCG	GGCTACCGCCGCCTGCTGTTGATGT	4	7942	9713	TFEB	148808	10448	MFSD4
DBDNTAG000053	ADDNTAG001824	Dn-Dn	TTCTTTTTAGATGTCGCGAGCTGCG	ACCTACGCCCCGCGCCCGATGCCCC	1	7942	9713	TFEB	51065	5640	RPS27L
DBDNTAG000053	ADDNTAG001825	Dn-Dn	TTCTTTTTAGATGTCGCGAGCTGCG	CTCCTTTGAGATAGGGGTCTATACT	1	7942	9713	TFEB	7776	70322	ZNF236
DBDNTAG000053	ADDNTAG001833	Dn-Dn	TTCTTTTTAGATGTCGCGAGCTGCG	CGTGCTGGGCTTACACCACGCTCAA	4	7942	9713	TFEB	54790	52965	TET2
DBDNTAG000053	ADDNTAG001835	Dn-Dn	TTCTTTTTAGATGTCGCGAGCTGCG	CACTATTTGGCCACTAAGACACACA	1	7942	9713	TFEB	7638	53624	ZNF221
DBDNTAG000053	ADDNTAG001839	Dn-Dn	TTCTTTTTAGATGTCGCGAGCTGCG	CCCTCTACCCTCCGAACCGTTCCAC	1	7942	9713	TFEB	3987	5515	LIMS1
DBDNTAG000053	ADDNTAG001845	Dn-Dn	TTCTTTTTAGATGTCGCGAGCTGCG	CCCACTCTGATCCGTTATTATTCCA	2	7942	9713	TFEB	92745	5963	SLC38A5
DBDNTAG000053	ADDNTAG001848	Dn-Dn	TTCTTTTTAGATGTCGCGAGCTGCG	TAGGAGTCTGGTTGCTCCCCCTTGG	9	7942	9713	TFEB	4771	3697	NF2
DBDNTAG000053	ADDNTAG001857	Dn-Dn	TTCTTTTTAGATGTCGCGAGCTGCG	ATAAGAATTCGTCGCGCGAATAACC	3	7942	9713	TFEB	10447	11126	FAM3C
DBDNTAG000053	ADDNTAG001860	Dn-Dn	TTCTTTTTAGATGTCGCGAGCTGCG	TAACTAACAGCGTGCGGAACGCACT	47	7942	9713	TFEB	11034	6588	DSTN
DBDNTAG000053	ADDNTAG001864	Dn-Dn	TTCTTTTTAGATGTCGCGAGCTGCG	CCCAGCCAGCAACCGTGACCGCACT	4	7942	9713	TFEB	81855	3299	SFXN3
DBDNTAG000053	ADDNTAG001866	Dn-Dn	TTCTTTTTAGATGTCGCGAGCTGCG	TACAGCTTAACGGACCCGGCGCCGA	6	7942	9713	TFEB	64863	71482	METTL4
DBDNTAG000053	ADDNTAG001869	Dn-Dn	TTCTTTTTAGATGTCGCGAGCTGCG	CAAAGAGAACACTAATACCAATAAT	33	7942	9713	TFEB	169693	8543	TMEM252
DBDNTAG000053	ADDNTAG001877	Dn-Dn	TTCTTTTTAGATGTCGCGAGCTGCG	GATCGCACTCCTGATCCAGCTACTT	7	7942	9713	TFEB	6578	13652	SLCO2A1
DBDNTAG000053	ADDNTAG001881	Dn-Dn	TTCTTTTTAGATGTCGCGAGCTGCG	AGTGACTAAGAAAAGCGAGGCTAAC	18	7942	9713	TFEB	8463	5240	TEAD2
DBDNTAG000053	ADDNTAG001886	Dn-Dn	TTCTTTTTAGATGTCGCGAGCTGCG	AGCAGGATGCATCGGCATGTCCGAA	7	7942	9713	TFEB	140609
DBDNTAG000053	ADDNTAG001892	Dn-Dn	TTCTTTTTAGATGTCGCGAGCTGCG	CTCCCCGACGTGAATAATGGCCACG	10	7942	9713	TFEB	29943	54877	PADI1
DBDNTAG000053	ADDNTAG001897	Dn-Dn	TTCTTTTTAGATGTCGCGAGCTGCG	TGCGCTTCGCAACAAAATACATTTC	2	7942	9713	TFEB	9531	5066	BAG3
DBDNTAG000053	ADDNTAG001899	Dn-Dn	TTCTTTTTAGATGTCGCGAGCTGCG	ATCGTGCACTACACCAGCATTAAAT	1	7942	9713	TFEB	9646	12022	CTR9
DBDNTAG000053	ADDNTAG001902	Dn-Dn	TTCTTTTTAGATGTCGCGAGCTGCG	CACCTTCGACGCCCAGTACCCGCCC	1	7942	9713	TFEB	3493	5749
DBDNTAG000053	ADDNTAG001903	Dn-Dn	TTCTTTTTAGATGTCGCGAGCTGCG	ACAATTATTGGAAACTACTAAAGA	1	7942	9713	TFEB	54550	467	NECAB2
DBDNTAG000053	ADDNTAG001907	Dn-Dn	TTCTTTTTAGATGTCGCGAGCTGCG	TACAAGCTTGGACGAAATGGTCACT	4	7942	9713	TFEB	7125	5650	TNNC2
DBDNTAG000053	ADDNTAG001910	Dn-Dn	TTCTTTTTAGATGTCGCGAGCTGCG	CGAAATCGCGATGGCTCTCGCCCTT	5	7942	9713	TFEB	8621	8694	CDK13
DBDNTAG000053	ADDNTAG001914	Dn-Dn	TTCTTTTTAGATGTCGCGAGCTGCG	CAAGCTTACTGAGGCAACTAGCAAA	4	7942	9713	TFEB	2919	540	CXCL1
DBDNTAG000053	ADDNTAG001915	Dn-Dn	TTCTTTTTAGATGTCGCGAGCTGCG	AAAGTGGTACTCCCGTGGCAGCTAG	3	7942	9713	TFEB	6472	617	SHMT2
DBDNTAG000053	ADDNTAG001916	Dn-Dn	TTCTTTTTAGATGTCGCGAGCTGCG	TGCACCCCCCAAGTATCTGGCCGGC	4	7942	9713	TFEB	283375	8339	SLC39A5
DBDNTAG000053	ADDNTAG001918	Dn-Dn	TTCTTTTTAGATGTCGCGAGCTGCG	GGCAGAACCACTAGTAGAGTCCTAC	35	7942	9713	TFEB	2963	3291	GTF2F2
DBDNTAG000053	ADDNTAG001920	Dn-Dn	TTCTTTTTAGATGTCGCGAGCTGCG	ATGCACGCGTAAACACGAGCCACAT	3	7942	9713	TFEB	8644	5842	AKR1C3
DBDNTAG000053	ADDNTAG001922	Dn-Dn	TTCTTTTTAGATGTCGCGAGCTGCG	ATCAGCATACCAATCCGAGTATACG	3	7942	9713	TFEB	79616	6642	CCNJL
DBDNTAG000053	ADDNTAG001926	Dn-Dn	TTCTTTTTAGATGTCGCGAGCTGCG	TCATTGTTAGAGAGATGTTACTTCA	3	7942	9713	TFEB	29952	454	DPP7
DBDNTAG000053	ADDNTAG001929	Dn-Dn	TTCTTTTTAGATGTCGCGAGCTGCG	AACGACAACGAGCACCGAACTCTG	7	7942	9713	TFEB	1832	70298	DSP
DBDNTAG000053	ADDNTAG001930	Dn-Dn	TTCTTTTTAGATGTCGCGAGCTGCG	CCCCCAGTACTCCGATCATCCAGCG	11	7942	9713	TFEB	79077	2724	DCTPP1
DBDNTAG000053	ADDNTAG001932	Dn-Dn	TTCTTTTTAGATGTCGCGAGCTGCG	AAACGACATCCACCGATCTCTCAGC	1	7942	9713	TFEB	207	5348	AKT1
DBDNTAG000053	ADDNTAG001933	Dn-Dn	TTCTTTTTAGATGTCGCGAGCTGCG	TAGCAAACTTACAGTAGCCAGCATC	13	7942	9713	TFEB	6331	70308	SCN5A
DBDNTAG000053	ADDNTAG001938	Dn-Dn	TTCTTTTTAGATGTCGCGAGCTGCG	TTGGGTCGTCCAAGCACACCGCGTA	4	7942	9713	TFEB		7194
DBDNTAG000053	ADDNTAG001941	Dn-Dn	TTCTTTTTAGATGTCGCGAGCTGCG	CCGCGGGCCCCCGAACCGTGTCTTC	5	7942	9713	TFEB	6629	10033	SNRPB2
DBDNTAG000053	ADDNTAG001951	Dn-Dn	TTCTTTTTAGATGTCGCGAGCTGCG	TAAACAGACCCCCTGAATTCTAAGG	11	7942	9713	TFEB	6578	13652	SLCO2A1
DBDNTAG000053	ADDNTAG001957	Dn-Dn	TTCTTTTTAGATGTCGCGAGCTGCG	TTAACATTTATCAATAGGGGAGCTG	7	7942	9713	TFEB	56964	12200	WDR93
DBDNTAG000053	ADDNTAG001959	Dn-Dn	TTCTTTTTAGATGTCGCGAGCTGCG	GTGATCACCAATCCGATAACCAAAA	9	7942	9713	TFEB	25973	6863	PARS2
DBDNTAG000053	ADDNTAG001969	Dn-Dn	TTCTTTTTAGATGTCGCGAGCTGCG	AGCACCCCGTATCATCATAATTGTA	2	7942	9713	TFEB	821	3789	CANX
DBDNTAG000053	ADDNTAG001970	Dn-Dn	TTCTTTTTAGATGTCGCGAGCTGCG	TCATCCTAGATGGCTAGCGGATAAG	4	7942	9713	TFEB	79635	10997	CCDC121
DBDNTAG000053	ADDNTAG001975	Dn-Dn	TTCTTTTTAGATGTCGCGAGCTGCG	GCGCATCCCAAGACGGCTGGCACCG	4	7942	9713	TFEB	23522	70282	MYST4
DBDNTAG000053	ADDNTAG001976	Dn-Dn	TTCTTTTTAGATGTCGCGAGCTGCG	AATCCTTCCCGCACGGAACACGCAT	1	7942	9713	TFEB	84312	4860	BRMS1L
DBDNTAG000053	ADDNTAG001982	Dn-Dn	TTCTTTTTAGATGTCGCGAGCTGCG	CGCACTACAAGGCCCACGCATAGAT	3	7942	9713	TFEB	5873	55086	RAB27A
DBDNTAG000053	ADDNTAG001995	Dn-Dn	TTCTTTTTAGATGTCGCGAGCTGCG	CTCCCCTCGCCAGCACACACCCCGT	5	7942	9713	TFEB	55577	3233	NAGK
DBDNTAG000053	ADDNTAG001997	Dn-Dn	TTCTTTTTAGATGTCGCGAGCTGCG	CACGTGATGTACCTCCTGCTGAGCA	4	7942	9713	TFEB	64682	71901	ANAPC1
DBDNTAG000053	ADDNTAG002016	Dn-Dn	TTCTTTTTAGATGTCGCGAGCTGCG	TTCCTTTTGCCGGAAACCAACCTAT	4	7942	9713	TFEB	638	3740	BIK
DBDNTAG000053	ADDNTAG002025	Dn-Dn	TTCTTTTTAGATGTCGCGAGCTGCG	AGCTATTCTGTACGCGGTACACTAT	4	7942	9713	TFEB	5631	3731	PRPS1
DBDNTAG000053	ADDNTAG002031	Dn-Dn	TTCTTTTTAGATGTCGCGAGCTGCG	CGAGAGCCGTGTTACCTCAAATATG	4	7942	9713	TFEB	22846	2782	VASH1
DBDNTAG000053	ADDNTAG002032	Dn-Dn	TTCTTTTTAGATGTCGCGAGCTGCG	CGGCTAAGTCCAACCACTTAGAAGT	10	7942	9713	TFEB	8939	5135	FUBP3
DBDNTAG000053	ADDNTAG002040	Dn-Dn	TTCTTTTTAGATGTCGCGAGCTGCG	CCTGGACATCAGACAACACGTGTTA	2	7942	9713	TFEB	2173	2673	FABP7
DBDNTAG000053	ADDNTAG002045	Dn-Dn	TTCTTTTTAGATGTCGCGAGCTGCG	CTGAGCAGCAACCCCAGTATAGTGA	3	7942	9713	TFEB	3105	2789	HLA-A
DBDNTAG000053	ADDNTAG002047	Dn-Dn	TTCTTTTTAGATGTCGCGAGCTGCG	CGCCCTCCCCCCTCCTCCATCCGAA	2	7942	9713	TFEB	84984	5119	CEP19
DBDNTAG000053	ADDNTAG002051	Dn-Dn	TTCTTTTTAGATGTCGCGAGCTGCG	CCTTGCCCGTTCCATGCCGTTCGTG	9	7942	9713	TFEB	64764	12044	DKFZp686N2325
DBDNTAG000053	ADDNTAG002054	Dn-Dn	TTCTTTTTAGATGTCGCGAGCTGCG	CCCTGACTCGTCCCCCCTTCCGCCC	4	7942	9713	TFEB	79905	11548	TMC7
DBDNTAG000053	ADDNTAG002062	Dn-Dn	TTCTTTTTAGATGTCGCGAGCTGCG	CCCGTGCCTCTGTCCACTTAGGGTC	4	7942	9713	TFEB	6396	4052	SEC13
DBDNTAG000053	ADDNTAG002064	Dn-Dn	TTCTTTTTAGATGTCGCGAGCTGCG	GACGCTTCTTGCCCATGCTTACAAC	4	7942	9713	TFEB	7073	71334	TIAL1
DBDNTAG000053	ADDNTAG002066	Dn-Dn	TTCTTTTTAGATGTCGCGAGCTGCG	GAAAGCTTAATTCGTACCTTGTAGA	5	7942	9713	TFEB	4958	71148	OMD
DBDNTAG000053	ADDNTAG002067	Dn-Dn	TTCTTTTTAGATGTCGCGAGCTGCG	ATCGAGCTAAGATGTGAGGTAACGG	2	7942	9713	TFEB	2885	8010	GRB2
DBDNTAG000053	ADDNTAG002070	Dn-Dn	TTCTTTTTAGATGTCGCGAGCTGCG	CCGTACGCACACGGATGGTTTGGTA	2	7942	9713	TFEB	146542	7100	ZNF688
DBDNTAG000053	ADDNTAG002071	Dn-Dn	TTCTTTTTAGATGTCGCGAGCTGCG	CTCATTCCCCCATCGCCCCAGTGCC	15	7942	9713	TFEB	5901	231	RAN
DBDNTAG000053	ADDNTAG002073	Dn-Dn	TTCTTTTTAGATGTCGCGAGCTGCG	CTGCTACATAAAGCCATATTCCCAC	2	7942	9713	TFEB	2208	7302	FCER2
DBDNTAG000053	ADDNTAG002075	Dn-Dn	TTCTTTTTAGATGTCGCGAGCTGCG	AATATTCGCCCCACACTAGAAGTAG	4	7942	9713	TFEB	405	10907	ARNT
DBDNTAG000053	ADDNTAG002078	Dn-Dn	TTCTTTTTAGATGTCGCGAGCTGCG	TACTCGAAAGCCAACGACCGTCCCT	2	7942	9713	TFEB	27304	198	MOCS3
DBDNTAG000053	ADDNTAG002080	Dn-Dn	TTCTTTTTAGATGTCGCGAGCTGCG	AAGCACCGAAGAGCATAGGTCATGA	3	7942	9713	TFEB	51065	5640	RPS27L
DBDNTAG000053	ADDNTAG002088	Dn-Dn	TTCTTTTTAGATGTCGCGAGCTGCG	CCCCCGGCTTGATACATGCAAGATT	11	7942	9713	TFEB	3559
DBDNTAG000053	ADDNTAG002091	Dn-Dn	TTCTTTTTAGATGTCGCGAGCTGCG	CTATTCCCTTACGCCTAGAGCGATT	17	7942	9713	TFEB	219902	2480	TMEM136
DBDNTAG000053	ADDNTAG002092	Dn-Dn	TTCTTTTTAGATGTCGCGAGCTGCG	AGAGCAAGCACGTACCCCAAAAATA	2	7942	9713	TFEB		13722
DBDNTAG000053	ADDNTAG002095	Dn-Dn	TTCTTTTTAGATGTCGCGAGCTGCG	GATAGCCGCTACCGGCCGCCTTCGA	6	7942	9713	TFEB	821	3789	CANX
DBDNTAG000053	ADDNTAG002101	Dn-Dn	TTCTTTTTAGATGTCGCGAGCTGCG	AGCCACCAATCCGTGAAAGACGGAT	14	7942	9713	TFEB	64928	12298	MRPL14
DBDNTAG000053	ADDNTAG002105	Dn-Dn	TTCTTTTTAGATGTCGCGAGCTGCG	GTTACAACAAGAGAGTACATCGGCA	5	7942	9713	TFEB	57715	8604	SEMA4G
DBDNTAG000053	ADDNTAG002116	Dn-Dn	TTCTTTTTAGATGTCGCGAGCTGCG	CACCAGAAGTTCGGAACTACGCAAC	2	7942	9713	TFEB	2801	7345	GOLGA2
DBDNTAG000053	ADDNTAG002118	Dn-Dn	TTCTTTTTAGATGTCGCGAGCTGCG	GTCTTGAGGGTAAAGGCTAATTAGA	15	7942	9713	TFEB	7704	8127	ZBTB16
DBDNTAG000053	ADDNTAG002121	Dn-Dn	TTCTTTTTAGATGTCGCGAGCTGCG	TTAAAATACACGCAGTCACAGTGAT	4	7942	9713	TFEB	2171	605	FABP5
DBDNTAG000053	ADDNTAG002122	Dn-Dn	TTCTTTTTAGATGTCGCGAGCTGCG	CACATACAGTTGTTCGGCAGCGCTA	24	7942	9713	TFEB	6934	9999	TCF7L2
DBDNTAG000053	ADDNTAG002131	Dn-Dn	TTCTTTTTAGATGTCGCGAGCTGCG	CTAGGAGGGCTCAAAACAACCAAAC	11	7942	9713	TFEB	282618	54181	IFNL1
DBDNTAG000053	ADDNTAG002132	Dn-Dn	TTCTTTTTAGATGTCGCGAGCTGCG	CTCCGTCGCTATGGATTGGGATTTC	5	7942	9713	TFEB	116349	8434	C5orf55
DBDNTAG000053	ADDNTAG002134	Dn-Dn	TTCTTTTTAGATGTCGCGAGCTGCG	TTTATTTTTCATTTCATTGAGGATG	3	7942	9713	TFEB	84885	11489	ZDHHC12
DBDNTAG000053	ADDNTAG002137	Dn-Dn	TTCTTTTTAGATGTCGCGAGCTGCG	ATAAGGATTACTACGCACTTGTCTT	9	7942	9713	TFEB	5167	71109	ENPP1
DBDNTAG000053	ADDNTAG002146	Dn-Dn	TTCTTTTTAGATGTCGCGAGCTGCG	AACACACGATCCGTCAACCTTAG	8	7942	9713	TFEB	92906	6535	HNRNPLL
DBDNTAG000053	ADDNTAG002150	Dn-Dn	TTCTTTTTAGATGTCGCGAGCTGCG	ATCACTCAGGTACCTGATCATTTTA	6	7942	9713	TFEB	6289	13116	SAA2
DBDNTAG000053	ADDNTAG002151	Dn-Dn	TTCTTTTTAGATGTCGCGAGCTGCG	GACCGGAGCTATTAGTTCATCCTAG	4	7942	9713	TFEB	2203	2654	FBP1
DBDNTAG000053	ADDNTAG002169	Dn-Dn	TTCTTTTTAGATGTCGCGAGCTGCG	TGCCGTGACAGCGTTCAGGACGGAG	4	7942	9713	TFEB	23787	3241	PIG60
DBDNTAG000053	ADDNTAG002171	Dn-Dn	TTCTTTTTAGATGTCGCGAGCTGCG	CACAGCATATCAATAGCGATGAACG	6	7942	9713	TFEB	472	14270	ATM
DBDNTAG000053	ADDNTAG002173	Dn-Dn	TTCTTTTTAGATGTCGCGAGCTGCG	GGGACGAGGGATTCTCAAACCAAAC	6	7942	9713	TFEB	5606	9751	MAP2K3
DBDNTAG000053	ADDNTAG002174	Dn-Dn	TTCTTTTTAGATGTCGCGAGCTGCG	AATACCTATATAACTGTTGGCTTTT	2	7942	9713	TFEB	643847
DBDNTAG000053	ADDNTAG002175	Dn-Dn	TTCTTTTTAGATGTCGCGAGCTGCG	TTAGTCGTTCACACCCCCCTCGCCT	6	7942	9713	TFEB	3641	13144	INSL4
DBDNTAG000053	ADDNTAG002179	Dn-Dn	TTCTTTTTAGATGTCGCGAGCTGCG	CGATGCTTAGAACTATCTAGGAAAG	8	7942	9713	TFEB	1398	2709	CRK
DBDNTAG000053	ADDNTAG002191	Dn-Dn	TTCTTTTTAGATGTCGCGAGCTGCG	CAACGCGGGGTGTACGGTTGACTGA	2	7942	9713	TFEB	60677	11125	CELF6
DBDNTAG000053	ADDNTAG002197	Dn-Dn	TTCTTTTTAGATGTCGCGAGCTGCG	TTCCAGCACTCACAAGACTTGAATG	4	7942	9713	TFEB	29127	10088	RACGAP1
DBDNTAG000053	ADDNTAG002198	Dn-Dn	TTCTTTTTAGATGTCGCGAGCTGCG	TCCCGCGCACGATTATCAGAGCCTT	11	7942	9713	TFEB	55304	13141	SPTLC3
DBDNTAG000053	ADDNTAG002199	Dn-Dn	TTCTTTTTAGATGTCGCGAGCTGCG	TAAGCTCCCCCCCGCCCCACCGAAC	1	7942	9713	TFEB	157807	11093	CLVS1
DBDNTAG000053	ADDNTAG002208	Dn-Dn	TTCTTTTTAGATGTCGCGAGCTGCG	AGGGTTGGAACCCAGCGCGTGCTGT	8	7942	9713	TFEB	51720	10107	UIMC1
DBDNTAG000053	ADDNTAG002212	Dn-Dn	TTCTTTTTAGATGTCGCGAGCTGCG	CTAAGTAACATTCGTTGAATGTCGG	2	7942	9713	TFEB	6477	9727	SIAH1
DBDNTAG000053	ADDNTAG002215	Dn-Dn	TTCTTTTTAGATGTCGCGAGCTGCG	ACCCCCCCTAAAGTCACGTCACACC	4	7942	9713	TFEB	5534	8316	PPP3R1
DBDNTAG000053	ADDNTAG002216	Dn-Dn	TTCTTTTTAGATGTCGCGAGCTGCG	ACTCTAGTACTGCAGTATAACCAGG	2	7942	9713	TFEB	1133	10557	CHRM5
DBDNTAG000053	ADDNTAG002219	Dn-Dn	TTCTTTTTAGATGTCGCGAGCTGCG	CAGGCCGCACCACCCCGACCGTGGT	1	7942	9713	TFEB	10574	5995	CCT7
DBDNTAG000053	ADDNTAG002228	Dn-Dn	TTCTTTTTAGATGTCGCGAGCTGCG	TGTCATATACCCCCGGACCAACAGT	6	7942	9713	TFEB	9618	3339	TRAF4
DBDNTAG000053	ADDNTAG002229	Dn-Dn	TTCTTTTTAGATGTCGCGAGCTGCG	CCCCACCAGCCCGTCACCCCGTATT	2	7942	9713	TFEB	26051	56325	PPP1R16B
DBDNTAG000053	ADDNTAG002231	Dn-Dn	TTCTTTTTAGATGTCGCGAGCTGCG	AATATGAGTTGTAGCCTGTTAGAAC	3	7942	9713	TFEB	3579	10160	CXCR2
DBDNTAG000053	ADDNTAG002232	Dn-Dn	TTCTTTTTAGATGTCGCGAGCTGCG	ATTCTCCTCGATACTTCATACCCAG	29	7942	9713	TFEB	51318	13006	MRPL35
DBDNTAG000053	ADDNTAG002236	Dn-Dn	TTCTTTTTAGATGTCGCGAGCTGCG	TAGCACATACCTCGAATACTTGACA	13	7942	9713	TFEB	79981	70591	FRMD1
DBDNTAG000053	ADDNTAG002237	Dn-Dn	TTCTTTTTAGATGTCGCGAGCTGCG	CCCCCACAACCTGTTCGACACAAAC	8	7942	9713	TFEB	25855	6651	BRMS1
DBDNTAG000053	ADDNTAG002238	Dn-Dn	TTCTTTTTAGATGTCGCGAGCTGCG	CTCAACGGCCGTGATTCACTGGCTA	8	7942	9713	TFEB	5167	71109	ENPP1
DBDNTAG000053	ADDNTAG002242	Dn-Dn	TTCTTTTTAGATGTCGCGAGCTGCG	ATCTCTGGCGCACAAAAGTGCTGGC	7	7942	9713	TFEB	51530	7186	ZC3HC1
DBDNTAG000053	ADDNTAG002244	Dn-Dn	TTCTTTTTAGATGTCGCGAGCTGCG	CCCGCCTTCCCACCCTCGTACTCAA	2	7942	9713	TFEB	8939	5135	FUBP3
DBDNTAG000053	ADDNTAG002254	Dn-Dn	TTCTTTTTAGATGTCGCGAGCTGCG	ACACATAAGGGAATCCCGGAGTTCC	1	7942	9713	TFEB	53938	4849	PPIL3
DBDNTAG000053	ADDNTAG002255	Dn-Dn	TTCTTTTTAGATGTCGCGAGCTGCG	CTCTGTACTCCCGCGGCAAGTTCCA	1	7942	9713	TFEB	4089	4687	SMAD4
DBDNTAG000053	ADDNTAG002257	Dn-Dn	TTCTTTTTAGATGTCGCGAGCTGCG	CGACGGCCCTCTTCTCCGTTCGCTG	3	7942	9713	TFEB	79023	2716	NUP37
DBDNTAG000053	ADDNTAG002259	Dn-Dn	TTCTTTTTAGATGTCGCGAGCTGCG	ACTGCTTCCGAAAAATAGTGACAGA	3	7942	9713	TFEB	331	10062	XIAP
DBDNTAG000053	ADDNTAG002260	Dn-Dn	TTCTTTTTAGATGTCGCGAGCTGCG	GTCAAAAAGTTGCCTAATAACTGAG	7	7942	9713	TFEB	1021	9522	CDK6
DBDNTAG000053	ADDNTAG002262	Dn-Dn	TTCTTTTTAGATGTCGCGAGCTGCG	TCGCGGAGTAGGTGCGAAACCAAAC	3	7942	9713	TFEB	79680	6783	BOP
DBDNTAG000053	ADDNTAG002263	Dn-Dn	TTCTTTTTAGATGTCGCGAGCTGCG	GCACTGGCCAAAAAAAGAGCCAAAA	7	7942	9713	TFEB	147872	9267	CCDC155
DBDNTAG000053	ADDNTAG002272	Dn-Dn	TTCTTTTTAGATGTCGCGAGCTGCG	AGCACCAGAGTAGAACATCACGTAT	8	7942	9713	TFEB	59284	13854	CACNG7
DBDNTAG000053	ADDNTAG002276	Dn-Dn	TTCTTTTTAGATGTCGCGAGCTGCG	ATCACCAGGGTCAAGATTGACTGAG	4	7942	9713	TFEB	90627	71133	STARD13
DBDNTAG000053	ADDNTAG002277	Dn-Dn	TTCTTTTTAGATGTCGCGAGCTGCG	AGGGCAGCTGTAAGCTTGATACATT	12	7942	9713	TFEB	4157	5176	MC1R
DBDNTAG000053	ADDNTAG002280	Dn-Dn	TTCTTTTTAGATGTCGCGAGCTGCG	GTAACTTAAGCAAACAATAGCAAGA	13	7942	9713	TFEB	286343	11167	LURAP1L
DBDNTAG000053	ADDNTAG002281	Dn-Dn	TTCTTTTTAGATGTCGCGAGCTGCG	CATTAGCAGAACCCTACTCCGAGCG	1	7942	9713	TFEB	3437	3881	IFIT3
DBDNTAG000053	ADDNTAG002285	Dn-Dn	TTCTTTTTAGATGTCGCGAGCTGCG	ATCTTACCTTACACGTATGGCTGGC	8	7942	9713	TFEB	55146	2755	ZDHHC4
DBDNTAG000053	ADDNTAG002287	Dn-Dn	TTCTTTTTAGATGTCGCGAGCTGCG	GCCGCGCCAGTTTGTACACCGTTTA	2	7942	9713	TFEB	8399	70073	PLA2G10
DBDNTAG000053	ADDNTAG002288	Dn-Dn	TTCTTTTTAGATGTCGCGAGCTGCG	TACGCCAAATCAAGTATATCATGCG	8	7942	9713	TFEB	8019	12575	BRD3
DBDNTAG000053	ADDNTAG002298	Dn-Dn	TTCTTTTTAGATGTCGCGAGCTGCG	GGTTGTATATGTGTCAATACCTTTA	3	7942	9713	TFEB	4089	4687	SMAD4
DBDNTAG000053	ADDNTAG002307	Dn-Dn	TTCTTTTTAGATGTCGCGAGCTGCG	AAAGCCGTTTAATGAGTCGAAAACT	6	7942	9713	TFEB	5187	9470	PER1
DBDNTAG000053	ADDNTAG002314	Dn-Dn	TTCTTTTTAGATGTCGCGAGCTGCG	TTCACGGTACTGGCCTATGATGAAC	2	7942	9713	TFEB	5026	10288	P2RX5
DBDNTAG000053	ADDNTAG002318	Dn-Dn	TTCTTTTTAGATGTCGCGAGCTGCG	GAATCCATCCTCTAGAGTAATACTC	2	7942	9713	TFEB	2051	52951	EPHB6
DBDNTAG000053	ADDNTAG002324	Dn-Dn	TTCTTTTTAGATGTCGCGAGCTGCG	GTTCATACCACCCCGGTACACACCA	6	7942	9713	TFEB	55794	12689	DDX28
DBDNTAG000053	ADDNTAG002326	Dn-Dn	TTCTTTTTAGATGTCGCGAGCTGCG	CACTCTGGGTCCCACCCTGCCACAG	1	7942	9713	TFEB	6542	53813	SLC7A2
DBDNTAG000053	ADDNTAG002328	Dn-Dn	TTCTTTTTAGATGTCGCGAGCTGCG	GAAACACGGGTACCATTATGGACCC	3	7942	9713	TFEB	6887	54474	TAL2
DBDNTAG000053	ADDNTAG002329	Dn-Dn	TTCTTTTTAGATGTCGCGAGCTGCG	TTATATGATCAAATGATCTATTAAC	2	7942	9713	TFEB	6827	4185	SUPT4H1
DBDNTAG000053	ADDNTAG002332	Dn-Dn	TTCTTTTTAGATGTCGCGAGCTGCG	CTCCGAAAGGAAACTGTCGCTCGCT	1	7942	9713	TFEB	54830	7536	NUP62CL
DBDNTAG000053	ADDNTAG002335	Dn-Dn	TTCTTTTTAGATGTCGCGAGCTGCG	AGTGCCTGCACTCAACTACCAGAT	14	7942	9713	TFEB	482	54310	ATP1B2
DBDNTAG000053	ADDNTAG002341	Dn-Dn	TTCTTTTTAGATGTCGCGAGCTGCG	ATACTTATTGATCATCAGACCGTAA	8	7942	9713	TFEB	56922	4722	MCCC1
DBDNTAG000053	ADDNTAG002343	Dn-Dn	TTCTTTTTAGATGTCGCGAGCTGCG	TTTGAATGATCCACGAAGCGTAATG	10	7942	9713	TFEB	57459	13919	GATAD2B
DBDNTAG000053	ADDNTAG002344	Dn-Dn	TTCTTTTTAGATGTCGCGAGCTGCG	CCTTGCGTTGAGAAACTGCCTATAA	3	7942	9713	TFEB	84324	434	SARNP
DBDNTAG000053	ADDNTAG002352	Dn-Dn	TTCTTTTTAGATGTCGCGAGCTGCG	CGGTGACATGTATCAGAATTTAAGT	3	7942	9713	TFEB	339834	2265	CCDC36
DBDNTAG000053	ADDNTAG002353	Dn-Dn	TTCTTTTTAGATGTCGCGAGCTGCG	CCTCGACTGTGTTCGCATCCGCTGC	6	7942	9713	TFEB	84324	434	SARNP
DBDNTAG000053	ADDNTAG002358	Dn-Dn	TTCTTTTTAGATGTCGCGAGCTGCG	ATAACCAATATGACACATATCGTAA	14	7942	9713	TFEB	1616	52987	DAXX
DBDNTAG000053	ADDNTAG002360	Dn-Dn	TTCTTTTTAGATGTCGCGAGCTGCG	CCGCCATACCTGAGATTTTACCGAT	11	7942	9713	TFEB	387680	71032	FAM21A
DBDNTAG000053	ADDNTAG002362	Dn-Dn	TTCTTTTTAGATGTCGCGAGCTGCG	ATCCCAAGATAAAACAACTAACGGT	1	7942	9713	TFEB	7264	3805	TSTA3
DBDNTAG000053	ADDNTAG002367	Dn-Dn	TTCTTTTTAGATGTCGCGAGCTGCG	GTCCCCTCCGGACCCAGCTGAGGCC	1	7942	9713	TFEB	221	3071	ALDH3B1
DBDNTAG000053	ADDNTAG002376	Dn-Dn	TTCTTTTTAGATGTCGCGAGCTGCG	TAAATTAACCAATCTGTCTGAATGA	2	7942	9713	TFEB	1488	8833	CTBP2
DBDNTAG000053	ADDNTAG002379	Dn-Dn	TTCTTTTTAGATGTCGCGAGCTGCG	TTCATGAGACTTCAGGATCCTCAGC	2	7942	9713	TFEB	57572	72131	DOCK6
DBDNTAG000053	ADDNTAG002382	Dn-Dn	TTCTTTTTAGATGTCGCGAGCTGCG	CTCTCATTCCCACCCTTCCACTCGC	5	7942	9713	TFEB	112942	6801	CFAP36
DBDNTAG000053	ADDNTAG002385	Dn-Dn	TTCTTTTTAGATGTCGCGAGCTGCG	CCGAAAACTTACGACTCCCACATTG	5	7942	9713	TFEB	6331	70308	SCN5A
DBDNTAG000053	ADDNTAG002390	Dn-Dn	TTCTTTTTAGATGTCGCGAGCTGCG	AGCAACGCTCATTAATAAATGATAC	2	7942	9713	TFEB	786	53774	CACNG1
DBDNTAG000053	ADDNTAG002412	Dn-Dn	TTCTTTTTAGATGTCGCGAGCTGCG	CGCGCTCCGCTTGCCGCTCCGGTCT	2	7942	9713	TFEB	1990	13904	CELA1
DBDNTAG000053	ADDNTAG002413	Dn-Dn	TTCTTTTTAGATGTCGCGAGCTGCG	ACTACAGTGCTCACTCCAACAATAC	2	7942	9713	TFEB	54480	14801	CHPF2
DBDNTAG000053	ADDNTAG002414	Dn-Dn	TTCTTTTTAGATGTCGCGAGCTGCG	TTAAATATAACAACGTACTAATCTT	1	7942	9713	TFEB	245929
DBDNTAG000053	ADDNTAG002419	Dn-Dn	TTCTTTTTAGATGTCGCGAGCTGCG	AGTTGTCGTAAATTCCCACGTTATT	6	7942	9713	TFEB	140679	11880	SLC32A1
DBDNTAG000053	ADDNTAG002428	Dn-Dn	TTCTTTTTAGATGTCGCGAGCTGCG	ATTCGCTCCGTACCCTCGCCCCCCC	8	7942	9713	TFEB	387496	55005	RASL11A
DBDNTAG000053	ADDNTAG002429	Dn-Dn	TTCTTTTTAGATGTCGCGAGCTGCG	GAGGATCACATCAGCCATTTGTGGT	9	7942	9713	TFEB	5607	5140	MAP2K5
DBDNTAG000053	ADDNTAG002437	Dn-Dn	TTCTTTTTAGATGTCGCGAGCTGCG	CAGACGTATGTTAATGAATAATGCC	2	7942	9713	TFEB	5562	10350	PRKAA1
DBDNTAG000053	ADDNTAG002438	Dn-Dn	TTCTTTTTAGATGTCGCGAGCTGCG	TGCCGAGTAGCGGAGACGTACTGTC	25	7942	9713	TFEB	7473
DBDNTAG000053	ADDNTAG002444	Dn-Dn	TTCTTTTTAGATGTCGCGAGCTGCG	TACCAGGTGCCTGCGTATCATCAAG	21	7942	9713	TFEB	116362	12164	RBP7
DBDNTAG000053	ADDNTAG002447	Dn-Dn	TTCTTTTTAGATGTCGCGAGCTGCG	GACGTAATCAATTTCTGTGACTGTG	1	7942	9713	TFEB	6285	3757	S100B
DBDNTAG000053	ADDNTAG002448	Dn-Dn	TTCTTTTTAGATGTCGCGAGCTGCG	CCCTACTGAGTCTAGCTGTCCATTT	1	7942	9713	TFEB	84864	264	MINA
DBDNTAG000053	ADDNTAG002449	Dn-Dn	TTCTTTTTAGATGTCGCGAGCTGCG	ACCGCCAATGCAACTAATGCGCTTG	10	7942	9713	TFEB	146691	10647	TOM1L2
DBDNTAG000053	ADDNTAG002452	Dn-Dn	TTCTTTTTAGATGTCGCGAGCTGCG	ACAGGGCCTGGAGAATAAAAATAA	10	7942	9713	TFEB	57459	13919	GATAD2B
DBDNTAG000053	ADDNTAG002463	Dn-Dn	TTCTTTTTAGATGTCGCGAGCTGCG	CAGATCTTGCAGGCGGAAGGAATTT	13	7942	9713	TFEB	785	71642	CACNB4
DBDNTAG000053	ADDNTAG002468	Dn-Dn	TTCTTTTTAGATGTCGCGAGCTGCG	CCCCGTCACACGATACATGGCTGCG	1	7942	9713	TFEB	3059	5855	HCLS1
DBDNTAG000053	ADDNTAG002471	Dn-Dn	TTCTTTTTAGATGTCGCGAGCTGCG	CAAAAAGTCCGACTGCCGATCAGGT	12	7942	9713	TFEB		13197
DBDNTAG000053	ADDNTAG002473	Dn-Dn	TTCTTTTTAGATGTCGCGAGCTGCG	CGCGTCGCCACGACACCGCGGCCCT	3	7942	9713	TFEB	22889	8732	KIAA0907
DBDNTAG000053	ADDNTAG002478	Dn-Dn	TTCTTTTTAGATGTCGCGAGCTGCG	TCGCTCATCTACTGGCACCCTCTTA	2	7942	9713	TFEB	118672	8511	PSTK
DBDNTAG000053	ADDNTAG002482	Dn-Dn	TTCTTTTTAGATGTCGCGAGCTGCG	ATGCAACTAAACCACACCATTCCGC	8	7942	9713	TFEB	5008	7135	OSM
DBDNTAG000053	ADDNTAG002485	Dn-Dn	TTCTTTTTAGATGTCGCGAGCTGCG	GCCGAATGTGTAGCGTGTAACTGGA	5	7942	9713	TFEB	56891	13142	LGALS14
DBDNTAG000053	ADDNTAG002492	Dn-Dn	TTCTTTTTAGATGTCGCGAGCTGCG	TCCTGTTAACCTTTACGGGTTGATT	1	7942	9713	TFEB	126353	11067	MISP
DBDNTAG000053	ADDNTAG002499	Dn-Dn	TTCTTTTTAGATGTCGCGAGCTGCG	TTAAATTTGCACCTATAACGAACAA	5	7942	9713	TFEB	23223	6615	RRP12
DBDNTAG000053	ADDNTAG002501	Dn-Dn	TTCTTTTTAGATGTCGCGAGCTGCG	TAAAGCATTTTAAAAGAACGAGTGA	1	7942	9713	TFEB	10142	14138	AKAP9
DBDNTAG000053	ADDNTAG002505	Dn-Dn	TTCTTTTTAGATGTCGCGAGCTGCG	CCGTCCGTCCCGCAGGACCCAGTAA	2	7942	9713	TFEB	4000	3903	LMNA
DBDNTAG000053	ADDNTAG002511	Dn-Dn	TTCTTTTTAGATGTCGCGAGCTGCG	TAATGACCAGTACTCCTCCTTGCAG	3	7942	9713	TFEB	64170	5439	CARD9
DBDNTAG000053	ADDNTAG002515	Dn-Dn	TTCTTTTTAGATGTCGCGAGCTGCG	TTCAAGAGCACGAAATTGAGCAAGC	6	7942	9713	TFEB	79692	11560	ZNF322
DBDNTAG000053	ADDNTAG002516	Dn-Dn	TTCTTTTTAGATGTCGCGAGCTGCG	ATCAAAGCGTAAGCGTTTTATACGC	5	7942	9713	TFEB	256329	9236	LMNTD2
DBDNTAG000053	ADDNTAG002520	Dn-Dn	TTCTTTTTAGATGTCGCGAGCTGCG	TTATTTACGCTCCCTCAATCCGACT	6	7942	9713	TFEB	10753	15049	CAPN9
DBDNTAG000053	ADDNTAG002521	Dn-Dn	TTCTTTTTAGATGTCGCGAGCTGCG	TACGGCGATCAGAATTTTTGAACAT	3	7942	9713	TFEB	339779	10573	PRR30
DBDNTAG000053	ADDNTAG002522	Dn-Dn	TTCTTTTTAGATGTCGCGAGCTGCG	CCCGCCGCGTTCGCTCCTTCTCTAC	5	7942	9713	TFEB	84545	11049	MRPL43
DBDNTAG000053	ADDNTAG002525	Dn-Dn	TTCTTTTTAGATGTCGCGAGCTGCG	TCAATACCGAACACAAAACACGAAA	2	7942	9713	TFEB	5565	11857	PRKAB2
DBDNTAG000053	ADDNTAG002527	Dn-Dn	TTCTTTTTAGATGTCGCGAGCTGCG	CTGGATGTACTTCTCGATTTGATGA	21	7942	9713	TFEB	4878	5718	NPPA
DBDNTAG000053	ADDNTAG002529	Dn-Dn	TTCTTTTTAGATGTCGCGAGCTGCG	GACTGTACCCCTGACCCACACGAG	1	7942	9713	TFEB	51465	6225	UBE2J1
DBDNTAG000053	ADDNTAG002533	Dn-Dn	TTCTTTTTAGATGTCGCGAGCTGCG	TCCCCAATTGAACTCCTAACAGGTC	2	7942	9713	TFEB	64968	6972	MRPS6
DBDNTAG000053	ADDNTAG002535	Dn-Dn	TTCTTTTTAGATGTCGCGAGCTGCG	CCGAACCGCCACCGGCACATCCTCG	2	7942	9713	TFEB	57410	6792	SCYL1
DBDNTAG000053	ADDNTAG002538	Dn-Dn	TTCTTTTTAGATGTCGCGAGCTGCG	CTTGGTGCCACAGAGGACATGACAT	10	7942	9713	TFEB	6208	544	RPS14
DBDNTAG000053	ADDNTAG002542	Dn-Dn	TTCTTTTTAGATGTCGCGAGCTGCG	CTAAATCACCTTTGGCAACGGCGAC	4	7942	9713	TFEB	84080	4798	ENKD1
DBDNTAG000053	ADDNTAG002543	Dn-Dn	TTCTTTTTAGATGTCGCGAGCTGCG	GACTTGGTTAGCGGGCGGTAGCATG	3	7942	9713	TFEB	4000	3903	LMNA
DBDNTAG000053	ADDNTAG002546	Dn-Dn	TTCTTTTTAGATGTCGCGAGCTGCG	AAAATAGTCCAATAGTAACCTCCAA	4	7942	9713	TFEB	114915	71839
DBDNTAG000053	ADDNTAG002549	Dn-Dn	TTCTTTTTAGATGTCGCGAGCTGCG	AACCACGCAAACGGGAGGGGTACAC	5	7942	9713	TFEB	1053	11208	CEBPE
DBDNTAG000053	ADDNTAG002556	Dn-Dn	TTCTTTTTAGATGTCGCGAGCTGCG	CTTCGGTATTACATTGACACACCAT	7	7942	9713	TFEB	23314	52671	SATB2
DBDNTAG000053	ADDNTAG002563	Dn-Dn	TTCTTTTTAGATGTCGCGAGCTGCG	AAAAAGACAGACAGCAAGTTACACA	10	7942	9713	TFEB	59345	2749	GNB4
DBDNTAG000053	ADDNTAG002567	Dn-Dn	TTCTTTTTAGATGTCGCGAGCTGCG	TCCCGCTCATCAGCTACCCCTTACG	2	7942	9713	TFEB	5155	9318	PDGFB
DBDNTAG000053	ADDNTAG002570	Dn-Dn	TTCTTTTTAGATGTCGCGAGCTGCG	ACTTCAGATCAGCGCCGCTCCGATG	2	7942	9713	TFEB	91522	11122	COL23A1
DBDNTAG000053	ADDNTAG002573	Dn-Dn	TTCTTTTTAGATGTCGCGAGCTGCG	TACTCCCATTACCCATTACGCGCAC	2	7942	9713	TFEB	128346	12967	C1orf162
DBDNTAG000053	ADDNTAG002574	Dn-Dn	TTCTTTTTAGATGTCGCGAGCTGCG	TTCAGCCCTATGGAACTGTAATGCT	1	7942	9713	TFEB	116540	7171	MRPL53
DBDNTAG000053	ADDNTAG002576	Dn-Dn	TTCTTTTTAGATGTCGCGAGCTGCG	TCACAAAGTAAACATAGACTGTTTT	6	7942	9713	TFEB	4300	2161	MLLT3
DBDNTAG000053	ADDNTAG002586	Dn-Dn	TTCTTTTTAGATGTCGCGAGCTGCG	CCACAAATCGGGAGAAATTATTATA	22	7942	9713	TFEB	6224	4632	RPS20
DBDNTAG000053	ADDNTAG002587	Dn-Dn	TTCTTTTTAGATGTCGCGAGCTGCG	ACATAGAAGAATGTCCGCCCTAAT	3	7942	9713	TFEB	339779	10573	PRR30
DBDNTAG000053	ADDNTAG002588	Dn-Dn	TTCTTTTTAGATGTCGCGAGCTGCG	CCACCTCCCCCCCCGCTTCACCGAC	3	7942	9713	TFEB	10212	2435	DDX39A
DBDNTAG000053	ADDNTAG002599	Dn-Dn	TTCTTTTTAGATGTCGCGAGCTGCG	ACCTTCAGCTCCGCTGTATCCACCA	5	7942	9713	TFEB	55195	54249	C14orf105
DBDNTAG000053	ADDNTAG002602	Dn-Dn	TTCTTTTTAGATGTCGCGAGCTGCG	CCGTATGTGATACGCTTAACCGTTA	1	7942	9713	TFEB	29098	4580	RANGRF
DBDNTAG000053	ADDNTAG002604	Dn-Dn	TTCTTTTTAGATGTCGCGAGCTGCG	TACGCGCAGATTCACTGGCTGGCAG	11	7942	9713	TFEB	8115	3768	TCL1A
DBDNTAG000053	ADDNTAG002613	Dn-Dn	TTCTTTTTAGATGTCGCGAGCTGCG	CGGCGACCACAACAGCTAGACCCTG	23	7942	9713	TFEB	84619	6267	ZGPAT
DBDNTAG000053	ADDNTAG002617	Dn-Dn	TTCTTTTTAGATGTCGCGAGCTGCG	ACGGCACGAATACAATGTGAAGGAG	9	7942	9713	TFEB	132612	9390	ADAD1
DBDNTAG000053	ADDNTAG002618	Dn-Dn	TTCTTTTTAGATGTCGCGAGCTGCG	TGCGCGCTGCGATCATGAAGGAAGA	5	7942	9713	TFEB	3340	671	NDST1
DBDNTAG000053	ADDNTAG002619	Dn-Dn	TTCTTTTTAGATGTCGCGAGCTGCG	GCGAACGTTCCGCGCTCTGTAGACT	5	7942	9713	TFEB	1081	6285	CGA
DBDNTAG000053	ADDNTAG002629	Dn-Dn	TTCTTTTTAGATGTCGCGAGCTGCG	AGAAACCAGAATACTTGGAATGCTA	1	7942	9713	TFEB	63967	71055	CLSPN
DBDNTAG000053	ADDNTAG002636	Dn-Dn	TTCTTTTTAGATGTCGCGAGCTGCG	ACCCCACGCCTAATAACACTGACCA	1	7942	9713	TFEB	29103	6402	DNAJC15
DBDNTAG000053	ADDNTAG002640	Dn-Dn	TTCTTTTTAGATGTCGCGAGCTGCG	TGTTCTTGGGTAATATTGACTATAA	2	7942	9713	TFEB	192666	71953	KRT24
DBDNTAG000053	ADDNTAG002642	Dn-Dn	TTCTTTTTAGATGTCGCGAGCTGCG	CGCCTACGTATCGCCCACGTTTGAT	7	7942	9713	TFEB	23126	10876	POGZ
DBDNTAG000053	ADDNTAG002643	Dn-Dn	TTCTTTTTAGATGTCGCGAGCTGCG	CTTTCGGTCCCTTGACAAAAGACTG	32	7942	9713	TFEB	259290	54211	TAS2R31
DBDNTAG000053	ADDNTAG002650	Dn-Dn	TTCTTTTTAGATGTCGCGAGCTGCG	CCAGCTCACCACACATGTAAATGCT	7	7942	9713	TFEB	410	7320	ARSA
DBDNTAG000053	ADDNTAG002653	Dn-Dn	TTCTTTTTAGATGTCGCGAGCTGCG	CAGCTACGCACCAACCCCTATTCCC	6	7942	9713	TFEB	64928	12298	MRPL14
DBDNTAG000053	ADDNTAG002661	Dn-Dn	TTCTTTTTAGATGTCGCGAGCTGCG	CTATGATAACCCACCAAGACTCCGT	14	7942	9713	TFEB	2566	71559	GABRG2
DBDNTAG000053	ADDNTAG002670	Dn-Dn	TTCTTTTTAGATGTCGCGAGCTGCG	CTCAACTTTAAACGCCTCAAGCAGT	14	7942	9713	TFEB	55716	248	LMBR1L
DBDNTAG000053	ADDNTAG002673	Dn-Dn	TTCTTTTTAGATGTCGCGAGCTGCG	GTGCGACGCTTCAGAGGTATTCAAT	9	7942	9713	TFEB	64170	5439	CARD9
DBDNTAG000053	ADDNTAG002675	Dn-Dn	TTCTTTTTAGATGTCGCGAGCTGCG	ACGACATTGCAGCACATAAGTCCGA	3	7942	9713	TFEB	84866	11720	TMEM25
DBDNTAG000053	ADDNTAG002676	Dn-Dn	TTCTTTTTAGATGTCGCGAGCTGCG	GCTTCTTAACACGGGCGTATCTGGG	9	7942	9713	TFEB	5546	2895	PRCC
DBDNTAG000053	ADDNTAG002683	Dn-Dn	TTCTTTTTAGATGTCGCGAGCTGCG	GTGCTATTAAAGACCCACTTGGCCC	3	7942	9713	TFEB	28619	70976
DBDNTAG000053	ADDNTAG002686	Dn-Dn	TTCTTTTTAGATGTCGCGAGCTGCG	AGCCAAACAACCACCCCTACATCTG	3	7942	9713	TFEB	29844	3331	TFPT
DBDNTAG000053	ADDNTAG002691	Dn-Dn	TTCTTTTTAGATGTCGCGAGCTGCG	GCATCCCCCCGCATCACCTGGCAAT	8	7942	9713	TFEB	79745	1068	CLIP4
DBDNTAG000053	ADDNTAG002697	Dn-Dn	TTCTTTTTAGATGTCGCGAGCTGCG	CAAAGTGCGTTGGGTCCGTGTGGTT	1	7942	9713	TFEB	3434	5803	IFIT1
DBDNTAG000053	ADDNTAG002698	Dn-Dn	TTCTTTTTAGATGTCGCGAGCTGCG	ATTCATCCTGCTGAAAAACAACTAC	1	7942	9713	TFEB	1316	3194	KLF6
DBDNTAG000053	ADDNTAG002699	Dn-Dn	TTCTTTTTAGATGTCGCGAGCTGCG	CATGTGAGTAACCCGCGTAAGGTGA	1	7942	9713	TFEB	84708	8141	LNX1
DBDNTAG000053	ADDNTAG002707	Dn-Dn	TTCTTTTTAGATGTCGCGAGCTGCG	CTCCCCGTGAACGTGCTTGTAAATG	3	7942	9713	TFEB	27043	71242	PELP1
DBDNTAG000053	ADDNTAG002708	Dn-Dn	TTCTTTTTAGATGTCGCGAGCTGCG	TAAAAGGCAGCGACATCTCGCAGTA	4	7942	9713	TFEB	90627	71133	STARD13
DBDNTAG000053	ADDNTAG002724	Dn-Dn	TTCTTTTTAGATGTCGCGAGCTGCG	TCGGAGTCCACATCGTCATCTGCTA	5	7942	9713	TFEB	93474	5629	ZNF670
DBDNTAG000053	ADDNTAG002729	Dn-Dn	TTCTTTTTAGATGTCGCGAGCTGCG	TGCCATCTATCGTGGCCGGGAAACT	4	7942	9713	TFEB	91452	9758	ACBD5
DBDNTAG000053	ADDNTAG002730	Dn-Dn	TTCTTTTTAGATGTCGCGAGCTGCG	TAGGCATCCTCCTACTTCATTCTAC	1	7942	9713	TFEB	378807	56465	CATSPER4
DBDNTAG000053	ADDNTAG002731	Dn-Dn	TTCTTTTTAGATGTCGCGAGCTGCG	CCGGCTTGTAAATCCTGATAGCACA	15	7942	9713	TFEB	6271	5964	S100A1
DBDNTAG000053	ADDNTAG002732	Dn-Dn	TTCTTTTTAGATGTCGCGAGCTGCG	ACGGCATATCCAAACTTTTTTTGCC	5	7942	9713	TFEB	79165	7646	LENG1
DBDNTAG000053	ADDNTAG002741	Dn-Dn	TTCTTTTTAGATGTCGCGAGCTGCG	CTTTTCTTCCGAGTCAAGAGGCGAC	6	7942	9713	TFEB	90627	71133	STARD13
DBDNTAG000053	ADDNTAG002742	Dn-Dn	TTCTTTTTAGATGTCGCGAGCTGCG	GAGTTATATTTCCTCCCCAAACTTA	4	7942	9713	TFEB	9901	2272	SRGAP3
DBDNTAG000053	ADDNTAG002745	Dn-Dn	TTCTTTTTAGATGTCGCGAGCTGCG	TTAATAGACGGGGTCGCAACCCAAC	3	7942	9713	TFEB	7850	10293	IL1R2
DBDNTAG000053	ADDNTAG002751	Dn-Dn	TTCTTTTTAGATGTCGCGAGCTGCG	ACCCTTTCCACTTCCACCCTTATCA	9	7942	9713	TFEB	28619	70976
DBDNTAG000053	ADDNTAG002753	Dn-Dn	TTCTTTTTAGATGTCGCGAGCTGCG	CGGCCCGCCGTCACCCTCCCGCCTG	2	7942	9713	TFEB	23646	8471	PLD3
DBDNTAG000053	ADDNTAG002755	Dn-Dn	TTCTTTTTAGATGTCGCGAGCTGCG	GCCGGTAACGCCCCTCGATTCTTTA	1	7942	9713	TFEB	2584	3414	GALK1
DBDNTAG000053	ADDNTAG002756	Dn-Dn	TTCTTTTTAGATGTCGCGAGCTGCG	GCACTGCTTCGCCTCCCCGATATTC	30	7942	9713	TFEB	7568	55264	ZNF20
DBDNTAG000053	ADDNTAG002759	Dn-Dn	TTCTTTTTAGATGTCGCGAGCTGCG	TATCCAGTCCTCATGTCCTCCCGAC	48	7942	9713	TFEB	10218	3771	ANGPTL7
DBDNTAG000053	ADDNTAG002767	Dn-Dn	TTCTTTTTAGATGTCGCGAGCTGCG	GTCGCATAAACGGACAAGGTCATCA	1	7942	9713	TFEB	27043	71242	PELP1
DBDNTAG000053	ADDNTAG002769	Dn-Dn	TTCTTTTTAGATGTCGCGAGCTGCG	AATGTGCGCGCATAAAATCACAAAT	3	7942	9713	TFEB	155038	52842	GIMAP8
DBDNTAG000053	ADDNTAG002770	Dn-Dn	TTCTTTTTAGATGTCGCGAGCTGCG	CGAAGATTGCCCCCTCTCCACGATA	6	7942	9713	TFEB	7691	53066	ZNF132
DBDNTAG000053	ADDNTAG002776	Dn-Dn	TTCTTTTTAGATGTCGCGAGCTGCG	ATGTATTACCCTTCCACAATTCGAC	15	7942	9713	TFEB	84124	11750	ZNF394
DBDNTAG000053	ADDNTAG002779	Dn-Dn	TTCTTTTTAGATGTCGCGAGCTGCG	CTGTGGTCATCTTCGGACAAAGAGC	2	7942	9713	TFEB	8724	477	SNX3
DBDNTAG000053	ADDNTAG002780	Dn-Dn	TTCTTTTTAGATGTCGCGAGCTGCG	ACTTAACTAAAACAAAGCTTACATT	5	7942	9713	TFEB	8110	10925	DPF3
DBDNTAG000053	ADDNTAG002784	Dn-Dn	TTCTTTTTAGATGTCGCGAGCTGCG	ACGGCGGCCACCTCTTCATGTATCT	19	7942	9713	TFEB	26099	12289	SZRD1
DBDNTAG000053	ADDNTAG002788	Dn-Dn	TTCTTTTTAGATGTCGCGAGCTGCG	CAGCCCTGCAAAAAAGCCCGATAAT	4	7942	9713	TFEB	92591	71590	ASB16
DBDNTAG000053	ADDNTAG002790	Dn-Dn	TTCTTTTTAGATGTCGCGAGCTGCG	AGCACACATCACTCGTAAACTGAAG	2	7942	9713	TFEB	1081	6285	CGA
DBDNTAG000053	ADDNTAG002796	Dn-Dn	TTCTTTTTAGATGTCGCGAGCTGCG	CGCCGATTCCCCGCCACTCCGCACC	6	7942	9713	TFEB	146760	56798	RTN4RL1
DBDNTAG000053	ADDNTAG002797	Dn-Dn	TTCTTTTTAGATGTCGCGAGCTGCG	GTCAAACGCACTTCTAATGATTCGG	8	7942	9713	TFEB	25973	6863	PARS2
DBDNTAG000053	ADDNTAG002799	Dn-Dn	TTCTTTTTAGATGTCGCGAGCTGCG	CCCTGACCTCAGTGCTCCTCTCTGT	5	7942	9713	TFEB	55388	8578	MCM10
DBDNTAG000053	ADDNTAG002801	Dn-Dn	TTCTTTTTAGATGTCGCGAGCTGCG	GGGAACATTGCATAATATACTACGC	2	7942	9713	TFEB	5159	8409	PDGFRB
DBDNTAG000053	ADDNTAG002808	Dn-Dn	TTCTTTTTAGATGTCGCGAGCTGCG	CAATCGTATACTCCACTGGCCCAAA	3	7942	9713	TFEB	55323	5028	LARP6
DBDNTAG000053	ADDNTAG002809	Dn-Dn	TTCTTTTTAGATGTCGCGAGCTGCG	TTCGCCCACTCCCCGTTTACGTGCT	4	7942	9713	TFEB	3978	56190	LIG1
DBDNTAG000053	ADDNTAG002811	Dn-Dn	TTCTTTTTAGATGTCGCGAGCTGCG	CCCCTGTACACCAGAGTAGGCCATG	3	7942	9713	TFEB	8939	5135	FUBP3
DBDNTAG000053	ADDNTAG002812	Dn-Dn	TTCTTTTTAGATGTCGCGAGCTGCG	ACTACATACACCGATAACAGTCCT	1	7942	9713	TFEB	10613	8101	SPFH1
DBDNTAG000053	ADDNTAG002818	Dn-Dn	TTCTTTTTAGATGTCGCGAGCTGCG	TAGTGCTGACGCAAAGGCAATACTA	1	7942	9713	TFEB	22879	12672	MON1B
DBDNTAG000053	ADDNTAG002820	Dn-Dn	TTCTTTTTAGATGTCGCGAGCTGCG	GGCAGGACGTTCCCGAAAAGGCTTC	1	7942	9713	TFEB	123355	8759	LRRC28
DBDNTAG000053	ADDNTAG002828	Dn-Dn	TTCTTTTTAGATGTCGCGAGCTGCG	CGTCTACGTCGGGAACCCGGACGAC	9	7942	9713	TFEB	51562	5480	MBIP
DBDNTAG000053	ADDNTAG002830	Dn-Dn	TTCTTTTTAGATGTCGCGAGCTGCG	ACACGGCTCTAAACACCGATCAATA	5	7942	9713	TFEB	55650	3098	PIGV
DBDNTAG000053	ADDNTAG002832	Dn-Dn	TTCTTTTTAGATGTCGCGAGCTGCG	CACAACATACTCGCTCATGCTCAAC	2	7942	9713	TFEB	826	3209	CAPNS1
DBDNTAG000053	ADDNTAG002835	Dn-Dn	TTCTTTTTAGATGTCGCGAGCTGCG	CGAAGTGGACGCCCACAGTTATGAC	16	7942	9713	TFEB	6039	13086	RNASE6
DBDNTAG000053	ADDNTAG002843	Dn-Dn	TTCTTTTTAGATGTCGCGAGCTGCG	CCACATCAGTCGGGAACCTATATCT	7	7942	9713	TFEB	402	7933	ARL2
DBDNTAG000053	ADDNTAG002844	Dn-Dn	TTCTTTTTAGATGTCGCGAGCTGCG	GACCCGATGCGACAAATGTGTAGAG	1	7942	9713	TFEB	59343	11350	SENP2
DBDNTAG000053	ADDNTAG002845	Dn-Dn	TTCTTTTTAGATGTCGCGAGCTGCG	GGCGGATTTTCACGCTTACCGCCGC	3	7942	9713	TFEB	10791	12894	VAMP5
DBDNTAG000053	ADDNTAG002848	Dn-Dn	TTCTTTTTAGATGTCGCGAGCTGCG	ATCCGTCGTCCACCGACACCCTCA	33	7942	9713	TFEB	6253	7327	RTN2
DBDNTAG000053	ADDNTAG002849	Dn-Dn	TTCTTTTTAGATGTCGCGAGCTGCG	TATTCCGTATCTCCCGTGCGTCCAA	4	7942	9713	TFEB	57511	71099	COG6
DBDNTAG000053	ADDNTAG002850	Dn-Dn	TTCTTTTTAGATGTCGCGAGCTGCG	ATCGACATTACGCGTGCATATAAT	4	7942	9713	TFEB	55195	54249	C14orf105
DBDNTAG000053	ADDNTAG002853	Dn-Dn	TTCTTTTTAGATGTCGCGAGCTGCG	CTTACCAACTGCCTCTGAACTCGCA	17	7942	9713	TFEB	55715	4240	DOK4
DBDNTAG000053	ADDNTAG002871	Dn-Dn	TTCTTTTTAGATGTCGCGAGCTGCG	ATTCGCTATATCTCCTATGTGACTT	4	7942	9713	TFEB	81855	3299	SFXN3
DBDNTAG000053	ADDNTAG002872	Dn-Dn	TTCTTTTTAGATGTCGCGAGCTGCG	GTGCACATCGCTAGTTCCCTACAGG	2	7942	9713	TFEB	84140	53030	FAM161A
DBDNTAG000053	ADDNTAG002875	Dn-Dn	TTCTTTTTAGATGTCGCGAGCTGCG	CCACAAGAGCCGGGCAGCTCGACCG	2	7942	9713	TFEB	9751	10217	SNPH
DBDNTAG000053	ADDNTAG002885	Dn-Dn	TTCTTTTTAGATGTCGCGAGCTGCG	TGCAACCGAACCAGTTTTGCTTGGG	11	7942	9713	TFEB	25797	11617	QPCT
DBDNTAG000053	ADDNTAG002890	Dn-Dn	TTCTTTTTAGATGTCGCGAGCTGCG	TAGCTGACCTGGCCAGTGGATGTTA	13	7942	9713	TFEB	1500	392	CTNND1
DBDNTAG000053	ADDNTAG002893	Dn-Dn	TTCTTTTTAGATGTCGCGAGCTGCG	CATTTCGAAGTTATACTAATAAAAG	18	7942	9713	TFEB	23351	71126	KHNYN
DBDNTAG000053	ADDNTAG002894	Dn-Dn	TTCTTTTTAGATGTCGCGAGCTGCG	TCGTCACCCAAGCTCGGAAATAGCC	15	7942	9713	TFEB	10664	6173	CTCF
DBDNTAG000053	ADDNTAG002897	Dn-Dn	TTCTTTTTAGATGTCGCGAGCTGCG	ACACGAGCCCTGGTAAGGGGGACAA	4	7942	9713	TFEB	7091	71394	TLE4
DBDNTAG000053	ADDNTAG002900	Dn-Dn	TTCTTTTTAGATGTCGCGAGCTGCG	CTCCATAGAGTAGAATTAAGGGATT	10	7942	9713	TFEB	9828	70267	ARHGEF17
DBDNTAG000053	ADDNTAG002904	Dn-Dn	TTCTTTTTAGATGTCGCGAGCTGCG	CGAACCACCTCTTATGCGATCTAGC	1	7942	9713	TFEB	9906	53536	SLC35E2
DBDNTAG000053	ADDNTAG002910	Dn-Dn	TTCTTTTTAGATGTCGCGAGCTGCG	GGCCGCCACATTGGCACTTGTGGA	5	7942	9713	TFEB	23633	778	KPNA6
DBDNTAG000053	ADDNTAG002912	Dn-Dn	TTCTTTTTAGATGTCGCGAGCTGCG	ATGATAACACCCTCCCCTTGCGGTC	1	7942	9713	TFEB	51274	15026	KLF3
DBDNTAG000053	ADDNTAG002916	Dn-Dn	TTCTTTTTAGATGTCGCGAGCTGCG	GAGCCCTATTATGGTGCCTGGAGTG	2	7942	9713	TFEB	7555	157	CNBP
DBDNTAG000053	ADDNTAG002921	Dn-Dn	TTCTTTTTAGATGTCGCGAGCTGCG	AAGTGGCATTTGTATGTAGTCACAA	12	7942	9713	TFEB	51171	4841	HSD17B14
DBDNTAG000053	ADDNTAG002925	Dn-Dn	TTCTTTTTAGATGTCGCGAGCTGCG	TAGTCTGGTCTATACGGTTGCACGG	3	7942	9713	TFEB	6811	4056	STX5
DBDNTAG000053	ADDNTAG002926	Dn-Dn	TTCTTTTTAGATGTCGCGAGCTGCG	CCCCGCGGTCCGGCCCTCAATGATA	2	7942	9713	TFEB	11075	4907	STMN2
DBDNTAG000053	ADDNTAG002930	Dn-Dn	TTCTTTTTAGATGTCGCGAGCTGCG	CCTGAGAATATACTCGCGCTAGACC	9	7942	9713	TFEB	253143	11348	PRR14L
DBDNTAG000053	ADDNTAG002933	Dn-Dn	TTCTTTTTAGATGTCGCGAGCTGCG	TAATTCCAAAAAACGTTTGCACGCC	1	7942	9713	TFEB	51465	6225	UBE2J1
DBDNTAG000053	ADDNTAG002935	Dn-Dn	TTCTTTTTAGATGTCGCGAGCTGCG	CATGAGTCCATTTTTCAAACTTCGA	2	7942	9713	TFEB	93986	12845	FOXP2
DBDNTAG000053	ADDNTAG002938	Dn-Dn	TTCTTTTTAGATGTCGCGAGCTGCG	CGCCTCCGCTGCTCGAGGAGCGGCC	4	7942	9713	TFEB	143879	54191	KBTBD3
DBDNTAG000053	ADDNTAG002940	Dn-Dn	TTCTTTTTAGATGTCGCGAGCTGCG	GCAAAACCCTGACAAGTTATGAACT	6	7942	9713	TFEB	7267	70310	TTC3
DBDNTAG000053	ADDNTAG002942	Dn-Dn	TTCTTTTTAGATGTCGCGAGCTGCG	TTTTTAGACGACACAGATACCGGGG	3	7942	9713	TFEB	3937	1108	LCP2
DBDNTAG000053	ADDNTAG002948	Dn-Dn	TTCTTTTTAGATGTCGCGAGCTGCG	CCGAACGCTTATTCTCACTGATAAA	4	7942	9713	TFEB	786	53774	CACNG1
DBDNTAG000053	ADDNTAG002957	Dn-Dn	TTCTTTTTAGATGTCGCGAGCTGCG	TGGCGCCGCCTAGCCCCCTCCTTCA	1	7942	9713	TFEB	3481	5345	IGF2
DBDNTAG000053	ADDNTAG002958	Dn-Dn	TTCTTTTTAGATGTCGCGAGCTGCG	TCAAGTTGTTTGTAGCGGAAGAGAG	2	7942	9713	TFEB	55165	4717	CEP55
DBDNTAG000053	ADDNTAG002962	Dn-Dn	TTCTTTTTAGATGTCGCGAGCTGCG	TAGAATTTTGGCTCTACTCGAGCGC	3	7942	9713	TFEB	653240	54354	KRTAP4-11
DBDNTAG000053	ADDNTAG002972	Dn-Dn	TTCTTTTTAGATGTCGCGAGCTGCG	GCCAGCTACAATGCTCCGCTCAAAG	1	7942	9713	TFEB	9918	9542	NCAPD2
DBDNTAG000053	ADDNTAG002978	Dn-Dn	TTCTTTTTAGATGTCGCGAGCTGCG	ACCCCTCCCTCTCCGGTCTCCCTCT	2	7942	9713	TFEB	84142	8644	FAM175A
DBDNTAG000053	ADDNTAG002980	Dn-Dn	TTCTTTTTAGATGTCGCGAGCTGCG	CATCTCAAGCACAACGGTTGAAGGA	6	7942	9713	TFEB	171425	8044	CLYBL
DBDNTAG000053	ADDNTAG002984	Dn-Dn	TTCTTTTTAGATGTCGCGAGCTGCG	CCGGCTAGAAACTCGAAGCGATGCA	2	7942	9713	TFEB	1645	3065	AKR1C1
DBDNTAG000053	ADDNTAG002989	Dn-Dn	TTCTTTTTAGATGTCGCGAGCTGCG	TCCTCGTATAATAGTACCTGTATTT	25	7942	9713	TFEB	9491	9264	PSMF1
DBDNTAG000053	ADDNTAG002999	Dn-Dn	TTCTTTTTAGATGTCGCGAGCTGCG	CTTGCAACATAGGAAAGAAAACCCT	7	7942	9713	TFEB	6821	71191	SUOX
DBDNTAG000053	ADDNTAG003004	Dn-Dn	TTCTTTTTAGATGTCGCGAGCTGCG	GACTCTCCGGCACGCTCCCCCTCGA	20	7942	9713	TFEB	353288	70512	KRT26
DBDNTAG000053	ADDNTAG003014	Dn-Dn	TTCTTTTTAGATGTCGCGAGCTGCG	CTTATCGTATTTCAATTATCAAGTT	12	7942	9713	TFEB	5824	3171	PEX19
DBDNTAG000053	ADDNTAG003015	Dn-Dn	TTCTTTTTAGATGTCGCGAGCTGCG	TCCGTGGCGCTCACGATTTGTACCC	1	7942	9713	TFEB	5995	2877	RGR
DBDNTAG000053	ADDNTAG003016	Dn-Dn	TTCTTTTTAGATGTCGCGAGCTGCG	CCGCCCAACGGGGGTCGTCACGTTG	4	7942	9713	TFEB	60561	14421	RINT1
DBDNTAG000053	ADDNTAG003019	Dn-Dn	TTCTTTTTAGATGTCGCGAGCTGCG	GGCTGCCCCGCCCCAACCCCTCGAA	3	7942	9713	TFEB	2582	2767	GALE
DBDNTAG000053	ADDNTAG003021	Dn-Dn	TTCTTTTTAGATGTCGCGAGCTGCG	ATAAGATAAAATAATGCGCTAAGAA	6	7942	9713	TFEB	3053	2023	SERPIND1
DBDNTAG000053	ADDNTAG003025	Dn-Dn	TTCTTTTTAGATGTCGCGAGCTGCG	GCTGCCCGCATCCCCGCTGTGCAAC	2	7942	9713	TFEB	150684	13160	COMMD1
DBDNTAG000053	ADDNTAG003028	Dn-Dn	TTCTTTTTAGATGTCGCGAGCTGCG	CTCCTCGCTTAGCTCGAACACCGTA	1	7942	9713	TFEB	6472	617	SHMT2
DBDNTAG000053	ADDNTAG003029	Dn-Dn	TTCTTTTTAGATGTCGCGAGCTGCG	CTATCCGTCCGTCAACACCCTTGGT	7	7942	9713	TFEB	55757	9673	UGCGL2
DBDNTAG000053	ADDNTAG003037	Dn-Dn	TTCTTTTTAGATGTCGCGAGCTGCG	TGGCCCATGATTCGCCTATTGTACA	2	7942	9713	TFEB	604	53151	BCL6
DBDNTAG000053	ADDNTAG003038	Dn-Dn	TTCTTTTTAGATGTCGCGAGCTGCG	ACAGGCATTAGCCGCGCTTTCTTGG	9	7942	9713	TFEB	23162	72146	MAPK8IP3
DBDNTAG000053	ADDNTAG003042	Dn-Dn	TTCTTTTTAGATGTCGCGAGCTGCG	ACTATACCGTTTACAGTGCAGTCCT	9	7942	9713	TFEB	253152	11332	EPHX4
DBDNTAG000053	ADDNTAG003050	Dn-Dn	TTCTTTTTAGATGTCGCGAGCTGCG	GTCCCCTCCACCTCACCCACTCCCA	4	7942	9713	TFEB	254531	71307	LPCAT4
DBDNTAG000053	ADDNTAG003053	Dn-Dn	TTCTTTTTAGATGTCGCGAGCTGCG	CTGACACCACCCATACAACGCACTA	8	7942	9713	TFEB	4088	4690	SMAD3
DBDNTAG000053	ADDNTAG003059	Dn-Dn	TTCTTTTTAGATGTCGCGAGCTGCG	TCTAACCATCACAGCCAAGAACTTC	7	7942	9713	TFEB	80173	70987	IFT74
DBDNTAG000053	ADDNTAG003061	Dn-Dn	TTCTTTTTAGATGTCGCGAGCTGCG	CGAGAATAGGTCCACACGCCACGCT	1	7942	9713	TFEB	29781	309	NCAPH2
DBDNTAG000053	ADDNTAG003066	Dn-Dn	TTCTTTTTAGATGTCGCGAGCTGCG	GGGTGTGTCATTGTATTTTTCAAGA	14	7942	9713	TFEB	84545	11049	MRPL43
DBDNTAG000053	ADDNTAG003072	Dn-Dn	TTCTTTTTAGATGTCGCGAGCTGCG	TCCGTCACCTTCGGTCTAAACGTCA	3	7942	9713	TFEB	79892	5222	MCMBP
DBDNTAG000053	ADDNTAG003078	Dn-Dn	TTCTTTTTAGATGTCGCGAGCTGCG	CACAGCCACCTAAAAAACCCTCGCC	13	7942	9713	TFEB	3704	6905	ITPA
DBDNTAG000053	ADDNTAG003083	Dn-Dn	TTCTTTTTAGATGTCGCGAGCTGCG	ACAACGGTTGGAGCTGGCTCCTGAC	17	7942	9713	TFEB	123355	8759	LRRC28
DBDNTAG000053	ADDNTAG003092	Dn-Dn	TTCTTTTTAGATGTCGCGAGCTGCG	GTTTCATAGCTTTAAACTCAGAAGT	4	7942	9713	TFEB	11022	9967	TDRKH
DBDNTAG000053	ADDNTAG003095	Dn-Dn	TTCTTTTTAGATGTCGCGAGCTGCG	GGTCGTCTTGCCGCGCGTTAGGCCC	10	7942	9713	TFEB	1536	10009	CYBB
DBDNTAG000053	ADDNTAG003103	Dn-Dn	TTCTTTTTAGATGTCGCGAGCTGCG	TGAGAACCATCGGTGCTTTGAATTC	13	7942	9713	TFEB	4176	6643	MCM7
DBDNTAG000053	ADDNTAG003110	Dn-Dn	TTCTTTTTAGATGTCGCGAGCTGCG	GACCAGGTGGGACGTACTCTTGTAA	1	7942	9713	TFEB	83752	71747	LONP2
DBDNTAG000053	ADDNTAG003112	Dn-Dn	TTCTTTTTAGATGTCGCGAGCTGCG	TCTACCACAGCTCCATTCTACGTAT	1	7942	9713	TFEB	2629	2	GBA
DBDNTAG000053	ADDNTAG003114	Dn-Dn	TTCTTTTTAGATGTCGCGAGCTGCG	ATGGCCTCTCTACCCCCCGCTCACC	3	7942	9713	TFEB	54819	5583	ZCCHC10
DBDNTAG000053	ADDNTAG003117	Dn-Dn	TTCTTTTTAGATGTCGCGAGCTGCG	CGTCGCTAATAGATACCGAGGAATC	1	7942	9713	TFEB	599	53726	BCL2L2
DBDNTAG000053	ADDNTAG003127	Dn-Dn	TTCTTTTTAGATGTCGCGAGCTGCG	ATGAGATCAGACAAATTAACACGGT	5	7942	9713	TFEB	54552	6921	GNL3L
DBDNTAG000053	ADDNTAG003129	Dn-Dn	TTCTTTTTAGATGTCGCGAGCTGCG	AACCACAAGAAAGCATCAGTTAGCA	2	7942	9713	TFEB	4089	4687	SMAD4
DBDNTAG000053	ADDNTAG003130	Dn-Dn	TTCTTTTTAGATGTCGCGAGCTGCG	CCAGCATACACTCCTAAGATGACCT	3	7942	9713	TFEB	572	3706	BAD
DBDNTAG000053	ADDNTAG003132	Dn-Dn	TTCTTTTTAGATGTCGCGAGCTGCG	ACCATCCTTCGTTTTCCCTTGACTC	15	7942	9713	TFEB	26539	54703	OR10H1
DBDNTAG000053	ADDNTAG003133	Dn-Dn	TTCTTTTTAGATGTCGCGAGCTGCG	CCCTGTCCACAGCGAAATTTCATGC	1	7942	9713	TFEB	387496	55005	RASL11A
DBDNTAG000053	ADDNTAG003134	Dn-Dn	TTCTTTTTAGATGTCGCGAGCTGCG	GATATGCTTTATCTACTTCTGGTAA	4	7942	9713	TFEB	51478	5644	HSD17B7
DBDNTAG000053	ADDNTAG003139	Dn-Dn	TTCTTTTTAGATGTCGCGAGCTGCG	CATCTGTTCTCATCGACACCTAAAC	7	7942	9713	TFEB	8973	7713	CHRNA6
DBDNTAG000053	ADDNTAG003141	Dn-Dn	TTCTTTTTAGATGTCGCGAGCTGCG	TACTCGATGATAAGAAGTTACAAAC	2	7942	9713	TFEB	11022	9967	TDRKH
DBDNTAG000053	ADDNTAG003145	Dn-Dn	TTCTTTTTAGATGTCGCGAGCTGCG	CAATATCACTAAGACCACGAAGATT	7	7942	9713	TFEB	5132
DBDNTAG000053	ADDNTAG003146	Dn-Dn	TTCTTTTTAGATGTCGCGAGCTGCG	CAAGCTTTACAACAGAGCTCGTTAG	52	7942	9713	TFEB	7473
DBDNTAG000053	ADDNTAG003149	Dn-Dn	TTCTTTTTAGATGTCGCGAGCTGCG	CGTTCTGAGAAAAAGGAAAACTGAT	11	7942	9713	TFEB	7780	4862	SLC30A2
DBDNTAG000053	ADDNTAG003153	Dn-Dn	TTCTTTTTAGATGTCGCGAGCTGCG	CACATCAACGCCGAGACATGT	1	7942	9713	TFEB	3595	71843	IL12RB2
DBDNTAG000053	ADDNTAG003162	Dn-Dn	TTCTTTTTAGATGTCGCGAGCTGCG	CCGACCTCGTAAGGCTTCCCGCCCA	1	7942	9713	TFEB	84061	10861	MAGT1
DBDNTAG000053	ADDNTAG003172	Dn-Dn	TTCTTTTTAGATGTCGCGAGCTGCG	CTGACTTTTCACAAAATTTGTGTGA	7	7942	9713	TFEB	10817	2917	FRS3
DBDNTAG000053	ADDNTAG003174	Dn-Dn	TTCTTTTTAGATGTCGCGAGCTGCG	ATTGCTGTCGAAACCATTTATATGT	7	7942	9713	TFEB	10563	6321	CXCL13
DBDNTAG000053	ADDNTAG003184	Dn-Dn	TTCTTTTTAGATGTCGCGAGCTGCG	TGGTTAAGTGTACAGTCAAACAATC	3	7942	9713	TFEB	3927	1096	LASP1
DBDNTAG000053	ADDNTAG003192	Dn-Dn	TTCTTTTTAGATGTCGCGAGCTGCG	GGAGATTGGCCAGGATAACCGGGCG	1	7942	9713	TFEB	7862	11849	BRPF1
DBDNTAG000053	ADDNTAG003202	Dn-Dn	TTCTTTTTAGATGTCGCGAGCTGCG	GGCCCTTTTCATCTATCAACCGGTC	1	7942	9713	TFEB	3159	4041	HMGA1
DBDNTAG000053	ADDNTAG003203	Dn-Dn	TTCTTTTTAGATGTCGCGAGCTGCG	CATAATCGACAGTTCAAAGTCATTT	10	7942	9713	TFEB	10268	11921	RAMP3
DBDNTAG000053	ADDNTAG003206	Dn-Dn	TTCTTTTTAGATGTCGCGAGCTGCG	TTTGCCCAGATCAGGCCTTTTTAAG	1	7942	9713	TFEB	121512	71286	FGD4
DBDNTAG000053	ADDNTAG003208	Dn-Dn	TTCTTTTTAGATGTCGCGAGCTGCG	CCAGCCCTCCCCAACCCCAACGAAA	9	7942	9713	TFEB	4147	2928	MATN2
DBDNTAG000053	ADDNTAG003211	Dn-Dn	TTCTTTTTAGATGTCGCGAGCTGCG	CACCTTCACGTTACAATATCTTCTC	2	7942	9713	TFEB	728215	70887	FAM155A
DBDNTAG000053	ADDNTAG003213	Dn-Dn	TTCTTTTTAGATGTCGCGAGCTGCG	AATGAAAGGATCTAACTCCGCGGGG	1	7942	9713	TFEB	752014
DBDNTAG000053	ADDNTAG003219	Dn-Dn	TTCTTTTTAGATGTCGCGAGCTGCG	ACGAAATCATCAGAATAAAGGGACA	2	7942	9713	TFEB	10589	6867	DRAP1
DBDNTAG000053	ADDNTAG003226	Dn-Dn	TTCTTTTTAGATGTCGCGAGCTGCG	CGGGCCCCCAGCATTACTGGCGCAA	1	7942	9713	TFEB	57696	1725	DDX55
DBDNTAG000053	ADDNTAG003233	Dn-Dn	TTCTTTTTAGATGTCGCGAGCTGCG	CGCCAGGCAGCTGTTTGGTTCGCCCGCGTAGATGA	1	7942	9713	TFEB	8292	71612	COLQ
DBDNTAG000053	ADDNTAG003234	Dn-Dn	TTCTTTTTAGATGTCGCGAGCTGCG	TGGCTTTTACGTGGTATTTGAGCAC	2	7942	9713	TFEB	2277	8353	FIGF
DBDNTAG000053	ADDNTAG003239	Dn-Dn	TTCTTTTTAGATGTCGCGAGCTGCG	CCGCCCCAAGCAACGCAGGAACTCT	7	7942	9713	TFEB	130589	278	GALM
DBDNTAG000053	ADDNTAG003245	Dn-Dn	TTCTTTTTAGATGTCGCGAGCTGCG	TTGACCTGGCAGTAAACTTTCATAG	2	7942	9713	TFEB	7681	13561	MKRN3
DBDNTAG000053	ADDNTAG003253	Dn-Dn	TTCTTTTTAGATGTCGCGAGCTGCG	TACTCTGTTCGCTAATTTCGGAGAG	8	7942	9713	TFEB	122945	11014	NOXRED1
DBDNTAG000053	ADDNTAG003254	Dn-Dn	TTCTTTTTAGATGTCGCGAGCTGCG	CACCCTGCACTGCGAAGCATTGGCG	19	7942	9713	TFEB	10494	5174	STK25
DBDNTAG000053	ADDNTAG003256	Dn-Dn	TTCTTTTTAGATGTCGCGAGCTGCG	TTCCCAAAGGCCTTTGATTTTTCGG	1	7942	9713	TFEB	7681	13561	MKRN3
DBDNTAG000053	ADDNTAG003258	Dn-Dn	TTCTTTTTAGATGTCGCGAGCTGCG	CTACCAGCTTCGCACAGACCGAATA	3	7942	9713	TFEB	26094	6992	DCAF4
DBDNTAG000053	ADDNTAG003260	Dn-Dn	TTCTTTTTAGATGTCGCGAGCTGCG	AGGATACCTATATCGAACGTCCGAA	3	7942	9713	TFEB	144406	1855	WDR66
DBDNTAG000053	ADDNTAG003261	Dn-Dn	TTCTTTTTAGATGTCGCGAGCTGCG	TTGTGCTACCCGTGTCCCGCGTCA	3	7942	9713	TFEB	84557	215	MAP1LC3A
DBDNTAG000053	ADDNTAG003266	Dn-Dn	TTCTTTTTAGATGTCGCGAGCTGCG	GGCCACATGATAGACTGTGGCATAA	7	7942	9713	TFEB	5155	9318	PDGFB
DBDNTAG000053	ADDNTAG003270	Dn-Dn	TTCTTTTTAGATGTCGCGAGCTGCG	GTCACGCAACTACATTGCGTTTCAC	1	7942	9713	TFEB	57540
DBDNTAG000053	ADDNTAG003274	Dn-Dn	TTCTTTTTAGATGTCGCGAGCTGCG	GCATTGGGTTGTACTTGTAAAATCA	3	7942	9713	TFEB	64581	9137	DKFZp686L24211
DBDNTAG000053	ADDNTAG003277	Dn-Dn	TTCTTTTTAGATGTCGCGAGCTGCG	CAAAGTTGTGATAAACTGATAGCGG	4	7942	9713	TFEB	23568	3431	ARL2BP
DBDNTAG000053	ADDNTAG003279	Dn-Dn	TTCTTTTTAGATGTCGCGAGCTGCG	CAGAAATCTGTAACAGCAAAAACTA	13	7942	9713	TFEB	54550	467	NECAB2
DBDNTAG000053	ADDNTAG003287	Dn-Dn	TTCTTTTTAGATGTCGCGAGCTGCG	GTCGCGTGCGAGCCGCTAGCGTACC	3	7942	9713	TFEB	55754	351	TMEM30A
DBDNTAG000053	ADDNTAG003295	Dn-Dn	TTCTTTTTAGATGTCGCGAGCTGCG	TAGATACAGGGGTTAAATCAGTCGG	3	7942	9713	TFEB	5147	5126	PDE6D
DBDNTAG000053	ADDNTAG003298	Dn-Dn	TTCTTTTTAGATGTCGCGAGCTGCG	GGAATTTGGAAGCTGGAACGACTAG	13	7942	9713	TFEB	5916	71679	NR1B3
DBDNTAG000053	ADDNTAG003300	Dn-Dn	TTCTTTTTAGATGTCGCGAGCTGCG	TCCGTACCGACTCGGACCTAGACTG	3	7942	9713	TFEB	2119	4522	ETV5
DBDNTAG000053	ADDNTAG003302	Dn-Dn	TTCTTTTTAGATGTCGCGAGCTGCG	CCGCTTACCAATACGAAGAACGCAT	12	7942	9713	TFEB	2941	804	GSTA4
DBDNTAG000053	ADDNTAG003309	Dn-Dn	TTCTTTTTAGATGTCGCGAGCTGCG	GTAAACCCTCACCCCTTACTACGAG	4	7942	9713	TFEB	3982	13840	LIM2
DBDNTAG000053	ADDNTAG003314	Dn-Dn	TTCTTTTTAGATGTCGCGAGCTGCG	ACGGACAGTATAACACTGGGCTGCT	1	7942	9713	TFEB	6472	617	SHMT2
DBDNTAG000053	ADDNTAG003321	Dn-Dn	TTCTTTTTAGATGTCGCGAGCTGCG	CGGCGATCCGCAGGCGGCGCAGTAA	8	7942	9713	TFEB	84124	11750	ZNF394
DBDNTAG000053	ADDNTAG003324	Dn-Dn	TTCTTTTTAGATGTCGCGAGCTGCG	TACGTTAACGCCTCTATGGACGTTC	6	7942	9713	TFEB	665	2427	BNIP3L
DBDNTAG000053	ADDNTAG003326	Dn-Dn	TTCTTTTTAGATGTCGCGAGCTGCG	GCTAGTGCGACTTGACGATAACTAA	2	7942	9713	TFEB	11034	6588	DSTN
DBDNTAG000053	ADDNTAG003328	Dn-Dn	TTCTTTTTAGATGTCGCGAGCTGCG	CCGCACCTCTCGCAACCACGCCCCC	5	7942	9713	TFEB	23780	4309	APOL2
DBDNTAG000053	ADDNTAG003331	Dn-Dn	TTCTTTTTAGATGTCGCGAGCTGCG	TCATCTTAATTAGTGTTTCGGTGGG	14	7942	9713	TFEB	27020	54187	NPTN
DBDNTAG000053	ADDNTAG003333	Dn-Dn	TTCTTTTTAGATGTCGCGAGCTGCG	TTCTACGCCTAGCCGCTTCGCAACT	4	7942	9713	TFEB	203054	8786	ADCK5
DBDNTAG000053	ADDNTAG003340	Dn-Dn	TTCTTTTTAGATGTCGCGAGCTGCG	TGAGTTCATTCTCCACTAACTCTTA	25	7942	9713	TFEB	50863	11807	NTM
DBDNTAG000053	ADDNTAG003341	Dn-Dn	TTCTTTTTAGATGTCGCGAGCTGCG	TATGTACAAAGTCCAACCTGGCCGT	3	7942	9713	TFEB	10096	10695	ACTR3
DBDNTAG000053	ADDNTAG003351	Dn-Dn	TTCTTTTTAGATGTCGCGAGCTGCG	CGGGGACAGATGAGTTAGAGAGTAT	2	7942	9713	TFEB	27124	53013	INPP5J
DBDNTAG000053	ADDNTAG003352	Dn-Dn	TTCTTTTTAGATGTCGCGAGCTGCG	CACATATCGGTTAGGCGCCTACACC	3	7942	9713	TFEB	3957	12112	LGALS2
DBDNTAG000053	ADDNTAG003363	Dn-Dn	TTCTTTTTAGATGTCGCGAGCTGCG	AATCTTAACTGGTTAGCCAGCATTT	6	7942	9713	TFEB	5081	56793	PAX7
DBDNTAG000053	ADDNTAG003365	Dn-Dn	TTCTTTTTAGATGTCGCGAGCTGCG	GCACGCGAAGAACGATTGCGGATCT	2	7942	9713	TFEB	64783	4975	RBM15
DBDNTAG000053	ADDNTAG003366	Dn-Dn	TTCTTTTTAGATGTCGCGAGCTGCG	CCCTGGAGCCGGGGACGGCGACAAC	10	7942	9713	TFEB	120065	53700	OR5P2
DBDNTAG000053	ADDNTAG003373	Dn-Dn	TTCTTTTTAGATGTCGCGAGCTGCG	ACACACTCCATTAATAACTAGAGAT	5	7942	9713	TFEB	117157	12269	SH2D1B
DBDNTAG000053	ADDNTAG003374	Dn-Dn	TTCTTTTTAGATGTCGCGAGCTGCG	ACTGCGTTCACAATGTTCCGTCATA	2	7942	9713	TFEB	2652
DBDNTAG000053	ADDNTAG003377	Dn-Dn	TTCTTTTTAGATGTCGCGAGCTGCG	AAGCCGGGTTTTCCCTATCGAATAC	3	7942	9713	TFEB	202559	1138	KHDRBS2
DBDNTAG000053	ADDNTAG003378	Dn-Dn	TTCTTTTTAGATGTCGCGAGCTGCG	CTTATCAATGATGGTGACCATGATC	2	7942	9713	TFEB	3015	12839	H2AFZ
DBDNTAG000053	ADDNTAG003380	Dn-Dn	TTCTTTTTAGATGTCGCGAGCTGCG	CACCCTAAGGATACGTGTCTCGCCC	3	7942	9713	TFEB	2553	1064	GABPB1
DBDNTAG000053	ADDNTAG003386	Dn-Dn	TTCTTTTTAGATGTCGCGAGCTGCG	CGGACAATTTCTGGTCCCGTTTGTC	21	7942	9713	TFEB	4779	3011	NFE2L1
DBDNTAG000053	ADDNTAG003387	Dn-Dn	TTCTTTTTAGATGTCGCGAGCTGCG	CTGAAGGATCGTAAAAATGATATAA	1	7942	9713	TFEB	7170	995	TPM3
DBDNTAG000053	ADDNTAG003388	Dn-Dn	TTCTTTTTAGATGTCGCGAGCTGCG	TCCCCCCCCCTTCCAAAGGGGTACT	2	7942	9713	TFEB	27040	7273	LAT
DBDNTAG000053	ADDNTAG003390	Dn-Dn	TTCTTTTTAGATGTCGCGAGCTGCG	ACATGAGATGGTATGCGTGAGAAAC	11	7942	9713	TFEB	85403	10507	EAF1
DBDNTAG000053	ADDNTAG003394	Dn-Dn	TTCTTTTTAGATGTCGCGAGCTGCG	TTGCCACCTATTAACCCCCGGCAGC	9	7942	9713	TFEB	23591	72093
DBDNTAG000053	ADDNTAG003397	Dn-Dn	TTCTTTTTAGATGTCGCGAGCTGCG	AGCACCCTTAGTGCACGATAGGGAA	4	7942	9713	TFEB	100131755	9569
DBDNTAG000053	ADDNTAG003399	Dn-Dn	TTCTTTTTAGATGTCGCGAGCTGCG	TAAGACTCATACTAGCGACAAGTAC	7	7942	9713	TFEB	284942	6256
DBDNTAG000053	ADDNTAG003401	Dn-Dn	TTCTTTTTAGATGTCGCGAGCTGCG	GGCCCCTGTACATCCGCTCCTCGGC	2	7942	9713	TFEB	347	4506	APOD
DBDNTAG000053	ADDNTAG003405	Dn-Dn	TTCTTTTTAGATGTCGCGAGCTGCG	AACACCTCTAGCTTGTGTATGATTA	1	7942	9713	TFEB	8522	3326	GAS7
DBDNTAG000053	ADDNTAG003411	Dn-Dn	TTCTTTTTAGATGTCGCGAGCTGCG	CCCACCCTATCCACCCTAACTTTAA	12	7942	9713	TFEB	2078	11267	ERG
DBDNTAG000053	ADDNTAG003422	Dn-Dn	TTCTTTTTAGATGTCGCGAGCTGCG	AACCCCTCTCCAGGAGTGCGCTTTA	26	7942	9713	TFEB	5008	7135	OSM
DBDNTAG000053	ADDNTAG003425	Dn-Dn	TTCTTTTTAGATGTCGCGAGCTGCG	AAAGGACGGATCTGCCACGCCTAAA	1	7942	9713	TFEB	8170	52862	SLC14A2
DBDNTAG000053	ADDNTAG003429	Dn-Dn	TTCTTTTTAGATGTCGCGAGCTGCG	CGTCCACCCCCACCACACCCCGACA	4	7942	9713	TFEB	79692	11560	ZNF322
DBDNTAG000053	ADDNTAG003436	Dn-Dn	TTCTTTTTAGATGTCGCGAGCTGCG	CCCGACGCCCATGGGCGTCCGCAGA	1	7942	9713	TFEB	64395	4516	FLJ13057
DBDNTAG000053	ADDNTAG003443	Dn-Dn	TTCTTTTTAGATGTCGCGAGCTGCG	TAATAAGTTTAAACATGGAAAATTC	3	7942	9713	TFEB	10399	2446	GNB2L1
DBDNTAG000053	ADDNTAG003454	Dn-Dn	TTCTTTTTAGATGTCGCGAGCTGCG	GCAGAGCTGTTAACCTCACGGAGAC	6	7942	9713	TFEB	54890	13739	ALKBH5
DBDNTAG000053	ADDNTAG003456	Dn-Dn	TTCTTTTTAGATGTCGCGAGCTGCG	ACTCCTCAACAACAATTATCGATAC	16	7942	9713	TFEB	54842	11707	MFSD6
DBDNTAG000053	ADDNTAG003457	Dn-Dn	TTCTTTTTAGATGTCGCGAGCTGCG	CAGCTAACATGGCCTTCCCCAATAT	1	7942	9713	TFEB	23326	56075	USP22
DBDNTAG000053	ADDNTAG003458	Dn-Dn	TTCTTTTTAGATGTCGCGAGCTGCG	CAGCAGTTATAATGTTTACGTGCAT	6	7942	9713	TFEB	54959	12976	ODAM
DBDNTAG000053	ADDNTAG003463	Dn-Dn	TTCTTTTTAGATGTCGCGAGCTGCG	GGACTCATCGAGAGCAAAACGCGGC	15	7942	9713	TFEB	10627	2333	MYL12A
DBDNTAG000053	ADDNTAG003470	Dn-Dn	TTCTTTTTAGATGTCGCGAGCTGCG	CATACTCCAAGAGTCTCGACAATAC	3	7942	9713	TFEB	27253	71538	PCDH17
DBDNTAG000053	ADDNTAG003475	Dn-Dn	TTCTTTTTAGATGTCGCGAGCTGCG	CGACTGTAGACCAAGAGACGAAATC	6	7942	9713	TFEB	55156	5887	ARMC1
DBDNTAG000053	ADDNTAG003494	Dn-Dn	TTCTTTTTAGATGTCGCGAGCTGCG	ACAGACAAGACGACAGAAATCGTAT	4	7942	9713	TFEB	8668	3841	EIF3I
DBDNTAG000053	ADDNTAG003495	Dn-Dn	TTCTTTTTAGATGTCGCGAGCTGCG	AGGGTGCAACTGATTATCATCGAAC	10	7942	9713	TFEB	1385	3038	CREB1
DBDNTAG000053	ADDNTAG003497	Dn-Dn	TTCTTTTTAGATGTCGCGAGCTGCG	ACATCCCCAGCCCGCCTCAGCAGGG	6	7942	9713	TFEB	2	10256	A2M
DBDNTAG000053	ADDNTAG003505	Dn-Dn	TTCTTTTTAGATGTCGCGAGCTGCG	CGACCCGACACAGGAGCAACAACAT	4	7942	9713	TFEB	8563	6106	THOC5
DBDNTAG000053	ADDNTAG003516	Dn-Dn	TTCTTTTTAGATGTCGCGAGCTGCG	CACACTTTTCCGAAGTTCAAATCTT	13	7942	9713	TFEB	9667	12728	SAFB2
DBDNTAG000053	ADDNTAG003518	Dn-Dn	TTCTTTTTAGATGTCGCGAGCTGCG	AATTTGACCCCACAGGCATACACCA	2	7942	9713	TFEB	51176	11725	DKFZp586H0919
DBDNTAG000053	ADDNTAG003519	Dn-Dn	TTCTTTTTAGATGTCGCGAGCTGCG	GTTACAGGAAAAATTTAATGCCACA	2	7942	9713	TFEB	5624	8500	PROC
DBDNTAG000053	ADDNTAG003522	Dn-Dn	TTCTTTTTAGATGTCGCGAGCTGCG	AGGTAAAGTCATTGTATATGTTCTA	10	7942	9713	TFEB	91522	11122	COL23A1
DBDNTAG000053	ADDNTAG003523	Dn-Dn	TTCTTTTTAGATGTCGCGAGCTGCG	TAAAAACTAGTATGCCCGAGGGATA	2	7942	9713	TFEB	117247	12896	SLC16A10
DBDNTAG000053	ADDNTAG003532	Dn-Dn	TTCTTTTTAGATGTCGCGAGCTGCG	GTGCCGATTCAAATTTCTCATAGTA	2	7942	9713	TFEB	79713	70201	IGFLR1
DBDNTAG000053	ADDNTAG003534	Dn-Dn	TTCTTTTTAGATGTCGCGAGCTGCG	TCGTCTCCTTCCCGCTGAATGCTCG	1	7942	9713	TFEB	114932	2777	MRFAP1L1
DBDNTAG000053	ADDNTAG003535	Dn-Dn	TTCTTTTTAGATGTCGCGAGCTGCG	TAATTTGCTATCTGACGTTCCACGT	4	7942	9713	TFEB	5914	4558	RARA
DBDNTAG000053	ADDNTAG003537	Dn-Dn	TTCTTTTTAGATGTCGCGAGCTGCG	TACACCTAAATAGTACGCATGATAC	4	7942	9713	TFEB	55080	259	TAPBPL
DBDNTAG000053	ADDNTAG003543	Dn-Dn	TTCTTTTTAGATGTCGCGAGCTGCG	CTTGGTCCTAAGGTACGCCCAAATA	5	7942	9713	TFEB	23357	1546	ANGEL1
DBDNTAG000053	ADDNTAG003545	Dn-Dn	TTCTTTTTAGATGTCGCGAGCTGCG	ATCCCCAGTCGACCGATCCGGAAAG	2	7942	9713	TFEB	1785	14117	DNM2
DBDNTAG000053	ADDNTAG003548	Dn-Dn	TTCTTTTTAGATGTCGCGAGCTGCG	AGCTTACAGAACGAAGGGGCGCCAA	2	7942	9713	TFEB	9530	10352	BAG4
DBDNTAG000053	ADDNTAG003550	Dn-Dn	TTCTTTTTAGATGTCGCGAGCTGCG	CGGTGTACCCTGCGGGCGGGTTCTA	3	7942	9713	TFEB	221016	1396
DBDNTAG000053	ADDNTAG003551	Dn-Dn	TTCTTTTTAGATGTCGCGAGCTGCG	GGTGCTGCGGCACATTCCAACAATA	10	7942	9713	TFEB	125061	55073	AFMID
DBDNTAG000053	ADDNTAG003558	Dn-Dn	TTCTTTTTAGATGTCGCGAGCTGCG	TTCGAGTATCGGAGTACACGGTAGT	16	7942	9713	TFEB	199221	8114	DZIP1L
DBDNTAG000053	ADDNTAG003559	Dn-Dn	TTCTTTTTAGATGTCGCGAGCTGCG	GGGTGTGCTGCTTGATTGGCATCTA	1	7942	9713	TFEB	3093	11772	UBE2K
DBDNTAG000053	ADDNTAG003560	Dn-Dn	TTCTTTTTAGATGTCGCGAGCTGCG	ACTGATATGGCGGGCGTACACGACG	26	7942	9713	TFEB	59349	4623	KLHL12
DBDNTAG000053	ADDNTAG003563	Dn-Dn	TTCTTTTTAGATGTCGCGAGCTGCG	ACGCCCGACCATCTCTTATTACCTA	3	7942	9713	TFEB	1136	4014	CHRNA3
DBDNTAG000053	ADDNTAG003567	Dn-Dn	TTCTTTTTAGATGTCGCGAGCTGCG	TTCAGGGTTCAAAAGATGTTCCCCC	11	7942	9713	TFEB	5502	1290	PPP1R1A
DBDNTAG000053	ADDNTAG003568	Dn-Dn	TTCTTTTTAGATGTCGCGAGCTGCG	CTTTGAAGGCTTTAGTTAGGCCACA	1	7942	9713	TFEB	3043	5808	HBB
DBDNTAG000053	ADDNTAG003569	Dn-Dn	TTCTTTTTAGATGTCGCGAGCTGCG	TATGCTAACGCCATCTACTTGTGGT	23	7942	9713	TFEB	54535	53053	CCHCR1
DBDNTAG000053	ADDNTAG003573	Dn-Dn	TTCTTTTTAGATGTCGCGAGCTGCG	GGTCCCAGTTATATCAAGGACGGGC	3	7942	9713	TFEB	118490	70433	MSS51
DBDNTAG000053	ADDNTAG003575	Dn-Dn	TTCTTTTTAGATGTCGCGAGCTGCG	AGGACACACACCAAATAACCTAACA	1	7942	9713	TFEB	613266	72070
DBDNTAG000053	ADDNTAG003576	Dn-Dn	TTCTTTTTAGATGTCGCGAGCTGCG	GGAACCTCTATACTGCGACGTACAG	2	7942	9713	TFEB	58985	9366	IL22RA1
DBDNTAG000053	ADDNTAG003577	Dn-Dn	TTCTTTTTAGATGTCGCGAGCTGCG	CCAAGCGACGCAGATTTTCGGAGTC	1	7942	9713	TFEB	84726	647	PRRC2B
DBDNTAG000053	ADDNTAG003579	Dn-Dn	TTCTTTTTAGATGTCGCGAGCTGCG	CTTACAACAGCATGAAAAAACTCAG	21	7942	9713	TFEB	9274	7795	BCL7C
DBDNTAG000053	ADDNTAG003582	Dn-Dn	TTCTTTTTAGATGTCGCGAGCTGCG	CCAGTATAGTAAATTAACTTTTTG	1	7942	9713	TFEB	9419	5546	CRIPT
DBDNTAG000053	ADDNTAG003585	Dn-Dn	TTCTTTTTAGATGTCGCGAGCTGCG	AACTGCGCATTACGTCACGCACTGA	15	7942	9713	TFEB	4004	14023	LMO1
DBDNTAG000053	ADDNTAG003597	Dn-Dn	TTCTTTTTAGATGTCGCGAGCTGCG	AACTATGTTTCAGATAAATATTGAT	11	7942	9713	TFEB	56658	1957	TRIM39
DBDNTAG000053	ADDNTAG003598	Dn-Dn	TTCTTTTTAGATGTCGCGAGCTGCG	TGGGAAGTTGCGTAGATTTAGTTGG	4	7942	9713	TFEB	259173
DBDNTAG000053	ADDNTAG003609	Dn-Dn	TTCTTTTTAGATGTCGCGAGCTGCG	TCAATGGGTTGTGTACCTAGCCACG	8	7942	9713	TFEB	65084	13230	TMEM135
DBDNTAG000053	ADDNTAG003613	Dn-Dn	TTCTTTTTAGATGTCGCGAGCTGCG	TCGACGCCCATTACATTGTCAGTTG	16	7942	9713	TFEB	1537	453	CYC1
DBDNTAG000053	ADDNTAG003615	Dn-Dn	TTCTTTTTAGATGTCGCGAGCTGCG	CTTGTCGCCATCACGACTTGCATTT	8	7942	9713	TFEB	55869	11517	HDAC8
DBDNTAG000053	ADDNTAG003617	Dn-Dn	TTCTTTTTAGATGTCGCGAGCTGCG	CCTGTTAACATTGCTCCTAAGCGTC	4	7942	9713	TFEB	64241	53834	ABCG8
DBDNTAG000053	ADDNTAG003620	Dn-Dn	TTCTTTTTAGATGTCGCGAGCTGCG	CCGCACAATCGTGCTTACTGAGCCA	35	7942	9713	TFEB	5606	9751	MAP2K3
DBDNTAG000053	ADDNTAG003624	Dn-Dn	TTCTTTTTAGATGTCGCGAGCTGCG	AGGGCATCCAATCAATAATCAACC	18	7942	9713	TFEB	23089	11814	PEG10
DBDNTAG000053	ADDNTAG003629	Dn-Dn	TTCTTTTTAGATGTCGCGAGCTGCG	CTACTGCCACTAGGAAAAAGAGTAA	1	7942	9713	TFEB	5437	3491	POLR2H
DBDNTAG000053	ADDNTAG003630	Dn-Dn	TTCTTTTTAGATGTCGCGAGCTGCG	ACTGTAGTAACAGAAGATCTGCTCC	5	7942	9713	TFEB	3188	53339	HNRNPH2
DBDNTAG000053	ADDNTAG003633	Dn-Dn	TTCTTTTTAGATGTCGCGAGCTGCG	TCCTGTTTACCAGGAGCTTAAGTAT	8	7942	9713	TFEB	4147	2928	MATN2
DBDNTAG000053	ADDNTAG003635	Dn-Dn	TTCTTTTTAGATGTCGCGAGCTGCG	AGCCTGGCTATGTCCACGGGAATAG	22	7942	9713	TFEB	4637	5974	MYL6
DBDNTAG000053	ADDNTAG003638	Dn-Dn	TTCTTTTTAGATGTCGCGAGCTGCG	CAAAAGCTTTCTCTCACCAACGATA	7	7942	9713	TFEB	80218	6549	NAA50
DBDNTAG000053	ADDNTAG003643	Dn-Dn	TTCTTTTTAGATGTCGCGAGCTGCG	AACGGGCAGCATCGCCATGTTCATC	1	7942	9713	TFEB	60561	14421	RINT1
DBDNTAG000053	ADDNTAG003654	Dn-Dn	TTCTTTTTAGATGTCGCGAGCTGCG	ATACTCCGATAAAACTAGCCTAGAC	3	7942	9713	TFEB	115361	71298	GBP4
DBDNTAG000053	ADDNTAG003655	Dn-Dn	TTCTTTTTAGATGTCGCGAGCTGCG	AGAGGTATGAAAGAAGTTGACGAAC	11	7942	9713	TFEB	54751	8206	FBLIM1
DBDNTAG000053	ADDNTAG003659	Dn-Dn	TTCTTTTTAGATGTCGCGAGCTGCG	ACCTTATCCGAATGGCTCTGCACTT	1	7942	9713	TFEB	2810	902	SFN
DBDNTAG000053	ADDNTAG003660	Dn-Dn	TTCTTTTTAGATGTCGCGAGCTGCG	AGCAGGTTCCACTTGACGAATTAAA	12	7942	9713	TFEB	51503	11254	CWC15
DBDNTAG000053	ADDNTAG003661	Dn-Dn	TTCTTTTTAGATGTCGCGAGCTGCG	CTAGATGTAGATCCAACAGTCATCA	9	7942	9713	TFEB	835	3197	hCG_20684
DBDNTAG000053	ADDNTAG003678	Dn-Dn	TTCTTTTTAGATGTCGCGAGCTGCG	GGGGCGCTAAGACAGTATACTACTT	2	7942	9713	TFEB	6941	6776	TCF19
DBDNTAG000053	ADDNTAG003683	Dn-Dn	TTCTTTTTAGATGTCGCGAGCTGCG	CTTGGCCTCCTTTCCCACTCCCGT	14	7942	9713	TFEB	26664	54065	OR7C1
DBDNTAG000053	ADDNTAG003685	Dn-Dn	TTCTTTTTAGATGTCGCGAGCTGCG	AAGCGAATAAAAAGTTAATCAGCGT	1	7942	9713	TFEB	54681	6929	P4HTM
DBDNTAG000053	ADDNTAG003691	Dn-Dn	TTCTTTTTAGATGTCGCGAGCTGCG	TTCCGACATGTAATCGGACAGTTTT	1	7942	9713	TFEB	8693	2338	GALNT4
DBDNTAG000053	ADDNTAG003692	Dn-Dn	TTCTTTTTAGATGTCGCGAGCTGCG	ACTACACTATCCATCCCCCCCAGTT	4	7942	9713	TFEB	57733	13189	GBA3
DBDNTAG000053	ADDNTAG003695	Dn-Dn	TTCTTTTTAGATGTCGCGAGCTGCG	CACCGGAGCCCCTCTGCGCTAACCG	2	7942	9713	TFEB	7178	6	TPT1
DBDNTAG000053	ADDNTAG003701	Dn-Dn	TTCTTTTTAGATGTCGCGAGCTGCG	CTTGACTGCATGTTACGGAATCTAG	4	7942	9713	TFEB	5452	5068	POU2F2
DBDNTAG000053	ADDNTAG003702	Dn-Dn	TTCTTTTTAGATGTCGCGAGCTGCG	CCCACGCACCTCGACGCCCCGCCAC	2	7942	9713	TFEB	26272	10711	FBXO4
DBDNTAG000053	ADDNTAG003717	Dn-Dn	TTCTTTTTAGATGTCGCGAGCTGCG	TGATCCACCAGTTGTAAAACCACTA	23	7942	9713	TFEB	3888
DBDNTAG000053	ADDNTAG003721	Dn-Dn	TTCTTTTTAGATGTCGCGAGCTGCG	CTGCTGTTCATCGCATTATTGTCATATCG	16	7942	9713	TFEB	5013	5285	OTX1
DBDNTAG000053	ADDNTAG003722	Dn-Dn	TTCTTTTTAGATGTCGCGAGCTGCG	CCCTTTTGAATTCGTATACTTATTC	14	7942	9713	TFEB	7125	5650	TNNC2
DBDNTAG000053	ADDNTAG003723	Dn-Dn	TTCTTTTTAGATGTCGCGAGCTGCG	CAATAATACTCTAAAAGATAACAAA	1	7942	9713	TFEB		4865
DBDNTAG000053	ADDNTAG003727	Dn-Dn	TTCTTTTTAGATGTCGCGAGCTGCG	TGACACCATTGCCCGACCTCGTGAG	5	7942	9713	TFEB	375	2439	ARF1
DBDNTAG000053	ADDNTAG003735	Dn-Dn	TTCTTTTTAGATGTCGCGAGCTGCG	TTGCCTGAAAGTCCGACATAGAAGC	14	7942	9713	TFEB	55665	2934	URGCP
DBDNTAG000053	ADDNTAG003746	Dn-Dn	TTCTTTTTAGATGTCGCGAGCTGCG	ATATGCGGGATTAGATGCGAACCCC	4	7942	9713	TFEB	11117	8967	EMILIN1
DBDNTAG000053	ADDNTAG003750	Dn-Dn	TTCTTTTTAGATGTCGCGAGCTGCG	GACGCTAACACCACACGAAACAGCA	3	7942	9713	TFEB	8302	12933	KLRC4
DBDNTAG000053	ADDNTAG003753	Dn-Dn	TTCTTTTTAGATGTCGCGAGCTGCG	TCTATCGGAAGACATCGCACGTGAC	8	7942	9713	TFEB	146556	9803	C16orf89
DBDNTAG000053	ADDNTAG003755	Dn-Dn	TTCTTTTTAGATGTCGCGAGCTGCG	ACGGTTAAGCGATATCTTTGGATCG	2	7942	9713	TFEB	6578	13652	SLCO2A1
DBDNTAG000053	ADDNTAG003756	Dn-Dn	TTCTTTTTAGATGTCGCGAGCTGCG	TTCTTCAGCGCCGCTATCCACCTTA	7	7942	9713	TFEB	282679	11309	AQP11
DBDNTAG000053	ADDNTAG003757	Dn-Dn	TTCTTTTTAGATGTCGCGAGCTGCG	GCCAGCTTATTGTCAAGCGGCGATC	13	7942	9713	TFEB	7918	4771	GPANK1
DBDNTAG000053	ADDNTAG003759	Dn-Dn	TTCTTTTTAGATGTCGCGAGCTGCG	TCACACAGGAGCGTGCAATAAAGCT	7	7942	9713	TFEB	26333	54098	OR7A17
DBDNTAG000053	ADDNTAG003760	Dn-Dn	TTCTTTTTAGATGTCGCGAGCTGCG	ACCATAAACAATATAACCGGTCTAA	27	7942	9713	TFEB	84324	434	SARNP
DBDNTAG000053	ADDNTAG003762	Dn-Dn	TTCTTTTTAGATGTCGCGAGCTGCG	TCCTTCCGCGTCCTGACAAGACCCC	1	7942	9713	TFEB	4174	19	MCM5
DBDNTAG000053	ADDNTAG003764	Dn-Dn	TTCTTTTTAGATGTCGCGAGCTGCG	ACCGTCCCAGTGGGCAAGATAAAGT	1	7942	9713	TFEB	246329	4447	STAC3
DBDNTAG000053	ADDNTAG003766	Dn-Dn	TTCTTTTTAGATGTCGCGAGCTGCG	GTCGGTACGGATTGTTCAGAGCTTT	1	7942	9713	TFEB	153222	11288	CREBRF
DBDNTAG000053	ADDNTAG003783	Dn-Dn	TTCTTTTTAGATGTCGCGAGCTGCG	AGGATAGGAGGACCGCTGAATACCA	11	7942	9713	TFEB	8560	946	DEGS1
DBDNTAG000053	ADDNTAG003785	Dn-Dn	TTCTTTTTAGATGTCGCGAGCTGCG	CACGCGCAGACCGCAAAAACGTAAC	14	7942	9713	TFEB	7638	53624	ZNF221
DBDNTAG000053	ADDNTAG003788	Dn-Dn	TTCTTTTTAGATGTCGCGAGCTGCG	GAGGCCCAAGGGCCACAAAATGTGA	3	7942	9713	TFEB	3155	2888	HMGCL
DBDNTAG000053	ADDNTAG003798	Dn-Dn	TTCTTTTTAGATGTCGCGAGCTGCG	CCCGGTCAATTTCACCCAAGTAAAT	3	7942	9713	TFEB	5364	56437	PLXNB1
DBDNTAG000053	ADDNTAG003808	Dn-Dn	TTCTTTTTAGATGTCGCGAGCTGCG	CATCGTTCAAAGAAATCTTGAGTAA	1	7942	9713	TFEB	246176
DBDNTAG000053	ADDNTAG003809	Dn-Dn	TTCTTTTTAGATGTCGCGAGCTGCG	TCACTAGCATTAGGGATGATGAATT	2	7942	9713	TFEB	9654	1428	TTLL4
DBDNTAG000053	ADDNTAG003817	Dn-Dn	TTCTTTTTAGATGTCGCGAGCTGCG	TAGTCATAGATCAACGTGCTAACTA	3	7942	9713	TFEB	85403	10507	EAF1
DBDNTAG000053	ADDNTAG003822	Dn-Dn	TTCTTTTTAGATGTCGCGAGCTGCG	ATCCTTCCCTCCAGCCAAATATGTC	26	7942	9713	TFEB	3628	469	INPP1
DBDNTAG000053	ADDNTAG003823	Dn-Dn	TTCTTTTTAGATGTCGCGAGCTGCG	CCACCTCAGGCCACACGCGTGGCTA	7	7942	9713	TFEB	348807	52807	CCDC37
DBDNTAG000053	ADDNTAG003825	Dn-Dn	TTCTTTTTAGATGTCGCGAGCTGCG	AATTCGGCAAACCGAGTTATGGGGA	7	7942	9713	TFEB	64783	4975	RBM15
DBDNTAG000053	ADDNTAG003831	Dn-Dn	TTCTTTTTAGATGTCGCGAGCTGCG	AAGAGCCGCCACTCCCTAAGAGTCT	1	7942	9713	TFEB	149095	14276	DCST1
DBDNTAG000053	ADDNTAG003838	Dn-Dn	TTCTTTTTAGATGTCGCGAGCTGCG	TGATGTGGTCACCCAATAACATTT	2	7942	9713	TFEB	26333	54098	OR7A17
DBDNTAG000053	ADDNTAG003844	Dn-Dn	TTCTTTTTAGATGTCGCGAGCTGCG	ACGTTCGATCGTTAATAACCGTAGC	1	7942	9713	TFEB	2766	4795	GMPR
DBDNTAG000053	ADDNTAG003846	Dn-Dn	TTCTTTTTAGATGTCGCGAGCTGCG	CACCAGAAGCCAAGACCACACACAC	2	7942	9713	TFEB	1316	3194	KLF6
DBDNTAG000053	ADDNTAG003848	Dn-Dn	TTCTTTTTAGATGTCGCGAGCTGCG	CGAATCACCCCAATTTAAAAGCAAT	9	7942	9713	TFEB	6818	7717	SULT1A3
DBDNTAG000053	ADDNTAG003851	Dn-Dn	TTCTTTTTAGATGTCGCGAGCTGCG	TCCCTTTAGCCCCCTGGTGCAGGCC	2	7942	9713	TFEB	4088	4690	SMAD3
DBDNTAG000053	ADDNTAG003856	Dn-Dn	TTCTTTTTAGATGTCGCGAGCTGCG	ATCCGGCCCCATAGAACAATCTCGA	7	7942	9713	TFEB	5187	9470	PER1
DBDNTAG000053	ADDNTAG003858	Dn-Dn	TTCTTTTTAGATGTCGCGAGCTGCG	ATATGGCTAAAATGGCATTCCACG	1	7942	9713	TFEB	902	5564	CCNH
DBDNTAG000053	ADDNTAG003863	Dn-Dn	TTCTTTTTAGATGTCGCGAGCTGCG	ACCGATACTCTAACGTTAACTACAA	1	7942	9713	TFEB	55599	3040	RNPC3
DBDNTAG000053	ADDNTAG003871	Dn-Dn	TTCTTTTTAGATGTCGCGAGCTGCG	CACTATCCCCTCAGCACGTTTATTG	3	7942	9713	TFEB	5534	8316	PPP3R1
DBDNTAG000053	ADDNTAG003873	Dn-Dn	TTCTTTTTAGATGTCGCGAGCTGCG	AACTAAGGCAGATGGTATCGACATC	1	7942	9713	TFEB	51545	3626	ZNF581
DBDNTAG000053	ADDNTAG003876	Dn-Dn	TTCTTTTTAGATGTCGCGAGCTGCG	GGTCGCAACCAAAAATCTTTAGTA	7	7942	9713	TFEB	1081	6285	CGA
DBDNTAG000053	ADDNTAG003878	Dn-Dn	TTCTTTTTAGATGTCGCGAGCTGCG	TATTAGTCACGTCCAATGCTACAAT	2	7942	9713	TFEB	59338	6102	PLEKHA1
DBDNTAG000053	ADDNTAG003881	Dn-Dn	TTCTTTTTAGATGTCGCGAGCTGCG	TGTGAGTAAGCCATCGATGTGCGCT	5	7942	9713	TFEB	6737	130	TRIM21
DBDNTAG000053	ADDNTAG003886	Dn-Dn	TTCTTTTTAGATGTCGCGAGCTGCG	GACGTTGTAATCCTTTAATCCATAA	1	7942	9713	TFEB	7432	6418	VIP
DBDNTAG000053	ADDNTAG003887	Dn-Dn	TTCTTTTTAGATGTCGCGAGCTGCG	TTAAGAATTAAAGACACTTGAATTT	24	7942	9713	TFEB	79145	7466	CHCHD7
DBDNTAG000053	ADDNTAG003894	Dn-Dn	TTCTTTTTAGATGTCGCGAGCTGCG	ACTACCGAGCCAATGAAGCAGGGGT	3	7942	9713	TFEB	11022	9967	TDRKH
DBDNTAG000053	ADDNTAG003900	Dn-Dn	TTCTTTTTAGATGTCGCGAGCTGCG	TATACTATCTGTGCCCCCCTTGTTG	1	7942	9713	TFEB	6713	474	SQLE
DBDNTAG000053	ADDNTAG003910	Dn-Dn	TTCTTTTTAGATGTCGCGAGCTGCG	AATCGGGACGAGGTGGAGGTGGTCC	4	7942	9713	TFEB	8649	13119	LAMTOR3
DBDNTAG000053	ADDNTAG003916	Dn-Dn	TTCTTTTTAGATGTCGCGAGCTGCG	CCCAGCTAGTGCCACCACACCTGCC	4	7942	9713	TFEB	410	7320	ARSA
DBDNTAG000053	ADDNTAG003917	Dn-Dn	TTCTTTTTAGATGTCGCGAGCTGCG	GCGGCCGAGCTTCCTCACGTGGAAC	17	7942	9713	TFEB	7073	71334	TIAL1
DBDNTAG000053	ADDNTAG003918	Dn-Dn	TTCTTTTTAGATGTCGCGAGCTGCG	ACCCCAGACATAGCATACTGCGAGG	2	7942	9713	TFEB	1536	10009	CYBB
DBDNTAG000053	ADDNTAG003919	Dn-Dn	TTCTTTTTAGATGTCGCGAGCTGCG	CAGGCCACCGTCTGTCAATCTCTCC	16	7942	9713	TFEB	200958	9354	MUC20
DBDNTAG000053	ADDNTAG003923	Dn-Dn	TTCTTTTTAGATGTCGCGAGCTGCG	ACTGCGTTGCACCTATATCAAGTA	6	7942	9713	TFEB	283385	10821	MORN3
DBDNTAG000053	ADDNTAG003927	Dn-Dn	TTCTTTTTAGATGTCGCGAGCTGCG	TCCCCCGTCTCCGTGTCACTCCAAG	16	7942	9713	TFEB	8458	12733	TTF2
DBDNTAG000053	ADDNTAG003929	Dn-Dn	TTCTTTTTAGATGTCGCGAGCTGCG	AAAAGGCACGCCAGCTTCTCCTGTG	5	7942	9713	TFEB	653	8330	BMP5
DBDNTAG000053	ADDNTAG003931	Dn-Dn	TTCTTTTTAGATGTCGCGAGCTGCG	CCTCAGGCTGCCCTCCAATGAACAG	15	7942	9713	TFEB	79707	53525	NOL9
DBDNTAG000053	ADDNTAG003933	Dn-Dn	TTCTTTTTAGATGTCGCGAGCTGCG	AACCACCACAACAAGCCTGCCCCAT	1	7942	9713	TFEB	91408	13040	BTF3L4
DBDNTAG000053	ADDNTAG003939	Dn-Dn	TTCTTTTTAGATGTCGCGAGCTGCG	CACGCCGAGTACACAGGCCAGGCTG	9	7942	9713	TFEB	80723	1149	SLC35G2
DBDNTAG000053	ADDNTAG003954	Dn-Dn	TTCTTTTTAGATGTCGCGAGCTGCG	GAACCTGTATCCCGAGCCACCGTTC	4	7942	9713	TFEB	6548	7247	SLC9A1
DBDNTAG000053	ADDNTAG003955	Dn-Dn	TTCTTTTTAGATGTCGCGAGCTGCG	TGGCCTTTGAGGAAAATGCGAGAAC	5	7942	9713	TFEB	158427	8768	TSTD2
DBDNTAG000053	ADDNTAG003958	Dn-Dn	TTCTTTTTAGATGTCGCGAGCTGCG	CGTCTTCCCCGCTGCACTGTTAAGG	3	7942	9713	TFEB	23787	3241	PIG60
DBDNTAG000053	ADDNTAG003959	Dn-Dn	TTCTTTTTAGATGTCGCGAGCTGCG	CCCCGCTCAAATGGCGTGGCGAGAC	2	7942	9713	TFEB	5936	9996	RBM4
DBDNTAG000053	ADDNTAG003966	Dn-Dn	TTCTTTTTAGATGTCGCGAGCTGCG	TTACTATCGCCTGCTTTTCGAGGCT	12	7942	9713	TFEB	9529	11688	BAG5
DBDNTAG000053	ADDNTAG003969	Dn-Dn	TTCTTTTTAGATGTCGCGAGCTGCG	AACAAGGGCCTTGCTATATGACAGA	7	7942	9713	TFEB	91653	8764	BOC
DBDNTAG000053	ADDNTAG003972	Dn-Dn	TTCTTTTTAGATGTCGCGAGCTGCG	CGGGCCTACTACAGCTACTGGCAAC	4	7942	9713	TFEB	2246	9975	FGF1
DBDNTAG000053	ADDNTAG003974	Dn-Dn	TTCTTTTTAGATGTCGCGAGCTGCG	AGACTTTCGACACCGAATGTATGAA	2	7942	9713	TFEB	8292	71612	COLQ
DBDNTAG000053	ADDNTAG003978	Dn-Dn	TTCTTTTTAGATGTCGCGAGCTGCG	AGAGGTGATTACCTACTCTGCAGAT	2	7942	9713	TFEB	4194	14319	MDM4
DBDNTAG000053	ADDNTAG003979	Dn-Dn	TTCTTTTTAGATGTCGCGAGCTGCG	GCAGAGTATATGCCCTAGTCTACGG	4	7942	9713	TFEB	7473
DBDNTAG000053	ADDNTAG003981	Dn-Dn	TTCTTTTTAGATGTCGCGAGCTGCG	ACTAACATCCATCTTATTAGAAGTA	2	7942	9713	TFEB	79602	11787	ADIPOR2
DBDNTAG000053	ADDNTAG003985	Dn-Dn	TTCTTTTTAGATGTCGCGAGCTGCG	GAAGCCGTGTACACGAGTAGCACTC	4	7942	9713	TFEB	10286	5562	BCAS2
DBDNTAG000053	ADDNTAG003988	Dn-Dn	TTCTTTTTAGATGTCGCGAGCTGCG	CTATCCTCTGTTTATCGATCTACCG	3	7942	9713	TFEB	51065	5640	RPS27L
DBDNTAG000053	ADDNTAG003991	Dn-Dn	TTCTTTTTAGATGTCGCGAGCTGCG	ATTTTTCCGACTTGTATACGATTTT	1	7942	9713	TFEB	5959	8136	RDH5
DBDNTAG000053	ADDNTAG003996	Dn-Dn	TTCTTTTTAGATGTCGCGAGCTGCG	ACACAAGCCGCCCGAACATTCAGGC	5	7942	9713	TFEB	8939	5135	FUBP3
DBDNTAG000053	ADDNTAG003997	Dn-Dn	TTCTTTTTAGATGTCGCGAGCTGCG	TCGTTTTCCAAGAAGTATGACCCCC	1	7942	9713	TFEB	318	4276	NUDT2
DBDNTAG000053	ADDNTAG003999	Dn-Dn	TTCTTTTTAGATGTCGCGAGCTGCG	GCGTACATCATTAGGACTCAACCTG	11	7942	9713	TFEB	9766	10835	KIAA0247
DBDNTAG000053	ADDNTAG004004	Dn-Dn	TTCTTTTTAGATGTCGCGAGCTGCG	AACTTAAAAATTGAATGTTTGTAAA	9	7942	9713	TFEB	471	5438	ATIC
DBDNTAG000053	ADDNTAG004010	Dn-Dn	TTCTTTTTAGATGTCGCGAGCTGCG	TCCAACTGGATGCCTAATACTATCA	3	7942	9713	TFEB	100131755	9569
DBDNTAG000053	ADDNTAG004011	Dn-Dn	TTCTTTTTAGATGTCGCGAGCTGCG	GCACTTTCCTATTATGTTTACCCAC	3	7942	9713	TFEB	6487	11593	ST3GAL3
DBDNTAG000053	ADDNTAG004015	Dn-Dn	TTCTTTTTAGATGTCGCGAGCTGCG	GCCCATAACTCATGTAAAATTGGAC	2	7942	9713	TFEB	3053	2023	SERPIND1
DBDNTAG000053	ADDNTAG004025	Dn-Dn	TTCTTTTTAGATGTCGCGAGCTGCG	AGTTAAAACTCCAATAAGCTATCCG	1	7942	9713	TFEB	2131	3419	EXT1
DBDNTAG000053	ADDNTAG004027	Dn-Dn	TTCTTTTTAGATGTCGCGAGCTGCG	CACATTTCCTAGCAGCACGTACCTT	1	7942	9713	TFEB	85865	7914	GTPBP10
DBDNTAG000053	ADDNTAG004037	Dn-Dn	TTCTTTTTAGATGTCGCGAGCTGCG	ACGAACTTTAATGTACAATCCAGCG	9	7942	9713	TFEB	3109	2556	HLA-DMB
DBDNTAG000053	ADDNTAG004045	Dn-Dn	TTCTTTTTAGATGTCGCGAGCTGCG	AACAATTCTACTATGGGGGGAGATT	1	7942	9713	TFEB	3106	979	HLA-B
DBDNTAG000053	ADDNTAG004047	Dn-Dn	TTCTTTTTAGATGTCGCGAGCTGCG	ACTGCTAAACAAAAAAGGGACTGAA	4	7942	9713	TFEB	29883	4525	CNOT7
DBDNTAG000053	ADDNTAG004051	Dn-Dn	TTCTTTTTAGATGTCGCGAGCTGCG	AAGGCCATACGAACGGCTGTTGATA	2	7942	9713	TFEB	7203	5319	CCT3
DBDNTAG000053	ADDNTAG004055	Dn-Dn	TTCTTTTTAGATGTCGCGAGCTGCG	CCCCGCACCGTCTATCGAGCATACC	10	7942	9713	TFEB	9936	13071	CD302
DBDNTAG000053	ADDNTAG004058	Dn-Dn	TTCTTTTTAGATGTCGCGAGCTGCG	AGTTTCTCACACGGGAACCCATCTG	13	7942	9713	TFEB	401260	55078
DBDNTAG000053	ADDNTAG004059	Dn-Dn	TTCTTTTTAGATGTCGCGAGCTGCG	ACTGATACAAAAATCTAACCTGAGC	2	7942	9713	TFEB	27123	54526	DKK2
DBDNTAG000053	ADDNTAG004060	Dn-Dn	TTCTTTTTAGATGTCGCGAGCTGCG	TTCTCGACTTTTTTTTCTTTCATCTA	3	7942	9713	TFEB	29127	10088	RACGAP1
DBDNTAG000053	ADDNTAG004067	Dn-Dn	TTCTTTTTAGATGTCGCGAGCTGCG	GGCATCGCCACGCCGTTACGTCCTG	2	7942	9713	TFEB	27306	13076	HPGDS
DBDNTAG000053	ADDNTAG004068	Dn-Dn	TTCTTTTTAGATGTCGCGAGCTGCG	CCGTGGCCGGTCTTAGCCCCGAGCT	4	7942	9713	TFEB	55324	6034	ABCF3
DBDNTAG000053	ADDNTAG004073	Dn-Dn	TTCTTTTTAGATGTCGCGAGCTGCG	CTTGGCATTAGTTCTTCCACTACTC	4	7942	9713	TFEB	8522	3326	GAS7
DBDNTAG000053	ADDNTAG004079	Dn-Dn	TTCTTTTTAGATGTCGCGAGCTGCG	ACCATTACACTCGCACGAGTGGGTT	3	7942	9713	TFEB	410	7320	ARSA
DBDNTAG000053	ADDNTAG004084	Dn-Dn	TTCTTTTTAGATGTCGCGAGCTGCG	TACACCCGACAATTGACTAGGAAAT	5	7942	9713	TFEB	5824	3171	PEX19
DBDNTAG000053	ADDNTAG004087	Dn-Dn	TTCTTTTTAGATGTCGCGAGCTGCG	TACTCCAACCTACGGATAACAAGCA	2	7942	9713	TFEB	10663	8382	CXCR6
DBDNTAG000053	ADDNTAG004089	Dn-Dn	TTCTTTTTAGATGTCGCGAGCTGCG	TTGCAGACCAAGCTCTTAGGTGCCC	4	7942	9713	TFEB	55716	248	LMBR1L
DBDNTAG000053	ADDNTAG004091	Dn-Dn	TTCTTTTTAGATGTCGCGAGCTGCG	TAGCAAACTTCAAATGCAAGGAAGC	5	7942	9713	TFEB	6271	5964	S100A1
DBDNTAG000053	ADDNTAG004107	Dn-Dn	TTCTTTTTAGATGTCGCGAGCTGCG	GTTTGACGTGCGCTTCCCCACCGAT	3	7942	9713	TFEB	2277	8353	FIGF
DBDNTAG000053	ADDNTAG004109	Dn-Dn	TTCTTTTTAGATGTCGCGAGCTGCG	GTAACTAAAGTAGTACGTTTTATAG	1	7942	9713	TFEB	29802	13129	VPREB3
DBDNTAG000053	ADDNTAG004110	Dn-Dn	TTCTTTTTAGATGTCGCGAGCTGCG	GACGTCGTGCTTTGACTATTGCCCT	2	7942	9713	TFEB	26751	5457	SH3YL1
DBDNTAG000053	ADDNTAG004122	Dn-Dn	TTCTTTTTAGATGTCGCGAGCTGCG	TGCGTTGCATTTTAAGAAATTCCAG	20	7942	9713	TFEB	9896	10525	FIG4
DBDNTAG000053	ADDNTAG004128	Dn-Dn	TTCTTTTTAGATGTCGCGAGCTGCG	TAACAGGGGACCCACTTATGCGCCT	1	7942	9713	TFEB	665	2427	BNIP3L
DBDNTAG000053	ADDNTAG004130	Dn-Dn	TTCTTTTTAGATGTCGCGAGCTGCG	ACCGGTCCAAAGATCAATAAATAAT	1	7942	9713	TFEB	11163	7272	NUDT4
DBDNTAG000053	ADDNTAG004131	Dn-Dn	TTCTTTTTAGATGTCGCGAGCTGCG	CCGATGCGATCTCTGTACCGACGTT	3	7942	9713	TFEB	10186	12995	LHFP
DBDNTAG000053	ADDNTAG004137	Dn-Dn	TTCTTTTTAGATGTCGCGAGCTGCG	CACGAGGCGAACAGGCGATGCTATT	13	7942	9713	TFEB	2669	1427	GEM
DBDNTAG000053	ADDNTAG004142	Dn-Dn	TTCTTTTTAGATGTCGCGAGCTGCG	AGACCGCCGTCTCCCGAATTACAGA	11	7942	9713	TFEB	348235	12915	SKA2
DBDNTAG000053	ADDNTAG004152	Dn-Dn	TTCTTTTTAGATGTCGCGAGCTGCG	GCCGCAGAGTCGTAGAACTTCGA	50	7942	9713	TFEB	4747	10981	NEFL
DBDNTAG000053	ADDNTAG004154	Dn-Dn	TTCTTTTTAGATGTCGCGAGCTGCG	AAAGCCCCTATAACTTATAATATAT	7	7942	9713	TFEB	4113	1580	MAGEB2
DBDNTAG000053	ADDNTAG004158	Dn-Dn	TTCTTTTTAGATGTCGCGAGCTGCG	GCGACTTCCGCAGGAACTTATGTCC	15	7942	9713	TFEB	57530	72217	CGN
DBDNTAG000053	ADDNTAG004162	Dn-Dn	TTCTTTTTAGATGTCGCGAGCTGCG	ATCAAGATCGAGTGAACACTTCGTA	2	7942	9713	TFEB	4147	2928	MATN2
DBDNTAG000053	ADDNTAG004166	Dn-Dn	TTCTTTTTAGATGTCGCGAGCTGCG	CTTGCCCAACGAGCAACTTGGTAAC	6	7942	9713	TFEB	9529	11688	BAG5
DBDNTAG000053	ADDNTAG004176	Dn-Dn	TTCTTTTTAGATGTCGCGAGCTGCG	TGCGTGCCTAGCAACCTGCCAAACT	3	7942	9713	TFEB	7422	12317	VEGFA
DBDNTAG000053	ADDNTAG004177	Dn-Dn	TTCTTTTTAGATGTCGCGAGCTGCG	TGCATACCGCGGCAGGCCGACCTAC	6	7942	9713	TFEB	22846	2782	VASH1
DBDNTAG000053	ADDNTAG004183	Dn-Dn	TTCTTTTTAGATGTCGCGAGCTGCG	ATGAAGGATACGTATTTTCCAAACC	4	7942	9713	TFEB	1019	4019	CDK4
DBDNTAG000053	ADDNTAG004184	Dn-Dn	TTCTTTTTAGATGTCGCGAGCTGCG	AACTGACGATTCATAGTAAGACTAC	2	7942	9713	TFEB	4317	71618	MMP8
DBDNTAG000053	ADDNTAG004190	Dn-Dn	TTCTTTTTAGATGTCGCGAGCTGCG	TGGGGTCGAGCCTCCTATCAACGAG	4	7942	9713	TFEB	339221	11341	ENPP7
DBDNTAG000053	ADDNTAG004193	Dn-Dn	TTCTTTTTAGATGTCGCGAGCTGCG	GGCTGCAAGGCCTTGGCCTGAAACA	8	7942	9713	TFEB	5562	10350	PRKAA1
DBDNTAG000053	ADDNTAG004197	Dn-Dn	TTCTTTTTAGATGTCGCGAGCTGCG	CAGTTGATGATACATAATCTAGAAC	7	7942	9713	TFEB	55957	2864	LIN37
DBDNTAG000053	ADDNTAG004199	Dn-Dn	TTCTTTTTAGATGTCGCGAGCTGCG	GCAATCGATGGACAGCAGGTTCAAT	9	7942	9713	TFEB	153328	8282	SLC25A48
DBDNTAG000053	ADDNTAG004201	Dn-Dn	TTCTTTTTAGATGTCGCGAGCTGCG	CCCCGATACGCGGCCCTGACCTACC	4	7942	9713	TFEB	27040	7273	LAT
DBDNTAG000053	ADDNTAG004203	Dn-Dn	TTCTTTTTAGATGTCGCGAGCTGCG	CCAACTTAAGTGACCCTTTCTGAAC	5	7942	9713	TFEB	203054	8786	ADCK5
DBDNTAG000053	ADDNTAG004204	Dn-Dn	TTCTTTTTAGATGTCGCGAGCTGCG	AACTAATGAGCAGCTAGTATACGGT	4	7942	9713	TFEB	51187	2628	RSL24D1
DBDNTAG000053	ADDNTAG004206	Dn-Dn	TTCTTTTTAGATGTCGCGAGCTGCG	TATCATTCGAGATGTCATTTGCTGG	2	7942	9713	TFEB	6934	9999	TCF7L2
DBDNTAG000053	ADDNTAG004207	Dn-Dn	TTCTTTTTAGATGTCGCGAGCTGCG	TTCACTGTACTTAGGGCGAACTTTA	7	7942	9713	TFEB	372	71645	ARCN1
DBDNTAG000053	ADDNTAG004211	Dn-Dn	TTCTTTTTAGATGTCGCGAGCTGCG	CGGATTCCTACCATCGCGTAATGAG	16	7942	9713	TFEB	10399	2446	GNB2L1
DBDNTAG000053	ADDNTAG004219	Dn-Dn	TTCTTTTTAGATGTCGCGAGCTGCG	ATGAAAAGATATAATGTAGGGAATA	3	7942	9713	TFEB	4800	2092	NFYA
DBDNTAG000053	ADDNTAG004223	Dn-Dn	TTCTTTTTAGATGTCGCGAGCTGCG	TCATCAGCACCGATTTTAGTAGTTA	3	7942	9713	TFEB	8170	52862	SLC14A2
DBDNTAG000053	ADDNTAG004225	Dn-Dn	TTCTTTTTAGATGTCGCGAGCTGCG	GCCCCGGCTGAGCTTTCCGGCCGGG	2	7942	9713	TFEB	283673	71778
DBDNTAG000053	ADDNTAG004231	Dn-Dn	TTCTTTTTAGATGTCGCGAGCTGCG	GCAACCCCGTCCGACACGCATCGTC	11	7942	9713	TFEB	7020	2584	TFAP2A
DBDNTAG000053	ADDNTAG004236	Dn-Dn	TTCTTTTTAGATGTCGCGAGCTGCG	CAGCTCACCTCCCCCTCTCCGCCA	5	7942	9713	TFEB	26012	55870	NSMF
DBDNTAG000053	ADDNTAG004245	Dn-Dn	TTCTTTTTAGATGTCGCGAGCTGCG	AGCGGCGCATGCGCCTTCCACCCCC	19	7942	9713	TFEB	65061	11154	CDK15
DBDNTAG000053	ADDNTAG004246	Dn-Dn	TTCTTTTTAGATGTCGCGAGCTGCG	TCCTACTGTGTTCGGAAGATTGAAC	2	7942	9713	TFEB	80198	6827	MUS81
DBDNTAG000053	ADDNTAG004247	Dn-Dn	TTCTTTTTAGATGTCGCGAGCTGCG	TCGCTCTCCGCCCACGCTGCTCTCC	8	7942	9713	TFEB	55223	3353	TRIM62
DBDNTAG000053	ADDNTAG004249	Dn-Dn	TTCTTTTTAGATGTCGCGAGCTGCG	ATAATGTGGACTGGGTTGCGTTAAA	10	7942	9713	TFEB	2275	5359	FHL3
DBDNTAG000053	ADDNTAG004250	Dn-Dn	TTCTTTTTAGATGTCGCGAGCTGCG	TATGAGGTTGCGTCTCAACGCCCCA	2	7942	9713	TFEB	353142
DBDNTAG000053	ADDNTAG004251	Dn-Dn	TTCTTTTTAGATGTCGCGAGCTGCG	TCGGATAAAAACACCACCAACTGCT	13	7942	9713	TFEB	3927	1096	LASP1
DBDNTAG000053	ADDNTAG004253	Dn-Dn	TTCTTTTTAGATGTCGCGAGCTGCG	TCTCACCCATTTCCCTTGATCTTCA	5	7942	9713	TFEB	117177	472	RAB3IP
DBDNTAG000053	ADDNTAG004258	Dn-Dn	TTCTTTTTAGATGTCGCGAGCTGCG	ACACGACCTTCATCGCCAAATAACT	20	7942	9713	TFEB	27111	4161	SDCBP2
DBDNTAG000053	ADDNTAG004262	Dn-Dn	TTCTTTTTAGATGTCGCGAGCTGCG	TTCGATCCGCCACGTCGCCACTCGC	7	7942	9713	TFEB	5013	5285	OTX1
DBDNTAG000053	ADDNTAG004264	Dn-Dn	TTCTTTTTAGATGTCGCGAGCTGCG	GGACTCTGGTACCGCTGCCTCGGAA	6	7942	9713	TFEB	140609
DBDNTAG000053	ADDNTAG004266	Dn-Dn	TTCTTTTTAGATGTCGCGAGCTGCG	TTCTACTATCTTAGTGTTTACAACT	27	7942	9713	TFEB	208	12155	AKT2
DBDNTAG000053	ADDNTAG004267	Dn-Dn	TTCTTTTTAGATGTCGCGAGCTGCG	TTCGAACTATTTCTTTTAATGGCAA	2	7942	9713	TFEB	10248	7440	POP7
DBDNTAG000053	ADDNTAG004269	Dn-Dn	TTCTTTTTAGATGTCGCGAGCTGCG	GATGAGATGGTTACAACCAGTTTAA	1	7942	9713	TFEB	79692	11560	ZNF322
DBDNTAG000053	ADDNTAG004273	Dn-Dn	TTCTTTTTAGATGTCGCGAGCTGCG	ACTGCGAAGCTTTATGAATGCTCAG	10	7942	9713	TFEB	775	70327	CACNA1C
DBDNTAG000053	ADDNTAG004280	Dn-Dn	TTCTTTTTAGATGTCGCGAGCTGCG	CCGCTTCCTTGATTAGAATTCCCAC	12	7942	9713	TFEB	5308	6983	PITX2
DBDNTAG000053	ADDNTAG004281	Dn-Dn	TTCTTTTTAGATGTCGCGAGCTGCG	ACAGGAGCGCCGCAATACCGTAAGT	2	7942	9713	TFEB	2353	4345	FOS
DBDNTAG000053	ADDNTAG004286	Dn-Dn	TTCTTTTTAGATGTCGCGAGCTGCG	GCAAGTGATTTGATGGTCGACCCTC	3	7942	9713	TFEB	169166	2216	SNX31
DBDNTAG000053	ADDNTAG004293	Dn-Dn	TTCTTTTTAGATGTCGCGAGCTGCG	CCGACATAGCATAATCTGTTCCGTG	4	7942	9713	TFEB	57654	12601	UVSSA
DBDNTAG000053	ADDNTAG004296	Dn-Dn	TTCTTTTTAGATGTCGCGAGCTGCG	CCGTCTGCGCGACTGCAAGACACCA	9	7942	9713	TFEB	200909	52811	HTR3D
DBDNTAG000053	ADDNTAG004304	Dn-Dn	TTCTTTTTAGATGTCGCGAGCTGCG	CACTCACGCGTACGCCTGACGACGG	2	7942	9713	TFEB	5147	5126	PDE6D
DBDNTAG000053	ADDNTAG004305	Dn-Dn	TTCTTTTTAGATGTCGCGAGCTGCG	TCCTATTTATGACTGACCTGCAACG	10	7942	9713	TFEB	10268	11921	RAMP3
DBDNTAG000053	ADDNTAG004309	Dn-Dn	TTCTTTTTAGATGTCGCGAGCTGCG	AATATGCTGTTAGGTCGAAACACCA	9	7942	9713	TFEB	6500	6671	SKP1
DBDNTAG000053	ADDNTAG004310	Dn-Dn	TTCTTTTTAGATGTCGCGAGCTGCG	GTAGTGGGATGCTTGTGCTGCTGCG	12	7942	9713	TFEB	55902	6914	ACSS2
DBDNTAG000053	ADDNTAG004314	Dn-Dn	TTCTTTTTAGATGTCGCGAGCTGCG	ACACGCGAGGTAAACCGGGCCGACC	1	7942	9713	TFEB	775	70327	CACNA1C
DBDNTAG000053	ADDNTAG004319	Dn-Dn	TTCTTTTTAGATGTCGCGAGCTGCG	CGGCTTCAGCGCGTATTCACAATAA	6	7942	9713	TFEB	79616	6642	CCNJL
DBDNTAG000053	ADDNTAG004321	Dn-Dn	TTCTTTTTAGATGTCGCGAGCTGCG	GGTTGTGGCTTAGTTACACTTGATA	48	7942	9713	TFEB	10197	4061	PSME3
DBDNTAG000053	ADDNTAG004322	Dn-Dn	TTCTTTTTAGATGTCGCGAGCTGCG	CCACGCACATGAGCGCTTCCTGACA	3	7942	9713	TFEB	375	2439	ARF1
DBDNTAG000053	ADDNTAG004323	Dn-Dn	TTCTTTTTAGATGTCGCGAGCTGCG	CGACTGTTACGGATTCTCAAGTCC	6	7942	9713	TFEB	5890	8346	RAD51B
DBDNTAG000053	ADDNTAG004324	Dn-Dn	TTCTTTTTAGATGTCGCGAGCTGCG	CTCCTCGGTCGCTCCCCCCGCCAAC	1	7942	9713	TFEB	132612	9390	ADAD1
DBDNTAG000053	ADDNTAG004325	Dn-Dn	TTCTTTTTAGATGTCGCGAGCTGCG	GCGGGTTCAGTGCGTACCGCTTTCA	4	7942	9713	TFEB	5970	9032	RELA
DBDNTAG000053	ADDNTAG004326	Dn-Dn	TTCTTTTTAGATGTCGCGAGCTGCG	CAGCAAACTCGCTTTAAAAGGATAG	3	7942	9713	TFEB	5452	5068	POU2F2
DBDNTAG000053	ADDNTAG004330	Dn-Dn	TTCTTTTTAGATGTCGCGAGCTGCG	GCCCAAATTCTATGCCAACTGCCAC	1	7942	9713	TFEB	729991	9076	MEF2BNB
DBDNTAG000053	ADDNTAG004331	Dn-Dn	TTCTTTTTAGATGTCGCGAGCTGCG	AGCCGACGTACTTCAGATGGTCCCGCAC	8	7942	9713	TFEB	116540	7171	MRPL53
DBDNTAG000053	ADDNTAG004336	Dn-Dn	TTCTTTTTAGATGTCGCGAGCTGCG	ACACCTCCCCAGCGTATATGCTAGC	13	7942	9713	TFEB	9175	53107	MAP3K13
DBDNTAG000053	ADDNTAG004345	Dn-Dn	TTCTTTTTAGATGTCGCGAGCTGCG	ACTTCCCGCCTGACTAGAAAACACA	7	7942	9713	TFEB	8560	946	DEGS1
DBDNTAG000053	ADDNTAG004354	Dn-Dn	TTCTTTTTAGATGTCGCGAGCTGCG	CGGGGTGCTGCGCATACTCCGGCCG	9	7942	9713	TFEB		55971
DBDNTAG000053	ADDNTAG004355	Dn-Dn	TTCTTTTTAGATGTCGCGAGCTGCG	TATCGGCGCTTGGCGTCCGCTCGCA	6	7942	9713	TFEB	2263	71073	FGFR2
DBDNTAG000053	ADDNTAG004358	Dn-Dn	TTCTTTTTAGATGTCGCGAGCTGCG	TGGTTATATATTAAGAGACACTCAT	5	7942	9713	TFEB	5534	8316	PPP3R1
DBDNTAG000053	ADDNTAG004365	Dn-Dn	TTCTTTTTAGATGTCGCGAGCTGCG	TGCTCTCTTGGCATTCAGACCATAA	4	7942	9713	TFEB	84612	10823	PARD6B
DBDNTAG000053	ADDNTAG004366	Dn-Dn	TTCTTTTTAGATGTCGCGAGCTGCG	GACTCCCGCCCACTTACGTTTATAC	8	7942	9713	TFEB	5711	7647	PSMD5
DBDNTAG000053	ADDNTAG004373	Dn-Dn	TTCTTTTTAGATGTCGCGAGCTGCG	GCGAGACTGCCCGTCAAACGTGCGG	59	7942	9713	TFEB	10620	10878	ARID3B
DBDNTAG000053	ADDNTAG004384	Dn-Dn	TTCTTTTTAGATGTCGCGAGCTGCG	GCGTTCTTTGTTATTCCAATACTAG	1	7942	9713	TFEB	2584	3414	GALK1
DBDNTAG000053	ADDNTAG004385	Dn-Dn	TTCTTTTTAGATGTCGCGAGCTGCG	TCGGCTGGACAGCAGTATCCAGTTT	11	7942	9713	TFEB	51512	4962	GTSE1
DBDNTAG000053	ADDNTAG004389	Dn-Dn	TTCTTTTTAGATGTCGCGAGCTGCG	TACTAATGCACGTCGGTAGGCAACG	5	7942	9713	TFEB	26333	54098	OR7A17
DBDNTAG000053	ADDNTAG004404	Dn-Dn	TTCTTTTTAGATGTCGCGAGCTGCG	CCCTCTACGCCACAACGACCCTATT	1	7942	9713	TFEB	79145	7466	CHCHD7
DBDNTAG000053	ADDNTAG004407	Dn-Dn	TTCTTTTTAGATGTCGCGAGCTGCG	ATTTCCCCTGCACAGCCCCCTATTC	2	7942	9713	TFEB	92335	11047	STRADA
DBDNTAG000053	ADDNTAG004418	Dn-Dn	TTCTTTTTAGATGTCGCGAGCTGCG	CGCGACAGTCCTATCGTACAACTAC	3	7942	9713	TFEB	2885	8010	GRB2
DBDNTAG000053	ADDNTAG004419	Dn-Dn	TTCTTTTTAGATGTCGCGAGCTGCG	CTCGCCTAACATAGAGAACATTTGC	9	7942	9713	TFEB	64783	4975	RBM15
DBDNTAG000053	ADDNTAG004420	Dn-Dn	TTCTTTTTAGATGTCGCGAGCTGCG	AGGCCATTTTCATGCTTCTCATATA	1	7942	9713	TFEB	5935	2694	RBM3
DBDNTAG000053	ADDNTAG004423	Dn-Dn	TTCTTTTTAGATGTCGCGAGCTGCG	TGGTGACTCCACGAACACAGTTCAT	16	7942	9713	TFEB	9828	70267	ARHGEF17
DBDNTAG000053	ADDNTAG004424	Dn-Dn	TTCTTTTTAGATGTCGCGAGCTGCG	TGTAGGACTAGCAAAGACTTGTGAT	17	7942	9713	TFEB	7157	3774	TP53
DBDNTAG000053	ADDNTAG004426	Dn-Dn	TTCTTTTTAGATGTCGCGAGCTGCG	TGCATCAGATACGATATCCTAATGA	4	7942	9713	TFEB	3502	12772
DBDNTAG000053	ADDNTAG004427	Dn-Dn	TTCTTTTTAGATGTCGCGAGCTGCG	CCACCAAGTATTCTTTGCCGTTAGA	10	7942	9713	TFEB	6039	13086	RNASE6
DBDNTAG000053	ADDNTAG004438	Dn-Dn	TTCTTTTTAGATGTCGCGAGCTGCG	GCGCGCGATGTAAGATATACGACGT	2	7942	9713	TFEB	84324	434	SARNP
DBDNTAG000053	ADDNTAG004453	Dn-Dn	TTCTTTTTAGATGTCGCGAGCTGCG	TCCCTGAGCACTGTTTACGCCCTCG	4	7942	9713	TFEB	283385	10821	MORN3
DBDNTAG000053	ADDNTAG004461	Dn-Dn	TTCTTTTTAGATGTCGCGAGCTGCG	TTGTGTCAGTTCAGTGTTGAGGCGA	14	7942	9713	TFEB	1645	3065	AKR1C1
DBDNTAG000053	ADDNTAG004462	Dn-Dn	TTCTTTTTAGATGTCGCGAGCTGCG	GCAAGACAACAGCCTTACTAAATCG	13	7942	9713	TFEB	1153	29	CIRBP
DBDNTAG000053	ADDNTAG004463	Dn-Dn	TTCTTTTTAGATGTCGCGAGCTGCG	CGTGCAAACGTTCACTTTCTGAGCC	3	7942	9713	TFEB	25861	72067	DFNB31
DBDNTAG000053	ADDNTAG004474	Dn-Dn	TTCTTTTTAGATGTCGCGAGCTGCG	CGTCAACCGGTAAAAATCGATCGTA	1	7942	9713	TFEB	401260	55078
DBDNTAG000053	ADDNTAG004476	Dn-Dn	TTCTTTTTAGATGTCGCGAGCTGCG	TATAAACCATCGGAACCACGGGAAA	4	7942	9713	TFEB	84693	13113	MCEE
DBDNTAG000053	ADDNTAG004484	Dn-Dn	TTCTTTTTAGATGTCGCGAGCTGCG	AAGGGCCCTATTGTCAGTAACACAG	9	7942	9713	TFEB	728741	70879	LOC728741
DBDNTAG000053	ADDNTAG004485	Dn-Dn	TTCTTTTTAGATGTCGCGAGCTGCG	GGCATAAATCGTTTTCACACCAATT	1	7942	9713	TFEB	79077	2724	DCTPP1
DBDNTAG000053	ADDNTAG004490	Dn-Dn	TTCTTTTTAGATGTCGCGAGCTGCG	GCGGTTAAGTAGGATTGTACATGGA	7	7942	9713	TFEB	9050	9428	PSTPIP2
DBDNTAG000053	ADDNTAG004496	Dn-Dn	TTCTTTTTAGATGTCGCGAGCTGCG	CTTGATGAACGTTGTGACGATTTAC	1	7942	9713	TFEB	55238	3619	SLC38A7
DBDNTAG000053	ADDNTAG004498	Dn-Dn	TTCTTTTTAGATGTCGCGAGCTGCG	GGCCCCGCTTTCTTCCCACCTGGCC	6	7942	9713	TFEB	57568	563	SIPA1L2
DBDNTAG000053	ADDNTAG004505	Dn-Dn	TTCTTTTTAGATGTCGCGAGCTGCG	CCTTTTTGATCTGGGTGTCCCAGCA	22	7942	9713	TFEB	170575	11373	GIMAP1
DBDNTAG000053	ADDNTAG004508	Dn-Dn	TTCTTTTTAGATGTCGCGAGCTGCG	AATGACAGCCGCACGAAACCCTATC	21	7942	9713	TFEB	6929	52876	TCF3
DBDNTAG000053	ADDNTAG004510	Dn-Dn	TTCTTTTTAGATGTCGCGAGCTGCG	TCGGCTACCCCCTACATCCATAGAC	13	7942	9713	TFEB	246	8438	ALOX15
DBDNTAG000053	ADDNTAG004511	Dn-Dn	TTCTTTTTAGATGTCGCGAGCTGCG	CCCTGATGATAGTAGACCCATATCT	6	7942	9713	TFEB	613266	72070
DBDNTAG000053	ADDNTAG004514	Dn-Dn	TTCTTTTTAGATGTCGCGAGCTGCG	AGATATACAAAATTGAGACACTTAA	12	7942	9713	TFEB	116068	13294	LYSMD3
DBDNTAG000053	ADDNTAG004518	Dn-Dn	TTCTTTTTAGATGTCGCGAGCTGCG	CACCTACACGCCTCTCGCTTCGGCT	12	7942	9713	TFEB	1264	1395	CNN1
DBDNTAG000053	ADDNTAG004522	Dn-Dn	TTCTTTTTAGATGTCGCGAGCTGCG	ATTTCCGGTTATTTTCATATCATT	1	7942	9713	TFEB	1647	6876	GADD45A
DBDNTAG000053	ADDNTAG004533	Dn-Dn	TTCTTTTTAGATGTCGCGAGCTGCG	CCCCTTCTCGATGTTTCCCGTCGCG	1	7942	9713	TFEB	10485
DBDNTAG000053	ADDNTAG004536	Dn-Dn	TTCTTTTTAGATGTCGCGAGCTGCG	TTGGTCAAGATAAACTCCGAAAAGA	1	7942	9713	TFEB	1445	71469	CSK
DBDNTAG000053	ADDNTAG004539	Dn-Dn	TTCTTTTTAGATGTCGCGAGCTGCG	TGAGACTAACGATTAAAATGTTGTG	1	7942	9713	TFEB	4723	2787	NDUFV1
DBDNTAG000053	ADDNTAG004540	Dn-Dn	TTCTTTTTAGATGTCGCGAGCTGCG	AATAAAACACCAATAGCACACGCTG	2	7942	9713	TFEB	199221	8114	DZIP1L
DBDNTAG000053	ADDNTAG004544	Dn-Dn	TTCTTTTTAGATGTCGCGAGCTGCG	TGCATCAACCCAATCCCGCGGGCAT	2	7942	9713	TFEB	10620	10878	ARID3B
DBDNTAG000053	ADDNTAG004545	Dn-Dn	TTCTTTTTAGATGTCGCGAGCTGCG	CTAGTTACACATCTTCACTTATAAA	4	7942	9713	TFEB	64943	6398	NT5DC2
DBDNTAG000053	ADDNTAG004547	Dn-Dn	TTCTTTTTAGATGTCGCGAGCTGCG	CAGCTATTCGAACACAGACTGGATT	2	7942	9713	TFEB	59277	3050	NTN4
DBDNTAG000053	ADDNTAG004549	Dn-Dn	TTCTTTTTAGATGTCGCGAGCTGCG	AGGACGGGCAAGTTGTTGAACTTAG	2	7942	9713	TFEB	598	5989	BCL2L1
DBDNTAG000053	ADDNTAG004551	Dn-Dn	TTCTTTTTAGATGTCGCGAGCTGCG	CCGCGCTCAACCTCCCTGCCACCC	18	7942	9713	TFEB	10664	6173	CTCF
DBDNTAG000053	ADDNTAG004561	Dn-Dn	TTCTTTTTAGATGTCGCGAGCTGCG	CAGTTTACGAGCCGTCATCGACAAT	9	7942	9713	TFEB	254428	70731	SLC41A1
DBDNTAG000053	ADDNTAG004562	Dn-Dn	TTCTTTTTAGATGTCGCGAGCTGCG	TCAAGTCCCGATCCACCCATGACCC	6	7942	9713	TFEB	25800	11347	SLC39A6
DBDNTAG000053	ADDNTAG004563	Dn-Dn	TTCTTTTTAGATGTCGCGAGCTGCG	GTGAGTTTGTTAATTACCAGTACGG	4	7942	9713	TFEB	4317	71618	MMP8
DBDNTAG000053	ADDNTAG004572	Dn-Dn	TTCTTTTTAGATGTCGCGAGCTGCG	CGCTAATAGCAGCTTGGAAGCTCCT	3	7942	9713	TFEB	55790	10883	CSGALNACT1
DBDNTAG000053	ADDNTAG004576	Dn-Dn	TTCTTTTTAGATGTCGCGAGCTGCG	ACCCCGATGACCTTCTGCTCTTATT	3	7942	9713	TFEB	7188	2239	TRAF5
DBDNTAG000053	ADDNTAG004579	Dn-Dn	TTCTTTTTAGATGTCGCGAGCTGCG	CATGCCAGCTTTAACTTGCGTATC	8	7942	9713	TFEB	51382	7932	ATP6V1D
DBDNTAG000053	ADDNTAG004584	Dn-Dn	TTCTTTTTAGATGTCGCGAGCTGCG	TCGACGTATTAAAACTACGTGAATA	1	7942	9713	TFEB	112942	6801	CFAP36
DBDNTAG000053	ADDNTAG004585	Dn-Dn	TTCTTTTTAGATGTCGCGAGCTGCG	AGTCACAGGTTCTAAAGACATTCGT	2	7942	9713	TFEB	3187	4689	HNRNPH1
DBDNTAG000053	ADDNTAG004591	Dn-Dn	TTCTTTTTAGATGTCGCGAGCTGCG	TCTCATTGTCGTGCTTCGCTCAGAA	4	7942	9713	TFEB	29119	71258	CTNNA3
DBDNTAG000053	ADDNTAG004592	Dn-Dn	TTCTTTTTAGATGTCGCGAGCTGCG	ACGTCCATGATCGCACGGTTATCGT	13	7942	9713	TFEB	56097	72003	PCDHGC5
DBDNTAG000053	ADDNTAG004597	Dn-Dn	TTCTTTTTAGATGTCGCGAGCTGCG	TAGCCCTATGCGAATACGACGCCAC	1	7942	9713	TFEB	145482	10905	PTGR2
DBDNTAG000053	ADDNTAG004603	Dn-Dn	TTCTTTTTAGATGTCGCGAGCTGCG	GCTGTCCAAAAGTATACATAAGCAA	1	7942	9713	TFEB	64900	70318	LPIN3
DBDNTAG000053	ADDNTAG004605	Dn-Dn	TTCTTTTTAGATGTCGCGAGCTGCG	TAACGAGCGGGAGGCAAGTACAAAA	16	7942	9713	TFEB	54461	6616	FBXW5
DBDNTAG000053	ADDNTAG004611	Dn-Dn	TTCTTTTTAGATGTCGCGAGCTGCG	CGTGTCTAATTGCGATATAACCAGA	13	7942	9713	TFEB	613266	72070
DBDNTAG000053	ADDNTAG004620	Dn-Dn	TTCTTTTTAGATGTCGCGAGCTGCG	AACGCTAAAGACTGAAACGTGGCTT	1	7942	9713	TFEB	7157	3774	TP53
DBDNTAG000053	ADDNTAG004621	Dn-Dn	TTCTTTTTAGATGTCGCGAGCTGCG	CACGTATTACCACGATATTTTGTGT	1	7942	9713	TFEB	1488	8833	CTBP2
DBDNTAG000053	ADDNTAG004622	Dn-Dn	TTCTTTTTAGATGTCGCGAGCTGCG	TTACTCCCCGCCCGCATTATCTGGG	8	7942	9713	TFEB	23533	9525	PIK3R5
DBDNTAG000053	ADDNTAG004624	Dn-Dn	TTCTTTTTAGATGTCGCGAGCTGCG	TCCACTTCCGCGACACGTTCAGCCC	14	7942	9713	TFEB	60314	8091	C12orf10
DBDNTAG000053	ADDNTAG004625	Dn-Dn	TTCTTTTTAGATGTCGCGAGCTGCG	GACCTAGAGACACCGCGTTAGACGG	14	7942	9713	TFEB	8439	11234	NSMAF
DBDNTAG000053	ADDNTAG004628	Dn-Dn	TTCTTTTTAGATGTCGCGAGCTGCG	GGAACCTCTCACCGGAAATTCTTAT	8	7942	9713	TFEB	283673	71778
DBDNTAG000053	ADDNTAG004644	Dn-Dn	TTCTTTTTAGATGTCGCGAGCTGCG	ATGCGTGAGCAGCAAGCGTGTTGTC	3	7942	9713	TFEB	2277	8353	FIGF
DBDNTAG000053	ADDNTAG004650	Dn-Dn	TTCTTTTTAGATGTCGCGAGCTGCG	AGCTCACTGCTTCAACCGTTCCCCT	13	7942	9713	TFEB	64784	72113	CRTC3
DBDNTAG000053	ADDNTAG004652	Dn-Dn	TTCTTTTTAGATGTCGCGAGCTGCG	CCACCAAATAAGAGCAACGACAGTA	3	7942	9713	TFEB	162540	1610	SPPL2C
DBDNTAG000053	ADDNTAG004654	Dn-Dn	TTCTTTTTAGATGTCGCGAGCTGCG	CTGAATTAAAAACTGTATTTAAACG	1	7942	9713	TFEB	1508	358	CTSB
DBDNTAG000053	ADDNTAG004656	Dn-Dn	TTCTTTTTAGATGTCGCGAGCTGCG	TCCCCTAGGACATCTCACCGCGCC	13	7942	9713	TFEB	10352	10745	WARS2
DBDNTAG000053	ADDNTAG004657	Dn-Dn	TTCTTTTTAGATGTCGCGAGCTGCG	GCGTCCACCACTCTCCCTCCCTGCT	4	7942	9713	TFEB	694	5844	BTG1
DBDNTAG000053	ADDNTAG004661	Dn-Dn	TTCTTTTTAGATGTCGCGAGCTGCG	AAAAATAGAGGCCACACCTGAAAC	7	7942	9713	TFEB	59343	11350	SENP2
DBDNTAG000053	ADDNTAG004663	Dn-Dn	TTCTTTTTAGATGTCGCGAGCTGCG	TGCTTGCATTTTAAGTGAATACGAT	8	7942	9713	TFEB	729447	13787	GAGE2A
DBDNTAG000053	ADDNTAG004664	Dn-Dn	TTCTTTTTAGATGTCGCGAGCTGCG	AACCGGGCGACAAGGTCATTCATAT	8	7942	9713	TFEB	9896	10525	FIG4
DBDNTAG000053	ADDNTAG004665	Dn-Dn	TTCTTTTTAGATGTCGCGAGCTGCG	CCGGACTCTTTTGCGGCTACCTAAG	1	7942	9713	TFEB	10002	11340	NR2E3
DBDNTAG000053	ADDNTAG004671	Dn-Dn	TTCTTTTTAGATGTCGCGAGCTGCG	ACCCTTGACGGGGGTGTATTGTCCT	1	7942	9713	TFEB	308	3879	ANXA5
DBDNTAG000053	ADDNTAG004673	Dn-Dn	TTCTTTTTAGATGTCGCGAGCTGCG	GTAAGGACTCGACCTACTGCTACCA	4	7942	9713	TFEB	5502	1290	PPP1R1A
DBDNTAG000053	ADDNTAG004674	Dn-Dn	TTCTTTTTAGATGTCGCGAGCTGCG	CCCTTAAACCTAAAAGGAGCACTTA	8	7942	9713	TFEB	1133	10557	CHRM5
DBDNTAG000053	ADDNTAG004683	Dn-Dn	TTCTTTTTAGATGTCGCGAGCTGCG	CCCCGTTTTAAATCGATTGTGTGGA	4	7942	9713	TFEB	23281	9746	MTUS2
DBDNTAG000053	ADDNTAG004690	Dn-Dn	TTCTTTTTAGATGTCGCGAGCTGCG	CGGCAAAGCCGACCTGCTCATACAC	11	7942	9713	TFEB	2262	10263	GPC5
DBDNTAG000053	ADDNTAG004696	Dn-Dn	TTCTTTTTAGATGTCGCGAGCTGCG	AAAAGAGGATGCCACGCTTATGCTG	3	7942	9713	TFEB	5890	8346	RAD51B
DBDNTAG000053	ADDNTAG004699	Dn-Dn	TTCTTTTTAGATGTCGCGAGCTGCG	ACCACAGTGACCGGTAGTTTGTTAA	31	7942	9713	TFEB	10579	70302	TACC2
DBDNTAG000053	ADDNTAG004704	Dn-Dn	TTCTTTTTAGATGTCGCGAGCTGCG	ATTCTGTGTTATATATATGGATTA	1	7942	9713	TFEB	5378	9021	PMS1
DBDNTAG000053	ADDNTAG004711	Dn-Dn	TTCTTTTTAGATGTCGCGAGCTGCG	CTTCATCTACAGAGTATAAACCTCC	15	7942	9713	TFEB	4149	377	MAX
DBDNTAG000053	ADDNTAG004712	Dn-Dn	TTCTTTTTAGATGTCGCGAGCTGCG	GCTTACCCGATAATGTGACCCACGG	3	7942	9713	TFEB	7104	6773	TM4SF4
DBDNTAG000053	ADDNTAG004715	Dn-Dn	TTCTTTTTAGATGTCGCGAGCTGCG	CGAATAAAGTATCGTTCGCGCCTGG	9	7942	9713	TFEB	3385	71180	ICAM3
DBDNTAG000053	ADDNTAG004718	Dn-Dn	TTCTTTTTAGATGTCGCGAGCTGCG	TCGCTTATGCACGGTCACAAGCCCC	4	7942	9713	TFEB	54842	11707	MFSD6
DBDNTAG000053	ADDNTAG004724	Dn-Dn	TTCTTTTTAGATGTCGCGAGCTGCG	ATACGAACCGCGCAAGACTGCTACT	8	7942	9713	TFEB	842	4596	CASP9
DBDNTAG000053	ADDNTAG004728	Dn-Dn	TTCTTTTTAGATGTCGCGAGCTGCG	GTCGTAGCCAAGCTGACGACACATC	10	7942	9713	TFEB	83894	1706	TTC29
DBDNTAG000053	ADDNTAG004733	Dn-Dn	TTCTTTTTAGATGTCGCGAGCTGCG	GATCAACGATGCTCAGCGGTCTCAT	4	7942	9713	TFEB	2734	71117	GLG1
DBDNTAG000053	ADDNTAG004738	Dn-Dn	TTCTTTTTAGATGTCGCGAGCTGCG	TGGCACTGCCCGATCCGGTGAAACT	3	7942	9713	TFEB	10248	7440	POP7
DBDNTAG000053	ADDNTAG004742	Dn-Dn	TTCTTTTTAGATGTCGCGAGCTGCG	GTGCTGTACCCAGTTCAGGCTGCAG	12	7942	9713	TFEB	1026	3192	CDKN1A
DBDNTAG000053	ADDNTAG004744	Dn-Dn	TTCTTTTTAGATGTCGCGAGCTGCG	ATCACAAAGAATCTAACAGCAGAAT	3	7942	9713	TFEB	1856	2949	DVL2
DBDNTAG000053	ADDNTAG004750	Dn-Dn	TTCTTTTTAGATGTCGCGAGCTGCG	CTGCAGTGCTACAACTTTACAAATC	10	7942	9713	TFEB	1124	72004	CHN2
DBDNTAG000053	ADDNTAG004752	Dn-Dn	TTCTTTTTAGATGTCGCGAGCTGCG	CCATTCTCCTGCAGGGCGTGGGCCT	1	7942	9713	TFEB		7194
DBDNTAG000053	ADDNTAG004753	Dn-Dn	TTCTTTTTAGATGTCGCGAGCTGCG	AGCCTCACAGCTCAGATCCCTGTTT	2	7942	9713	TFEB	219749	2074	ZNF25
DBDNTAG000053	ADDNTAG004755	Dn-Dn	TTCTTTTTAGATGTCGCGAGCTGCG	TAGCAAGTATTAAGCAGGTCATGTA	11	7942	9713	TFEB	57003	5390	CCDC47
DBDNTAG000053	ADDNTAG004762	Dn-Dn	TTCTTTTTAGATGTCGCGAGCTGCG	ATGGGCAGAAAACCTTTAAACCCAA	8	7942	9713	TFEB	23639	11451	LRRC6
DBDNTAG000053	ADDNTAG004771	Dn-Dn	TTCTTTTTAGATGTCGCGAGCTGCG	CTTGTGCGGATGCATTCTGCCGACC	9	7942	9713	TFEB	30001	2849	ERO1L
DBDNTAG000053	ADDNTAG004774	Dn-Dn	TTCTTTTTAGATGTCGCGAGCTGCG	AGTCTATGTTAACGACTGTAAAGAG	10	7942	9713	TFEB	79005	3364	SCNM1
DBDNTAG000053	ADDNTAG004775	Dn-Dn	TTCTTTTTAGATGTCGCGAGCTGCG	TAATAACCAATGCGCTAACAGCTTA	5	7942	9713	TFEB	284004	9651	HEXDC
DBDNTAG000053	ADDNTAG004776	Dn-Dn	TTCTTTTTAGATGTCGCGAGCTGCG	ACCTTTCGACCACTAATCTGGGTCG	2	7942	9713	TFEB	51506	5518	UFC1
DBDNTAG000053	ADDNTAG004777	Dn-Dn	TTCTTTTTAGATGTCGCGAGCTGCG	TCATAAATGGAAAGATAGAAACAAA	12	7942	9713	TFEB	55703	70943	DKFZp686D10173
DBDNTAG000053	ADDNTAG004779	Dn-Dn	TTCTTTTTAGATGTCGCGAGCTGCG	CCTCAATAGATCGATACTGAGTAAT	3	7942	9713	TFEB	4194	14319	MDM4
DBDNTAG000053	ADDNTAG004788	Dn-Dn	TTCTTTTTAGATGTCGCGAGCTGCG	ACATTTAATCAAAAGCTAATATGAG	1	7942	9713	TFEB	1645	3065	AKR1C1
DBDNTAG000053	ADDNTAG004791	Dn-Dn	TTCTTTTTAGATGTCGCGAGCTGCG	CTTATCCGAAGCCCTAACTTGAGGT	2	7942	9713	TFEB	6609	11258	SMPD1
DBDNTAG000053	ADDNTAG004793	Dn-Dn	TTCTTTTTAGATGTCGCGAGCTGCG	TCCGTTACCCGCTCTGCCTTGATTG	3	7942	9713	TFEB	183	2935	AGT
DBDNTAG000053	ADDNTAG004794	Dn-Dn	TTCTTTTTAGATGTCGCGAGCTGCG	TAAGGATCGGCCTGCCCGCAAGGTT	1	7942	9713	TFEB	51564	8955	HDAC7
DBDNTAG000053	ADDNTAG004796	Dn-Dn	TTCTTTTTAGATGTCGCGAGCTGCG	GGGAGCGGTCCCCTGCGACAAACGG	42	7942	9713	TFEB	23223	6615	RRP12
DBDNTAG000053	ADDNTAG004816	Dn-Dn	TTCTTTTTAGATGTCGCGAGCTGCG	CTCCTTATCCTGGTGGTGATAGTAA	1	7942	9713	TFEB	7104	6773	TM4SF4
DBDNTAG000053	ADDNTAG004822	Dn-Dn	TTCTTTTTAGATGTCGCGAGCTGCG	ATATCGACTTCATAGGAAGACAGAC	8	7942	9713	TFEB	10076	72039	PTPRU
DBDNTAG000053	ADDNTAG004826	Dn-Dn	TTCTTTTTAGATGTCGCGAGCTGCG	ACCGTTTGCGGCACCTACATAGCGT	5	7942	9713	TFEB	11159	54356	RABL2A
DBDNTAG000053	ADDNTAG004828	Dn-Dn	TTCTTTTTAGATGTCGCGAGCTGCG	CCAGTGCTTGGTAAGTGAGTCGAAC	2	7942	9713	TFEB	51421	2910	AMOTL2
DBDNTAG000053	ADDNTAG004832	Dn-Dn	TTCTTTTTAGATGTCGCGAGCTGCG	TTCTGCAAATGAAGTTTGCGAGTCC	24	7942	9713	TFEB	2919	540	CXCL1
DBDNTAG000053	ADDNTAG004834	Dn-Dn	TTCTTTTTAGATGTCGCGAGCTGCG	ATACAGATAGACTGTGTCTCCCCCT	7	7942	9713	TFEB	147111	10767	NOTUM
DBDNTAG000053	ADDNTAG004835	Dn-Dn	TTCTTTTTAGATGTCGCGAGCTGCG	GACCCAGGCACAACAACCATAAGAG	2	7942	9713	TFEB	1277	2004	COL1A1
DBDNTAG000053	ADDNTAG004842	Dn-Dn	TTCTTTTTAGATGTCGCGAGCTGCG	TACACAGCCACATGCGTAGTGCAGT	1	7942	9713	TFEB	10538	9618	BATF
DBDNTAG000053	ADDNTAG004844	Dn-Dn	TTCTTTTTAGATGTCGCGAGCTGCG	CCATTACCCTTGCCACCGTAGTCCC	4	7942	9713	TFEB	11075	4907	STMN2
DBDNTAG000053	ADDNTAG004847	Dn-Dn	TTCTTTTTAGATGTCGCGAGCTGCG	TACTGTCAAGACTTAACCCATAT	3	7942	9713	TFEB	163175	70566	LGI4
DBDNTAG000053	ADDNTAG004856	Dn-Dn	TTCTTTTTAGATGTCGCGAGCTGCG	CGGGCTGAGCTCGGGCAGAGACCCA	3	7942	9713	TFEB	5081	56793	PAX7
DBDNTAG000053	ADDNTAG004858	Dn-Dn	TTCTTTTTAGATGTCGCGAGCTGCG	TCCTCGACATACCGCCCACACTAGT	6	7942	9713	TFEB	80304	10156	C2orf44
DBDNTAG000053	ADDNTAG004862	Dn-Dn	TTCTTTTTAGATGTCGCGAGCTGCG	ACTCGCAACCGCGACGAAAGGTCAT	6	7942	9713	TFEB	1645	3065	AKR1C1
DBDNTAG000053	ADDNTAG004866	Dn-Dn	TTCTTTTTAGATGTCGCGAGCTGCG	CCTTGCCGTGGATGCTCAAGTATAT	5	7942	9713	TFEB	10636	7105	RGS14
DBDNTAG000053	ADDNTAG004868	Dn-Dn	TTCTTTTTAGATGTCGCGAGCTGCG	CGCCCCGGACCACCTCATGAGCACA	3	7942	9713	TFEB	9618	3339	TRAF4
DBDNTAG000053	ADDNTAG004872	Dn-Dn	TTCTTTTTAGATGTCGCGAGCTGCG	ATTACCGAGATCGTACGCCCGGCAT	11	7942	9713	TFEB	54882	8872	ANKHD1
DBDNTAG000053	ADDNTAG004873	Dn-Dn	TTCTTTTTAGATGTCGCGAGCTGCG	TTAAGCGTCCCGTCCCACCTCGCAT	5	7942	9713	TFEB	79078	3753	C1orf50
DBDNTAG000053	ADDNTAG004877	Dn-Dn	TTCTTTTTAGATGTCGCGAGCTGCG	CAGGTACAGATCACTGTATTACATT	16	7942	9713	TFEB	6133	4725	RPL9
DBDNTAG000053	ADDNTAG004878	Dn-Dn	TTCTTTTTAGATGTCGCGAGCTGCG	ATCTTGTTTTCCACAAAGTAGCAAG	17	7942	9713	TFEB	7073	71334	TIAL1
DBDNTAG000053	ADDNTAG004881	Dn-Dn	TTCTTTTTAGATGTCGCGAGCTGCG	TTACCCTCCTTTCGGCCCTCTCCCC	5	7942	9713	TFEB	4188	5143	MDFI
DBDNTAG000053	ADDNTAG004887	Dn-Dn	TTCTTTTTAGATGTCGCGAGCTGCG	CCGCCAAGGTCCATCACGCCCTGCA	1	7942	9713	TFEB	694	5844	BTG1
DBDNTAG000053	ADDNTAG004888	Dn-Dn	TTCTTTTTAGATGTCGCGAGCTGCG	CTCCGCGCCGACTACCTTGGCCGGA	2	7942	9713	TFEB	1144	71724	CHRND
DBDNTAG000053	ADDNTAG004891	Dn-Dn	TTCTTTTTAGATGTCGCGAGCTGCG	TACTTCCTCCACCTTCCTAGTGGCT	4	7942	9713	TFEB	23286
DBDNTAG000053	ADDNTAG004892	Dn-Dn	TTCTTTTTAGATGTCGCGAGCTGCG	ACGCTCGATTTTAAGTCTGAGTAAG	6	7942	9713	TFEB	5013	5285	OTX1
DBDNTAG000053	ADDNTAG004898	Dn-Dn	TTCTTTTTAGATGTCGCGAGCTGCG	GACAAATTTCAACAATGATGAAAGT	5	7942	9713	TFEB	55195	54249	C14orf105
DBDNTAG000053	ADDNTAG004901	Dn-Dn	TTCTTTTTAGATGTCGCGAGCTGCG	CTTGTCCGGATGGTGTCAGAACAAT	6	7942	9713	TFEB	1144	71724	CHRND
DBDNTAG000053	ADDNTAG004905	Dn-Dn	TTCTTTTTAGATGTCGCGAGCTGCG	GCACACCGGCCCTCCCCCACTCGTC	1	7942	9713	TFEB	29119	71258	CTNNA3
DBDNTAG000053	ADDNTAG004909	Dn-Dn	TTCTTTTTAGATGTCGCGAGCTGCG	CAGAGGGCTGACTGCTTGCTGTCAG	7	7942	9713	TFEB	26258	939	BLOC1S6
DBDNTAG000053	ADDNTAG004910	Dn-Dn	TTCTTTTTAGATGTCGCGAGCTGCG	ATCGGTAGTGAGAAGATTTGTAATT	2	7942	9713	TFEB	6285	3757	S100B
DBDNTAG000053	ADDNTAG004913	Dn-Dn	TTCTTTTTAGATGTCGCGAGCTGCG	ACTATTGACACAGTCAAAGGCGATA	12	7942	9713	TFEB	84324	434	SARNP
DBDNTAG000053	ADDNTAG004914	Dn-Dn	TTCTTTTTAGATGTCGCGAGCTGCG	CCCTCCGGCCCCACATCATCCGCCC	1	7942	9713	TFEB	57862	11738	ZNF410
DBDNTAG000053	ADDNTAG004924	Dn-Dn	TTCTTTTTAGATGTCGCGAGCTGCG	ACTCAAACGTGACACTACCTTGAC	4	7942	9713	TFEB	283385	10821	MORN3
DBDNTAG000053	ADDNTAG004926	Dn-Dn	TTCTTTTTAGATGTCGCGAGCTGCG	CACATGTGACTCATCTTGGTTGCAA	3	7942	9713	TFEB	23193	71204	GANAB
DBDNTAG000053	ADDNTAG004932	Dn-Dn	TTCTTTTTAGATGTCGCGAGCTGCG	GCCCGGATATCCAACAATTTAAAGT	7	7942	9713	TFEB	10847	72182	SRCAP
DBDNTAG000053	ADDNTAG004942	Dn-Dn	TTCTTTTTAGATGTCGCGAGCTGCG	CCACCCCTAGTCCCCTCTCACACTA	18	7942	9713	TFEB	59349	4623	KLHL12
DBDNTAG000053	ADDNTAG004945	Dn-Dn	TTCTTTTTAGATGTCGCGAGCTGCG	TGATGGACCAGCATGTCTGATGCTA	3	7942	9713	TFEB	26121	54082	PRPF31
DBDNTAG000053	ADDNTAG004959	Dn-Dn	TTCTTTTTAGATGTCGCGAGCTGCG	CCGGCCGGATCTTACCTTCCTAGGA	7	7942	9713	TFEB	81850	70025	KRTAP1-3
DBDNTAG000053	ADDNTAG004960	Dn-Dn	TTCTTTTTAGATGTCGCGAGCTGCG	TGGGCAATGTTCATATATCGTGTAT	2	7942	9713	TFEB	3957	12112	LGALS2
DBDNTAG000053	ADDNTAG004963	Dn-Dn	TTCTTTTTAGATGTCGCGAGCTGCG	ATGCGTTCAGGTAGCATTGCGGGCC	8	7942	9713	TFEB	4952	71311	OCRL
DBDNTAG000053	ADDNTAG004968	Dn-Dn	TTCTTTTTAGATGTCGCGAGCTGCG	TGTCCTCCTCCTTGCTCTTCTAGTC	9	7942	9713	TFEB	114609	9750	TIRAP
DBDNTAG000053	ADDNTAG004970	Dn-Dn	TTCTTTTTAGATGTCGCGAGCTGCG	TGACCATCTCACAAAGTCCTATGTA	1	7942	9713	TFEB	5802	8703	PTPRS
DBDNTAG000053	ADDNTAG004975	Dn-Dn	TTCTTTTTAGATGTCGCGAGCTGCG	ATCCGAAGTAAGATAATGCATGCGT	3	7942	9713	TFEB	23286
DBDNTAG000053	ADDNTAG004977	Dn-Dn	TTCTTTTTAGATGTCGCGAGCTGCG	ACCACGTCACAGTCTATCAGATGTC	2	7942	9713	TFEB	5534	8316	PPP3R1
DBDNTAG000053	ADDNTAG004982	Dn-Dn	TTCTTTTTAGATGTCGCGAGCTGCG	CTCTAAATCACCGTAGCCCCACCCA	9	7942	9713	TFEB	6373	5588	CXCL11
DBDNTAG000053	ADDNTAG004983	Dn-Dn	TTCTTTTTAGATGTCGCGAGCTGCG	AATTCAGTTGCTGTTAATAAGGGAT	3	7942	9713	TFEB	64395	4516	FLJ13057
DBDNTAG000053	ADDNTAG004984	Dn-Dn	TTCTTTTTAGATGTCGCGAGCTGCG	TTTTACTCCGCCGATCCCGTGATAG	12	7942	9713	TFEB	2248	53883	FGF3
DBDNTAG000053	ADDNTAG004985	Dn-Dn	TTCTTTTTAGATGTCGCGAGCTGCG	CTCCTTAGCGGTCGCCCCCCCTAGA	2	7942	9713	TFEB	55805	70192	LRP2BP
DBDNTAG000053	ADDNTAG004986	Dn-Dn	TTCTTTTTAGATGTCGCGAGCTGCG	GGCGCTGTCTACCGTGCTGCCCCAG	16	7942	9713	TFEB	207	5348	AKT1
DBDNTAG000053	ADDNTAG004990	Dn-Dn	TTCTTTTTAGATGTCGCGAGCTGCG	AGGTGATATGACTAAATATTAACA	6	7942	9713	TFEB	4632	5471	MYL1
DBDNTAG000053	ADDNTAG004994	Dn-Dn	TTCTTTTTAGATGTCGCGAGCTGCG	ACGTACGCGGACTACGGCTTTCCAT	3	7942	9713	TFEB	5985	3772	RFC5
DBDNTAG000053	ADDNTAG005004	Dn-Dn	TTCTTTTTAGATGTCGCGAGCTGCG	GTTCCTACAACCCTGCGATGGCACT	2	7942	9713	TFEB	23092	14545	ARHGAP26
DBDNTAG000053	ADDNTAG005006	Dn-Dn	TTCTTTTTAGATGTCGCGAGCTGCG	GCACCCTATGCCACCAAAGGTTGAT	4	7942	9713	TFEB	10002	11340	NR2E3
DBDNTAG000053	ADDNTAG005008	Dn-Dn	TTCTTTTTAGATGTCGCGAGCTGCG	AGGCACACCAATACCACCGCATTTC	1	7942	9713	TFEB	83862	2151	TMEM120A
DBDNTAG000053	ADDNTAG005009	Dn-Dn	TTCTTTTTAGATGTCGCGAGCTGCG	ATTCGTCCCTCTGATTCTCTTCGCG	4	7942	9713	TFEB	84908	7670	FAM136A
DBDNTAG000053	ADDNTAG005022	Dn-Dn	TTCTTTTTAGATGTCGCGAGCTGCG	ATATGTTTTACGCAGTACATTAAA	4	7942	9713	TFEB	8019	12575	BRD3
DBDNTAG000053	ADDNTAG005037	Dn-Dn	TTCTTTTTAGATGTCGCGAGCTGCG	GGATGTAAATCACCCTATCATAAAT	3	7942	9713	TFEB	1508	358	CTSB
DBDNTAG000053	ADDNTAG005040	Dn-Dn	TTCTTTTTAGATGTCGCGAGCTGCG	AACTATTAGTACCGAATCGAAGCGA	1	7942	9713	TFEB	7267	70310	TTC3
DBDNTAG000053	ADDNTAG005042	Dn-Dn	TTCTTTTTAGATGTCGCGAGCTGCG	GGTCAAGTTGGACTATTGAACAAAT	2	7942	9713	TFEB	79696	4218	ZC2HC1C
DBDNTAG000053	ADDNTAG005043	Dn-Dn	TTCTTTTTAGATGTCGCGAGCTGCG	CGGACGGTCTATATACCGCGCTGAA	4	7942	9713	TFEB	653808	8524	ZG16
DBDNTAG000053	ADDNTAG005052	Dn-Dn	TTCTTTTTAGATGTCGCGAGCTGCG	CTTACTCATAGCAGTTAGGACCTGT	3	7942	9713	TFEB	23780	4309	APOL2
DBDNTAG000053	ADDNTAG005057	Dn-Dn	TTCTTTTTAGATGTCGCGAGCTGCG	AACGCAAATTTAGTCGATAAAAAAA	10	7942	9713	TFEB	284348	10811	LYPD5
DBDNTAG000053	ADDNTAG005065	Dn-Dn	TTCTTTTTAGATGTCGCGAGCTGCG	GCGATCTACTAGCCAAATGTTAAAC	2	7942	9713	TFEB	196264	53857	MPZL3
DBDNTAG000053	ADDNTAG005073	Dn-Dn	TTCTTTTTAGATGTCGCGAGCTGCG	ACCCCGCTTTGCCACCCCTCCCGCG	4	7942	9713	TFEB	9684	2956	LRRC14
DBDNTAG000053	ADDNTAG005074	Dn-Dn	TTCTTTTTAGATGTCGCGAGCTGCG	CCTTGCTACTGCTACCCCCTTTTTT	1	7942	9713	TFEB	5664	4956	PSEN2
DBDNTAG000053	ADDNTAG005079	Dn-Dn	TTCTTTTTAGATGTCGCGAGCTGCG	CACGCTGCTCCAGACCTAGTAATTC	1	7942	9713	TFEB	2187	70636	FANCB
DBDNTAG000053	ADDNTAG005083	Dn-Dn	TTCTTTTTAGATGTCGCGAGCTGCG	GGCCTCACTCCGCGGACTGTATTCG	10	7942	9713	TFEB	6548	7247	SLC9A1
DBDNTAG000053	ADDNTAG005090	Dn-Dn	TTCTTTTTAGATGTCGCGAGCTGCG	CGACCTGAACTTTTTTCCGTGTTGT	11	7942	9713	TFEB	79165	7646	LENG1
DBDNTAG000053	ADDNTAG005092	Dn-Dn	TTCTTTTTAGATGTCGCGAGCTGCG	CGTTCTTCGCTGGGCCTCGACGCCTCTGTCCG	1	7942	9713	TFEB	93426	9395	SYCE1
DBDNTAG000053	ADDNTAG005095	Dn-Dn	TTCTTTTTAGATGTCGCGAGCTGCG	ATACCGATTGAGCGAACCTCGCGTA	4	7942	9713	TFEB		13197
DBDNTAG000053	ADDNTAG005096	Dn-Dn	TTCTTTTTAGATGTCGCGAGCTGCG	CCCAACCCCTCGGGTACCCTCCACG	1	7942	9713	TFEB	157773	2211	C8orf48
DBDNTAG000053	ADDNTAG005097	Dn-Dn	TTCTTTTTAGATGTCGCGAGCTGCG	CAGCCAACAGGTCAGACCCTGAACT	7	7942	9713	TFEB	2208	7302	FCER2
DBDNTAG000053	ADDNTAG005098	Dn-Dn	TTCTTTTTAGATGTCGCGAGCTGCG	AAAGTCCATTCCCTCAATCTTGCAC	4	7942	9713	TFEB	63908	10921	NAPB
DBDNTAG000053	ADDNTAG005100	Dn-Dn	TTCTTTTTAGATGTCGCGAGCTGCG	CCCGTATTATTGTTTAAACGACAGT	7	7942	9713	TFEB	222487	14795	GPR97
DBDNTAG000053	ADDNTAG005108	Dn-Dn	TTCTTTTTAGATGTCGCGAGCTGCG	TAACACACACGCGCGTTCTCTGCGC	3	7942	9713	TFEB	9175	53107	MAP3K13
DBDNTAG000053	ADDNTAG005109	Dn-Dn	TTCTTTTTAGATGTCGCGAGCTGCG	CAGACGGCGGTCCGTGGGAGCTCCG	8	7942	9713	TFEB	5936	9996	RBM4
DBDNTAG000053	ADDNTAG005112	Dn-Dn	TTCTTTTTAGATGTCGCGAGCTGCG	TCGTGTCGCTACCTCCGGCGCCCCC	13	7942	9713	TFEB	4696	12185	NDUFA3
DBDNTAG000053	ADDNTAG005113	Dn-Dn	TTCTTTTTAGATGTCGCGAGCTGCG	TCCCACCCAAAGGCAATTCCCAAGG	11	7942	9713	TFEB	2262	10263	GPC5
DBDNTAG000053	ADDNTAG005125	Dn-Dn	TTCTTTTTAGATGTCGCGAGCTGCG	CCCTGCTTGCTCGAGGACGGATGGA	12	7942	9713	TFEB	10392	2450	NOD1
DBDNTAG000053	ADDNTAG005135	Dn-Dn	TTCTTTTTAGATGTCGCGAGCTGCG	GCACAAAGCCAAGACGACTAATCCT	10	7942	9713	TFEB	4088	4690	SMAD3
DBDNTAG000053	ADDNTAG005137	Dn-Dn	TTCTTTTTAGATGTCGCGAGCTGCG	AGTTGCAAGCTGACCGCCTAACATC	7	7942	9713	TFEB	6502	4656	SKP2
DBDNTAG000053	ADDNTAG005140	Dn-Dn	TTCTTTTTAGATGTCGCGAGCTGCG	ATGCTATAGAACTCTAATCAAGTTA	4	7942	9713	TFEB	259173
DBDNTAG000053	ADDNTAG005148	Dn-Dn	TTCTTTTTAGATGTCGCGAGCTGCG	CCCGCCCACGCCCTGCCCGCCACTT	17	7942	9713	TFEB	159989	2276	CCDC67
DBDNTAG000053	ADDNTAG005149	Dn-Dn	TTCTTTTTAGATGTCGCGAGCTGCG	ACCGTCCCCTCCCCTCTCCTTCTGC	5	7942	9713	TFEB	65061	11154	CDK15
DBDNTAG000053	ADDNTAG005152	Dn-Dn	TTCTTTTTAGATGTCGCGAGCTGCG	GAGTCGGGGGGTTGCATGATGGTAA	15	7942	9713	TFEB	5970	9032	RELA
DBDNTAG000053	ADDNTAG005156	Dn-Dn	TTCTTTTTAGATGTCGCGAGCTGCG	GGCATCTCGCGTACGCCATCACTCA	8	7942	9713	TFEB	10011
DBDNTAG000053	ADDNTAG005161	Dn-Dn	TTCTTTTTAGATGTCGCGAGCTGCG	GTTCTTAACGATCCCCCCAAAATAG	9	7942	9713	TFEB	9063	6490	PIAS2
DBDNTAG000053	ADDNTAG005164	Dn-Dn	TTCTTTTTAGATGTCGCGAGCTGCG	CCGCCGACACACACAACCCGCGAAT	9	7942	9713	TFEB	59338	6102	PLEKHA1
DBDNTAG000053	ADDNTAG005167	Dn-Dn	TTCTTTTTAGATGTCGCGAGCTGCG	CTAGTCCACGCACCAACTGTTTTAT	3	7942	9713	TFEB	441177	71515
DBDNTAG000053	ADDNTAG005169	Dn-Dn	TTCTTTTTAGATGTCGCGAGCTGCG	GGGAGGCCCCTTCCACAGCTAGTCG	3	7942	9713	TFEB	3178	3975	HNRNPA1
DBDNTAG000053	ADDNTAG005171	Dn-Dn	TTCTTTTTAGATGTCGCGAGCTGCG	CGATGGAGTATTGCGAGCACAAAAC	3	7942	9713	TFEB	84957	7825	RELT
DBDNTAG000053	ADDNTAG005172	Dn-Dn	TTCTTTTTAGATGTCGCGAGCTGCG	CGATCACCTTGTTTCCCTTTCATTA	7	7942	9713	TFEB	4878	5718	NPPA
DBDNTAG000053	ADDNTAG005173	Dn-Dn	TTCTTTTTAGATGTCGCGAGCTGCG	CGACCAGCAGAGATAACTAGGAACA	1	7942	9713	TFEB	83746	5892	L3MBTL2
DBDNTAG000053	ADDNTAG005174	Dn-Dn	TTCTTTTTAGATGTCGCGAGCTGCG	TCAAAATTGAAGGAATCGCAAGTGG	2	7942	9713	TFEB	55422	6496	DKFZp686L0787
DBDNTAG000053	ADDNTAG005178	Dn-Dn	TTCTTTTTAGATGTCGCGAGCTGCG	CCCTCTCTCTAACAGTAACCTACAT	8	7942	9713	TFEB	56983	1674	POGLUT1
DBDNTAG000053	ADDNTAG005183	Dn-Dn	TTCTTTTTAGATGTCGCGAGCTGCG	ATGACACAGGTCATTTTAGGCGGGG	7	7942	9713	TFEB	56904	6148	SH3GLB2
DBDNTAG000053	ADDNTAG005188	Dn-Dn	TTCTTTTTAGATGTCGCGAGCTGCG	CAAGTGCCCAGAGCACCATCAACCG	2	7942	9713	TFEB	129401	11490	NUP35
DBDNTAG000053	ADDNTAG005195	Dn-Dn	TTCTTTTTAGATGTCGCGAGCTGCG	AGGGGTCTTTATCATGCTAACTATA	4	7942	9713	TFEB	7745	55846	ZKSCAN8
DBDNTAG000053	ADDNTAG005196	Dn-Dn	TTCTTTTTAGATGTCGCGAGCTGCG	CAAAGAAATCGCAAATTGAGAATAC	6	7942	9713	TFEB	79023	2716	NUP37
DBDNTAG000053	ADDNTAG005197	Dn-Dn	TTCTTTTTAGATGTCGCGAGCTGCG	CCCCACATCCGGCCGGATCACCTAA	18	7942	9713	TFEB	55650	3098	PIGV
DBDNTAG000053	ADDNTAG005199	Dn-Dn	TTCTTTTTAGATGTCGCGAGCTGCG	AGCACGCTAGGTAGCGGCCGATCGT	8	7942	9713	TFEB	122945	11014	NOXRED1
DBDNTAG000053	ADDNTAG005200	Dn-Dn	TTCTTTTTAGATGTCGCGAGCTGCG	GAGCTTAATCTTACCACCCGTTCAA	3	7942	9713	TFEB	2531	4770	KDSR
DBDNTAG000053	ADDNTAG005202	Dn-Dn	TTCTTTTTAGATGTCGCGAGCTGCG	CAGCATACTATCCTCATAACATTTG	1	7942	9713	TFEB	440200	55080
DBDNTAG000053	ADDNTAG005207	Dn-Dn	TTCTTTTTAGATGTCGCGAGCTGCG	CGGTGTTACCCACTTTTAGCACAGA	26	7942	9713	TFEB	59349	4623	KLHL12
DBDNTAG000053	ADDNTAG005213	Dn-Dn	TTCTTTTTAGATGTCGCGAGCTGCG	CCTGCGATCGTTCATATCCATAATG	10	7942	9713	TFEB	83851	14125	SYT16
DBDNTAG000053	ADDNTAG005215	Dn-Dn	TTCTTTTTAGATGTCGCGAGCTGCG	CCCTTACCCACAACTAGATAAAAAC	7	7942	9713	TFEB	29126	13856	CD274
DBDNTAG000053	ADDNTAG005217	Dn-Dn	TTCTTTTTAGATGTCGCGAGCTGCG	GGGCTTGTGAAATGGCACAATCTGT	2	7942	9713	TFEB	4154	11430	MBNL1
DBDNTAG000053	ADDNTAG005222	Dn-Dn	TTCTTTTTAGATGTCGCGAGCTGCG	TAATGATATATACGATAAAACCGTG	2	7942	9713	TFEB	8976	10576	WASL
DBDNTAG000053	ADDNTAG005224	Dn-Dn	TTCTTTTTAGATGTCGCGAGCTGCG	CTTCGCCACCTACACCGGCGGCCTC	9	7942	9713	TFEB	55422	6496	DKFZp686L0787
DBDNTAG000053	ADDNTAG005225	Dn-Dn	TTCTTTTTAGATGTCGCGAGCTGCG	GAATTGGGAAGAGCTGAATTAAGAA	4	7942	9713	TFEB	695	53007	BTK
DBDNTAG000053	ADDNTAG005226	Dn-Dn	TTCTTTTTAGATGTCGCGAGCTGCG	GGATCAGAACAACTGTCGGACCCGG	7	7942	9713	TFEB	284403	7773	WDR62
DBDNTAG000053	ADDNTAG005227	Dn-Dn	TTCTTTTTAGATGTCGCGAGCTGCG	GAAGGGCTAATGTAGAGTCGATGCC	6	7942	9713	TFEB	6253	7327	RTN2
DBDNTAG000053	ADDNTAG005232	Dn-Dn	TTCTTTTTAGATGTCGCGAGCTGCG	ACCGATACTTGGGATTGCACACAAA	10	7942	9713	TFEB	27086	8945	FOXP1
DBDNTAG000053	ADDNTAG005238	Dn-Dn	TTCTTTTTAGATGTCGCGAGCTGCG	GACATCAATCACGTTGCCCCTCCCA	1	7942	9713	TFEB	374383	70603	NCR3LG1
DBDNTAG000053	ADDNTAG005242	Dn-Dn	TTCTTTTTAGATGTCGCGAGCTGCG	TTCTCCCGGCCCCCGTCTGCAATCT	3	7942	9713	TFEB	2253	70172	FGF8
DBDNTAG000053	ADDNTAG005244	Dn-Dn	TTCTTTTTAGATGTCGCGAGCTGCG	AAACTCCAGTACAAGAGCCCGATAA	20	7942	9713	TFEB	19	70284	ABCA1
DBDNTAG000053	ADDNTAG005251	Dn-Dn	TTCTTTTTAGATGTCGCGAGCTGCG	AGAATCAGATCGTTGGCCTTCACTA	11	7942	9713	TFEB	27111	4161	SDCBP2
DBDNTAG000053	ADDNTAG005254	Dn-Dn	TTCTTTTTAGATGTCGCGAGCTGCG	CGGACAGTTGTCACATGAGACTCCA	12	7942	9713	TFEB	6827	4185	SUPT4H1
DBDNTAG000053	ADDNTAG005255	Dn-Dn	TTCTTTTTAGATGTCGCGAGCTGCG	ATAGGATGATCCTTAAAAACACGGC	2	7942	9713	TFEB	9735	72156	KNTC1
DBDNTAG000053	ADDNTAG005256	Dn-Dn	TTCTTTTTAGATGTCGCGAGCTGCG	TCACTGCTGATACCAGGTTAGTCAC	2	7942	9713	TFEB	7690	11184	ZNF131
DBDNTAG000053	ADDNTAG005261	Dn-Dn	TTCTTTTTAGATGTCGCGAGCTGCG	CTTGGTAGGCTTGTAATACCAAAAT	11	7942	9713	TFEB	157506	71203	RDH10
DBDNTAG000053	ADDNTAG005263	Dn-Dn	TTCTTTTTAGATGTCGCGAGCTGCG	CCACTTGCGCGGCTTTGCTGCCCT	2	7942	9713	TFEB	638	3740	BIK
DBDNTAG000053	ADDNTAG005264	Dn-Dn	TTCTTTTTAGATGTCGCGAGCTGCG	CCCATAGCCTTCTATCATCAGTCCC	3	7942	9713	TFEB	5916	71679	NR1B3
DBDNTAG000053	ADDNTAG005265	Dn-Dn	TTCTTTTTAGATGTCGCGAGCTGCG	GTCAGGAAGTCCCAGTTGGATTACC	2	7942	9713	TFEB	23476	71377	BRD4
DBDNTAG000053	ADDNTAG005270	Dn-Dn	TTCTTTTTAGATGTCGCGAGCTGCG	CCTAGTCCGGAAGAGTAAGATTAAA	2	7942	9713	TFEB	5711	7647	PSMD5
DBDNTAG000053	ADDNTAG005278	Dn-Dn	TTCTTTTTAGATGTCGCGAGCTGCG	ATATAGATGGGGAAACAGTGCATTC	6	7942	9713	TFEB	256355	13166
DBDNTAG000053	ADDNTAG005282	Dn-Dn	TTCTTTTTAGATGTCGCGAGCTGCG	CATTCCAAGGAGGAAATGACAATGG	1	7942	9713	TFEB	1445	71469	CSK
DBDNTAG000053	ADDNTAG005283	Dn-Dn	TTCTTTTTAGATGTCGCGAGCTGCG	TGCTGGACCTTACCTGTTCCCCATT	1	7942	9713	TFEB	64091	11370	POPDC2
DBDNTAG000053	ADDNTAG005285	Dn-Dn	TTCTTTTTAGATGTCGCGAGCTGCG	CGACCTTTTCCTTGCGCCCTATTCT	4	7942	9713	TFEB	84700	70297	MYO18B
DBDNTAG000053	ADDNTAG005287	Dn-Dn	TTCTTTTTAGATGTCGCGAGCTGCG	CTGATACTGAGGGCGCACAATGTAC	6	7942	9713	TFEB	349149
DBDNTAG000053	ADDNTAG005289	Dn-Dn	TTCTTTTTAGATGTCGCGAGCTGCG	CTCTGCCATGACGCACGGCACGGTG	5	7942	9713	TFEB	10962	3085	MLLT11
DBDNTAG000053	ADDNTAG005295	Dn-Dn	TTCTTTTTAGATGTCGCGAGCTGCG	TGGTTTTGGAATCAGGTCGCCCAGG	9	7942	9713	TFEB	821	3789	CANX
DBDNTAG000053	ADDNTAG005299	Dn-Dn	TTCTTTTTAGATGTCGCGAGCTGCG	ACGTATTCCGCGGGGACCAGTCCGG	3	7942	9713	TFEB	10268	11921	RAMP3
DBDNTAG000053	ADDNTAG005301	Dn-Dn	TTCTTTTTAGATGTCGCGAGCTGCG	TCAGCCCCCCCCTTGACTTACCATC	2	7942	9713	TFEB	49856	7939	WRAP73
DBDNTAG000053	ADDNTAG005314	Dn-Dn	TTCTTTTTAGATGTCGCGAGCTGCG	CAGCCTGCGTGTCAGAGGCACGTCC	2	7942	9713	TFEB	4088	4690	SMAD3
DBDNTAG000053	ADDNTAG005315	Dn-Dn	TTCTTTTTAGATGTCGCGAGCTGCG	GCACAGCATCCACAATCTTTTAAAT	4	7942	9713	TFEB	353324	54438	SPATA12
DBDNTAG000053	ADDNTAG005316	Dn-Dn	TTCTTTTTAGATGTCGCGAGCTGCG	GTATGCCGATATCGTATATTCTGGC	16	7942	9713	TFEB	23326	56075	USP22
DBDNTAG000053	ADDNTAG005330	Dn-Dn	TTCTTTTTAGATGTCGCGAGCTGCG	CGGGACAGAATACCCTTACAAACGT	1	7942	9713	TFEB	50832	54813	TAS2R4
DBDNTAG000053	ADDNTAG005334	Dn-Dn	TTCTTTTTAGATGTCGCGAGCTGCG	TGTAGCCTGTTATTAAAGCCCAAACAAGATTTCGAAACA	1	7942	9713	TFEB	8314	3760	BAP1
DBDNTAG000053	ADDNTAG005339	Dn-Dn	TTCTTTTTAGATGTCGCGAGCTGCG	TGCGGTTAGGGAGAGGGACGGGTTC	1	7942	9713	TFEB	8019	12575	BRD3
DBDNTAG000053	ADDNTAG005344	Dn-Dn	TTCTTTTTAGATGTCGCGAGCTGCG	CGATACTAATTTGGCACATTCTACG	3	7942	9713	TFEB	57819	6601	LSM2
DBDNTAG000053	ADDNTAG005350	Dn-Dn	TTCTTTTTAGATGTCGCGAGCTGCG	TATTATAGCCAGTTCAGTCACGTGC	29	7942	9713	TFEB	605	53866	BCL7A
DBDNTAG000053	ADDNTAG005353	Dn-Dn	TTCTTTTTAGATGTCGCGAGCTGCG	TTGCAATTGGGCATTCCGCTTCCTG	5	7942	9713	TFEB	29926	4519	GMPPA
DBDNTAG000053	ADDNTAG005355	Dn-Dn	TTCTTTTTAGATGTCGCGAGCTGCG	TAACCCCCCCAACCCTCGCACCCGA	2	7942	9713	TFEB	56605	10340	ERO1LB
DBDNTAG000053	ADDNTAG005358	Dn-Dn	TTCTTTTTAGATGTCGCGAGCTGCG	CAAGTAAGAAGGGAGTATCAAGTTC	19	7942	9713	TFEB	1026	3192	CDKN1A
DBDNTAG000053	ADDNTAG005362	Dn-Dn	TTCTTTTTAGATGTCGCGAGCTGCG	GTAGAAGTGAATTTCAACAAGGCTT	2	7942	9713	TFEB	1832	70298	DSP
DBDNTAG000053	ADDNTAG005363	Dn-Dn	TTCTTTTTAGATGTCGCGAGCTGCG	CCTCTCACGCAACCTGCCCTCAGGT	1	7942	9713	TFEB	54815	6923	GATAD2A
DBDNTAG000053	ADDNTAG005368	Dn-Dn	TTCTTTTTAGATGTCGCGAGCTGCG	TTGAACGCCCACTGCAGTATACCAC	3	7942	9713	TFEB	83548	10305	COG3
DBDNTAG000053	ADDNTAG005378	Dn-Dn	TTCTTTTTAGATGTCGCGAGCTGCG	TAAAAAAATATTCTGTAAGAAGTAAA	1	7942	9713	TFEB	51343	6019	FZR1
DBDNTAG000053	ADDNTAG005386	Dn-Dn	TTCTTTTTAGATGTCGCGAGCTGCG	AAACACCGCTTAAACGCAAGCGCAA	3	7942	9713	TFEB	5195	4964	PEX14
DBDNTAG000053	ADDNTAG005388	Dn-Dn	TTCTTTTTAGATGTCGCGAGCTGCG	CCCCTCCCCTGTCCGTTGAAGTTTT	3	7942	9713	TFEB	51564	8955	HDAC7
DBDNTAG000053	ADDNTAG005390	Dn-Dn	TTCTTTTTAGATGTCGCGAGCTGCG	ATTGGTTTTTAGAACTACTTCATTA	20	7942	9713	TFEB	8836	2571	GGH
DBDNTAG000053	ADDNTAG005394	Dn-Dn	TTCTTTTTAGATGTCGCGAGCTGCG	ACTTCGCAACCACTCAAACCGTCCG	4	7942	9713	TFEB	221955	71216	DAGLB
DBDNTAG000053	ADDNTAG005400	Dn-Dn	TTCTTTTTAGATGTCGCGAGCTGCG	GCTCTTAGGCGGTACATTATTGGAG	3	7942	9713	TFEB	56891	13142	LGALS14
DBDNTAG000053	ADDNTAG005401	Dn-Dn	TTCTTTTTAGATGTCGCGAGCTGCG	CTGAATCCTCGAGAGGGTTGGGGAA	11	7942	9713	TFEB	27183	11412	VPS4A
DBDNTAG000053	ADDNTAG005409	Dn-Dn	TTCTTTTTAGATGTCGCGAGCTGCG	CGCTCCCCCCCACAGTCATGGCTAC	11	7942	9713	TFEB	84954	10052	MPND
DBDNTAG000053	ADDNTAG005414	Dn-Dn	TTCTTTTTAGATGTCGCGAGCTGCG	AAAATAATATTACTCAGAATTAAGG	1	7942	9713	TFEB	9833	7099	MELK
DBDNTAG000053	ADDNTAG005417	Dn-Dn	TTCTTTTTAGATGTCGCGAGCTGCG	GCGGACTACCCTTGTGCTATGGTAC	5	7942	9713	TFEB	8568	2886	RRP1
DBDNTAG000053	ADDNTAG005420	Dn-Dn	TTCTTTTTAGATGTCGCGAGCTGCG	CGGGCGCTCGCAGAGCCTACTCACG	1	7942	9713	TFEB	1500	392	CTNND1
DBDNTAG000053	ADDNTAG005427	Dn-Dn	TTCTTTTTAGATGTCGCGAGCTGCG	ATGAGTAACGTTAGCCCGAGACCAG	22	7942	9713	TFEB	219539	72008	YPEL4
DBDNTAG000053	ADDNTAG005432	Dn-Dn	TTCTTTTTAGATGTCGCGAGCTGCG	GTGAGACGCCCACGATAATATATAT	1	7942	9713	TFEB	285033	71811
DBDNTAG000053	ADDNTAG005440	Dn-Dn	TTCTTTTTAGATGTCGCGAGCTGCG	TTAATAGCAGGTGCTTCGTTGCACT	4	7942	9713	TFEB	56106	71711	PCDHGA10
DBDNTAG000053	ADDNTAG005441	Dn-Dn	TTCTTTTTAGATGTCGCGAGCTGCG	ATAGCTGTGATGGTTGGTTTTCATT	1	7942	9713	TFEB	7203	5319	CCT3
DBDNTAG000053	ADDNTAG005443	Dn-Dn	TTCTTTTTAGATGTCGCGAGCTGCG	CATGCAATGTGGCATTATCTCAGAC	36	7942	9713	TFEB	10629	4779	TAF6L
DBDNTAG000053	ADDNTAG005445	Dn-Dn	TTCTTTTTAGATGTCGCGAGCTGCG	CGAAATAGCATGGCCCACAAAGTTA	7	7942	9713	TFEB	22974	3600	HCTP4
DBDNTAG000053	ADDNTAG005449	Dn-Dn	TTCTTTTTAGATGTCGCGAGCTGCG	CTCTTGGTGCGCCGCCCGCAGCAGC	1	7942	9713	TFEB	57530	72217	CGN
DBDNTAG000053	ADDNTAG005450	Dn-Dn	TTCTTTTTAGATGTCGCGAGCTGCG	AGCCCAATTGAAACCATATCGTACT	3	7942	9713	TFEB	6271	5964	S100A1
DBDNTAG000053	ADDNTAG005451	Dn-Dn	TTCTTTTTAGATGTCGCGAGCTGCG	TAAGCAATGAGTAGGGTTCAACACC	21	7942	9713	TFEB	221060	8538	C10orf111
DBDNTAG000053	ADDNTAG005469	Dn-Dn	TTCTTTTTAGATGTCGCGAGCTGCG	CTAACTCAATCGTACCATCTATCTT	6	7942	9713	TFEB	57410	6792	SCYL1
DBDNTAG000053	ADDNTAG005473	Dn-Dn	TTCTTTTTAGATGTCGCGAGCTGCG	AGCCCCAACTCTATAATCTAATTTA	8	7942	9713	TFEB	64170	5439	CARD9
DBDNTAG000053	ADDNTAG005492	Dn-Dn	TTCTTTTTAGATGTCGCGAGCTGCG	GCAAGAGACATGGACAACCGCGTAC	1	7942	9713	TFEB	149095	14276	DCST1
DBDNTAG000053	ADDNTAG005493	Dn-Dn	TTCTTTTTAGATGTCGCGAGCTGCG	CCATCAGGCACCATGCCTTCCATTC	8	7942	9713	TFEB	23310	3003	NCAPD3
DBDNTAG000053	ADDNTAG005498	Dn-Dn	TTCTTTTTAGATGTCGCGAGCTGCG	AATCTACTATCAACCCGCGAAGAAG	9	7942	9713	TFEB	113278	6168	SLC52A3
DBDNTAG000053	ADDNTAG005499	Dn-Dn	TTCTTTTTAGATGTCGCGAGCTGCG	GCCAAAGGCCGACTACATTAAAACA	1	7942	9713	TFEB	8292	71612	COLQ
DBDNTAG000053	ADDNTAG005500	Dn-Dn	TTCTTTTTAGATGTCGCGAGCTGCG	TCATCTCCCGGAGTGGATACCTCCG	4	7942	9713	TFEB	3558	14594	IL2
DBDNTAG000053	ADDNTAG005503	Dn-Dn	TTCTTTTTAGATGTCGCGAGCTGCG	TCCTTTTCCTGCACCTCTCTTCAGC	4	7942	9713	TFEB	9659	1651	PDE4DIP
DBDNTAG000053	ADDNTAG005504	Dn-Dn	TTCTTTTTAGATGTCGCGAGCTGCG	CCGCCCAACTCTTTCAAAACCCAAA	12	7942	9713	TFEB	894	6359	CCND2
DBDNTAG000053	ADDNTAG005506	Dn-Dn	TTCTTTTTAGATGTCGCGAGCTGCG	CCGCATCATAGCACCCCTCTTTACC	1	7942	9713	TFEB	148738	12873	HFE2
DBDNTAG000053	ADDNTAG005509	Dn-Dn	TTCTTTTTAGATGTCGCGAGCTGCG	CACGTTGTACCCGGCAGATAAAGTC	1	7942	9713	TFEB	894	6359	CCND2
DBDNTAG000053	ADDNTAG005524	Dn-Dn	TTCTTTTTAGATGTCGCGAGCTGCG	CCAGGGGGATTGAATAACACCGATG	2	7942	9713	TFEB	222643	8470	MUXA
DBDNTAG000053	ADDNTAG005529	Dn-Dn	TTCTTTTTAGATGTCGCGAGCTGCG	GTCTCCATGCATGGACATGAGTATA	1	7942	9713	TFEB	9906	53536	SLC35E2
DBDNTAG000053	ADDNTAG005530	Dn-Dn	TTCTTTTTAGATGTCGCGAGCTGCG	CGGCACATATTCTACGTTAAATAAT	10	7942	9713	TFEB	23126	10876	POGZ
DBDNTAG000053	ADDNTAG005535	Dn-Dn	TTCTTTTTAGATGTCGCGAGCTGCG	GATGCCTTTATACAGTTATCCCCAT	4	7942	9713	TFEB	117157	12269	SH2D1B
DBDNTAG000053	ADDNTAG005537	Dn-Dn	TTCTTTTTAGATGTCGCGAGCTGCG	CTTATTTACAATCAAATCAAAACTA	1	7942	9713	TFEB	4176	6643	MCM7
DBDNTAG000053	ADDNTAG005539	Dn-Dn	TTCTTTTTAGATGTCGCGAGCTGCG	CCCCTCTGTCCTCCCCCCACCACAC	2	7942	9713	TFEB	3744	71602	KCNA10
DBDNTAG000053	ADDNTAG005542	Dn-Dn	TTCTTTTTAGATGTCGCGAGCTGCG	GATTTATTTTATGGCCAAGGTAACC	18	7942	9713	TFEB	57863	9894	CADM3
DBDNTAG000053	ADDNTAG005547	Dn-Dn	TTCTTTTTAGATGTCGCGAGCTGCG	ATGGTATGCTGGCCGGACCCGCACA	5	7942	9713	TFEB	84240	9994	ZCCHC9
DBDNTAG000053	ADDNTAG005549	Dn-Dn	TTCTTTTTAGATGTCGCGAGCTGCG	TATGAGAGTCTCAGCCCAGGTAAAC	1	7942	9713	TFEB	7539	54490	ZFP37
DBDNTAG000053	ADDNTAG005553	Dn-Dn	TTCTTTTTAGATGTCGCGAGCTGCG	GGTCGTAGAGCGAAATAACAAAGGC	4	7942	9713	TFEB	901	9929	CCNG2
DBDNTAG000053	ADDNTAG005559	Dn-Dn	TTCTTTTTAGATGTCGCGAGCTGCG	TCTCGAAGTTGAGCTGATTAACAAC	4	7942	9713	TFEB	79635	10997	CCDC121
DBDNTAG000053	ADDNTAG005563	Dn-Dn	TTCTTTTTAGATGTCGCGAGCTGCG	AAAACGACGCCTACGCCGGACAACC	3	7942	9713	TFEB	6711	70296	SPTBN1
DBDNTAG000053	ADDNTAG005564	Dn-Dn	TTCTTTTTAGATGTCGCGAGCTGCG	TGGAGAGGTACGTGGTGTAAATACT	1	7942	9713	TFEB	2115	52931	ETV1
DBDNTAG000053	ADDNTAG005573	Dn-Dn	TTCTTTTTAGATGTCGCGAGCTGCG	GGCCCCCCACATCCAGCAGCACCGC	4	7942	9713	TFEB	10200	5511	MPHOSPH6
DBDNTAG000053	ADDNTAG005581	Dn-Dn	TTCTTTTTAGATGTCGCGAGCTGCG	AAACTATCTATCCTGATAACTAATA	2	7942	9713	TFEB	254531	71307	LPCAT4
DBDNTAG000053	ADDNTAG005584	Dn-Dn	TTCTTTTTAGATGTCGCGAGCTGCG	CCTCTACGCTCTCGCACATCATATA	3	7942	9713	TFEB	54873	6335	PALMD
DBDNTAG000053	ADDNTAG005586	Dn-Dn	TTCTTTTTAGATGTCGCGAGCTGCG	CCGCAAACGCATGCTGGGCACTACG	2	7942	9713	TFEB	8945	9477	BTRC
DBDNTAG000053	ADDNTAG005590	Dn-Dn	TTCTTTTTAGATGTCGCGAGCTGCG	CCCTGTGCCGCGTGAGGACGAGTCT	2	7942	9713	TFEB	2046	10197	EPHA8
DBDNTAG000053	ADDNTAG005598	Dn-Dn	TTCTTTTTAGATGTCGCGAGCTGCG	AACCAAACCCCCCTGCAGCCAACAT	5	7942	9713	TFEB	471	5438	ATIC
DBDNTAG000053	ADDNTAG005611	Dn-Dn	TTCTTTTTAGATGTCGCGAGCTGCG	TCTGCATGAGTGCAATCCCTGCCCG	1	7942	9713	TFEB	56106	71711	PCDHGA10
DBDNTAG000053	ADDNTAG005617	Dn-Dn	TTCTTTTTAGATGTCGCGAGCTGCG	TACAGAGGACACATATATACTTACA	4	7942	9713	TFEB	60680	9550	CELF5
DBDNTAG000053	ADDNTAG005619	Dn-Dn	TTCTTTTTAGATGTCGCGAGCTGCG	CTCTGCCGCTTACCTGGGTTCTCC	6	7942	9713	TFEB	23126	10876	POGZ
DBDNTAG000053	ADDNTAG005622	Dn-Dn	TTCTTTTTAGATGTCGCGAGCTGCG	CGAGTTCTGCCCGTAAAGTTCGCGG	4	7942	9713	TFEB	148738	12873	HFE2
DBDNTAG000053	ADDNTAG005625	Dn-Dn	TTCTTTTTAGATGTCGCGAGCTGCG	AGCGGACCGACAGGCCAAGGGAAAG	2	7942	9713	TFEB	2237	3978	FEN1
DBDNTAG000053	ADDNTAG005635	Dn-Dn	TTCTTTTTAGATGTCGCGAGCTGCG	TTGCTCCTTTTTGCGCTCACGGTGT	8	7942	9713	TFEB	150684	13160	COMMD1
DBDNTAG000053	ADDNTAG005643	Dn-Dn	TTCTTTTTAGATGTCGCGAGCTGCG	TCACCTGGCATCATCGGCATGCACT	4	7942	9713	TFEB	2553	1064	GABPB1
DBDNTAG000053	ADDNTAG005648	Dn-Dn	TTCTTTTTAGATGTCGCGAGCTGCG	CCGCGAATTATTCCATTGTAGTATC	1	7942	9713	TFEB	84265	3395	POLR3GL
DBDNTAG000053	ADDNTAG005655	Dn-Dn	TTCTTTTTAGATGTCGCGAGCTGCG	GAGGGGCCCGGCGCTGTGCCGGGAG	8	7942	9713	TFEB	84260	4259	TCHP
DBDNTAG000053	ADDNTAG005666	Dn-Dn	TTCTTTTTAGATGTCGCGAGCTGCG	CCCAACACCTGTCCTCCTGACAGTC	9	7942	9713	TFEB	622	565	BDH1
DBDNTAG000053	ADDNTAG005668	Dn-Dn	TTCTTTTTAGATGTCGCGAGCTGCG	CCGTCTAAGCGAAGGACAGAAAGAG	6	7942	9713	TFEB	84263	4287	HSDL2
DBDNTAG000053	ADDNTAG005669	Dn-Dn	TTCTTTTTAGATGTCGCGAGCTGCG	CGTCCCGGACCCACAGTTCTCACAA	1	7942	9713	TFEB	1627	3370	DBN1
DBDNTAG000053	ADDNTAG005671	Dn-Dn	TTCTTTTTAGATGTCGCGAGCTGCG	AGCCACGTGAACGAATTTGCCAAAA	8	7942	9713	TFEB	10238	1840	DCAF7
DBDNTAG000053	ADDNTAG005675	Dn-Dn	TTCTTTTTAGATGTCGCGAGCTGCG	CCTGATTCATCGCACTCTATGACCA	1	7942	9713	TFEB	80704	9333	SLC19A3
DBDNTAG000053	ADDNTAG005680	Dn-Dn	TTCTTTTTAGATGTCGCGAGCTGCG	AATCTGCGTGGAGTCTCATCACTAA	6	7942	9713	TFEB	10817	2917	FRS3
DBDNTAG000053	ADDNTAG005681	Dn-Dn	TTCTTTTTAGATGTCGCGAGCTGCG	GAGGAAGGCATCGAAGATTAACTCC	8	7942	9713	TFEB	90	9802	ACVR1
DBDNTAG000053	ADDNTAG005686	Dn-Dn	TTCTTTTTAGATGTCGCGAGCTGCG	GTCGCAACAGCATTCGTGCGGGAGC	2	7942	9713	TFEB	246	8438	ALOX15
DBDNTAG000053	ADDNTAG005692	Dn-Dn	TTCTTTTTAGATGTCGCGAGCTGCG	CATAAGAAGAATACAGGTCGACTTG	1	7942	9713	TFEB	8464	11528	SUPT3H
DBDNTAG000053	ADDNTAG005694	Dn-Dn	TTCTTTTTAGATGTCGCGAGCTGCG	GCCGTTTGGTGAAGACCGAACTAAC	4	7942	9713	TFEB	221016	1396
DBDNTAG000053	ADDNTAG005698	Dn-Dn	TTCTTTTTAGATGTCGCGAGCTGCG	CTCGAATCGTCCTACAAGAGATCAC	10	7942	9713	TFEB	4835	5046	NQO2
DBDNTAG000053	ADDNTAG005706	Dn-Dn	TTCTTTTTAGATGTCGCGAGCTGCG	TAAGCTCAAAAATGGGGAAAGCCTT	1	7942	9713	TFEB	83636	12020	C19orf12
DBDNTAG000053	ADDNTAG005708	Dn-Dn	TTCTTTTTAGATGTCGCGAGCTGCG	GACGATAATGTGAACCTACCCTAAG	4	7942	9713	TFEB	7188	2239	TRAF5
DBDNTAG000053	ADDNTAG005712	Dn-Dn	TTCTTTTTAGATGTCGCGAGCTGCG	GGGGTGGGCGCTTACCCTCCCAAAC	5	7942	9713	TFEB	1812	71627	DRD1
DBDNTAG000053	ADDNTAG005715	Dn-Dn	TTCTTTTTAGATGTCGCGAGCTGCG	CCTGCGGCGACAAACGGTAGGAATT	3	7942	9713	TFEB	2557	2363	GABRA4
DBDNTAG000053	ADDNTAG005716	Dn-Dn	TTCTTTTTAGATGTCGCGAGCTGCG	CCCACACGTACGACGGCCCTGTATC	6	7942	9713	TFEB	2558	2995	GABRA5
DBDNTAG000053	ADDNTAG005724	Dn-Dn	TTCTTTTTAGATGTCGCGAGCTGCG	GCGTGCGATAAATAAAGAACATGAT	10	7942	9713	TFEB	22	4959	ABCB7
DBDNTAG000053	ADDNTAG005730	Dn-Dn	TTCTTTTTAGATGTCGCGAGCTGCG	CCCACATGCCGCTAGCCTACTAGAT	5	7942	9713	TFEB	11332	5944	ACOT7
DBDNTAG000053	ADDNTAG005733	Dn-Dn	TTCTTTTTAGATGTCGCGAGCTGCG	ATCTCTCACAAGTACGCCCTCTAGA	17	7942	9713	TFEB	220359	71581	TIGD3
DBDNTAG000053	ADDNTAG005740	Dn-Dn	TTCTTTTTAGATGTCGCGAGCTGCG	CGGTAATATTCTTAACAAGTGCCAT	2	7942	9713	TFEB	5979	4203	RET
DBDNTAG000053	ADDNTAG005745	Dn-Dn	TTCTTTTTAGATGTCGCGAGCTGCG	TCTTGACAATTAAAATCATGATACC	5	7942	9713	TFEB	149499	9869	LRRC71
DBDNTAG000053	ADDNTAG005747	Dn-Dn	TTCTTTTTAGATGTCGCGAGCTGCG	TAACCTGGCGCAAAGCATAAAGGCA	2	7942	9713	TFEB	4909	636	NTF4
DBDNTAG000053	ADDNTAG005748	Dn-Dn	TTCTTTTTAGATGTCGCGAGCTGCG	CCTCTGGCAAGGGGCTCCCTCAACG	7	7942	9713	TFEB	2810	902	SFN
DBDNTAG000053	ADDNTAG005750	Dn-Dn	TTCTTTTTAGATGTCGCGAGCTGCG	TAACCCCTAAGCACAACTATCTTTC	1	7942	9713	TFEB	1017	3469	CDK2
DBDNTAG000053	ADDNTAG005762	Dn-Dn	TTCTTTTTAGATGTCGCGAGCTGCG	GTGGTAATCCTCCCTCACCCCCAGT	1	7942	9713	TFEB	9409	3837	PEX16
DBDNTAG000053	ADDNTAG005766	Dn-Dn	TTCTTTTTAGATGTCGCGAGCTGCG	TCTGGAGTCAGCCCGTGACAGGACT	6	7942	9713	TFEB	8115	3768	TCL1A
DBDNTAG000053	ADDNTAG005770	Dn-Dn	TTCTTTTTAGATGTCGCGAGCTGCG	TTACTCCGCTGCAGCCACACCATTG	6	7942	9713	TFEB	8795	2710	TNFRSF10B
DBDNTAG000053	ADDNTAG005771	Dn-Dn	TTCTTTTTAGATGTCGCGAGCTGCG	CTCTCAAGCAACTCGTTTAACACTA	4	7942	9713	TFEB	977	6007	CD151
DBDNTAG000053	ADDNTAG005773	Dn-Dn	TTCTTTTTAGATGTCGCGAGCTGCG	AACATATTCAACTCAAGAATAATGT	7	7942	9713	TFEB	7225	71651	TRPC6
DBDNTAG000053	ADDNTAG005783	Dn-Dn	TTCTTTTTAGATGTCGCGAGCTGCG	GTCGACATCTGAAGATCCAAATAGA	20	7942	9713	TFEB	148738	12873	HFE2
DBDNTAG000053	ADDNTAG005785	Dn-Dn	TTCTTTTTAGATGTCGCGAGCTGCG	AAGCTTATATCAGTAAGCGTGCCGA	1	7942	9713	TFEB	51596	4584	CUTA
DBDNTAG000053	ADDNTAG005786	Dn-Dn	TTCTTTTTAGATGTCGCGAGCTGCG	CACTATTGAAGACAATGCTAGCGGT	5	7942	9713	TFEB	64785	4758	GINS3
DBDNTAG000053	ADDNTAG005789	Dn-Dn	TTCTTTTTAGATGTCGCGAGCTGCG	ACACTTCTACCCAAAACCTCCATCT	1	7942	9713	TFEB	148738	12873	HFE2
DBDNTAG000053	ADDNTAG005790	Dn-Dn	TTCTTTTTAGATGTCGCGAGCTGCG	CCAATCACTGTACCTCGAACAAACG	1	7942	9713	TFEB	54823	1369	SWT1
DBDNTAG000053	ADDNTAG005794	Dn-Dn	TTCTTTTTAGATGTCGCGAGCTGCG	CGGTGCCAGCCAGTCACGCGTGATG	2	7942	9713	TFEB	6955	8439
DBDNTAG000053	ADDNTAG005795	Dn-Dn	TTCTTTTTAGATGTCGCGAGCTGCG	TCGACAGCGTTCGCGAGCAAACGAT	2	7942	9713	TFEB	8743	10053	TNFSF10
DBDNTAG000053	ADDNTAG005798	Dn-Dn	TTCTTTTTAGATGTCGCGAGCTGCG	CCTCTTTCCCAGGCTCCCGTTCATT	1	7942	9713	TFEB	83417	56797	FCRL4
DBDNTAG000053	ADDNTAG005800	Dn-Dn	TTCTTTTTAGATGTCGCGAGCTGCG	TAACCACTTTGATTAACTCCTGATC	9	7942	9713	TFEB	10627	2333	MYL12A
DBDNTAG000053	ADDNTAG005801	Dn-Dn	TTCTTTTTAGATGTCGCGAGCTGCG	TCAGCTCTCTCCCTCCCACGCACCG	8	7942	9713	TFEB	84263	4287	HSDL2
DBDNTAG000053	ADDNTAG005802	Dn-Dn	TTCTTTTTAGATGTCGCGAGCTGCG	GCTTCTAATCCCTTGCAGTAGACGA	5	7942	9713	TFEB	2104	10820	ERRgamma
DBDNTAG000053	ADDNTAG005808	Dn-Dn	TTCTTTTTAGATGTCGCGAGCTGCG	AAGAGACGAACATGTAGCTTACTGG	4	7942	9713	TFEB	4781	2723	NFIB
DBDNTAG000053	ADDNTAG005811	Dn-Dn	TTCTTTTTAGATGTCGCGAGCTGCG	AGTACTCAGTCCTCAAGCTCAACCT	3	7942	9713	TFEB	539	6684	ATP5O
DBDNTAG000053	ADDNTAG005818	Dn-Dn	TTCTTTTTAGATGTCGCGAGCTGCG	CACTTGTGCTCGCACACTTTCAGCC	4	7942	9713	TFEB	55754	351	TMEM30A
DBDNTAG000053	ADDNTAG005819	Dn-Dn	TTCTTTTTAGATGTCGCGAGCTGCG	AATTGTCCGGCTCAGCTGCCGAACG	1	7942	9713	TFEB	8799	645	PEX11B
DBDNTAG000053	ADDNTAG005824	Dn-Dn	TTCTTTTTAGATGTCGCGAGCTGCG	CCCGCAACTCTGATCCTACACCAG	4	7942	9713	TFEB	23522	70282	MYST4
DBDNTAG000053	ADDNTAG005827	Dn-Dn	TTCTTTTTAGATGTCGCGAGCTGCG	CCGGAATCAGAATCCGGAAGTTTAT	2	7942	9713	TFEB	9530	10352	BAG4
DBDNTAG000053	ADDNTAG005838	Dn-Dn	TTCTTTTTAGATGTCGCGAGCTGCG	TTGGGGCCGCCCAATATGATCTCGT	8	7942	9713	TFEB	8621	8694	CDK13
DBDNTAG000053	ADDNTAG005843	Dn-Dn	TTCTTTTTAGATGTCGCGAGCTGCG	GTCCTTATGCGGTTTGGTATTTAAC	18	7942	9713	TFEB	10268	11921	RAMP3
DBDNTAG000053	ADDNTAG005852	Dn-Dn	TTCTTTTTAGATGTCGCGAGCTGCG	TTGTACTAATGGTATACACGATACG	14	7942	9713	TFEB	7539	54490	ZFP37
DBDNTAG000053	ADDNTAG005861	Dn-Dn	TTCTTTTTAGATGTCGCGAGCTGCG	CGCACGCTGACTTCCAACATGGCGT	2	7942	9713	TFEB	665	2427	BNIP3L
DBDNTAG000053	ADDNTAG005865	Dn-Dn	TTCTTTTTAGATGTCGCGAGCTGCG	CATAATTTAACGAACGCTCAGAACC	2	7942	9713	TFEB	6373	5588	CXCL11
DBDNTAG000053	ADDNTAG005867	Dn-Dn	TTCTTTTTAGATGTCGCGAGCTGCG	ACCGACACCAAAAATTCTGAGATAA	1	7942	9713	TFEB	10022	71794	INSL5
DBDNTAG000053	ADDNTAG005868	Dn-Dn	TTCTTTTTAGATGTCGCGAGCTGCG	AAGGCATAATATGTAAGTAACGAAG	1	7942	9713	TFEB	653499	71252	LGALS7
DBDNTAG000053	ADDNTAG005870	Dn-Dn	TTCTTTTTAGATGTCGCGAGCTGCG	CACTAGTCCTGTTATATTATATTTT	2	7942	9713	TFEB	149499	9869	LRRC71
DBDNTAG000053	ADDNTAG005872	Dn-Dn	TTCTTTTTAGATGTCGCGAGCTGCG	CAAACTCACACAGAACTTTTACGTT	9	7942	9713	TFEB	2742	10351	GLRA2
DBDNTAG000053	ADDNTAG005875	Dn-Dn	TTCTTTTTAGATGTCGCGAGCTGCG	GATTATATGTGAATGAGAATGGGTT	4	7942	9713	TFEB	7430	5815	EZR
DBDNTAG000053	ADDNTAG005876	Dn-Dn	TTCTTTTTAGATGTCGCGAGCTGCG	TAAGTAAGGATGCCATCCCCGATCG	16	7942	9713	TFEB	7071	2992	KLF10
DBDNTAG000053	ADDNTAG005880	Dn-Dn	TTCTTTTTAGATGTCGCGAGCTGCG	ACTTTTAACCATGGAATCAGTAGAA	1	7942	9713	TFEB	166	53886	AES
DBDNTAG000053	ADDNTAG005885	Dn-Dn	TTCTTTTTAGATGTCGCGAGCTGCG	AATGGCGGTTCATCGAGTCCCATTA	2	7942	9713	TFEB	150684	13160	COMMD1
DBDNTAG000053	ADDNTAG005887	Dn-Dn	TTCTTTTTAGATGTCGCGAGCTGCG	CCACCGCACCATCTCTCCGAGGCCC	4	7942	9713	TFEB	5873	55086	RAB27A
DBDNTAG000053	ADDNTAG005890	Dn-Dn	TTCTTTTTAGATGTCGCGAGCTGCG	GTCGTCTCCGAGAACCCATTGTCGC	1	7942	9713	TFEB	26538	53871	OR10H2
DBDNTAG000053	ADDNTAG005892	Dn-Dn	TTCTTTTTAGATGTCGCGAGCTGCG	TAACTATTCATGCGTAAGTATCACA	5	7942	9713	TFEB	57572	72131	DOCK6
DBDNTAG000053	ADDNTAG005898	Dn-Dn	TTCTTTTTAGATGTCGCGAGCTGCG	ACGATATCACCATCTCTTTCCGTGT	16	7942	9713	TFEB		13722
DBDNTAG000053	ADDNTAG005903	Dn-Dn	TTCTTTTTAGATGTCGCGAGCTGCG	ATAACTGGACAAATAATACTCAAT	6	7942	9713	TFEB	159989	2276	CCDC67
DBDNTAG000053	ADDNTAG005905	Dn-Dn	TTCTTTTTAGATGTCGCGAGCTGCG	GCCATCCCTCTCCTGACCCCCTCCC	1	7942	9713	TFEB	54959	12976	ODAM
DBDNTAG000053	ADDNTAG005912	Dn-Dn	TTCTTTTTAGATGTCGCGAGCTGCG	ATCAAAAATAAACTCATCTGTGCTA	7	7942	9713	TFEB	79190	70633	IRX6
DBDNTAG000053	ADDNTAG005914	Dn-Dn	TTCTTTTTAGATGTCGCGAGCTGCG	TTACTTTTTCAGCAATGTAAGGGCT	9	7942	9713	TFEB	7189	2094	TRAF6
DBDNTAG000053	ADDNTAG005915	Dn-Dn	TTCTTTTTAGATGTCGCGAGCTGCG	AGGCCTTGTCATTGCTGGTAATTTA	1	7942	9713	TFEB	403257
DBDNTAG000053	ADDNTAG005920	Dn-Dn	TTCTTTTTAGATGTCGCGAGCTGCG	GGACACAACCCAGTCGCGCTCCGCG	4	7942	9713	TFEB	26051	56325	PPP1R16B
DBDNTAG000053	ADDNTAG005931	Dn-Dn	TTCTTTTTAGATGTCGCGAGCTGCG	ACCGCCTCCGGCGAGGCCCATCACA	13	7942	9713	TFEB	339779	10573	PRR30
DBDNTAG000053	ADDNTAG005934	Dn-Dn	TTCTTTTTAGATGTCGCGAGCTGCG	ATGTCTGTCTCCACAAGTAGATACA	1	7942	9713	TFEB	27434	14683	POLM
DBDNTAG000053	ADDNTAG005937	Dn-Dn	TTCTTTTTAGATGTCGCGAGCTGCG	ATTACGTCGCGCTGAGCACGTCCAG	7	7942	9713	TFEB	55093	4786	WDYHV1
DBDNTAG000053	ADDNTAG005952	Dn-Dn	TTCTTTTTAGATGTCGCGAGCTGCG	ATCACATAAGCCGTAGTCGTGATTC	11	7942	9713	TFEB	10579	70302	TACC2
DBDNTAG000053	ADDNTAG005955	Dn-Dn	TTCTTTTTAGATGTCGCGAGCTGCG	AGCAAGCACCAACCTCACCTTGCTG	1	7942	9713	TFEB	5420	71682	PODXL
DBDNTAG000053	ADDNTAG005958	Dn-Dn	TTCTTTTTAGATGTCGCGAGCTGCG	CCGACTCAAACTCCTAATAATAAAA	4	7942	9713	TFEB	54550	467	NECAB2
DBDNTAG000053	ADDNTAG005961	Dn-Dn	TTCTTTTTAGATGTCGCGAGCTGCG	CTCGACAGGTCGCCGGCGGACATCA	36	7942	9713	TFEB	59349	4623	KLHL12
DBDNTAG000053	ADDNTAG005969	Dn-Dn	TTCTTTTTAGATGTCGCGAGCTGCG	CTGTTTTTCTCCTTTTTTGTCAAAG	3	7942	9713	TFEB	1663	2444	DDX11
DBDNTAG000053	ADDNTAG005972	Dn-Dn	TTCTTTTTAGATGTCGCGAGCTGCG	ATATACATTTATATCAAAACGAGAA	2	7942	9713	TFEB	1487	6221	CTBP1
DBDNTAG000053	ADDNTAG005977	Dn-Dn	TTCTTTTTAGATGTCGCGAGCTGCG	GGCAAGCGTGCTGTGAGCAGAAATA	1	7942	9713	TFEB	5530	8407	PPP3CA
DBDNTAG000053	ADDNTAG005987	Dn-Dn	TTCTTTTTAGATGTCGCGAGCTGCG	ATGTCCGCCTGTGAGATGTATTACT	2	7942	9713	TFEB	84265	3395	POLR3GL
DBDNTAG000053	ADDNTAG005988	Dn-Dn	TTCTTTTTAGATGTCGCGAGCTGCG	TCTCGCAAATCCACCCCAGGGATAG	5	7942	9713	TFEB	400720	53156	ZNF772
DBDNTAG000053	ADDNTAG006002	Dn-Dn	TTCTTTTTAGATGTCGCGAGCTGCG	ATTAAGCACTTCCTGTAACGAAACC	8	7942	9713	TFEB	284486	53457	THEM5
DBDNTAG000053	ADDNTAG006005	Dn-Dn	TTCTTTTTAGATGTCGCGAGCTGCG	CCACCCACTTAGGCCCTCCTGCCCG	3	7942	9713	TFEB	2287	273	FKBP3
DBDNTAG000053	ADDNTAG006007	Dn-Dn	TTCTTTTTAGATGTCGCGAGCTGCG	TGAAACGCCTGAAACTTCCTAGAGT	4	7942	9713	TFEB	123103	70823	KLHL33
DBDNTAG000053	ADDNTAG006008	Dn-Dn	TTCTTTTTAGATGTCGCGAGCTGCG	TGGAAACAGCGCTGCTATGGTTCAC	1	7942	9713	TFEB	4969	1986	OGN
DBDNTAG000053	ADDNTAG006010	Dn-Dn	TTCTTTTTAGATGTCGCGAGCTGCG	ATTAGGTCTAGTACCCAACCTGAAG	17	7942	9713	TFEB	599	53726	BCL2L2
DBDNTAG000053	ADDNTAG006013	Dn-Dn	TTCTTTTTAGATGTCGCGAGCTGCG	GAGGCGTCCCACACGATATAATGGT	2	7942	9713	TFEB	6278	8048	S100A7
DBDNTAG000053	ADDNTAG006014	Dn-Dn	TTCTTTTTAGATGTCGCGAGCTGCG	GAGCATGCTCGATTGAAAAACACGG	5	7942	9713	TFEB	87	3798	ACTN1
DBDNTAG000053	ADDNTAG006025	Dn-Dn	TTCTTTTTAGATGTCGCGAGCTGCG	CCTCCAAACAGAATCGGCACGCATC	1	7942	9713	TFEB	8884	5954	SMVT
DBDNTAG000053	ADDNTAG006026	Dn-Dn	TTCTTTTTAGATGTCGCGAGCTGCG	CTTCCGACAAGTCATTACTTTTACA	3	7942	9713	TFEB	23619	71894	ZIM2
DBDNTAG000053	ADDNTAG006027	Dn-Dn	TTCTTTTTAGATGTCGCGAGCTGCG	AATCCACCTCTGACGCTACAACAGA	3	7942	9713	TFEB	4188	5143	MDFI
DBDNTAG000053	ADDNTAG006028	Dn-Dn	TTCTTTTTAGATGTCGCGAGCTGCG	GTAGAATATATCCGAAATTTAAGGG	3	7942	9713	TFEB	1990	13904	CELA1
DBDNTAG000053	ADDNTAG006029	Dn-Dn	TTCTTTTTAGATGTCGCGAGCTGCG	CTACGATAGTTGGGCACTTATATTG	4	7942	9713	TFEB	5156	9079	PDGFRA
DBDNTAG000053	ADDNTAG006040	Dn-Dn	TTCTTTTTAGATGTCGCGAGCTGCG	GCCTCCAACTTTCCATAACGCGCCA	6	7942	9713	TFEB	81620	6142	CDT1
DBDNTAG000053	ADDNTAG006046	Dn-Dn	TTCTTTTTAGATGTCGCGAGCTGCG	GACCAAAGTTACAGATACACTCCCC	2	7942	9713	TFEB	9112	8956	MTA1
DBDNTAG000053	ADDNTAG006048	Dn-Dn	TTCTTTTTAGATGTCGCGAGCTGCG	GACCCACGACGTTCCAGCAATCGAT	3	7942	9713	TFEB	54838	53132	WBP1L
DBDNTAG000053	ADDNTAG006054	Dn-Dn	TTCTTTTTAGATGTCGCGAGCTGCG	GCTAAACACATCCCTTGGATGTAAC	2	7942	9713	TFEB	5708	3862	PSMD2
DBDNTAG000053	ADDNTAG006057	Dn-Dn	TTCTTTTTAGATGTCGCGAGCTGCG	ACATACAGAGATCAAAGATTGCGTC	3	7942	9713	TFEB	5155	9318	PDGFB
DBDNTAG000053	ADDNTAG006060	Dn-Dn	TTCTTTTTAGATGTCGCGAGCTGCG	GTCGCAACGCAGTACGGAGATGTCA	3	7942	9713	TFEB	79001	4421	VKORC1
DBDNTAG000053	ADDNTAG006062	Dn-Dn	TTCTTTTTAGATGTCGCGAGCTGCG	ACACCGAGACCCAAGGTTCATTCAG	1	7942	9713	TFEB	10200	5511	MPHOSPH6
DBDNTAG000053	ADDNTAG006067	Dn-Dn	TTCTTTTTAGATGTCGCGAGCTGCG	AGCGTGATGTCTGACCTCCACCGTC	4	7942	9713	TFEB	63898	6155	SH2D4A
DBDNTAG000053	ADDNTAG006068	Dn-Dn	TTCTTTTTAGATGTCGCGAGCTGCG	GGCATTAATTCTGCCATTGAAGACG	1	7942	9713	TFEB	284486	53457	THEM5
DBDNTAG000053	ADDNTAG006072	Dn-Dn	TTCTTTTTAGATGTCGCGAGCTGCG	CAAATTGCTTCCGCTTTCCCCCCTT	3	7942	9713	TFEB	6672	7188	SP100
DBDNTAG000053	ADDNTAG006074	Dn-Dn	TTCTTTTTAGATGTCGCGAGCTGCG	TGATTACTGTTATTGAGACCTCATG	6	7942	9713	TFEB	221178	52990	SPATA13
DBDNTAG000053	ADDNTAG006077	Dn-Dn	TTCTTTTTAGATGTCGCGAGCTGCG	TTCACGTAAAGTATTTCGAACAACA	6	7942	9713	TFEB	80028	8824	FBXL18
DBDNTAG000053	ADDNTAG006078	Dn-Dn	TTCTTTTTAGATGTCGCGAGCTGCG	CCCGTCCAGCTCAGCCCTCTCACCC	13	7942	9713	TFEB	2801	7345	GOLGA2
DBDNTAG000053	ADDNTAG006082	Dn-Dn	TTCTTTTTAGATGTCGCGAGCTGCG	CCGCTCCCAACAAGCCCCCAACAAA	3	7942	9713	TFEB	2652
DBDNTAG000053	ADDNTAG006091	Dn-Dn	TTCTTTTTAGATGTCGCGAGCTGCG	AAGAACAGGAAAATCGAAATGTTTA	12	7942	9713	TFEB	29103	6402	DNAJC15
DBDNTAG000053	ADDNTAG006096	Dn-Dn	TTCTTTTTAGATGTCGCGAGCTGCG	AGCATAATTTTTCTGATCGACTTGC	8	7942	9713	TFEB	140258	53744	KRTAP13-1
DBDNTAG000053	ADDNTAG006098	Dn-Dn	TTCTTTTTAGATGTCGCGAGCTGCG	ACGTAGCACACACGTAGAGCGTTGG	12	7942	9713	TFEB	11126	7623	CD160
DBDNTAG000053	ADDNTAG006101	Dn-Dn	TTCTTTTTAGATGTCGCGAGCTGCG	CAGACCCCCACGCACCTCTGAGAAA	1	7942	9713	TFEB	9063	6490	PIAS2
DBDNTAG000053	ADDNTAG006102	Dn-Dn	TTCTTTTTAGATGTCGCGAGCTGCG	ATTACTCACTTCCTCTACCCACACC	2	7942	9713	TFEB	3026	8519	HABP2
DBDNTAG000053	ADDNTAG006103	Dn-Dn	TTCTTTTTAGATGTCGCGAGCTGCG	AGGAATCCGTATATAGGTTTAAGGC	1	7942	9713	TFEB	8611	11277	PPAP2A
DBDNTAG000053	ADDNTAG006117	Dn-Dn	TTCTTTTTAGATGTCGCGAGCTGCG	CGCAGACTTCCGTAGGCAGGAATAA	2	7942	9713	TFEB	9512	6428	PMPCB
DBDNTAG000053	ADDNTAG006129	Dn-Dn	TTCTTTTTAGATGTCGCGAGCTGCG	TTGTATCTTCTTTTACTGCTAAATC	6	7942	9713	TFEB	5824	3171	PEX19
DBDNTAG000053	ADDNTAG006134	Dn-Dn	TTCTTTTTAGATGTCGCGAGCTGCG	GACATTAGCTAACTTTAACGTGGGT	15	7942	9713	TFEB	84140	53030	FAM161A
DBDNTAG000053	ADDNTAG006136	Dn-Dn	TTCTTTTTAGATGTCGCGAGCTGCG	CGTTGCCCAAGACAAGCTATATGAA	1	7942	9713	TFEB	91442	7886	FAAP24
DBDNTAG000053	ADDNTAG006148	Dn-Dn	TTCTTTTTAGATGTCGCGAGCTGCG	GCCGTCAAAACTGGACCGTGTGAGA	3	7942	9713	TFEB	914	8288	CD2
DBDNTAG000053	ADDNTAG006151	Dn-Dn	TTCTTTTTAGATGTCGCGAGCTGCG	GCCTAACACACCCATTAGGACATCA	5	7942	9713	TFEB	375056	10681	MIA3
DBDNTAG000053	ADDNTAG006152	Dn-Dn	TTCTTTTTAGATGTCGCGAGCTGCG	TGAGTGGTACAGGAAAATCTATCAT	27	7942	9713	TFEB	2171	605	FABP5
DBDNTAG000053	ADDNTAG006154	Dn-Dn	TTCTTTTTAGATGTCGCGAGCTGCG	CATGAATGCGCCCATCAGAACAAGC	3	7942	9713	TFEB	89857	9706	KLHL6
DBDNTAG000053	ADDNTAG006159	Dn-Dn	TTCTTTTTAGATGTCGCGAGCTGCG	ACACAGGCAATCTGTAGTCCCGGCT	15	7942	9713	TFEB	286343	11167	LURAP1L
DBDNTAG000053	ADDNTAG006161	Dn-Dn	TTCTTTTTAGATGTCGCGAGCTGCG	CAAGTGCTTTAGACCAGGCGATGTA	2	7942	9713	TFEB	9641	52921	IKBKE
DBDNTAG000053	ADDNTAG006162	Dn-Dn	TTCTTTTTAGATGTCGCGAGCTGCG	GCCCTTCCCTCATCCCCTCTCCTGA	6	7942	9713	TFEB	148281	11334	SYT6
DBDNTAG000053	ADDNTAG006163	Dn-Dn	TTCTTTTTAGATGTCGCGAGCTGCG	TTGTCATGCGCCCCTGCCTGCAGCC	16	7942	9713	TFEB	157773	2211	C8orf48
DBDNTAG000053	ADDNTAG006166	Dn-Dn	TTCTTTTTAGATGTCGCGAGCTGCG	CCCTCCCCGCCGCTACTTCTTCCGC	4	7942	9713	TFEB	54842	11707	MFSD6
DBDNTAG000053	ADDNTAG006170	Dn-Dn	TTCTTTTTAGATGTCGCGAGCTGCG	TCCCGGACCAGTTACAATGCTACAT	12	7942	9713	TFEB	2173	2673	FABP7
DBDNTAG000053	ADDNTAG006177	Dn-Dn	TTCTTTTTAGATGTCGCGAGCTGCG	TCCGCATCCTGTCAGTACGTATCGT	7	7942	9713	TFEB	147923	12424	ZNF420
DBDNTAG000053	ADDNTAG006183	Dn-Dn	TTCTTTTTAGATGTCGCGAGCTGCG	TATGTCTCCAGCCCGCTGCAAACTA	2	7942	9713	TFEB	595	3587	CCND1
DBDNTAG000053	ADDNTAG006184	Dn-Dn	TTCTTTTTAGATGTCGCGAGCTGCG	CAAACTGACACTCCAGAACGTTAGA	26	7942	9713	TFEB	55270	70983	NUDT15
DBDNTAG000053	ADDNTAG006188	Dn-Dn	TTCTTTTTAGATGTCGCGAGCTGCG	CGATTTACCCTCAACAACTGGCTGG	9	7942	9713	TFEB	56142	2019	PCDHA6
DBDNTAG000053	ADDNTAG006189	Dn-Dn	TTCTTTTTAGATGTCGCGAGCTGCG	ACCTAAACGCCCCGATCGAGCATCC	10	7942	9713	TFEB	1788	11403	DNMT3A
DBDNTAG000053	ADDNTAG006195	Dn-Dn	TTCTTTTTAGATGTCGCGAGCTGCG	CCAACTCGCATGGCCTTCTTGAGAC	9	7942	9713	TFEB	130589	278	GALM
DBDNTAG000053	ADDNTAG006198	Dn-Dn	TTCTTTTTAGATGTCGCGAGCTGCG	CAGGCCTGGCCCGGTAGGACAAAAT	1	7942	9713	TFEB	7737	433	RNF113A
DBDNTAG000053	ADDNTAG006199	Dn-Dn	TTCTTTTTAGATGTCGCGAGCTGCG	GTTTGAATCACTAGACAGTGTTAGT	4	7942	9713	TFEB	643853	70706	TMPPE
DBDNTAG000053	ADDNTAG006203	Dn-Dn	TTCTTTTTAGATGTCGCGAGCTGCG	ACAGCGCCAACAGTTAAATTACCAA	14	7942	9713	TFEB	54763	53212	ROPN1
DBDNTAG000053	ADDNTAG006204	Dn-Dn	TTCTTTTTAGATGTCGCGAGCTGCG	GCACTGCATACGCGATTAAAAAAAG	5	7942	9713	TFEB	113174	1102	SPACIA1
DBDNTAG000053	ADDNTAG006205	Dn-Dn	TTCTTTTTAGATGTCGCGAGCTGCG	TCGACACAGGGAGCCTCTGAATCAA	5	7942	9713	TFEB	55219	9733	TMEM57
DBDNTAG000053	ADDNTAG006207	Dn-Dn	TTCTTTTTAGATGTCGCGAGCTGCG	TAAGAATGCATCATAGTGATGCATG	8	7942	9713	TFEB	342527	71943	SMTNL2
DBDNTAG000053	ADDNTAG006212	Dn-Dn	TTCTTTTTAGATGTCGCGAGCTGCG	GGCACCCCTCCACCATACCTCTTTG	7	7942	9713	TFEB	3759
DBDNTAG000053	ADDNTAG006215	Dn-Dn	TTCTTTTTAGATGTCGCGAGCTGCG	AGCGCTGAGGGCATCAGCCTCCAAA	1	7942	9713	TFEB	59343	11350	SENP2
DBDNTAG000053	ADDNTAG006222	Dn-Dn	TTCTTTTTAGATGTCGCGAGCTGCG	TAACATACTTAAAAAATAAAAAGAA	2	7942	9713	TFEB	10218	3771	ANGPTL7
DBDNTAG000053	ADDNTAG006226	Dn-Dn	TTCTTTTTAGATGTCGCGAGCTGCG	ATCGCCAAAGCACATCTCTCAGTAC	1	7942	9713	TFEB	5901	231	RAN
DBDNTAG000053	ADDNTAG006227	Dn-Dn	TTCTTTTTAGATGTCGCGAGCTGCG	CAGCGATGCCGTTACCCCAAGCGTA	5	7942	9713	TFEB	622	565	BDH1
DBDNTAG000053	ADDNTAG006228	Dn-Dn	TTCTTTTTAGATGTCGCGAGCTGCG	CGCGGATTAAGACAACGGACGTATC	1	7942	9713	TFEB	58538	55081	MPP4
DBDNTAG000053	ADDNTAG006232	Dn-Dn	TTCTTTTTAGATGTCGCGAGCTGCG	CAAGCGTATGATTTCCACAAAATAA	2	7942	9713	TFEB	54555	4072	DDX49
DBDNTAG000053	ADDNTAG006241	Dn-Dn	TTCTTTTTAGATGTCGCGAGCTGCG	TTCCAACTACGAATCGACTATCCTT	1	7942	9713	TFEB	7638	53624	ZNF221
DBDNTAG000053	ADDNTAG006244	Dn-Dn	TTCTTTTTAGATGTCGCGAGCTGCG	CTGATGCGACCACAGGAATTCCACG	3	7942	9713	TFEB	293	427	SLC25A6
DBDNTAG000053	ADDNTAG006245	Dn-Dn	TTCTTTTTAGATGTCGCGAGCTGCG	CCGCACGTTCAATGGAAATAGTAAT	25	7942	9713	TFEB	7091	71394	TLE4
DBDNTAG000053	ADDNTAG006247	Dn-Dn	TTCTTTTTAGATGTCGCGAGCTGCG	AGTCTATGATCCGGAAGAAAATGTA	2	7942	9713	TFEB	3937	1108	LCP2
DBDNTAG000053	ADDNTAG006250	Dn-Dn	TTCTTTTTAGATGTCGCGAGCTGCG	TGGCGTCATGATCCATAAATGGTAA	1	7942	9713	TFEB	9967	53086	THRAP3
DBDNTAG000053	ADDNTAG006261	Dn-Dn	TTCTTTTTAGATGTCGCGAGCTGCG	TGGACAATTCACGTTACACATTCTC	1	7942	9713	TFEB	901	9929	CCNG2
DBDNTAG000053	ADDNTAG006265	Dn-Dn	TTCTTTTTAGATGTCGCGAGCTGCG	CTTTGTTATCCGGCAAATGGATAAC	9	7942	9713	TFEB	91663	7002	MYADM
DBDNTAG000053	ADDNTAG006268	Dn-Dn	TTCTTTTTAGATGTCGCGAGCTGCG	CGTCCGGTCGCAGGAAAGGCTGCGT	11	7942	9713	TFEB	10002	11340	NR2E3
DBDNTAG000053	ADDNTAG006273	Dn-Dn	TTCTTTTTAGATGTCGCGAGCTGCG	TAATGCGCCACACAAGAACAAACTA	7	7942	9713	TFEB	51562	5480	MBIP
DBDNTAG000053	ADDNTAG006276	Dn-Dn	TTCTTTTTAGATGTCGCGAGCTGCG	GACGTCTCCCTTCTCACCGTTAGCG	2	7942	9713	TFEB	6929	52876	TCF3
DBDNTAG000053	ADDNTAG006280	Dn-Dn	TTCTTTTTAGATGTCGCGAGCTGCG	CCTTTACCACTTTTGAACGGGCCGA	1	7942	9713	TFEB	10403	9868	KNTC2
DBDNTAG000053	ADDNTAG006283	Dn-Dn	TTCTTTTTAGATGTCGCGAGCTGCG	GCAGACGTCTTTTGCCTTTAAGCCG	2	7942	9713	TFEB	147923	12424	ZNF420
DBDNTAG000053	ADDNTAG006285	Dn-Dn	TTCTTTTTAGATGTCGCGAGCTGCG	CCCTTGCCGCCGCGGGTGCGTTCTC	1	7942	9713	TFEB	6590	13088	SLPI
DBDNTAG000053	ADDNTAG006292	Dn-Dn	TTCTTTTTAGATGTCGCGAGCTGCG	GCACCATGAAAATAAACTTAACGCC	4	7942	9713	TFEB	91653	8764	BOC
DBDNTAG000053	ADDNTAG006301	Dn-Dn	TTCTTTTTAGATGTCGCGAGCTGCG	TTGAGTACAAACTAAAGCCTGTAAA	3	7942	9713	TFEB	10962	3085	MLLT11
DBDNTAG000053	ADDNTAG006303	Dn-Dn	TTCTTTTTAGATGTCGCGAGCTGCG	AGCAATGAAGGTGTTACATGGGAGC	2	7942	9713	TFEB	91851	4417	CHRDL1
DBDNTAG000053	ADDNTAG006304	Dn-Dn	TTCTTTTTAGATGTCGCGAGCTGCG	GTAGAAAATGACGAGCGAACGTATT	5	7942	9713	TFEB	22879	12672	MON1B
DBDNTAG000053	ADDNTAG006305	Dn-Dn	TTCTTTTTAGATGTCGCGAGCTGCG	ATCGCCTACTGGACATGTAATAATT	6	7942	9713	TFEB	347	4506	APOD
DBDNTAG000053	ADDNTAG006307	Dn-Dn	TTCTTTTTAGATGTCGCGAGCTGCG	AACTAGTCAAAACCTAGCGGGAACA	5	7942	9713	TFEB	55790	10883	CSGALNACT1
DBDNTAG000053	ADDNTAG006312	Dn-Dn	TTCTTTTTAGATGTCGCGAGCTGCG	CAGTCCTGTTCACTTCTGTGGCTAA	1	7942	9713	TFEB	124583	117	CANT1
DBDNTAG000053	ADDNTAG006319	Dn-Dn	TTCTTTTTAGATGTCGCGAGCTGCG	TCGTTCTGTCATCAGCAGTCTTCGA	8	7942	9713	TFEB	59351	72097	PBOV1
DBDNTAG000053	ADDNTAG006322	Dn-Dn	TTCTTTTTAGATGTCGCGAGCTGCG	TGCAAACCCACTTCTATGCAGGGAG	4	7942	9713	TFEB	1445	71469	CSK
DBDNTAG000053	ADDNTAG006324	Dn-Dn	TTCTTTTTAGATGTCGCGAGCTGCG	TAGCTGAGTAGACAACACATACGAG	2	7942	9713	TFEB	245929
DBDNTAG000053	ADDNTAG006325	Dn-Dn	TTCTTTTTAGATGTCGCGAGCTGCG	CAATGTGAACTTCCTGATAAGCCAA	1	7942	9713	TFEB	85865	7914	GTPBP10
DBDNTAG000053	ADDNTAG006326	Dn-Dn	TTCTTTTTAGATGTCGCGAGCTGCG	AGTACGTTCGACCGTTACTGCGCGA	1	7942	9713	TFEB	2810	902	SFN
DBDNTAG000053	ADDNTAG006339	Dn-Dn	TTCTTTTTAGATGTCGCGAGCTGCG	CGGCGCGCCCCCTCGCACATGCGCA	1	7942	9713	TFEB	6788	2989	STK3
DBDNTAG000053	ADDNTAG006346	Dn-Dn	TTCTTTTTAGATGTCGCGAGCTGCG	AATTGTGGGCGTAGAAATGTCCACG	3	7942	9713	TFEB	1997	9607	ELF1
DBDNTAG000053	ADDNTAG006349	Dn-Dn	TTCTTTTTAGATGTCGCGAGCTGCG	TCCCTCCCTCCCCCTGCATTACGCC	1	7942	9713	TFEB	23647	3971	ARFIP2
DBDNTAG000053	ADDNTAG006350	Dn-Dn	TTCTTTTTAGATGTCGCGAGCTGCG	ATGACCGTAAGACACTGCCCCACGC	10	7942	9713	TFEB	10	7722	NAT2
DBDNTAG000053	ADDNTAG006351	Dn-Dn	TTCTTTTTAGATGTCGCGAGCTGCG	AAGCCGCACGCTTGCGGTGTGAACT	2	7942	9713	TFEB	5802	8703	PTPRS
DBDNTAG000053	ADDNTAG006352	Dn-Dn	TTCTTTTTAGATGTCGCGAGCTGCG	CTATGCAATTGGTCGACCCCTCCGC	46	7942	9713	TFEB	2176	7699	FANCC
DBDNTAG000053	ADDNTAG006361	Dn-Dn	TTCTTTTTAGATGTCGCGAGCTGCG	AGCAAAGGGCATCCCGGTATCTATT	1	7942	9713	TFEB	2623	6313	GATA1
DBDNTAG000053	ADDNTAG006366	Dn-Dn	TTCTTTTTAGATGTCGCGAGCTGCG	CGGAAAATATCCTAAATCGACTTGG	17	7942	9713	TFEB		7194
DBDNTAG000053	ADDNTAG006374	Dn-Dn	TTCTTTTTAGATGTCGCGAGCTGCG	ACTAGGGGCTCGATCGCGTATTCTG	1	7942	9713	TFEB	7157	3774	TP53
DBDNTAG000053	ADDNTAG006380	Dn-Dn	TTCTTTTTAGATGTCGCGAGCTGCG	ACGAGATGGTCCACAAACACAGTTG	9	7942	9713	TFEB	3959	4002	LGALS3BP
DBDNTAG000053	ADDNTAG006393	Dn-Dn	TTCTTTTTAGATGTCGCGAGCTGCG	ACCCCGGCCGCAGCATATACTCCTA	1	7942	9713	TFEB	64784	72113	CRTC3
DBDNTAG000053	ADDNTAG006401	Dn-Dn	TTCTTTTTAGATGTCGCGAGCTGCG	ATTCCCGTTCATCACCCCAGCCATC	1	7942	9713	TFEB	9402	8327	GRAP2
DBDNTAG000053	ADDNTAG006402	Dn-Dn	TTCTTTTTAGATGTCGCGAGCTGCG	CTATCGACCTTATAATTGACAAGGC	4	7942	9713	TFEB	80052	71863
DBDNTAG000053	ADDNTAG006404	Dn-Dn	TTCTTTTTAGATGTCGCGAGCTGCG	TAGCGTGAAATTCGAATATCTATTT	1	7942	9713	TFEB	83874	53150	TBC1D10A
DBDNTAG000053	ADDNTAG006412	Dn-Dn	TTCTTTTTAGATGTCGCGAGCTGCG	AGGAATTTTTAATACCTAGGCCATA	17	7942	9713	TFEB	64785	4758	GINS3
DBDNTAG000053	ADDNTAG006415	Dn-Dn	TTCTTTTTAGATGTCGCGAGCTGCG	CATCCTACAATCCCTTAGATTATCA	12	7942	9713	TFEB	4632	5471	MYL1
DBDNTAG000053	ADDNTAG006421	Dn-Dn	TTCTTTTTAGATGTCGCGAGCTGCG	ACGTTAGTATCCAACCTACCAAAAT	1	7942	9713	TFEB	178	14896	AGL
DBDNTAG000053	ADDNTAG006422	Dn-Dn	TTCTTTTTAGATGTCGCGAGCTGCG	TAGAGCGGTACGAATTCCTTGAAAG	9	7942	9713	TFEB	25975	10201	EGFL6
DBDNTAG000053	ADDNTAG006423	Dn-Dn	TTCTTTTTAGATGTCGCGAGCTGCG	TCTGAACACTCCCTGTCGCCATTCA	1	7942	9713	TFEB	5303	5506	PIN4
DBDNTAG000053	ADDNTAG006424	Dn-Dn	TTCTTTTTAGATGTCGCGAGCTGCG	ACGCAGCCCGGCGACCACGGTAAAG	10	7942	9713	TFEB	55601	13110	DDX60
DBDNTAG000053	ADDNTAG006426	Dn-Dn	TTCTTTTTAGATGTCGCGAGCTGCG	AACATACATTGATACCTACTAATTA	2	7942	9713	TFEB	116068	13294	LYSMD3
DBDNTAG000053	ADDNTAG006438	Dn-Dn	TTCTTTTTAGATGTCGCGAGCTGCG	CCCTGAGTTAGCCAGACACAGAGTC	4	7942	9713	TFEB	54790	52965	TET2
DBDNTAG000053	ADDNTAG006440	Dn-Dn	TTCTTTTTAGATGTCGCGAGCTGCG	CCCGAAGCTTTACGGACCCTAGCAA	3	7942	9713	TFEB	374907
DBDNTAG000053	ADDNTAG006441	Dn-Dn	TTCTTTTTAGATGTCGCGAGCTGCG	TCCAAAGCCGAGACTTGTTCCAGA	11	7942	9713	TFEB	1748	174	DLX4
DBDNTAG000053	ADDNTAG006442	Dn-Dn	TTCTTTTTAGATGTCGCGAGCTGCG	AGGATGAAATAGCTGAAGAAGTACC	3	7942	9713	TFEB	29926	4519	GMPPA
DBDNTAG000053	ADDNTAG006444	Dn-Dn	TTCTTTTTAGATGTCGCGAGCTGCG	TGGCCGACGCGACGCCTCTGGACAC	6	7942	9713	TFEB	7555	157	CNBP
DBDNTAG000053	ADDNTAG006446	Dn-Dn	TTCTTTTTAGATGTCGCGAGCTGCG	TGCAAAACGACGATGTGTTTACCCC	5	7942	9713	TFEB	54763	53212	ROPN1
DBDNTAG000053	ADDNTAG006450	Dn-Dn	TTCTTTTTAGATGTCGCGAGCTGCG	CTCCTACCATTTAGATACCAATAC	4	7942	9713	TFEB	7780	4862	SLC30A2
DBDNTAG000053	ADDNTAG006461	Dn-Dn	TTCTTTTTAGATGTCGCGAGCTGCG	GCCCATCAAATACGCCTTGAGTAGT	20	7942	9713	TFEB	6557	10315	SLC12A1
DBDNTAG000053	ADDNTAG006464	Dn-Dn	TTCTTTTTAGATGTCGCGAGCTGCG	CCATGTCGCTGAAGTGACCCGAGAA	4	7942	9713	TFEB	665	2427	BNIP3L
DBDNTAG000053	ADDNTAG006472	Dn-Dn	TTCTTTTTAGATGTCGCGAGCTGCG	ACAATTCTCATAACCCAGGACAAAT	2	7942	9713	TFEB	142683	54038	ITLN2
DBDNTAG000053	ADDNTAG006482	Dn-Dn	TTCTTTTTAGATGTCGCGAGCTGCG	AATGGAAGGAAAAACATAGAAGCGC	1	7942	9713	TFEB	27128	12913	CYTH4
DBDNTAG000053	ADDNTAG006484	Dn-Dn	TTCTTTTTAGATGTCGCGAGCTGCG	GGCTCTCCCTGATCTTTGGGTGACG	3	7942	9713	TFEB	5894	732	RAF1
DBDNTAG000053	ADDNTAG006503	Dn-Dn	TTCTTTTTAGATGTCGCGAGCTGCG	GGCAGGATTGAAATCTAGCTAAAAG	5	7942	9713	TFEB	25797	11617	QPCT
DBDNTAG000053	ADDNTAG006505	Dn-Dn	TTCTTTTTAGATGTCGCGAGCTGCG	GCCCGTTGCCACCGCAGCGTATAAG	8	7942	9713	TFEB	122876	72104	GPHB5
DBDNTAG000053	ADDNTAG006506	Dn-Dn	TTCTTTTTAGATGTCGCGAGCTGCG	GAAAATCTGTAACAGCAAAATAGCA	1	7942	9713	TFEB	638	3740	BIK
DBDNTAG000053	ADDNTAG006511	Dn-Dn	TTCTTTTTAGATGTCGCGAGCTGCG	CCCATCTTGCACGATCCAGCGTGAC	3	7942	9713	TFEB	6472	617	SHMT2
DBDNTAG000053	ADDNTAG006513	Dn-Dn	TTCTTTTTAGATGTCGCGAGCTGCG	CTGTTATGATAATGAGAGTGAAGCG	2	7942	9713	TFEB	8930	6853	MBD4
DBDNTAG000053	ADDNTAG006519	Dn-Dn	TTCTTTTTAGATGTCGCGAGCTGCG	GAACTAGAATAGAGACAAGTAAGGT	9	7942	9713	TFEB	638	3740	BIK
DBDNTAG000053	ADDNTAG006520	Dn-Dn	TTCTTTTTAGATGTCGCGAGCTGCG	ACAAACTACTCATCACATACTTGAA	16	7942	9713	TFEB	146691	10647	TOM1L2
DBDNTAG000053	ADDNTAG006521	Dn-Dn	TTCTTTTTAGATGTCGCGAGCTGCG	GAAGCTGGACGCCAGGGGCAAACT	2	7942	9713	TFEB	94081	716	SFXN1
DBDNTAG000053	ADDNTAG006522	Dn-Dn	TTCTTTTTAGATGTCGCGAGCTGCG	AACCGTAACAGTAAACCCCGCCTAA	3	7942	9713	TFEB	5930	13195	RBBP6
DBDNTAG000053	ADDNTAG006527	Dn-Dn	TTCTTTTTAGATGTCGCGAGCTGCG	TCCTTTGGTCCCCATCCTGTGATTG	7	7942	9713	TFEB	54842	11707	MFSD6
DBDNTAG000053	ADDNTAG006529	Dn-Dn	TTCTTTTTAGATGTCGCGAGCTGCG	TCCAGAGGCGCCGACGAGTCCGCCG	20	7942	9713	TFEB	6524	56397	SLC5A2
DBDNTAG000053	ADDNTAG006530	Dn-Dn	TTCTTTTTAGATGTCGCGAGCTGCG	GCTCCTTCGCCTCCCGCCAGTACCC	5	7942	9713	TFEB	57592	9691	ZNF687
DBDNTAG000053	ADDNTAG006537	Dn-Dn	TTCTTTTTAGATGTCGCGAGCTGCG	GCGTGGGGTTAGAGTACGTCGCACT	13	7942	9713	TFEB	705	4527	BYSL
DBDNTAG000053	ADDNTAG006543	Dn-Dn	TTCTTTTTAGATGTCGCGAGCTGCG	CACTAGCACCTCCTTCCCTTCCATC	6	7942	9713	TFEB	2669	1427	GEM
DBDNTAG000053	ADDNTAG006544	Dn-Dn	TTCTTTTTAGATGTCGCGAGCTGCG	CCGCCCTCCCTCCTATCCTCGCTCG	1	7942	9713	TFEB	9766	10835	KIAA0247
DBDNTAG000053	ADDNTAG006546	Dn-Dn	TTCTTTTTAGATGTCGCGAGCTGCG	AAATAACTGAGCATATGGGGTTTAA	1	7942	9713	TFEB	57572	72131	DOCK6
DBDNTAG000053	ADDNTAG006554	Dn-Dn	TTCTTTTTAGATGTCGCGAGCTGCG	GATAGGAGATGATTTCCAGAAAGAA	2	7942	9713	TFEB	9901	2272	SRGAP3
DBDNTAG000053	ADDNTAG006555	Dn-Dn	TTCTTTTTAGATGTCGCGAGCTGCG	ACACCTTTATATGCCCCCGTCATGT	7	7942	9713	TFEB	84102	10034	SLC41A2
DBDNTAG000053	ADDNTAG006556	Dn-Dn	TTCTTTTTAGATGTCGCGAGCTGCG	CAACACATTGGGCCGAGATATTGGC	3	7942	9713	TFEB	2629	2	GBA
DBDNTAG000053	ADDNTAG006558	Dn-Dn	TTCTTTTTAGATGTCGCGAGCTGCG	TGAACGAGAGACTTCCATGCGGACA	2	7942	9713	TFEB	445	6014	ASS1
DBDNTAG000053	ADDNTAG006561	Dn-Dn	TTCTTTTTAGATGTCGCGAGCTGCG	GCTTATAAATGAGATTCGTGCCAAG	5	7942	9713	TFEB	23162	72146	MAPK8IP3
DBDNTAG000053	ADDNTAG006563	Dn-Dn	TTCTTTTTAGATGTCGCGAGCTGCG	GAATAGCAATACCCGTTTAGTCATT	4	7942	9713	TFEB	23299	14656	BICD2
DBDNTAG000053	ADDNTAG006566	Dn-Dn	TTCTTTTTAGATGTCGCGAGCTGCG	GACGCGTCGGTCAGTCGGATGTATC	4	7942	9713	TFEB	5026	10288	P2RX5
DBDNTAG000053	ADDNTAG006569	Dn-Dn	TTCTTTTTAGATGTCGCGAGCTGCG	CTTGTGATAAATCGCATCACCCTCT	6	7942	9713	TFEB	84102	10034	SLC41A2
DBDNTAG000053	ADDNTAG006577	Dn-Dn	TTCTTTTTAGATGTCGCGAGCTGCG	GCAGCAGCCGAGGCTACCATTCAAA	15	7942	9713	TFEB	360203
DBDNTAG000053	ADDNTAG006581	Dn-Dn	TTCTTTTTAGATGTCGCGAGCTGCG	TAGACGCATTGCTCATCCACCACGC	1	7942	9713	TFEB	64223	245	MLST8
DBDNTAG000053	ADDNTAG006582	Dn-Dn	TTCTTTTTAGATGTCGCGAGCTGCG	AAAATTTGCCGCTCTTGGTCCCGAT	4	7942	9713	TFEB	7203	5319	CCT3
DBDNTAG000053	ADDNTAG006587	Dn-Dn	TTCTTTTTAGATGTCGCGAGCTGCG	CTCCTTAAGACTATGCCTACGCCAC	2	7942	9713	TFEB	286530	11434	P2RY8
DBDNTAG000053	ADDNTAG006590	Dn-Dn	TTCTTTTTAGATGTCGCGAGCTGCG	ACTTTCTAACCGATGCCGATCATCA	1	7942	9713	TFEB	9274	7795	BCL7C
DBDNTAG000053	ADDNTAG006600	Dn-Dn	TTCTTTTTAGATGTCGCGAGCTGCG	TAATCTCGTCCCTCTAAACAAAAAA	12	7942	9713	TFEB	51530	7186	ZC3HC1
DBDNTAG000053	ADDNTAG006601	Dn-Dn	TTCTTTTTAGATGTCGCGAGCTGCG	GGACCCCAGAGGCTGATTGTGCTTA	6	7942	9713	TFEB	27258	5664	LSM3
DBDNTAG000053	ADDNTAG006604	Dn-Dn	TTCTTTTTAGATGTCGCGAGCTGCG	GTAACCACCTGATACTTCCTAACAC	7	7942	9713	TFEB	55902	6914	ACSS2
DBDNTAG000053	ADDNTAG006605	Dn-Dn	TTCTTTTTAGATGTCGCGAGCTGCG	CCCTACGAAAACGAGGTTTAGACAC	1	7942	9713	TFEB	80380	53786	PDCD1LG2
DBDNTAG000053	ADDNTAG006606	Dn-Dn	TTCTTTTTAGATGTCGCGAGCTGCG	CAGACAGAGAGAAGCTAGAAACCCA	3	7942	9713	TFEB	7104	6773	TM4SF4
DBDNTAG000053	ADDNTAG006609	Dn-Dn	TTCTTTTTAGATGTCGCGAGCTGCG	CCCCACCACAGCCCTTGCTGCACCC	3	7942	9713	TFEB	6000	1429	RGS7
DBDNTAG000053	ADDNTAG006610	Dn-Dn	TTCTTTTTAGATGTCGCGAGCTGCG	CACCTCTACCCGCACTGGACTGAAT	8	7942	9713	TFEB	10494	5174	STK25
DBDNTAG000053	ADDNTAG006615	Dn-Dn	TTCTTTTTAGATGTCGCGAGCTGCG	ATACGTCGGAAGGCATAATAATATCG	1	7942	9713	TFEB	598	5989	BCL2L1
DBDNTAG000053	ADDNTAG006625	Dn-Dn	TTCTTTTTAGATGTCGCGAGCTGCG	GTATACAATTATCAGGAATCGTGGT	3	7942	9713	TFEB	81620	6142	CDT1
DBDNTAG000053	ADDNTAG006627	Dn-Dn	TTCTTTTTAGATGTCGCGAGCTGCG	TATACCCCCACCTGTTCTCGGCTCA	1	7942	9713	TFEB	246	8438	ALOX15
DBDNTAG000053	ADDNTAG006634	Dn-Dn	TTCTTTTTAGATGTCGCGAGCTGCG	CACTCTTCCTTCAGTCTATACGCCT	4	7942	9713	TFEB	11163	7272	NUDT4
DBDNTAG000053	ADDNTAG006642	Dn-Dn	TTCTTTTTAGATGTCGCGAGCTGCG	CGTAAATAGCTCTGTTAGATCGTTC	1	7942	9713	TFEB	79077	2724	DCTPP1
DBDNTAG000053	ADDNTAG006643	Dn-Dn	TTCTTTTTAGATGTCGCGAGCTGCG	AAAACTAATCACACTGGATAACACC	2	7942	9713	TFEB	10507	11693	SEMA4D
DBDNTAG000053	ADDNTAG006647	Dn-Dn	TTCTTTTTAGATGTCGCGAGCTGCG	ATAACTGACATTCACTAGTCATATG	6	7942	9713	TFEB	199699	53614	DAND5
DBDNTAG000053	ADDNTAG006653	Dn-Dn	TTCTTTTTAGATGTCGCGAGCTGCG	CAACCTATCGAACCCCCTCAACAAA	11	7942	9713	TFEB	3059	5855	HCLS1
DBDNTAG000053	ADDNTAG006660	Dn-Dn	TTCTTTTTAGATGTCGCGAGCTGCG	TAGACCCGCTTGCTGAGGGAGACAA	4	7942	9713	TFEB	2742	10351	GLRA2
DBDNTAG000053	ADDNTAG006673	Dn-Dn	TTCTTTTTAGATGTCGCGAGCTGCG	TAACTTGCACTTGGTAATAGTAGGC	4	7942	9713	TFEB	29127	10088	RACGAP1
DBDNTAG000053	ADDNTAG006674	Dn-Dn	TTCTTTTTAGATGTCGCGAGCTGCG	TTTGACGCAGGTCTGTTGCTAGTGC	1	7942	9713	TFEB	5936	9996	RBM4
DBDNTAG000053	ADDNTAG006678	Dn-Dn	TTCTTTTTAGATGTCGCGAGCTGCG	TCAACCTTCATGCGGTCACATCGAT	1	7942	9713	TFEB	7554	10463	ZNF8
DBDNTAG000053	ADDNTAG006685	Dn-Dn	TTCTTTTTAGATGTCGCGAGCTGCG	TTCCTTCTCGCTCCATCACTTACGA	5	7942	9713	TFEB	22806	10016	IKZF3
DBDNTAG000053	ADDNTAG006695	Dn-Dn	TTCTTTTTAGATGTCGCGAGCTGCG	GACCCCTTTATTCTTAAAGTTGTAA	7	7942	9713	TFEB	79912	7424	PYROXD1
DBDNTAG000053	ADDNTAG006698	Dn-Dn	TTCTTTTTAGATGTCGCGAGCTGCG	CATATCGCACACATAACTCGGACTT	8	7942	9713	TFEB	284716	10253	RIMKLA
DBDNTAG000053	ADDNTAG006717	Dn-Dn	TTCTTTTTAGATGTCGCGAGCTGCG	TGCGTCTCAGGTAATCATCCTAGAT	3	7942	9713	TFEB	5008	7135	OSM
DBDNTAG000053	ADDNTAG006722	Dn-Dn	TTCTTTTTAGATGTCGCGAGCTGCG	ACCGCGGCCTGCGAAGACCCCGCAC	6	7942	9713	TFEB	255798	56009	SMCO1
DBDNTAG000053	ADDNTAG006723	Dn-Dn	TTCTTTTTAGATGTCGCGAGCTGCG	TCAGCACATAGGTTACGGCGTGTGT	3	7942	9713	TFEB	57819	6601	LSM2
DBDNTAG000053	ADDNTAG006735	Dn-Dn	TTCTTTTTAGATGTCGCGAGCTGCG	GGTCCCTTCGATCACCTAGTATACC	7	7942	9713	TFEB	402	7933	ARL2
DBDNTAG000053	ADDNTAG006738	Dn-Dn	TTCTTTTTAGATGTCGCGAGCTGCG	AATCGCGTAGGAGATACAGACAAGG	15	7942	9713	TFEB	153571	71782	C5orf38
DBDNTAG000053	ADDNTAG006739	Dn-Dn	TTCTTTTTAGATGTCGCGAGCTGCG	CCCTACCGACGCGCACCCATGCCGT	4	7942	9713	TFEB	5664	4956	PSEN2
DBDNTAG000053	ADDNTAG006745	Dn-Dn	TTCTTTTTAGATGTCGCGAGCTGCG	CAAAGCGCGATCTTTTTATCTAATG	7	7942	9713	TFEB	120065	53700	OR5P2
DBDNTAG000053	ADDNTAG006746	Dn-Dn	TTCTTTTTAGATGTCGCGAGCTGCG	CCAACCAACCATCTATTAGCGGAGC	1	7942	9713	TFEB	10933	4430	MORF4L1
DBDNTAG000053	ADDNTAG006748	Dn-Dn	TTCTTTTTAGATGTCGCGAGCTGCG	GTAATAGTAGTAATGCACAGTAGCA	26	7942	9713	TFEB	22846	2782	VASH1
DBDNTAG000053	ADDNTAG006750	Dn-Dn	TTCTTTTTAGATGTCGCGAGCTGCG	ATCACGCCACTCGTATGTCCTTGAA	18	7942	9713	TFEB	54873	6335	PALMD
DBDNTAG000053	ADDNTAG006754	Dn-Dn	TTCTTTTTAGATGTCGCGAGCTGCG	TAACGAGCTGTTATCCGAACCAAGC	10	7942	9713	TFEB	7188	2239	TRAF5
DBDNTAG000053	ADDNTAG006755	Dn-Dn	TTCTTTTTAGATGTCGCGAGCTGCG	AAGTGCGCTGGGACTATCACAAAAA	10	7942	9713	TFEB	8416	4474	ANXA9
DBDNTAG000053	ADDNTAG006758	Dn-Dn	TTCTTTTTAGATGTCGCGAGCTGCG	CACTCTCCAGAGCCGCCCGGCTTCC	4	7942	9713	TFEB	126070	10157	ZNF440
DBDNTAG000053	ADDNTAG006764	Dn-Dn	TTCTTTTTAGATGTCGCGAGCTGCG	TAACACGACGACATGCGAATGTTAG	2	7942	9713	TFEB	2898	10247	GRIK2
DBDNTAG000053	ADDNTAG006767	Dn-Dn	TTCTTTTTAGATGTCGCGAGCTGCG	CCCCCCGGCCTCACTTACCTACCAA	1	7942	9713	TFEB	4171	4536	MCM2
DBDNTAG000053	ADDNTAG006772	Dn-Dn	TTCTTTTTAGATGTCGCGAGCTGCG	TGGTGTGATCCCCACTTAAACTATT	14	7942	9713	TFEB	56097	72003	PCDHGC5
DBDNTAG000053	ADDNTAG006773	Dn-Dn	TTCTTTTTAGATGTCGCGAGCTGCG	TCAATCTGTAGTCAAGATTTACGTT	12	7942	9713	TFEB	54097	10860	FAM3B
DBDNTAG000053	ADDNTAG006774	Dn-Dn	TTCTTTTTAGATGTCGCGAGCTGCG	CACCCAAGCTACTCCACACTCCGGG	29	7942	9713	TFEB	57590	10378	WDFY1
DBDNTAG000053	ADDNTAG006777	Dn-Dn	TTCTTTTTAGATGTCGCGAGCTGCG	TGGAGAAGCCCAGCGGACCGCCGCT	10	7942	9713	TFEB	9444	8168	QK3
DBDNTAG000053	ADDNTAG006779	Dn-Dn	TTCTTTTTAGATGTCGCGAGCTGCG	GCTGCCCGGTAGAACACCTGCTCTA	10	7942	9713	TFEB	93474	5629	ZNF670
DBDNTAG000053	ADDNTAG006786	Dn-Dn	TTCTTTTTAGATGTCGCGAGCTGCG	GCTATTCCCTCCAGCACATATACCG	6	7942	9713	TFEB	5562	10350	PRKAA1
DBDNTAG000053	ADDNTAG006793	Dn-Dn	TTCTTTTTAGATGTCGCGAGCTGCG	CGAGGACCACCTCTCGGTATACCTA	3	7942	9713	TFEB	57674	2462	RNF213
DBDNTAG000053	ADDNTAG006795	Dn-Dn	TTCTTTTTAGATGTCGCGAGCTGCG	CCCCCGCCGAATACGGTAACCATTA	2	7942	9713	TFEB	92591	71590	ASB16
DBDNTAG000053	ADDNTAG006797	Dn-Dn	TTCTTTTTAGATGTCGCGAGCTGCG	GGGTGTCCATGCGTGCTCAAGAACT	1	7942	9713	TFEB	129450	12133	TYW5
DBDNTAG000053	ADDNTAG006810	Dn-Dn	TTCTTTTTAGATGTCGCGAGCTGCG	CGGTTCCCCTGATACCGCGGCTTCC	6	7942	9713	TFEB	125206	10321	SLC5A10
DBDNTAG000053	ADDNTAG006811	Dn-Dn	TTCTTTTTAGATGTCGCGAGCTGCG	TACTTAGACCACGAGTGCAATTCTC	1	7942	9713	TFEB	840	280	CASP7
DBDNTAG000053	ADDNTAG006816	Dn-Dn	TTCTTTTTAGATGTCGCGAGCTGCG	CTCCCGCCCACCCTCAGAGTAGCGA	9	7942	9713	TFEB	57706	10238	DENND1A
DBDNTAG000053	ADDNTAG006817	Dn-Dn	TTCTTTTTAGATGTCGCGAGCTGCG	GGACGACAGAACAGTTACGAAATTT	2	7942	9713	TFEB	6477	9727	SIAH1
DBDNTAG000053	ADDNTAG006820	Dn-Dn	TTCTTTTTAGATGTCGCGAGCTGCG	AGATCCACCGCTCTAAATACATGGC	4	7942	9713	TFEB	149563	12861	C1orf64
DBDNTAG000053	ADDNTAG006825	Dn-Dn	TTCTTTTTAGATGTCGCGAGCTGCG	CGGACGGTTAGCCTGCTGGGCAGTG	2	7942	9713	TFEB	5995	2877	RGR
DBDNTAG000053	ADDNTAG006829	Dn-Dn	TTCTTTTTAGATGTCGCGAGCTGCG	AAGAATATCGATGCCACAATCTTCG	10	7942	9713	TFEB	10791	12894	VAMP5
DBDNTAG000053	ADDNTAG006830	Dn-Dn	TTCTTTTTAGATGTCGCGAGCTGCG	GCTTCCCAGCGTACCCGCTCATAAC	1	7942	9713	TFEB	80704	9333	SLC19A3
DBDNTAG000053	ADDNTAG006831	Dn-Dn	TTCTTTTTAGATGTCGCGAGCTGCG	TAAGCTCTCCCACGCGCAAAGCGGG	9	7942	9713	TFEB	8743	10053	TNFSF10
DBDNTAG000053	ADDNTAG006834	Dn-Dn	TTCTTTTTAGATGTCGCGAGCTGCG	CACCTTCCGTCGAACCGATTCTCGG	7	7942	9713	TFEB	200316	11160	APOBEC3F
DBDNTAG000053	ADDNTAG006835	Dn-Dn	TTCTTTTTAGATGTCGCGAGCTGCG	CGTCGCTTATTGTGCACCAGCAGGA	5	7942	9713	TFEB	5156	9079	PDGFRA
DBDNTAG000053	ADDNTAG006836	Dn-Dn	TTCTTTTTAGATGTCGCGAGCTGCG	ACTCCGTTTTTAGATGAAGTGTACT	9	7942	9713	TFEB	51187	2628	RSL24D1
DBDNTAG000053	ADDNTAG006846	Dn-Dn	TTCTTTTTAGATGTCGCGAGCTGCG	AACCAAAATAAAATAGAATACGTGA	2	7942	9713	TFEB	55715	4240	DOK4
DBDNTAG000053	ADDNTAG006847	Dn-Dn	TTCTTTTTAGATGTCGCGAGCTGCG	CGCCGTCGTCCTCGCCTAGTCCATC	17	7942	9713	TFEB	23522	70282	MYST4
DBDNTAG000053	ADDNTAG006848	Dn-Dn	TTCTTTTTAGATGTCGCGAGCTGCG	GTCATTATCTGCCGACTTCCACCCG	25	7942	9713	TFEB	353288	70512	KRT26
DBDNTAG000053	ADDNTAG006859	Dn-Dn	TTCTTTTTAGATGTCGCGAGCTGCG	GGCCCTGACAGCCTCTGGTCAGGTA	2	7942	9713	TFEB	79630	12941	C1orf54
DBDNTAG000053	ADDNTAG006860	Dn-Dn	TTCTTTTTAGATGTCGCGAGCTGCG	GGTATTGGAGATGATAGATAGTAAG	13	7942	9713	TFEB	1264	1395	CNN1
DBDNTAG000053	ADDNTAG006865	Dn-Dn	TTCTTTTTAGATGTCGCGAGCTGCG	CCACGCCCGATTCCCACGGCACATG	2	7942	9713	TFEB	7307	3653	U2AF1
DBDNTAG000053	ADDNTAG006869	Dn-Dn	TTCTTTTTAGATGTCGCGAGCTGCG	AGGCGGACGCTTGCCTGGGACACCG	1	7942	9713	TFEB	2641	5598	GCG
DBDNTAG000053	ADDNTAG006872	Dn-Dn	TTCTTTTTAGATGTCGCGAGCTGCG	ACCTAGAACTACATTCCCATATTCT	1	7942	9713	TFEB	4841	3890	NONO
DBDNTAG000053	ADDNTAG006874	Dn-Dn	TTCTTTTTAGATGTCGCGAGCTGCG	AACTCATTAGCACGCGATAGCTTAA	2	7942	9713	TFEB	3704	6905	ITPA
DBDNTAG000053	ADDNTAG006884	Dn-Dn	TTCTTTTTAGATGTCGCGAGCTGCG	TACCTGCCTTCCATACGACCTCCGC	1	7942	9713	TFEB	339779	10573	PRR30
DBDNTAG000053	ADDNTAG006886	Dn-Dn	TTCTTTTTAGATGTCGCGAGCTGCG	AGCATGTAGCATTATAAGCCATGTA	6	7942	9713	TFEB	31	70275	ACACA
DBDNTAG000053	ADDNTAG006888	Dn-Dn	TTCTTTTTAGATGTCGCGAGCTGCG	CTCCCTACAGCCTCCCCCCTCCATA	12	7942	9713	TFEB	7178	6	TPT1
DBDNTAG000053	ADDNTAG006892	Dn-Dn	TTCTTTTTAGATGTCGCGAGCTGCG	CGCCTGAAGGGGACGTTCGTTGGAA	2	7942	9713	TFEB	3109	2556	HLA-DMB
DBDNTAG000053	ADDNTAG006895	Dn-Dn	TTCTTTTTAGATGTCGCGAGCTGCG	CCCGCTTGCTTACGCGCTCTGGCTA	16	7942	9713	TFEB	2742	10351	GLRA2
DBDNTAG000053	ADDNTAG006900	Dn-Dn	TTCTTTTTAGATGTCGCGAGCTGCG	GACCCTCCAGTCTGATCTCAAATTA	18	7942	9713	TFEB	149483	55441	CCDC17
DBDNTAG000053	ADDNTAG006902	Dn-Dn	TTCTTTTTAGATGTCGCGAGCTGCG	ATACTAATGGCTTAGAAGAGCACAA	7	7942	9713	TFEB	23678	1003	DKFZp781N0293
DBDNTAG000053	ADDNTAG006904	Dn-Dn	TTCTTTTTAGATGTCGCGAGCTGCG	TAAACTACAACCAGCACAAGCACCT	7	7942	9713	TFEB	1748	174	DLX4
DBDNTAG000053	ADDNTAG006905	Dn-Dn	TTCTTTTTAGATGTCGCGAGCTGCG	CCCTCCGAGGTAGCATTTGTCCTTA	7	7942	9713	TFEB	5606	9751	MAP2K3
DBDNTAG000053	ADDNTAG006911	Dn-Dn	TTCTTTTTAGATGTCGCGAGCTGCG	CATATACGTGCCCTTGTAAAGATCG	8	7942	9713	TFEB	57509	9799	MTUS1
DBDNTAG000053	ADDNTAG006914	Dn-Dn	TTCTTTTTAGATGTCGCGAGCTGCG	TTCAACTTTAGCCGGCAGAGTACG	2	7942	9713	TFEB	355	2622	FAS
DBDNTAG000053	ADDNTAG006930	Dn-Dn	TTCTTTTTAGATGTCGCGAGCTGCG	TGAGAATTTAAGATAAGCGATAAAC	15	7942	9713	TFEB	4615	138	MYD88
DBDNTAG000053	ADDNTAG006931	Dn-Dn	TTCTTTTTAGATGTCGCGAGCTGCG	GCACTTCGACCTCATAGGGAACAAT	42	7942	9713	TFEB	389118	54978	CDHR4
DBDNTAG000053	ADDNTAG006934	Dn-Dn	TTCTTTTTAGATGTCGCGAGCTGCG	CCGCTAACACTCGCCCTAGCGCTTT	1	7942	9713	TFEB	54959	12976	ODAM
DBDNTAG000053	ADDNTAG006946	Dn-Dn	TTCTTTTTAGATGTCGCGAGCTGCG	CTAGAAACAAAGGAAAGTTGACCTG	7	7942	9713	TFEB	117247	12896	SLC16A10
DBDNTAG000053	ADDNTAG006947	Dn-Dn	TTCTTTTTAGATGTCGCGAGCTGCG	TACCTAGTTGAAATATCTAAAGAAT	1	7942	9713	TFEB	729991	9076	MEF2BNB
DBDNTAG000053	ADDNTAG006950	Dn-Dn	TTCTTTTTAGATGTCGCGAGCTGCG	ACTAGGCTCTACGCTAACATATATC	2	7942	9713	TFEB	346171	70872	ZFP57
DBDNTAG000053	ADDNTAG006957	Dn-Dn	TTCTTTTTAGATGTCGCGAGCTGCG	CTTACTAAGATTTAAAAAAAGTCAA	1	7942	9713	TFEB	93426	9395	SYCE1
DBDNTAG000053	ADDNTAG006962	Dn-Dn	TTCTTTTTAGATGTCGCGAGCTGCG	CCGTGCATTGGAAAAAGAATCTCGC	3	7942	9713	TFEB	677	577	ZFP36L1
DBDNTAG000053	ADDNTAG006965	Dn-Dn	TTCTTTTTAGATGTCGCGAGCTGCG	AATATTACCTAATGAGCCCTTGCGG	1	7942	9713	TFEB	4674	1124	NAP1L2
DBDNTAG000053	ADDNTAG006966	Dn-Dn	TTCTTTTTAGATGTCGCGAGCTGCG	TTGACGAGATTTTCTCCCCGGACAC	1	7942	9713	TFEB	3358	72085	HTR2C
DBDNTAG000053	ADDNTAG006967	Dn-Dn	TTCTTTTTAGATGTCGCGAGCTGCG	GTAGAAAGATCAAACTTTAAGCCAG	4	7942	9713	TFEB	9776	2708	ATG13
DBDNTAG000053	ADDNTAG006972	Dn-Dn	TTCTTTTTAGATGTCGCGAGCTGCG	ACCAGGCGAGCAGAATAAAGGACTC	6	7942	9713	TFEB	599	53726	BCL2L2
DBDNTAG000053	ADDNTAG006975	Dn-Dn	TTCTTTTTAGATGTCGCGAGCTGCG	CACGCACTAATTAACGTCTTCTGAG	72	7942	9713	TFEB	55093	4786	WDYHV1
DBDNTAG000053	ADDNTAG006980	Dn-Dn	TTCTTTTTAGATGTCGCGAGCTGCG	TGCTGACTTCGTCTTATGTCGGTAG	26	7942	9713	TFEB	123355	8759	LRRC28
DBDNTAG000053	ADDNTAG006981	Dn-Dn	TTCTTTTTAGATGTCGCGAGCTGCG	CATTCTCAGTTTCTCGTCCCTCAAA	7	7942	9713	TFEB	11332	5944	ACOT7
DBDNTAG000053	ADDNTAG006989	Dn-Dn	TTCTTTTTAGATGTCGCGAGCTGCG	GGCGACTATACGGTTCTACCTCAA	1	7942	9713	TFEB	56983	1674	POGLUT1
DBDNTAG000053	ADDNTAG007007	Dn-Dn	TTCTTTTTAGATGTCGCGAGCTGCG	CCCCCGTTTGCCAGCCACTAGTTTC	4	7942	9713	TFEB	375307	11366	CATIP
DBDNTAG000053	ADDNTAG007009	Dn-Dn	TTCTTTTTAGATGTCGCGAGCTGCG	CCCTCTTAAAGCCCACATACGGCAT	3	7942	9713	TFEB	6472	617	SHMT2
DBDNTAG000053	ADDNTAG007014	Dn-Dn	TTCTTTTTAGATGTCGCGAGCTGCG	CGAAAAATCGTCTCTGAACCTTGAA	9	7942	9713	TFEB	9657	4810	IQCB1
DBDNTAG000053	ADDNTAG007016	Dn-Dn	TTCTTTTTAGATGTCGCGAGCTGCG	TACCCGAACAACTATCGCCATTCCG	1	7942	9713	TFEB	83894	1706	TTC29
DBDNTAG000053	ADDNTAG007019	Dn-Dn	TTCTTTTTAGATGTCGCGAGCTGCG	TCCTACCGGCCGCCTTAAACAACAT	2	7942	9713	TFEB	254950	71924	KRTAP15-1
DBDNTAG000053	ADDNTAG007020	Dn-Dn	TTCTTTTTAGATGTCGCGAGCTGCG	CATTCCTCACTTCCCGGCTCCCCCC	1	7942	9713	TFEB	604	53151	BCL6
DBDNTAG000053	ADDNTAG007022	Dn-Dn	TTCTTTTTAGATGTCGCGAGCTGCG	TGTACAAGCGCTCCAAGAATATTTA	1	7942	9713	TFEB	10538	9618	BATF
DBDNTAG000053	ADDNTAG007023	Dn-Dn	TTCTTTTTAGATGTCGCGAGCTGCG	AACTTTGCCAATGGTAACTTCATAT	4	7942	9713	TFEB	152100	11909	CMC1
DBDNTAG000053	ADDNTAG007034	Dn-Dn	TTCTTTTTAGATGTCGCGAGCTGCG	GCCTCCCATGAGCTCACTGACTTGT	4	7942	9713	TFEB	9650	2118	MTFR1
DBDNTAG000053	ADDNTAG007035	Dn-Dn	TTCTTTTTAGATGTCGCGAGCTGCG	CCTACACTGGCACCGTCACGACACA	4	7942	9713	TFEB	51059	53016	FAM135B
DBDNTAG000053	ADDNTAG007039	Dn-Dn	TTCTTTTTAGATGTCGCGAGCTGCG	ACTTGACCAAGTCCCTTAATCGAGC	1	7942	9713	TFEB	57540
DBDNTAG000053	ADDNTAG007043	Dn-Dn	TTCTTTTTAGATGTCGCGAGCTGCG	TCGGGAGACCCCCTGAATAAAGGGT	4	7942	9713	TFEB	1021	9522	CDK6
DBDNTAG000053	ADDNTAG007045	Dn-Dn	TTCTTTTTAGATGTCGCGAGCTGCG	AAATGCTGTCTTCCGTTCTCTCTGA	6	7942	9713	TFEB	4952	71311	OCRL
DBDNTAG000053	ADDNTAG007054	Dn-Dn	TTCTTTTTAGATGTCGCGAGCTGCG	CCGTTCGATAGCACCTAGACTGCAT	1	7942	9713	TFEB	38	9073	ACAT1
DBDNTAG000053	ADDNTAG007055	Dn-Dn	TTCTTTTTAGATGTCGCGAGCTGCG	CTCCGGCCTGTCCTCAAGGCGCCAT	2	7942	9713	TFEB	64581	9137	DKFZp686L24211
DBDNTAG000053	ADDNTAG007059	Dn-Dn	TTCTTTTTAGATGTCGCGAGCTGCG	GGGTAACCTCCACTCCTCTGCCGGG	3	7942	9713	TFEB	338872	11316	C1QTNF9
DBDNTAG000053	ADDNTAG007069	Dn-Dn	TTCTTTTTAGATGTCGCGAGCTGCG	CCGCGACCAAGTCTGTTTTATCCAC	50	7942	9713	TFEB	64098	9281	PARVG
DBDNTAG000053	ADDNTAG007070	Dn-Dn	TTCTTTTTAGATGTCGCGAGCTGCG	ATGCGAGCCGTGACCCAATGCCCCT	6	7942	9713	TFEB	6278	8048	S100A7
DBDNTAG000053	ADDNTAG007073	Dn-Dn	TTCTTTTTAGATGTCGCGAGCTGCG	AAAGAAAGTAGCGTTATATTAAACT	2	7942	9713	TFEB	56052	3620	ALG1
DBDNTAG000053	ADDNTAG007078	Dn-Dn	TTCTTTTTAGATGTCGCGAGCTGCG	GGATGTCACATCAAGATATAAAAAC	7	7942	9713	TFEB	901	9929	CCNG2
DBDNTAG000053	ADDNTAG007084	Dn-Dn	TTCTTTTTAGATGTCGCGAGCTGCG	AACCAATTTGACTACCGACTTTAAT	5	7942	9713	TFEB	79058	7905	ASPSCR1
DBDNTAG000053	ADDNTAG007086	Dn-Dn	TTCTTTTTAGATGTCGCGAGCTGCG	AATTGAACAATATCCTTAACGAAAC	5	7942	9713	TFEB	1081	6285	CGA
DBDNTAG000053	ADDNTAG007088	Dn-Dn	TTCTTTTTAGATGTCGCGAGCTGCG	TGCGGCTTGTATCGAGATATGGTGC	1	7942	9713	TFEB	3704	6905	ITPA
DBDNTAG000053	ADDNTAG007091	Dn-Dn	TTCTTTTTAGATGTCGCGAGCTGCG	GCCCTGCTAACATCTGGCCAAGACA	16	7942	9713	TFEB	8991	2836	SELENBP1
DBDNTAG000053	ADDNTAG007092	Dn-Dn	TTCTTTTTAGATGTCGCGAGCTGCG	CGCCTTCTGAGTGTGCCCTCCTCCT	23	7942	9713	TFEB	84871	54482	AGBL4
DBDNTAG000053	ADDNTAG007102	Dn-Dn	TTCTTTTTAGATGTCGCGAGCTGCG	CCAACACCCCCGCCACCCCGCCGTA	2	7942	9713	TFEB	84142	8644	FAM175A
DBDNTAG000053	ADDNTAG007105	Dn-Dn	TTCTTTTTAGATGTCGCGAGCTGCG	CCCCCCCATCGACTGCACATCACGC	1	7942	9713	TFEB	487
DBDNTAG000053	ADDNTAG007111	Dn-Dn	TTCTTTTTAGATGTCGCGAGCTGCG	CAGACCGATCCAACAGCGAAGGGCG	3	7942	9713	TFEB	5017	10848	OVOL1
DBDNTAG000053	ADDNTAG007112	Dn-Dn	TTCTTTTTAGATGTCGCGAGCTGCG	GCTTAAAAACCTGGATATTACCGCA	1	7942	9713	TFEB	9093	7063	DNAJA3
DBDNTAG000053	ADDNTAG007115	Dn-Dn	TTCTTTTTAGATGTCGCGAGCTGCG	GCTCCCCAATCACTTTATCCAAGAC	1	7942	9713	TFEB	29115	5269	SAP30BP
DBDNTAG000053	ADDNTAG007117	Dn-Dn	TTCTTTTTAGATGTCGCGAGCTGCG	TCACATTCCAGCTAGTCAGTATTCT	2	7942	9713	TFEB	389	5220	RHOC
DBDNTAG000053	ADDNTAG007124	Dn-Dn	TTCTTTTTAGATGTCGCGAGCTGCG	ACCGATTCCGACACGCTGCGTTCA	3	7942	9713	TFEB	10022	71794	INSL5
DBDNTAG000053	ADDNTAG007127	Dn-Dn	TTCTTTTTAGATGTCGCGAGCTGCG	GAAAACGCTATCGCTGTCTATGAAA	1	7942	9713	TFEB	54657	56607	UGT1A4
DBDNTAG000053	ADDNTAG007135	Dn-Dn	TTCTTTTTAGATGTCGCGAGCTGCG	CCGTCAAATACATCTCTAGACACAT	4	7942	9713	TFEB	29035	53713	C16orf72
DBDNTAG000053	ADDNTAG007138	Dn-Dn	TTCTTTTTAGATGTCGCGAGCTGCG	GTGGCAGAAGTATGCAAGATCACCC	18	7942	9713	TFEB	1643	3586	DDB2
DBDNTAG000053	ADDNTAG007139	Dn-Dn	TTCTTTTTAGATGTCGCGAGCTGCG	CCCCGATCCTCGCAAGATTAAATGC	6	7942	9713	TFEB	2564	10957	GABRE
DBDNTAG000053	ADDNTAG007141	Dn-Dn	TTCTTTTTAGATGTCGCGAGCTGCG	AGGACAATACCTAGAACTGGGTTA	10	7942	9713	TFEB	5936	9996	RBM4
DBDNTAG000053	ADDNTAG007142	Dn-Dn	TTCTTTTTAGATGTCGCGAGCTGCG	CATTACAAAGTCCCCTGCCGGGCTT	5	7942	9713	TFEB	6725
DBDNTAG000053	ADDNTAG007145	Dn-Dn	TTCTTTTTAGATGTCGCGAGCTGCG	CTAGGGAACCAGATTTGCGTAGCGT	6	7942	9713	TFEB	57715	8604	SEMA4G
DBDNTAG000053	ADDNTAG007150	Dn-Dn	TTCTTTTTAGATGTCGCGAGCTGCG	GAAGAGCGATGGCATCTTCCGAGAC	1	7942	9713	TFEB	51520	72057	LARS
DBDNTAG000053	ADDNTAG007161	Dn-Dn	TTCTTTTTAGATGTCGCGAGCTGCG	TGCCACTATCCCATTGAGCGAAAAT	6	7942	9713	TFEB	80304	10156	C2orf44
DBDNTAG000053	ADDNTAG007169	Dn-Dn	TTCTTTTTAGATGTCGCGAGCTGCG	CGGCCACAGTCTGCACAATGGACAA	5	7942	9713	TFEB	10197	4061	PSME3
DBDNTAG000053	ADDNTAG007171	Dn-Dn	TTCTTTTTAGATGTCGCGAGCTGCG	CCGGTCGAGATCCGATTGCAACTTA	7	7942	9713	TFEB	5802	8703	PTPRS
DBDNTAG000053	ADDNTAG007178	Dn-Dn	TTCTTTTTAGATGTCGCGAGCTGCG	CGGCAAAAGTCCGGAGGTGCACACA	7	7942	9713	TFEB	27086	8945	FOXP1
DBDNTAG000053	ADDNTAG007179	Dn-Dn	TTCTTTTTAGATGTCGCGAGCTGCG	CCAGGGCCCCCCGTACCTCCCGTCC	2	7942	9713	TFEB	4781	2723	NFIB
DBDNTAG000053	ADDNTAG007186	Dn-Dn	TTCTTTTTAGATGTCGCGAGCTGCG	AAGCCCGTTTAGAACGGCACCCTGA	5	7942	9713	TFEB	51493	2383	RTCB
DBDNTAG000053	ADDNTAG007191	Dn-Dn	TTCTTTTTAGATGTCGCGAGCTGCG	AATCAATAACTAAGGGTTGACGCCG	3	7942	9713	TFEB	55885	1184	LMO3
DBDNTAG000053	ADDNTAG007192	Dn-Dn	TTCTTTTTAGATGTCGCGAGCTGCG	GACCATACAAACCAAATGTTAACTG	15	7942	9713	TFEB	347	4506	APOD
DBDNTAG000053	ADDNTAG007203	Dn-Dn	TTCTTTTTAGATGTCGCGAGCTGCG	TCCCCACAGACTAAAACTCGAATAG	7	7942	9713	TFEB	341676	71435	NEK5
DBDNTAG000053	ADDNTAG007204	Dn-Dn	TTCTTTTTAGATGTCGCGAGCTGCG	ATCGCACCGTGGCCTGACGGGATCA	7	7942	9713	TFEB	23170	3479	TTLL12
DBDNTAG000053	ADDNTAG007206	Dn-Dn	TTCTTTTTAGATGTCGCGAGCTGCG	CCAAAATTGAGTGTTATGAATACAG	6	7942	9713	TFEB	84871	54482	AGBL4
DBDNTAG000053	ADDNTAG007207	Dn-Dn	TTCTTTTTAGATGTCGCGAGCTGCG	CCCCGCGAGCCCTGCCCCAAACTCA	1	7942	9713	TFEB	8031	2434	NCOA4
DBDNTAG000053	ADDNTAG007209	Dn-Dn	TTCTTTTTAGATGTCGCGAGCTGCG	CCACCCAACATGCAAGCGCTAATGC	6	7942	9713	TFEB	83851	14125	SYT16
DBDNTAG000053	ADDNTAG007214	Dn-Dn	TTCTTTTTAGATGTCGCGAGCTGCG	TCCTAGGCCGGATAGTCAATACACG	2	7942	9713	TFEB	79892	5222	MCMBP
DBDNTAG000053	ADDNTAG007217	Dn-Dn	TTCTTTTTAGATGTCGCGAGCTGCG	CGGTCCTATATCGCCATGATCCGTC	11	7942	9713	TFEB	677	577	ZFP36L1
DBDNTAG000053	ADDNTAG007225	Dn-Dn	TTCTTTTTAGATGTCGCGAGCTGCG	TCGCACATCCCCCACTCTATCCATT	4	7942	9713	TFEB	117157	12269	SH2D1B
DBDNTAG000053	ADDNTAG007231	Dn-Dn	TTCTTTTTAGATGTCGCGAGCTGCG	CCTCTAAATGGCATCGATACGAGTG	8	7942	9713	TFEB	3959	4002	LGALS3BP
DBDNTAG000053	ADDNTAG007234	Dn-Dn	TTCTTTTTAGATGTCGCGAGCTGCG	GACCACCAATAGCGAATTCCATCAC	2	7942	9713	TFEB	254531	71307	LPCAT4
DBDNTAG000053	ADDNTAG007243	Dn-Dn	TTCTTTTTAGATGTCGCGAGCTGCG	TCTCTACTTCCCCGTGTATCAAATA	8	7942	9713	TFEB	10629	4779	TAF6L
DBDNTAG000053	ADDNTAG007251	Dn-Dn	TTCTTTTTAGATGTCGCGAGCTGCG	TGTTGACACATCCCCGTTCACACAC	3	7942	9713	TFEB	55702	7803	CCDC94
DBDNTAG000053	ADDNTAG007256	Dn-Dn	TTCTTTTTAGATGTCGCGAGCTGCG	CACAATATAACTATGAACCATTGGCC	1	7942	9713	TFEB	159989	2276	CCDC67
DBDNTAG000053	ADDNTAG007260	Dn-Dn	TTCTTTTTAGATGTCGCGAGCTGCG	GCATGCTAAAGAAATAGCAATATTT	3	7942	9713	TFEB	29126	13856	CD274
DBDNTAG000053	ADDNTAG007263	Dn-Dn	TTCTTTTTAGATGTCGCGAGCTGCG	CTGGCCGTTCCATTCCTGTCTCGCT	9	7942	9713	TFEB	113278	6168	SLC52A3
DBDNTAG000053	ADDNTAG007265	Dn-Dn	TTCTTTTTAGATGTCGCGAGCTGCG	CGGCTAAGCCGGCCCAAATAGACAA	4	7942	9713	TFEB	64170	5439	CARD9
DBDNTAG000053	ADDNTAG007271	Dn-Dn	TTCTTTTTAGATGTCGCGAGCTGCG	ACAAGCATACAACGTTTAGAGAACC	2	7942	9713	TFEB	2584	3414	GALK1
DBDNTAG000053	ADDNTAG007274	Dn-Dn	TTCTTTTTAGATGTCGCGAGCTGCG	ACCCGGCAGAAATCGAAAATCCTAC	6	7942	9713	TFEB	10186	12995	LHFP
DBDNTAG000053	ADDNTAG007278	Dn-Dn	TTCTTTTTAGATGTCGCGAGCTGCG	CTCAACTAGCTGACAACATGCGAAC	2	7942	9713	TFEB	7525	10705	YES1
DBDNTAG000053	ADDNTAG007280	Dn-Dn	TTCTTTTTAGATGTCGCGAGCTGCG	TCGTACTCGTGGGAAGTCGTCGCAC	20	7942	9713	TFEB	758	9558	MPPED1
DBDNTAG000053	ADDNTAG007282	Dn-Dn	TTCTTTTTAGATGTCGCGAGCTGCG	CGCACTAGAACCTGTCACCAACAGA	11	7942	9713	TFEB	339221	11341	ENPP7
DBDNTAG000053	ADDNTAG007284	Dn-Dn	TTCTTTTTAGATGTCGCGAGCTGCG	GCGTATAAAATGTGTAGCCGATAAA	3	7942	9713	TFEB	1649	3944	DDIT3
DBDNTAG000053	ADDNTAG007285	Dn-Dn	TTCTTTTTAGATGTCGCGAGCTGCG	CGACGAGAAGCGTATTAAGTGTATA	6	7942	9713	TFEB	79023	2716	NUP37
DBDNTAG000053	ADDNTAG007293	Dn-Dn	TTCTTTTTAGATGTCGCGAGCTGCG	TTGTTTACACCCTGCACCGATCGCG	11	7942	9713	TFEB	11091	3721	WDR5
DBDNTAG000053	ADDNTAG007295	Dn-Dn	TTCTTTTTAGATGTCGCGAGCTGCG	AAATCAGTGATGAAGTTGATGAACT	2	7942	9713	TFEB	9949	10837	AMMECR1
DBDNTAG000053	ADDNTAG007296	Dn-Dn	TTCTTTTTAGATGTCGCGAGCTGCG	CGCGGGCAGCTACCCCAGCGTGCCT	8	7942	9713	TFEB	54535	53053	CCHCR1
DBDNTAG000053	ADDNTAG007298	Dn-Dn	TTCTTTTTAGATGTCGCGAGCTGCG	TACAACTTCTACACTCAAGCGTTAT	29	7942	9713	TFEB	57590	10378	WDFY1
DBDNTAG000053	ADDNTAG007299	Dn-Dn	TTCTTTTTAGATGTCGCGAGCTGCG	CGATAATCAATCTGTATTGATTTCC	1	7942	9713	TFEB	7490	1923	WT1
DBDNTAG000053	ADDNTAG007310	Dn-Dn	TTCTTTTTAGATGTCGCGAGCTGCG	CCACATCCGGTTATGAATGTGCCTA	2	7942	9713	TFEB	2353	4345	FOS
DBDNTAG000053	ADDNTAG007313	Dn-Dn	TTCTTTTTAGATGTCGCGAGCTGCG	CTTACCCCACGCCTGGGCGTGGCCT	15	7942	9713	TFEB	2993	5645	GYPA
DBDNTAG000053	ADDNTAG007315	Dn-Dn	TTCTTTTTAGATGTCGCGAGCTGCG	AGTCAATTCCAGATCTACGGACGGT	1	7942	9713	TFEB	1616	52987	DAXX
DBDNTAG000053	ADDNTAG007319	Dn-Dn	TTCTTTTTAGATGTCGCGAGCTGCG	GGATAATGGCGCTTTGTTATGCAGA	1	7942	9713	TFEB	10286	5562	BCAS2
DBDNTAG000053	ADDNTAG007322	Dn-Dn	TTCTTTTTAGATGTCGCGAGCTGCG	ATGGGACTCTCCACTATGAATATCC	19	7942	9713	TFEB	10483	2719	SEC23B
DBDNTAG000053	ADDNTAG007325	Dn-Dn	TTCTTTTTAGATGTCGCGAGCTGCG	TCTTAAAAGATCGCCAAATTCACAA	3	7942	9713	TFEB	3982	13840	LIM2
DBDNTAG000053	ADDNTAG007331	Dn-Dn	TTCTTTTTAGATGTCGCGAGCTGCG	TAACCATGTATGTAATGCCGTTGTG	16	7942	9713	TFEB	1144	71724	CHRND
DBDNTAG000053	ADDNTAG007341	Dn-Dn	TTCTTTTTAGATGTCGCGAGCTGCG	AAATCCAGGCCCGTTACGTCGCCCT	11	7942	9713	TFEB	472	14270	ATM
DBDNTAG000053	ADDNTAG007349	Dn-Dn	TTCTTTTTAGATGTCGCGAGCTGCG	TTTCCTTCAAGGACATAGGGTCTAT	2	7942	9713	TFEB	64800	71382	EFCAB6
DBDNTAG000053	ADDNTAG007354	Dn-Dn	TTCTTTTTAGATGTCGCGAGCTGCG	AGCGAGATTGTGGAAAGCACAATGG	11	7942	9713	TFEB	4191	3859	MDH2
DBDNTAG000053	ADDNTAG007357	Dn-Dn	TTCTTTTTAGATGTCGCGAGCTGCG	CGGTATACACCCTGCACTTCACTTT	6	7942	9713	TFEB	149499	9869	LRRC71
DBDNTAG000053	ADDNTAG007358	Dn-Dn	TTCTTTTTAGATGTCGCGAGCTGCG	AGGCGACCCGAGCGCGTTGTCCTCG	11	7942	9713	TFEB	821	3789	CANX
DBDNTAG000053	ADDNTAG007362	Dn-Dn	TTCTTTTTAGATGTCGCGAGCTGCG	TAGATAGGCATATATTACGTTTCAT	24	7942	9713	TFEB	115330	7324	GPR146
DBDNTAG000053	ADDNTAG007363	Dn-Dn	TTCTTTTTAGATGTCGCGAGCTGCG	GTTTATAAACCTATACCCCTTTATC	6	7942	9713	TFEB	60672	4538	MIIP
DBDNTAG000053	ADDNTAG007369	Dn-Dn	TTCTTTTTAGATGTCGCGAGCTGCG	CCGCGCCTACCCTCAGCATAGAATC	1	7942	9713	TFEB	653	8330	BMP5
DBDNTAG000053	ADDNTAG007372	Dn-Dn	TTCTTTTTAGATGTCGCGAGCTGCG	GTACCTTCGATATCCAAATAAGGCG	15	7942	9713	TFEB	5930	13195	RBBP6
DBDNTAG000053	ADDNTAG007374	Dn-Dn	TTCTTTTTAGATGTCGCGAGCTGCG	CCGACAAGGTGTGGCGCCTGCGCAA	3	7942	9713	TFEB	22916	2754	NCBP2
DBDNTAG000053	ADDNTAG007380	Dn-Dn	TTCTTTTTAGATGTCGCGAGCTGCG	CACCCAACCATCTTCAGTACTAGAT	3	7942	9713	TFEB	23633	778	KPNA6
DBDNTAG000053	ADDNTAG007381	Dn-Dn	TTCTTTTTAGATGTCGCGAGCTGCG	TTCTCTGAAGAAGAATTAGTGACAG	11	7942	9713	TFEB	7430	5815	EZR
DBDNTAG000053	ADDNTAG007393	Dn-Dn	TTCTTTTTAGATGTCGCGAGCTGCG	TTCCCCGACCTACATTCGGAGCAAC	13	7942	9713	TFEB	30816	70748	ERVWE1
DBDNTAG000053	ADDNTAG007394	Dn-Dn	TTCTTTTTAGATGTCGCGAGCTGCG	ACATCTAATTCCGATCCTCCAACGG	13	7942	9713	TFEB	84866	11720	TMEM25
DBDNTAG000053	ADDNTAG007395	Dn-Dn	TTCTTTTTAGATGTCGCGAGCTGCG	ACAATCGCTAAATCGGATAAAAGA	2	7942	9713	TFEB	8563	6106	THOC5
DBDNTAG000053	ADDNTAG007399	Dn-Dn	TTCTTTTTAGATGTCGCGAGCTGCG	CAGGACCAAAAACATTAGGTCTGCT	5	7942	9713	TFEB	254950	71924	KRTAP15-1
DBDNTAG000053	ADDNTAG007402	Dn-Dn	TTCTTTTTAGATGTCGCGAGCTGCG	TCTGTATAACATGCAGCACTGCTCC	1	7942	9713	TFEB	253152	11332	EPHX4
DBDNTAG000053	ADDNTAG007408	Dn-Dn	TTCTTTTTAGATGTCGCGAGCTGCG	CTTCCTACTGGAGGGGGCATCGCGA	3	7942	9713	TFEB	11117	8967	EMILIN1
DBDNTAG000053	ADDNTAG007411	Dn-Dn	TTCTTTTTAGATGTCGCGAGCTGCG	TTAGGCCGATTGCTATCATTATACT	3	7942	9713	TFEB	123811	13027	FOPNL
DBDNTAG000053	ADDNTAG007413	Dn-Dn	TTCTTTTTAGATGTCGCGAGCTGCG	TCTTATCACGAGGATGACACGTTAA	39	7942	9713	TFEB	1133	10557	CHRM5
DBDNTAG000053	ADDNTAG007418	Dn-Dn	TTCTTTTTAGATGTCGCGAGCTGCG	CATGGGTCCCCACACTGACTGCGTA	7	7942	9713	TFEB	54741	13303	LEPROT
DBDNTAG000053	ADDNTAG007421	Dn-Dn	TTCTTTTTAGATGTCGCGAGCTGCG	CGATATCTCCAGCCACAGGGCCAAG	6	7942	9713	TFEB	5562	10350	PRKAA1
DBDNTAG000053	ADDNTAG007427	Dn-Dn	TTCTTTTTAGATGTCGCGAGCTGCG	TCCGACGAGAGAAATTTCCAAGTTT	2	7942	9713	TFEB	50853	3375	VILL
DBDNTAG000053	ADDNTAG007430	Dn-Dn	TTCTTTTTAGATGTCGCGAGCTGCG	CATACAAGCATTCCATTTTTTAATG	3	7942	9713	TFEB	4589	8366	MUC7
DBDNTAG000053	ADDNTAG007433	Dn-Dn	TTCTTTTTAGATGTCGCGAGCTGCG	GAATGTTGACCAAGGCATTGCGCGA	19	7942	9713	TFEB	255426	10942	RASGEF1C
DBDNTAG000053	ADDNTAG007436	Dn-Dn	TTCTTTTTAGATGTCGCGAGCTGCG	TGCTTTACGACCCAAATACGGACGT	1	7942	9713	TFEB	3084	8921	NRG1
DBDNTAG000053	ADDNTAG007439	Dn-Dn	TTCTTTTTAGATGTCGCGAGCTGCG	CTAAAGGCGTGTGCATAATAGTCTA	9	7942	9713	TFEB	257203	12312
DBDNTAG000053	ADDNTAG007441	Dn-Dn	TTCTTTTTAGATGTCGCGAGCTGCG	GAAGGCGGGGATCGGACCCAGGTAA	3	7942	9713	TFEB	124220	3095	EECP
DBDNTAG000053	ADDNTAG007443	Dn-Dn	TTCTTTTTAGATGTCGCGAGCTGCG	GCCCAGTACCCACTACAACCAGCGA	10	7942	9713	TFEB	83544	5577	DNAL1
DBDNTAG000053	ADDNTAG007446	Dn-Dn	TTCTTTTTAGATGTCGCGAGCTGCG	GCCGGCGAAGCGACGTCCCCACCGG	1	7942	9713	TFEB	3155	2888	HMGCL
DBDNTAG000053	ADDNTAG007447	Dn-Dn	TTCTTTTTAGATGTCGCGAGCTGCG	AGTAGACCCCTCTAACCTGCATACA	1	7942	9713	TFEB	9491	9264	PSMF1
DBDNTAG000053	ADDNTAG007448	Dn-Dn	TTCTTTTTAGATGTCGCGAGCTGCG	CCAATTCAGTCAGACAATCCACACG	6	7942	9713	TFEB	31	70275	ACACA
DBDNTAG000053	ADDNTAG007452	Dn-Dn	TTCTTTTTAGATGTCGCGAGCTGCG	GCAGCGTAAACATGATAGGAGTGCA	5	7942	9713	TFEB	5155	9318	PDGFB
DBDNTAG000053	ADDNTAG007455	Dn-Dn	TTCTTTTTAGATGTCGCGAGCTGCG	CTCCGACCTGAGCCTATTTCGCATA	3	7942	9713	TFEB	318	4276	NUDT2
DBDNTAG000053	ADDNTAG007457	Dn-Dn	TTCTTTTTAGATGTCGCGAGCTGCG	AAACGGAACATATGCCACCTTGGCC	1	7942	9713	TFEB	23429	1644	RYBP
DBDNTAG000053	ADDNTAG007460	Dn-Dn	TTCTTTTTAGATGTCGCGAGCTGCG	ATGCAAAGCGCACTTAAAACGAGG	1	7942	9713	TFEB	114991	71372	ZNF618
DBDNTAG000053	ADDNTAG007468	Dn-Dn	TTCTTTTTAGATGTCGCGAGCTGCG	CTAGCGAACGGAGCCTCCAGGCCCT	2	7942	9713	TFEB	139628	11079	FOXR2
DBDNTAG000053	ADDNTAG007473	Dn-Dn	TTCTTTTTAGATGTCGCGAGCTGCG	CCCCCAACAGAATGCACTCTAAATA	7	7942	9713	TFEB	84871	54482	AGBL4
DBDNTAG000053	ADDNTAG007476	Dn-Dn	TTCTTTTTAGATGTCGCGAGCTGCG	GCCCTCCGCTCAACGTCTAAAGCCC	5	7942	9713	TFEB	91442	7886	FAAP24
DBDNTAG000053	ADDNTAG007477	Dn-Dn	TTCTTTTTAGATGTCGCGAGCTGCG	TTTAAAGTTGAAGGCAAGAAAGCAC	9	7942	9713	TFEB	9719	11667	ADAMTSL2
DBDNTAG000053	ADDNTAG007483	Dn-Dn	TTCTTTTTAGATGTCGCGAGCTGCG	GTCCCACAATCCGATAGAGAGCACC	5	7942	9713	TFEB	149483	55441	CCDC17
DBDNTAG000053	ADDNTAG007484	Dn-Dn	TTCTTTTTAGATGTCGCGAGCTGCG	GGCGACATGGCGACAATGAGAACTG	1	7942	9713	TFEB	55757	9673	UGCGL2
DBDNTAG000053	ADDNTAG007488	Dn-Dn	TTCTTTTTAGATGTCGCGAGCTGCG	CAGCGTGGAACGAATATATAAACCT	21	7942	9713	TFEB	63908	10921	NAPB
DBDNTAG000053	ADDNTAG007489	Dn-Dn	TTCTTTTTAGATGTCGCGAGCTGCG	TAAAAGTTCAATTGCGTCCTCGGCC	1	7942	9713	TFEB	201562	10939	PTPLB
DBDNTAG000053	ADDNTAG007491	Dn-Dn	TTCTTTTTAGATGTCGCGAGCTGCG	CTCTGACATCCTCCGATCCTGCAGA	2	7942	9713	TFEB	51365	11577	PLA1A
DBDNTAG000053	ADDNTAG007497	Dn-Dn	TTCTTTTTAGATGTCGCGAGCTGCG	GTGCTTGTAGGCAGTTTCATAACAA	10	7942	9713	TFEB	53841	71555	MUPCDH
DBDNTAG000053	ADDNTAG007499	Dn-Dn	TTCTTTTTAGATGTCGCGAGCTGCG	CCCCTGGCGGGGAGCTCATCCACAT	13	7942	9713	TFEB	27334	11760	P2RY10
DBDNTAG000053	ADDNTAG007500	Dn-Dn	TTCTTTTTAGATGTCGCGAGCTGCG	TCGCGCGATGTCACGATTTACGGTT	9	7942	9713	TFEB	91653	8764	BOC
DBDNTAG000053	ADDNTAG007501	Dn-Dn	TTCTTTTTAGATGTCGCGAGCTGCG	AACCCAGAGCCAGCGGTGCCGAATG	2	7942	9713	TFEB	54979
[truncated: 447,666 more rows]
