# Supplementary material for: Pooled‐matrix protein interaction screens using Barcode Fusion Genetics
Source: Mol Syst Biol. 2016 Apr 23;12(4):863. doi: 10.15252/msb.20156660 (PMC4848762; doi:10.15252/msb.20156660)
Supplement: Supplementary file 10 — Data EV3 [file MSB-12-863-s010.zip › Yachie_Petsalaki_Data_S3/CVA_1_-His.tsv]

DBTAG_ID	ADTAG_ID	FUSION_TYPE	DBTAG_SEQ	ADTAG_SEQ	COUNT	DB_GENE_ID	DB_ORF_ID	DB_SYMB	AD_GENE_ID	AD_ORF_ID	AD_SYMB
DBDNTAG000002	ADDNTAG000542	Dn-Dn	CCCCTCCCACACTAGTGGGGCTTGC	ACAGGGTCCACATCGATACATATAA	2	3927	1096	LASP1	23281	9746	MTUS2
DBDNTAG000002	ADDNTAG000675	Dn-Dn	CCCCTCCCACACTAGTGGGGCTTGC	GCAAACCTTCTCTTGTAGATCTATT	1	3927	1096	LASP1	115509	7052	ZNF689
DBDNTAG000002	ADDNTAG000711	Dn-Dn	CCCCTCCCACACTAGTGGGGCTTGC	TCCCTTCGACCTGACGTCCACCTGC	2	3927	1096	LASP1	414318	55003	C9orf106
DBDNTAG000002	ADDNTAG000885	Dn-Dn	CCCCTCCCACACTAGTGGGGCTTGC	CCCACTGGTTTTAAATACATAGAAC	4	3927	1096	LASP1	284004	9651	HEXDC
DBDNTAG000002	ADDNTAG003015	Dn-Dn	CCCCTCCCACACTAGTGGGGCTTGC	TCCGTGGCGCTCACGATTTGTACCC	2	3927	1096	LASP1	5995	2877	RGR
DBDNTAG000002	ADDNTAG003559	Dn-Dn	CCCCTCCCACACTAGTGGGGCTTGC	GGGTGTGCTGCTTGATTGGCATCTA	3	3927	1096	LASP1	3093	11772	UBE2K
DBDNTAG000002	ADDNTAG003751	Dn-Dn	CCCCTCCCACACTAGTGGGGCTTGC	CCCACACCTTATACCAAAACACGCA	4	3927	1096	LASP1	79019	3264	CENPM
DBDNTAG000002	ADDNTAG006184	Dn-Dn	CCCCTCCCACACTAGTGGGGCTTGC	CAAACTGACACTCCAGAACGTTAGA	1	3927	1096	LASP1	55270	70983	NUDT15
DBDNTAG000003	ADDNTAG001464	Dn-Dn	TGGTGCGCGTGATTCTGAACCATAA	GCTCAGATGTAAAGCGATGAGTTAC	2	387	5810	RHOA	64760	686	FAM160B2
DBDNTAG000003	ADDNTAG002294	Dn-Dn	TGGTGCGCGTGATTCTGAACCATAA	CATAGCGATTACCGATGCTCGTAAG	3	387	5810	RHOA	84807	8938	NFKBID
DBDNTAG000003	ADDNTAG005496	Dn-Dn	TGGTGCGCGTGATTCTGAACCATAA	CCTTGTGCAGGCCACAACATAGGG	2	387	5810	RHOA	539	6684	ATP5O
DBDNTAG000003	ADDNTAG006319	Dn-Dn	TGGTGCGCGTGATTCTGAACCATAA	TCGTTCTGTCATCAGCAGTCTTCGA	5	387	5810	RHOA	59351	72097	PBOV1
DBDNTAG000005	ADDNTAG006525	Dn-Dn	TGATAGTGGTGGGCTCCAGGTCTAA	ACGCAACCGCTCAGCCCCCTCTCCC	4	139081	52769	MAGEC3	4907	8573	NT5E
DBDNTAG000010	ADDNTAG003560	Dn-Dn	TCAGCCTGATAACTTTACTTTCAAT	ACTGATATGGCGGGCGTACACGACG	1	11185	53017	INMT	59349	4623	KLHL12
DBDNTAG000010	ADDNTAG004942	Dn-Dn	TCAGCCTGATAACTTTACTTTCAAT	CCACCCCTAGTCCCCTCTCACACTA	2	11185	53017	INMT	59349	4623	KLHL12
DBDNTAG000010	ADDNTAG005207	Dn-Dn	TCAGCCTGATAACTTTACTTTCAAT	CGGTGTTACCCACTTTTAGCACAGA	1	11185	53017	INMT	59349	4623	KLHL12
DBDNTAG000010	ADDNTAG005961	Dn-Dn	TCAGCCTGATAACTTTACTTTCAAT	CTCGACAGGTCGCCGGCGGACATCA	1	11185	53017	INMT	59349	4623	KLHL12
DBDNTAG000011	ADDNTAG000236	Dn-Dn	TGTACATTAAGACTGGGGATAATAT	GCCACGCGATAGGAGGGGTAGAGTT	1	7555	157	CNBP	80762	4284	NDFIP1
DBDNTAG000011	ADDNTAG000715	Dn-Dn	TGTACATTAAGACTGGGGATAATAT	CCCCTCACTCTGGCCATCAAACAAT	1	7555	157	CNBP	4085	4707	MAD2L1
DBDNTAG000011	ADDNTAG002653	Dn-Dn	TGTACATTAAGACTGGGGATAATAT	CAGCTACGCACCAACCCCTATTCCC	1	7555	157	CNBP	64928	12298	MRPL14
DBDNTAG000011	ADDNTAG003999	Dn-Dn	TGTACATTAAGACTGGGGATAATAT	GCGTACATCATTAGGACTCAACCTG	2	7555	157	CNBP	9766	10835	KIAA0247
DBDNTAG000011	ADDNTAG004878	Dn-Dn	TGTACATTAAGACTGGGGATAATAT	ATCTTGTTTTCCACAAAGTAGCAAG	1	7555	157	CNBP	7073	71334	TIAL1
DBDNTAG000011	ADDNTAG006056	Dn-Dn	TGTACATTAAGACTGGGGATAATAT	AGATTACATGTCGCTTCTAGGGAAT	1	7555	157	CNBP	93426	9395	SYCE1
DBDNTAG000011	ADDNTAG006193	Dn-Dn	TGTACATTAAGACTGGGGATAATAT	ACGCAAGCGATCACCCAAAGTTGAC	2	7555	157	CNBP	3188	53339	HNRNPH2
DBDNTAG000011	ADDNTAG006197	Dn-Dn	TGTACATTAAGACTGGGGATAATAT	GACGAGCGAGCAGACTATACCATTA	1	7555	157	CNBP	6827	4185	SUPT4H1
DBDNTAG000012	ADDNTAG001231	Dn-Dn	GCACTTACCTGACTGGAAATAATTT	CCTGAAAACATGATATAGGACCAAA	1	51530	7186	ZC3HC1	56655	13516	POLE4
DBDNTAG000012	ADDNTAG004199	Dn-Dn	GCACTTACCTGACTGGAAATAATTT	GCAATCGATGGACAGCAGGTTCAAT	1	51530	7186	ZC3HC1	153328	8282	SLC25A48
DBDNTAG000012	ADDNTAG004695	Dn-Dn	GCACTTACCTGACTGGAAATAATTT	ACGCGCCTTGCACAAATACGTCAAC	1	51530	7186	ZC3HC1	51318	13006	MRPL35
DBDNTAG000012	ADDNTAG004970	Dn-Dn	GCACTTACCTGACTGGAAATAATTT	TGACCATCTCACAAAGTCCTATGTA	3	51530	7186	ZC3HC1	5802	8703	PTPRS
DBDNTAG000012	ADDNTAG005113	Dn-Dn	GCACTTACCTGACTGGAAATAATTT	TCCCACCCAAAGGCAATTCCCAAGG	5	51530	7186	ZC3HC1	2262	10263	GPC5
DBDNTAG000012	ADDNTAG005842	Dn-Dn	GCACTTACCTGACTGGAAATAATTT	CAACAACGGTCATCGCTGATGGCTC	3	51530	7186	ZC3HC1	6542	53813	SLC7A2
DBDNTAG000012	ADDNTAG005876	Dn-Dn	GCACTTACCTGACTGGAAATAATTT	TAAGTAAGGATGCCATCCCCGATCG	2	51530	7186	ZC3HC1	7071	2992	KLF10
DBDNTAG000012	ADDNTAG006438	Dn-Dn	GCACTTACCTGACTGGAAATAATTT	CCCTGAGTTAGCCAGACACAGAGTC	3	51530	7186	ZC3HC1	54790	52965	TET2
DBDNTAG000012	ADDNTAG006797	Dn-Dn	GCACTTACCTGACTGGAAATAATTT	GGGTGTCCATGCGTGCTCAAGAACT	1	51530	7186	ZC3HC1	129450	12133	TYW5
DBDNTAG000012	ADDNTAG007022	Dn-Dn	GCACTTACCTGACTGGAAATAATTT	TGTACAAGCGCTCCAAGAATATTTA	2	51530	7186	ZC3HC1	10538	9618	BATF
DBDNTAG000012	ADDNTAG007589	Dn-Dn	GCACTTACCTGACTGGAAATAATTT	AGTCGGATAATAACACCATCAGCCT	3	51530	7186	ZC3HC1	842	4596	CASP9
DBDNTAG000012	ADDNTAG007742	Dn-Dn	GCACTTACCTGACTGGAAATAATTT	CAAGTTATGCAAGACAAGGGTCCGT	2	51530	7186	ZC3HC1	10397	3886	NDRG1
DBDNTAG000013	ADDNTAG000668	Dn-Dn	GACGCAAACCACCCCAGCCTAGGAC	CAGCATATACTAATTCTAGAAGTAC	1	51440	1235	HPCAL4	977	6007	CD151
DBDNTAG000013	ADDNTAG001513	Dn-Dn	GACGCAAACCACCCCAGCCTAGGAC	TAGACAGATGACGATTCTTGAATAA	2	51440	1235	HPCAL4	4205	98	MEF2A
DBDNTAG000013	ADDNTAG001881	Dn-Dn	GACGCAAACCACCCCAGCCTAGGAC	AGTGACTAAGAAAAGCGAGGCTAAC	3	51440	1235	HPCAL4	8463	5240	TEAD2
DBDNTAG000013	ADDNTAG001939	Dn-Dn	GACGCAAACCACCCCAGCCTAGGAC	GTCCGTTAGAGGGACAACTTCTACA	1	51440	1235	HPCAL4	7555	157	CNBP
DBDNTAG000013	ADDNTAG002732	Dn-Dn	GACGCAAACCACCCCAGCCTAGGAC	ACGGCATATCCAAACTTTTTTTGCC	2	51440	1235	HPCAL4	79165	7646	LENG1
DBDNTAG000013	ADDNTAG002832	Dn-Dn	GACGCAAACCACCCCAGCCTAGGAC	CACAACATACTCGCTCATGCTCAAC	6	51440	1235	HPCAL4	826	3209	CAPNS1
DBDNTAG000013	ADDNTAG003373	Dn-Dn	GACGCAAACCACCCCAGCCTAGGAC	ACACACTCCATTAATAACTAGAGAT	1	51440	1235	HPCAL4	117157	12269	SH2D1B
DBDNTAG000013	ADDNTAG003456	Dn-Dn	GACGCAAACCACCCCAGCCTAGGAC	ACTCCTCAACAACAATTATCGATAC	1	51440	1235	HPCAL4	54842	11707	MFSD6
DBDNTAG000013	ADDNTAG004222	Dn-Dn	GACGCAAACCACCCCAGCCTAGGAC	AATACCACACCACTAATACATGATT	5	51440	1235	HPCAL4	374907
DBDNTAG000013	ADDNTAG004250	Dn-Dn	GACGCAAACCACCCCAGCCTAGGAC	TATGAGGTTGCGTCTCAACGCCCCA	1	51440	1235	HPCAL4	353142
DBDNTAG000013	ADDNTAG004462	Dn-Dn	GACGCAAACCACCCCAGCCTAGGAC	GCAAGACAACAGCCTTACTAAATCG	1	51440	1235	HPCAL4	1153	29	CIRBP
DBDNTAG000013	ADDNTAG004942	Dn-Dn	GACGCAAACCACCCCAGCCTAGGAC	CCACCCCTAGTCCCCTCTCACACTA	2	51440	1235	HPCAL4	59349	4623	KLHL12
DBDNTAG000013	ADDNTAG006365	Dn-Dn	GACGCAAACCACCCCAGCCTAGGAC	GCGCGGTCGGCTACTGCAGCGACGG	1	51440	1235	HPCAL4	622	565	BDH1
DBDNTAG000013	ADDNTAG006434	Dn-Dn	GACGCAAACCACCCCAGCCTAGGAC	CTACTGAATCTATGTGAGTGTAACT	31	51440	1235	HPCAL4	129450	12133	TYW5
DBDNTAG000013	ADDNTAG007394	Dn-Dn	GACGCAAACCACCCCAGCCTAGGAC	ACATCTAATTCCGATCCTCCAACGG	2	51440	1235	HPCAL4	84866	11720	TMEM25
DBDNTAG000014	ADDNTAG001110	Dn-Dn	GTGGAGGCTCGCGGCTACGTGACGT	CCTGCCTCCACCTCCCTACTCCTCC	1	50861	6710	STMN3	1544	70425	CYP1A2
DBDNTAG000014	ADDNTAG001253	Dn-Dn	GTGGAGGCTCGCGGCTACGTGACGT	ACTGTCCCACGGCAAGAGCACCCGT	5	50861	6710	STMN3	57706	10238	DENND1A
DBDNTAG000014	ADDNTAG001869	Dn-Dn	GTGGAGGCTCGCGGCTACGTGACGT	CAAAGAGAACACTAATACCAATAAT	1	50861	6710	STMN3	169693	8543	TMEM252
DBDNTAG000014	ADDNTAG002448	Dn-Dn	GTGGAGGCTCGCGGCTACGTGACGT	CCCTACTGAGTCTAGCTGTCCATTT	2	50861	6710	STMN3	84864	264	MINA
DBDNTAG000014	ADDNTAG002826	Dn-Dn	GTGGAGGCTCGCGGCTACGTGACGT	CCGGAATAAAGAGCATTTTAGACTA	1	50861	6710	STMN3	567	10041	B2M
DBDNTAG000014	ADDNTAG003873	Dn-Dn	GTGGAGGCTCGCGGCTACGTGACGT	AACTAAGGCAGATGGTATCGACATC	3	50861	6710	STMN3	51545	3626	ZNF581
DBDNTAG000014	ADDNTAG004130	Dn-Dn	GTGGAGGCTCGCGGCTACGTGACGT	ACCGGTCCAAAGATCAATAAATAAT	3	50861	6710	STMN3	11163	7272	NUDT4
DBDNTAG000014	ADDNTAG004711	Dn-Dn	GTGGAGGCTCGCGGCTACGTGACGT	CTTCATCTACAGAGTATAAACCTCC	1	50861	6710	STMN3	4149	377	MAX
DBDNTAG000014	ADDNTAG005120	Dn-Dn	GTGGAGGCTCGCGGCTACGTGACGT	CTACCGTGTAAGTTATCATAGTACC	4	50861	6710	STMN3	22820	12314	COPG1
DBDNTAG000014	ADDNTAG005161	Dn-Dn	GTGGAGGCTCGCGGCTACGTGACGT	GTTCTTAACGATCCCCCCAAAATAG	1	50861	6710	STMN3	9063	6490	PIAS2
DBDNTAG000014	ADDNTAG006207	Dn-Dn	GTGGAGGCTCGCGGCTACGTGACGT	TAAGAATGCATCATAGTGATGCATG	3	50861	6710	STMN3	342527	71943	SMTNL2
DBDNTAG000014	ADDNTAG006535	Dn-Dn	GTGGAGGCTCGCGGCTACGTGACGT	AGTACCTACCACGTCGACACTATAT	2	50861	6710	STMN3	11116	7071	FGFR1OP
DBDNTAG000016	ADDNTAG000569	Dn-Dn	GTTTGTAGCTCCCGACTAGGCCGCA	GCCCCACATGTCGCCCCTGCTGGTA	1	55119	14762	PRPF38B	4154	11430	MBNL1
DBDNTAG000016	ADDNTAG001790	Dn-Dn	GTTTGTAGCTCCCGACTAGGCCGCA	TCACCGAAAACATTAGTATTAGACG	8	55119	14762	PRPF38B		4865
DBDNTAG000016	ADDNTAG002848	Dn-Dn	GTTTGTAGCTCCCGACTAGGCCGCA	ATCCGTCGTCCACCGACACCCTCA	1	55119	14762	PRPF38B	6253	7327	RTN2
DBDNTAG000016	ADDNTAG003307	Dn-Dn	GTTTGTAGCTCCCGACTAGGCCGCA	CCGGGCCGAGAAGTACGCGACTGAG	2	55119	14762	PRPF38B	26999	6848	CYFIP2
DBDNTAG000016	ADDNTAG004273	Dn-Dn	GTTTGTAGCTCCCGACTAGGCCGCA	ACTGCGAAGCTTTATGAATGCTCAG	2	55119	14762	PRPF38B	775	70327	CACNA1C
DBDNTAG000016	ADDNTAG004913	Dn-Dn	GTTTGTAGCTCCCGACTAGGCCGCA	ACTATTGACACAGTCAAAGGCGATA	3	55119	14762	PRPF38B	84324	434	SARNP
DBDNTAG000016	ADDNTAG005119	Dn-Dn	GTTTGTAGCTCCCGACTAGGCCGCA	GTCTCGAATTGCGTAAAAAATTGTT	2	55119	14762	PRPF38B	9533	5431	POLR1C
DBDNTAG000016	ADDNTAG005900	Dn-Dn	GTTTGTAGCTCCCGACTAGGCCGCA	GTGTCTGCCCTTTCCGCCTTTGAGA	2	55119	14762	PRPF38B	442028	71375
DBDNTAG000018	ADDNTAG001008	Dn-Dn	GCGCCAGCTTTCTTCAATATCCCTA	CCACAAATTTAGAAGGGTCCGAAAA	5	9533	5431	POLR1C	220082	1611	SPERT
DBDNTAG000018	ADDNTAG001361	Dn-Dn	GCGCCAGCTTTCTTCAATATCCCTA	TTTCCGGATCCCCAGCGCTAGGCTT	2	9533	5431	POLR1C	7681	13561	MKRN3
DBDNTAG000018	ADDNTAG001764	Dn-Dn	GCGCCAGCTTTCTTCAATATCCCTA	ATGCCGACGATGCCGCCCACTGGCC	1	9533	5431	POLR1C	149483	55441	CCDC17
DBDNTAG000018	ADDNTAG003256	Dn-Dn	GCGCCAGCTTTCTTCAATATCCCTA	TTCCCAAAGGCCTTTGATTTTTCGG	6	9533	5431	POLR1C	7681	13561	MKRN3
DBDNTAG000018	ADDNTAG003606	Dn-Dn	GCGCCAGCTTTCTTCAATATCCCTA	AGACGAGCCAAGCAAAGTTTCAGGA	1	9533	5431	POLR1C	24144	5894	TFIP11
DBDNTAG000018	ADDNTAG004027	Dn-Dn	GCGCCAGCTTTCTTCAATATCCCTA	CACATTTCCTAGCAGCACGTACCTT	5	9533	5431	POLR1C	85865	7914	GTPBP10
DBDNTAG000018	ADDNTAG004389	Dn-Dn	GCGCCAGCTTTCTTCAATATCCCTA	TACTAATGCACGTCGGTAGGCAACG	2	9533	5431	POLR1C	26333	54098	OR7A17
DBDNTAG000018	ADDNTAG004942	Dn-Dn	GCGCCAGCTTTCTTCAATATCCCTA	CCACCCCTAGTCCCCTCTCACACTA	3	9533	5431	POLR1C	59349	4623	KLHL12
DBDNTAG000018	ADDNTAG005401	Dn-Dn	GCGCCAGCTTTCTTCAATATCCCTA	CTGAATCCTCGAGAGGGTTGGGGAA	5	9533	5431	POLR1C	27183	11412	VPS4A
DBDNTAG000018	ADDNTAG007434	Dn-Dn	GCGCCAGCTTTCTTCAATATCCCTA	CATGCGAGCAAATCGCATTTTCCCC	2	9533	5431	POLR1C	3860	54296	KRT13
DBDNTAG000019	ADDNTAG000229	Dn-Dn	AATCCCTCGTCCAGCTAAGCTCCGT	CACATAGAATCCAGCACTACCATAG	2	163479	54836	FNDC7	116179
DBDNTAG000019	ADDNTAG001002	Dn-Dn	AATCCCTCGTCCAGCTAAGCTCCGT	AGTGTGTCTGTAAGAATTGCTCAGG	3	163479	54836	FNDC7	2801	7345	GOLGA2
DBDNTAG000019	ADDNTAG002076	Dn-Dn	AATCCCTCGTCCAGCTAAGCTCCGT	TATCCAGAGTGTACCTGGAGATTTC	2	163479	54836	FNDC7	389118	54978	CDHR4
DBDNTAG000019	ADDNTAG004652	Dn-Dn	AATCCCTCGTCCAGCTAAGCTCCGT	CCACCAAATAAGAGCAACGACAGTA	2	163479	54836	FNDC7	162540	1610	SPPL2C
DBDNTAG000024	ADDNTAG000458	Dn-Dn	AAAGTCAAATTTAGAAAAAGTAAAA	CCCGCCCGTACGCCAGAAGTTAATT	1	80117	2635	ARL14	64098	9281	PARVG
DBDNTAG000024	ADDNTAG000786	Dn-Dn	AAAGTCAAATTTAGAAAAAGTAAAA	CTTCACAGCAATATGATAGTCGAAA	2	80117	2635	ARL14	4174	19	MCM5
DBDNTAG000024	ADDNTAG000801	Dn-Dn	AAAGTCAAATTTAGAAAAAGTAAAA	AATCTCAAGAGGGTGTAGACAATTA	5	80117	2635	ARL14	200909	52811	HTR3D
DBDNTAG000024	ADDNTAG001428	Dn-Dn	AAAGTCAAATTTAGAAAAAGTAAAA	GGGGAGCGGGAATAACATATTATCG	7	80117	2635	ARL14	7691	53066	ZNF132
DBDNTAG000024	ADDNTAG002056	Dn-Dn	AAAGTCAAATTTAGAAAAAGTAAAA	CCTTACTACTAGTCCAGTACGATGA	4	80117	2635	ARL14	9896	10525	FIG4
DBDNTAG000024	ADDNTAG003078	Dn-Dn	AAAGTCAAATTTAGAAAAAGTAAAA	CACAGCCACCTAAAAAACCCTCGCC	3	80117	2635	ARL14	3704	6905	ITPA
DBDNTAG000024	ADDNTAG003618	Dn-Dn	AAAGTCAAATTTAGAAAAAGTAAAA	ACCTCCTTCCACACGGGCAGCCGAC	1	80117	2635	ARL14	117247	12896	SLC16A10
DBDNTAG000024	ADDNTAG003721	Dn-Dn	AAAGTCAAATTTAGAAAAAGTAAAA	CTGCTGTTCATCGCATTATTGTCATATCG	1	80117	2635	ARL14	5013	5285	OTX1
DBDNTAG000024	ADDNTAG004834	Dn-Dn	AAAGTCAAATTTAGAAAAAGTAAAA	ATACAGATAGACTGTGTCTCCCCCT	2	80117	2635	ARL14	147111	10767	NOTUM
DBDNTAG000024	ADDNTAG005573	Dn-Dn	AAAGTCAAATTTAGAAAAAGTAAAA	GGCCCCCCACATCCAGCAGCACCGC	1	80117	2635	ARL14	10200	5511	MPHOSPH6
DBDNTAG000024	ADDNTAG005777	Dn-Dn	AAAGTCAAATTTAGAAAAAGTAAAA	CGGTGTTGCACGAGACGGTGCCCTT	3	80117	2635	ARL14	348235	12915	SKA2
DBDNTAG000024	ADDNTAG005785	Dn-Dn	AAAGTCAAATTTAGAAAAAGTAAAA	AAGCTTATATCAGTAAGCGTGCCGA	3	80117	2635	ARL14	51596	4584	CUTA
DBDNTAG000024	ADDNTAG006179	Dn-Dn	AAAGTCAAATTTAGAAAAAGTAAAA	CGCCGCTCCCGCCTCTCCGCCTATC	2	80117	2635	ARL14	27123	54526	DKK2
DBDNTAG000024	ADDNTAG006794	Dn-Dn	AAAGTCAAATTTAGAAAAAGTAAAA	ACTCCACTTCCTCCAGCGGATACGA	1	80117	2635	ARL14	259173
DBDNTAG000024	ADDNTAG006836	Dn-Dn	AAAGTCAAATTTAGAAAAAGTAAAA	ACTCCGTTTTTAGATGAAGTGTACT	4	80117	2635	ARL14	51187	2628	RSL24D1
DBDNTAG000024	ADDNTAG007091	Dn-Dn	AAAGTCAAATTTAGAAAAAGTAAAA	GCCCTGCTAACATCTGGCCAAGACA	4	80117	2635	ARL14	8991	2836	SELENBP1
DBDNTAG000024	ADDNTAG007478	Dn-Dn	AAAGTCAAATTTAGAAAAAGTAAAA	CCGCCTCCTCCACTGCAGACACGCC	3	80117	2635	ARL14	387032	7101	ZKSCAN4
DBDNTAG000025	ADDNTAG000204	Dn-Dn	CCCCCCACGAGCCTAGGATGCGTCA	AAATCATATGTTCTACTTGGACATA	1	27111	4161	SDCBP2	284058	4890	KANSL1
DBDNTAG000025	ADDNTAG000444	Dn-Dn	CCCCCCACGAGCCTAGGATGCGTCA	ATCTCAACTGCCTGTCCACGGACTA	2	27111	4161	SDCBP2	56658	1957	TRIM39
DBDNTAG000025	ADDNTAG001002	Dn-Dn	CCCCCCACGAGCCTAGGATGCGTCA	AGTGTGTCTGTAAGAATTGCTCAGG	4	27111	4161	SDCBP2	2801	7345	GOLGA2
DBDNTAG000025	ADDNTAG001012	Dn-Dn	CCCCCCACGAGCCTAGGATGCGTCA	ATGCGCATGTAGTCAGATGATTCCT	1	27111	4161	SDCBP2	7185	12438	TRAF1
DBDNTAG000025	ADDNTAG001277	Dn-Dn	CCCCCCACGAGCCTAGGATGCGTCA	AAACTGAAGCTAATATGAAGAATAT	1	27111	4161	SDCBP2	2272	9645	FHIT
DBDNTAG000025	ADDNTAG001788	Dn-Dn	CCCCCCACGAGCCTAGGATGCGTCA	AGCATATGTGCAATGTTTAGAGGTT	3	27111	4161	SDCBP2	201562	10939	PTPLB
DBDNTAG000025	ADDNTAG003235	Dn-Dn	CCCCCCACGAGCCTAGGATGCGTCA	ATACCAAGGTTCATAGTCGTACCCG	2	27111	4161	SDCBP2	29079	5610	MED4
DBDNTAG000025	ADDNTAG004554	Dn-Dn	CCCCCCACGAGCCTAGGATGCGTCA	ATAGCCTGATGGACTCCAAAGATTG	9	27111	4161	SDCBP2	29126	13856	CD274
DBDNTAG000025	ADDNTAG004913	Dn-Dn	CCCCCCACGAGCCTAGGATGCGTCA	ACTATTGACACAGTCAAAGGCGATA	1	27111	4161	SDCBP2	84324	434	SARNP
DBDNTAG000025	ADDNTAG005380	Dn-Dn	CCCCCCACGAGCCTAGGATGCGTCA	CGCTCCCCGACTCCGACAGATCTTC	2	27111	4161	SDCBP2	6716	53559	SRD5A2
DBDNTAG000025	ADDNTAG005588	Dn-Dn	CCCCCCACGAGCCTAGGATGCGTCA	TATATACCAAGGAGCAAGAGTTGGT	1	27111	4161	SDCBP2	222389	9342	BEND7
DBDNTAG000025	ADDNTAG005665	Dn-Dn	CCCCCCACGAGCCTAGGATGCGTCA	TGAACTTTAGCGAGCCCTTACTTAG	3	27111	4161	SDCBP2	286499	53675	FAM133A
DBDNTAG000025	ADDNTAG006849	Dn-Dn	CCCCCCACGAGCCTAGGATGCGTCA	GACCAGCCACACTCGACCAAGGGAC	2	27111	4161	SDCBP2	2132	6892	EXT2
DBDNTAG000025	ADDNTAG006925	Dn-Dn	CCCCCCACGAGCCTAGGATGCGTCA	CCATCCGAAATCGGCTCTCGTAACT	4	27111	4161	SDCBP2	29079	5610	MED4
DBDNTAG000025	ADDNTAG007065	Dn-Dn	CCCCCCACGAGCCTAGGATGCGTCA	TAAATCCGTTACTACTACCTCTAGA	3	27111	4161	SDCBP2	7409	6612	VAV1
DBDNTAG000025	ADDNTAG007319	Dn-Dn	CCCCCCACGAGCCTAGGATGCGTCA	GGATAATGGCGCTTTGTTATGCAGA	1	27111	4161	SDCBP2	10286	5562	BCAS2
DBDNTAG000025	ADDNTAG007466	Dn-Dn	CCCCCCACGAGCCTAGGATGCGTCA	TATCAATGCACACTGAGATCTTCGG	9	27111	4161	SDCBP2	286499	53675	FAM133A
DBDNTAG000025	ADDNTAG007612	Dn-Dn	CCCCCCACGAGCCTAGGATGCGTCA	ATATAATCTCGATCTGATTATGACA	1	27111	4161	SDCBP2	51318	13006	MRPL35
DBDNTAG000025	ADDNTAG007756	Dn-Dn	CCCCCCACGAGCCTAGGATGCGTCA	AGAGCCGTACCCGCTGATTTACACC	2	27111	4161	SDCBP2	1406	3015	CRX
DBDNTAG000027	ADDNTAG000553	Dn-Dn	TACGTCGCACCGCGGTTCCGTCGGA	CTTCGTAAGAACGCAACACGTTATA	8	55182	8850	RNF220	84708	8141	LNX1
DBDNTAG000027	ADDNTAG002942	Dn-Dn	TACGTCGCACCGCGGTTCCGTCGGA	TTTTTAGACGACACAGATACCGGGG	1	55182	8850	RNF220	3937	1108	LCP2
DBDNTAG000027	ADDNTAG004031	Dn-Dn	TACGTCGCACCGCGGTTCCGTCGGA	CTTCTACTGATCTGTCACCCTTGCC	1	55182	8850	RNF220	23126	10876	POGZ
DBDNTAG000027	ADDNTAG005339	Dn-Dn	TACGTCGCACCGCGGTTCCGTCGGA	TGCGGTTAGGGAGAGGGACGGGTTC	1	55182	8850	RNF220	8019	12575	BRD3
DBDNTAG000027	ADDNTAG006351	Dn-Dn	TACGTCGCACCGCGGTTCCGTCGGA	AAGCCGCACGCTTGCGGTGTGAACT	1	55182	8850	RNF220	5802	8703	PTPRS
DBDNTAG000027	ADDNTAG006399	Dn-Dn	TACGTCGCACCGCGGTTCCGTCGGA	CATTCAACCAGTTCGAATACAATCA	4	55182	8850	RNF220	10092	13300	ARPC5
DBDNTAG000027	ADDNTAG006648	Dn-Dn	TACGTCGCACCGCGGTTCCGTCGGA	GTGTGGGCAGCCCAAGGTTCCTAAC	1	55182	8850	RNF220	1544	70425	CYP1A2
DBDNTAG000027	ADDNTAG006710	Dn-Dn	TACGTCGCACCGCGGTTCCGTCGGA	GTCTTCGCTGAACAACATAATCCAT	1	55182	8850	RNF220	140775	72031	SMCR8
DBDNTAG000027	ADDNTAG006825	Dn-Dn	TACGTCGCACCGCGGTTCCGTCGGA	CGGACGGTTAGCCTGCTGGGCAGTG	1	55182	8850	RNF220	5995	2877	RGR
DBDNTAG000027	ADDNTAG006961	Dn-Dn	TACGTCGCACCGCGGTTCCGTCGGA	TTCATTTCTAGTCAATATAATGTAT	6	55182	8850	RNF220	9512	6428	PMPCB
DBDNTAG000030	ADDNTAG005176	Dn-Dn	CCCGCTCCACTGCACTCCTTACGGC	TTCGCAAAGTACGATAGGGAATGAA	1	1595	9721	CYP51A1	11187	3472	PKP3
DBDNTAG000030	ADDNTAG005505	Dn-Dn	CCCGCTCCACTGCACTCCTTACGGC	AATGAAACACTGTAGACGCACCAAG	3	1595	9721	CYP51A1	60526	6515	FLJ21820
DBDNTAG000035	ADDNTAG000025	Dn-Dn	AGTAATCATAGGAAGCCGATAAATT	CATACTCCGATTACGCGCGCTTATC	1	79960	9693	JADE1	1616	52987	DAXX
DBDNTAG000035	ADDNTAG000032	Dn-Dn	AGTAATCATAGGAAGCCGATAAATT	CCCAGTATAATTACCTGGATCGAGTC	1	79960	9693	JADE1	7704	8127	ZBTB16
DBDNTAG000035	ADDNTAG000126	Dn-Dn	AGTAATCATAGGAAGCCGATAAATT	TCCCTACTCAAATCTACTGCCCTG	1	79960	9693	JADE1	91663	7002	MYADM
DBDNTAG000035	ADDNTAG000141	Dn-Dn	AGTAATCATAGGAAGCCGATAAATT	CTATTACACCATACAACAGATGCGT	1	79960	9693	JADE1	7432	6418	VIP
DBDNTAG000035	ADDNTAG000294	Dn-Dn	AGTAATCATAGGAAGCCGATAAATT	ATTATTAGGCGCCCTCAAACGATAA	5	79960	9693	JADE1	55364	13117	IMPACT
DBDNTAG000035	ADDNTAG000312	Dn-Dn	AGTAATCATAGGAAGCCGATAAATT	CGCGCCACGAACCCCGGTCCTCCTG	1	79960	9693	JADE1	6477	9727	SIAH1
DBDNTAG000035	ADDNTAG000488	Dn-Dn	AGTAATCATAGGAAGCCGATAAATT	CGATGGATAGGGTTGCGGCGAATAA	3	79960	9693	JADE1	1066	663	CES1
DBDNTAG000035	ADDNTAG000664	Dn-Dn	AGTAATCATAGGAAGCCGATAAATT	GACCATTATACGTCGCAAACCAAGA	1	79960	9693	JADE1	390748
DBDNTAG000035	ADDNTAG000793	Dn-Dn	AGTAATCATAGGAAGCCGATAAATT	TCTTAGGAATAAGAACACAACCGTA	2	79960	9693	JADE1	1318	13112	SLC31A2
DBDNTAG000035	ADDNTAG000801	Dn-Dn	AGTAATCATAGGAAGCCGATAAATT	AATCTCAAGAGGGTGTAGACAATTA	6	79960	9693	JADE1	200909	52811	HTR3D
DBDNTAG000035	ADDNTAG000833	Dn-Dn	AGTAATCATAGGAAGCCGATAAATT	TCCCAGTACTACACTTTGTGTCTGT	5	79960	9693	JADE1	114932	2777	MRFAP1L1
DBDNTAG000035	ADDNTAG000893	Dn-Dn	AGTAATCATAGGAAGCCGATAAATT	GCAGTACATTTCGACTTTTCCGATT	3	79960	9693	JADE1	29844	3331	TFPT
DBDNTAG000035	ADDNTAG000895	Dn-Dn	AGTAATCATAGGAAGCCGATAAATT	ACCTCCCATGGTGCTTACAAGCTCA	1	79960	9693	JADE1	7140	54163	TNNT3
DBDNTAG000035	ADDNTAG000946	Dn-Dn	AGTAATCATAGGAAGCCGATAAATT	CCCTGTAGCTCTGTTATCGCACAAC	2	79960	9693	JADE1	84193	8806	SETD3
DBDNTAG000035	ADDNTAG001197	Dn-Dn	AGTAATCATAGGAAGCCGATAAATT	TAGTAGCGGCCGTCGACGACATGTC	2	79960	9693	JADE1	975	3621	CD81
DBDNTAG000035	ADDNTAG001362	Dn-Dn	AGTAATCATAGGAAGCCGATAAATT	ACCACCATTTGAGGCGCGCACGATA	2	79960	9693	JADE1	1974	965	EIF4A2
DBDNTAG000035	ADDNTAG001437	Dn-Dn	AGTAATCATAGGAAGCCGATAAATT	TTTTTCTTCCTTGTGGCCTAGACAC	3	79960	9693	JADE1	896	6197	CCND3
DBDNTAG000035	ADDNTAG001438	Dn-Dn	AGTAATCATAGGAAGCCGATAAATT	AATGCGAGTAGTGTTATAATAATAC	1	79960	9693	JADE1	284486	53457	THEM5
DBDNTAG000035	ADDNTAG001744	Dn-Dn	AGTAATCATAGGAAGCCGATAAATT	GTAACCTCTTGCCGCTTCACACTAA	2	79960	9693	JADE1	23216	10585	TBC1D1
DBDNTAG000035	ADDNTAG001800	Dn-Dn	AGTAATCATAGGAAGCCGATAAATT	CGCGGCACCCCTGACCACTACAGGC	6	79960	9693	JADE1	7297	7339	TYK2
DBDNTAG000035	ADDNTAG001817	Dn-Dn	AGTAATCATAGGAAGCCGATAAATT	AAAGGAGCCAGCTCACAGACCAATA	2	79960	9693	JADE1	7398	11633	USP1
DBDNTAG000035	ADDNTAG001842	Dn-Dn	AGTAATCATAGGAAGCCGATAAATT	ATATATACGAGGCATAATTCGTGCT	1	79960	9693	JADE1	9972	11599	NUP153
DBDNTAG000035	ADDNTAG001856	Dn-Dn	AGTAATCATAGGAAGCCGATAAATT	CCCGGCGCCGCCCTACCGCCGGCAC	1	79960	9693	JADE1	729991	9076	MEF2BNB
DBDNTAG000035	ADDNTAG001930	Dn-Dn	AGTAATCATAGGAAGCCGATAAATT	CCCCCAGTACTCCGATCATCCAGCG	2	79960	9693	JADE1	79077	2724	DCTPP1
DBDNTAG000035	ADDNTAG001959	Dn-Dn	AGTAATCATAGGAAGCCGATAAATT	GTGATCACCAATCCGATAACCAAAA	2	79960	9693	JADE1	25973	6863	PARS2
DBDNTAG000035	ADDNTAG002094	Dn-Dn	AGTAATCATAGGAAGCCGATAAATT	GGGGGCGACCGCGGTTGCCGTGCAA	2	79960	9693	JADE1	6629	10033	SNRPB2
DBDNTAG000035	ADDNTAG002231	Dn-Dn	AGTAATCATAGGAAGCCGATAAATT	AATATGAGTTGTAGCCTGTTAGAAC	3	79960	9693	JADE1	3579	10160	CXCR2
DBDNTAG000035	ADDNTAG002242	Dn-Dn	AGTAATCATAGGAAGCCGATAAATT	ATCTCTGGCGCACAAAAGTGCTGGC	5	79960	9693	JADE1	51530	7186	ZC3HC1
DBDNTAG000035	ADDNTAG002464	Dn-Dn	AGTAATCATAGGAAGCCGATAAATT	AGCCCGGCGGACTCGTGAGCCTACA	1	79960	9693	JADE1	55388	8578	MCM10
DBDNTAG000035	ADDNTAG002509	Dn-Dn	AGTAATCATAGGAAGCCGATAAATT	CCGCTGACGTAGATTCCGCATAATG	2	79960	9693	JADE1	27258	5664	LSM3
DBDNTAG000035	ADDNTAG002587	Dn-Dn	AGTAATCATAGGAAGCCGATAAATT	ACATAGAAGAATGTCCGCCCTAAT	1	79960	9693	JADE1	339779	10573	PRR30
DBDNTAG000035	ADDNTAG002619	Dn-Dn	AGTAATCATAGGAAGCCGATAAATT	GCGAACGTTCCGCGCTCTGTAGACT	1	79960	9693	JADE1	1081	6285	CGA
DBDNTAG000035	ADDNTAG002643	Dn-Dn	AGTAATCATAGGAAGCCGATAAATT	CTTTCGGTCCCTTGACAAAAGACTG	1	79960	9693	JADE1	259290	54211	TAS2R31
DBDNTAG000035	ADDNTAG002756	Dn-Dn	AGTAATCATAGGAAGCCGATAAATT	GCACTGCTTCGCCTCCCCGATATTC	3	79960	9693	JADE1	7568	55264	ZNF20
DBDNTAG000035	ADDNTAG002857	Dn-Dn	AGTAATCATAGGAAGCCGATAAATT	GCCCTTAGACGTAAGCGAGGGTGCG	3	79960	9693	JADE1	7329	3129	UBE2I
DBDNTAG000035	ADDNTAG003130	Dn-Dn	AGTAATCATAGGAAGCCGATAAATT	CCAGCATACACTCCTAAGATGACCT	5	79960	9693	JADE1	572	3706	BAD
DBDNTAG000035	ADDNTAG003201	Dn-Dn	AGTAATCATAGGAAGCCGATAAATT	TGAGGCACGATCGGTACGTTTGAGG	2	79960	9693	JADE1	10485
DBDNTAG000035	ADDNTAG003211	Dn-Dn	AGTAATCATAGGAAGCCGATAAATT	CACCTTCACGTTACAATATCTTCTC	1	79960	9693	JADE1	728215	70887	FAM155A
DBDNTAG000035	ADDNTAG003298	Dn-Dn	AGTAATCATAGGAAGCCGATAAATT	GGAATTTGGAAGCTGGAACGACTAG	2	79960	9693	JADE1	5916	71679	NR1B3
DBDNTAG000035	ADDNTAG003344	Dn-Dn	AGTAATCATAGGAAGCCGATAAATT	CACACACAACGTGCAGTCTAACGAA	1	79960	9693	JADE1	57654	12601	UVSSA
DBDNTAG000035	ADDNTAG003379	Dn-Dn	AGTAATCATAGGAAGCCGATAAATT	TCTCTCACTAAGCAGCAGTAAAAAA	1	79960	9693	JADE1	10212	2435	DDX39A
DBDNTAG000035	ADDNTAG003399	Dn-Dn	AGTAATCATAGGAAGCCGATAAATT	TAAGACTCATACTAGCGACAAGTAC	1	79960	9693	JADE1	284942	6256
DBDNTAG000035	ADDNTAG003458	Dn-Dn	AGTAATCATAGGAAGCCGATAAATT	CAGCAGTTATAATGTTTACGTGCAT	2	79960	9693	JADE1	54959	12976	ODAM
DBDNTAG000035	ADDNTAG003557	Dn-Dn	AGTAATCATAGGAAGCCGATAAATT	TCGCCTTCACACTCTCACTCTAGGC	1	79960	9693	JADE1	339834	2265	CCDC36
DBDNTAG000035	ADDNTAG003660	Dn-Dn	AGTAATCATAGGAAGCCGATAAATT	AGCAGGTTCCACTTGACGAATTAAA	2	79960	9693	JADE1	51503	11254	CWC15
DBDNTAG000035	ADDNTAG003706	Dn-Dn	AGTAATCATAGGAAGCCGATAAATT	GACGGGATGTGAAGCAATCCCGCTA	7	79960	9693	JADE1	11030	3504	RBPMS
DBDNTAG000035	ADDNTAG003818	Dn-Dn	AGTAATCATAGGAAGCCGATAAATT	CTCGCCATGTAATACCGTCCCTCAC	1	79960	9693	JADE1	729480
DBDNTAG000035	ADDNTAG003821	Dn-Dn	AGTAATCATAGGAAGCCGATAAATT	CTGAGCACGCCTCCGTGACGAACTG	1	79960	9693	JADE1	3257	8556	DKFZp666K145
DBDNTAG000035	ADDNTAG004152	Dn-Dn	AGTAATCATAGGAAGCCGATAAATT	GCCGCAGAGTCGTAGAACTTCGA	2	79960	9693	JADE1	4747	10981	NEFL
DBDNTAG000035	ADDNTAG004212	Dn-Dn	AGTAATCATAGGAAGCCGATAAATT	TGTGCTGTGGGTTTGTTGTGGGGAT	3	79960	9693	JADE1	221060	8538	C10orf111
DBDNTAG000035	ADDNTAG004237	Dn-Dn	AGTAATCATAGGAAGCCGATAAATT	GGTTAAGCCATCGACTCGACAGATA	1	79960	9693	JADE1	2629	2	GBA
DBDNTAG000035	ADDNTAG004415	Dn-Dn	AGTAATCATAGGAAGCCGATAAATT	CCGTTTTCACAGAGGACACCGCGAA	2	79960	9693	JADE1	26240	1846	FAM50B
DBDNTAG000035	ADDNTAG004442	Dn-Dn	AGTAATCATAGGAAGCCGATAAATT	CACCACGTCAATGAAGTCATTCCCT	1	79960	9693	JADE1	28951	4068	TRIB2
DBDNTAG000035	ADDNTAG004615	Dn-Dn	AGTAATCATAGGAAGCCGATAAATT	TAACTGCCCGTGGAGCAAAAGCAAA	6	79960	9693	JADE1	11030	3504	RBPMS
DBDNTAG000035	ADDNTAG004728	Dn-Dn	AGTAATCATAGGAAGCCGATAAATT	GTCGTAGCCAAGCTGACGACACATC	3	79960	9693	JADE1	83894	1706	TTC29
DBDNTAG000035	ADDNTAG004741	Dn-Dn	AGTAATCATAGGAAGCCGATAAATT	GATCTTCGTAGTGCACCGCACCAG	3	79960	9693	JADE1	6477	9727	SIAH1
DBDNTAG000035	ADDNTAG004843	Dn-Dn	AGTAATCATAGGAAGCCGATAAATT	TACCGGTCTCGTACTCCAGCGGCGT	1	79960	9693	JADE1	11060	326	WWP2
DBDNTAG000035	ADDNTAG004942	Dn-Dn	AGTAATCATAGGAAGCCGATAAATT	CCACCCCTAGTCCCCTCTCACACTA	1	79960	9693	JADE1	59349	4623	KLHL12
DBDNTAG000035	ADDNTAG004977	Dn-Dn	AGTAATCATAGGAAGCCGATAAATT	ACCACGTCACAGTCTATCAGATGTC	4	79960	9693	JADE1	5534	8316	PPP3R1
DBDNTAG000035	ADDNTAG004984	Dn-Dn	AGTAATCATAGGAAGCCGATAAATT	TTTTACTCCGCCGATCCCGTGATAG	1	79960	9693	JADE1	2248	53883	FGF3
DBDNTAG000035	ADDNTAG004992	Dn-Dn	AGTAATCATAGGAAGCCGATAAATT	GTGGTTCTTGCCGCGTCTGATACA	1	79960	9693	JADE1	3959	4002	LGALS3BP
DBDNTAG000035	ADDNTAG005043	Dn-Dn	AGTAATCATAGGAAGCCGATAAATT	CGGACGGTCTATATACCGCGCTGAA	1	79960	9693	JADE1	653808	8524	ZG16
DBDNTAG000035	ADDNTAG005083	Dn-Dn	AGTAATCATAGGAAGCCGATAAATT	GGCCTCACTCCGCGGACTGTATTCG	3	79960	9693	JADE1	6548	7247	SLC9A1
DBDNTAG000035	ADDNTAG005148	Dn-Dn	AGTAATCATAGGAAGCCGATAAATT	CCCGCCCACGCCCTGCCCGCCACTT	5	79960	9693	JADE1	159989	2276	CCDC67
DBDNTAG000035	ADDNTAG005174	Dn-Dn	AGTAATCATAGGAAGCCGATAAATT	TCAAAATTGAAGGAATCGCAAGTGG	2	79960	9693	JADE1	55422	6496	DKFZp686L0787
DBDNTAG000035	ADDNTAG005200	Dn-Dn	AGTAATCATAGGAAGCCGATAAATT	GAGCTTAATCTTACCACCCGTTCAA	2	79960	9693	JADE1	2531	4770	KDSR
DBDNTAG000035	ADDNTAG005232	Dn-Dn	AGTAATCATAGGAAGCCGATAAATT	ACCGATACTTGGGATTGCACACAAA	5	79960	9693	JADE1	27086	8945	FOXP1
DBDNTAG000035	ADDNTAG005235	Dn-Dn	AGTAATCATAGGAAGCCGATAAATT	GGAGACCGCGCCCGACTCGCTCGTT	4	79960	9693	JADE1	653499	71252	LGALS7
DBDNTAG000035	ADDNTAG005251	Dn-Dn	AGTAATCATAGGAAGCCGATAAATT	AGAATCAGATCGTTGGCCTTCACTA	4	79960	9693	JADE1	27111	4161	SDCBP2
DBDNTAG000035	ADDNTAG005263	Dn-Dn	AGTAATCATAGGAAGCCGATAAATT	CCACTTGCGCGGCTTTGCTGCCCT	1	79960	9693	JADE1	638	3740	BIK
DBDNTAG000035	ADDNTAG005334	Dn-Dn	AGTAATCATAGGAAGCCGATAAATT	TGTAGCCTGTTATTAAAGCCCAAACAAGATTTCGAAACA	1	79960	9693	JADE1	8314	3760	BAP1
DBDNTAG000035	ADDNTAG005386	Dn-Dn	AGTAATCATAGGAAGCCGATAAATT	AAACACCGCTTAAACGCAAGCGCAA	1	79960	9693	JADE1	5195	4964	PEX14
DBDNTAG000035	ADDNTAG005420	Dn-Dn	AGTAATCATAGGAAGCCGATAAATT	CGGGCGCTCGCAGAGCCTACTCACG	2	79960	9693	JADE1	1500	392	CTNND1
DBDNTAG000035	ADDNTAG005467	Dn-Dn	AGTAATCATAGGAAGCCGATAAATT	CGACCACATCCCGGTGGGAACACCA	1	79960	9693	JADE1	26119	9194	LDLRAP1
DBDNTAG000035	ADDNTAG005473	Dn-Dn	AGTAATCATAGGAAGCCGATAAATT	AGCCCCAACTCTATAATCTAATTTA	1	79960	9693	JADE1	64170	5439	CARD9
DBDNTAG000035	ADDNTAG005492	Dn-Dn	AGTAATCATAGGAAGCCGATAAATT	GCAAGAGACATGGACAACCGCGTAC	1	79960	9693	JADE1	149095	14276	DCST1
DBDNTAG000035	ADDNTAG005499	Dn-Dn	AGTAATCATAGGAAGCCGATAAATT	GCCAAAGGCCGACTACATTAAAACA	1	79960	9693	JADE1	8292	71612	COLQ
DBDNTAG000035	ADDNTAG005762	Dn-Dn	AGTAATCATAGGAAGCCGATAAATT	GTGGTAATCCTCCCTCACCCCCAGT	2	79960	9693	JADE1	9409	3837	PEX16
DBDNTAG000035	ADDNTAG005790	Dn-Dn	AGTAATCATAGGAAGCCGATAAATT	CCAATCACTGTACCTCGAACAAACG	2	79960	9693	JADE1	54823	1369	SWT1
DBDNTAG000035	ADDNTAG005818	Dn-Dn	AGTAATCATAGGAAGCCGATAAATT	CACTTGTGCTCGCACACTTTCAGCC	1	79960	9693	JADE1	55754	351	TMEM30A
DBDNTAG000035	ADDNTAG005887	Dn-Dn	AGTAATCATAGGAAGCCGATAAATT	CCACCGCACCATCTCTCCGAGGCCC	1	79960	9693	JADE1	5873	55086	RAB27A
DBDNTAG000035	ADDNTAG005941	Dn-Dn	AGTAATCATAGGAAGCCGATAAATT	GCTCCGGAGCCCGTCAACGCATCGG	1	79960	9693	JADE1	9918	9542	NCAPD2
DBDNTAG000035	ADDNTAG005987	Dn-Dn	AGTAATCATAGGAAGCCGATAAATT	ATGTCCGCCTGTGAGATGTATTACT	2	79960	9693	JADE1	84265	3395	POLR3GL
DBDNTAG000035	ADDNTAG006154	Dn-Dn	AGTAATCATAGGAAGCCGATAAATT	CATGAATGCGCCCATCAGAACAAGC	2	79960	9693	JADE1	89857	9706	KLHL6
DBDNTAG000035	ADDNTAG006202	Dn-Dn	AGTAATCATAGGAAGCCGATAAATT	ACCCGTTAATCATCAAGTACATGCG	5	79960	9693	JADE1	8685	7750	MARCO
DBDNTAG000035	ADDNTAG006212	Dn-Dn	AGTAATCATAGGAAGCCGATAAATT	GGCACCCCTCCACCATACCTCTTTG	1	79960	9693	JADE1	3759
DBDNTAG000035	ADDNTAG006225	Dn-Dn	AGTAATCATAGGAAGCCGATAAATT	AAACAAGATTGAATGACTATAAAGC	1	79960	9693	JADE1	9341	5658	VAMP3
DBDNTAG000035	ADDNTAG006304	Dn-Dn	AGTAATCATAGGAAGCCGATAAATT	GTAGAAAATGACGAGCGAACGTATT	3	79960	9693	JADE1	22879	12672	MON1B
DBDNTAG000035	ADDNTAG006312	Dn-Dn	AGTAATCATAGGAAGCCGATAAATT	CAGTCCTGTTCACTTCTGTGGCTAA	4	79960	9693	JADE1	124583	117	CANT1
DBDNTAG000035	ADDNTAG006363	Dn-Dn	AGTAATCATAGGAAGCCGATAAATT	CCGTAATGCCGGGTGACAGCACGAA	1	79960	9693	JADE1	977	6007	CD151
DBDNTAG000035	ADDNTAG006370	Dn-Dn	AGTAATCATAGGAAGCCGATAAATT	TTACTGGAATTAAACACATGTATTTCAATCGGGCTCCTC	1	79960	9693	JADE1	8557	6345	TCAP
DBDNTAG000035	ADDNTAG006427	Dn-Dn	AGTAATCATAGGAAGCCGATAAATT	ACAACATATGGTCTGATCCGGTAAC	1	79960	9693	JADE1	3937	1108	LCP2
DBDNTAG000035	ADDNTAG006452	Dn-Dn	AGTAATCATAGGAAGCCGATAAATT	ATTAACCTATGTGAATTGCCATTAG	1	79960	9693	JADE1	4781	2723	NFIB
DBDNTAG000035	ADDNTAG006496	Dn-Dn	AGTAATCATAGGAAGCCGATAAATT	ATTCCTAGGCCAAATCACACCCGCA	1	79960	9693	JADE1	55422	6496	DKFZp686L0787
DBDNTAG000035	ADDNTAG006688	Dn-Dn	AGTAATCATAGGAAGCCGATAAATT	AGGCACGCGACATCATGTCTTGCAT	19	79960	9693	JADE1	1488	8833	CTBP2
DBDNTAG000035	ADDNTAG006772	Dn-Dn	AGTAATCATAGGAAGCCGATAAATT	TGGTGTGATCCCCACTTAAACTATT	3	79960	9693	JADE1	56097	72003	PCDHGC5
DBDNTAG000035	ADDNTAG006904	Dn-Dn	AGTAATCATAGGAAGCCGATAAATT	TAAACTACAACCAGCACAAGCACCT	1	79960	9693	JADE1	1748	174	DLX4
DBDNTAG000035	ADDNTAG006930	Dn-Dn	AGTAATCATAGGAAGCCGATAAATT	TGAGAATTTAAGATAAGCGATAAAC	1	79960	9693	JADE1	4615	138	MYD88
DBDNTAG000035	ADDNTAG007130	Dn-Dn	AGTAATCATAGGAAGCCGATAAATT	CCTCCCGATCACATGAAGCTCACCA	2	79960	9693	JADE1	160728	52872	SLC5A8
DBDNTAG000035	ADDNTAG007179	Dn-Dn	AGTAATCATAGGAAGCCGATAAATT	CCAGGGCCCCCCGTACCTCCCGTCC	2	79960	9693	JADE1	4781	2723	NFIB
DBDNTAG000035	ADDNTAG007425	Dn-Dn	AGTAATCATAGGAAGCCGATAAATT	GCGCATGAAAGTTCTTATCCTAATG	4	79960	9693	JADE1	9638	110	FEZ1
DBDNTAG000035	ADDNTAG007434	Dn-Dn	AGTAATCATAGGAAGCCGATAAATT	CATGCGAGCAAATCGCATTTTCCCC	2	79960	9693	JADE1	3860	54296	KRT13
DBDNTAG000035	ADDNTAG007535	Dn-Dn	AGTAATCATAGGAAGCCGATAAATT	TCCATATCTACCAAGTTTACCCTTG	3	79960	9693	JADE1	29902	496	FAM216A
DBDNTAG000035	ADDNTAG007572	Dn-Dn	AGTAATCATAGGAAGCCGATAAATT	TGGCAAGACATTGGTAGACCGCCCG	2	79960	9693	JADE1	54819	5583	ZCCHC10
DBDNTAG000035	ADDNTAG007583	Dn-Dn	AGTAATCATAGGAAGCCGATAAATT	CGCCTCAAAGAGAATAGCAAAACCC	1	79960	9693	JADE1	9402	8327	GRAP2
DBDNTAG000035	ADDNTAG007587	Dn-Dn	AGTAATCATAGGAAGCCGATAAATT	TCAGGCCGCCTGCCGAGATCAAAAG	3	79960	9693	JADE1	27129	4955	HSPB7
DBDNTAG000035	ADDNTAG007600	Dn-Dn	AGTAATCATAGGAAGCCGATAAATT	ACCGAAACTCAACACAAAACATAAC	4	79960	9693	JADE1	51705	12886	EMCN
DBDNTAG000035	ADDNTAG007608	Dn-Dn	AGTAATCATAGGAAGCCGATAAATT	TATCGTACCATGCTATCGCGAGCTA	7	79960	9693	JADE1	54535	53053	CCHCR1
DBDNTAG000035	ADDNTAG007692	Dn-Dn	AGTAATCATAGGAAGCCGATAAATT	TCGCGCCACTCTCCCAAACCTGCAG	2	79960	9693	JADE1	92906	6535	HNRNPLL
DBDNTAG000035	ADDNTAG007777	Dn-Dn	AGTAATCATAGGAAGCCGATAAATT	GGTCGAGAATTTGTAAAGAGTCTAT	2	79960	9693	JADE1	256355	13166
DBDNTAG000039	ADDNTAG000613	Dn-Dn	ACGAATCGTTCCCATTGGACCATAG	GATGCCGCCAAAGCCAAATACGATT	1	124599	9599	CD300LB	5303	5506	PIN4
DBDNTAG000039	ADDNTAG002290	Dn-Dn	ACGAATCGTTCCCATTGGACCATAG	GCCTCTCGCGCCACTATGCACCCAG	2	124599	9599	CD300LB	158234	10858	TRMT10B
DBDNTAG000039	ADDNTAG003582	Dn-Dn	ACGAATCGTTCCCATTGGACCATAG	CCAGTATAGTAAATTAACTTTTTG	3	124599	9599	CD300LB	9419	5546	CRIPT
DBDNTAG000039	ADDNTAG006825	Dn-Dn	ACGAATCGTTCCCATTGGACCATAG	CGGACGGTTAGCCTGCTGGGCAGTG	1	124599	9599	CD300LB	5995	2877	RGR
DBDNTAG000039	ADDNTAG007408	Dn-Dn	ACGAATCGTTCCCATTGGACCATAG	CTTCCTACTGGAGGGGGCATCGCGA	7	124599	9599	CD300LB	11117	8967	EMILIN1
DBDNTAG000041	ADDNTAG000491	Dn-Dn	ATCCCTTCAACACGGCTATAAGCTC	CAGCTTGATCCCTAAAGGGCCGCTC	2	4086	3782	SMAD1	80204	54835	FBXO11
DBDNTAG000041	ADDNTAG000735	Dn-Dn	ATCCCTTCAACACGGCTATAAGCTC	CGCGTCCGCATTTACCCGAAAACCA	2	4086	3782	SMAD1	54961	4719	SSH3
DBDNTAG000041	ADDNTAG000992	Dn-Dn	ATCCCTTCAACACGGCTATAAGCTC	CCATTGTGCCATTCCACCTTAAGCA	1	4086	3782	SMAD1	155465	13286	AGR3
DBDNTAG000041	ADDNTAG001027	Dn-Dn	ATCCCTTCAACACGGCTATAAGCTC	ATGTGCGACAAATAACTTGCACATA	3	4086	3782	SMAD1	7704	8127	ZBTB16
DBDNTAG000041	ADDNTAG001313	Dn-Dn	ATCCCTTCAACACGGCTATAAGCTC	GAAGACCAACACGTCTGGGGCTTCT	1	4086	3782	SMAD1	117157	12269	SH2D1B
DBDNTAG000041	ADDNTAG001488	Dn-Dn	ATCCCTTCAACACGGCTATAAGCTC	ACTGGCTAACCGCGACAACACCCAT	1	4086	3782	SMAD1	55344	5097	PLCXD1
DBDNTAG000041	ADDNTAG003210	Dn-Dn	ATCCCTTCAACACGGCTATAAGCTC	TTTAACGCTCGCAGCGTACAACAGA	3	4086	3782	SMAD1	53938	4849	PPIL3
DBDNTAG000041	ADDNTAG004223	Dn-Dn	ATCCCTTCAACACGGCTATAAGCTC	TCATCAGCACCGATTTTAGTAGTTA	2	4086	3782	SMAD1	8170	52862	SLC14A2
DBDNTAG000041	ADDNTAG004415	Dn-Dn	ATCCCTTCAACACGGCTATAAGCTC	CCGTTTTCACAGAGGACACCGCGAA	33	4086	3782	SMAD1	26240	1846	FAM50B
DBDNTAG000041	ADDNTAG005588	Dn-Dn	ATCCCTTCAACACGGCTATAAGCTC	TATATACCAAGGAGCAAGAGTTGGT	1	4086	3782	SMAD1	222389	9342	BEND7
DBDNTAG000041	ADDNTAG005724	Dn-Dn	ATCCCTTCAACACGGCTATAAGCTC	GCGTGCGATAAATAAAGAACATGAT	1	4086	3782	SMAD1	22	4959	ABCB7
DBDNTAG000041	ADDNTAG007756	Dn-Dn	ATCCCTTCAACACGGCTATAAGCTC	AGAGCCGTACCCGCTGATTTACACC	4	4086	3782	SMAD1	1406	3015	CRX
DBDNTAG000041	ADDNTAG007783	Dn-Dn	ATCCCTTCAACACGGCTATAAGCTC	TAATCTAACATGTTAGTTCAAGAAC	1	4086	3782	SMAD1	79745	1068	CLIP4
DBDNTAG000045	ADDNTAG002134	Dn-Dn	CATGCCCGGTCCCCAGTACCTGCAC	TTTATTTTTCATTTCATTGAGGATG	1	10671	858	DCTN6	84885	11489	ZDHHC12
DBDNTAG000045	ADDNTAG005932	Dn-Dn	CATGCCCGGTCCCCAGTACCTGCAC	ACCAATCTCACTGCAATTAACGAGA	2	10671	858	DCTN6	59351	72097	PBOV1
DBDNTAG000048	ADDNTAG000418	Dn-Dn	GTAGGAACAACAATAACGGCACCTG	GCCCTTCTTCGCATCGTGCTGCCAG	5	665	2427	BNIP3L	9828	70267	ARHGEF17
DBDNTAG000048	ADDNTAG000427	Dn-Dn	GTAGGAACAACAATAACGGCACCTG	AAATTAAACCACCGACTAAAGGTC	4	665	2427	BNIP3L	2908	7587	NR3C1
DBDNTAG000048	ADDNTAG001253	Dn-Dn	GTAGGAACAACAATAACGGCACCTG	ACTGTCCCACGGCAAGAGCACCCGT	4	665	2427	BNIP3L	57706	10238	DENND1A
DBDNTAG000048	ADDNTAG001638	Dn-Dn	GTAGGAACAACAATAACGGCACCTG	AGGCGTCCGGCCGCCATGGGCCGTT	2	665	2427	BNIP3L	159162	1504
DBDNTAG000048	ADDNTAG002049	Dn-Dn	GTAGGAACAACAATAACGGCACCTG	CTATTGGTACCTCCGCCCGGTGCCG	2	665	2427	BNIP3L	84915	71551	FAM222A
DBDNTAG000048	ADDNTAG002073	Dn-Dn	GTAGGAACAACAATAACGGCACCTG	CTGCTACATAAAGCCATATTCCCAC	4	665	2427	BNIP3L	2208	7302	FCER2
DBDNTAG000048	ADDNTAG002164	Dn-Dn	GTAGGAACAACAATAACGGCACCTG	TGGAAGCCATGCACTGCAGAACAGT	5	665	2427	BNIP3L	51493	2383	RTCB
DBDNTAG000048	ADDNTAG002419	Dn-Dn	GTAGGAACAACAATAACGGCACCTG	AGTTGTCGTAAATTCCCACGTTATT	1	665	2427	BNIP3L	140679	11880	SLC32A1
DBDNTAG000048	ADDNTAG002828	Dn-Dn	GTAGGAACAACAATAACGGCACCTG	CGTCTACGTCGGGAACCCGGACGAC	2	665	2427	BNIP3L	51562	5480	MBIP
DBDNTAG000048	ADDNTAG003324	Dn-Dn	GTAGGAACAACAATAACGGCACCTG	TACGTTAACGCCTCTATGGACGTTC	5	665	2427	BNIP3L	665	2427	BNIP3L
DBDNTAG000048	ADDNTAG003535	Dn-Dn	GTAGGAACAACAATAACGGCACCTG	TAATTTGCTATCTGACGTTCCACGT	1	665	2427	BNIP3L	5914	4558	RARA
DBDNTAG000048	ADDNTAG003752	Dn-Dn	GTAGGAACAACAATAACGGCACCTG	CATACGATTCTGCACTCTCAGAAGG	1	665	2427	BNIP3L	219902	2480	TMEM136
DBDNTAG000048	ADDNTAG003844	Dn-Dn	GTAGGAACAACAATAACGGCACCTG	ACGTTCGATCGTTAATAACCGTAGC	5	665	2427	BNIP3L	2766	4795	GMPR
DBDNTAG000048	ADDNTAG004752	Dn-Dn	GTAGGAACAACAATAACGGCACCTG	CCATTCTCCTGCAGGGCGTGGGCCT	2	665	2427	BNIP3L		7194
DBDNTAG000048	ADDNTAG005227	Dn-Dn	GTAGGAACAACAATAACGGCACCTG	GAAGGGCTAATGTAGAGTCGATGCC	5	665	2427	BNIP3L	6253	7327	RTN2
DBDNTAG000048	ADDNTAG005342	Dn-Dn	GTAGGAACAACAATAACGGCACCTG	CCTACACCGGCGTACACGCAAGCAT	2	665	2427	BNIP3L	5469	10960	MED1
DBDNTAG000048	ADDNTAG005483	Dn-Dn	GTAGGAACAACAATAACGGCACCTG	TGATATATTCGATAAGACACGTTCA	1	665	2427	BNIP3L	8301	71440	PICALM
DBDNTAG000048	ADDNTAG005668	Dn-Dn	GTAGGAACAACAATAACGGCACCTG	CCGTCTAAGCGAAGGACAGAAAGAG	1	665	2427	BNIP3L	84263	4287	HSDL2
DBDNTAG000048	ADDNTAG005736	Dn-Dn	GTAGGAACAACAATAACGGCACCTG	GCTCGTACCCCGACTCGAAGAGCTC	3	665	2427	BNIP3L	6000	1429	RGS7
DBDNTAG000048	ADDNTAG005861	Dn-Dn	GTAGGAACAACAATAACGGCACCTG	CGCACGCTGACTTCCAACATGGCGT	16	665	2427	BNIP3L	665	2427	BNIP3L
DBDNTAG000048	ADDNTAG006627	Dn-Dn	GTAGGAACAACAATAACGGCACCTG	TATACCCCCACCTGTTCTCGGCTCA	5	665	2427	BNIP3L	246	8438	ALOX15
DBDNTAG000048	ADDNTAG007105	Dn-Dn	GTAGGAACAACAATAACGGCACCTG	CCCCCCCATCGACTGCACATCACGC	1	665	2427	BNIP3L	487
DBDNTAG000048	ADDNTAG007134	Dn-Dn	GTAGGAACAACAATAACGGCACCTG	CTTTAGGCGGCAGAAGTATTAGCAC	1	665	2427	BNIP3L	84450	10540	ZNF512
DBDNTAG000048	ADDNTAG007295	Dn-Dn	GTAGGAACAACAATAACGGCACCTG	AAATCAGTGATGAAGTTGATGAACT	4	665	2427	BNIP3L	9949	10837	AMMECR1
DBDNTAG000049	ADDNTAG000021	Dn-Dn	CTAACCGCCAGGCATTAAAAAATGC	TCCTCCCATCCTTCCCCGCCCGCAT	1	8301	71440	PICALM	192666	71953	KRT24
DBDNTAG000049	ADDNTAG000413	Dn-Dn	CTAACCGCCAGGCATTAAAAAATGC	CTGGATGCTCTATTGGCCAATTCCT	1	8301	71440	PICALM	9100	3403	USP10
DBDNTAG000049	ADDNTAG001118	Dn-Dn	CTAACCGCCAGGCATTAAAAAATGC	TCAGACCTGGCGGCTCCTCCCTCCC	4	8301	71440	PICALM	360203
DBDNTAG000049	ADDNTAG001210	Dn-Dn	CTAACCGCCAGGCATTAAAAAATGC	GCAAAGGGAGCTAAGCTATCTAGAA	1	8301	71440	PICALM	8557	6345	TCAP
DBDNTAG000049	ADDNTAG001703	Dn-Dn	CTAACCGCCAGGCATTAAAAAATGC	CTCCATATGCCGAATGTCCACGTGAACA	1	8301	71440	PICALM	51409	3511	HEMK1
DBDNTAG000049	ADDNTAG002101	Dn-Dn	CTAACCGCCAGGCATTAAAAAATGC	AGCCACCAATCCGTGAAAGACGGAT	2	8301	71440	PICALM	64928	12298	MRPL14
DBDNTAG000049	ADDNTAG003178	Dn-Dn	CTAACCGCCAGGCATTAAAAAATGC	AAGTGCGTTACGCGGATTAGCTGTT	1	8301	71440	PICALM	5624	8500	PROC
DBDNTAG000049	ADDNTAG003237	Dn-Dn	CTAACCGCCAGGCATTAAAAAATGC	GAGGTCTCACCATCAACAAATATAT	1	8301	71440	PICALM	6934	9999	TCF7L2
DBDNTAG000049	ADDNTAG003443	Dn-Dn	CTAACCGCCAGGCATTAAAAAATGC	TAATAAGTTTAAACATGGAAAATTC	1	8301	71440	PICALM	10399	2446	GNB2L1
DBDNTAG000049	ADDNTAG003937	Dn-Dn	CTAACCGCCAGGCATTAAAAAATGC	GGGGTTGTTTCCGAAAAATTGGGA	2	8301	71440	PICALM	80052	71863
DBDNTAG000049	ADDNTAG004202	Dn-Dn	CTAACCGCCAGGCATTAAAAAATGC	TACTTCATTACTTGAATAGAATCCT	1	8301	71440	PICALM	55599	3040	RNPC3
DBDNTAG000049	ADDNTAG004281	Dn-Dn	CTAACCGCCAGGCATTAAAAAATGC	ACAGGAGCGCCGCAATACCGTAAGT	14	8301	71440	PICALM	2353	4345	FOS
DBDNTAG000049	ADDNTAG004453	Dn-Dn	CTAACCGCCAGGCATTAAAAAATGC	TCCCTGAGCACTGTTTACGCCCTCG	1	8301	71440	PICALM	283385	10821	MORN3
DBDNTAG000049	ADDNTAG004615	Dn-Dn	CTAACCGCCAGGCATTAAAAAATGC	TAACTGCCCGTGGAGCAAAAGCAAA	1	8301	71440	PICALM	11030	3504	RBPMS
DBDNTAG000049	ADDNTAG005119	Dn-Dn	CTAACCGCCAGGCATTAAAAAATGC	GTCTCGAATTGCGTAAAAAATTGTT	1	8301	71440	PICALM	9533	5431	POLR1C
DBDNTAG000049	ADDNTAG005905	Dn-Dn	CTAACCGCCAGGCATTAAAAAATGC	GCCATCCCTCTCCTGACCCCCTCCC	1	8301	71440	PICALM	54959	12976	ODAM
DBDNTAG000049	ADDNTAG005967	Dn-Dn	CTAACCGCCAGGCATTAAAAAATGC	CTGTCCCAATTTGGTCACTTATCCA	3	8301	71440	PICALM	51506	5518	UFC1
DBDNTAG000049	ADDNTAG006007	Dn-Dn	CTAACCGCCAGGCATTAAAAAATGC	TGAAACGCCTGAAACTTCCTAGAGT	2	8301	71440	PICALM	123103	70823	KLHL33
DBDNTAG000049	ADDNTAG006422	Dn-Dn	CTAACCGCCAGGCATTAAAAAATGC	TAGAGCGGTACGAATTCCTTGAAAG	5	8301	71440	PICALM	25975	10201	EGFL6
DBDNTAG000049	ADDNTAG006825	Dn-Dn	CTAACCGCCAGGCATTAAAAAATGC	CGGACGGTTAGCCTGCTGGGCAGTG	3	8301	71440	PICALM	5995	2877	RGR
DBDNTAG000049	ADDNTAG007411	Dn-Dn	CTAACCGCCAGGCATTAAAAAATGC	TTAGGCCGATTGCTATCATTATACT	1	8301	71440	PICALM	123811	13027	FOPNL
DBDNTAG000050	ADDNTAG002345	Dn-Dn	CACGCCGTCGTTCGATTGAGAGAGG	CCCCTGAACTTAAGCAGTCCACCCC	4	6582	14746	SLC22A2	153396	1882	TMEM161B
DBDNTAG000050	ADDNTAG004223	Dn-Dn	CACGCCGTCGTTCGATTGAGAGAGG	TCATCAGCACCGATTTTAGTAGTTA	1	6582	14746	SLC22A2	8170	52862	SLC14A2
DBDNTAG000051	ADDNTAG001030	Dn-Dn	CCCCGACACGTCGACAGCTCAATAA	GGAGCCCAAGTATAAAGCTCGCCGT	2	27125	8778	AFF4	19	70284	ABCA1
DBDNTAG000051	ADDNTAG001231	Dn-Dn	CCCCGACACGTCGACAGCTCAATAA	CCTGAAAACATGATATAGGACCAAA	1	27125	8778	AFF4	56655	13516	POLE4
DBDNTAG000051	ADDNTAG002014	Dn-Dn	CCCCGACACGTCGACAGCTCAATAA	GCCCCTTGCTCCGCTACATTCTAGC	1	27125	8778	AFF4	57456	5687	KIAA1143
DBDNTAG000051	ADDNTAG004959	Dn-Dn	CCCCGACACGTCGACAGCTCAATAA	CCGGCCGGATCTTACCTTCCTAGGA	1	27125	8778	AFF4	81850	70025	KRTAP1-3
DBDNTAG000051	ADDNTAG005409	Dn-Dn	CCCCGACACGTCGACAGCTCAATAA	CGCTCCCCCCCACAGTCATGGCTAC	3	27125	8778	AFF4	84954	10052	MPND
DBDNTAG000051	ADDNTAG005675	Dn-Dn	CCCCGACACGTCGACAGCTCAATAA	CCTGATTCATCGCACTCTATGACCA	5	27125	8778	AFF4	80704	9333	SLC19A3
DBDNTAG000051	ADDNTAG006074	Dn-Dn	CCCCGACACGTCGACAGCTCAATAA	TGATTACTGTTATTGAGACCTCATG	1	27125	8778	AFF4	221178	52990	SPATA13
DBDNTAG000051	ADDNTAG006316	Dn-Dn	CCCCGACACGTCGACAGCTCAATAA	ACTAATCTCTTGAGTATCTCGATTA	5	27125	8778	AFF4	9175	53107	MAP3K13
DBDNTAG000051	ADDNTAG006886	Dn-Dn	CCCCGACACGTCGACAGCTCAATAA	AGCATGTAGCATTATAAGCCATGTA	1	27125	8778	AFF4	31	70275	ACACA
DBDNTAG000053	ADDNTAG000002	Dn-Dn	TTCTTTTTAGATGTCGCGAGCTGCG	ATGCATCGCCATGTAGTCTGGAGGC	4	7942	9713	TFEB	1264	1395	CNN1
DBDNTAG000053	ADDNTAG000008	Dn-Dn	TTCTTTTTAGATGTCGCGAGCTGCG	TACACCGGGGCCCACCCTTGGAACG	3	7942	9713	TFEB	340061	11503	TMEM173
DBDNTAG000053	ADDNTAG000010	Dn-Dn	TTCTTTTTAGATGTCGCGAGCTGCG	GACCCGGAGCTCGGAATCGTTTCCG	1	7942	9713	TFEB	27020	54187	NPTN
DBDNTAG000053	ADDNTAG000012	Dn-Dn	TTCTTTTTAGATGTCGCGAGCTGCG	AGAAGACTTTCCCGCGGAAGAAGAA	1	7942	9713	TFEB	158427	8768	TSTD2
DBDNTAG000053	ADDNTAG000022	Dn-Dn	TTCTTTTTAGATGTCGCGAGCTGCG	GCCCTCTACAGTCCACCCCATCAGG	7	7942	9713	TFEB	116068	13294	LYSMD3
DBDNTAG000053	ADDNTAG000029	Dn-Dn	TTCTTTTTAGATGTCGCGAGCTGCG	GCACGCGTCCGCTTGCTATAACTAC	1	7942	9713	TFEB	57410	6792	SCYL1
DBDNTAG000053	ADDNTAG000030	Dn-Dn	TTCTTTTTAGATGTCGCGAGCTGCG	ACAAAATCGATCGCGAGCATGTTGC	2	7942	9713	TFEB	9667	12728	SAFB2
DBDNTAG000053	ADDNTAG000034	Dn-Dn	TTCTTTTTAGATGTCGCGAGCTGCG	ATCCTCGAAAATCATTATGAGAATA	2	7942	9713	TFEB	3927	1096	LASP1
DBDNTAG000053	ADDNTAG000043	Dn-Dn	TTCTTTTTAGATGTCGCGAGCTGCG	TTCGTCGCTACATGGCGCGTTGCTC	11	7942	9713	TFEB	90231	2002	KIAA2013
DBDNTAG000053	ADDNTAG000045	Dn-Dn	TTCTTTTTAGATGTCGCGAGCTGCG	CAATATGAGTTTAACCGCCACATCC	2	7942	9713	TFEB	2799	2627	GNS
DBDNTAG000053	ADDNTAG000057	Dn-Dn	TTCTTTTTAGATGTCGCGAGCTGCG	AGATTCCACAATGTTCGTCGACTAC	10	7942	9713	TFEB	23085	8949	ERC1
DBDNTAG000053	ADDNTAG000067	Dn-Dn	TTCTTTTTAGATGTCGCGAGCTGCG	TCTGACACGATTTTCATGTCAAACC	3	7942	9713	TFEB	27315	5929	PGAP2
DBDNTAG000053	ADDNTAG000085	Dn-Dn	TTCTTTTTAGATGTCGCGAGCTGCG	GTGAGCGAGGGAAGCACTAAAACTG	4	7942	9713	TFEB	22841	71649	RAB11FIP2
DBDNTAG000053	ADDNTAG000087	Dn-Dn	TTCTTTTTAGATGTCGCGAGCTGCG	GCCCGGATGTACAACAATGACTAG	1	7942	9713	TFEB	2171	605	FABP5
DBDNTAG000053	ADDNTAG000089	Dn-Dn	TTCTTTTTAGATGTCGCGAGCTGCG	CGGCCCACTACGGGTCTAGAGTCTC	6	7942	9713	TFEB	4113	1580	MAGEB2
DBDNTAG000053	ADDNTAG000112	Dn-Dn	TTCTTTTTAGATGTCGCGAGCTGCG	ACATGATTTCAGCATCGCTCCAGAC	1	7942	9713	TFEB	84708	8141	LNX1
DBDNTAG000053	ADDNTAG000114	Dn-Dn	TTCTTTTTAGATGTCGCGAGCTGCG	GCGAAGCGTCTGCATATTTGGGCGT	2	7942	9713	TFEB	6794	5410	STK11
DBDNTAG000053	ADDNTAG000121	Dn-Dn	TTCTTTTTAGATGTCGCGAGCTGCG	GCGGCCACATGGCCTTGCACCACAC	2	7942	9713	TFEB	64764	12044	DKFZp686N2325
DBDNTAG000053	ADDNTAG000126	Dn-Dn	TTCTTTTTAGATGTCGCGAGCTGCG	TCCCTACTCAAATCTACTGCCCTG	11	7942	9713	TFEB	91663	7002	MYADM
DBDNTAG000053	ADDNTAG000134	Dn-Dn	TTCTTTTTAGATGTCGCGAGCTGCG	GGCCTTCTAGCTCTGTCGTTACCCT	2	7942	9713	TFEB	728215	70887	FAM155A
DBDNTAG000053	ADDNTAG000146	Dn-Dn	TTCTTTTTAGATGTCGCGAGCTGCG	CCAGAAAGCCGAGACGTACCGCAAA	4	7942	9713	TFEB	93594	8737	TBC1D31
DBDNTAG000053	ADDNTAG000154	Dn-Dn	TTCTTTTTAGATGTCGCGAGCTGCG	TAATACAAACGCATCCTCTTCGACG	7	7942	9713	TFEB	79751	7354	SLC25A22
DBDNTAG000053	ADDNTAG000170	Dn-Dn	TTCTTTTTAGATGTCGCGAGCTGCG	CATGGGCCTATAATGCATACGAGTT	2	7942	9713	TFEB	56904	6148	SH3GLB2
DBDNTAG000053	ADDNTAG000171	Dn-Dn	TTCTTTTTAGATGTCGCGAGCTGCG	TCGCCCAAATTAGTGCGCTCTCACT	13	7942	9713	TFEB	8649	13119	LAMTOR3
DBDNTAG000053	ADDNTAG000173	Dn-Dn	TTCTTTTTAGATGTCGCGAGCTGCG	AGCCGGAAATAAAACGATTAGGTAC	2	7942	9713	TFEB	5865	5114	RAB3B
DBDNTAG000053	ADDNTAG000179	Dn-Dn	TTCTTTTTAGATGTCGCGAGCTGCG	ATGAACATAGCTAAACTTGGACGTA	2	7942	9713	TFEB	64785	4758	GINS3
DBDNTAG000053	ADDNTAG000190	Dn-Dn	TTCTTTTTAGATGTCGCGAGCTGCG	CGCGTTGCCCCCAAGAGACTCTCTG	1	7942	9713	TFEB	375307	11366	CATIP
DBDNTAG000053	ADDNTAG000193	Dn-Dn	TTCTTTTTAGATGTCGCGAGCTGCG	ATAAGCGTCGAATAAACGGTAGTTA	1	7942	9713	TFEB	2272	9645	FHIT
DBDNTAG000053	ADDNTAG000194	Dn-Dn	TTCTTTTTAGATGTCGCGAGCTGCG	GTGTACCTAATAGCAGGGCAACCAG	9	7942	9713	TFEB	113278	6168	SLC52A3
DBDNTAG000053	ADDNTAG000195	Dn-Dn	TTCTTTTTAGATGTCGCGAGCTGCG	ATTCATAGCGTAATGCTACAAGACC	1	7942	9713	TFEB	11030	3504	RBPMS
DBDNTAG000053	ADDNTAG000197	Dn-Dn	TTCTTTTTAGATGTCGCGAGCTGCG	TTTTGTAAGCACGACAGTTCTCACG	4	7942	9713	TFEB	23598	12624	PATZ1
DBDNTAG000053	ADDNTAG000201	Dn-Dn	TTCTTTTTAGATGTCGCGAGCTGCG	CCACCTCAACGAACGCTGCACTGCT	1	7942	9713	TFEB		13722
DBDNTAG000053	ADDNTAG000204	Dn-Dn	TTCTTTTTAGATGTCGCGAGCTGCG	AAATCATATGTTCTACTTGGACATA	3	7942	9713	TFEB	284058	4890	KANSL1
DBDNTAG000053	ADDNTAG000208	Dn-Dn	TTCTTTTTAGATGTCGCGAGCTGCG	CATGTGCCGTACTGTGGCTGAATGT	1	7942	9713	TFEB	2275	5359	FHL3
DBDNTAG000053	ADDNTAG000210	Dn-Dn	TTCTTTTTAGATGTCGCGAGCTGCG	CCGCAGTACCCCTACAGATAGGGTT	2	7942	9713	TFEB	29127	10088	RACGAP1
DBDNTAG000053	ADDNTAG000216	Dn-Dn	TTCTTTTTAGATGTCGCGAGCTGCG	TCGAAACACTAACATTTCCTCTTTC	2	7942	9713	TFEB	5202	2618	PFDN2
DBDNTAG000053	ADDNTAG000218	Dn-Dn	TTCTTTTTAGATGTCGCGAGCTGCG	CGCGGAGCGATGATAACCTACTACG	3	7942	9713	TFEB	10286	5562	BCAS2
DBDNTAG000053	ADDNTAG000219	Dn-Dn	TTCTTTTTAGATGTCGCGAGCTGCG	AACGCTTCTATGAGGCCTCGCCCCT	2	7942	9713	TFEB	7140	54163	TNNT3
DBDNTAG000053	ADDNTAG000223	Dn-Dn	TTCTTTTTAGATGTCGCGAGCTGCG	CCTACTTTAAACATATGTGCTGGGG	3	7942	9713	TFEB	64078	71690	SLC28A3
DBDNTAG000053	ADDNTAG000226	Dn-Dn	TTCTTTTTAGATGTCGCGAGCTGCG	ACGCATTTATGACGTCCACTCCTTA	6	7942	9713	TFEB	896	6197	CCND3
DBDNTAG000053	ADDNTAG000230	Dn-Dn	TTCTTTTTAGATGTCGCGAGCTGCG	CCGAGACTCACTAAATGGTTGGGCG	5	7942	9713	TFEB	60313	216	GPBP1L1
DBDNTAG000053	ADDNTAG000243	Dn-Dn	TTCTTTTTAGATGTCGCGAGCTGCG	CGCCACTGAACCTGTTCTGCAAGAT	4	7942	9713	TFEB	8836	2571	GGH
DBDNTAG000053	ADDNTAG000245	Dn-Dn	TTCTTTTTAGATGTCGCGAGCTGCG	TCTGTCTGAATGGGGGACGCACCAC	1	7942	9713	TFEB	114609	9750	TIRAP
DBDNTAG000053	ADDNTAG000283	Dn-Dn	TTCTTTTTAGATGTCGCGAGCTGCG	GTACAAAAGGGGCTGAATAACAGAC	5	7942	9713	TFEB	389118	54978	CDHR4
DBDNTAG000053	ADDNTAG000294	Dn-Dn	TTCTTTTTAGATGTCGCGAGCTGCG	ATTATTAGGCGCCCTCAAACGATAA	2	7942	9713	TFEB	55364	13117	IMPACT
DBDNTAG000053	ADDNTAG000306	Dn-Dn	TTCTTTTTAGATGTCGCGAGCTGCG	CACATCCTGTAGACCATGTGAACTG	4	7942	9713	TFEB	27143	70721	PALD1
DBDNTAG000053	ADDNTAG000312	Dn-Dn	TTCTTTTTAGATGTCGCGAGCTGCG	CGCGCCACGAACCCCGGTCCTCCTG	1	7942	9713	TFEB	6477	9727	SIAH1
DBDNTAG000053	ADDNTAG000313	Dn-Dn	TTCTTTTTAGATGTCGCGAGCTGCG	TACCGACCGTCTTTATATCACTTTT	3	7942	9713	TFEB	9659	1651	PDE4DIP
DBDNTAG000053	ADDNTAG000316	Dn-Dn	TTCTTTTTAGATGTCGCGAGCTGCG	CCCGGCCCGCGCTAGCCCTCGTGGC	4	7942	9713	TFEB	84619	6267	ZGPAT
DBDNTAG000053	ADDNTAG000319	Dn-Dn	TTCTTTTTAGATGTCGCGAGCTGCG	TCGTTGATCCTAAATGTACCAATA	1	7942	9713	TFEB	705	4527	BYSL
DBDNTAG000053	ADDNTAG000343	Dn-Dn	TTCTTTTTAGATGTCGCGAGCTGCG	ACGTACCCTCTTCTGCCCCGGAATT	6	7942	9713	TFEB	2176	7699	FANCC
DBDNTAG000053	ADDNTAG000344	Dn-Dn	TTCTTTTTAGATGTCGCGAGCTGCG	ACTAGTCGACGTACTCGAAGCAACT	5	7942	9713	TFEB	400506	72116	KNOP1
DBDNTAG000053	ADDNTAG000350	Dn-Dn	TTCTTTTTAGATGTCGCGAGCTGCG	ACAAGCGTTGATCTAGTCACAATCG	5	7942	9713	TFEB	10663	8382	CXCR6
DBDNTAG000053	ADDNTAG000351	Dn-Dn	TTCTTTTTAGATGTCGCGAGCTGCG	GTCCCCAGGCACACCGAGTCTCTGT	2	7942	9713	TFEB	80380	53786	PDCD1LG2
DBDNTAG000053	ADDNTAG000352	Dn-Dn	TTCTTTTTAGATGTCGCGAGCTGCG	CCGCGATGTCGAGCCCTAGCAACAG	5	7942	9713	TFEB	1488	8833	CTBP2
DBDNTAG000053	ADDNTAG000358	Dn-Dn	TTCTTTTTAGATGTCGCGAGCTGCG	TCGTGACGATGCGTAGATTAGCAC	4	7942	9713	TFEB	3641	13144	INSL4
DBDNTAG000053	ADDNTAG000361	Dn-Dn	TTCTTTTTAGATGTCGCGAGCTGCG	TTTATGGGAGGGACAAACGCATCCC	2	7942	9713	TFEB	55138	11110	FAM90A1
DBDNTAG000053	ADDNTAG000362	Dn-Dn	TTCTTTTTAGATGTCGCGAGCTGCG	AAGTACCATAAAATGTGGCACCGAG	1	7942	9713	TFEB	246175
DBDNTAG000053	ADDNTAG000370	Dn-Dn	TTCTTTTTAGATGTCGCGAGCTGCG	ATCCGCTACAGTACAAATATGCATA	20	7942	9713	TFEB	440200	55080
DBDNTAG000053	ADDNTAG000378	Dn-Dn	TTCTTTTTAGATGTCGCGAGCTGCG	GAACGCACTACGACAAACCAATTCC	3	7942	9713	TFEB	23639	11451	LRRC6
DBDNTAG000053	ADDNTAG000385	Dn-Dn	TTCTTTTTAGATGTCGCGAGCTGCG	CGTACGTCCCGCAACCTGGAGGTGA	4	7942	9713	TFEB	5890	8346	RAD51B
DBDNTAG000053	ADDNTAG000392	Dn-Dn	TTCTTTTTAGATGTCGCGAGCTGCG	AGAAAAACTCTGACGCTACCGATTA	1	7942	9713	TFEB	3559
DBDNTAG000053	ADDNTAG000394	Dn-Dn	TTCTTTTTAGATGTCGCGAGCTGCG	ATCCCGGTAAAAGAGGTCCGAGACG	1	7942	9713	TFEB	124245	11589	ZC3H18
DBDNTAG000053	ADDNTAG000397	Dn-Dn	TTCTTTTTAGATGTCGCGAGCTGCG	CCCTCGCTGGCTTAGAATTTACGTT	12	7942	9713	TFEB	6119	5484	RPA3
DBDNTAG000053	ADDNTAG000407	Dn-Dn	TTCTTTTTAGATGTCGCGAGCTGCG	CGCCACCCCGCCCCCGCTCACACCC	2	7942	9713	TFEB	7320	5728	UBE2B
DBDNTAG000053	ADDNTAG000429	Dn-Dn	TTCTTTTTAGATGTCGCGAGCTGCG	GAAGTGCACTAAACGGAAGGGCCGC	4	7942	9713	TFEB	26341
DBDNTAG000053	ADDNTAG000432	Dn-Dn	TTCTTTTTAGATGTCGCGAGCTGCG	CTCTCCGACCCCTGGCATCCGCCTG	1	7942	9713	TFEB	6934	9999	TCF7L2
DBDNTAG000053	ADDNTAG000444	Dn-Dn	TTCTTTTTAGATGTCGCGAGCTGCG	ATCTCAACTGCCTGTCCACGGACTA	1	7942	9713	TFEB	56658	1957	TRIM39
DBDNTAG000053	ADDNTAG000461	Dn-Dn	TTCTTTTTAGATGTCGCGAGCTGCG	ACTCTACCACCGTTTCATAAAATGT	3	7942	9713	TFEB	3119	7190	HLA-DQB1
DBDNTAG000053	ADDNTAG000468	Dn-Dn	TTCTTTTTAGATGTCGCGAGCTGCG	CGGGTCCGCAGGCCGCATGCTTGCG	3	7942	9713	TFEB	196472	2221	FAM71C
DBDNTAG000053	ADDNTAG000475	Dn-Dn	TTCTTTTTAGATGTCGCGAGCTGCG	CCGGTAGATTCTTTACATCGTCCAA	1	7942	9713	TFEB	23126	10876	POGZ
DBDNTAG000053	ADDNTAG000476	Dn-Dn	TTCTTTTTAGATGTCGCGAGCTGCG	CTCCAGGACGCCTTCCGCACCCCCC	2	7942	9713	TFEB	284541	72020	CYP4A22
DBDNTAG000053	ADDNTAG000486	Dn-Dn	TTCTTTTTAGATGTCGCGAGCTGCG	CGCTACCCCATGGCTGTTCCGATTC	6	7942	9713	TFEB	642968
DBDNTAG000053	ADDNTAG000491	Dn-Dn	TTCTTTTTAGATGTCGCGAGCTGCG	CAGCTTGATCCCTAAAGGGCCGCTC	2	7942	9713	TFEB	80204	54835	FBXO11
DBDNTAG000053	ADDNTAG000493	Dn-Dn	TTCTTTTTAGATGTCGCGAGCTGCG	GTACGGCCCATTATCTAATTCTACT	1	7942	9713	TFEB	142683	54038	ITLN2
DBDNTAG000053	ADDNTAG000494	Dn-Dn	TTCTTTTTAGATGTCGCGAGCTGCG	ATCATGGTCGCTTAAGATTCGCGAC	11	7942	9713	TFEB	7965	343	AIMP2
DBDNTAG000053	ADDNTAG000498	Dn-Dn	TTCTTTTTAGATGTCGCGAGCTGCG	CGGTGAGGATCAAGGATGCTAGGAG	4	7942	9713	TFEB	6427	11028	SRSF2
DBDNTAG000053	ADDNTAG000499	Dn-Dn	TTCTTTTTAGATGTCGCGAGCTGCG	GCCTCGTCCACGTCATTTTTTACGT	3	7942	9713	TFEB	1816	6183	DRD5
DBDNTAG000053	ADDNTAG000522	Dn-Dn	TTCTTTTTAGATGTCGCGAGCTGCG	TATCATCAAGTGCACTCAAGGGCGA	10	7942	9713	TFEB	84549	11711	MAK16
DBDNTAG000053	ADDNTAG000533	Dn-Dn	TTCTTTTTAGATGTCGCGAGCTGCG	ACCCTCGGACCCCCTCCCTTCACCT	5	7942	9713	TFEB	80028	8824	FBXL18
DBDNTAG000053	ADDNTAG000542	Dn-Dn	TTCTTTTTAGATGTCGCGAGCTGCG	ACAGGGTCCACATCGATACATATAA	2	7942	9713	TFEB	23281	9746	MTUS2
DBDNTAG000053	ADDNTAG000558	Dn-Dn	TTCTTTTTAGATGTCGCGAGCTGCG	ACCGGCTCCGCCCCCCAACCGCGGT	11	7942	9713	TFEB	387036	11796
DBDNTAG000053	ADDNTAG000565	Dn-Dn	TTCTTTTTAGATGTCGCGAGCTGCG	CAACCTAGAAGGCTGGCTAACTACC	7	7942	9713	TFEB	79602	11787	ADIPOR2
DBDNTAG000053	ADDNTAG000566	Dn-Dn	TTCTTTTTAGATGTCGCGAGCTGCG	AAATCCACTTCCAATGATATATATA	4	7942	9713	TFEB	1649	3944	DDIT3
DBDNTAG000053	ADDNTAG000574	Dn-Dn	TTCTTTTTAGATGTCGCGAGCTGCG	CACCAACCCGGTGATGGCGCAAACA	4	7942	9713	TFEB	701	7871	BUB1B
DBDNTAG000053	ADDNTAG000577	Dn-Dn	TTCTTTTTAGATGTCGCGAGCTGCG	CTACTGGCGGAGCTCGTTTTATTGG	3	7942	9713	TFEB	7428	13320	VHL
DBDNTAG000053	ADDNTAG000583	Dn-Dn	TTCTTTTTAGATGTCGCGAGCTGCG	GCTGTGGTGTCCCCAACGTTTCACC	2	7942	9713	TFEB	26539	54703	OR10H1
DBDNTAG000053	ADDNTAG000598	Dn-Dn	TTCTTTTTAGATGTCGCGAGCTGCG	AGATTATATTAAGTGAAACATCGCA	1	7942	9713	TFEB	83990	55128	BRIP1
DBDNTAG000053	ADDNTAG000605	Dn-Dn	TTCTTTTTAGATGTCGCGAGCTGCG	CTTGATCAGAACACCTCGATAACTA	1	7942	9713	TFEB	375133	7888
DBDNTAG000053	ADDNTAG000606	Dn-Dn	TTCTTTTTAGATGTCGCGAGCTGCG	AATAACGAGTGCGCATTCTTCGTCT	5	7942	9713	TFEB	1810	4168	DR1
DBDNTAG000053	ADDNTAG000618	Dn-Dn	TTCTTTTTAGATGTCGCGAGCTGCG	TATATAACTAGCAAAAATATAACCA	1	7942	9713	TFEB	23126	10876	POGZ
DBDNTAG000053	ADDNTAG000619	Dn-Dn	TTCTTTTTAGATGTCGCGAGCTGCG	CCCCCCCACTGAGACCCTGTGCCAC	3	7942	9713	TFEB	5195	4964	PEX14
DBDNTAG000053	ADDNTAG000627	Dn-Dn	TTCTTTTTAGATGTCGCGAGCTGCG	ACTTCTATACCATACTTCAAAACAG	7	7942	9713	TFEB	410	7320	ARSA
DBDNTAG000053	ADDNTAG000629	Dn-Dn	TTCTTTTTAGATGTCGCGAGCTGCG	CAATCGTCCTGAGTAGTACGAACAT	2	7942	9713	TFEB	8288
DBDNTAG000053	ADDNTAG000632	Dn-Dn	TTCTTTTTAGATGTCGCGAGCTGCG	ACTTCCAAGACATGCCACCACAGTC	1	7942	9713	TFEB	220082	1611	SPERT
DBDNTAG000053	ADDNTAG000633	Dn-Dn	TTCTTTTTAGATGTCGCGAGCTGCG	TAGCTTGTACCTTGGGCGTCCAAAG	3	7942	9713	TFEB	4331	1816	MNAT1
DBDNTAG000053	ADDNTAG000650	Dn-Dn	TTCTTTTTAGATGTCGCGAGCTGCG	AAGGTCTATCGCACGTTAAGACACC	2	7942	9713	TFEB	146547	70814	PRSS36
DBDNTAG000053	ADDNTAG000652	Dn-Dn	TTCTTTTTAGATGTCGCGAGCTGCG	CGACCCCCCTCGCACCTGAGCACCC	1	7942	9713	TFEB	51562	5480	MBIP
DBDNTAG000053	ADDNTAG000659	Dn-Dn	TTCTTTTTAGATGTCGCGAGCTGCG	TTCATTGCACCGCCCGCTCTACACG	3	7942	9713	TFEB	8110	10925	DPF3
DBDNTAG000053	ADDNTAG000660	Dn-Dn	TTCTTTTTAGATGTCGCGAGCTGCG	TCCGAGCGTAACCGATACATGCATT	5	7942	9713	TFEB	64170	5439	CARD9
DBDNTAG000053	ADDNTAG000661	Dn-Dn	TTCTTTTTAGATGTCGCGAGCTGCG	CCTCGGGCACACTTCGACGACCCGC	6	7942	9713	TFEB	7409	6612	VAV1
DBDNTAG000053	ADDNTAG000662	Dn-Dn	TTCTTTTTAGATGTCGCGAGCTGCG	ACAATGAGATGTGCGTTAAATTACC	7	7942	9713	TFEB	51506	5518	UFC1
DBDNTAG000053	ADDNTAG000664	Dn-Dn	TTCTTTTTAGATGTCGCGAGCTGCG	GACCATTATACGTCGCAAACCAAGA	1	7942	9713	TFEB	390748
DBDNTAG000053	ADDNTAG000675	Dn-Dn	TTCTTTTTAGATGTCGCGAGCTGCG	GCAAACCTTCTCTTGTAGATCTATT	1	7942	9713	TFEB	115509	7052	ZNF689
DBDNTAG000053	ADDNTAG000676	Dn-Dn	TTCTTTTTAGATGTCGCGAGCTGCG	CACAAGATCAGTAGCTCTTCCAAGG	5	7942	9713	TFEB	4800	2092	NFYA
DBDNTAG000053	ADDNTAG000677	Dn-Dn	TTCTTTTTAGATGTCGCGAGCTGCG	CACGCCGAAATAAACAACATCCTTT	2	7942	9713	TFEB	7185	12438	TRAF1
DBDNTAG000053	ADDNTAG000692	Dn-Dn	TTCTTTTTAGATGTCGCGAGCTGCG	AACCTGACAATCGAGAAACGAGTAC	1	7942	9713	TFEB	9491	9264	PSMF1
DBDNTAG000053	ADDNTAG000693	Dn-Dn	TTCTTTTTAGATGTCGCGAGCTGCG	GCATCCCAGTTTGGCTAAGCCCACC	2	7942	9713	TFEB	4485	11448	MST1
DBDNTAG000053	ADDNTAG000698	Dn-Dn	TTCTTTTTAGATGTCGCGAGCTGCG	CCGATTACCGAACATGTCCCTTGTT	1	7942	9713	TFEB	285237	1444	C3orf38
DBDNTAG000053	ADDNTAG000709	Dn-Dn	TTCTTTTTAGATGTCGCGAGCTGCG	GAAGCTTTCGCTATGTTGATGATCA	4	7942	9713	TFEB	2798	53722	GNRHR
DBDNTAG000053	ADDNTAG000715	Dn-Dn	TTCTTTTTAGATGTCGCGAGCTGCG	CCCCTCACTCTGGCCATCAAACAAT	3	7942	9713	TFEB	4085	4707	MAD2L1
DBDNTAG000053	ADDNTAG000719	Dn-Dn	TTCTTTTTAGATGTCGCGAGCTGCG	GGCCAAGAAGATCGACGACGGTTTA	6	7942	9713	TFEB	84545	11049	MRPL43
DBDNTAG000053	ADDNTAG000730	Dn-Dn	TTCTTTTTAGATGTCGCGAGCTGCG	TAGATTACTTGGGTAGCCGGCAAGC	4	7942	9713	TFEB	3535	7194
DBDNTAG000053	ADDNTAG000735	Dn-Dn	TTCTTTTTAGATGTCGCGAGCTGCG	CGCGTCCGCATTTACCCGAAAACCA	2	7942	9713	TFEB	54961	4719	SSH3
DBDNTAG000053	ADDNTAG000739	Dn-Dn	TTCTTTTTAGATGTCGCGAGCTGCG	ATAACGGGGTTGCTAACTACTTACC	8	7942	9713	TFEB	91775	6510	NXPE3
DBDNTAG000053	ADDNTAG000745	Dn-Dn	TTCTTTTTAGATGTCGCGAGCTGCG	CGAAGTAAAAAAAGCTGACCAACTA	2	7942	9713	TFEB	55156	5887	ARMC1
DBDNTAG000053	ADDNTAG000750	Dn-Dn	TTCTTTTTAGATGTCGCGAGCTGCG	GGGTCGCAACCGAAAGCAACAATAG	1	7942	9713	TFEB	378807	56465	CATSPER4
DBDNTAG000053	ADDNTAG000779	Dn-Dn	TTCTTTTTAGATGTCGCGAGCTGCG	TTTTTCCCACCTCCTTCCACGGTGC	1	7942	9713	TFEB	26539	54703	OR10H1
DBDNTAG000053	ADDNTAG000790	Dn-Dn	TTCTTTTTAGATGTCGCGAGCTGCG	CAGAACCAAAATTTCAGGATCTCGG	2	7942	9713	TFEB	55937	13087	APOM
DBDNTAG000053	ADDNTAG000794	Dn-Dn	TTCTTTTTAGATGTCGCGAGCTGCG	TTGATCTTATGCTTTGAACCCCCTT	2	7942	9713	TFEB	133308	10701	SLC9B2
DBDNTAG000053	ADDNTAG000800	Dn-Dn	TTCTTTTTAGATGTCGCGAGCTGCG	ATAAAGCGGTGTAGTCTCGCTTACC	9	7942	9713	TFEB	4176	6643	MCM7
DBDNTAG000053	ADDNTAG000805	Dn-Dn	TTCTTTTTAGATGTCGCGAGCTGCG	ACCAGCATACGCCAGATGTAGCCGA	3	7942	9713	TFEB	728741	70879	LOC728741
DBDNTAG000053	ADDNTAG000807	Dn-Dn	TTCTTTTTAGATGTCGCGAGCTGCG	ACTTTTACATCTTCTTTTGCACACC	4	7942	9713	TFEB	55702	7803	CCDC94
DBDNTAG000053	ADDNTAG000833	Dn-Dn	TTCTTTTTAGATGTCGCGAGCTGCG	TCCCAGTACTACACTTTGTGTCTGT	6	7942	9713	TFEB	114932	2777	MRFAP1L1
DBDNTAG000053	ADDNTAG000834	Dn-Dn	TTCTTTTTAGATGTCGCGAGCTGCG	CTGCTGGCAGAAACCGGTTCTTTTT	7	7942	9713	TFEB	9641	52921	IKBKE
DBDNTAG000053	ADDNTAG000839	Dn-Dn	TTCTTTTTAGATGTCGCGAGCTGCG	TACTTAATGACAGCCGCATGGACGT	1	7942	9713	TFEB	4331	1816	MNAT1
DBDNTAG000053	ADDNTAG000859	Dn-Dn	TTCTTTTTAGATGTCGCGAGCTGCG	GCACGGACGGAATAAGCTTGATAAG	3	7942	9713	TFEB	6500	6671	SKP1
DBDNTAG000053	ADDNTAG000861	Dn-Dn	TTCTTTTTAGATGTCGCGAGCTGCG	TGGTCGTCAAGCGGCGATAAGCTGT	2	7942	9713	TFEB	6331	70308	SCN5A
DBDNTAG000053	ADDNTAG000867	Dn-Dn	TTCTTTTTAGATGTCGCGAGCTGCG	CACTAACTAGACTGTCATCAGAAAT	3	7942	9713	TFEB	125061	55073	AFMID
DBDNTAG000053	ADDNTAG000870	Dn-Dn	TTCTTTTTAGATGTCGCGAGCTGCG	CTCAGTCTATGTTGGACGTTCTAGA	1	7942	9713	TFEB	129401	11490	NUP35
DBDNTAG000053	ADDNTAG000879	Dn-Dn	TTCTTTTTAGATGTCGCGAGCTGCG	GCTCTCATACCGCTCGTTCGCTAAT	6	7942	9713	TFEB	150160	9872	CCT8L2
DBDNTAG000053	ADDNTAG000896	Dn-Dn	TTCTTTTTAGATGTCGCGAGCTGCG	CGGGAGGAAGCTAGATGGAACGCAC	3	7942	9713	TFEB	6818	7717	SULT1A3
DBDNTAG000053	ADDNTAG000897	Dn-Dn	TTCTTTTTAGATGTCGCGAGCTGCG	TCTCACACGGTTACGGCCTTTGGC	4	7942	9713	TFEB	55937	13087	APOM
DBDNTAG000053	ADDNTAG000901	Dn-Dn	TTCTTTTTAGATGTCGCGAGCTGCG	GCTTTGGCTAGCGTAGCATAACTGC	2	7942	9713	TFEB	26524
DBDNTAG000053	ADDNTAG000904	Dn-Dn	TTCTTTTTAGATGTCGCGAGCTGCG	TAAATGTTTACCCAAGGGGCAGCCG	5	7942	9713	TFEB	605	53866	BCL7A
DBDNTAG000053	ADDNTAG000906	Dn-Dn	TTCTTTTTAGATGTCGCGAGCTGCG	CCGATCGATAGCTTCCTAGTGCCCA	4	7942	9713	TFEB	22820	12314	COPG1
DBDNTAG000053	ADDNTAG000929	Dn-Dn	TTCTTTTTAGATGTCGCGAGCTGCG	GGAAAATGAACCACGTACAATATCA	4	7942	9713	TFEB	2353	4345	FOS
DBDNTAG000053	ADDNTAG000934	Dn-Dn	TTCTTTTTAGATGTCGCGAGCTGCG	CCGGACACTTATCAAGTCACAGTAG	1	7942	9713	TFEB	54480	14801	CHPF2
DBDNTAG000053	ADDNTAG000941	Dn-Dn	TTCTTTTTAGATGTCGCGAGCTGCG	TAAGTACCAGTCCTAAATAGGAGAG	3	7942	9713	TFEB	1879	11153	EBF1
DBDNTAG000053	ADDNTAG000942	Dn-Dn	TTCTTTTTAGATGTCGCGAGCTGCG	ACTCTCCCATGTTACCAACAGCCCT	2	7942	9713	TFEB	8649	13119	LAMTOR3
DBDNTAG000053	ADDNTAG000946	Dn-Dn	TTCTTTTTAGATGTCGCGAGCTGCG	CCCTGTAGCTCTGTTATCGCACAAC	2	7942	9713	TFEB	84193	8806	SETD3
DBDNTAG000053	ADDNTAG000947	Dn-Dn	TTCTTTTTAGATGTCGCGAGCTGCG	AATGCTACAAGCCGGATATGGATTT	1	7942	9713	TFEB	127018	7512	LYPLAL1
DBDNTAG000053	ADDNTAG000950	Dn-Dn	TTCTTTTTAGATGTCGCGAGCTGCG	GATTTAGAGAGGCAAATATGACTCT	8	7942	9713	TFEB	51506	5518	UFC1
DBDNTAG000053	ADDNTAG000977	Dn-Dn	TTCTTTTTAGATGTCGCGAGCTGCG	GCCGACGGACGCGCCCCTCAAGCCT	10	7942	9713	TFEB	162427	10696	FAM134C
DBDNTAG000053	ADDNTAG000995	Dn-Dn	TTCTTTTTAGATGTCGCGAGCTGCG	CCTACCCAGCTCCGAAAATATCCTC	4	7942	9713	TFEB	27335	5232	EIF3K
DBDNTAG000053	ADDNTAG000997	Dn-Dn	TTCTTTTTAGATGTCGCGAGCTGCG	CGAAACTTGACCAACGATCTCTCCC	2	7942	9713	TFEB	23705	11497	CADM1
DBDNTAG000053	ADDNTAG001027	Dn-Dn	TTCTTTTTAGATGTCGCGAGCTGCG	ATGTGCGACAAATAACTTGCACATA	1	7942	9713	TFEB	7704	8127	ZBTB16
DBDNTAG000053	ADDNTAG001032	Dn-Dn	TTCTTTTTAGATGTCGCGAGCTGCG	GCCTCACACACCCCAGAAAATACGT	4	7942	9713	TFEB	222389	9342	BEND7
DBDNTAG000053	ADDNTAG001051	Dn-Dn	TTCTTTTTAGATGTCGCGAGCTGCG	TCGCAACGACCGTGACTCCCGACCA	2	7942	9713	TFEB	653	8330	BMP5
DBDNTAG000053	ADDNTAG001052	Dn-Dn	TTCTTTTTAGATGTCGCGAGCTGCG	ACGGCTCTAGGGTGAACAACAGGTA	1	7942	9713	TFEB	79673	10640	ZNF329
DBDNTAG000053	ADDNTAG001054	Dn-Dn	TTCTTTTTAGATGTCGCGAGCTGCG	TGCCTCACAGCTATTTGTAAAAGAG	1	7942	9713	TFEB	1398	2709	CRK
DBDNTAG000053	ADDNTAG001057	Dn-Dn	TTCTTTTTAGATGTCGCGAGCTGCG	GTCCATCTCTTCAGTCTATGGGTTT	11	7942	9713	TFEB	5727	14122	PTCH1
DBDNTAG000053	ADDNTAG001063	Dn-Dn	TTCTTTTTAGATGTCGCGAGCTGCG	TGGCCAATCTACACCTAAGACCCTG	4	7942	9713	TFEB	79644	3266	SRD5A3
DBDNTAG000053	ADDNTAG001066	Dn-Dn	TTCTTTTTAGATGTCGCGAGCTGCG	TTCGTCATCATAATCATTTTACTGC	1	7942	9713	TFEB	9918	9542	NCAPD2
DBDNTAG000053	ADDNTAG001071	Dn-Dn	TTCTTTTTAGATGTCGCGAGCTGCG	TGCGCCAATTGAGTGAAAAATGGTA	1	7942	9713	TFEB	10403	9868	KNTC2
DBDNTAG000053	ADDNTAG001077	Dn-Dn	TTCTTTTTAGATGTCGCGAGCTGCG	TGTGGATATTGACCGTTTAAAGCGG	5	7942	9713	TFEB	4343	6718	MOV10
DBDNTAG000053	ADDNTAG001084	Dn-Dn	TTCTTTTTAGATGTCGCGAGCTGCG	TCTTGAAGTTGATTAGTGGCGAGAA	5	7942	9713	TFEB	51105	802	PHF20L1
DBDNTAG000053	ADDNTAG001087	Dn-Dn	TTCTTTTTAGATGTCGCGAGCTGCG	TCTCTAGTCCACTATCTATTTTTGT	6	7942	9713	TFEB	57819	6601	LSM2
DBDNTAG000053	ADDNTAG001110	Dn-Dn	TTCTTTTTAGATGTCGCGAGCTGCG	CCTGCCTCCACCTCCCTACTCCTCC	1	7942	9713	TFEB	1544	70425	CYP1A2
DBDNTAG000053	ADDNTAG001116	Dn-Dn	TTCTTTTTAGATGTCGCGAGCTGCG	GCTTCTCAGCTTGAATTCCCCAGCA	1	7942	9713	TFEB	163	4761	AP2B1
DBDNTAG000053	ADDNTAG001118	Dn-Dn	TTCTTTTTAGATGTCGCGAGCTGCG	TCAGACCTGGCGGCTCCTCCCTCCC	1	7942	9713	TFEB	360203
DBDNTAG000053	ADDNTAG001120	Dn-Dn	TTCTTTTTAGATGTCGCGAGCTGCG	CATTGTGCACATTACGTTGCCTAAA	5	7942	9713	TFEB	90	9802	ACVR1
DBDNTAG000053	ADDNTAG001121	Dn-Dn	TTCTTTTTAGATGTCGCGAGCTGCG	CACTATTGCCGGCTACACGGACGGG	3	7942	9713	TFEB	5170	9307	PDPK1
DBDNTAG000053	ADDNTAG001125	Dn-Dn	TTCTTTTTAGATGTCGCGAGCTGCG	TCCTTAGGCTCTAGGACAAGTAAAA	5	7942	9713	TFEB	11091	3721	WDR5
DBDNTAG000053	ADDNTAG001129	Dn-Dn	TTCTTTTTAGATGTCGCGAGCTGCG	CCCAGATCTTATTTTCAAACATATA	3	7942	9713	TFEB	256302	2204	NATD1
DBDNTAG000053	ADDNTAG001142	Dn-Dn	TTCTTTTTAGATGTCGCGAGCTGCG	CCCGAACCGATCCCCCCCCAACCCG	2	7942	9713	TFEB	29777	10996	ABT1
DBDNTAG000053	ADDNTAG001162	Dn-Dn	TTCTTTTTAGATGTCGCGAGCTGCG	CCAGGCCTACAAGACTCCCTATCTG	12	7942	9713	TFEB	55314	10956	TMEM144
DBDNTAG000053	ADDNTAG001171	Dn-Dn	TTCTTTTTAGATGTCGCGAGCTGCG	GTTTTAGTAACATAGGGTACCTCCT	4	7942	9713	TFEB	1187	11895	CLCNKA
DBDNTAG000053	ADDNTAG001174	Dn-Dn	TTCTTTTTAGATGTCGCGAGCTGCG	CTCTAGCTATTCATGGTAAAGACAA	7	7942	9713	TFEB	2218	70488	FKTN
DBDNTAG000053	ADDNTAG001181	Dn-Dn	TTCTTTTTAGATGTCGCGAGCTGCG	ATACGTGGTCGCCAGATTGACGGGT	6	7942	9713	TFEB	5831	2609	PYCR1
DBDNTAG000053	ADDNTAG001187	Dn-Dn	TTCTTTTTAGATGTCGCGAGCTGCG	CCGGTAAATCCACCTGACCCATACA	3	7942	9713	TFEB	1785	14117	DNM2
DBDNTAG000053	ADDNTAG001189	Dn-Dn	TTCTTTTTAGATGTCGCGAGCTGCG	CCCCAAGGATAGAGTCGCGAGGATC	2	7942	9713	TFEB	353238
DBDNTAG000053	ADDNTAG001190	Dn-Dn	TTCTTTTTAGATGTCGCGAGCTGCG	TCGCTGCTAAGCCTTTTCATATGTA	7	7942	9713	TFEB	4000	3903	LMNA
DBDNTAG000053	ADDNTAG001193	Dn-Dn	TTCTTTTTAGATGTCGCGAGCTGCG	ATATCAGCAAATTTAAGGACACAA	4	7942	9713	TFEB	84619	6267	ZGPAT
DBDNTAG000053	ADDNTAG001197	Dn-Dn	TTCTTTTTAGATGTCGCGAGCTGCG	TAGTAGCGGCCGTCGACGACATGTC	1	7942	9713	TFEB	975	3621	CD81
DBDNTAG000053	ADDNTAG001204	Dn-Dn	TTCTTTTTAGATGTCGCGAGCTGCG	TACCGGTCTTCTATGACAAACGTGG	2	7942	9713	TFEB	26119	9194	LDLRAP1
DBDNTAG000053	ADDNTAG001205	Dn-Dn	TTCTTTTTAGATGTCGCGAGCTGCG	CTCCTAGCAGGGCGCGTAGGCCCTA	2	7942	9713	TFEB	3106	979	HLA-B
DBDNTAG000053	ADDNTAG001210	Dn-Dn	TTCTTTTTAGATGTCGCGAGCTGCG	GCAAAGGGAGCTAAGCTATCTAGAA	1	7942	9713	TFEB	8557	6345	TCAP
DBDNTAG000053	ADDNTAG001213	Dn-Dn	TTCTTTTTAGATGTCGCGAGCTGCG	GATAATGAGAATGAGCCTGCTATGA	2	7942	9713	TFEB	2799	2627	GNS
DBDNTAG000053	ADDNTAG001221	Dn-Dn	TTCTTTTTAGATGTCGCGAGCTGCG	CACTCGGACTCCCCCTCTTAGCTTC	4	7942	9713	TFEB	56656	53850	OR2S2
DBDNTAG000053	ADDNTAG001231	Dn-Dn	TTCTTTTTAGATGTCGCGAGCTGCG	CCTGAAAACATGATATAGGACCAAA	2	7942	9713	TFEB	56655	13516	POLE4
DBDNTAG000053	ADDNTAG001235	Dn-Dn	TTCTTTTTAGATGTCGCGAGCTGCG	TGTTTAAATGGTATGCCACCTGAGA	1	7942	9713	TFEB	5534	8316	PPP3R1
DBDNTAG000053	ADDNTAG001238	Dn-Dn	TTCTTTTTAGATGTCGCGAGCTGCG	CGCCACGGTCCCTCCCGGTTCACCC	2	7942	9713	TFEB	282616	53688	IFNL2
DBDNTAG000053	ADDNTAG001262	Dn-Dn	TTCTTTTTAGATGTCGCGAGCTGCG	GGTACCAACATACTTGAGTGGCAAA	5	7942	9713	TFEB	6385	12920	SDC4
DBDNTAG000053	ADDNTAG001272	Dn-Dn	TTCTTTTTAGATGTCGCGAGCTGCG	AAACGGAAATCCGGGGCCAGTTCAC	6	7942	9713	TFEB	7776	70322	ZNF236
DBDNTAG000053	ADDNTAG001275	Dn-Dn	TTCTTTTTAGATGTCGCGAGCTGCG	AACTCATGGTCATTGTAGAAAAAGA	2	7942	9713	TFEB	1647	6876	GADD45A
DBDNTAG000053	ADDNTAG001287	Dn-Dn	TTCTTTTTAGATGTCGCGAGCTGCG	CCAGCGTGCAAACGAAAAATTTCCG	13	7942	9713	TFEB	760	614	CA2
DBDNTAG000053	ADDNTAG001289	Dn-Dn	TTCTTTTTAGATGTCGCGAGCTGCG	ACTCGCCCTTAGTTCAGGAAATTAG	5	7942	9713	TFEB	27004	13575
DBDNTAG000053	ADDNTAG001302	Dn-Dn	TTCTTTTTAGATGTCGCGAGCTGCG	CTTTTTCCTTGGTGTCGCTATCCCC	3	7942	9713	TFEB	26524
DBDNTAG000053	ADDNTAG001305	Dn-Dn	TTCTTTTTAGATGTCGCGAGCTGCG	ATCTGCAGACTACCACCTCCTCCCT	2	7942	9713	TFEB	3155	2888	HMGCL
DBDNTAG000053	ADDNTAG001307	Dn-Dn	TTCTTTTTAGATGTCGCGAGCTGCG	GCCAACGCACTCCAGAAGTGGTGAG	1	7942	9713	TFEB	914	8288	CD2
DBDNTAG000053	ADDNTAG001327	Dn-Dn	TTCTTTTTAGATGTCGCGAGCTGCG	TTCGAGGCCCCGTCACGTACACTGA	3	7942	9713	TFEB	147923	12424	ZNF420
DBDNTAG000053	ADDNTAG001337	Dn-Dn	TTCTTTTTAGATGTCGCGAGCTGCG	TGGGCTGTACTAGAACCTACTGATA	7	7942	9713	TFEB	54581	8738
DBDNTAG000053	ADDNTAG001339	Dn-Dn	TTCTTTTTAGATGTCGCGAGCTGCG	ATGTCATGAAGAATTCTGTTCATGC	1	7942	9713	TFEB	9409	3837	PEX16
DBDNTAG000053	ADDNTAG001341	Dn-Dn	TTCTTTTTAGATGTCGCGAGCTGCG	ACCCAAACAGCGCTCCTAGGACATA	4	7942	9713	TFEB	84726	647	PRRC2B
DBDNTAG000053	ADDNTAG001342	Dn-Dn	TTCTTTTTAGATGTCGCGAGCTGCG	AAAAGATCCCGCAAAAGATATGGAT	2	7942	9713	TFEB	11060	326	WWP2
DBDNTAG000053	ADDNTAG001347	Dn-Dn	TTCTTTTTAGATGTCGCGAGCTGCG	CATCCCTCTTCTTGAATCAGCACCA	1	7942	9713	TFEB	51465	6225	UBE2J1
DBDNTAG000053	ADDNTAG001360	Dn-Dn	TTCTTTTTAGATGTCGCGAGCTGCG	CCACAGACAATGCTTGGATATGACA	1	7942	9713	TFEB	2263	71073	FGFR2
DBDNTAG000053	ADDNTAG001362	Dn-Dn	TTCTTTTTAGATGTCGCGAGCTGCG	ACCACCATTTGAGGCGCGCACGATA	1	7942	9713	TFEB	1974	965	EIF4A2
DBDNTAG000053	ADDNTAG001366	Dn-Dn	TTCTTTTTAGATGTCGCGAGCTGCG	CTGAACGTTGTATCCTTAAAGAGTG	1	7942	9713	TFEB	23647	3971	ARFIP2
DBDNTAG000053	ADDNTAG001388	Dn-Dn	TTCTTTTTAGATGTCGCGAGCTGCG	CGGTTCCGGTCTCCGACGTAGCACC	7	7942	9713	TFEB	9388	10758	LIPG
DBDNTAG000053	ADDNTAG001394	Dn-Dn	TTCTTTTTAGATGTCGCGAGCTGCG	CATGCACCGCACTCCGTTCACACCC	1	7942	9713	TFEB	4154	11430	MBNL1
DBDNTAG000053	ADDNTAG001399	Dn-Dn	TTCTTTTTAGATGTCGCGAGCTGCG	CGCGTTGCTTCATAGAATCTAACGC	8	7942	9713	TFEB	10397	3886	NDRG1
DBDNTAG000053	ADDNTAG001401	Dn-Dn	TTCTTTTTAGATGTCGCGAGCTGCG	TAGTGGTCTGCGTAAACCTTTGTGGCATACA	1	7942	9713	TFEB	440248	11657
DBDNTAG000053	ADDNTAG001417	Dn-Dn	TTCTTTTTAGATGTCGCGAGCTGCG	GCGTAGGGTACCGGTTAGTCCATTC	3	7942	9713	TFEB	219902	2480	TMEM136
DBDNTAG000053	ADDNTAG001421	Dn-Dn	TTCTTTTTAGATGTCGCGAGCTGCG	GTGCGGTAAAAATGGCAACCACGGG	2	7942	9713	TFEB	29789	603	OLA1
DBDNTAG000053	ADDNTAG001424	Dn-Dn	TTCTTTTTAGATGTCGCGAGCTGCG	TAACGGCCGCCTTAATGGTATACTA	6	7942	9713	TFEB	84885	11489	ZDHHC12
DBDNTAG000053	ADDNTAG001434	Dn-Dn	TTCTTTTTAGATGTCGCGAGCTGCG	GAGATGTGTCCAGGATTATCATGGC	3	7942	9713	TFEB	6929	52876	TCF3
DBDNTAG000053	ADDNTAG001442	Dn-Dn	TTCTTTTTAGATGTCGCGAGCTGCG	ACTTGGGTGTGGTAGCGGTTCCTTC	2	7942	9713	TFEB	80762	4284	NDFIP1
DBDNTAG000053	ADDNTAG001444	Dn-Dn	TTCTTTTTAGATGTCGCGAGCTGCG	GCTTTAGAACACGCCCACCAGTCCT	2	7942	9713	TFEB	150165	10763	XKR3
DBDNTAG000053	ADDNTAG001453	Dn-Dn	TTCTTTTTAGATGTCGCGAGCTGCG	AATGCCGGCCGTTTCAAACAGGGCC	4	7942	9713	TFEB	116349	8434	C5orf55
DBDNTAG000053	ADDNTAG001458	Dn-Dn	TTCTTTTTAGATGTCGCGAGCTGCG	ACAACTTTCCTCTCGCATTTACCAG	4	7942	9713	TFEB	220108	8679	FAM124A
DBDNTAG000053	ADDNTAG001460	Dn-Dn	TTCTTTTTAGATGTCGCGAGCTGCG	GTAACCCGCTCGATGCTAAACAACA	6	7942	9713	TFEB	255798	56009	SMCO1
DBDNTAG000053	ADDNTAG001468	Dn-Dn	TTCTTTTTAGATGTCGCGAGCTGCG	GCCCCGTCACCGCCGCAAAAATGTT	2	7942	9713	TFEB	4191	3859	MDH2
DBDNTAG000053	ADDNTAG001470	Dn-Dn	TTCTTTTTAGATGTCGCGAGCTGCG	AATAAAGATTCGTATCCCGCCCTCC	1	7942	9713	TFEB	27128	12913	CYTH4
DBDNTAG000053	ADDNTAG001474	Dn-Dn	TTCTTTTTAGATGTCGCGAGCTGCG	CCACTGCACGTCTTCGCCCCAACTC	3	7942	9713	TFEB	26751	5457	SH3YL1
DBDNTAG000053	ADDNTAG001476	Dn-Dn	TTCTTTTTAGATGTCGCGAGCTGCG	AAACAGATCCCAGGCAGCTTGAATC	3	7942	9713	TFEB	1019	4019	CDK4
DBDNTAG000053	ADDNTAG001504	Dn-Dn	TTCTTTTTAGATGTCGCGAGCTGCG	CAGCCCCCGCCTGCCCACTTCCTT	3	7942	9713	TFEB	55652	6978	SLC48A1
DBDNTAG000053	ADDNTAG001507	Dn-Dn	TTCTTTTTAGATGTCGCGAGCTGCG	CCAAACTCAAGCGCCACTGTTCCCT	1	7942	9713	TFEB	55195	54249	C14orf105
DBDNTAG000053	ADDNTAG001514	Dn-Dn	TTCTTTTTAGATGTCGCGAGCTGCG	TCCACGGTTTACCCACATGCCAGCG	12	7942	9713	TFEB		53618
DBDNTAG000053	ADDNTAG001517	Dn-Dn	TTCTTTTTAGATGTCGCGAGCTGCG	CATCATCACACTCGAATATTGCTCG	2	7942	9713	TFEB	1856	2949	DVL2
DBDNTAG000053	ADDNTAG001530	Dn-Dn	TTCTTTTTAGATGTCGCGAGCTGCG	GGAAGTCGATAGCTCACTCGAGAGC	1	7942	9713	TFEB	6152	3244	RPL24
DBDNTAG000053	ADDNTAG001541	Dn-Dn	TTCTTTTTAGATGTCGCGAGCTGCG	ATCCGCTGAAGGTACTCCGCACTCA	7	7942	9713	TFEB	116729	71980	PPP1R27
DBDNTAG000053	ADDNTAG001547	Dn-Dn	TTCTTTTTAGATGTCGCGAGCTGCG	AATTTATGCACATCCAGCTATCGTA	5	7942	9713	TFEB	308	3879	ANXA5
DBDNTAG000053	ADDNTAG001550	Dn-Dn	TTCTTTTTAGATGTCGCGAGCTGCG	ATAGCCAAAAAGCGTGCGAGGGCCC	12	7942	9713	TFEB	9093	7063	DNAJA3
DBDNTAG000053	ADDNTAG001555	Dn-Dn	TTCTTTTTAGATGTCGCGAGCTGCG	CCTTTCTCAAGGCATATCCATACAT	9	7942	9713	TFEB	8799	645	PEX11B
DBDNTAG000053	ADDNTAG001562	Dn-Dn	TTCTTTTTAGATGTCGCGAGCTGCG	TCTCCCCGTGCCGACATTATAAAGT	5	7942	9713	TFEB	8522	3326	GAS7
DBDNTAG000053	ADDNTAG001566	Dn-Dn	TTCTTTTTAGATGTCGCGAGCTGCG	CGCAAAGCGGCAAAGCGCGGAAAAA	1	7942	9713	TFEB	7862	11849	BRPF1
DBDNTAG000053	ADDNTAG001572	Dn-Dn	TTCTTTTTAGATGTCGCGAGCTGCG	TCATAGAGCGAAACCACATGGAGCA	1	7942	9713	TFEB	1153	29	CIRBP
DBDNTAG000053	ADDNTAG001573	Dn-Dn	TTCTTTTTAGATGTCGCGAGCTGCG	GGGTATCCAGCGATCACCCTAGAAA	3	7942	9713	TFEB	10320	2940	IKZF1
DBDNTAG000053	ADDNTAG001609	Dn-Dn	TTCTTTTTAGATGTCGCGAGCTGCG	ATAATCAATTTGAAAGGCCTCAAAC	1	7942	9713	TFEB	4723	2787	NDUFV1
DBDNTAG000053	ADDNTAG001616	Dn-Dn	TTCTTTTTAGATGTCGCGAGCTGCG	CTGAGCTTCCACGCGCTTGGGCCTC	2	7942	9713	TFEB	5546	2895	PRCC
DBDNTAG000053	ADDNTAG001618	Dn-Dn	TTCTTTTTAGATGTCGCGAGCTGCG	AAATAGCACAGAATACCTGTCGTAA	4	7942	9713	TFEB	85320	9364	ABCC11
DBDNTAG000053	ADDNTAG001619	Dn-Dn	TTCTTTTTAGATGTCGCGAGCTGCG	CTCATACACCTTATGCAAGACTCCA	2	7942	9713	TFEB	79696	4218	ZC2HC1C
DBDNTAG000053	ADDNTAG001644	Dn-Dn	TTCTTTTTAGATGTCGCGAGCTGCG	CCCCCCGTCACCCATTAAGCCCGCC	1	7942	9713	TFEB	4204	6191	MECP2
DBDNTAG000053	ADDNTAG001653	Dn-Dn	TTCTTTTTAGATGTCGCGAGCTGCG	AAATTACCTCTGGTATAAGGCGGAT	11	7942	9713	TFEB	598	5989	BCL2L1
DBDNTAG000053	ADDNTAG001656	Dn-Dn	TTCTTTTTAGATGTCGCGAGCTGCG	ATGATGTGGCCTTGAATCAAAGATG	4	7942	9713	TFEB	9719	11667	ADAMTSL2
DBDNTAG000053	ADDNTAG001658	Dn-Dn	TTCTTTTTAGATGTCGCGAGCTGCG	TCGTATCCGCATCTCAACGATCTCA	3	7942	9713	TFEB	6429	4118	SRSF4
DBDNTAG000053	ADDNTAG001659	Dn-Dn	TTCTTTTTAGATGTCGCGAGCTGCG	GCGCCCTTCTCCTACCACACATGCA	9	7942	9713	TFEB	3559
DBDNTAG000053	ADDNTAG001666	Dn-Dn	TTCTTTTTAGATGTCGCGAGCTGCG	ACGCAGTGACAAACGGCTCATCAA	1	7942	9713	TFEB	140873	71962	C20orf173
DBDNTAG000053	ADDNTAG001680	Dn-Dn	TTCTTTTTAGATGTCGCGAGCTGCG	GAATACATATACTCTACACCCAAAT	2	7942	9713	TFEB	55156	5887	ARMC1
DBDNTAG000053	ADDNTAG001681	Dn-Dn	TTCTTTTTAGATGTCGCGAGCTGCG	CTTGCGATACTTAACAGCAATTCTG	3	7942	9713	TFEB	2200	70317	FBN1
DBDNTAG000053	ADDNTAG001688	Dn-Dn	TTCTTTTTAGATGTCGCGAGCTGCG	CCGTTCCTAAAACTAAGGGCTATTA	2	7942	9713	TFEB	8314	3760	BAP1
DBDNTAG000053	ADDNTAG001690	Dn-Dn	TTCTTTTTAGATGTCGCGAGCTGCG	TCCGATGGATATTCCAGCGGAAGCG	10	7942	9713	TFEB	302	132	ANXA2
DBDNTAG000053	ADDNTAG001702	Dn-Dn	TTCTTTTTAGATGTCGCGAGCTGCG	TGGCCATCTCTGCCACGACAAGAAA	2	7942	9713	TFEB	10817	2917	FRS3
DBDNTAG000053	ADDNTAG001704	Dn-Dn	TTCTTTTTAGATGTCGCGAGCTGCG	CAATCCAGTCGTACCAAGATACGAA	6	7942	9713	TFEB	27334	11760	P2RY10
DBDNTAG000053	ADDNTAG001709	Dn-Dn	TTCTTTTTAGATGTCGCGAGCTGCG	TACCCAGCCACGAAGTCCTCCCAAG	2	7942	9713	TFEB	1508	358	CTSB
DBDNTAG000053	ADDNTAG001720	Dn-Dn	TTCTTTTTAGATGTCGCGAGCTGCG	AACGTATACATAAAAAGAGTCCCCA	4	7942	9713	TFEB	8801	11488	SUCLG2
DBDNTAG000053	ADDNTAG001727	Dn-Dn	TTCTTTTTAGATGTCGCGAGCTGCG	GGACTGAGTTACTACGTGCTTACAG	4	7942	9713	TFEB	4632	5471	MYL1
DBDNTAG000053	ADDNTAG001763	Dn-Dn	TTCTTTTTAGATGTCGCGAGCTGCG	TGTGACGTCCAATTTCCGTTCTATG	1	7942	9713	TFEB	51100	4480	SH3GLB1
DBDNTAG000053	ADDNTAG001764	Dn-Dn	TTCTTTTTAGATGTCGCGAGCTGCG	ATGCCGACGATGCCGCCCACTGGCC	1	7942	9713	TFEB	149483	55441	CCDC17
DBDNTAG000053	ADDNTAG001766	Dn-Dn	TTCTTTTTAGATGTCGCGAGCTGCG	GGCTACAACTCTCCGTGCCCGTCTT	4	7942	9713	TFEB	595	3587	CCND1
DBDNTAG000053	ADDNTAG001772	Dn-Dn	TTCTTTTTAGATGTCGCGAGCTGCG	TTCTTCTCACCACCCTAAACCGTTC	10	7942	9713	TFEB	7737	433	RNF113A
DBDNTAG000053	ADDNTAG001776	Dn-Dn	TTCTTTTTAGATGTCGCGAGCTGCG	CAGGCCCAGACAATGCGCCGTAAGA	4	7942	9713	TFEB	221786	9435	FAM200A
DBDNTAG000053	ADDNTAG001788	Dn-Dn	TTCTTTTTAGATGTCGCGAGCTGCG	AGCATATGTGCAATGTTTAGAGGTT	5	7942	9713	TFEB	201562	10939	PTPLB
DBDNTAG000053	ADDNTAG001791	Dn-Dn	TTCTTTTTAGATGTCGCGAGCTGCG	ACCAGGAGTCCCCTAACCGCAGGCC	1	7942	9713	TFEB	6955	8439
DBDNTAG000053	ADDNTAG001797	Dn-Dn	TTCTTTTTAGATGTCGCGAGCTGCG	CGAACGGATGCCGACCCGTTGTTAACGTAACATAA	1	7942	9713	TFEB	282679	11309	AQP11
DBDNTAG000053	ADDNTAG001803	Dn-Dn	TTCTTTTTAGATGTCGCGAGCTGCG	ATAGCTACACTATGACTATCGGCCA	1	7942	9713	TFEB	5129	2966	CDK18
DBDNTAG000053	ADDNTAG001807	Dn-Dn	TTCTTTTTAGATGTCGCGAGCTGCG	AAGTAATGACTAGATGTGGTGCAT	1	7942	9713	TFEB		7194
DBDNTAG000053	ADDNTAG001809	Dn-Dn	TTCTTTTTAGATGTCGCGAGCTGCG	TAGAACCTAGGCATTATTGGTTAAG	1	7942	9713	TFEB	53841	71555	MUPCDH
DBDNTAG000053	ADDNTAG001813	Dn-Dn	TTCTTTTTAGATGTCGCGAGCTGCG	ATGCAGGCTGTTTCGGCTATTGAAT	1	7942	9713	TFEB	57863	9894	CADM3
DBDNTAG000053	ADDNTAG001815	Dn-Dn	TTCTTTTTAGATGTCGCGAGCTGCG	ATAGGGCGAAAAGTAAAGGTGCCAG	3	7942	9713	TFEB	54619	10549	CCNJ
DBDNTAG000053	ADDNTAG001833	Dn-Dn	TTCTTTTTAGATGTCGCGAGCTGCG	CGTGCTGGGCTTACACCACGCTCAA	2	7942	9713	TFEB	54790	52965	TET2
DBDNTAG000053	ADDNTAG001847	Dn-Dn	TTCTTTTTAGATGTCGCGAGCTGCG	TACGATGATGTTAAAAAACGATAAA	1	7942	9713	TFEB	1649	3944	DDIT3
DBDNTAG000053	ADDNTAG001860	Dn-Dn	TTCTTTTTAGATGTCGCGAGCTGCG	TAACTAACAGCGTGCGGAACGCACT	4	7942	9713	TFEB	11034	6588	DSTN
DBDNTAG000053	ADDNTAG001864	Dn-Dn	TTCTTTTTAGATGTCGCGAGCTGCG	CCCAGCCAGCAACCGTGACCGCACT	2	7942	9713	TFEB	81855	3299	SFXN3
DBDNTAG000053	ADDNTAG001869	Dn-Dn	TTCTTTTTAGATGTCGCGAGCTGCG	CAAAGAGAACACTAATACCAATAAT	14	7942	9713	TFEB	169693	8543	TMEM252
DBDNTAG000053	ADDNTAG001881	Dn-Dn	TTCTTTTTAGATGTCGCGAGCTGCG	AGTGACTAAGAAAAGCGAGGCTAAC	9	7942	9713	TFEB	8463	5240	TEAD2
DBDNTAG000053	ADDNTAG001892	Dn-Dn	TTCTTTTTAGATGTCGCGAGCTGCG	CTCCCCGACGTGAATAATGGCCACG	4	7942	9713	TFEB	29943	54877	PADI1
DBDNTAG000053	ADDNTAG001897	Dn-Dn	TTCTTTTTAGATGTCGCGAGCTGCG	TGCGCTTCGCAACAAAATACATTTC	2	7942	9713	TFEB	9531	5066	BAG3
DBDNTAG000053	ADDNTAG001899	Dn-Dn	TTCTTTTTAGATGTCGCGAGCTGCG	ATCGTGCACTACACCAGCATTAAAT	2	7942	9713	TFEB	9646	12022	CTR9
DBDNTAG000053	ADDNTAG001905	Dn-Dn	TTCTTTTTAGATGTCGCGAGCTGCG	TAGGTATCGGTGTCGCCCTAATCCC	3	7942	9713	TFEB	10933	4430	MORF4L1
DBDNTAG000053	ADDNTAG001911	Dn-Dn	TTCTTTTTAGATGTCGCGAGCTGCG	TGGGATGCGTAAGAGTATGGACAAT	3	7942	9713	TFEB	25855	6651	BRMS1
DBDNTAG000053	ADDNTAG001915	Dn-Dn	TTCTTTTTAGATGTCGCGAGCTGCG	AAAGTGGTACTCCCGTGGCAGCTAG	6	7942	9713	TFEB	6472	617	SHMT2
DBDNTAG000053	ADDNTAG001917	Dn-Dn	TTCTTTTTAGATGTCGCGAGCTGCG	TTCGGCCACCGCGAAAGACTTACTC	3	7942	9713	TFEB	5031	6794	P2RY6
DBDNTAG000053	ADDNTAG001920	Dn-Dn	TTCTTTTTAGATGTCGCGAGCTGCG	ATGCACGCGTAAACACGAGCCACAT	15	7942	9713	TFEB	8644	5842	AKR1C3
DBDNTAG000053	ADDNTAG001923	Dn-Dn	TTCTTTTTAGATGTCGCGAGCTGCG	TCGGAGGGCCTCCCCCGTGTAGTGG	3	7942	9713	TFEB	23126	10876	POGZ
DBDNTAG000053	ADDNTAG001930	Dn-Dn	TTCTTTTTAGATGTCGCGAGCTGCG	CCCCCAGTACTCCGATCATCCAGCG	2	7942	9713	TFEB	79077	2724	DCTPP1
DBDNTAG000053	ADDNTAG001933	Dn-Dn	TTCTTTTTAGATGTCGCGAGCTGCG	TAGCAAACTTACAGTAGCCAGCATC	10	7942	9713	TFEB	6331	70308	SCN5A
DBDNTAG000053	ADDNTAG001937	Dn-Dn	TTCTTTTTAGATGTCGCGAGCTGCG	AATATTACTTGAAGACCGTACATAG	3	7942	9713	TFEB	9025	4755	RNF8
DBDNTAG000053	ADDNTAG001959	Dn-Dn	TTCTTTTTAGATGTCGCGAGCTGCG	GTGATCACCAATCCGATAACCAAAA	5	7942	9713	TFEB	25973	6863	PARS2
DBDNTAG000053	ADDNTAG001967	Dn-Dn	TTCTTTTTAGATGTCGCGAGCTGCG	TTTCACCTGACCTCCATAATGTGGC	6	7942	9713	TFEB	55716	248	LMBR1L
DBDNTAG000053	ADDNTAG001969	Dn-Dn	TTCTTTTTAGATGTCGCGAGCTGCG	AGCACCCCGTATCATCATAATTGTA	1	7942	9713	TFEB	821	3789	CANX
DBDNTAG000053	ADDNTAG001982	Dn-Dn	TTCTTTTTAGATGTCGCGAGCTGCG	CGCACTACAAGGCCCACGCATAGAT	1	7942	9713	TFEB	5873	55086	RAB27A
DBDNTAG000053	ADDNTAG001995	Dn-Dn	TTCTTTTTAGATGTCGCGAGCTGCG	CTCCCCTCGCCAGCACACACCCCGT	6	7942	9713	TFEB	55577	3233	NAGK
DBDNTAG000053	ADDNTAG001997	Dn-Dn	TTCTTTTTAGATGTCGCGAGCTGCG	CACGTGATGTACCTCCTGCTGAGCA	2	7942	9713	TFEB	64682	71901	ANAPC1
DBDNTAG000053	ADDNTAG002001	Dn-Dn	TTCTTTTTAGATGTCGCGAGCTGCG	CCCTGCCAATCTCCCCCACGCACCG	2	7942	9713	TFEB	1810	4168	DR1
DBDNTAG000053	ADDNTAG002025	Dn-Dn	TTCTTTTTAGATGTCGCGAGCTGCG	AGCTATTCTGTACGCGGTACACTAT	4	7942	9713	TFEB	5631	3731	PRPS1
DBDNTAG000053	ADDNTAG002027	Dn-Dn	TTCTTTTTAGATGTCGCGAGCTGCG	ACCCTCATGATGACCGATTTTCCAA	1	7942	9713	TFEB	5928	3366	RBBP4
DBDNTAG000053	ADDNTAG002032	Dn-Dn	TTCTTTTTAGATGTCGCGAGCTGCG	CGGCTAAGTCCAACCACTTAGAAGT	3	7942	9713	TFEB	8939	5135	FUBP3
DBDNTAG000053	ADDNTAG002040	Dn-Dn	TTCTTTTTAGATGTCGCGAGCTGCG	CCTGGACATCAGACAACACGTGTTA	1	7942	9713	TFEB	2173	2673	FABP7
DBDNTAG000053	ADDNTAG002051	Dn-Dn	TTCTTTTTAGATGTCGCGAGCTGCG	CCTTGCCCGTTCCATGCCGTTCGTG	4	7942	9713	TFEB	64764	12044	DKFZp686N2325
DBDNTAG000053	ADDNTAG002054	Dn-Dn	TTCTTTTTAGATGTCGCGAGCTGCG	CCCTGACTCGTCCCCCCTTCCGCCC	2	7942	9713	TFEB	79905	11548	TMC7
DBDNTAG000053	ADDNTAG002062	Dn-Dn	TTCTTTTTAGATGTCGCGAGCTGCG	CCCGTGCCTCTGTCCACTTAGGGTC	1	7942	9713	TFEB	6396	4052	SEC13
DBDNTAG000053	ADDNTAG002070	Dn-Dn	TTCTTTTTAGATGTCGCGAGCTGCG	CCGTACGCACACGGATGGTTTGGTA	2	7942	9713	TFEB	146542	7100	ZNF688
DBDNTAG000053	ADDNTAG002075	Dn-Dn	TTCTTTTTAGATGTCGCGAGCTGCG	AATATTCGCCCCACACTAGAAGTAG	23	7942	9713	TFEB	405	10907	ARNT
DBDNTAG000053	ADDNTAG002076	Dn-Dn	TTCTTTTTAGATGTCGCGAGCTGCG	TATCCAGAGTGTACCTGGAGATTTC	2	7942	9713	TFEB	389118	54978	CDHR4
DBDNTAG000053	ADDNTAG002091	Dn-Dn	TTCTTTTTAGATGTCGCGAGCTGCG	CTATTCCCTTACGCCTAGAGCGATT	7	7942	9713	TFEB	219902	2480	TMEM136
DBDNTAG000053	ADDNTAG002101	Dn-Dn	TTCTTTTTAGATGTCGCGAGCTGCG	AGCCACCAATCCGTGAAAGACGGAT	6	7942	9713	TFEB	64928	12298	MRPL14
DBDNTAG000053	ADDNTAG002122	Dn-Dn	TTCTTTTTAGATGTCGCGAGCTGCG	CACATACAGTTGTTCGGCAGCGCTA	2	7942	9713	TFEB	6934	9999	TCF7L2
DBDNTAG000053	ADDNTAG002134	Dn-Dn	TTCTTTTTAGATGTCGCGAGCTGCG	TTTATTTTTCATTTCATTGAGGATG	5	7942	9713	TFEB	84885	11489	ZDHHC12
DBDNTAG000053	ADDNTAG002150	Dn-Dn	TTCTTTTTAGATGTCGCGAGCTGCG	ATCACTCAGGTACCTGATCATTTTA	5	7942	9713	TFEB	6289	13116	SAA2
DBDNTAG000053	ADDNTAG002151	Dn-Dn	TTCTTTTTAGATGTCGCGAGCTGCG	GACCGGAGCTATTAGTTCATCCTAG	1	7942	9713	TFEB	2203	2654	FBP1
DBDNTAG000053	ADDNTAG002152	Dn-Dn	TTCTTTTTAGATGTCGCGAGCTGCG	CCAACTCCTCAGAAAATGAACAAAG	2	7942	9713	TFEB	7850	10293	IL1R2
DBDNTAG000053	ADDNTAG002162	Dn-Dn	TTCTTTTTAGATGTCGCGAGCTGCG	GCCTACTGCCACATGATACAACGATACCAAACC	1	7942	9713	TFEB	56964	12200	WDR93
DBDNTAG000053	ADDNTAG002164	Dn-Dn	TTCTTTTTAGATGTCGCGAGCTGCG	TGGAAGCCATGCACTGCAGAACAGT	1	7942	9713	TFEB	51493	2383	RTCB
DBDNTAG000053	ADDNTAG002169	Dn-Dn	TTCTTTTTAGATGTCGCGAGCTGCG	TGCCGTGACAGCGTTCAGGACGGAG	2	7942	9713	TFEB	23787	3241	PIG60
DBDNTAG000053	ADDNTAG002174	Dn-Dn	TTCTTTTTAGATGTCGCGAGCTGCG	AATACCTATATAACTGTTGGCTTTT	2	7942	9713	TFEB	643847
DBDNTAG000053	ADDNTAG002179	Dn-Dn	TTCTTTTTAGATGTCGCGAGCTGCG	CGATGCTTAGAACTATCTAGGAAAG	2	7942	9713	TFEB	1398	2709	CRK
DBDNTAG000053	ADDNTAG002186	Dn-Dn	TTCTTTTTAGATGTCGCGAGCTGCG	GCCCCCCGACCACCGAGCCTGCCC	4	7942	9713	TFEB	27128	12913	CYTH4
DBDNTAG000053	ADDNTAG002201	Dn-Dn	TTCTTTTTAGATGTCGCGAGCTGCG	TCTACTCCAGAAACTAACGAAAGCA	2	7942	9713	TFEB	4100	311	MAGEA1
DBDNTAG000053	ADDNTAG002216	Dn-Dn	TTCTTTTTAGATGTCGCGAGCTGCG	ACTCTAGTACTGCAGTATAACCAGG	2	7942	9713	TFEB	1133	10557	CHRM5
DBDNTAG000053	ADDNTAG002223	Dn-Dn	TTCTTTTTAGATGTCGCGAGCTGCG	ACCTGCCACAAAGGTAATAAATGAC	2	7942	9713	TFEB	2582	2767	GALE
DBDNTAG000053	ADDNTAG002226	Dn-Dn	TTCTTTTTAGATGTCGCGAGCTGCG	GAGCAACTAACCGGGAAGACAATGG	2	7942	9713	TFEB	27316	4635	RBMX
DBDNTAG000053	ADDNTAG002229	Dn-Dn	TTCTTTTTAGATGTCGCGAGCTGCG	CCCCACCAGCCCGTCACCCCGTATT	1	7942	9713	TFEB	26051	56325	PPP1R16B
DBDNTAG000053	ADDNTAG002231	Dn-Dn	TTCTTTTTAGATGTCGCGAGCTGCG	AATATGAGTTGTAGCCTGTTAGAAC	2	7942	9713	TFEB	3579	10160	CXCR2
DBDNTAG000053	ADDNTAG002237	Dn-Dn	TTCTTTTTAGATGTCGCGAGCTGCG	CCCCCACAACCTGTTCGACACAAAC	7	7942	9713	TFEB	25855	6651	BRMS1
DBDNTAG000053	ADDNTAG002240	Dn-Dn	TTCTTTTTAGATGTCGCGAGCTGCG	CTGGAGATCGAATAACCCTGTATCT	5	7942	9713	TFEB	55787	71789	TXLNG
DBDNTAG000053	ADDNTAG002242	Dn-Dn	TTCTTTTTAGATGTCGCGAGCTGCG	ATCTCTGGCGCACAAAAGTGCTGGC	18	7942	9713	TFEB	51530	7186	ZC3HC1
DBDNTAG000053	ADDNTAG002257	Dn-Dn	TTCTTTTTAGATGTCGCGAGCTGCG	CGACGGCCCTCTTCTCCGTTCGCTG	1	7942	9713	TFEB	79023	2716	NUP37
DBDNTAG000053	ADDNTAG002263	Dn-Dn	TTCTTTTTAGATGTCGCGAGCTGCG	GCACTGGCCAAAAAAAGAGCCAAAA	4	7942	9713	TFEB	147872	9267	CCDC155
DBDNTAG000053	ADDNTAG002272	Dn-Dn	TTCTTTTTAGATGTCGCGAGCTGCG	AGCACCAGAGTAGAACATCACGTAT	1	7942	9713	TFEB	59284	13854	CACNG7
DBDNTAG000053	ADDNTAG002277	Dn-Dn	TTCTTTTTAGATGTCGCGAGCTGCG	AGGGCAGCTGTAAGCTTGATACATT	4	7942	9713	TFEB	4157	5176	MC1R
DBDNTAG000053	ADDNTAG002280	Dn-Dn	TTCTTTTTAGATGTCGCGAGCTGCG	GTAACTTAAGCAAACAATAGCAAGA	2	7942	9713	TFEB	286343	11167	LURAP1L
DBDNTAG000053	ADDNTAG002281	Dn-Dn	TTCTTTTTAGATGTCGCGAGCTGCG	CATTAGCAGAACCCTACTCCGAGCG	1	7942	9713	TFEB	3437	3881	IFIT3
DBDNTAG000053	ADDNTAG002285	Dn-Dn	TTCTTTTTAGATGTCGCGAGCTGCG	ATCTTACCTTACACGTATGGCTGGC	1	7942	9713	TFEB	55146	2755	ZDHHC4
DBDNTAG000053	ADDNTAG002288	Dn-Dn	TTCTTTTTAGATGTCGCGAGCTGCG	TACGCCAAATCAAGTATATCATGCG	19	7942	9713	TFEB	8019	12575	BRD3
DBDNTAG000053	ADDNTAG002290	Dn-Dn	TTCTTTTTAGATGTCGCGAGCTGCG	GCCTCTCGCGCCACTATGCACCCAG	1	7942	9713	TFEB	158234	10858	TRMT10B
DBDNTAG000053	ADDNTAG002295	Dn-Dn	TTCTTTTTAGATGTCGCGAGCTGCG	CGTGTTATCTTCCACCTGACGTATA	1	7942	9713	TFEB	55255	2388	WDR41
DBDNTAG000053	ADDNTAG002305	Dn-Dn	TTCTTTTTAGATGTCGCGAGCTGCG	TTTTTTTTCTCACAGTAATATAGAC	4	7942	9713	TFEB	5708	3862	PSMD2
DBDNTAG000053	ADDNTAG002307	Dn-Dn	TTCTTTTTAGATGTCGCGAGCTGCG	AAAGCCGTTTAATGAGTCGAAAACT	2	7942	9713	TFEB	5187	9470	PER1
DBDNTAG000053	ADDNTAG002311	Dn-Dn	TTCTTTTTAGATGTCGCGAGCTGCG	TGCTGCAATTTAGACCTTCCATATG	3	7942	9713	TFEB	6794	5410	STK11
DBDNTAG000053	ADDNTAG002324	Dn-Dn	TTCTTTTTAGATGTCGCGAGCTGCG	GTTCATACCACCCCGGTACACACCA	1	7942	9713	TFEB	55794	12689	DDX28
DBDNTAG000053	ADDNTAG002328	Dn-Dn	TTCTTTTTAGATGTCGCGAGCTGCG	GAAACACGGGTACCATTATGGACCC	10	7942	9713	TFEB	6887	54474	TAL2
DBDNTAG000053	ADDNTAG002332	Dn-Dn	TTCTTTTTAGATGTCGCGAGCTGCG	CTCCGAAAGGAAACTGTCGCTCGCT	6	7942	9713	TFEB	54830	7536	NUP62CL
DBDNTAG000053	ADDNTAG002336	Dn-Dn	TTCTTTTTAGATGTCGCGAGCTGCG	GGCCATGCATGAGTGAAAACTTCAC	2	7942	9713	TFEB	6515	2596	SLC2A3
DBDNTAG000053	ADDNTAG002341	Dn-Dn	TTCTTTTTAGATGTCGCGAGCTGCG	ATACTTATTGATCATCAGACCGTAA	8	7942	9713	TFEB	56922	4722	MCCC1
DBDNTAG000053	ADDNTAG002344	Dn-Dn	TTCTTTTTAGATGTCGCGAGCTGCG	CCTTGCGTTGAGAAACTGCCTATAA	1	7942	9713	TFEB	84324	434	SARNP
DBDNTAG000053	ADDNTAG002349	Dn-Dn	TTCTTTTTAGATGTCGCGAGCTGCG	TACGAATTGATTCTTCCCACGCTAACT	1	7942	9713	TFEB	2167	5627	FABP4
DBDNTAG000053	ADDNTAG002353	Dn-Dn	TTCTTTTTAGATGTCGCGAGCTGCG	CCTCGACTGTGTTCGCATCCGCTGC	2	7942	9713	TFEB	84324	434	SARNP
DBDNTAG000053	ADDNTAG002367	Dn-Dn	TTCTTTTTAGATGTCGCGAGCTGCG	GTCCCCTCCGGACCCAGCTGAGGCC	10	7942	9713	TFEB	221	3071	ALDH3B1
DBDNTAG000053	ADDNTAG002371	Dn-Dn	TTCTTTTTAGATGTCGCGAGCTGCG	CCCCTATTACCACCCGTCGCATATG	1	7942	9713	TFEB	301	2741	ANXA1
DBDNTAG000053	ADDNTAG002379	Dn-Dn	TTCTTTTTAGATGTCGCGAGCTGCG	TTCATGAGACTTCAGGATCCTCAGC	1	7942	9713	TFEB	57572	72131	DOCK6
DBDNTAG000053	ADDNTAG002383	Dn-Dn	TTCTTTTTAGATGTCGCGAGCTGCG	TCAATCATTATTTTGTTTTATGTAC	2	7942	9713	TFEB	9949	10837	AMMECR1
DBDNTAG000053	ADDNTAG002390	Dn-Dn	TTCTTTTTAGATGTCGCGAGCTGCG	AGCAACGCTCATTAATAAATGATAC	7	7942	9713	TFEB	786	53774	CACNG1
DBDNTAG000053	ADDNTAG002412	Dn-Dn	TTCTTTTTAGATGTCGCGAGCTGCG	CGCGCTCCGCTTGCCGCTCCGGTCT	2	7942	9713	TFEB	1990	13904	CELA1
DBDNTAG000053	ADDNTAG002414	Dn-Dn	TTCTTTTTAGATGTCGCGAGCTGCG	TTAAATATAACAACGTACTAATCTT	6	7942	9713	TFEB	245929
DBDNTAG000053	ADDNTAG002428	Dn-Dn	TTCTTTTTAGATGTCGCGAGCTGCG	ATTCGCTCCGTACCCTCGCCCCCCC	1	7942	9713	TFEB	387496	55005	RASL11A
DBDNTAG000053	ADDNTAG002438	Dn-Dn	TTCTTTTTAGATGTCGCGAGCTGCG	TGCCGAGTAGCGGAGACGTACTGTC	7	7942	9713	TFEB	7473
DBDNTAG000053	ADDNTAG002447	Dn-Dn	TTCTTTTTAGATGTCGCGAGCTGCG	GACGTAATCAATTTCTGTGACTGTG	5	7942	9713	TFEB	6285	3757	S100B
DBDNTAG000053	ADDNTAG002449	Dn-Dn	TTCTTTTTAGATGTCGCGAGCTGCG	ACCGCCAATGCAACTAATGCGCTTG	2	7942	9713	TFEB	146691	10647	TOM1L2
DBDNTAG000053	ADDNTAG002467	Dn-Dn	TTCTTTTTAGATGTCGCGAGCTGCG	CGTCTGGTGCCTCATAGGCCGAGTG	2	7942	9713	TFEB	85865	7914	GTPBP10
DBDNTAG000053	ADDNTAG002485	Dn-Dn	TTCTTTTTAGATGTCGCGAGCTGCG	GCCGAATGTGTAGCGTGTAACTGGA	3	7942	9713	TFEB	56891	13142	LGALS14
DBDNTAG000053	ADDNTAG002492	Dn-Dn	TTCTTTTTAGATGTCGCGAGCTGCG	TCCTGTTAACCTTTACGGGTTGATT	3	7942	9713	TFEB	126353	11067	MISP
DBDNTAG000053	ADDNTAG002499	Dn-Dn	TTCTTTTTAGATGTCGCGAGCTGCG	TTAAATTTGCACCTATAACGAACAA	2	7942	9713	TFEB	23223	6615	RRP12
DBDNTAG000053	ADDNTAG002515	Dn-Dn	TTCTTTTTAGATGTCGCGAGCTGCG	TTCAAGAGCACGAAATTGAGCAAGC	7	7942	9713	TFEB	79692	11560	ZNF322
DBDNTAG000053	ADDNTAG002516	Dn-Dn	TTCTTTTTAGATGTCGCGAGCTGCG	ATCAAAGCGTAAGCGTTTTATACGC	1	7942	9713	TFEB	256329	9236	LMNTD2
DBDNTAG000053	ADDNTAG002517	Dn-Dn	TTCTTTTTAGATGTCGCGAGCTGCG	CCCAACTTATGGATCTACGTCAAGA	1	7942	9713	TFEB	695	53007	BTK
DBDNTAG000053	ADDNTAG002521	Dn-Dn	TTCTTTTTAGATGTCGCGAGCTGCG	TACGGCGATCAGAATTTTTGAACAT	1	7942	9713	TFEB	339779	10573	PRR30
DBDNTAG000053	ADDNTAG002522	Dn-Dn	TTCTTTTTAGATGTCGCGAGCTGCG	CCCGCCGCGTTCGCTCCTTCTCTAC	12	7942	9713	TFEB	84545	11049	MRPL43
DBDNTAG000053	ADDNTAG002525	Dn-Dn	TTCTTTTTAGATGTCGCGAGCTGCG	TCAATACCGAACACAAAACACGAAA	8	7942	9713	TFEB	5565	11857	PRKAB2
DBDNTAG000053	ADDNTAG002527	Dn-Dn	TTCTTTTTAGATGTCGCGAGCTGCG	CTGGATGTACTTCTCGATTTGATGA	5	7942	9713	TFEB	4878	5718	NPPA
DBDNTAG000053	ADDNTAG002528	Dn-Dn	TTCTTTTTAGATGTCGCGAGCTGCG	AACAAAACCTGTTCTCAAGAGATGA	5	7942	9713	TFEB	4899	1011	NRF1
DBDNTAG000053	ADDNTAG002529	Dn-Dn	TTCTTTTTAGATGTCGCGAGCTGCG	GACTGTACCCCTGACCCACACGAG	3	7942	9713	TFEB	51465	6225	UBE2J1
DBDNTAG000053	ADDNTAG002533	Dn-Dn	TTCTTTTTAGATGTCGCGAGCTGCG	TCCCCAATTGAACTCCTAACAGGTC	8	7942	9713	TFEB	64968	6972	MRPS6
DBDNTAG000053	ADDNTAG002535	Dn-Dn	TTCTTTTTAGATGTCGCGAGCTGCG	CCGAACCGCCACCGGCACATCCTCG	3	7942	9713	TFEB	57410	6792	SCYL1
DBDNTAG000053	ADDNTAG002549	Dn-Dn	TTCTTTTTAGATGTCGCGAGCTGCG	AACCACGCAAACGGGAGGGGTACAC	3	7942	9713	TFEB	1053	11208	CEBPE
DBDNTAG000053	ADDNTAG002558	Dn-Dn	TTCTTTTTAGATGTCGCGAGCTGCG	CACTTGGCTGGTCTCACCCGTGCGC	1	7942	9713	TFEB	8799	645	PEX11B
DBDNTAG000053	ADDNTAG002574	Dn-Dn	TTCTTTTTAGATGTCGCGAGCTGCG	TTCAGCCCTATGGAACTGTAATGCT	2	7942	9713	TFEB	116540	7171	MRPL53
DBDNTAG000053	ADDNTAG002576	Dn-Dn	TTCTTTTTAGATGTCGCGAGCTGCG	TCACAAAGTAAACATAGACTGTTTT	4	7942	9713	TFEB	4300	2161	MLLT3
DBDNTAG000053	ADDNTAG002584	Dn-Dn	TTCTTTTTAGATGTCGCGAGCTGCG	CGATCTGGAGCAACGTTATGATTAT	7	7942	9713	TFEB	472	14270	ATM
DBDNTAG000053	ADDNTAG002586	Dn-Dn	TTCTTTTTAGATGTCGCGAGCTGCG	CCACAAATCGGGAGAAATTATTATA	2	7942	9713	TFEB	6224	4632	RPS20
DBDNTAG000053	ADDNTAG002588	Dn-Dn	TTCTTTTTAGATGTCGCGAGCTGCG	CCACCTCCCCCCCCGCTTCACCGAC	1	7942	9713	TFEB	10212	2435	DDX39A
DBDNTAG000053	ADDNTAG002599	Dn-Dn	TTCTTTTTAGATGTCGCGAGCTGCG	ACCTTCAGCTCCGCTGTATCCACCA	8	7942	9713	TFEB	55195	54249	C14orf105
DBDNTAG000053	ADDNTAG002601	Dn-Dn	TTCTTTTTAGATGTCGCGAGCTGCG	AAATCTCTTCCATTAACGTATATAC	1	7942	9713	TFEB	5959	8136	RDH5
DBDNTAG000053	ADDNTAG002604	Dn-Dn	TTCTTTTTAGATGTCGCGAGCTGCG	TACGCGCAGATTCACTGGCTGGCAG	4	7942	9713	TFEB	8115	3768	TCL1A
DBDNTAG000053	ADDNTAG002609	Dn-Dn	TTCTTTTTAGATGTCGCGAGCTGCG	GCGAGTTCGCAAGGTCTAAAACTCT	3	7942	9713	TFEB	2908	7587	NR3C1
DBDNTAG000053	ADDNTAG002613	Dn-Dn	TTCTTTTTAGATGTCGCGAGCTGCG	CGGCGACCACAACAGCTAGACCCTG	3	7942	9713	TFEB	84619	6267	ZGPAT
DBDNTAG000053	ADDNTAG002617	Dn-Dn	TTCTTTTTAGATGTCGCGAGCTGCG	ACGGCACGAATACAATGTGAAGGAG	4	7942	9713	TFEB	132612	9390	ADAD1
DBDNTAG000053	ADDNTAG002619	Dn-Dn	TTCTTTTTAGATGTCGCGAGCTGCG	GCGAACGTTCCGCGCTCTGTAGACT	9	7942	9713	TFEB	1081	6285	CGA
DBDNTAG000053	ADDNTAG002620	Dn-Dn	TTCTTTTTAGATGTCGCGAGCTGCG	CAAAGTCATCAGGTGAATAATAATG	1	7942	9713	TFEB	54732	6100	TMED9
DBDNTAG000053	ADDNTAG002629	Dn-Dn	TTCTTTTTAGATGTCGCGAGCTGCG	AGAAACCAGAATACTTGGAATGCTA	3	7942	9713	TFEB	63967	71055	CLSPN
DBDNTAG000053	ADDNTAG002637	Dn-Dn	TTCTTTTTAGATGTCGCGAGCTGCG	CCTCATACATTCTCCGCCAGTTCCC	1	7942	9713	TFEB	57568	563	SIPA1L2
DBDNTAG000053	ADDNTAG002643	Dn-Dn	TTCTTTTTAGATGTCGCGAGCTGCG	CTTTCGGTCCCTTGACAAAAGACTG	2	7942	9713	TFEB	259290	54211	TAS2R31
DBDNTAG000053	ADDNTAG002648	Dn-Dn	TTCTTTTTAGATGTCGCGAGCTGCG	TTTGACCTACCCCGAACGCAATGGA	2	7942	9713	TFEB	84193	8806	SETD3
DBDNTAG000053	ADDNTAG002653	Dn-Dn	TTCTTTTTAGATGTCGCGAGCTGCG	CAGCTACGCACCAACCCCTATTCCC	3	7942	9713	TFEB	64928	12298	MRPL14
DBDNTAG000053	ADDNTAG002670	Dn-Dn	TTCTTTTTAGATGTCGCGAGCTGCG	CTCAACTTTAAACGCCTCAAGCAGT	1	7942	9713	TFEB	55716	248	LMBR1L
DBDNTAG000053	ADDNTAG002686	Dn-Dn	TTCTTTTTAGATGTCGCGAGCTGCG	AGCCAAACAACCACCCCTACATCTG	3	7942	9713	TFEB	29844	3331	TFPT
DBDNTAG000053	ADDNTAG002690	Dn-Dn	TTCTTTTTAGATGTCGCGAGCTGCG	GAGCCAAGCCGTGTCGACCGCACGA	1	7942	9713	TFEB	8323	71106	FZD6
DBDNTAG000053	ADDNTAG002695	Dn-Dn	TTCTTTTTAGATGTCGCGAGCTGCG	CCTCAGGATCGTCAGGCAACCCATT	5	7942	9713	TFEB	440200	55080
DBDNTAG000053	ADDNTAG002699	Dn-Dn	TTCTTTTTAGATGTCGCGAGCTGCG	CATGTGAGTAACCCGCGTAAGGTGA	1	7942	9713	TFEB	84708	8141	LNX1
DBDNTAG000053	ADDNTAG002701	Dn-Dn	TTCTTTTTAGATGTCGCGAGCTGCG	GACCAACACTCCTGCCAATTCCCCA	1	7942	9713	TFEB	3178	3975	HNRNPA1
DBDNTAG000053	ADDNTAG002706	Dn-Dn	TTCTTTTTAGATGTCGCGAGCTGCG	ACCCACATCCACACGCCGTCGCAGT	1	7942	9713	TFEB	59277	3050	NTN4
DBDNTAG000053	ADDNTAG002708	Dn-Dn	TTCTTTTTAGATGTCGCGAGCTGCG	TAAAAGGCAGCGACATCTCGCAGTA	3	7942	9713	TFEB	90627	71133	STARD13
DBDNTAG000053	ADDNTAG002710	Dn-Dn	TTCTTTTTAGATGTCGCGAGCTGCG	TGGCGGCGTACTTTTTTCGCAAACT	1	7942	9713	TFEB	27132	8479	CPNE7
DBDNTAG000053	ADDNTAG002729	Dn-Dn	TTCTTTTTAGATGTCGCGAGCTGCG	TGCCATCTATCGTGGCCGGGAAACT	9	7942	9713	TFEB	91452	9758	ACBD5
DBDNTAG000053	ADDNTAG002731	Dn-Dn	TTCTTTTTAGATGTCGCGAGCTGCG	CCGGCTTGTAAATCCTGATAGCACA	5	7942	9713	TFEB	6271	5964	S100A1
DBDNTAG000053	ADDNTAG002742	Dn-Dn	TTCTTTTTAGATGTCGCGAGCTGCG	GAGTTATATTTCCTCCCCAAACTTA	3	7942	9713	TFEB	9901	2272	SRGAP3
DBDNTAG000053	ADDNTAG002745	Dn-Dn	TTCTTTTTAGATGTCGCGAGCTGCG	TTAATAGACGGGGTCGCAACCCAAC	8	7942	9713	TFEB	7850	10293	IL1R2
DBDNTAG000053	ADDNTAG002751	Dn-Dn	TTCTTTTTAGATGTCGCGAGCTGCG	ACCCTTTCCACTTCCACCCTTATCA	5	7942	9713	TFEB	28619	70976
DBDNTAG000053	ADDNTAG002769	Dn-Dn	TTCTTTTTAGATGTCGCGAGCTGCG	AATGTGCGCGCATAAAATCACAAAT	3	7942	9713	TFEB	155038	52842	GIMAP8
DBDNTAG000053	ADDNTAG002773	Dn-Dn	TTCTTTTTAGATGTCGCGAGCTGCG	CTGCACGCCCTACCCTGGCATGTTT	1	7942	9713	TFEB	55702	7803	CCDC94
DBDNTAG000053	ADDNTAG002780	Dn-Dn	TTCTTTTTAGATGTCGCGAGCTGCG	ACTTAACTAAAACAAAGCTTACATT	2	7942	9713	TFEB	8110	10925	DPF3
DBDNTAG000053	ADDNTAG002788	Dn-Dn	TTCTTTTTAGATGTCGCGAGCTGCG	CAGCCCTGCAAAAAAGCCCGATAAT	1	7942	9713	TFEB	92591	71590	ASB16
DBDNTAG000053	ADDNTAG002797	Dn-Dn	TTCTTTTTAGATGTCGCGAGCTGCG	GTCAAACGCACTTCTAATGATTCGG	7	7942	9713	TFEB	25973	6863	PARS2
DBDNTAG000053	ADDNTAG002809	Dn-Dn	TTCTTTTTAGATGTCGCGAGCTGCG	TTCGCCCACTCCCCGTTTACGTGCT	1	7942	9713	TFEB	3978	56190	LIG1
DBDNTAG000053	ADDNTAG002818	Dn-Dn	TTCTTTTTAGATGTCGCGAGCTGCG	TAGTGCTGACGCAAAGGCAATACTA	6	7942	9713	TFEB	22879	12672	MON1B
DBDNTAG000053	ADDNTAG002828	Dn-Dn	TTCTTTTTAGATGTCGCGAGCTGCG	CGTCTACGTCGGGAACCCGGACGAC	3	7942	9713	TFEB	51562	5480	MBIP
DBDNTAG000053	ADDNTAG002830	Dn-Dn	TTCTTTTTAGATGTCGCGAGCTGCG	ACACGGCTCTAAACACCGATCAATA	4	7942	9713	TFEB	55650	3098	PIGV
DBDNTAG000053	ADDNTAG002832	Dn-Dn	TTCTTTTTAGATGTCGCGAGCTGCG	CACAACATACTCGCTCATGCTCAAC	1	7942	9713	TFEB	826	3209	CAPNS1
DBDNTAG000053	ADDNTAG002835	Dn-Dn	TTCTTTTTAGATGTCGCGAGCTGCG	CGAAGTGGACGCCCACAGTTATGAC	2	7942	9713	TFEB	6039	13086	RNASE6
DBDNTAG000053	ADDNTAG002843	Dn-Dn	TTCTTTTTAGATGTCGCGAGCTGCG	CCACATCAGTCGGGAACCTATATCT	4	7942	9713	TFEB	402	7933	ARL2
DBDNTAG000053	ADDNTAG002844	Dn-Dn	TTCTTTTTAGATGTCGCGAGCTGCG	GACCCGATGCGACAAATGTGTAGAG	3	7942	9713	TFEB	59343	11350	SENP2
DBDNTAG000053	ADDNTAG002848	Dn-Dn	TTCTTTTTAGATGTCGCGAGCTGCG	ATCCGTCGTCCACCGACACCCTCA	1	7942	9713	TFEB	6253	7327	RTN2
DBDNTAG000053	ADDNTAG002849	Dn-Dn	TTCTTTTTAGATGTCGCGAGCTGCG	TATTCCGTATCTCCCGTGCGTCCAA	1	7942	9713	TFEB	57511	71099	COG6
DBDNTAG000053	ADDNTAG002853	Dn-Dn	TTCTTTTTAGATGTCGCGAGCTGCG	CTTACCAACTGCCTCTGAACTCGCA	6	7942	9713	TFEB	55715	4240	DOK4
DBDNTAG000053	ADDNTAG002871	Dn-Dn	TTCTTTTTAGATGTCGCGAGCTGCG	ATTCGCTATATCTCCTATGTGACTT	11	7942	9713	TFEB	81855	3299	SFXN3
DBDNTAG000053	ADDNTAG002874	Dn-Dn	TTCTTTTTAGATGTCGCGAGCTGCG	CCCTGCTTCCTACAGCGTAGCACAG	7	7942	9713	TFEB	5530	8407	PPP3CA
DBDNTAG000053	ADDNTAG002875	Dn-Dn	TTCTTTTTAGATGTCGCGAGCTGCG	CCACAAGAGCCGGGCAGCTCGACCG	1	7942	9713	TFEB	9751	10217	SNPH
DBDNTAG000053	ADDNTAG002885	Dn-Dn	TTCTTTTTAGATGTCGCGAGCTGCG	TGCAACCGAACCAGTTTTGCTTGGG	4	7942	9713	TFEB	25797	11617	QPCT
DBDNTAG000053	ADDNTAG002890	Dn-Dn	TTCTTTTTAGATGTCGCGAGCTGCG	TAGCTGACCTGGCCAGTGGATGTTA	1	7942	9713	TFEB	1500	392	CTNND1
DBDNTAG000053	ADDNTAG002893	Dn-Dn	TTCTTTTTAGATGTCGCGAGCTGCG	CATTTCGAAGTTATACTAATAAAAG	3	7942	9713	TFEB	23351	71126	KHNYN
DBDNTAG000053	ADDNTAG002904	Dn-Dn	TTCTTTTTAGATGTCGCGAGCTGCG	CGAACCACCTCTTATGCGATCTAGC	4	7942	9713	TFEB	9906	53536	SLC35E2
DBDNTAG000053	ADDNTAG002921	Dn-Dn	TTCTTTTTAGATGTCGCGAGCTGCG	AAGTGGCATTTGTATGTAGTCACAA	3	7942	9713	TFEB	51171	4841	HSD17B14
DBDNTAG000053	ADDNTAG002925	Dn-Dn	TTCTTTTTAGATGTCGCGAGCTGCG	TAGTCTGGTCTATACGGTTGCACGG	21	7942	9713	TFEB	6811	4056	STX5
DBDNTAG000053	ADDNTAG002929	Dn-Dn	TTCTTTTTAGATGTCGCGAGCTGCG	CCGGACCTTGTTCAATCGTAGGACC	1	7942	9713	TFEB	6039	13086	RNASE6
DBDNTAG000053	ADDNTAG002930	Dn-Dn	TTCTTTTTAGATGTCGCGAGCTGCG	CCTGAGAATATACTCGCGCTAGACC	5	7942	9713	TFEB	253143	11348	PRR14L
DBDNTAG000053	ADDNTAG002939	Dn-Dn	TTCTTTTTAGATGTCGCGAGCTGCG	GTACACGAGAACTAACGTGCGGCCG	2	7942	9713	TFEB	7185	12438	TRAF1
DBDNTAG000053	ADDNTAG002940	Dn-Dn	TTCTTTTTAGATGTCGCGAGCTGCG	GCAAAACCCTGACAAGTTATGAACT	1	7942	9713	TFEB	7267	70310	TTC3
DBDNTAG000053	ADDNTAG002942	Dn-Dn	TTCTTTTTAGATGTCGCGAGCTGCG	TTTTTAGACGACACAGATACCGGGG	5	7942	9713	TFEB	3937	1108	LCP2
DBDNTAG000053	ADDNTAG002943	Dn-Dn	TTCTTTTTAGATGTCGCGAGCTGCG	GATCACACAAAGACCCATGAATAAT	1	7942	9713	TFEB	5564	693	PRKAB1
DBDNTAG000053	ADDNTAG002954	Dn-Dn	TTCTTTTTAGATGTCGCGAGCTGCG	ATTGAAGACATGAGGTAGACGATTA	1	7942	9713	TFEB	5364	56437	PLXNB1
DBDNTAG000053	ADDNTAG002955	Dn-Dn	TTCTTTTTAGATGTCGCGAGCTGCG	CCCGTCTAATTTGGCCGGCTACGTC	1	7942	9713	TFEB	27004	13575
DBDNTAG000053	ADDNTAG002957	Dn-Dn	TTCTTTTTAGATGTCGCGAGCTGCG	TGGCGCCGCCTAGCCCCCTCCTTCA	1	7942	9713	TFEB	3481	5345	IGF2
DBDNTAG000053	ADDNTAG002961	Dn-Dn	TTCTTTTTAGATGTCGCGAGCTGCG	ACTTTCCGGGCTGGGATGTCATGGG	6	7942	9713	TFEB	3817	5451	KLK2
DBDNTAG000053	ADDNTAG002962	Dn-Dn	TTCTTTTTAGATGTCGCGAGCTGCG	TAGAATTTTGGCTCTACTCGAGCGC	2	7942	9713	TFEB	653240	54354	KRTAP4-11
DBDNTAG000053	ADDNTAG002972	Dn-Dn	TTCTTTTTAGATGTCGCGAGCTGCG	GCCAGCTACAATGCTCCGCTCAAAG	7	7942	9713	TFEB	9918	9542	NCAPD2
DBDNTAG000053	ADDNTAG002976	Dn-Dn	TTCTTTTTAGATGTCGCGAGCTGCG	GATCAGGTCGAGCGAGTTCCAATTG	4	7942	9713	TFEB	26031	754	OSBPL3
DBDNTAG000053	ADDNTAG002989	Dn-Dn	TTCTTTTTAGATGTCGCGAGCTGCG	TCCTCGTATAATAGTACCTGTATTT	3	7942	9713	TFEB	9491	9264	PSMF1
DBDNTAG000053	ADDNTAG003004	Dn-Dn	TTCTTTTTAGATGTCGCGAGCTGCG	GACTCTCCGGCACGCTCCCCCTCGA	2	7942	9713	TFEB	353288	70512	KRT26
DBDNTAG000053	ADDNTAG003016	Dn-Dn	TTCTTTTTAGATGTCGCGAGCTGCG	CCGCCCAACGGGGGTCGTCACGTTG	1	7942	9713	TFEB	60561	14421	RINT1
DBDNTAG000053	ADDNTAG003028	Dn-Dn	TTCTTTTTAGATGTCGCGAGCTGCG	CTCCTCGCTTAGCTCGAACACCGTA	1	7942	9713	TFEB	6472	617	SHMT2
DBDNTAG000053	ADDNTAG003036	Dn-Dn	TTCTTTTTAGATGTCGCGAGCTGCG	ATCAGATCCCGGTCCATCGAAGATA	1	7942	9713	TFEB	5336	5228	PLCG2
DBDNTAG000053	ADDNTAG003038	Dn-Dn	TTCTTTTTAGATGTCGCGAGCTGCG	ACAGGCATTAGCCGCGCTTTCTTGG	1	7942	9713	TFEB	23162	72146	MAPK8IP3
DBDNTAG000053	ADDNTAG003042	Dn-Dn	TTCTTTTTAGATGTCGCGAGCTGCG	ACTATACCGTTTACAGTGCAGTCCT	3	7942	9713	TFEB	253152	11332	EPHX4
DBDNTAG000053	ADDNTAG003050	Dn-Dn	TTCTTTTTAGATGTCGCGAGCTGCG	GTCCCCTCCACCTCACCCACTCCCA	12	7942	9713	TFEB	254531	71307	LPCAT4
DBDNTAG000053	ADDNTAG003053	Dn-Dn	TTCTTTTTAGATGTCGCGAGCTGCG	CTGACACCACCCATACAACGCACTA	1	7942	9713	TFEB	4088	4690	SMAD3
DBDNTAG000053	ADDNTAG003062	Dn-Dn	TTCTTTTTAGATGTCGCGAGCTGCG	AGTGGTAATCACAGTATTGCTACAC	4	7942	9713	TFEB	6182	4682	MRPL12
DBDNTAG000053	ADDNTAG003066	Dn-Dn	TTCTTTTTAGATGTCGCGAGCTGCG	GGGTGTGTCATTGTATTTTTCAAGA	5	7942	9713	TFEB	84545	11049	MRPL43
DBDNTAG000053	ADDNTAG003072	Dn-Dn	TTCTTTTTAGATGTCGCGAGCTGCG	TCCGTCACCTTCGGTCTAAACGTCA	6	7942	9713	TFEB	79892	5222	MCMBP
DBDNTAG000053	ADDNTAG003092	Dn-Dn	TTCTTTTTAGATGTCGCGAGCTGCG	GTTTCATAGCTTTAAACTCAGAAGT	1	7942	9713	TFEB	11022	9967	TDRKH
DBDNTAG000053	ADDNTAG003095	Dn-Dn	TTCTTTTTAGATGTCGCGAGCTGCG	GGTCGTCTTGCCGCGCGTTAGGCCC	4	7942	9713	TFEB	1536	10009	CYBB
DBDNTAG000053	ADDNTAG003101	Dn-Dn	TTCTTTTTAGATGTCGCGAGCTGCG	CTTGTAGTACTAGCTACTGACGCTC	9	7942	9713	TFEB	80217	71064	CFAP43
DBDNTAG000053	ADDNTAG003103	Dn-Dn	TTCTTTTTAGATGTCGCGAGCTGCG	TGAGAACCATCGGTGCTTTGAATTC	1	7942	9713	TFEB	4176	6643	MCM7
DBDNTAG000053	ADDNTAG003112	Dn-Dn	TTCTTTTTAGATGTCGCGAGCTGCG	TCTACCACAGCTCCATTCTACGTAT	1	7942	9713	TFEB	2629	2	GBA
DBDNTAG000053	ADDNTAG003114	Dn-Dn	TTCTTTTTAGATGTCGCGAGCTGCG	ATGGCCTCTCTACCCCCCGCTCACC	1	7942	9713	TFEB	54819	5583	ZCCHC10
DBDNTAG000053	ADDNTAG003118	Dn-Dn	TTCTTTTTAGATGTCGCGAGCTGCG	CTCCCCCGCACAACCCGCCCAAGGC	4	7942	9713	TFEB	56605	10340	ERO1LB
DBDNTAG000053	ADDNTAG003133	Dn-Dn	TTCTTTTTAGATGTCGCGAGCTGCG	CCCTGTCCACAGCGAAATTTCATGC	6	7942	9713	TFEB	387496	55005	RASL11A
DBDNTAG000053	ADDNTAG003141	Dn-Dn	TTCTTTTTAGATGTCGCGAGCTGCG	TACTCGATGATAAGAAGTTACAAAC	3	7942	9713	TFEB	11022	9967	TDRKH
DBDNTAG000053	ADDNTAG003145	Dn-Dn	TTCTTTTTAGATGTCGCGAGCTGCG	CAATATCACTAAGACCACGAAGATT	1	7942	9713	TFEB	5132
DBDNTAG000053	ADDNTAG003149	Dn-Dn	TTCTTTTTAGATGTCGCGAGCTGCG	CGTTCTGAGAAAAAGGAAAACTGAT	1	7942	9713	TFEB	7780	4862	SLC30A2
DBDNTAG000053	ADDNTAG003172	Dn-Dn	TTCTTTTTAGATGTCGCGAGCTGCG	CTGACTTTTCACAAAATTTGTGTGA	7	7942	9713	TFEB	10817	2917	FRS3
DBDNTAG000053	ADDNTAG003173	Dn-Dn	TTCTTTTTAGATGTCGCGAGCTGCG	CAAACAATGACCCTCACTTTTTTAT	1	7942	9713	TFEB	59348	5946	ZNF350
DBDNTAG000053	ADDNTAG003200	Dn-Dn	TTCTTTTTAGATGTCGCGAGCTGCG	TAGTTCACCGTCCCGGTGCTACTTA	1	7942	9713	TFEB	29992	12916	PILRA
DBDNTAG000053	ADDNTAG003201	Dn-Dn	TTCTTTTTAGATGTCGCGAGCTGCG	TGAGGCACGATCGGTACGTTTGAGG	6	7942	9713	TFEB	10485
DBDNTAG000053	ADDNTAG003203	Dn-Dn	TTCTTTTTAGATGTCGCGAGCTGCG	CATAATCGACAGTTCAAAGTCATTT	13	7942	9713	TFEB	10268	11921	RAMP3
DBDNTAG000053	ADDNTAG003206	Dn-Dn	TTCTTTTTAGATGTCGCGAGCTGCG	TTTGCCCAGATCAGGCCTTTTTAAG	3	7942	9713	TFEB	121512	71286	FGD4
DBDNTAG000053	ADDNTAG003210	Dn-Dn	TTCTTTTTAGATGTCGCGAGCTGCG	TTTAACGCTCGCAGCGTACAACAGA	1	7942	9713	TFEB	53938	4849	PPIL3
DBDNTAG000053	ADDNTAG003213	Dn-Dn	TTCTTTTTAGATGTCGCGAGCTGCG	AATGAAAGGATCTAACTCCGCGGGG	3	7942	9713	TFEB	752014
DBDNTAG000053	ADDNTAG003219	Dn-Dn	TTCTTTTTAGATGTCGCGAGCTGCG	ACGAAATCATCAGAATAAAGGGACA	4	7942	9713	TFEB	10589	6867	DRAP1
DBDNTAG000053	ADDNTAG003221	Dn-Dn	TTCTTTTTAGATGTCGCGAGCTGCG	CTACGAACAGTAAATGGCCCGAAAG	4	7942	9713	TFEB	9093	7063	DNAJA3
DBDNTAG000053	ADDNTAG003230	Dn-Dn	TTCTTTTTAGATGTCGCGAGCTGCG	CCCCCTTCTCATCCTATTCACGCGA	2	7942	9713	TFEB	259289	54213	TAS2R43
DBDNTAG000053	ADDNTAG003233	Dn-Dn	TTCTTTTTAGATGTCGCGAGCTGCG	CGCCAGGCAGCTGTTTGGTTCGCCCGCGTAGATGA	3	7942	9713	TFEB	8292	71612	COLQ
DBDNTAG000053	ADDNTAG003234	Dn-Dn	TTCTTTTTAGATGTCGCGAGCTGCG	TGGCTTTTACGTGGTATTTGAGCAC	3	7942	9713	TFEB	2277	8353	FIGF
DBDNTAG000053	ADDNTAG003238	Dn-Dn	TTCTTTTTAGATGTCGCGAGCTGCG	GGATCCGAACGGCGAGCTCGATTAG	3	7942	9713	TFEB	4485	11448	MST1
DBDNTAG000053	ADDNTAG003243	Dn-Dn	TTCTTTTTAGATGTCGCGAGCTGCG	ACTATATGAGATCCACAGTTACCAG	5	7942	9713	TFEB	9093	7063	DNAJA3
DBDNTAG000053	ADDNTAG003249	Dn-Dn	TTCTTTTTAGATGTCGCGAGCTGCG	TCGAACCCAAAAGCCCAAGATTAAC	1	7942	9713	TFEB	339779	10573	PRR30
DBDNTAG000053	ADDNTAG003254	Dn-Dn	TTCTTTTTAGATGTCGCGAGCTGCG	CACCCTGCACTGCGAAGCATTGGCG	4	7942	9713	TFEB	10494	5174	STK25
DBDNTAG000053	ADDNTAG003266	Dn-Dn	TTCTTTTTAGATGTCGCGAGCTGCG	GGCCACATGATAGACTGTGGCATAA	2	7942	9713	TFEB	5155	9318	PDGFB
DBDNTAG000053	ADDNTAG003267	Dn-Dn	TTCTTTTTAGATGTCGCGAGCTGCG	GTCGAACACACGAAGCTTGAATACT	4	7942	9713	TFEB	2263	71073	FGFR2
DBDNTAG000053	ADDNTAG003270	Dn-Dn	TTCTTTTTAGATGTCGCGAGCTGCG	GTCACGCAACTACATTGCGTTTCAC	3	7942	9713	TFEB	57540
DBDNTAG000053	ADDNTAG003274	Dn-Dn	TTCTTTTTAGATGTCGCGAGCTGCG	GCATTGGGTTGTACTTGTAAAATCA	5	7942	9713	TFEB	64581	9137	DKFZp686L24211
DBDNTAG000053	ADDNTAG003287	Dn-Dn	TTCTTTTTAGATGTCGCGAGCTGCG	GTCGCGTGCGAGCCGCTAGCGTACC	2	7942	9713	TFEB	55754	351	TMEM30A
DBDNTAG000053	ADDNTAG003289	Dn-Dn	TTCTTTTTAGATGTCGCGAGCTGCG	CTAATGCTAATTTCGGGGCGAACGG	4	7942	9713	TFEB	4205	98	MEF2A
DBDNTAG000053	ADDNTAG003300	Dn-Dn	TTCTTTTTAGATGTCGCGAGCTGCG	TCCGTACCGACTCGGACCTAGACTG	1	7942	9713	TFEB	2119	4522	ETV5
DBDNTAG000053	ADDNTAG003302	Dn-Dn	TTCTTTTTAGATGTCGCGAGCTGCG	CCGCTTACCAATACGAAGAACGCAT	11	7942	9713	TFEB	2941	804	GSTA4
DBDNTAG000053	ADDNTAG003315	Dn-Dn	TTCTTTTTAGATGTCGCGAGCTGCG	CAAAACTGTGTAAATGTGAGCGTGG	1	7942	9713	TFEB	9122	7490	SLC16A4
DBDNTAG000053	ADDNTAG003316	Dn-Dn	TTCTTTTTAGATGTCGCGAGCTGCG	AAAATGCTACATAATATAGAATACA	1	7942	9713	TFEB	55577	3233	NAGK
DBDNTAG000053	ADDNTAG003317	Dn-Dn	TTCTTTTTAGATGTCGCGAGCTGCG	TTAAGGAACCTCTGTATGATACAAG	2	7942	9713	TFEB	8463	5240	TEAD2
DBDNTAG000053	ADDNTAG003321	Dn-Dn	TTCTTTTTAGATGTCGCGAGCTGCG	CGGCGATCCGCAGGCGGCGCAGTAA	2	7942	9713	TFEB	84124	11750	ZNF394
DBDNTAG000053	ADDNTAG003324	Dn-Dn	TTCTTTTTAGATGTCGCGAGCTGCG	TACGTTAACGCCTCTATGGACGTTC	2	7942	9713	TFEB	665	2427	BNIP3L
DBDNTAG000053	ADDNTAG003326	Dn-Dn	TTCTTTTTAGATGTCGCGAGCTGCG	GCTAGTGCGACTTGACGATAACTAA	16	7942	9713	TFEB	11034	6588	DSTN
DBDNTAG000053	ADDNTAG003331	Dn-Dn	TTCTTTTTAGATGTCGCGAGCTGCG	TCATCTTAATTAGTGTTTCGGTGGG	7	7942	9713	TFEB	27020	54187	NPTN
DBDNTAG000053	ADDNTAG003333	Dn-Dn	TTCTTTTTAGATGTCGCGAGCTGCG	TTCTACGCCTAGCCGCTTCGCAACT	5	7942	9713	TFEB	203054	8786	ADCK5
DBDNTAG000053	ADDNTAG003337	Dn-Dn	TTCTTTTTAGATGTCGCGAGCTGCG	CGGCCACCATCACGCTTACAGGAAA	3	7942	9713	TFEB	55818	1715	KDM3A
DBDNTAG000053	ADDNTAG003349	Dn-Dn	TTCTTTTTAGATGTCGCGAGCTGCG	CGAATACATTTTGAAGCTCTCCCTA	3	7942	9713	TFEB	8973	7713	CHRNA6
DBDNTAG000053	ADDNTAG003351	Dn-Dn	TTCTTTTTAGATGTCGCGAGCTGCG	CGGGGACAGATGAGTTAGAGAGTAT	5	7942	9713	TFEB	27124	53013	INPP5J
DBDNTAG000053	ADDNTAG003357	Dn-Dn	TTCTTTTTAGATGTCGCGAGCTGCG	TCACATTACAAGTGCACCAGTATCG	9	7942	9713	TFEB	7918	4771	GPANK1
DBDNTAG000053	ADDNTAG003358	Dn-Dn	TTCTTTTTAGATGTCGCGAGCTGCG	CAGGACCGAGGTGAATCTGACTCCA	3	7942	9713	TFEB	4149	377	MAX
DBDNTAG000053	ADDNTAG003363	Dn-Dn	TTCTTTTTAGATGTCGCGAGCTGCG	AATCTTAACTGGTTAGCCAGCATTT	1	7942	9713	TFEB	5081	56793	PAX7
DBDNTAG000053	ADDNTAG003374	Dn-Dn	TTCTTTTTAGATGTCGCGAGCTGCG	ACTGCGTTCACAATGTTCCGTCATA	5	7942	9713	TFEB	2652
DBDNTAG000053	ADDNTAG003380	Dn-Dn	TTCTTTTTAGATGTCGCGAGCTGCG	CACCCTAAGGATACGTGTCTCGCCC	2	7942	9713	TFEB	2553	1064	GABPB1
DBDNTAG000053	ADDNTAG003386	Dn-Dn	TTCTTTTTAGATGTCGCGAGCTGCG	CGGACAATTTCTGGTCCCGTTTGTC	4	7942	9713	TFEB	4779	3011	NFE2L1
DBDNTAG000053	ADDNTAG003387	Dn-Dn	TTCTTTTTAGATGTCGCGAGCTGCG	CTGAAGGATCGTAAAAATGATATAA	2	7942	9713	TFEB	7170	995	TPM3
DBDNTAG000053	ADDNTAG003388	Dn-Dn	TTCTTTTTAGATGTCGCGAGCTGCG	TCCCCCCCCCTTCCAAAGGGGTACT	2	7942	9713	TFEB	27040	7273	LAT
DBDNTAG000053	ADDNTAG003390	Dn-Dn	TTCTTTTTAGATGTCGCGAGCTGCG	ACATGAGATGGTATGCGTGAGAAAC	1	7942	9713	TFEB	85403	10507	EAF1
DBDNTAG000053	ADDNTAG003392	Dn-Dn	TTCTTTTTAGATGTCGCGAGCTGCG	GTTGATATTATTACTGCTTAAAAAA	2	7942	9713	TFEB	5367	1160	PMCH
DBDNTAG000053	ADDNTAG003394	Dn-Dn	TTCTTTTTAGATGTCGCGAGCTGCG	TTGCCACCTATTAACCCCCGGCAGC	2	7942	9713	TFEB	23591	72093
DBDNTAG000053	ADDNTAG003399	Dn-Dn	TTCTTTTTAGATGTCGCGAGCTGCG	TAAGACTCATACTAGCGACAAGTAC	1	7942	9713	TFEB	284942	6256
DBDNTAG000053	ADDNTAG003411	Dn-Dn	TTCTTTTTAGATGTCGCGAGCTGCG	CCCACCCTATCCACCCTAACTTTAA	1	7942	9713	TFEB	2078	11267	ERG
DBDNTAG000053	ADDNTAG003422	Dn-Dn	TTCTTTTTAGATGTCGCGAGCTGCG	AACCCCTCTCCAGGAGTGCGCTTTA	3	7942	9713	TFEB	5008	7135	OSM
DBDNTAG000053	ADDNTAG003441	Dn-Dn	TTCTTTTTAGATGTCGCGAGCTGCG	TTATTTAACCTACATGTCGTGGCGG	6	7942	9713	TFEB	83871	726	RAB34
DBDNTAG000053	ADDNTAG003443	Dn-Dn	TTCTTTTTAGATGTCGCGAGCTGCG	TAATAAGTTTAAACATGGAAAATTC	2	7942	9713	TFEB	10399	2446	GNB2L1
DBDNTAG000053	ADDNTAG003454	Dn-Dn	TTCTTTTTAGATGTCGCGAGCTGCG	GCAGAGCTGTTAACCTCACGGAGAC	5	7942	9713	TFEB	54890	13739	ALKBH5
DBDNTAG000053	ADDNTAG003456	Dn-Dn	TTCTTTTTAGATGTCGCGAGCTGCG	ACTCCTCAACAACAATTATCGATAC	3	7942	9713	TFEB	54842	11707	MFSD6
DBDNTAG000053	ADDNTAG003458	Dn-Dn	TTCTTTTTAGATGTCGCGAGCTGCG	CAGCAGTTATAATGTTTACGTGCAT	11	7942	9713	TFEB	54959	12976	ODAM
DBDNTAG000053	ADDNTAG003494	Dn-Dn	TTCTTTTTAGATGTCGCGAGCTGCG	ACAGACAAGACGACAGAAATCGTAT	3	7942	9713	TFEB	8668	3841	EIF3I
DBDNTAG000053	ADDNTAG003500	Dn-Dn	TTCTTTTTAGATGTCGCGAGCTGCG	GGCTCATTTGTAAAATATTATCTTA	1	7942	9713	TFEB	653808	8524	ZG16
DBDNTAG000053	ADDNTAG003501	Dn-Dn	TTCTTTTTAGATGTCGCGAGCTGCG	TAATGAATTCGTCGACTAAGTCTCA	4	7942	9713	TFEB	192666	71953	KRT24
DBDNTAG000053	ADDNTAG003509	Dn-Dn	TTCTTTTTAGATGTCGCGAGCTGCG	GCGTTATAAAAAACTAATTCAATTT	1	7942	9713	TFEB	7690	11184	ZNF131
DBDNTAG000053	ADDNTAG003515	Dn-Dn	TTCTTTTTAGATGTCGCGAGCTGCG	ACGAGCACGACCTATTCCACGACAT	2	7942	9713	TFEB	29121	8186	CLEC2D
DBDNTAG000053	ADDNTAG003516	Dn-Dn	TTCTTTTTAGATGTCGCGAGCTGCG	CACACTTTTCCGAAGTTCAAATCTT	3	7942	9713	TFEB	9667	12728	SAFB2
DBDNTAG000053	ADDNTAG003524	Dn-Dn	TTCTTTTTAGATGTCGCGAGCTGCG	CACCGCTACCGGACCTCGGGCGCGT	7	7942	9713	TFEB	4070	6138	TACSTD2
DBDNTAG000053	ADDNTAG003532	Dn-Dn	TTCTTTTTAGATGTCGCGAGCTGCG	GTGCCGATTCAAATTTCTCATAGTA	7	7942	9713	TFEB	79713	70201	IGFLR1
DBDNTAG000053	ADDNTAG003535	Dn-Dn	TTCTTTTTAGATGTCGCGAGCTGCG	TAATTTGCTATCTGACGTTCCACGT	5	7942	9713	TFEB	5914	4558	RARA
DBDNTAG000053	ADDNTAG003537	Dn-Dn	TTCTTTTTAGATGTCGCGAGCTGCG	TACACCTAAATAGTACGCATGATAC	1	7942	9713	TFEB	55080	259	TAPBPL
DBDNTAG000053	ADDNTAG003548	Dn-Dn	TTCTTTTTAGATGTCGCGAGCTGCG	AGCTTACAGAACGAAGGGGCGCCAA	4	7942	9713	TFEB	9530	10352	BAG4
DBDNTAG000053	ADDNTAG003551	Dn-Dn	TTCTTTTTAGATGTCGCGAGCTGCG	GGTGCTGCGGCACATTCCAACAATA	3	7942	9713	TFEB	125061	55073	AFMID
DBDNTAG000053	ADDNTAG003556	Dn-Dn	TTCTTTTTAGATGTCGCGAGCTGCG	AACACCCGATCATTACTTGTGACGT	3	7942	9713	TFEB	6182	4682	MRPL12
DBDNTAG000053	ADDNTAG003558	Dn-Dn	TTCTTTTTAGATGTCGCGAGCTGCG	TTCGAGTATCGGAGTACACGGTAGT	7	7942	9713	TFEB	199221	8114	DZIP1L
DBDNTAG000053	ADDNTAG003559	Dn-Dn	TTCTTTTTAGATGTCGCGAGCTGCG	GGGTGTGCTGCTTGATTGGCATCTA	4	7942	9713	TFEB	3093	11772	UBE2K
DBDNTAG000053	ADDNTAG003560	Dn-Dn	TTCTTTTTAGATGTCGCGAGCTGCG	ACTGATATGGCGGGCGTACACGACG	1	7942	9713	TFEB	59349	4623	KLHL12
DBDNTAG000053	ADDNTAG003566	Dn-Dn	TTCTTTTTAGATGTCGCGAGCTGCG	CGACATCGCCTCCCTACCTACGGCC	2	7942	9713	TFEB	3188	53339	HNRNPH2
DBDNTAG000053	ADDNTAG003567	Dn-Dn	TTCTTTTTAGATGTCGCGAGCTGCG	TTCAGGGTTCAAAAGATGTTCCCCC	1	7942	9713	TFEB	5502	1290	PPP1R1A
DBDNTAG000053	ADDNTAG003569	Dn-Dn	TTCTTTTTAGATGTCGCGAGCTGCG	TATGCTAACGCCATCTACTTGTGGT	3	7942	9713	TFEB	54535	53053	CCHCR1
DBDNTAG000053	ADDNTAG003575	Dn-Dn	TTCTTTTTAGATGTCGCGAGCTGCG	AGGACACACACCAAATAACCTAACA	1	7942	9713	TFEB	613266	72070
DBDNTAG000053	ADDNTAG003585	Dn-Dn	TTCTTTTTAGATGTCGCGAGCTGCG	AACTGCGCATTACGTCACGCACTGA	4	7942	9713	TFEB	4004	14023	LMO1
DBDNTAG000053	ADDNTAG003597	Dn-Dn	TTCTTTTTAGATGTCGCGAGCTGCG	AACTATGTTTCAGATAAATATTGAT	1	7942	9713	TFEB	56658	1957	TRIM39
DBDNTAG000053	ADDNTAG003608	Dn-Dn	TTCTTTTTAGATGTCGCGAGCTGCG	AAGAGCAGCGCGGTTCGTTATGGAG	7	7942	9713	TFEB	7422	12317	VEGFA
DBDNTAG000053	ADDNTAG003613	Dn-Dn	TTCTTTTTAGATGTCGCGAGCTGCG	TCGACGCCCATTACATTGTCAGTTG	5	7942	9713	TFEB	1537	453	CYC1
DBDNTAG000053	ADDNTAG003617	Dn-Dn	TTCTTTTTAGATGTCGCGAGCTGCG	CCTGTTAACATTGCTCCTAAGCGTC	5	7942	9713	TFEB	64241	53834	ABCG8
DBDNTAG000053	ADDNTAG003619	Dn-Dn	TTCTTTTTAGATGTCGCGAGCTGCG	TTACAACGGGTGCCCTTCTGAGGAA	1	7942	9713	TFEB	5000	2391	ORC4
DBDNTAG000053	ADDNTAG003620	Dn-Dn	TTCTTTTTAGATGTCGCGAGCTGCG	CCGCACAATCGTGCTTACTGAGCCA	14	7942	9713	TFEB	5606	9751	MAP2K3
DBDNTAG000053	ADDNTAG003622	Dn-Dn	TTCTTTTTAGATGTCGCGAGCTGCG	CCAAGACAATACGTTATCTAATAGC	1	7942	9713	TFEB	84265	3395	POLR3GL
DBDNTAG000053	ADDNTAG003624	Dn-Dn	TTCTTTTTAGATGTCGCGAGCTGCG	AGGGCATCCAATCAATAATCAACC	11	7942	9713	TFEB	23089	11814	PEG10
DBDNTAG000053	ADDNTAG003633	Dn-Dn	TTCTTTTTAGATGTCGCGAGCTGCG	TCCTGTTTACCAGGAGCTTAAGTAT	3	7942	9713	TFEB	4147	2928	MATN2
DBDNTAG000053	ADDNTAG003638	Dn-Dn	TTCTTTTTAGATGTCGCGAGCTGCG	CAAAAGCTTTCTCTCACCAACGATA	1	7942	9713	TFEB	80218	6549	NAA50
DBDNTAG000053	ADDNTAG003643	Dn-Dn	TTCTTTTTAGATGTCGCGAGCTGCG	AACGGGCAGCATCGCCATGTTCATC	40	7942	9713	TFEB	60561	14421	RINT1
DBDNTAG000053	ADDNTAG003651	Dn-Dn	TTCTTTTTAGATGTCGCGAGCTGCG	AGTATAGCATTCCGGATAGAGCATA	4	7942	9713	TFEB	347517	54003	RAB41
DBDNTAG000053	ADDNTAG003655	Dn-Dn	TTCTTTTTAGATGTCGCGAGCTGCG	AGAGGTATGAAAGAAGTTGACGAAC	10	7942	9713	TFEB	54751	8206	FBLIM1
DBDNTAG000053	ADDNTAG003675	Dn-Dn	TTCTTTTTAGATGTCGCGAGCTGCG	TAAGTCCAGGCCACCTAGACCTGCA	1	7942	9713	TFEB	10962	3085	MLLT11
DBDNTAG000053	ADDNTAG003685	Dn-Dn	TTCTTTTTAGATGTCGCGAGCTGCG	AAGCGAATAAAAAGTTAATCAGCGT	6	7942	9713	TFEB	54681	6929	P4HTM
DBDNTAG000053	ADDNTAG003691	Dn-Dn	TTCTTTTTAGATGTCGCGAGCTGCG	TTCCGACATGTAATCGGACAGTTTT	4	7942	9713	TFEB	8693	2338	GALNT4
DBDNTAG000053	ADDNTAG003693	Dn-Dn	TTCTTTTTAGATGTCGCGAGCTGCG	ATTAGTATTCAATTCCGAAAGAAGA	1	7942	9713	TFEB	10002	11340	NR2E3
DBDNTAG000053	ADDNTAG003702	Dn-Dn	TTCTTTTTAGATGTCGCGAGCTGCG	CCCACGCACCTCGACGCCCCGCCAC	1	7942	9713	TFEB	26272	10711	FBXO4
DBDNTAG000053	ADDNTAG003717	Dn-Dn	TTCTTTTTAGATGTCGCGAGCTGCG	TGATCCACCAGTTGTAAAACCACTA	6	7942	9713	TFEB	3888
DBDNTAG000053	ADDNTAG003721	Dn-Dn	TTCTTTTTAGATGTCGCGAGCTGCG	CTGCTGTTCATCGCATTATTGTCATATCG	1	7942	9713	TFEB	5013	5285	OTX1
DBDNTAG000053	ADDNTAG003722	Dn-Dn	TTCTTTTTAGATGTCGCGAGCTGCG	CCCTTTTGAATTCGTATACTTATTC	4	7942	9713	TFEB	7125	5650	TNNC2
DBDNTAG000053	ADDNTAG003725	Dn-Dn	TTCTTTTTAGATGTCGCGAGCTGCG	GAATTAACGAAATGCACAAAAAGC	2	7942	9713	TFEB	54465	72076	ETAA1
DBDNTAG000053	ADDNTAG003727	Dn-Dn	TTCTTTTTAGATGTCGCGAGCTGCG	TGACACCATTGCCCGACCTCGTGAG	8	7942	9713	TFEB	375	2439	ARF1
DBDNTAG000053	ADDNTAG003735	Dn-Dn	TTCTTTTTAGATGTCGCGAGCTGCG	TTGCCTGAAAGTCCGACATAGAAGC	6	7942	9713	TFEB	55665	2934	URGCP
DBDNTAG000053	ADDNTAG003750	Dn-Dn	TTCTTTTTAGATGTCGCGAGCTGCG	GACGCTAACACCACACGAAACAGCA	1	7942	9713	TFEB	8302	12933	KLRC4
DBDNTAG000053	ADDNTAG003752	Dn-Dn	TTCTTTTTAGATGTCGCGAGCTGCG	CATACGATTCTGCACTCTCAGAAGG	1	7942	9713	TFEB	219902	2480	TMEM136
DBDNTAG000053	ADDNTAG003753	Dn-Dn	TTCTTTTTAGATGTCGCGAGCTGCG	TCTATCGGAAGACATCGCACGTGAC	10	7942	9713	TFEB	146556	9803	C16orf89
DBDNTAG000053	ADDNTAG003756	Dn-Dn	TTCTTTTTAGATGTCGCGAGCTGCG	TTCTTCAGCGCCGCTATCCACCTTA	2	7942	9713	TFEB	282679	11309	AQP11
DBDNTAG000053	ADDNTAG003757	Dn-Dn	TTCTTTTTAGATGTCGCGAGCTGCG	GCCAGCTTATTGTCAAGCGGCGATC	2	7942	9713	TFEB	7918	4771	GPANK1
DBDNTAG000053	ADDNTAG003760	Dn-Dn	TTCTTTTTAGATGTCGCGAGCTGCG	ACCATAAACAATATAACCGGTCTAA	2	7942	9713	TFEB	84324	434	SARNP
DBDNTAG000053	ADDNTAG003766	Dn-Dn	TTCTTTTTAGATGTCGCGAGCTGCG	GTCGGTACGGATTGTTCAGAGCTTT	10	7942	9713	TFEB	153222	11288	CREBRF
DBDNTAG000053	ADDNTAG003783	Dn-Dn	TTCTTTTTAGATGTCGCGAGCTGCG	AGGATAGGAGGACCGCTGAATACCA	5	7942	9713	TFEB	8560	946	DEGS1
DBDNTAG000053	ADDNTAG003805	Dn-Dn	TTCTTTTTAGATGTCGCGAGCTGCG	CAGCATATCCGCTGTGCTCGCCTAC	6	7942	9713	TFEB	51365	11577	PLA1A
DBDNTAG000053	ADDNTAG003822	Dn-Dn	TTCTTTTTAGATGTCGCGAGCTGCG	ATCCTTCCCTCCAGCCAAATATGTC	4	7942	9713	TFEB	3628	469	INPP1
DBDNTAG000053	ADDNTAG003823	Dn-Dn	TTCTTTTTAGATGTCGCGAGCTGCG	CCACCTCAGGCCACACGCGTGGCTA	1	7942	9713	TFEB	348807	52807	CCDC37
DBDNTAG000053	ADDNTAG003825	Dn-Dn	TTCTTTTTAGATGTCGCGAGCTGCG	AATTCGGCAAACCGAGTTATGGGGA	1	7942	9713	TFEB	64783	4975	RBM15
DBDNTAG000053	ADDNTAG003831	Dn-Dn	TTCTTTTTAGATGTCGCGAGCTGCG	AAGAGCCGCCACTCCCTAAGAGTCT	2	7942	9713	TFEB	149095	14276	DCST1
DBDNTAG000053	ADDNTAG003838	Dn-Dn	TTCTTTTTAGATGTCGCGAGCTGCG	TGATGTGGTCACCCAATAACATTT	3	7942	9713	TFEB	26333	54098	OR7A17
DBDNTAG000053	ADDNTAG003848	Dn-Dn	TTCTTTTTAGATGTCGCGAGCTGCG	CGAATCACCCCAATTTAAAAGCAAT	6	7942	9713	TFEB	6818	7717	SULT1A3
DBDNTAG000053	ADDNTAG003852	Dn-Dn	TTCTTTTTAGATGTCGCGAGCTGCG	TCTACCATTACAAGAGTGGGTAACC	2	7942	9713	TFEB	54741	13303	LEPROT
DBDNTAG000053	ADDNTAG003862	Dn-Dn	TTCTTTTTAGATGTCGCGAGCTGCG	TGCCACCGCCCCGAAGGAATCCTCA	8	7942	9713	TFEB	26502	401	NARF
DBDNTAG000053	ADDNTAG003871	Dn-Dn	TTCTTTTTAGATGTCGCGAGCTGCG	CACTATCCCCTCAGCACGTTTATTG	3	7942	9713	TFEB	5534	8316	PPP3R1
DBDNTAG000053	ADDNTAG003876	Dn-Dn	TTCTTTTTAGATGTCGCGAGCTGCG	GGTCGCAACCAAAAATCTTTAGTA	32	7942	9713	TFEB	1081	6285	CGA
DBDNTAG000053	ADDNTAG003878	Dn-Dn	TTCTTTTTAGATGTCGCGAGCTGCG	TATTAGTCACGTCCAATGCTACAAT	1	7942	9713	TFEB	59338	6102	PLEKHA1
DBDNTAG000053	ADDNTAG003900	Dn-Dn	TTCTTTTTAGATGTCGCGAGCTGCG	TATACTATCTGTGCCCCCCTTGTTG	4	7942	9713	TFEB	6713	474	SQLE
DBDNTAG000053	ADDNTAG003910	Dn-Dn	TTCTTTTTAGATGTCGCGAGCTGCG	AATCGGGACGAGGTGGAGGTGGTCC	6	7942	9713	TFEB	8649	13119	LAMTOR3
DBDNTAG000053	ADDNTAG003916	Dn-Dn	TTCTTTTTAGATGTCGCGAGCTGCG	CCCAGCTAGTGCCACCACACCTGCC	3	7942	9713	TFEB	410	7320	ARSA
DBDNTAG000053	ADDNTAG003919	Dn-Dn	TTCTTTTTAGATGTCGCGAGCTGCG	CAGGCCACCGTCTGTCAATCTCTCC	2	7942	9713	TFEB	200958	9354	MUC20
DBDNTAG000053	ADDNTAG003921	Dn-Dn	TTCTTTTTAGATGTCGCGAGCTGCG	CACGATCTAAGCAAACATATGTATT	1	7942	9713	TFEB	146760	56798	RTN4RL1
DBDNTAG000053	ADDNTAG003923	Dn-Dn	TTCTTTTTAGATGTCGCGAGCTGCG	ACTGCGTTGCACCTATATCAAGTA	1	7942	9713	TFEB	283385	10821	MORN3
DBDNTAG000053	ADDNTAG003931	Dn-Dn	TTCTTTTTAGATGTCGCGAGCTGCG	CCTCAGGCTGCCCTCCAATGAACAG	4	7942	9713	TFEB	79707	53525	NOL9
DBDNTAG000053	ADDNTAG003932	Dn-Dn	TTCTTTTTAGATGTCGCGAGCTGCG	CTATAACCAACGTCAGAGGAAGGAC	3	7942	9713	TFEB	56134	71864	PCDHAC2
DBDNTAG000053	ADDNTAG003933	Dn-Dn	TTCTTTTTAGATGTCGCGAGCTGCG	AACCACCACAACAAGCCTGCCCCAT	1	7942	9713	TFEB	91408	13040	BTF3L4
DBDNTAG000053	ADDNTAG003941	Dn-Dn	TTCTTTTTAGATGTCGCGAGCTGCG	CGATTGAGTGAGCAATGTAATACAG	2	7942	9713	TFEB	8463	5240	TEAD2
DBDNTAG000053	ADDNTAG003946	Dn-Dn	TTCTTTTTAGATGTCGCGAGCTGCG	ATTTCGCGCAGTTCACCCAGACAGG	2	7942	9713	TFEB	26010	7884	SPATS2L
DBDNTAG000053	ADDNTAG003954	Dn-Dn	TTCTTTTTAGATGTCGCGAGCTGCG	GAACCTGTATCCCGAGCCACCGTTC	1	7942	9713	TFEB	6548	7247	SLC9A1
DBDNTAG000053	ADDNTAG003958	Dn-Dn	TTCTTTTTAGATGTCGCGAGCTGCG	CGTCTTCCCCGCTGCACTGTTAAGG	4	7942	9713	TFEB	23787	3241	PIG60
DBDNTAG000053	ADDNTAG003962	Dn-Dn	TTCTTTTTAGATGTCGCGAGCTGCG	ATGCAGATAGTGTAACCTTTTCGTC	1	7942	9713	TFEB	27004	13575
DBDNTAG000053	ADDNTAG003966	Dn-Dn	TTCTTTTTAGATGTCGCGAGCTGCG	TTACTATCGCCTGCTTTTCGAGGCT	4	7942	9713	TFEB	9529	11688	BAG5
DBDNTAG000053	ADDNTAG003969	Dn-Dn	TTCTTTTTAGATGTCGCGAGCTGCG	AACAAGGGCCTTGCTATATGACAGA	2	7942	9713	TFEB	91653	8764	BOC
DBDNTAG000053	ADDNTAG003974	Dn-Dn	TTCTTTTTAGATGTCGCGAGCTGCG	AGACTTTCGACACCGAATGTATGAA	3	7942	9713	TFEB	8292	71612	COLQ
DBDNTAG000053	ADDNTAG003981	Dn-Dn	TTCTTTTTAGATGTCGCGAGCTGCG	ACTAACATCCATCTTATTAGAAGTA	6	7942	9713	TFEB	79602	11787	ADIPOR2
DBDNTAG000053	ADDNTAG003988	Dn-Dn	TTCTTTTTAGATGTCGCGAGCTGCG	CTATCCTCTGTTTATCGATCTACCG	3	7942	9713	TFEB	51065	5640	RPS27L
DBDNTAG000053	ADDNTAG003994	Dn-Dn	TTCTTTTTAGATGTCGCGAGCTGCG	GGGACATTTAATTCGAAAACATGGG	4	7942	9713	TFEB	140775	72031	SMCR8
DBDNTAG000053	ADDNTAG003999	Dn-Dn	TTCTTTTTAGATGTCGCGAGCTGCG	GCGTACATCATTAGGACTCAACCTG	4	7942	9713	TFEB	9766	10835	KIAA0247
DBDNTAG000053	ADDNTAG004008	Dn-Dn	TTCTTTTTAGATGTCGCGAGCTGCG	CCTCTGACGTAACCGCGTAAGACTG	1	7942	9713	TFEB	1081	6285	CGA
DBDNTAG000053	ADDNTAG004011	Dn-Dn	TTCTTTTTAGATGTCGCGAGCTGCG	GCACTTTCCTATTATGTTTACCCAC	2	7942	9713	TFEB	6487	11593	ST3GAL3
DBDNTAG000053	ADDNTAG004015	Dn-Dn	TTCTTTTTAGATGTCGCGAGCTGCG	GCCCATAACTCATGTAAAATTGGAC	3	7942	9713	TFEB	3053	2023	SERPIND1
DBDNTAG000053	ADDNTAG004017	Dn-Dn	TTCTTTTTAGATGTCGCGAGCTGCG	TTCTCATACGCCAATGCGCGTTGCC	4	7942	9713	TFEB	91452	9758	ACBD5
DBDNTAG000053	ADDNTAG004031	Dn-Dn	TTCTTTTTAGATGTCGCGAGCTGCG	CTTCTACTGATCTGTCACCCTTGCC	2	7942	9713	TFEB	23126	10876	POGZ
DBDNTAG000053	ADDNTAG004058	Dn-Dn	TTCTTTTTAGATGTCGCGAGCTGCG	AGTTTCTCACACGGGAACCCATCTG	4	7942	9713	TFEB	401260	55078
DBDNTAG000053	ADDNTAG004063	Dn-Dn	TTCTTTTTAGATGTCGCGAGCTGCG	CGCGGCCTAGCAAGAATATCAGAAA	2	7942	9713	TFEB	91408	13040	BTF3L4
DBDNTAG000053	ADDNTAG004068	Dn-Dn	TTCTTTTTAGATGTCGCGAGCTGCG	CCGTGGCCGGTCTTAGCCCCGAGCT	2	7942	9713	TFEB	55324	6034	ABCF3
DBDNTAG000053	ADDNTAG004079	Dn-Dn	TTCTTTTTAGATGTCGCGAGCTGCG	ACCATTACACTCGCACGAGTGGGTT	12	7942	9713	TFEB	410	7320	ARSA
DBDNTAG000053	ADDNTAG004091	Dn-Dn	TTCTTTTTAGATGTCGCGAGCTGCG	TAGCAAACTTCAAATGCAAGGAAGC	1	7942	9713	TFEB	6271	5964	S100A1
DBDNTAG000053	ADDNTAG004107	Dn-Dn	TTCTTTTTAGATGTCGCGAGCTGCG	GTTTGACGTGCGCTTCCCCACCGAT	1	7942	9713	TFEB	2277	8353	FIGF
DBDNTAG000053	ADDNTAG004122	Dn-Dn	TTCTTTTTAGATGTCGCGAGCTGCG	TGCGTTGCATTTTAAGAAATTCCAG	5	7942	9713	TFEB	9896	10525	FIG4
DBDNTAG000053	ADDNTAG004131	Dn-Dn	TTCTTTTTAGATGTCGCGAGCTGCG	CCGATGCGATCTCTGTACCGACGTT	1	7942	9713	TFEB	10186	12995	LHFP
DBDNTAG000053	ADDNTAG004137	Dn-Dn	TTCTTTTTAGATGTCGCGAGCTGCG	CACGAGGCGAACAGGCGATGCTATT	13	7942	9713	TFEB	2669	1427	GEM
DBDNTAG000053	ADDNTAG004147	Dn-Dn	TTCTTTTTAGATGTCGCGAGCTGCG	CCCAGCACCGCCTGTGGCCTGTCAA	1	7942	9713	TFEB	219902	2480	TMEM136
DBDNTAG000053	ADDNTAG004152	Dn-Dn	TTCTTTTTAGATGTCGCGAGCTGCG	GCCGCAGAGTCGTAGAACTTCGA	12	7942	9713	TFEB	4747	10981	NEFL
DBDNTAG000053	ADDNTAG004158	Dn-Dn	TTCTTTTTAGATGTCGCGAGCTGCG	GCGACTTCCGCAGGAACTTATGTCC	2	7942	9713	TFEB	57530	72217	CGN
DBDNTAG000053	ADDNTAG004159	Dn-Dn	TTCTTTTTAGATGTCGCGAGCTGCG	GAAAGTATCCACTACGAGCGTAAAG	5	7942	9713	TFEB	85320	9364	ABCC11
DBDNTAG000053	ADDNTAG004162	Dn-Dn	TTCTTTTTAGATGTCGCGAGCTGCG	ATCAAGATCGAGTGAACACTTCGTA	2	7942	9713	TFEB	4147	2928	MATN2
DBDNTAG000053	ADDNTAG004166	Dn-Dn	TTCTTTTTAGATGTCGCGAGCTGCG	CTTGCCCAACGAGCAACTTGGTAAC	1	7942	9713	TFEB	9529	11688	BAG5
DBDNTAG000053	ADDNTAG004168	Dn-Dn	TTCTTTTTAGATGTCGCGAGCTGCG	GCTCCGCACAGAGCTTATCTCCCAC	1	7942	9713	TFEB	157807	11093	CLVS1
DBDNTAG000053	ADDNTAG004177	Dn-Dn	TTCTTTTTAGATGTCGCGAGCTGCG	TGCATACCGCGGCAGGCCGACCTAC	7	7942	9713	TFEB	22846	2782	VASH1
DBDNTAG000053	ADDNTAG004184	Dn-Dn	TTCTTTTTAGATGTCGCGAGCTGCG	AACTGACGATTCATAGTAAGACTAC	2	7942	9713	TFEB	4317	71618	MMP8
DBDNTAG000053	ADDNTAG004198	Dn-Dn	TTCTTTTTAGATGTCGCGAGCTGCG	CCTTCCCCTGCACCTCCAAGCCACA	1	7942	9713	TFEB	2253	70172	FGF8
DBDNTAG000053	ADDNTAG004201	Dn-Dn	TTCTTTTTAGATGTCGCGAGCTGCG	CCCCGATACGCGGCCCTGACCTACC	1	7942	9713	TFEB	27040	7273	LAT
DBDNTAG000053	ADDNTAG004203	Dn-Dn	TTCTTTTTAGATGTCGCGAGCTGCG	CCAACTTAAGTGACCCTTTCTGAAC	8	7942	9713	TFEB	203054	8786	ADCK5
DBDNTAG000053	ADDNTAG004204	Dn-Dn	TTCTTTTTAGATGTCGCGAGCTGCG	AACTAATGAGCAGCTAGTATACGGT	2	7942	9713	TFEB	51187	2628	RSL24D1
DBDNTAG000053	ADDNTAG004212	Dn-Dn	TTCTTTTTAGATGTCGCGAGCTGCG	TGTGCTGTGGGTTTGTTGTGGGGAT	1	7942	9713	TFEB	221060	8538	C10orf111
DBDNTAG000053	ADDNTAG004216	Dn-Dn	TTCTTTTTAGATGTCGCGAGCTGCG	CGTACTAGCAGTTCTCTACTTTATA	1	7942	9713	TFEB	64170	5439	CARD9
DBDNTAG000053	ADDNTAG004236	Dn-Dn	TTCTTTTTAGATGTCGCGAGCTGCG	CAGCTCACCTCCCCCTCTCCGCCA	2	7942	9713	TFEB	26012	55870	NSMF
DBDNTAG000053	ADDNTAG004245	Dn-Dn	TTCTTTTTAGATGTCGCGAGCTGCG	AGCGGCGCATGCGCCTTCCACCCCC	1	7942	9713	TFEB	65061	11154	CDK15
DBDNTAG000053	ADDNTAG004246	Dn-Dn	TTCTTTTTAGATGTCGCGAGCTGCG	TCCTACTGTGTTCGGAAGATTGAAC	1	7942	9713	TFEB	80198	6827	MUS81
DBDNTAG000053	ADDNTAG004247	Dn-Dn	TTCTTTTTAGATGTCGCGAGCTGCG	TCGCTCTCCGCCCACGCTGCTCTCC	4	7942	9713	TFEB	55223	3353	TRIM62
DBDNTAG000053	ADDNTAG004250	Dn-Dn	TTCTTTTTAGATGTCGCGAGCTGCG	TATGAGGTTGCGTCTCAACGCCCCA	1	7942	9713	TFEB	353142
DBDNTAG000053	ADDNTAG004251	Dn-Dn	TTCTTTTTAGATGTCGCGAGCTGCG	TCGGATAAAAACACCACCAACTGCT	2	7942	9713	TFEB	3927	1096	LASP1
DBDNTAG000053	ADDNTAG004256	Dn-Dn	TTCTTTTTAGATGTCGCGAGCTGCG	CAAAGCTTATCTACGCGTCAAAACA	1	7942	9713	TFEB	27334	11760	P2RY10
DBDNTAG000053	ADDNTAG004258	Dn-Dn	TTCTTTTTAGATGTCGCGAGCTGCG	ACACGACCTTCATCGCCAAATAACT	7	7942	9713	TFEB	27111	4161	SDCBP2
DBDNTAG000053	ADDNTAG004262	Dn-Dn	TTCTTTTTAGATGTCGCGAGCTGCG	TTCGATCCGCCACGTCGCCACTCGC	8	7942	9713	TFEB	5013	5285	OTX1
DBDNTAG000053	ADDNTAG004264	Dn-Dn	TTCTTTTTAGATGTCGCGAGCTGCG	GGACTCTGGTACCGCTGCCTCGGAA	4	7942	9713	TFEB	140609
DBDNTAG000053	ADDNTAG004266	Dn-Dn	TTCTTTTTAGATGTCGCGAGCTGCG	TTCTACTATCTTAGTGTTTACAACT	5	7942	9713	TFEB	208	12155	AKT2
DBDNTAG000053	ADDNTAG004273	Dn-Dn	TTCTTTTTAGATGTCGCGAGCTGCG	ACTGCGAAGCTTTATGAATGCTCAG	4	7942	9713	TFEB	775	70327	CACNA1C
DBDNTAG000053	ADDNTAG004274	Dn-Dn	TTCTTTTTAGATGTCGCGAGCTGCG	CGGCGGGAAGGGTAAGTCGTTAGCC	1	7942	9713	TFEB	652276	55453
DBDNTAG000053	ADDNTAG004280	Dn-Dn	TTCTTTTTAGATGTCGCGAGCTGCG	CCGCTTCCTTGATTAGAATTCCCAC	1	7942	9713	TFEB	5308	6983	PITX2
DBDNTAG000053	ADDNTAG004286	Dn-Dn	TTCTTTTTAGATGTCGCGAGCTGCG	GCAAGTGATTTGATGGTCGACCCTC	3	7942	9713	TFEB	169166	2216	SNX31
DBDNTAG000053	ADDNTAG004289	Dn-Dn	TTCTTTTTAGATGTCGCGAGCTGCG	CCCTGCCCCCTAGACCGACCGTATA	1	7942	9713	TFEB	11199	4504	ANXA10
DBDNTAG000053	ADDNTAG004293	Dn-Dn	TTCTTTTTAGATGTCGCGAGCTGCG	CCGACATAGCATAATCTGTTCCGTG	6	7942	9713	TFEB	57654	12601	UVSSA
DBDNTAG000053	ADDNTAG004296	Dn-Dn	TTCTTTTTAGATGTCGCGAGCTGCG	CCGTCTGCGCGACTGCAAGACACCA	1	7942	9713	TFEB	200909	52811	HTR3D
DBDNTAG000053	ADDNTAG004304	Dn-Dn	TTCTTTTTAGATGTCGCGAGCTGCG	CACTCACGCGTACGCCTGACGACGG	6	7942	9713	TFEB	5147	5126	PDE6D
DBDNTAG000053	ADDNTAG004314	Dn-Dn	TTCTTTTTAGATGTCGCGAGCTGCG	ACACGCGAGGTAAACCGGGCCGACC	1	7942	9713	TFEB	775	70327	CACNA1C
DBDNTAG000053	ADDNTAG004321	Dn-Dn	TTCTTTTTAGATGTCGCGAGCTGCG	GGTTGTGGCTTAGTTACACTTGATA	2	7942	9713	TFEB	10197	4061	PSME3
DBDNTAG000053	ADDNTAG004324	Dn-Dn	TTCTTTTTAGATGTCGCGAGCTGCG	CTCCTCGGTCGCTCCCCCCGCCAAC	2	7942	9713	TFEB	132612	9390	ADAD1
DBDNTAG000053	ADDNTAG004325	Dn-Dn	TTCTTTTTAGATGTCGCGAGCTGCG	GCGGGTTCAGTGCGTACCGCTTTCA	1	7942	9713	TFEB	5970	9032	RELA
DBDNTAG000053	ADDNTAG004326	Dn-Dn	TTCTTTTTAGATGTCGCGAGCTGCG	CAGCAAACTCGCTTTAAAAGGATAG	5	7942	9713	TFEB	5452	5068	POU2F2
DBDNTAG000053	ADDNTAG004329	Dn-Dn	TTCTTTTTAGATGTCGCGAGCTGCG	TGGCTCCGTGAGCCGATCAGATTAG	2	7942	9713	TFEB	2237	3978	FEN1
DBDNTAG000053	ADDNTAG004345	Dn-Dn	TTCTTTTTAGATGTCGCGAGCTGCG	ACTTCCCGCCTGACTAGAAAACACA	11	7942	9713	TFEB	8560	946	DEGS1
DBDNTAG000053	ADDNTAG004353	Dn-Dn	TTCTTTTTAGATGTCGCGAGCTGCG	GGACTACCAAGGAGTAAAATTTGCG	3	7942	9713	TFEB	55165	4717	CEP55
DBDNTAG000053	ADDNTAG004354	Dn-Dn	TTCTTTTTAGATGTCGCGAGCTGCG	CGGGGTGCTGCGCATACTCCGGCCG	1	7942	9713	TFEB		55971
DBDNTAG000053	ADDNTAG004358	Dn-Dn	TTCTTTTTAGATGTCGCGAGCTGCG	TGGTTATATATTAAGAGACACTCAT	2	7942	9713	TFEB	5534	8316	PPP3R1
DBDNTAG000053	ADDNTAG004373	Dn-Dn	TTCTTTTTAGATGTCGCGAGCTGCG	GCGAGACTGCCCGTCAAACGTGCGG	2	7942	9713	TFEB	10620	10878	ARID3B
DBDNTAG000053	ADDNTAG004375	Dn-Dn	TTCTTTTTAGATGTCGCGAGCTGCG	CTACACACTCTTGAAAACTAAAACA	2	7942	9713	TFEB	79078	3753	C1orf50
DBDNTAG000053	ADDNTAG004377	Dn-Dn	TTCTTTTTAGATGTCGCGAGCTGCG	TCACCCCGACCCCCCACACTTCTGA	1	7942	9713	TFEB	55815	71472	TSNAXIP1
DBDNTAG000053	ADDNTAG004384	Dn-Dn	TTCTTTTTAGATGTCGCGAGCTGCG	GCGTTCTTTGTTATTCCAATACTAG	1	7942	9713	TFEB	2584	3414	GALK1
DBDNTAG000053	ADDNTAG004385	Dn-Dn	TTCTTTTTAGATGTCGCGAGCTGCG	TCGGCTGGACAGCAGTATCCAGTTT	4	7942	9713	TFEB	51512	4962	GTSE1
DBDNTAG000053	ADDNTAG004397	Dn-Dn	TTCTTTTTAGATGTCGCGAGCTGCG	GACTATTGTTCTGATCCTATAAAAC	2	7942	9713	TFEB	140691	9383	TRIM69
DBDNTAG000053	ADDNTAG004404	Dn-Dn	TTCTTTTTAGATGTCGCGAGCTGCG	CCCTCTACGCCACAACGACCCTATT	4	7942	9713	TFEB	79145	7466	CHCHD7
DBDNTAG000053	ADDNTAG004417	Dn-Dn	TTCTTTTTAGATGTCGCGAGCTGCG	AGACATTTGCATTTGCGGGCCACGT	1	7942	9713	TFEB	153478
DBDNTAG000053	ADDNTAG004419	Dn-Dn	TTCTTTTTAGATGTCGCGAGCTGCG	CTCGCCTAACATAGAGAACATTTGC	1	7942	9713	TFEB	64783	4975	RBM15
DBDNTAG000053	ADDNTAG004420	Dn-Dn	TTCTTTTTAGATGTCGCGAGCTGCG	AGGCCATTTTCATGCTTCTCATATA	1	7942	9713	TFEB	5935	2694	RBM3
DBDNTAG000053	ADDNTAG004424	Dn-Dn	TTCTTTTTAGATGTCGCGAGCTGCG	TGTAGGACTAGCAAAGACTTGTGAT	7	7942	9713	TFEB	7157	3774	TP53
DBDNTAG000053	ADDNTAG004442	Dn-Dn	TTCTTTTTAGATGTCGCGAGCTGCG	CACCACGTCAATGAAGTCATTCCCT	2	7942	9713	TFEB	28951	4068	TRIB2
DBDNTAG000053	ADDNTAG004460	Dn-Dn	TTCTTTTTAGATGTCGCGAGCTGCG	CCCCCCTCAAGCGCACGTTAGATGC	1	7942	9713	TFEB	55006	943	TRMT61B
DBDNTAG000053	ADDNTAG004462	Dn-Dn	TTCTTTTTAGATGTCGCGAGCTGCG	GCAAGACAACAGCCTTACTAAATCG	1	7942	9713	TFEB	1153	29	CIRBP
DBDNTAG000053	ADDNTAG004478	Dn-Dn	TTCTTTTTAGATGTCGCGAGCTGCG	TGCTCGAACCAGTCGCCAACATACC	3	7942	9713	TFEB	3107	4335	HLA-C
DBDNTAG000053	ADDNTAG004491	Dn-Dn	TTCTTTTTAGATGTCGCGAGCTGCG	CACGCAAGTGAGTAGCAGTGCATGT	5	7942	9713	TFEB	246	8438	ALOX15
DBDNTAG000053	ADDNTAG004497	Dn-Dn	TTCTTTTTAGATGTCGCGAGCTGCG	CATATCTATCTCGCCCCAGCCATAC	4	7942	9713	TFEB	56656	53850	OR2S2
DBDNTAG000053	ADDNTAG004498	Dn-Dn	TTCTTTTTAGATGTCGCGAGCTGCG	GGCCCCGCTTTCTTCCCACCTGGCC	3	7942	9713	TFEB	57568	563	SIPA1L2
DBDNTAG000053	ADDNTAG004505	Dn-Dn	TTCTTTTTAGATGTCGCGAGCTGCG	CCTTTTTGATCTGGGTGTCCCAGCA	4	7942	9713	TFEB	170575	11373	GIMAP1
DBDNTAG000053	ADDNTAG004508	Dn-Dn	TTCTTTTTAGATGTCGCGAGCTGCG	AATGACAGCCGCACGAAACCCTATC	29	7942	9713	TFEB	6929	52876	TCF3
DBDNTAG000053	ADDNTAG004514	Dn-Dn	TTCTTTTTAGATGTCGCGAGCTGCG	AGATATACAAAATTGAGACACTTAA	1	7942	9713	TFEB	116068	13294	LYSMD3
DBDNTAG000053	ADDNTAG004516	Dn-Dn	TTCTTTTTAGATGTCGCGAGCTGCG	TACAGCTCCTAGATTAGTACTAAC	1	7942	9713	TFEB	10200	5511	MPHOSPH6
DBDNTAG000053	ADDNTAG004530	Dn-Dn	TTCTTTTTAGATGTCGCGAGCTGCG	CTATCCCCCCACTCTCCCCGTTACA	2	7942	9713	TFEB	472	14270	ATM
DBDNTAG000053	ADDNTAG004531	Dn-Dn	TTCTTTTTAGATGTCGCGAGCTGCG	ACTACCCGTTAGCAGCAATCTCGAA	4	7942	9713	TFEB	23624	8067	CBLC
DBDNTAG000053	ADDNTAG004538	Dn-Dn	TTCTTTTTAGATGTCGCGAGCTGCG	ACCCTTGCCTAAGCTACTATACTTA	3	7942	9713	TFEB	55324	6034	ABCF3
DBDNTAG000053	ADDNTAG004544	Dn-Dn	TTCTTTTTAGATGTCGCGAGCTGCG	TGCATCAACCCAATCCCGCGGGCAT	3	7942	9713	TFEB	10620	10878	ARID3B
DBDNTAG000053	ADDNTAG004547	Dn-Dn	TTCTTTTTAGATGTCGCGAGCTGCG	CAGCTATTCGAACACAGACTGGATT	6	7942	9713	TFEB	59277	3050	NTN4
DBDNTAG000053	ADDNTAG004554	Dn-Dn	TTCTTTTTAGATGTCGCGAGCTGCG	ATAGCCTGATGGACTCCAAAGATTG	1	7942	9713	TFEB	29126	13856	CD274
DBDNTAG000053	ADDNTAG004578	Dn-Dn	TTCTTTTTAGATGTCGCGAGCTGCG	ACCTACAAACAATTTACCTAAACAG	1	7942	9713	TFEB	7311	71838	UBA52
DBDNTAG000053	ADDNTAG004581	Dn-Dn	TTCTTTTTAGATGTCGCGAGCTGCG	CCCTCGCCTACACCTAAGCACCCTG	2	7942	9713	TFEB	29802	13129	VPREB3
DBDNTAG000053	ADDNTAG004585	Dn-Dn	TTCTTTTTAGATGTCGCGAGCTGCG	AGTCACAGGTTCTAAAGACATTCGT	2	7942	9713	TFEB	3187	4689	HNRNPH1
DBDNTAG000053	ADDNTAG004589	Dn-Dn	TTCTTTTTAGATGTCGCGAGCTGCG	TGTATCATACAAATATCAAAACCAG	2	7942	9713	TFEB	6039	13086	RNASE6
DBDNTAG000053	ADDNTAG004591	Dn-Dn	TTCTTTTTAGATGTCGCGAGCTGCG	TCTCATTGTCGTGCTTCGCTCAGAA	2	7942	9713	TFEB	29119	71258	CTNNA3
DBDNTAG000053	ADDNTAG004596	Dn-Dn	TTCTTTTTAGATGTCGCGAGCTGCG	TACAAATTCCAAATAATTTCACAGT	8	7942	9713	TFEB	254827	13308	NAALADL2
DBDNTAG000053	ADDNTAG004599	Dn-Dn	TTCTTTTTAGATGTCGCGAGCTGCG	TTGCGGCATATCCAGGCTGAGCTGG	4	7942	9713	TFEB	9402	8327	GRAP2
DBDNTAG000053	ADDNTAG004603	Dn-Dn	TTCTTTTTAGATGTCGCGAGCTGCG	GCTGTCCAAAAGTATACATAAGCAA	5	7942	9713	TFEB	64900	70318	LPIN3
DBDNTAG000053	ADDNTAG004605	Dn-Dn	TTCTTTTTAGATGTCGCGAGCTGCG	TAACGAGCGGGAGGCAAGTACAAAA	12	7942	9713	TFEB	54461	6616	FBXW5
DBDNTAG000053	ADDNTAG004611	Dn-Dn	TTCTTTTTAGATGTCGCGAGCTGCG	CGTGTCTAATTGCGATATAACCAGA	6	7942	9713	TFEB	613266	72070
DBDNTAG000053	ADDNTAG004620	Dn-Dn	TTCTTTTTAGATGTCGCGAGCTGCG	AACGCTAAAGACTGAAACGTGGCTT	1	7942	9713	TFEB	7157	3774	TP53
DBDNTAG000053	ADDNTAG004621	Dn-Dn	TTCTTTTTAGATGTCGCGAGCTGCG	CACGTATTACCACGATATTTTGTGT	5	7942	9713	TFEB	1488	8833	CTBP2
DBDNTAG000053	ADDNTAG004622	Dn-Dn	TTCTTTTTAGATGTCGCGAGCTGCG	TTACTCCCCGCCCGCATTATCTGGG	3	7942	9713	TFEB	23533	9525	PIK3R5
DBDNTAG000053	ADDNTAG004623	Dn-Dn	TTCTTTTTAGATGTCGCGAGCTGCG	AACGAATCGACCACTTAGAGCGCAG	2	7942	9713	TFEB	11091	3721	WDR5
DBDNTAG000053	ADDNTAG004624	Dn-Dn	TTCTTTTTAGATGTCGCGAGCTGCG	TCCACTTCCGCGACACGTTCAGCCC	8	7942	9713	TFEB	60314	8091	C12orf10
DBDNTAG000053	ADDNTAG004656	Dn-Dn	TTCTTTTTAGATGTCGCGAGCTGCG	TCCCCTAGGACATCTCACCGCGCC	7	7942	9713	TFEB	10352	10745	WARS2
DBDNTAG000053	ADDNTAG004657	Dn-Dn	TTCTTTTTAGATGTCGCGAGCTGCG	GCGTCCACCACTCTCCCTCCCTGCT	5	7942	9713	TFEB	694	5844	BTG1
DBDNTAG000053	ADDNTAG004663	Dn-Dn	TTCTTTTTAGATGTCGCGAGCTGCG	TGCTTGCATTTTAAGTGAATACGAT	2	7942	9713	TFEB	729447	13787	GAGE2A
DBDNTAG000053	ADDNTAG004664	Dn-Dn	TTCTTTTTAGATGTCGCGAGCTGCG	AACCGGGCGACAAGGTCATTCATAT	4	7942	9713	TFEB	9896	10525	FIG4
DBDNTAG000053	ADDNTAG004665	Dn-Dn	TTCTTTTTAGATGTCGCGAGCTGCG	CCGGACTCTTTTGCGGCTACCTAAG	3	7942	9713	TFEB	10002	11340	NR2E3
DBDNTAG000053	ADDNTAG004671	Dn-Dn	TTCTTTTTAGATGTCGCGAGCTGCG	ACCCTTGACGGGGGTGTATTGTCCT	3	7942	9713	TFEB	308	3879	ANXA5
DBDNTAG000053	ADDNTAG004674	Dn-Dn	TTCTTTTTAGATGTCGCGAGCTGCG	CCCTTAAACCTAAAAGGAGCACTTA	1	7942	9713	TFEB	1133	10557	CHRM5
DBDNTAG000053	ADDNTAG004679	Dn-Dn	TTCTTTTTAGATGTCGCGAGCTGCG	GTGTCTCACCTTACCATACGCGTGC	7	7942	9713	TFEB	5783	70300	PTPN13
DBDNTAG000053	ADDNTAG004685	Dn-Dn	TTCTTTTTAGATGTCGCGAGCTGCG	TGGATGCCAAGATCGTAGAATCATG	1	7942	9713	TFEB	5598	4495	MAPK7
DBDNTAG000053	ADDNTAG004696	Dn-Dn	TTCTTTTTAGATGTCGCGAGCTGCG	AAAAGAGGATGCCACGCTTATGCTG	1	7942	9713	TFEB	5890	8346	RAD51B
DBDNTAG000053	ADDNTAG004698	Dn-Dn	TTCTTTTTAGATGTCGCGAGCTGCG	TGTCTCAAATGACTTTCTTCAGCGT	2	7942	9713	TFEB	64098	9281	PARVG
DBDNTAG000053	ADDNTAG004699	Dn-Dn	TTCTTTTTAGATGTCGCGAGCTGCG	ACCACAGTGACCGGTAGTTTGTTAA	12	7942	9713	TFEB	10579	70302	TACC2
DBDNTAG000053	ADDNTAG004709	Dn-Dn	TTCTTTTTAGATGTCGCGAGCTGCG	CTGGGACGAACTACGTAGCCAAAGC	4	7942	9713	TFEB	6829	12443	SUPT5H
DBDNTAG000053	ADDNTAG004711	Dn-Dn	TTCTTTTTAGATGTCGCGAGCTGCG	CTTCATCTACAGAGTATAAACCTCC	2	7942	9713	TFEB	4149	377	MAX
DBDNTAG000053	ADDNTAG004718	Dn-Dn	TTCTTTTTAGATGTCGCGAGCTGCG	TCGCTTATGCACGGTCACAAGCCCC	4	7942	9713	TFEB	54842	11707	MFSD6
DBDNTAG000053	ADDNTAG004733	Dn-Dn	TTCTTTTTAGATGTCGCGAGCTGCG	GATCAACGATGCTCAGCGGTCTCAT	1	7942	9713	TFEB	2734	71117	GLG1
DBDNTAG000053	ADDNTAG004738	Dn-Dn	TTCTTTTTAGATGTCGCGAGCTGCG	TGGCACTGCCCGATCCGGTGAAACT	1	7942	9713	TFEB	10248	7440	POP7
DBDNTAG000053	ADDNTAG004739	Dn-Dn	TTCTTTTTAGATGTCGCGAGCTGCG	ACCAGCGACTGTTCGTGCGTATAAA	8	7942	9713	TFEB	56097	72003	PCDHGC5
DBDNTAG000053	ADDNTAG004741	Dn-Dn	TTCTTTTTAGATGTCGCGAGCTGCG	GATCTTCGTAGTGCACCGCACCAG	2	7942	9713	TFEB	6477	9727	SIAH1
DBDNTAG000053	ADDNTAG004742	Dn-Dn	TTCTTTTTAGATGTCGCGAGCTGCG	GTGCTGTACCCAGTTCAGGCTGCAG	1	7942	9713	TFEB	1026	3192	CDKN1A
DBDNTAG000053	ADDNTAG004749	Dn-Dn	TTCTTTTTAGATGTCGCGAGCTGCG	GAAAGAGGTGAAACGTAAAGTTAAA	2	7942	9713	TFEB	84984	5119	CEP19
DBDNTAG000053	ADDNTAG004750	Dn-Dn	TTCTTTTTAGATGTCGCGAGCTGCG	CTGCAGTGCTACAACTTTACAAATC	3	7942	9713	TFEB	1124	72004	CHN2
DBDNTAG000053	ADDNTAG004752	Dn-Dn	TTCTTTTTAGATGTCGCGAGCTGCG	CCATTCTCCTGCAGGGCGTGGGCCT	1	7942	9713	TFEB		7194
DBDNTAG000053	ADDNTAG004771	Dn-Dn	TTCTTTTTAGATGTCGCGAGCTGCG	CTTGTGCGGATGCATTCTGCCGACC	3	7942	9713	TFEB	30001	2849	ERO1L
DBDNTAG000053	ADDNTAG004775	Dn-Dn	TTCTTTTTAGATGTCGCGAGCTGCG	TAATAACCAATGCGCTAACAGCTTA	1	7942	9713	TFEB	284004	9651	HEXDC
DBDNTAG000053	ADDNTAG004777	Dn-Dn	TTCTTTTTAGATGTCGCGAGCTGCG	TCATAAATGGAAAGATAGAAACAAA	1	7942	9713	TFEB	55703	70943	DKFZp686D10173
DBDNTAG000053	ADDNTAG004779	Dn-Dn	TTCTTTTTAGATGTCGCGAGCTGCG	CCTCAATAGATCGATACTGAGTAAT	2	7942	9713	TFEB	4194	14319	MDM4
DBDNTAG000053	ADDNTAG004783	Dn-Dn	TTCTTTTTAGATGTCGCGAGCTGCG	ACGGCAACTCCGCAAACACTTCTAA	1	7942	9713	TFEB	56914	71826	OTOR
DBDNTAG000053	ADDNTAG004788	Dn-Dn	TTCTTTTTAGATGTCGCGAGCTGCG	ACATTTAATCAAAAGCTAATATGAG	3	7942	9713	TFEB	1645	3065	AKR1C1
DBDNTAG000053	ADDNTAG004792	Dn-Dn	TTCTTTTTAGATGTCGCGAGCTGCG	CCCGATCTCACGTGTCCCGTTTGCA	6	7942	9713	TFEB	64223	245	MLST8
DBDNTAG000053	ADDNTAG004793	Dn-Dn	TTCTTTTTAGATGTCGCGAGCTGCG	TCCGTTACCCGCTCTGCCTTGATTG	5	7942	9713	TFEB	183	2935	AGT
DBDNTAG000053	ADDNTAG004801	Dn-Dn	TTCTTTTTAGATGTCGCGAGCTGCG	GGAATTACATGTCCAGGTCTACGGA	1	7942	9713	TFEB	8338	12038	HIST2H2AC
DBDNTAG000053	ADDNTAG004802	Dn-Dn	TTCTTTTTAGATGTCGCGAGCTGCG	ATGCGACGAGAACCATTCATGTTAA	1	7942	9713	TFEB	760	614	CA2
DBDNTAG000053	ADDNTAG004803	Dn-Dn	TTCTTTTTAGATGTCGCGAGCTGCG	GTCAACCGTCGAACAAGGACCCTTG	1	7942	9713	TFEB	3702	53009	ITK
DBDNTAG000053	ADDNTAG004816	Dn-Dn	TTCTTTTTAGATGTCGCGAGCTGCG	CTCCTTATCCTGGTGGTGATAGTAA	6	7942	9713	TFEB	7104	6773	TM4SF4
DBDNTAG000053	ADDNTAG004822	Dn-Dn	TTCTTTTTAGATGTCGCGAGCTGCG	ATATCGACTTCATAGGAAGACAGAC	5	7942	9713	TFEB	10076	72039	PTPRU
DBDNTAG000053	ADDNTAG004828	Dn-Dn	TTCTTTTTAGATGTCGCGAGCTGCG	CCAGTGCTTGGTAAGTGAGTCGAAC	2	7942	9713	TFEB	51421	2910	AMOTL2
DBDNTAG000053	ADDNTAG004832	Dn-Dn	TTCTTTTTAGATGTCGCGAGCTGCG	TTCTGCAAATGAAGTTTGCGAGTCC	9	7942	9713	TFEB	2919	540	CXCL1
DBDNTAG000053	ADDNTAG004834	Dn-Dn	TTCTTTTTAGATGTCGCGAGCTGCG	ATACAGATAGACTGTGTCTCCCCCT	1	7942	9713	TFEB	147111	10767	NOTUM
DBDNTAG000053	ADDNTAG004835	Dn-Dn	TTCTTTTTAGATGTCGCGAGCTGCG	GACCCAGGCACAACAACCATAAGAG	2	7942	9713	TFEB	1277	2004	COL1A1
DBDNTAG000053	ADDNTAG004852	Dn-Dn	TTCTTTTTAGATGTCGCGAGCTGCG	CGGTCATAGCAGGCAACTCTCGGCC	5	7942	9713	TFEB	5081	56793	PAX7
DBDNTAG000053	ADDNTAG004858	Dn-Dn	TTCTTTTTAGATGTCGCGAGCTGCG	TCCTCGACATACCGCCCACACTAGT	4	7942	9713	TFEB	80304	10156	C2orf44
DBDNTAG000053	ADDNTAG004859	Dn-Dn	TTCTTTTTAGATGTCGCGAGCTGCG	CCCTGCATGCCGTACATACAGCGAC	1	7942	9713	TFEB	153328	8282	SLC25A48
DBDNTAG000053	ADDNTAG004872	Dn-Dn	TTCTTTTTAGATGTCGCGAGCTGCG	ATTACCGAGATCGTACGCCCGGCAT	6	7942	9713	TFEB	54882	8872	ANKHD1
DBDNTAG000053	ADDNTAG004873	Dn-Dn	TTCTTTTTAGATGTCGCGAGCTGCG	TTAAGCGTCCCGTCCCACCTCGCAT	14	7942	9713	TFEB	79078	3753	C1orf50
DBDNTAG000053	ADDNTAG004891	Dn-Dn	TTCTTTTTAGATGTCGCGAGCTGCG	TACTTCCTCCACCTTCCTAGTGGCT	2	7942	9713	TFEB	23286
DBDNTAG000053	ADDNTAG004892	Dn-Dn	TTCTTTTTAGATGTCGCGAGCTGCG	ACGCTCGATTTTAAGTCTGAGTAAG	3	7942	9713	TFEB	5013	5285	OTX1
DBDNTAG000053	ADDNTAG004898	Dn-Dn	TTCTTTTTAGATGTCGCGAGCTGCG	GACAAATTTCAACAATGATGAAAGT	6	7942	9713	TFEB	55195	54249	C14orf105
DBDNTAG000053	ADDNTAG004901	Dn-Dn	TTCTTTTTAGATGTCGCGAGCTGCG	CTTGTCCGGATGGTGTCAGAACAAT	1	7942	9713	TFEB	1144	71724	CHRND
DBDNTAG000053	ADDNTAG004909	Dn-Dn	TTCTTTTTAGATGTCGCGAGCTGCG	CAGAGGGCTGACTGCTTGCTGTCAG	3	7942	9713	TFEB	26258	939	BLOC1S6
DBDNTAG000053	ADDNTAG004910	Dn-Dn	TTCTTTTTAGATGTCGCGAGCTGCG	ATCGGTAGTGAGAAGATTTGTAATT	2	7942	9713	TFEB	6285	3757	S100B
DBDNTAG000053	ADDNTAG004914	Dn-Dn	TTCTTTTTAGATGTCGCGAGCTGCG	CCCTCCGGCCCCACATCATCCGCCC	3	7942	9713	TFEB	57862	11738	ZNF410
DBDNTAG000053	ADDNTAG004926	Dn-Dn	TTCTTTTTAGATGTCGCGAGCTGCG	CACATGTGACTCATCTTGGTTGCAA	3	7942	9713	TFEB	23193	71204	GANAB
DBDNTAG000053	ADDNTAG004932	Dn-Dn	TTCTTTTTAGATGTCGCGAGCTGCG	GCCCGGATATCCAACAATTTAAAGT	4	7942	9713	TFEB	10847	72182	SRCAP
DBDNTAG000053	ADDNTAG004935	Dn-Dn	TTCTTTTTAGATGTCGCGAGCTGCG	GAATTGATCTACCAGCACTATTCGG	3	7942	9713	TFEB	51440	1235	HPCAL4
DBDNTAG000053	ADDNTAG004940	Dn-Dn	TTCTTTTTAGATGTCGCGAGCTGCG	TATGCGTCTTGACAATTAAAAATGC	1	7942	9713	TFEB	6472	617	SHMT2
DBDNTAG000053	ADDNTAG004942	Dn-Dn	TTCTTTTTAGATGTCGCGAGCTGCG	CCACCCCTAGTCCCCTCTCACACTA	18	7942	9713	TFEB	59349	4623	KLHL12
DBDNTAG000053	ADDNTAG004945	Dn-Dn	TTCTTTTTAGATGTCGCGAGCTGCG	TGATGGACCAGCATGTCTGATGCTA	3	7942	9713	TFEB	26121	54082	PRPF31
DBDNTAG000053	ADDNTAG004959	Dn-Dn	TTCTTTTTAGATGTCGCGAGCTGCG	CCGGCCGGATCTTACCTTCCTAGGA	1	7942	9713	TFEB	81850	70025	KRTAP1-3
DBDNTAG000053	ADDNTAG004960	Dn-Dn	TTCTTTTTAGATGTCGCGAGCTGCG	TGGGCAATGTTCATATATCGTGTAT	1	7942	9713	TFEB	3957	12112	LGALS2
DBDNTAG000053	ADDNTAG004963	Dn-Dn	TTCTTTTTAGATGTCGCGAGCTGCG	ATGCGTTCAGGTAGCATTGCGGGCC	4	7942	9713	TFEB	4952	71311	OCRL
DBDNTAG000053	ADDNTAG004977	Dn-Dn	TTCTTTTTAGATGTCGCGAGCTGCG	ACCACGTCACAGTCTATCAGATGTC	14	7942	9713	TFEB	5534	8316	PPP3R1
DBDNTAG000053	ADDNTAG004982	Dn-Dn	TTCTTTTTAGATGTCGCGAGCTGCG	CTCTAAATCACCGTAGCCCCACCCA	8	7942	9713	TFEB	6373	5588	CXCL11
DBDNTAG000053	ADDNTAG004984	Dn-Dn	TTCTTTTTAGATGTCGCGAGCTGCG	TTTTACTCCGCCGATCCCGTGATAG	2	7942	9713	TFEB	2248	53883	FGF3
DBDNTAG000053	ADDNTAG004985	Dn-Dn	TTCTTTTTAGATGTCGCGAGCTGCG	CTCCTTAGCGGTCGCCCCCCCTAGA	2	7942	9713	TFEB	55805	70192	LRP2BP
DBDNTAG000053	ADDNTAG004986	Dn-Dn	TTCTTTTTAGATGTCGCGAGCTGCG	GGCGCTGTCTACCGTGCTGCCCCAG	5	7942	9713	TFEB	207	5348	AKT1
DBDNTAG000053	ADDNTAG004994	Dn-Dn	TTCTTTTTAGATGTCGCGAGCTGCG	ACGTACGCGGACTACGGCTTTCCAT	7	7942	9713	TFEB	5985	3772	RFC5
DBDNTAG000053	ADDNTAG005001	Dn-Dn	TTCTTTTTAGATGTCGCGAGCTGCG	GCCCCACACACGGGCTACCCACTAA	4	7942	9713	TFEB	54361	10790	WNT4
DBDNTAG000053	ADDNTAG005006	Dn-Dn	TTCTTTTTAGATGTCGCGAGCTGCG	GCACCCTATGCCACCAAAGGTTGAT	2	7942	9713	TFEB	10002	11340	NR2E3
DBDNTAG000053	ADDNTAG005008	Dn-Dn	TTCTTTTTAGATGTCGCGAGCTGCG	AGGCACACCAATACCACCGCATTTC	3	7942	9713	TFEB	83862	2151	TMEM120A
DBDNTAG000053	ADDNTAG005010	Dn-Dn	TTCTTTTTAGATGTCGCGAGCTGCG	ACCCCACCCCGGAGCGCACTACACC	2	7942	9713	TFEB	1840	13582	DTX1
DBDNTAG000053	ADDNTAG005037	Dn-Dn	TTCTTTTTAGATGTCGCGAGCTGCG	GGATGTAAATCACCCTATCATAAAT	3	7942	9713	TFEB	1508	358	CTSB
DBDNTAG000053	ADDNTAG005040	Dn-Dn	TTCTTTTTAGATGTCGCGAGCTGCG	AACTATTAGTACCGAATCGAAGCGA	1	7942	9713	TFEB	7267	70310	TTC3
DBDNTAG000053	ADDNTAG005052	Dn-Dn	TTCTTTTTAGATGTCGCGAGCTGCG	CTTACTCATAGCAGTTAGGACCTGT	4	7942	9713	TFEB	23780	4309	APOL2
DBDNTAG000053	ADDNTAG005065	Dn-Dn	TTCTTTTTAGATGTCGCGAGCTGCG	GCGATCTACTAGCCAAATGTTAAAC	6	7942	9713	TFEB	196264	53857	MPZL3
DBDNTAG000053	ADDNTAG005068	Dn-Dn	TTCTTTTTAGATGTCGCGAGCTGCG	GGCTCCTGATCTTAGCGGGCATCAA	4	7942	9713	TFEB	6117	752	RPA1
DBDNTAG000053	ADDNTAG005073	Dn-Dn	TTCTTTTTAGATGTCGCGAGCTGCG	ACCCCGCTTTGCCACCCCTCCCGCG	1	7942	9713	TFEB	9684	2956	LRRC14
DBDNTAG000053	ADDNTAG005095	Dn-Dn	TTCTTTTTAGATGTCGCGAGCTGCG	ATACCGATTGAGCGAACCTCGCGTA	3	7942	9713	TFEB		13197
DBDNTAG000053	ADDNTAG005097	Dn-Dn	TTCTTTTTAGATGTCGCGAGCTGCG	CAGCCAACAGGTCAGACCCTGAACT	1	7942	9713	TFEB	2208	7302	FCER2
DBDNTAG000053	ADDNTAG005098	Dn-Dn	TTCTTTTTAGATGTCGCGAGCTGCG	AAAGTCCATTCCCTCAATCTTGCAC	5	7942	9713	TFEB	63908	10921	NAPB
DBDNTAG000053	ADDNTAG005100	Dn-Dn	TTCTTTTTAGATGTCGCGAGCTGCG	CCCGTATTATTGTTTAAACGACAGT	3	7942	9713	TFEB	222487	14795	GPR97
DBDNTAG000053	ADDNTAG005104	Dn-Dn	TTCTTTTTAGATGTCGCGAGCTGCG	ACTCCCCCCCGCCTCCCACAGCCAC	3	7942	9713	TFEB	120526	12399	DNAJC24
DBDNTAG000053	ADDNTAG005109	Dn-Dn	TTCTTTTTAGATGTCGCGAGCTGCG	CAGACGGCGGTCCGTGGGAGCTCCG	3	7942	9713	TFEB	5936	9996	RBM4
DBDNTAG000053	ADDNTAG005112	Dn-Dn	TTCTTTTTAGATGTCGCGAGCTGCG	TCGTGTCGCTACCTCCGGCGCCCCC	2	7942	9713	TFEB	4696	12185	NDUFA3
DBDNTAG000053	ADDNTAG005120	Dn-Dn	TTCTTTTTAGATGTCGCGAGCTGCG	CTACCGTGTAAGTTATCATAGTACC	2	7942	9713	TFEB	22820	12314	COPG1
DBDNTAG000053	ADDNTAG005142	Dn-Dn	TTCTTTTTAGATGTCGCGAGCTGCG	GGCATGTACCGGCAAATACGCCTCC	1	7942	9713	TFEB	8504	798	PEX3
DBDNTAG000053	ADDNTAG005145	Dn-Dn	TTCTTTTTAGATGTCGCGAGCTGCG	CAAATATTGGCCCTAGAAGCAATCA	1	7942	9713	TFEB	9368	25	SLC9A3R1
DBDNTAG000053	ADDNTAG005148	Dn-Dn	TTCTTTTTAGATGTCGCGAGCTGCG	CCCGCCCACGCCCTGCCCGCCACTT	1	7942	9713	TFEB	159989	2276	CCDC67
DBDNTAG000053	ADDNTAG005151	Dn-Dn	TTCTTTTTAGATGTCGCGAGCTGCG	TCGATCACGCCCGTTAGGTCTTCTG	2	7942	9713	TFEB	4068	13022	SH2D1A
DBDNTAG000053	ADDNTAG005152	Dn-Dn	TTCTTTTTAGATGTCGCGAGCTGCG	GAGTCGGGGGGTTGCATGATGGTAA	5	7942	9713	TFEB	5970	9032	RELA
DBDNTAG000053	ADDNTAG005156	Dn-Dn	TTCTTTTTAGATGTCGCGAGCTGCG	GGCATCTCGCGTACGCCATCACTCA	1	7942	9713	TFEB	10011
DBDNTAG000053	ADDNTAG005158	Dn-Dn	TTCTTTTTAGATGTCGCGAGCTGCG	GGAGTGTACAATAGCCCAGACGCAA	1	7942	9713	TFEB	201798	10510	TIGD4
DBDNTAG000053	ADDNTAG005161	Dn-Dn	TTCTTTTTAGATGTCGCGAGCTGCG	GTTCTTAACGATCCCCCCAAAATAG	2	7942	9713	TFEB	9063	6490	PIAS2
DBDNTAG000053	ADDNTAG005164	Dn-Dn	TTCTTTTTAGATGTCGCGAGCTGCG	CCGCCGACACACACAACCCGCGAAT	2	7942	9713	TFEB	59338	6102	PLEKHA1
DBDNTAG000053	ADDNTAG005167	Dn-Dn	TTCTTTTTAGATGTCGCGAGCTGCG	CTAGTCCACGCACCAACTGTTTTAT	5	7942	9713	TFEB	441177	71515
DBDNTAG000053	ADDNTAG005172	Dn-Dn	TTCTTTTTAGATGTCGCGAGCTGCG	CGATCACCTTGTTTCCCTTTCATTA	2	7942	9713	TFEB	4878	5718	NPPA
DBDNTAG000053	ADDNTAG005174	Dn-Dn	TTCTTTTTAGATGTCGCGAGCTGCG	TCAAAATTGAAGGAATCGCAAGTGG	1	7942	9713	TFEB	55422	6496	DKFZp686L0787
DBDNTAG000053	ADDNTAG005178	Dn-Dn	TTCTTTTTAGATGTCGCGAGCTGCG	CCCTCTCTCTAACAGTAACCTACAT	2	7942	9713	TFEB	56983	1674	POGLUT1
DBDNTAG000053	ADDNTAG005189	Dn-Dn	TTCTTTTTAGATGTCGCGAGCTGCG	ATCGGTCATATCTCAACGTAAAGGT	1	7942	9713	TFEB	353134
DBDNTAG000053	ADDNTAG005207	Dn-Dn	TTCTTTTTAGATGTCGCGAGCTGCG	CGGTGTTACCCACTTTTAGCACAGA	10	7942	9713	TFEB	59349	4623	KLHL12
DBDNTAG000053	ADDNTAG005211	Dn-Dn	TTCTTTTTAGATGTCGCGAGCTGCG	TGTACTTTCGCTAAGCACAACGCTT	2	7942	9713	TFEB		4865
DBDNTAG000053	ADDNTAG005218	Dn-Dn	TTCTTTTTAGATGTCGCGAGCTGCG	TTAACTTGACTACCGCAAAACGCAG	3	7942	9713	TFEB	605	53866	BCL7A
DBDNTAG000053	ADDNTAG005226	Dn-Dn	TTCTTTTTAGATGTCGCGAGCTGCG	GGATCAGAACAACTGTCGGACCCGG	2	7942	9713	TFEB	284403	7773	WDR62
DBDNTAG000053	ADDNTAG005234	Dn-Dn	TTCTTTTTAGATGTCGCGAGCTGCG	TGGTAATGCCGCGGTGCGCAGTCGT	3	7942	9713	TFEB	1406	3015	CRX
DBDNTAG000053	ADDNTAG005242	Dn-Dn	TTCTTTTTAGATGTCGCGAGCTGCG	TTCTCCCGGCCCCCGTCTGCAATCT	2	7942	9713	TFEB	2253	70172	FGF8
DBDNTAG000053	ADDNTAG005244	Dn-Dn	TTCTTTTTAGATGTCGCGAGCTGCG	AAACTCCAGTACAAGAGCCCGATAA	4	7942	9713	TFEB	19	70284	ABCA1
DBDNTAG000053	ADDNTAG005251	Dn-Dn	TTCTTTTTAGATGTCGCGAGCTGCG	AGAATCAGATCGTTGGCCTTCACTA	1	7942	9713	TFEB	27111	4161	SDCBP2
DBDNTAG000053	ADDNTAG005261	Dn-Dn	TTCTTTTTAGATGTCGCGAGCTGCG	CTTGGTAGGCTTGTAATACCAAAAT	7	7942	9713	TFEB	157506	71203	RDH10
DBDNTAG000053	ADDNTAG005264	Dn-Dn	TTCTTTTTAGATGTCGCGAGCTGCG	CCCATAGCCTTCTATCATCAGTCCC	7	7942	9713	TFEB	5916	71679	NR1B3
DBDNTAG000053	ADDNTAG005278	Dn-Dn	TTCTTTTTAGATGTCGCGAGCTGCG	ATATAGATGGGGAAACAGTGCATTC	2	7942	9713	TFEB	256355	13166
DBDNTAG000053	ADDNTAG005282	Dn-Dn	TTCTTTTTAGATGTCGCGAGCTGCG	CATTCCAAGGAGGAAATGACAATGG	2	7942	9713	TFEB	1445	71469	CSK
DBDNTAG000053	ADDNTAG005287	Dn-Dn	TTCTTTTTAGATGTCGCGAGCTGCG	CTGATACTGAGGGCGCACAATGTAC	5	7942	9713	TFEB	349149
DBDNTAG000053	ADDNTAG005295	Dn-Dn	TTCTTTTTAGATGTCGCGAGCTGCG	TGGTTTTGGAATCAGGTCGCCCAGG	1	7942	9713	TFEB	821	3789	CANX
DBDNTAG000053	ADDNTAG005314	Dn-Dn	TTCTTTTTAGATGTCGCGAGCTGCG	CAGCCTGCGTGTCAGAGGCACGTCC	10	7942	9713	TFEB	4088	4690	SMAD3
DBDNTAG000053	ADDNTAG005320	Dn-Dn	TTCTTTTTAGATGTCGCGAGCTGCG	TTACCCTTACTAATCAAACATGCCC	2	7942	9713	TFEB	8031	2434	NCOA4
DBDNTAG000053	ADDNTAG005330	Dn-Dn	TTCTTTTTAGATGTCGCGAGCTGCG	CGGGACAGAATACCCTTACAAACGT	1	7942	9713	TFEB	50832	54813	TAS2R4
DBDNTAG000053	ADDNTAG005332	Dn-Dn	TTCTTTTTAGATGTCGCGAGCTGCG	ACTTATACTTAAACAAATCGATAAA	19	7942	9713	TFEB	716	11997	C1S
DBDNTAG000053	ADDNTAG005344	Dn-Dn	TTCTTTTTAGATGTCGCGAGCTGCG	CGATACTAATTTGGCACATTCTACG	1	7942	9713	TFEB	57819	6601	LSM2
DBDNTAG000053	ADDNTAG005350	Dn-Dn	TTCTTTTTAGATGTCGCGAGCTGCG	TATTATAGCCAGTTCAGTCACGTGC	1	7942	9713	TFEB	605	53866	BCL7A
DBDNTAG000053	ADDNTAG005355	Dn-Dn	TTCTTTTTAGATGTCGCGAGCTGCG	TAACCCCCCCAACCCTCGCACCCGA	2	7942	9713	TFEB	56605	10340	ERO1LB
DBDNTAG000053	ADDNTAG005358	Dn-Dn	TTCTTTTTAGATGTCGCGAGCTGCG	CAAGTAAGAAGGGAGTATCAAGTTC	3	7942	9713	TFEB	1026	3192	CDKN1A
DBDNTAG000053	ADDNTAG005362	Dn-Dn	TTCTTTTTAGATGTCGCGAGCTGCG	GTAGAAGTGAATTTCAACAAGGCTT	2	7942	9713	TFEB	1832	70298	DSP
DBDNTAG000053	ADDNTAG005372	Dn-Dn	TTCTTTTTAGATGTCGCGAGCTGCG	TCATGACTGCACTCAAATATGATAT	10	7942	9713	TFEB	55681	12400	SCYL2
DBDNTAG000053	ADDNTAG005378	Dn-Dn	TTCTTTTTAGATGTCGCGAGCTGCG	TAAAAAAATATTCTGTAAGAAGTAAA	1	7942	9713	TFEB	51343	6019	FZR1
DBDNTAG000053	ADDNTAG005394	Dn-Dn	TTCTTTTTAGATGTCGCGAGCTGCG	ACTTCGCAACCACTCAAACCGTCCG	5	7942	9713	TFEB	221955	71216	DAGLB
DBDNTAG000053	ADDNTAG005397	Dn-Dn	TTCTTTTTAGATGTCGCGAGCTGCG	CGGACTGCGACTATCCATTGGGTAC	4	7942	9713	TFEB	140690	54781	CTCFL
DBDNTAG000053	ADDNTAG005400	Dn-Dn	TTCTTTTTAGATGTCGCGAGCTGCG	GCTCTTAGGCGGTACATTATTGGAG	2	7942	9713	TFEB	56891	13142	LGALS14
DBDNTAG000053	ADDNTAG005401	Dn-Dn	TTCTTTTTAGATGTCGCGAGCTGCG	CTGAATCCTCGAGAGGGTTGGGGAA	4	7942	9713	TFEB	27183	11412	VPS4A
DBDNTAG000053	ADDNTAG005409	Dn-Dn	TTCTTTTTAGATGTCGCGAGCTGCG	CGCTCCCCCCCACAGTCATGGCTAC	9	7942	9713	TFEB	84954	10052	MPND
DBDNTAG000053	ADDNTAG005420	Dn-Dn	TTCTTTTTAGATGTCGCGAGCTGCG	CGGGCGCTCGCAGAGCCTACTCACG	1	7942	9713	TFEB	1500	392	CTNND1
DBDNTAG000053	ADDNTAG005427	Dn-Dn	TTCTTTTTAGATGTCGCGAGCTGCG	ATGAGTAACGTTAGCCCGAGACCAG	20	7942	9713	TFEB	219539	72008	YPEL4
DBDNTAG000053	ADDNTAG005434	Dn-Dn	TTCTTTTTAGATGTCGCGAGCTGCG	ACCCCCAAAGCGGTATACCGGGCAG	3	7942	9713	TFEB	89857	9706	KLHL6
DBDNTAG000053	ADDNTAG005443	Dn-Dn	TTCTTTTTAGATGTCGCGAGCTGCG	CATGCAATGTGGCATTATCTCAGAC	4	7942	9713	TFEB	10629	4779	TAF6L
DBDNTAG000053	ADDNTAG005450	Dn-Dn	TTCTTTTTAGATGTCGCGAGCTGCG	AGCCCAATTGAAACCATATCGTACT	2	7942	9713	TFEB	6271	5964	S100A1
DBDNTAG000053	ADDNTAG005451	Dn-Dn	TTCTTTTTAGATGTCGCGAGCTGCG	TAAGCAATGAGTAGGGTTCAACACC	2	7942	9713	TFEB	221060	8538	C10orf111
DBDNTAG000053	ADDNTAG005455	Dn-Dn	TTCTTTTTAGATGTCGCGAGCTGCG	TATACCCGTAATACTTAGAACAGA	1	7942	9713	TFEB	375298	70663	CERKL
DBDNTAG000053	ADDNTAG005467	Dn-Dn	TTCTTTTTAGATGTCGCGAGCTGCG	CGACCACATCCCGGTGGGAACACCA	2	7942	9713	TFEB	26119	9194	LDLRAP1
DBDNTAG000053	ADDNTAG005472	Dn-Dn	TTCTTTTTAGATGTCGCGAGCTGCG	GAGCTCCCTACATATTCTCACATAA	6	7942	9713	TFEB	151188	2022	ARL6IP6
DBDNTAG000053	ADDNTAG005473	Dn-Dn	TTCTTTTTAGATGTCGCGAGCTGCG	AGCCCCAACTCTATAATCTAATTTA	1	7942	9713	TFEB	64170	5439	CARD9
DBDNTAG000053	ADDNTAG005478	Dn-Dn	TTCTTTTTAGATGTCGCGAGCTGCG	GTGAACTACGGCGCAAAGTTATTAA	2	7942	9713	TFEB	7439	2492	BEST1
DBDNTAG000053	ADDNTAG005483	Dn-Dn	TTCTTTTTAGATGTCGCGAGCTGCG	TGATATATTCGATAAGACACGTTCA	3	7942	9713	TFEB	8301	71440	PICALM
DBDNTAG000053	ADDNTAG005496	Dn-Dn	TTCTTTTTAGATGTCGCGAGCTGCG	CCTTGTGCAGGCCACAACATAGGG	3	7942	9713	TFEB	539	6684	ATP5O
DBDNTAG000053	ADDNTAG005498	Dn-Dn	TTCTTTTTAGATGTCGCGAGCTGCG	AATCTACTATCAACCCGCGAAGAAG	1	7942	9713	TFEB	113278	6168	SLC52A3
DBDNTAG000053	ADDNTAG005500	Dn-Dn	TTCTTTTTAGATGTCGCGAGCTGCG	TCATCTCCCGGAGTGGATACCTCCG	1	7942	9713	TFEB	3558	14594	IL2
DBDNTAG000053	ADDNTAG005503	Dn-Dn	TTCTTTTTAGATGTCGCGAGCTGCG	TCCTTTTCCTGCACCTCTCTTCAGC	5	7942	9713	TFEB	9659	1651	PDE4DIP
DBDNTAG000053	ADDNTAG005504	Dn-Dn	TTCTTTTTAGATGTCGCGAGCTGCG	CCGCCCAACTCTTTCAAAACCCAAA	1	7942	9713	TFEB	894	6359	CCND2
DBDNTAG000053	ADDNTAG005506	Dn-Dn	TTCTTTTTAGATGTCGCGAGCTGCG	CCGCATCATAGCACCCCTCTTTACC	5	7942	9713	TFEB	148738	12873	HFE2
DBDNTAG000053	ADDNTAG005509	Dn-Dn	TTCTTTTTAGATGTCGCGAGCTGCG	CACGTTGTACCCGGCAGATAAAGTC	2	7942	9713	TFEB	894	6359	CCND2
DBDNTAG000053	ADDNTAG005519	Dn-Dn	TTCTTTTTAGATGTCGCGAGCTGCG	AGTACTGCACAGATCACGGACCTCC	3	7942	9713	TFEB	8767	4886	RIPK2
DBDNTAG000053	ADDNTAG005523	Dn-Dn	TTCTTTTTAGATGTCGCGAGCTGCG	GCTGGCGGCACCCTCCGAACTGAGT	1	7942	9713	TFEB	201798	10510	TIGD4
DBDNTAG000053	ADDNTAG005524	Dn-Dn	TTCTTTTTAGATGTCGCGAGCTGCG	CCAGGGGGATTGAATAACACCGATG	3	7942	9713	TFEB	222643	8470	MUXA
DBDNTAG000053	ADDNTAG005529	Dn-Dn	TTCTTTTTAGATGTCGCGAGCTGCG	GTCTCCATGCATGGACATGAGTATA	7	7942	9713	TFEB	9906	53536	SLC35E2
DBDNTAG000053	ADDNTAG005542	Dn-Dn	TTCTTTTTAGATGTCGCGAGCTGCG	GATTTATTTTATGGCCAAGGTAACC	5	7942	9713	TFEB	57863	9894	CADM3
DBDNTAG000053	ADDNTAG005553	Dn-Dn	TTCTTTTTAGATGTCGCGAGCTGCG	GGTCGTAGAGCGAAATAACAAAGGC	3	7942	9713	TFEB	901	9929	CCNG2
DBDNTAG000053	ADDNTAG005563	Dn-Dn	TTCTTTTTAGATGTCGCGAGCTGCG	AAAACGACGCCTACGCCGGACAACC	3	7942	9713	TFEB	6711	70296	SPTBN1
DBDNTAG000053	ADDNTAG005589	Dn-Dn	TTCTTTTTAGATGTCGCGAGCTGCG	CCGCGCCCGAACTCCAACCCTTCCT	2	7942	9713	TFEB	51564	8955	HDAC7
DBDNTAG000053	ADDNTAG005619	Dn-Dn	TTCTTTTTAGATGTCGCGAGCTGCG	CTCTGCCGCTTACCTGGGTTCTCC	3	7942	9713	TFEB	23126	10876	POGZ
DBDNTAG000053	ADDNTAG005635	Dn-Dn	TTCTTTTTAGATGTCGCGAGCTGCG	TTGCTCCTTTTTGCGCTCACGGTGT	1	7942	9713	TFEB	150684	13160	COMMD1
DBDNTAG000053	ADDNTAG005648	Dn-Dn	TTCTTTTTAGATGTCGCGAGCTGCG	CCGCGAATTATTCCATTGTAGTATC	2	7942	9713	TFEB	84265	3395	POLR3GL
DBDNTAG000053	ADDNTAG005666	Dn-Dn	TTCTTTTTAGATGTCGCGAGCTGCG	CCCAACACCTGTCCTCCTGACAGTC	1	7942	9713	TFEB	622	565	BDH1
DBDNTAG000053	ADDNTAG005668	Dn-Dn	TTCTTTTTAGATGTCGCGAGCTGCG	CCGTCTAAGCGAAGGACAGAAAGAG	8	7942	9713	TFEB	84263	4287	HSDL2
DBDNTAG000053	ADDNTAG005671	Dn-Dn	TTCTTTTTAGATGTCGCGAGCTGCG	AGCCACGTGAACGAATTTGCCAAAA	4	7942	9713	TFEB	10238	1840	DCAF7
DBDNTAG000053	ADDNTAG005673	Dn-Dn	TTCTTTTTAGATGTCGCGAGCTGCG	CGAAACTCAAGCCGGAAACCAGAAG	3	7942	9713	TFEB	56656	53850	OR2S2
DBDNTAG000053	ADDNTAG005675	Dn-Dn	TTCTTTTTAGATGTCGCGAGCTGCG	CCTGATTCATCGCACTCTATGACCA	2	7942	9713	TFEB	80704	9333	SLC19A3
DBDNTAG000053	ADDNTAG005680	Dn-Dn	TTCTTTTTAGATGTCGCGAGCTGCG	AATCTGCGTGGAGTCTCATCACTAA	2	7942	9713	TFEB	10817	2917	FRS3
DBDNTAG000053	ADDNTAG005688	Dn-Dn	TTCTTTTTAGATGTCGCGAGCTGCG	AAGAGACAATGCTTCTTTGAGCAGC	1	7942	9713	TFEB	6385	12920	SDC4
DBDNTAG000053	ADDNTAG005694	Dn-Dn	TTCTTTTTAGATGTCGCGAGCTGCG	GCCGTTTGGTGAAGACCGAACTAAC	4	7942	9713	TFEB	221016	1396
DBDNTAG000053	ADDNTAG005698	Dn-Dn	TTCTTTTTAGATGTCGCGAGCTGCG	CTCGAATCGTCCTACAAGAGATCAC	2	7942	9713	TFEB	4835	5046	NQO2
DBDNTAG000053	ADDNTAG005715	Dn-Dn	TTCTTTTTAGATGTCGCGAGCTGCG	CCTGCGGCGACAAACGGTAGGAATT	1	7942	9713	TFEB	2557	2363	GABRA4
DBDNTAG000053	ADDNTAG005729	Dn-Dn	TTCTTTTTAGATGTCGCGAGCTGCG	CGGGATTGTAACGTGCCCGCAACTC	7	7942	9713	TFEB	2167	5627	FABP4
DBDNTAG000053	ADDNTAG005730	Dn-Dn	TTCTTTTTAGATGTCGCGAGCTGCG	CCCACATGCCGCTAGCCTACTAGAT	1	7942	9713	TFEB	11332	5944	ACOT7
DBDNTAG000053	ADDNTAG005738	Dn-Dn	TTCTTTTTAGATGTCGCGAGCTGCG	CACCTTTTCCGCCACTCTATACTCG	4	7942	9713	TFEB	56605	10340	ERO1LB
DBDNTAG000053	ADDNTAG005740	Dn-Dn	TTCTTTTTAGATGTCGCGAGCTGCG	CGGTAATATTCTTAACAAGTGCCAT	2	7942	9713	TFEB	5979	4203	RET
DBDNTAG000053	ADDNTAG005745	Dn-Dn	TTCTTTTTAGATGTCGCGAGCTGCG	TCTTGACAATTAAAATCATGATACC	4	7942	9713	TFEB	149499	9869	LRRC71
DBDNTAG000053	ADDNTAG005748	Dn-Dn	TTCTTTTTAGATGTCGCGAGCTGCG	CCTCTGGCAAGGGGCTCCCTCAACG	18	7942	9713	TFEB	2810	902	SFN
DBDNTAG000053	ADDNTAG005759	Dn-Dn	TTCTTTTTAGATGTCGCGAGCTGCG	CATCGCACTGAGCTCGCCCCCCCCA	2	7942	9713	TFEB	6500	6671	SKP1
DBDNTAG000053	ADDNTAG005762	Dn-Dn	TTCTTTTTAGATGTCGCGAGCTGCG	GTGGTAATCCTCCCTCACCCCCAGT	3	7942	9713	TFEB	9409	3837	PEX16
DBDNTAG000053	ADDNTAG005766	Dn-Dn	TTCTTTTTAGATGTCGCGAGCTGCG	TCTGGAGTCAGCCCGTGACAGGACT	3	7942	9713	TFEB	8115	3768	TCL1A
DBDNTAG000053	ADDNTAG005768	Dn-Dn	TTCTTTTTAGATGTCGCGAGCTGCG	CACAACTACGCTCAGACGACAATT	2	7942	9713	TFEB	2782	2786	GNB1
DBDNTAG000053	ADDNTAG005771	Dn-Dn	TTCTTTTTAGATGTCGCGAGCTGCG	CTCTCAAGCAACTCGTTTAACACTA	4	7942	9713	TFEB	977	6007	CD151
DBDNTAG000053	ADDNTAG005773	Dn-Dn	TTCTTTTTAGATGTCGCGAGCTGCG	AACATATTCAACTCAAGAATAATGT	4	7942	9713	TFEB	7225	71651	TRPC6
DBDNTAG000053	ADDNTAG005777	Dn-Dn	TTCTTTTTAGATGTCGCGAGCTGCG	CGGTGTTGCACGAGACGGTGCCCTT	1	7942	9713	TFEB	348235	12915	SKA2
DBDNTAG000053	ADDNTAG005782	Dn-Dn	TTCTTTTTAGATGTCGCGAGCTGCG	ATCCTCCTCTGTTTTAGATTACGTG	3	7942	9713	TFEB	6629	10033	SNRPB2
DBDNTAG000053	ADDNTAG005783	Dn-Dn	TTCTTTTTAGATGTCGCGAGCTGCG	GTCGACATCTGAAGATCCAAATAGA	1	7942	9713	TFEB	148738	12873	HFE2
DBDNTAG000053	ADDNTAG005785	Dn-Dn	TTCTTTTTAGATGTCGCGAGCTGCG	AAGCTTATATCAGTAAGCGTGCCGA	4	7942	9713	TFEB	51596	4584	CUTA
DBDNTAG000053	ADDNTAG005794	Dn-Dn	TTCTTTTTAGATGTCGCGAGCTGCG	CGGTGCCAGCCAGTCACGCGTGATG	1	7942	9713	TFEB	6955	8439
DBDNTAG000053	ADDNTAG005798	Dn-Dn	TTCTTTTTAGATGTCGCGAGCTGCG	CCTCTTTCCCAGGCTCCCGTTCATT	5	7942	9713	TFEB	83417	56797	FCRL4
DBDNTAG000053	ADDNTAG005804	Dn-Dn	TTCTTTTTAGATGTCGCGAGCTGCG	CGGTTCCAGAGACCCATTGGCTCGT	1	7942	9713	TFEB	28619	70976
DBDNTAG000053	ADDNTAG005808	Dn-Dn	TTCTTTTTAGATGTCGCGAGCTGCG	AAGAGACGAACATGTAGCTTACTGG	4	7942	9713	TFEB	4781	2723	NFIB
DBDNTAG000053	ADDNTAG005816	Dn-Dn	TTCTTTTTAGATGTCGCGAGCTGCG	CGATCAGGACTCTCAACAAACACAC	9	7942	9713	TFEB	5747	1682	PTK2
DBDNTAG000053	ADDNTAG005819	Dn-Dn	TTCTTTTTAGATGTCGCGAGCTGCG	AATTGTCCGGCTCAGCTGCCGAACG	1	7942	9713	TFEB	8799	645	PEX11B
DBDNTAG000053	ADDNTAG005840	Dn-Dn	TTCTTTTTAGATGTCGCGAGCTGCG	ACTACGATTTGCGACTATGTGTAAC	1	7942	9713	TFEB	222484	10152	LNX2
DBDNTAG000053	ADDNTAG005856	Dn-Dn	TTCTTTTTAGATGTCGCGAGCTGCG	CTTTTGGAAACTTGCTCGTCACAAT	6	7942	9713	TFEB		13197
DBDNTAG000053	ADDNTAG005861	Dn-Dn	TTCTTTTTAGATGTCGCGAGCTGCG	CGCACGCTGACTTCCAACATGGCGT	4	7942	9713	TFEB	665	2427	BNIP3L
DBDNTAG000053	ADDNTAG005870	Dn-Dn	TTCTTTTTAGATGTCGCGAGCTGCG	CACTAGTCCTGTTATATTATATTTT	2	7942	9713	TFEB	149499	9869	LRRC71
DBDNTAG000053	ADDNTAG005875	Dn-Dn	TTCTTTTTAGATGTCGCGAGCTGCG	GATTATATGTGAATGAGAATGGGTT	3	7942	9713	TFEB	7430	5815	EZR
DBDNTAG000053	ADDNTAG005876	Dn-Dn	TTCTTTTTAGATGTCGCGAGCTGCG	TAAGTAAGGATGCCATCCCCGATCG	1	7942	9713	TFEB	7071	2992	KLF10
DBDNTAG000053	ADDNTAG005880	Dn-Dn	TTCTTTTTAGATGTCGCGAGCTGCG	ACTTTTAACCATGGAATCAGTAGAA	3	7942	9713	TFEB	166	53886	AES
DBDNTAG000053	ADDNTAG005887	Dn-Dn	TTCTTTTTAGATGTCGCGAGCTGCG	CCACCGCACCATCTCTCCGAGGCCC	3	7942	9713	TFEB	5873	55086	RAB27A
DBDNTAG000053	ADDNTAG005890	Dn-Dn	TTCTTTTTAGATGTCGCGAGCTGCG	GTCGTCTCCGAGAACCCATTGTCGC	2	7942	9713	TFEB	26538	53871	OR10H2
DBDNTAG000053	ADDNTAG005898	Dn-Dn	TTCTTTTTAGATGTCGCGAGCTGCG	ACGATATCACCATCTCTTTCCGTGT	9	7942	9713	TFEB		13722
DBDNTAG000053	ADDNTAG005912	Dn-Dn	TTCTTTTTAGATGTCGCGAGCTGCG	ATCAAAAATAAACTCATCTGTGCTA	5	7942	9713	TFEB	79190	70633	IRX6
DBDNTAG000053	ADDNTAG005931	Dn-Dn	TTCTTTTTAGATGTCGCGAGCTGCG	ACCGCCTCCGGCGAGGCCCATCACA	1	7942	9713	TFEB	339779	10573	PRR30
DBDNTAG000053	ADDNTAG005933	Dn-Dn	TTCTTTTTAGATGTCGCGAGCTGCG	GGGCTTTAGTACCTGCCGATGATGC	3	7942	9713	TFEB	57711	10770	ZNF529
DBDNTAG000053	ADDNTAG005934	Dn-Dn	TTCTTTTTAGATGTCGCGAGCTGCG	ATGTCTGTCTCCACAAGTAGATACA	1	7942	9713	TFEB	27434	14683	POLM
DBDNTAG000053	ADDNTAG005945	Dn-Dn	TTCTTTTTAGATGTCGCGAGCTGCG	TATACGATATATTTCGCACTTGGA	7	7942	9713	TFEB	733	53849	C8G
DBDNTAG000053	ADDNTAG005952	Dn-Dn	TTCTTTTTAGATGTCGCGAGCTGCG	ATCACATAAGCCGTAGTCGTGATTC	1	7942	9713	TFEB	10579	70302	TACC2
DBDNTAG000053	ADDNTAG005955	Dn-Dn	TTCTTTTTAGATGTCGCGAGCTGCG	AGCAAGCACCAACCTCACCTTGCTG	2	7942	9713	TFEB	5420	71682	PODXL
DBDNTAG000053	ADDNTAG005958	Dn-Dn	TTCTTTTTAGATGTCGCGAGCTGCG	CCGACTCAAACTCCTAATAATAAAA	4	7942	9713	TFEB	54550	467	NECAB2
DBDNTAG000053	ADDNTAG005961	Dn-Dn	TTCTTTTTAGATGTCGCGAGCTGCG	CTCGACAGGTCGCCGGCGGACATCA	25	7942	9713	TFEB	59349	4623	KLHL12
DBDNTAG000053	ADDNTAG005964	Dn-Dn	TTCTTTTTAGATGTCGCGAGCTGCG	TGCAATGACACGTCTTGATAAATAC	1	7942	9713	TFEB	9961	7592	MVP
DBDNTAG000053	ADDNTAG005972	Dn-Dn	TTCTTTTTAGATGTCGCGAGCTGCG	ATATACATTTATATCAAAACGAGAA	1	7942	9713	TFEB	1487	6221	CTBP1
DBDNTAG000053	ADDNTAG005976	Dn-Dn	TTCTTTTTAGATGTCGCGAGCTGCG	TACTGGGATTGTCGTGATCACTCAT	6	7942	9713	TFEB	401260	55078
DBDNTAG000053	ADDNTAG005977	Dn-Dn	TTCTTTTTAGATGTCGCGAGCTGCG	GGCAAGCGTGCTGTGAGCAGAAATA	2	7942	9713	TFEB	5530	8407	PPP3CA
DBDNTAG000053	ADDNTAG005987	Dn-Dn	TTCTTTTTAGATGTCGCGAGCTGCG	ATGTCCGCCTGTGAGATGTATTACT	1	7942	9713	TFEB	84265	3395	POLR3GL
DBDNTAG000053	ADDNTAG005988	Dn-Dn	TTCTTTTTAGATGTCGCGAGCTGCG	TCTCGCAAATCCACCCCAGGGATAG	3	7942	9713	TFEB	400720	53156	ZNF772
DBDNTAG000053	ADDNTAG005995	Dn-Dn	TTCTTTTTAGATGTCGCGAGCTGCG	CAATTAGTAAGCGTCTAACATCCGG	1	7942	9713	TFEB	7071	2992	KLF10
DBDNTAG000053	ADDNTAG006002	Dn-Dn	TTCTTTTTAGATGTCGCGAGCTGCG	ATTAAGCACTTCCTGTAACGAAACC	5	7942	9713	TFEB	284486	53457	THEM5
DBDNTAG000053	ADDNTAG006005	Dn-Dn	TTCTTTTTAGATGTCGCGAGCTGCG	CCACCCACTTAGGCCCTCCTGCCCG	3	7942	9713	TFEB	2287	273	FKBP3
DBDNTAG000053	ADDNTAG006007	Dn-Dn	TTCTTTTTAGATGTCGCGAGCTGCG	TGAAACGCCTGAAACTTCCTAGAGT	1	7942	9713	TFEB	123103	70823	KLHL33
DBDNTAG000053	ADDNTAG006010	Dn-Dn	TTCTTTTTAGATGTCGCGAGCTGCG	ATTAGGTCTAGTACCCAACCTGAAG	3	7942	9713	TFEB	599	53726	BCL2L2
DBDNTAG000053	ADDNTAG006020	Dn-Dn	TTCTTTTTAGATGTCGCGAGCTGCG	CGTCAGATAACATACGATATTATGC	1	7942	9713	TFEB	9735	72156	KNTC1
DBDNTAG000053	ADDNTAG006027	Dn-Dn	TTCTTTTTAGATGTCGCGAGCTGCG	AATCCACCTCTGACGCTACAACAGA	3	7942	9713	TFEB	4188	5143	MDFI
DBDNTAG000053	ADDNTAG006028	Dn-Dn	TTCTTTTTAGATGTCGCGAGCTGCG	GTAGAATATATCCGAAATTTAAGGG	16	7942	9713	TFEB	1990	13904	CELA1
DBDNTAG000053	ADDNTAG006037	Dn-Dn	TTCTTTTTAGATGTCGCGAGCTGCG	TGGATCAGTCTCCAGTTAGGTCTCC	4	7942	9713	TFEB	6277	2788	S100A6
DBDNTAG000053	ADDNTAG006040	Dn-Dn	TTCTTTTTAGATGTCGCGAGCTGCG	GCCTCCAACTTTCCATAACGCGCCA	4	7942	9713	TFEB	81620	6142	CDT1
DBDNTAG000053	ADDNTAG006046	Dn-Dn	TTCTTTTTAGATGTCGCGAGCTGCG	GACCAAAGTTACAGATACACTCCCC	11	7942	9713	TFEB	9112	8956	MTA1
DBDNTAG000053	ADDNTAG006048	Dn-Dn	TTCTTTTTAGATGTCGCGAGCTGCG	GACCCACGACGTTCCAGCAATCGAT	5	7942	9713	TFEB	54838	53132	WBP1L
DBDNTAG000053	ADDNTAG006051	Dn-Dn	TTCTTTTTAGATGTCGCGAGCTGCG	GTCTACCATGACGGGCGATTAGTAG	4	7942	9713	TFEB	55869	11517	HDAC8
DBDNTAG000053	ADDNTAG006057	Dn-Dn	TTCTTTTTAGATGTCGCGAGCTGCG	ACATACAGAGATCAAAGATTGCGTC	4	7942	9713	TFEB	5155	9318	PDGFB
DBDNTAG000053	ADDNTAG006062	Dn-Dn	TTCTTTTTAGATGTCGCGAGCTGCG	ACACCGAGACCCAAGGTTCATTCAG	2	7942	9713	TFEB	10200	5511	MPHOSPH6
DBDNTAG000053	ADDNTAG006074	Dn-Dn	TTCTTTTTAGATGTCGCGAGCTGCG	TGATTACTGTTATTGAGACCTCATG	9	7942	9713	TFEB	221178	52990	SPATA13
DBDNTAG000053	ADDNTAG006077	Dn-Dn	TTCTTTTTAGATGTCGCGAGCTGCG	TTCACGTAAAGTATTTCGAACAACA	10	7942	9713	TFEB	80028	8824	FBXL18
DBDNTAG000053	ADDNTAG006095	Dn-Dn	TTCTTTTTAGATGTCGCGAGCTGCG	CCGGGCGGCTCTGGTGACTCGGTCT	2	7942	9713	TFEB	23281	9746	MTUS2
DBDNTAG000053	ADDNTAG006096	Dn-Dn	TTCTTTTTAGATGTCGCGAGCTGCG	AGCATAATTTTTCTGATCGACTTGC	1	7942	9713	TFEB	140258	53744	KRTAP13-1
DBDNTAG000053	ADDNTAG006097	Dn-Dn	TTCTTTTTAGATGTCGCGAGCTGCG	AAATGTTTATAAGTCTTCTGCGTAA	3	7942	9713	TFEB	694	5844	BTG1
DBDNTAG000053	ADDNTAG006098	Dn-Dn	TTCTTTTTAGATGTCGCGAGCTGCG	ACGTAGCACACACGTAGAGCGTTGG	3	7942	9713	TFEB	11126	7623	CD160
DBDNTAG000053	ADDNTAG006099	Dn-Dn	TTCTTTTTAGATGTCGCGAGCTGCG	AATTCGCGGTCGTAGAAACCCCCTA	1	7942	9713	TFEB	83548	10305	COG3
DBDNTAG000053	ADDNTAG006111	Dn-Dn	TTCTTTTTAGATGTCGCGAGCTGCG	TCGTTTGGGTCTCTCACTCACTCCA	4	7942	9713	TFEB	23310	3003	NCAPD3
DBDNTAG000053	ADDNTAG006122	Dn-Dn	TTCTTTTTAGATGTCGCGAGCTGCG	CCAACACAGTCTTAAAAAATGTGGG	1	7942	9713	TFEB	9341	5658	VAMP3
DBDNTAG000053	ADDNTAG006128	Dn-Dn	TTCTTTTTAGATGTCGCGAGCTGCG	ATTGTTACCCATCTTCATACTCTGA	3	7942	9713	TFEB	2263	71073	FGFR2
DBDNTAG000053	ADDNTAG006129	Dn-Dn	TTCTTTTTAGATGTCGCGAGCTGCG	TTGTATCTTCTTTTACTGCTAAATC	9	7942	9713	TFEB	5824	3171	PEX19
DBDNTAG000053	ADDNTAG006134	Dn-Dn	TTCTTTTTAGATGTCGCGAGCTGCG	GACATTAGCTAACTTTAACGTGGGT	1	7942	9713	TFEB	84140	53030	FAM161A
DBDNTAG000053	ADDNTAG006136	Dn-Dn	TTCTTTTTAGATGTCGCGAGCTGCG	CGTTGCCCAAGACAAGCTATATGAA	2	7942	9713	TFEB	91442	7886	FAAP24
DBDNTAG000053	ADDNTAG006152	Dn-Dn	TTCTTTTTAGATGTCGCGAGCTGCG	TGAGTGGTACAGGAAAATCTATCAT	5	7942	9713	TFEB	2171	605	FABP5
DBDNTAG000053	ADDNTAG006154	Dn-Dn	TTCTTTTTAGATGTCGCGAGCTGCG	CATGAATGCGCCCATCAGAACAAGC	3	7942	9713	TFEB	89857	9706	KLHL6
DBDNTAG000053	ADDNTAG006161	Dn-Dn	TTCTTTTTAGATGTCGCGAGCTGCG	CAAGTGCTTTAGACCAGGCGATGTA	1	7942	9713	TFEB	9641	52921	IKBKE
DBDNTAG000053	ADDNTAG006176	Dn-Dn	TTCTTTTTAGATGTCGCGAGCTGCG	GTTCATGATTAATAAATCAAGGAAA	1	7942	9713	TFEB	729991	9076	MEF2BNB
DBDNTAG000053	ADDNTAG006177	Dn-Dn	TTCTTTTTAGATGTCGCGAGCTGCG	TCCGCATCCTGTCAGTACGTATCGT	4	7942	9713	TFEB	147923	12424	ZNF420
DBDNTAG000053	ADDNTAG006184	Dn-Dn	TTCTTTTTAGATGTCGCGAGCTGCG	CAAACTGACACTCCAGAACGTTAGA	6	7942	9713	TFEB	55270	70983	NUDT15
DBDNTAG000053	ADDNTAG006204	Dn-Dn	TTCTTTTTAGATGTCGCGAGCTGCG	GCACTGCATACGCGATTAAAAAAAG	1	7942	9713	TFEB	113174	1102	SPACIA1
DBDNTAG000053	ADDNTAG006222	Dn-Dn	TTCTTTTTAGATGTCGCGAGCTGCG	TAACATACTTAAAAAATAAAAAGAA	7	7942	9713	TFEB	10218	3771	ANGPTL7
DBDNTAG000053	ADDNTAG006245	Dn-Dn	TTCTTTTTAGATGTCGCGAGCTGCG	CCGCACGTTCAATGGAAATAGTAAT	1	7942	9713	TFEB	7091	71394	TLE4
DBDNTAG000053	ADDNTAG006261	Dn-Dn	TTCTTTTTAGATGTCGCGAGCTGCG	TGGACAATTCACGTTACACATTCTC	5	7942	9713	TFEB	901	9929	CCNG2
DBDNTAG000053	ADDNTAG006265	Dn-Dn	TTCTTTTTAGATGTCGCGAGCTGCG	CTTTGTTATCCGGCAAATGGATAAC	25	7942	9713	TFEB	91663	7002	MYADM
DBDNTAG000053	ADDNTAG006273	Dn-Dn	TTCTTTTTAGATGTCGCGAGCTGCG	TAATGCGCCACACAAGAACAAACTA	2	7942	9713	TFEB	51562	5480	MBIP
DBDNTAG000053	ADDNTAG006283	Dn-Dn	TTCTTTTTAGATGTCGCGAGCTGCG	GCAGACGTCTTTTGCCTTTAAGCCG	1	7942	9713	TFEB	147923	12424	ZNF420
DBDNTAG000053	ADDNTAG006292	Dn-Dn	TTCTTTTTAGATGTCGCGAGCTGCG	GCACCATGAAAATAAACTTAACGCC	5	7942	9713	TFEB	91653	8764	BOC
DBDNTAG000053	ADDNTAG006298	Dn-Dn	TTCTTTTTAGATGTCGCGAGCTGCG	AAACACAAAACAGACCCATGCCTTT	1	7942	9713	TFEB	2246	9975	FGF1
DBDNTAG000053	ADDNTAG006301	Dn-Dn	TTCTTTTTAGATGTCGCGAGCTGCG	TTGAGTACAAACTAAAGCCTGTAAA	4	7942	9713	TFEB	10962	3085	MLLT11
DBDNTAG000053	ADDNTAG006305	Dn-Dn	TTCTTTTTAGATGTCGCGAGCTGCG	ATCGCCTACTGGACATGTAATAATT	11	7942	9713	TFEB	347	4506	APOD
DBDNTAG000053	ADDNTAG006307	Dn-Dn	TTCTTTTTAGATGTCGCGAGCTGCG	AACTAGTCAAAACCTAGCGGGAACA	7	7942	9713	TFEB	55790	10883	CSGALNACT1
DBDNTAG000053	ADDNTAG006316	Dn-Dn	TTCTTTTTAGATGTCGCGAGCTGCG	ACTAATCTCTTGAGTATCTCGATTA	4	7942	9713	TFEB	9175	53107	MAP3K13
DBDNTAG000053	ADDNTAG006319	Dn-Dn	TTCTTTTTAGATGTCGCGAGCTGCG	TCGTTCTGTCATCAGCAGTCTTCGA	8	7942	9713	TFEB	59351	72097	PBOV1
DBDNTAG000053	ADDNTAG006322	Dn-Dn	TTCTTTTTAGATGTCGCGAGCTGCG	TGCAAACCCACTTCTATGCAGGGAG	3	7942	9713	TFEB	1445	71469	CSK
DBDNTAG000053	ADDNTAG006325	Dn-Dn	TTCTTTTTAGATGTCGCGAGCTGCG	CAATGTGAACTTCCTGATAAGCCAA	3	7942	9713	TFEB	85865	7914	GTPBP10
DBDNTAG000053	ADDNTAG006326	Dn-Dn	TTCTTTTTAGATGTCGCGAGCTGCG	AGTACGTTCGACCGTTACTGCGCGA	2	7942	9713	TFEB	2810	902	SFN
DBDNTAG000053	ADDNTAG006329	Dn-Dn	TTCTTTTTAGATGTCGCGAGCTGCG	TTTCTACCCCTAGCCGTTAAGTTTA	1	7942	9713	TFEB	767	776	CA8
DBDNTAG000053	ADDNTAG006350	Dn-Dn	TTCTTTTTAGATGTCGCGAGCTGCG	ATGACCGTAAGACACTGCCCCACGC	6	7942	9713	TFEB	10	7722	NAT2
DBDNTAG000053	ADDNTAG006352	Dn-Dn	TTCTTTTTAGATGTCGCGAGCTGCG	CTATGCAATTGGTCGACCCCTCCGC	7	7942	9713	TFEB	2176	7699	FANCC
DBDNTAG000053	ADDNTAG006366	Dn-Dn	TTCTTTTTAGATGTCGCGAGCTGCG	CGGAAAATATCCTAAATCGACTTGG	7	7942	9713	TFEB		7194
DBDNTAG000053	ADDNTAG006401	Dn-Dn	TTCTTTTTAGATGTCGCGAGCTGCG	ATTCCCGTTCATCACCCCAGCCATC	13	7942	9713	TFEB	9402	8327	GRAP2
DBDNTAG000053	ADDNTAG006404	Dn-Dn	TTCTTTTTAGATGTCGCGAGCTGCG	TAGCGTGAAATTCGAATATCTATTT	1	7942	9713	TFEB	83874	53150	TBC1D10A
DBDNTAG000053	ADDNTAG006422	Dn-Dn	TTCTTTTTAGATGTCGCGAGCTGCG	TAGAGCGGTACGAATTCCTTGAAAG	6	7942	9713	TFEB	25975	10201	EGFL6
DBDNTAG000053	ADDNTAG006432	Dn-Dn	TTCTTTTTAGATGTCGCGAGCTGCG	GGAGGCAGGAAAGCCCGAGTCTAGC	2	7942	9713	TFEB	79892	5222	MCMBP
DBDNTAG000053	ADDNTAG006436	Dn-Dn	TTCTTTTTAGATGTCGCGAGCTGCG	GTTAAGTGTTGCCCTACTAATTGTA	1	7942	9713	TFEB	5824	3171	PEX19
DBDNTAG000053	ADDNTAG006449	Dn-Dn	TTCTTTTTAGATGTCGCGAGCTGCG	ACTCGAAGCTTCCGCACCGCCCGA	2	7942	9713	TFEB	10636	7105	RGS14
DBDNTAG000053	ADDNTAG006469	Dn-Dn	TTCTTTTTAGATGTCGCGAGCTGCG	AGATAGCTCGGTGACGGAGAACAAG	3	7942	9713	TFEB	22806	10016	IKZF3
DBDNTAG000053	ADDNTAG006482	Dn-Dn	TTCTTTTTAGATGTCGCGAGCTGCG	AATGGAAGGAAAAACATAGAAGCGC	2	7942	9713	TFEB	27128	12913	CYTH4
DBDNTAG000053	ADDNTAG006484	Dn-Dn	TTCTTTTTAGATGTCGCGAGCTGCG	GGCTCTCCCTGATCTTTGGGTGACG	1	7942	9713	TFEB	5894	732	RAF1
DBDNTAG000053	ADDNTAG006486	Dn-Dn	TTCTTTTTAGATGTCGCGAGCTGCG	TTGATCCTTACAGACCATATACTAG	2	7942	9713	TFEB	64223	245	MLST8
DBDNTAG000053	ADDNTAG006501	Dn-Dn	TTCTTTTTAGATGTCGCGAGCTGCG	CTACGAAGCACACCTAATCGCCCTT	1	7942	9713	TFEB	5534	8316	PPP3R1
DBDNTAG000053	ADDNTAG006505	Dn-Dn	TTCTTTTTAGATGTCGCGAGCTGCG	GCCCGTTGCCACCGCAGCGTATAAG	6	7942	9713	TFEB	122876	72104	GPHB5
DBDNTAG000053	ADDNTAG006513	Dn-Dn	TTCTTTTTAGATGTCGCGAGCTGCG	CTGTTATGATAATGAGAGTGAAGCG	1	7942	9713	TFEB	8930	6853	MBD4
DBDNTAG000053	ADDNTAG006519	Dn-Dn	TTCTTTTTAGATGTCGCGAGCTGCG	GAACTAGAATAGAGACAAGTAAGGT	1	7942	9713	TFEB	638	3740	BIK
DBDNTAG000053	ADDNTAG006522	Dn-Dn	TTCTTTTTAGATGTCGCGAGCTGCG	AACCGTAACAGTAAACCCCGCCTAA	1	7942	9713	TFEB	5930	13195	RBBP6
DBDNTAG000053	ADDNTAG006527	Dn-Dn	TTCTTTTTAGATGTCGCGAGCTGCG	TCCTTTGGTCCCCATCCTGTGATTG	2	7942	9713	TFEB	54842	11707	MFSD6
DBDNTAG000053	ADDNTAG006529	Dn-Dn	TTCTTTTTAGATGTCGCGAGCTGCG	TCCAGAGGCGCCGACGAGTCCGCCG	4	7942	9713	TFEB	6524	56397	SLC5A2
DBDNTAG000053	ADDNTAG006537	Dn-Dn	TTCTTTTTAGATGTCGCGAGCTGCG	GCGTGGGGTTAGAGTACGTCGCACT	3	7942	9713	TFEB	705	4527	BYSL
DBDNTAG000053	ADDNTAG006544	Dn-Dn	TTCTTTTTAGATGTCGCGAGCTGCG	CCGCCCTCCCTCCTATCCTCGCTCG	7	7942	9713	TFEB	9766	10835	KIAA0247
DBDNTAG000053	ADDNTAG006556	Dn-Dn	TTCTTTTTAGATGTCGCGAGCTGCG	CAACACATTGGGCCGAGATATTGGC	12	7942	9713	TFEB	2629	2	GBA
DBDNTAG000053	ADDNTAG006562	Dn-Dn	TTCTTTTTAGATGTCGCGAGCTGCG	ATACAAGAGTAGCATTTTCTTAAAT	5	7942	9713	TFEB	672	14613	BRCA1
DBDNTAG000053	ADDNTAG006566	Dn-Dn	TTCTTTTTAGATGTCGCGAGCTGCG	GACGCGTCGGTCAGTCGGATGTATC	4	7942	9713	TFEB	5026	10288	P2RX5
DBDNTAG000053	ADDNTAG006577	Dn-Dn	TTCTTTTTAGATGTCGCGAGCTGCG	GCAGCAGCCGAGGCTACCATTCAAA	16	7942	9713	TFEB	360203
DBDNTAG000053	ADDNTAG006581	Dn-Dn	TTCTTTTTAGATGTCGCGAGCTGCG	TAGACGCATTGCTCATCCACCACGC	1	7942	9713	TFEB	64223	245	MLST8
DBDNTAG000053	ADDNTAG006582	Dn-Dn	TTCTTTTTAGATGTCGCGAGCTGCG	AAAATTTGCCGCTCTTGGTCCCGAT	5	7942	9713	TFEB	7203	5319	CCT3
DBDNTAG000053	ADDNTAG006583	Dn-Dn	TTCTTTTTAGATGTCGCGAGCTGCG	GTCATCGACAATGACGGGCATAGAA	3	7942	9713	TFEB	9901	2272	SRGAP3
DBDNTAG000053	ADDNTAG006600	Dn-Dn	TTCTTTTTAGATGTCGCGAGCTGCG	TAATCTCGTCCCTCTAAACAAAAAA	1	7942	9713	TFEB	51530	7186	ZC3HC1
DBDNTAG000053	ADDNTAG006601	Dn-Dn	TTCTTTTTAGATGTCGCGAGCTGCG	GGACCCCAGAGGCTGATTGTGCTTA	2	7942	9713	TFEB	27258	5664	LSM3
DBDNTAG000053	ADDNTAG006604	Dn-Dn	TTCTTTTTAGATGTCGCGAGCTGCG	GTAACCACCTGATACTTCCTAACAC	1	7942	9713	TFEB	55902	6914	ACSS2
DBDNTAG000053	ADDNTAG006606	Dn-Dn	TTCTTTTTAGATGTCGCGAGCTGCG	CAGACAGAGAGAAGCTAGAAACCCA	2	7942	9713	TFEB	7104	6773	TM4SF4
DBDNTAG000053	ADDNTAG006612	Dn-Dn	TTCTTTTTAGATGTCGCGAGCTGCG	CCGAGCCTTTTCTAGCCGAATTTTT	1	7942	9713	TFEB	4958	71148	OMD
DBDNTAG000053	ADDNTAG006621	Dn-Dn	TTCTTTTTAGATGTCGCGAGCTGCG	TAAATTATAGCCTTGTCATTGGACT	1	7942	9713	TFEB	84240	9994	ZCCHC9
DBDNTAG000053	ADDNTAG006627	Dn-Dn	TTCTTTTTAGATGTCGCGAGCTGCG	TATACCCCCACCTGTTCTCGGCTCA	5	7942	9713	TFEB	246	8438	ALOX15
DBDNTAG000053	ADDNTAG006636	Dn-Dn	TTCTTTTTAGATGTCGCGAGCTGCG	CAACATCTTTTCTCGCAGTATGCCA	1	7942	9713	TFEB	9586	10842	CREB5
DBDNTAG000053	ADDNTAG006647	Dn-Dn	TTCTTTTTAGATGTCGCGAGCTGCG	ATAACTGACATTCACTAGTCATATG	1	7942	9713	TFEB	199699	53614	DAND5
DBDNTAG000053	ADDNTAG006671	Dn-Dn	TTCTTTTTAGATGTCGCGAGCTGCG	TACACACCATACAGCCCTGATCTGC	1	7942	9713	TFEB	318	4276	NUDT2
DBDNTAG000053	ADDNTAG006673	Dn-Dn	TTCTTTTTAGATGTCGCGAGCTGCG	TAACTTGCACTTGGTAATAGTAGGC	2	7942	9713	TFEB	29127	10088	RACGAP1
DBDNTAG000053	ADDNTAG006674	Dn-Dn	TTCTTTTTAGATGTCGCGAGCTGCG	TTTGACGCAGGTCTGTTGCTAGTGC	5	7942	9713	TFEB	5936	9996	RBM4
DBDNTAG000053	ADDNTAG006682	Dn-Dn	TTCTTTTTAGATGTCGCGAGCTGCG	TGGTACATCGTTCCCATCTAGATTA	2	7942	9713	TFEB	23543	986	RBFOX2
DBDNTAG000053	ADDNTAG006689	Dn-Dn	TTCTTTTTAGATGTCGCGAGCTGCG	GACGACACCCGACAGTTGCCCGCGG	1	7942	9713	TFEB	55195	54249	C14orf105
DBDNTAG000053	ADDNTAG006695	Dn-Dn	TTCTTTTTAGATGTCGCGAGCTGCG	GACCCCTTTATTCTTAAAGTTGTAA	14	7942	9713	TFEB	79912	7424	PYROXD1
DBDNTAG000053	ADDNTAG006698	Dn-Dn	TTCTTTTTAGATGTCGCGAGCTGCG	CATATCGCACACATAACTCGGACTT	1	7942	9713	TFEB	284716	10253	RIMKLA
DBDNTAG000053	ADDNTAG006702	Dn-Dn	TTCTTTTTAGATGTCGCGAGCTGCG	GTGGCTAGTGAGGCCGCAATAAACT	2	7942	9713	TFEB	31	70275	ACACA
DBDNTAG000053	ADDNTAG006717	Dn-Dn	TTCTTTTTAGATGTCGCGAGCTGCG	TGCGTCTCAGGTAATCATCCTAGAT	9	7942	9713	TFEB	5008	7135	OSM
DBDNTAG000053	ADDNTAG006721	Dn-Dn	TTCTTTTTAGATGTCGCGAGCTGCG	GGGATCATGTCATTTCAATTAGTAA	3	7942	9713	TFEB	4317	71618	MMP8
DBDNTAG000053	ADDNTAG006723	Dn-Dn	TTCTTTTTAGATGTCGCGAGCTGCG	TCAGCACATAGGTTACGGCGTGTGT	1	7942	9713	TFEB	57819	6601	LSM2
DBDNTAG000053	ADDNTAG006735	Dn-Dn	TTCTTTTTAGATGTCGCGAGCTGCG	GGTCCCTTCGATCACCTAGTATACC	1	7942	9713	TFEB	402	7933	ARL2
DBDNTAG000053	ADDNTAG006738	Dn-Dn	TTCTTTTTAGATGTCGCGAGCTGCG	AATCGCGTAGGAGATACAGACAAGG	1	7942	9713	TFEB	153571	71782	C5orf38
DBDNTAG000053	ADDNTAG006742	Dn-Dn	TTCTTTTTAGATGTCGCGAGCTGCG	CACACCCCAGCACACCGGCAACCTA	7	7942	9713	TFEB	3481	5345	IGF2
DBDNTAG000053	ADDNTAG006748	Dn-Dn	TTCTTTTTAGATGTCGCGAGCTGCG	GTAATAGTAGTAATGCACAGTAGCA	3	7942	9713	TFEB	22846	2782	VASH1
DBDNTAG000053	ADDNTAG006754	Dn-Dn	TTCTTTTTAGATGTCGCGAGCTGCG	TAACGAGCTGTTATCCGAACCAAGC	8	7942	9713	TFEB	7188	2239	TRAF5
DBDNTAG000053	ADDNTAG006755	Dn-Dn	TTCTTTTTAGATGTCGCGAGCTGCG	AAGTGCGCTGGGACTATCACAAAAA	1	7942	9713	TFEB	8416	4474	ANXA9
DBDNTAG000053	ADDNTAG006767	Dn-Dn	TTCTTTTTAGATGTCGCGAGCTGCG	CCCCCCGGCCTCACTTACCTACCAA	2	7942	9713	TFEB	4171	4536	MCM2
DBDNTAG000053	ADDNTAG006773	Dn-Dn	TTCTTTTTAGATGTCGCGAGCTGCG	TCAATCTGTAGTCAAGATTTACGTT	2	7942	9713	TFEB	54097	10860	FAM3B
DBDNTAG000053	ADDNTAG006774	Dn-Dn	TTCTTTTTAGATGTCGCGAGCTGCG	CACCCAAGCTACTCCACACTCCGGG	6	7942	9713	TFEB	57590	10378	WDFY1
DBDNTAG000053	ADDNTAG006805	Dn-Dn	TTCTTTTTAGATGTCGCGAGCTGCG	CACCTTGGCCAAGTTGGTAACCACA	1	7942	9713	TFEB	11197	1273	WIF1
DBDNTAG000053	ADDNTAG006816	Dn-Dn	TTCTTTTTAGATGTCGCGAGCTGCG	CTCCCGCCCACCCTCAGAGTAGCGA	1	7942	9713	TFEB	57706	10238	DENND1A
DBDNTAG000053	ADDNTAG006820	Dn-Dn	TTCTTTTTAGATGTCGCGAGCTGCG	AGATCCACCGCTCTAAATACATGGC	3	7942	9713	TFEB	149563	12861	C1orf64
DBDNTAG000053	ADDNTAG006825	Dn-Dn	TTCTTTTTAGATGTCGCGAGCTGCG	CGGACGGTTAGCCTGCTGGGCAGTG	1	7942	9713	TFEB	5995	2877	RGR
DBDNTAG000053	ADDNTAG006828	Dn-Dn	TTCTTTTTAGATGTCGCGAGCTGCG	CCTCGTCCTGTAAATCGCCCCCTCA	2	7942	9713	TFEB	677	577	ZFP36L1
DBDNTAG000053	ADDNTAG006829	Dn-Dn	TTCTTTTTAGATGTCGCGAGCTGCG	AAGAATATCGATGCCACAATCTTCG	5	7942	9713	TFEB	10791	12894	VAMP5
DBDNTAG000053	ADDNTAG006830	Dn-Dn	TTCTTTTTAGATGTCGCGAGCTGCG	GCTTCCCAGCGTACCCGCTCATAAC	5	7942	9713	TFEB	80704	9333	SLC19A3
DBDNTAG000053	ADDNTAG006835	Dn-Dn	TTCTTTTTAGATGTCGCGAGCTGCG	CGTCGCTTATTGTGCACCAGCAGGA	2	7942	9713	TFEB	5156	9079	PDGFRA
DBDNTAG000053	ADDNTAG006846	Dn-Dn	TTCTTTTTAGATGTCGCGAGCTGCG	AACCAAAATAAAATAGAATACGTGA	7	7942	9713	TFEB	55715	4240	DOK4
DBDNTAG000053	ADDNTAG006847	Dn-Dn	TTCTTTTTAGATGTCGCGAGCTGCG	CGCCGTCGTCCTCGCCTAGTCCATC	10	7942	9713	TFEB	23522	70282	MYST4
DBDNTAG000053	ADDNTAG006858	Dn-Dn	TTCTTTTTAGATGTCGCGAGCTGCG	ATGCCGAATACAGATTACAGATAGT	3	7942	9713	TFEB	9452	11300	ITM2A
DBDNTAG000053	ADDNTAG006859	Dn-Dn	TTCTTTTTAGATGTCGCGAGCTGCG	GGCCCTGACAGCCTCTGGTCAGGTA	2	7942	9713	TFEB	79630	12941	C1orf54
DBDNTAG000053	ADDNTAG006863	Dn-Dn	TTCTTTTTAGATGTCGCGAGCTGCG	CGTCAGTCGTCTATGCCTTCCAATT	6	7942	9713	TFEB	92255	52976	LMBRD2
DBDNTAG000053	ADDNTAG006876	Dn-Dn	TTCTTTTTAGATGTCGCGAGCTGCG	CACCGTCAGCTCGGTTCACCCCACC	3	7942	9713	TFEB	161753	11273	ODF3L1
DBDNTAG000053	ADDNTAG006879	Dn-Dn	TTCTTTTTAGATGTCGCGAGCTGCG	AACAGACGGCTAGCACCCGCGACAA	5	7942	9713	TFEB	8724	477	SNX3
DBDNTAG000053	ADDNTAG006895	Dn-Dn	TTCTTTTTAGATGTCGCGAGCTGCG	CCCGCTTGCTTACGCGCTCTGGCTA	1	7942	9713	TFEB	2742	10351	GLRA2
DBDNTAG000053	ADDNTAG006900	Dn-Dn	TTCTTTTTAGATGTCGCGAGCTGCG	GACCCTCCAGTCTGATCTCAAATTA	6	7942	9713	TFEB	149483	55441	CCDC17
DBDNTAG000053	ADDNTAG006926	Dn-Dn	TTCTTTTTAGATGTCGCGAGCTGCG	GGAAGTACGCGTAAACAATATACAT	2	7942	9713	TFEB	8288
DBDNTAG000053	ADDNTAG006931	Dn-Dn	TTCTTTTTAGATGTCGCGAGCTGCG	GCACTTCGACCTCATAGGGAACAAT	3	7942	9713	TFEB	389118	54978	CDHR4
DBDNTAG000053	ADDNTAG006941	Dn-Dn	TTCTTTTTAGATGTCGCGAGCTGCG	GTGACTGTCGCTCGATACTACTCGC	1	7942	9713	TFEB	57540
DBDNTAG000053	ADDNTAG006952	Dn-Dn	TTCTTTTTAGATGTCGCGAGCTGCG	TGACTGGACCTCGTCCGGCCCTGAC	1	7942	9713	TFEB	7866	5250	IFRD2
DBDNTAG000053	ADDNTAG006962	Dn-Dn	TTCTTTTTAGATGTCGCGAGCTGCG	CCGTGCATTGGAAAAAGAATCTCGC	3	7942	9713	TFEB	677	577	ZFP36L1
DBDNTAG000053	ADDNTAG006967	Dn-Dn	TTCTTTTTAGATGTCGCGAGCTGCG	GTAGAAAGATCAAACTTTAAGCCAG	2	7942	9713	TFEB	9776	2708	ATG13
DBDNTAG000053	ADDNTAG006971	Dn-Dn	TTCTTTTTAGATGTCGCGAGCTGCG	TGCTGCAGAAAAAGGCAAGCAAACG	2	7942	9713	TFEB	3119	7190	HLA-DQB1
DBDNTAG000053	ADDNTAG006972	Dn-Dn	TTCTTTTTAGATGTCGCGAGCTGCG	ACCAGGCGAGCAGAATAAAGGACTC	9	7942	9713	TFEB	599	53726	BCL2L2
DBDNTAG000053	ADDNTAG006975	Dn-Dn	TTCTTTTTAGATGTCGCGAGCTGCG	CACGCACTAATTAACGTCTTCTGAG	39	7942	9713	TFEB	55093	4786	WDYHV1
DBDNTAG000053	ADDNTAG006980	Dn-Dn	TTCTTTTTAGATGTCGCGAGCTGCG	TGCTGACTTCGTCTTATGTCGGTAG	7	7942	9713	TFEB	123355	8759	LRRC28
DBDNTAG000053	ADDNTAG006981	Dn-Dn	TTCTTTTTAGATGTCGCGAGCTGCG	CATTCTCAGTTTCTCGTCCCTCAAA	1	7942	9713	TFEB	11332	5944	ACOT7
DBDNTAG000053	ADDNTAG006989	Dn-Dn	TTCTTTTTAGATGTCGCGAGCTGCG	GGCGACTATACGGTTCTACCTCAA	7	7942	9713	TFEB	56983	1674	POGLUT1
DBDNTAG000053	ADDNTAG006999	Dn-Dn	TTCTTTTTAGATGTCGCGAGCTGCG	CTTGCCCACACTCTATCCAACTATG	1	7942	9713	TFEB	759	8328	CA1
DBDNTAG000053	ADDNTAG007007	Dn-Dn	TTCTTTTTAGATGTCGCGAGCTGCG	CCCCCGTTTGCCAGCCACTAGTTTC	1	7942	9713	TFEB	375307	11366	CATIP
DBDNTAG000053	ADDNTAG007009	Dn-Dn	TTCTTTTTAGATGTCGCGAGCTGCG	CCCTCTTAAAGCCCACATACGGCAT	8	7942	9713	TFEB	6472	617	SHMT2
DBDNTAG000053	ADDNTAG007014	Dn-Dn	TTCTTTTTAGATGTCGCGAGCTGCG	CGAAAAATCGTCTCTGAACCTTGAA	1	7942	9713	TFEB	9657	4810	IQCB1
DBDNTAG000053	ADDNTAG007016	Dn-Dn	TTCTTTTTAGATGTCGCGAGCTGCG	TACCCGAACAACTATCGCCATTCCG	1	7942	9713	TFEB	83894	1706	TTC29
DBDNTAG000053	ADDNTAG007018	Dn-Dn	TTCTTTTTAGATGTCGCGAGCTGCG	CGTCGCGCCCGTGGTCCCGGCCCTG	1	7942	9713	TFEB	922	8384	CD5L
DBDNTAG000053	ADDNTAG007034	Dn-Dn	TTCTTTTTAGATGTCGCGAGCTGCG	GCCTCCCATGAGCTCACTGACTTGT	3	7942	9713	TFEB	9650	2118	MTFR1
DBDNTAG000053	ADDNTAG007035	Dn-Dn	TTCTTTTTAGATGTCGCGAGCTGCG	CCTACACTGGCACCGTCACGACACA	5	7942	9713	TFEB	51059	53016	FAM135B
DBDNTAG000053	ADDNTAG007038	Dn-Dn	TTCTTTTTAGATGTCGCGAGCTGCG	GCCAGTTACCGCCCGCCTTTTGTAT	1	7942	9713	TFEB	3181	3981	HNRNPA2B1
DBDNTAG000053	ADDNTAG007039	Dn-Dn	TTCTTTTTAGATGTCGCGAGCTGCG	ACTTGACCAAGTCCCTTAATCGAGC	3	7942	9713	TFEB	57540
DBDNTAG000053	ADDNTAG007045	Dn-Dn	TTCTTTTTAGATGTCGCGAGCTGCG	AAATGCTGTCTTCCGTTCTCTCTGA	2	7942	9713	TFEB	4952	71311	OCRL
DBDNTAG000053	ADDNTAG007054	Dn-Dn	TTCTTTTTAGATGTCGCGAGCTGCG	CCGTTCGATAGCACCTAGACTGCAT	2	7942	9713	TFEB	38	9073	ACAT1
DBDNTAG000053	ADDNTAG007055	Dn-Dn	TTCTTTTTAGATGTCGCGAGCTGCG	CTCCGGCCTGTCCTCAAGGCGCCAT	3	7942	9713	TFEB	64581	9137	DKFZp686L24211
DBDNTAG000053	ADDNTAG007059	Dn-Dn	TTCTTTTTAGATGTCGCGAGCTGCG	GGGTAACCTCCACTCCTCTGCCGGG	1	7942	9713	TFEB	338872	11316	C1QTNF9
DBDNTAG000053	ADDNTAG007069	Dn-Dn	TTCTTTTTAGATGTCGCGAGCTGCG	CCGCGACCAAGTCTGTTTTATCCAC	4	7942	9713	TFEB	64098	9281	PARVG
DBDNTAG000053	ADDNTAG007070	Dn-Dn	TTCTTTTTAGATGTCGCGAGCTGCG	ATGCGAGCCGTGACCCAATGCCCCT	2	7942	9713	TFEB	6278	8048	S100A7
DBDNTAG000053	ADDNTAG007073	Dn-Dn	TTCTTTTTAGATGTCGCGAGCTGCG	AAAGAAAGTAGCGTTATATTAAACT	11	7942	9713	TFEB	56052	3620	ALG1
DBDNTAG000053	ADDNTAG007084	Dn-Dn	TTCTTTTTAGATGTCGCGAGCTGCG	AACCAATTTGACTACCGACTTTAAT	2	7942	9713	TFEB	79058	7905	ASPSCR1
DBDNTAG000053	ADDNTAG007086	Dn-Dn	TTCTTTTTAGATGTCGCGAGCTGCG	AATTGAACAATATCCTTAACGAAAC	6	7942	9713	TFEB	1081	6285	CGA
DBDNTAG000053	ADDNTAG007089	Dn-Dn	TTCTTTTTAGATGTCGCGAGCTGCG	CGTTGTCCCCATCAAAAGTTACATT	2	7942	9713	TFEB	8767	4886	RIPK2
DBDNTAG000053	ADDNTAG007092	Dn-Dn	TTCTTTTTAGATGTCGCGAGCTGCG	CGCCTTCTGAGTGTGCCCTCCTCCT	2	7942	9713	TFEB	84871	54482	AGBL4
DBDNTAG000053	ADDNTAG007099	Dn-Dn	TTCTTTTTAGATGTCGCGAGCTGCG	ACACGTTCGAGTACCAATCTGGAAA	7	7942	9713	TFEB	80344	71201	DCAF11
DBDNTAG000053	ADDNTAG007104	Dn-Dn	TTCTTTTTAGATGTCGCGAGCTGCG	AGGCAGGACTCGGGACGCTGGCGAC	2	7942	9713	TFEB	7490	1923	WT1
DBDNTAG000053	ADDNTAG007105	Dn-Dn	TTCTTTTTAGATGTCGCGAGCTGCG	CCCCCCCATCGACTGCACATCACGC	1	7942	9713	TFEB	487
DBDNTAG000053	ADDNTAG007117	Dn-Dn	TTCTTTTTAGATGTCGCGAGCTGCG	TCACATTCCAGCTAGTCAGTATTCT	1	7942	9713	TFEB	389	5220	RHOC
DBDNTAG000053	ADDNTAG007122	Dn-Dn	TTCTTTTTAGATGTCGCGAGCTGCG	CGCGACCATGGCCATCCGCCAGATA	12	7942	9713	TFEB	64760	686	FAM160B2
DBDNTAG000053	ADDNTAG007124	Dn-Dn	TTCTTTTTAGATGTCGCGAGCTGCG	ACCGATTCCGACACGCTGCGTTCA	5	7942	9713	TFEB	10022	71794	INSL5
DBDNTAG000053	ADDNTAG007125	Dn-Dn	TTCTTTTTAGATGTCGCGAGCTGCG	TGAATGCAAATATGCCAGACGTAAC	10	7942	9713	TFEB	343071	71995
DBDNTAG000053	ADDNTAG007127	Dn-Dn	TTCTTTTTAGATGTCGCGAGCTGCG	GAAAACGCTATCGCTGTCTATGAAA	2	7942	9713	TFEB	54657	56607	UGT1A4
DBDNTAG000053	ADDNTAG007135	Dn-Dn	TTCTTTTTAGATGTCGCGAGCTGCG	CCGTCAAATACATCTCTAGACACAT	11	7942	9713	TFEB	29035	53713	C16orf72
DBDNTAG000053	ADDNTAG007138	Dn-Dn	TTCTTTTTAGATGTCGCGAGCTGCG	GTGGCAGAAGTATGCAAGATCACCC	3	7942	9713	TFEB	1643	3586	DDB2
DBDNTAG000053	ADDNTAG007139	Dn-Dn	TTCTTTTTAGATGTCGCGAGCTGCG	CCCCGATCCTCGCAAGATTAAATGC	8	7942	9713	TFEB	2564	10957	GABRE
DBDNTAG000053	ADDNTAG007145	Dn-Dn	TTCTTTTTAGATGTCGCGAGCTGCG	CTAGGGAACCAGATTTGCGTAGCGT	4	7942	9713	TFEB	57715	8604	SEMA4G
DBDNTAG000053	ADDNTAG007161	Dn-Dn	TTCTTTTTAGATGTCGCGAGCTGCG	TGCCACTATCCCATTGAGCGAAAAT	3	7942	9713	TFEB	80304	10156	C2orf44
DBDNTAG000053	ADDNTAG007178	Dn-Dn	TTCTTTTTAGATGTCGCGAGCTGCG	CGGCAAAAGTCCGGAGGTGCACACA	1	7942	9713	TFEB	27086	8945	FOXP1
DBDNTAG000053	ADDNTAG007179	Dn-Dn	TTCTTTTTAGATGTCGCGAGCTGCG	CCAGGGCCCCCCGTACCTCCCGTCC	5	7942	9713	TFEB	4781	2723	NFIB
DBDNTAG000053	ADDNTAG007191	Dn-Dn	TTCTTTTTAGATGTCGCGAGCTGCG	AATCAATAACTAAGGGTTGACGCCG	3	7942	9713	TFEB	55885	1184	LMO3
DBDNTAG000053	ADDNTAG007192	Dn-Dn	TTCTTTTTAGATGTCGCGAGCTGCG	GACCATACAAACCAAATGTTAACTG	7	7942	9713	TFEB	347	4506	APOD
DBDNTAG000053	ADDNTAG007202	Dn-Dn	TTCTTTTTAGATGTCGCGAGCTGCG	TACGAAGAGTAAAAGCGGAAACCGC	8	7942	9713	TFEB	1879	11153	EBF1
DBDNTAG000053	ADDNTAG007203	Dn-Dn	TTCTTTTTAGATGTCGCGAGCTGCG	TCCCCACAGACTAAAACTCGAATAG	2	7942	9713	TFEB	341676	71435	NEK5
DBDNTAG000053	ADDNTAG007204	Dn-Dn	TTCTTTTTAGATGTCGCGAGCTGCG	ATCGCACCGTGGCCTGACGGGATCA	2	7942	9713	TFEB	23170	3479	TTLL12
DBDNTAG000053	ADDNTAG007206	Dn-Dn	TTCTTTTTAGATGTCGCGAGCTGCG	CCAAAATTGAGTGTTATGAATACAG	7	7942	9713	TFEB	84871	54482	AGBL4
DBDNTAG000053	ADDNTAG007217	Dn-Dn	TTCTTTTTAGATGTCGCGAGCTGCG	CGGTCCTATATCGCCATGATCCGTC	4	7942	9713	TFEB	677	577	ZFP36L1
DBDNTAG000053	ADDNTAG007225	Dn-Dn	TTCTTTTTAGATGTCGCGAGCTGCG	TCGCACATCCCCCACTCTATCCATT	8	7942	9713	TFEB	117157	12269	SH2D1B
DBDNTAG000053	ADDNTAG007231	Dn-Dn	TTCTTTTTAGATGTCGCGAGCTGCG	CCTCTAAATGGCATCGATACGAGTG	10	7942	9713	TFEB	3959	4002	LGALS3BP
DBDNTAG000053	ADDNTAG007257	Dn-Dn	TTCTTTTTAGATGTCGCGAGCTGCG	AATATCTTGTACGCAGCAGTCCTGG	1	7942	9713	TFEB	23281	9746	MTUS2
DBDNTAG000053	ADDNTAG007265	Dn-Dn	TTCTTTTTAGATGTCGCGAGCTGCG	CGGCTAAGCCGGCCCAAATAGACAA	5	7942	9713	TFEB	64170	5439	CARD9
DBDNTAG000053	ADDNTAG007271	Dn-Dn	TTCTTTTTAGATGTCGCGAGCTGCG	ACAAGCATACAACGTTTAGAGAACC	3	7942	9713	TFEB	2584	3414	GALK1
DBDNTAG000053	ADDNTAG007274	Dn-Dn	TTCTTTTTAGATGTCGCGAGCTGCG	ACCCGGCAGAAATCGAAAATCCTAC	5	7942	9713	TFEB	10186	12995	LHFP
DBDNTAG000053	ADDNTAG007280	Dn-Dn	TTCTTTTTAGATGTCGCGAGCTGCG	TCGTACTCGTGGGAAGTCGTCGCAC	4	7942	9713	TFEB	758	9558	MPPED1
DBDNTAG000053	ADDNTAG007282	Dn-Dn	TTCTTTTTAGATGTCGCGAGCTGCG	CGCACTAGAACCTGTCACCAACAGA	4	7942	9713	TFEB	339221	11341	ENPP7
DBDNTAG000053	ADDNTAG007283	Dn-Dn	TTCTTTTTAGATGTCGCGAGCTGCG	TCCAGAAAACTAGTCCCGAATAAGT	9	7942	9713	TFEB	5364	56437	PLXNB1
DBDNTAG000053	ADDNTAG007285	Dn-Dn	TTCTTTTTAGATGTCGCGAGCTGCG	CGACGAGAAGCGTATTAAGTGTATA	3	7942	9713	TFEB	79023	2716	NUP37
DBDNTAG000053	ADDNTAG007286	Dn-Dn	TTCTTTTTAGATGTCGCGAGCTGCG	CAGGCTCCGATAACGCAATCTTATG	5	7942	9713	TFEB	5524	5888	PPP2R4
DBDNTAG000053	ADDNTAG007295	Dn-Dn	TTCTTTTTAGATGTCGCGAGCTGCG	AAATCAGTGATGAAGTTGATGAACT	3	7942	9713	TFEB	9949	10837	AMMECR1
DBDNTAG000053	ADDNTAG007296	Dn-Dn	TTCTTTTTAGATGTCGCGAGCTGCG	CGCGGGCAGCTACCCCAGCGTGCCT	2	7942	9713	TFEB	54535	53053	CCHCR1
DBDNTAG000053	ADDNTAG007298	Dn-Dn	TTCTTTTTAGATGTCGCGAGCTGCG	TACAACTTCTACACTCAAGCGTTAT	4	7942	9713	TFEB	57590	10378	WDFY1
DBDNTAG000053	ADDNTAG007301	Dn-Dn	TTCTTTTTAGATGTCGCGAGCTGCG	AAATGATGCATTATCGATTCACAAT	2	7942	9713	TFEB	8787	54011	RGS9
DBDNTAG000053	ADDNTAG007310	Dn-Dn	TTCTTTTTAGATGTCGCGAGCTGCG	CCACATCCGGTTATGAATGTGCCTA	1	7942	9713	TFEB	2353	4345	FOS
DBDNTAG000053	ADDNTAG007313	Dn-Dn	TTCTTTTTAGATGTCGCGAGCTGCG	CTTACCCCACGCCTGGGCGTGGCCT	1	7942	9713	TFEB	2993	5645	GYPA
DBDNTAG000053	ADDNTAG007315	Dn-Dn	TTCTTTTTAGATGTCGCGAGCTGCG	AGTCAATTCCAGATCTACGGACGGT	7	7942	9713	TFEB	1616	52987	DAXX
DBDNTAG000053	ADDNTAG007319	Dn-Dn	TTCTTTTTAGATGTCGCGAGCTGCG	GGATAATGGCGCTTTGTTATGCAGA	3	7942	9713	TFEB	10286	5562	BCAS2
DBDNTAG000053	ADDNTAG007322	Dn-Dn	TTCTTTTTAGATGTCGCGAGCTGCG	ATGGGACTCTCCACTATGAATATCC	2	7942	9713	TFEB	10483	2719	SEC23B
DBDNTAG000053	ADDNTAG007337	Dn-Dn	TTCTTTTTAGATGTCGCGAGCTGCG	TCTGGACATGCCGTGTAGGCGAAAA	2	7942	9713	TFEB	7341	4586	SUMO1
DBDNTAG000053	ADDNTAG007341	Dn-Dn	TTCTTTTTAGATGTCGCGAGCTGCG	AAATCCAGGCCCGTTACGTCGCCCT	1	7942	9713	TFEB	472	14270	ATM
DBDNTAG000053	ADDNTAG007354	Dn-Dn	TTCTTTTTAGATGTCGCGAGCTGCG	AGCGAGATTGTGGAAAGCACAATGG	3	7942	9713	TFEB	4191	3859	MDH2
DBDNTAG000053	ADDNTAG007358	Dn-Dn	TTCTTTTTAGATGTCGCGAGCTGCG	AGGCGACCCGAGCGCGTTGTCCTCG	3	7942	9713	TFEB	821	3789	CANX
DBDNTAG000053	ADDNTAG007359	Dn-Dn	TTCTTTTTAGATGTCGCGAGCTGCG	CCACTGTGTACACACAAGCTTAACA	1	7942	9713	TFEB	27125	8778	AFF4
DBDNTAG000053	ADDNTAG007362	Dn-Dn	TTCTTTTTAGATGTCGCGAGCTGCG	TAGATAGGCATATATTACGTTTCAT	3	7942	9713	TFEB	115330	7324	GPR146
DBDNTAG000053	ADDNTAG007363	Dn-Dn	TTCTTTTTAGATGTCGCGAGCTGCG	GTTTATAAACCTATACCCCTTTATC	2	7942	9713	TFEB	60672	4538	MIIP
DBDNTAG000053	ADDNTAG007373	Dn-Dn	TTCTTTTTAGATGTCGCGAGCTGCG	TGGACTAGGGCGGCCCAATTATACG	2	7942	9713	TFEB	200909	52811	HTR3D
DBDNTAG000053	ADDNTAG007376	Dn-Dn	TTCTTTTTAGATGTCGCGAGCTGCG	ATCATATATAAAGATACTGTGAATA	5	7942	9713	TFEB	567	10041	B2M
DBDNTAG000053	ADDNTAG007394	Dn-Dn	TTCTTTTTAGATGTCGCGAGCTGCG	ACATCTAATTCCGATCCTCCAACGG	1	7942	9713	TFEB	84866	11720	TMEM25
DBDNTAG000053	ADDNTAG007395	Dn-Dn	TTCTTTTTAGATGTCGCGAGCTGCG	ACAATCGCTAAATCGGATAAAAGA	14	7942	9713	TFEB	8563	6106	THOC5
DBDNTAG000053	ADDNTAG007402	Dn-Dn	TTCTTTTTAGATGTCGCGAGCTGCG	TCTGTATAACATGCAGCACTGCTCC	2	7942	9713	TFEB	253152	11332	EPHX4
DBDNTAG000053	ADDNTAG007411	Dn-Dn	TTCTTTTTAGATGTCGCGAGCTGCG	TTAGGCCGATTGCTATCATTATACT	6	7942	9713	TFEB	123811	13027	FOPNL
DBDNTAG000053	ADDNTAG007413	Dn-Dn	TTCTTTTTAGATGTCGCGAGCTGCG	TCTTATCACGAGGATGACACGTTAA	6	7942	9713	TFEB	1133	10557	CHRM5
DBDNTAG000053	ADDNTAG007427	Dn-Dn	TTCTTTTTAGATGTCGCGAGCTGCG	TCCGACGAGAGAAATTTCCAAGTTT	17	7942	9713	TFEB	50853	3375	VILL
DBDNTAG000053	ADDNTAG007430	Dn-Dn	TTCTTTTTAGATGTCGCGAGCTGCG	CATACAAGCATTCCATTTTTTAATG	7	7942	9713	TFEB	4589	8366	MUC7
DBDNTAG000053	ADDNTAG007433	Dn-Dn	TTCTTTTTAGATGTCGCGAGCTGCG	GAATGTTGACCAAGGCATTGCGCGA	4	7942	9713	TFEB	255426	10942	RASGEF1C
DBDNTAG000053	ADDNTAG007434	Dn-Dn	TTCTTTTTAGATGTCGCGAGCTGCG	CATGCGAGCAAATCGCATTTTCCCC	11	7942	9713	TFEB	3860	54296	KRT13
DBDNTAG000053	ADDNTAG007436	Dn-Dn	TTCTTTTTAGATGTCGCGAGCTGCG	TGCTTTACGACCCAAATACGGACGT	6	7942	9713	TFEB	3084	8921	NRG1
DBDNTAG000053	ADDNTAG007457	Dn-Dn	TTCTTTTTAGATGTCGCGAGCTGCG	AAACGGAACATATGCCACCTTGGCC	13	7942	9713	TFEB	23429	1644	RYBP
DBDNTAG000053	ADDNTAG007476	Dn-Dn	TTCTTTTTAGATGTCGCGAGCTGCG	GCCCTCCGCTCAACGTCTAAAGCCC	3	7942	9713	TFEB	91442	7886	FAAP24
DBDNTAG000053	ADDNTAG007479	Dn-Dn	TTCTTTTTAGATGTCGCGAGCTGCG	ACCAGGAGGTACAACCCCACTAACA	3	7942	9713	TFEB	7920	8110	BAT5
DBDNTAG000053	ADDNTAG007483	Dn-Dn	TTCTTTTTAGATGTCGCGAGCTGCG	GTCCCACAATCCGATAGAGAGCACC	3	7942	9713	TFEB	149483	55441	CCDC17
DBDNTAG000053	ADDNTAG007488	Dn-Dn	TTCTTTTTAGATGTCGCGAGCTGCG	CAGCGTGGAACGAATATATAAACCT	4	7942	9713	TFEB	63908	10921	NAPB
DBDNTAG000053	ADDNTAG007489	Dn-Dn	TTCTTTTTAGATGTCGCGAGCTGCG	TAAAAGTTCAATTGCGTCCTCGGCC	11	7942	9713	TFEB	201562	10939	PTPLB
DBDNTAG000053	ADDNTAG007496	Dn-Dn	TTCTTTTTAGATGTCGCGAGCTGCG	GAATGGATCGCTGATCGCCAGCCA	5	7942	9713	TFEB	7555	157	CNBP
DBDNTAG000053	ADDNTAG007497	Dn-Dn	TTCTTTTTAGATGTCGCGAGCTGCG	GTGCTTGTAGGCAGTTTCATAACAA	1	7942	9713	TFEB	53841	71555	MUPCDH
DBDNTAG000053	ADDNTAG007500	Dn-Dn	TTCTTTTTAGATGTCGCGAGCTGCG	TCGCGCGATGTCACGATTTACGGTT	1	7942	9713	TFEB	91653	8764	BOC
DBDNTAG000053	ADDNTAG007509	Dn-Dn	TTCTTTTTAGATGTCGCGAGCTGCG	TGAAGTCATTCGCGCATGATAAGCA	2	7942	9713	TFEB	266553	53708
DBDNTAG000053	ADDNTAG007511	Dn-Dn	TTCTTTTTAGATGTCGCGAGCTGCG	GACCAGAACAAAAATAATATCGTTA	6	7942	9713	TFEB	27043	71242	PELP1
DBDNTAG000053	ADDNTAG007516	Dn-Dn	TTCTTTTTAGATGTCGCGAGCTGCG	CCCCGTCCCGTGGAGCACCAA	1	7942	9713	TFEB	5008	7135	OSM
DBDNTAG000053	ADDNTAG007533	Dn-Dn	TTCTTTTTAGATGTCGCGAGCTGCG	GTTTAGAGATCGTGCGTTATGTCCC	2	7942	9713	TFEB	7264	3805	TSTA3
DBDNTAG000053	ADDNTAG007535	Dn-Dn	TTCTTTTTAGATGTCGCGAGCTGCG	TCCATATCTACCAAGTTTACCCTTG	2	7942	9713	TFEB	29902	496	FAM216A
DBDNTAG000053	ADDNTAG007545	Dn-Dn	TTCTTTTTAGATGTCGCGAGCTGCG	TGGATGAATGTCAGACTTGATTGGA	2	7942	9713	TFEB	149563	12861	C1orf64
DBDNTAG000053	ADDNTAG007551	Dn-Dn	TTCTTTTTAGATGTCGCGAGCTGCG	TATAGGAAGCGTCAGGCACGAACGA	1	7942	9713	TFEB	5452	5068	POU2F2
DBDNTAG000053	ADDNTAG007554	Dn-Dn	TTCTTTTTAGATGTCGCGAGCTGCG	CCCTCCGTACGTTACAGGTATAAGTCAAA	2	7942	9713	TFEB	25940	53266	FAM98A
DBDNTAG000053	ADDNTAG007560	Dn-Dn	TTCTTTTTAGATGTCGCGAGCTGCG	CATATCGGTCTACTCCCCCCGCTTA	1	7942	9713	TFEB	56655	13516	POLE4
DBDNTAG000053	ADDNTAG007562	Dn-Dn	TTCTTTTTAGATGTCGCGAGCTGCG	CCACCGCGCCACTTACTTACTACAC	6	7942	9713	TFEB	2623	6313	GATA1
DBDNTAG000053	ADDNTAG007565	Dn-Dn	TTCTTTTTAGATGTCGCGAGCTGCG	TCATTCTCGGTTCGGCTCAGTGAAC	4	7942	9713	TFEB	80052	71863
DBDNTAG000053	ADDNTAG007567	Dn-Dn	TTCTTTTTAGATGTCGCGAGCTGCG	CTCCCCATCGAACATCCAGGAGCAC	6	7942	9713	TFEB	6331	70308	SCN5A
DBDNTAG000053	ADDNTAG007570	Dn-Dn	TTCTTTTTAGATGTCGCGAGCTGCG	ACTCGCCACGTACCGTACGGATGCT	1	7942	9713	TFEB	2566	71559	GABRG2
DBDNTAG000053	ADDNTAG007573	Dn-Dn	TTCTTTTTAGATGTCGCGAGCTGCG	CCGCCCCTTTCCTCAGCCATACGTT	4	7942	9713	TFEB	80723	1149	SLC35G2
DBDNTAG000053	ADDNTAG007575	Dn-Dn	TTCTTTTTAGATGTCGCGAGCTGCG	CGGGTCGGCACACGATACTTTGTCT	7	7942	9713	TFEB	64928	12298	MRPL14
DBDNTAG000053	ADDNTAG007576	Dn-Dn	TTCTTTTTAGATGTCGCGAGCTGCG	GCCACCATCGACGTATTTCCCCGAG	2	7942	9713	TFEB	2993	5645	GYPA
DBDNTAG000053	ADDNTAG007577	Dn-Dn	TTCTTTTTAGATGTCGCGAGCTGCG	CACCGCGGTCTTTGAGGGGTCTGAT	5	7942	9713	TFEB	5970	9032	RELA
DBDNTAG000053	ADDNTAG007581	Dn-Dn	TTCTTTTTAGATGTCGCGAGCTGCG	GTTCGCTCGGAATCACGGAATAGGA	10	7942	9713	TFEB	10096	10695	ACTR3
DBDNTAG000053	ADDNTAG007585	Dn-Dn	TTCTTTTTAGATGTCGCGAGCTGCG	TTGACAGTATCCGCAGGCTCAAGCA	1	7942	9713	TFEB	4086	3782	SMAD1
DBDNTAG000053	ADDNTAG007587	Dn-Dn	TTCTTTTTAGATGTCGCGAGCTGCG	TCAGGCCGCCTGCCGAGATCAAAAG	1	7942	9713	TFEB	27129	4955	HSPB7
DBDNTAG000053	ADDNTAG007600	Dn-Dn	TTCTTTTTAGATGTCGCGAGCTGCG	ACCGAAACTCAACACAAAACATAAC	13	7942	9713	TFEB	51705	12886	EMCN
DBDNTAG000053	ADDNTAG007612	Dn-Dn	TTCTTTTTAGATGTCGCGAGCTGCG	ATATAATCTCGATCTGATTATGACA	4	7942	9713	TFEB	51318	13006	MRPL35
DBDNTAG000053	ADDNTAG007615	Dn-Dn	TTCTTTTTAGATGTCGCGAGCTGCG	AGACACAAGAGGCTTGAACATGTCA	7	7942	9713	TFEB	219539	72008	YPEL4
DBDNTAG000053	ADDNTAG007632	Dn-Dn	TTCTTTTTAGATGTCGCGAGCTGCG	CCTGAGGGCCTTCAAACTTAGCCAA	1	7942	9713	TFEB	2962	3310	GTF2F1
DBDNTAG000053	ADDNTAG007639	Dn-Dn	TTCTTTTTAGATGTCGCGAGCTGCG	GCAGCAATCGAATACGCTAGAATCT	1	7942	9713	TFEB	8639	11637	AOC3
DBDNTAG000053	ADDNTAG007647	Dn-Dn	TTCTTTTTAGATGTCGCGAGCTGCG	TCCGCCCTAGAGGCGAGCTAAATGC	1	7942	9713	TFEB	9600	2597	PITPNM1
DBDNTAG000053	ADDNTAG007656	Dn-Dn	TTCTTTTTAGATGTCGCGAGCTGCG	CTCCAACCCCTTGCTCTCACTCGAC	5	7942	9713	TFEB	57654	12601	UVSSA
DBDNTAG000053	ADDNTAG007671	Dn-Dn	TTCTTTTTAGATGTCGCGAGCTGCG	CTACCCAGAGTATCCTCCCACTCTC	1	7942	9713	TFEB	8611	11277	PPAP2A
DBDNTAG000053	ADDNTAG007672	Dn-Dn	TTCTTTTTAGATGTCGCGAGCTGCG	GCCCTGGCCCGTCCCCTCCTTGGCG	6	7942	9713	TFEB	131034	6508	CPNE4
DBDNTAG000053	ADDNTAG007677	Dn-Dn	TTCTTTTTAGATGTCGCGAGCTGCG	CATCGTATAGTGGTTCTGAATAGAC	4	7942	9713	TFEB	8685	7750	MARCO
DBDNTAG000053	ADDNTAG007688	Dn-Dn	TTCTTTTTAGATGTCGCGAGCTGCG	CGCCGAGTTGAGAACATCAAGTCGA	1	7942	9713	TFEB	390748
DBDNTAG000053	ADDNTAG007689	Dn-Dn	TTCTTTTTAGATGTCGCGAGCTGCG	TAATGCTAAGCGTGGTGGACCCTGT	5	7942	9713	TFEB	8338	12038	HIST2H2AC
DBDNTAG000053	ADDNTAG007700	Dn-Dn	TTCTTTTTAGATGTCGCGAGCTGCG	CAGAAGAGGTTGAGAAAAATACTG	5	7942	9713	TFEB	6285	3757	S100B
DBDNTAG000053	ADDNTAG007704	Dn-Dn	TTCTTTTTAGATGTCGCGAGCTGCG	CGCCCTACCTTCCCCACTTCATTTT	1	7942	9713	TFEB	203054	8786	ADCK5
DBDNTAG000053	ADDNTAG007706	Dn-Dn	TTCTTTTTAGATGTCGCGAGCTGCG	TCCGTATTGGAGTACAAACAGCTGA	4	7942	9713	TFEB	4624	70216	MYH6
DBDNTAG000053	ADDNTAG007707	Dn-Dn	TTCTTTTTAGATGTCGCGAGCTGCG	CACCTCACCTCAGCCCACTCTCGTC	1	7942	9713	TFEB	55026	10662	TMEM255A
DBDNTAG000053	ADDNTAG007720	Dn-Dn	TTCTTTTTAGATGTCGCGAGCTGCG	ACGCCTAGCCGCCCCCGCGATCAAC	11	7942	9713	TFEB	6934	9999	TCF7L2
DBDNTAG000053	ADDNTAG007730	Dn-Dn	TTCTTTTTAGATGTCGCGAGCTGCG	TCACAGGAGAACCGGACGGTTCTCC	4	7942	9713	TFEB	7004	779	TEAD4
DBDNTAG000053	ADDNTAG007733	Dn-Dn	TTCTTTTTAGATGTCGCGAGCTGCG	CCCGTCTGTACACATCTTCGCAGTA	1	7942	9713	TFEB	374907
DBDNTAG000053	ADDNTAG007738	Dn-Dn	TTCTTTTTAGATGTCGCGAGCTGCG	TTAACTGCACCACCCGTAATTGACA	5	7942	9713	TFEB	207	5348	AKT1
DBDNTAG000053	ADDNTAG007742	Dn-Dn	TTCTTTTTAGATGTCGCGAGCTGCG	CAAGTTATGCAAGACAAGGGTCCGT	7	7942	9713	TFEB	10397	3886	NDRG1
DBDNTAG000053	ADDNTAG007745	Dn-Dn	TTCTTTTTAGATGTCGCGAGCTGCG	TCCTCACCCGCATGACCAGTATATT	1	7942	9713	TFEB	3516	14737	RBPJ
DBDNTAG000053	ADDNTAG007750	Dn-Dn	TTCTTTTTAGATGTCGCGAGCTGCG	GCAACTCACATCGCGCAAATCAGAA	2	7942	9713	TFEB	79697	2944	NO66
DBDNTAG000053	ADDNTAG007755	Dn-Dn	TTCTTTTTAGATGTCGCGAGCTGCG	CGAGAAACAACCTATGGATCTGCTA	9	7942	9713	TFEB	10218	3771	ANGPTL7
DBDNTAG000053	ADDNTAG007759	Dn-Dn	TTCTTTTTAGATGTCGCGAGCTGCG	TATTCACACCGACCAACCATTCGTG	2	7942	9713	TFEB	1021	9522	CDK6
DBDNTAG000053	ADDNTAG007761	Dn-Dn	TTCTTTTTAGATGTCGCGAGCTGCG	GAATACAATGGGTGCCCGAATCCCT	4	7942	9713	TFEB	1318	13112	SLC31A2
DBDNTAG000053	ADDNTAG007766	Dn-Dn	TTCTTTTTAGATGTCGCGAGCTGCG	ACTTAGCCAACAGGGTCACATCGAC	1	7942	9713	TFEB	27129	4955	HSPB7
DBDNTAG000053	ADDNTAG007767	Dn-Dn	TTCTTTTTAGATGTCGCGAGCTGCG	CTCGACTATCGCAGCCGTATTTTAA	5	7942	9713	TFEB	51274	15026	KLF3
DBDNTAG000053	ADDNTAG007768	Dn-Dn	TTCTTTTTAGATGTCGCGAGCTGCG	GAGGATAATGATGCGCACCCCAAAC	2	7942	9713	TFEB	2355	5414	FOSL2
DBDNTAG000053	ADDNTAG007777	Dn-Dn	TTCTTTTTAGATGTCGCGAGCTGCG	GGTCGAGAATTTGTAAAGAGTCTAT	3	7942	9713	TFEB	256355	13166
DBDNTAG000053	ADDNTAG007783	Dn-Dn	TTCTTTTTAGATGTCGCGAGCTGCG	TAATCTAACATGTTAGTTCAAGAAC	2	7942	9713	TFEB	79745	1068	CLIP4
DBDNTAG000053	ADDNTAG007818	Dn-Dn	TTCTTTTTAGATGTCGCGAGCTGCG	CCCACAATTCGCGGCGACCACGGAT	10	7942	9713	TFEB	5364	56437	PLXNB1
DBDNTAG000055	ADDNTAG000129	Dn-Dn	CCGCCGGCCTCCATGCACACACATG	TGAACATCAGGTGAAGATATAATTG	1	23624	8067	CBLC	204010	13301
DBDNTAG000055	ADDNTAG001603	Dn-Dn	CCGCCGGCCTCCATGCACACACATG	AACATTGACGGACAGCCTTTTAAAA	2	23624	8067	CBLC	3116	12897
DBDNTAG000055	ADDNTAG001800	Dn-Dn	CCGCCGGCCTCCATGCACACACATG	CGCGGCACCCCTGACCACTACAGGC	2	23624	8067	CBLC	7297	7339	TYK2
DBDNTAG000055	ADDNTAG001825	Dn-Dn	CCGCCGGCCTCCATGCACACACATG	CTCCTTTGAGATAGGGGTCTATACT	12	23624	8067	CBLC	7776	70322	ZNF236
DBDNTAG000055	ADDNTAG001885	Dn-Dn	CCGCCGGCCTCCATGCACACACATG	AAGCAATATATAATTAGCGAAATGT	7	23624	8067	CBLC	22974	3600	HCTP4
DBDNTAG000055	ADDNTAG002062	Dn-Dn	CCGCCGGCCTCCATGCACACACATG	CCCGTGCCTCTGTCCACTTAGGGTC	1	23624	8067	CBLC	6396	4052	SEC13
DBDNTAG000055	ADDNTAG002216	Dn-Dn	CCGCCGGCCTCCATGCACACACATG	ACTCTAGTACTGCAGTATAACCAGG	2	23624	8067	CBLC	1133	10557	CHRM5
DBDNTAG000055	ADDNTAG002636	Dn-Dn	CCGCCGGCCTCCATGCACACACATG	ACCCCACGCCTAATAACACTGACCA	2	23624	8067	CBLC	29103	6402	DNAJC15
DBDNTAG000055	ADDNTAG004123	Dn-Dn	CCGCCGGCCTCCATGCACACACATG	TACACACACATTTCATTCTTTCTAC	2	23624	8067	CBLC	54552	6921	GNL3L
DBDNTAG000055	ADDNTAG004201	Dn-Dn	CCGCCGGCCTCCATGCACACACATG	CCCCGATACGCGGCCCTGACCTACC	1	23624	8067	CBLC	27040	7273	LAT
DBDNTAG000055	ADDNTAG004205	Dn-Dn	CCGCCGGCCTCCATGCACACACATG	AGCCATTAATTACGAGCTTAGTACT	4	23624	8067	CBLC	8314	3760	BAP1
DBDNTAG000055	ADDNTAG004554	Dn-Dn	CCGCCGGCCTCCATGCACACACATG	ATAGCCTGATGGACTCCAAAGATTG	1	23624	8067	CBLC	29126	13856	CD274
DBDNTAG000055	ADDNTAG004749	Dn-Dn	CCGCCGGCCTCCATGCACACACATG	GAAAGAGGTGAAACGTAAAGTTAAA	1	23624	8067	CBLC	84984	5119	CEP19
DBDNTAG000055	ADDNTAG004914	Dn-Dn	CCGCCGGCCTCCATGCACACACATG	CCCTCCGGCCCCACATCATCCGCCC	4	23624	8067	CBLC	57862	11738	ZNF410
DBDNTAG000055	ADDNTAG005334	Dn-Dn	CCGCCGGCCTCCATGCACACACATG	TGTAGCCTGTTATTAAAGCCCAAACAAGATTTCGAAACA	2	23624	8067	CBLC	8314	3760	BAP1
DBDNTAG000055	ADDNTAG005440	Dn-Dn	CCGCCGGCCTCCATGCACACACATG	TTAATAGCAGGTGCTTCGTTGCACT	4	23624	8067	CBLC	56106	71711	PCDHGA10
DBDNTAG000055	ADDNTAG005539	Dn-Dn	CCGCCGGCCTCCATGCACACACATG	CCCCTCTGTCCTCCCCCCACCACAC	1	23624	8067	CBLC	3744	71602	KCNA10
DBDNTAG000055	ADDNTAG005570	Dn-Dn	CCGCCGGCCTCCATGCACACACATG	TGCCTGGCGACTGCTTCCTGTTTAA	8	23624	8067	CBLC	6711	70296	SPTBN1
DBDNTAG000055	ADDNTAG005946	Dn-Dn	CCGCCGGCCTCCATGCACACACATG	TACCAACAGGAACCTCAGTATTACG	1	23624	8067	CBLC	1508	358	CTSB
DBDNTAG000055	ADDNTAG006930	Dn-Dn	CCGCCGGCCTCCATGCACACACATG	TGAGAATTTAAGATAAGCGATAAAC	1	23624	8067	CBLC	4615	138	MYD88
DBDNTAG000055	ADDNTAG007440	Dn-Dn	CCGCCGGCCTCCATGCACACACATG	TAATCAGATAATATCATATCATATG	2	23624	8067	CBLC	8314	3760	BAP1
DBDNTAG000057	ADDNTAG000559	Dn-Dn	CCCCCGCCATCCCCTCTCGCAGCAG	GACTCGGTTCCTCCGTTCTTAAGC	2	8740	1198	TNFSF14	5031	6794	P2RY6
DBDNTAG000057	ADDNTAG001341	Dn-Dn	CCCCCGCCATCCCCTCTCGCAGCAG	ACCCAAACAGCGCTCCTAGGACATA	6	8740	1198	TNFSF14	84726	647	PRRC2B
DBDNTAG000057	ADDNTAG001703	Dn-Dn	CCCCCGCCATCCCCTCTCGCAGCAG	CTCCATATGCCGAATGTCCACGTGAACA	2	8740	1198	TNFSF14	51409	3511	HEMK1
DBDNTAG000057	ADDNTAG002654	Dn-Dn	CCCCCGCCATCCCCTCTCGCAGCAG	CCCGAACGCATTCAATAGACCCTCC	1	8740	1198	TNFSF14	84450	10540	ZNF512
DBDNTAG000057	ADDNTAG002776	Dn-Dn	CCCCCGCCATCCCCTCTCGCAGCAG	ATGTATTACCCTTCCACAATTCGAC	1	8740	1198	TNFSF14	84124	11750	ZNF394
DBDNTAG000057	ADDNTAG002929	Dn-Dn	CCCCCGCCATCCCCTCTCGCAGCAG	CCGGACCTTGTTCAATCGTAGGACC	1	8740	1198	TNFSF14	6039	13086	RNASE6
DBDNTAG000057	ADDNTAG003585	Dn-Dn	CCCCCGCCATCCCCTCTCGCAGCAG	AACTGCGCATTACGTCACGCACTGA	3	8740	1198	TNFSF14	4004	14023	LMO1
DBDNTAG000057	ADDNTAG003652	Dn-Dn	CCCCCGCCATCCCCTCTCGCAGCAG	ACCAAAGGGAAGTTCTCGCCAATAC	2	8740	1198	TNFSF14	54880	12054	BCOR
DBDNTAG000057	ADDNTAG004045	Dn-Dn	CCCCCGCCATCCCCTCTCGCAGCAG	AACAATTCTACTATGGGGGGAGATT	7	8740	1198	TNFSF14	3106	979	HLA-B
DBDNTAG000057	ADDNTAG006030	Dn-Dn	CCCCCGCCATCCCCTCTCGCAGCAG	CCCTGCACAATATGCCTCCAAAATC	4	8740	1198	TNFSF14	285033	71811
DBDNTAG000057	ADDNTAG006401	Dn-Dn	CCCCCGCCATCCCCTCTCGCAGCAG	ATTCCCGTTCATCACCCCAGCCATC	2	8740	1198	TNFSF14	9402	8327	GRAP2
DBDNTAG000057	ADDNTAG006816	Dn-Dn	CCCCCGCCATCCCCTCTCGCAGCAG	CTCCCGCCCACCCTCAGAGTAGCGA	3	8740	1198	TNFSF14	57706	10238	DENND1A
DBDNTAG000057	ADDNTAG006849	Dn-Dn	CCCCCGCCATCCCCTCTCGCAGCAG	GACCAGCCACACTCGACCAAGGGAC	2	8740	1198	TNFSF14	2132	6892	EXT2
DBDNTAG000057	ADDNTAG007464	Dn-Dn	CCCCCGCCATCCCCTCTCGCAGCAG	GACTAGACCGACTCTTCACCACTGT	1	8740	1198	TNFSF14	84324	434	SARNP
DBDNTAG000059	ADDNTAG000043	Dn-Dn	GAACTGCCATCCAATCATCTAACAG	TTCGTCGCTACATGGCGCGTTGCTC	4	6271	5964	S100A1	90231	2002	KIAA2013
DBDNTAG000059	ADDNTAG000467	Dn-Dn	GAACTGCCATCCAATCATCTAACAG	ACCGAGAATATAGTGCTGCAGGCGC	7	6271	5964	S100A1	6285	3757	S100B
DBDNTAG000059	ADDNTAG000475	Dn-Dn	GAACTGCCATCCAATCATCTAACAG	CCGGTAGATTCTTTACATCGTCCAA	19	6271	5964	S100A1	23126	10876	POGZ
DBDNTAG000059	ADDNTAG001388	Dn-Dn	GAACTGCCATCCAATCATCTAACAG	CGGTTCCGGTCTCCGACGTAGCACC	6	6271	5964	S100A1	9388	10758	LIPG
DBDNTAG000059	ADDNTAG001461	Dn-Dn	GAACTGCCATCCAATCATCTAACAG	ATTCGTAAACCGAGACCATTACGGT	11	6271	5964	S100A1	27040	7273	LAT
DBDNTAG000059	ADDNTAG002005	Dn-Dn	GAACTGCCATCCAATCATCTAACAG	CAATCCAACAGACCACAGCCTAATC	14	6271	5964	S100A1	4674	1124	NAP1L2
DBDNTAG000059	ADDNTAG002013	Dn-Dn	GAACTGCCATCCAATCATCTAACAG	CCCGCTTCACGCCAAACACGATAAG	9	6271	5964	S100A1	6271	5964	S100A1
DBDNTAG000059	ADDNTAG002031	Dn-Dn	GAACTGCCATCCAATCATCTAACAG	CGAGAGCCGTGTTACCTCAAATATG	3	6271	5964	S100A1	22846	2782	VASH1
DBDNTAG000059	ADDNTAG002447	Dn-Dn	GAACTGCCATCCAATCATCTAACAG	GACGTAATCAATTTCTGTGACTGTG	6	6271	5964	S100A1	6285	3757	S100B
DBDNTAG000059	ADDNTAG002731	Dn-Dn	GAACTGCCATCCAATCATCTAACAG	CCGGCTTGTAAATCCTGATAGCACA	3	6271	5964	S100A1	6271	5964	S100A1
DBDNTAG000059	ADDNTAG003184	Dn-Dn	GAACTGCCATCCAATCATCTAACAG	TGGTTAAGTGTACAGTCAAACAATC	1	6271	5964	S100A1	3927	1096	LASP1
DBDNTAG000059	ADDNTAG003221	Dn-Dn	GAACTGCCATCCAATCATCTAACAG	CTACGAACAGTAAATGGCCCGAAAG	1	6271	5964	S100A1	9093	7063	DNAJA3
DBDNTAG000059	ADDNTAG003274	Dn-Dn	GAACTGCCATCCAATCATCTAACAG	GCATTGGGTTGTACTTGTAAAATCA	2	6271	5964	S100A1	64581	9137	DKFZp686L24211
DBDNTAG000059	ADDNTAG004091	Dn-Dn	GAACTGCCATCCAATCATCTAACAG	TAGCAAACTTCAAATGCAAGGAAGC	1	6271	5964	S100A1	6271	5964	S100A1
DBDNTAG000059	ADDNTAG004656	Dn-Dn	GAACTGCCATCCAATCATCTAACAG	TCCCCTAGGACATCTCACCGCGCC	5	6271	5964	S100A1	10352	10745	WARS2
DBDNTAG000059	ADDNTAG005218	Dn-Dn	GAACTGCCATCCAATCATCTAACAG	TTAACTTGACTACCGCAAAACGCAG	1	6271	5964	S100A1	605	53866	BCL7A
DBDNTAG000059	ADDNTAG005450	Dn-Dn	GAACTGCCATCCAATCATCTAACAG	AGCCCAATTGAAACCATATCGTACT	11	6271	5964	S100A1	6271	5964	S100A1
DBDNTAG000059	ADDNTAG005783	Dn-Dn	GAACTGCCATCCAATCATCTAACAG	GTCGACATCTGAAGATCCAAATAGA	2	6271	5964	S100A1	148738	12873	HFE2
DBDNTAG000059	ADDNTAG006096	Dn-Dn	GAACTGCCATCCAATCATCTAACAG	AGCATAATTTTTCTGATCGACTTGC	1	6271	5964	S100A1	140258	53744	KRTAP13-1
DBDNTAG000059	ADDNTAG006207	Dn-Dn	GAACTGCCATCCAATCATCTAACAG	TAAGAATGCATCATAGTGATGCATG	4	6271	5964	S100A1	342527	71943	SMTNL2
DBDNTAG000059	ADDNTAG006326	Dn-Dn	GAACTGCCATCCAATCATCTAACAG	AGTACGTTCGACCGTTACTGCGCGA	1	6271	5964	S100A1	2810	902	SFN
DBDNTAG000059	ADDNTAG006342	Dn-Dn	GAACTGCCATCCAATCATCTAACAG	AACAAATCGCCAAGGTCAAGCCCTC	1	6271	5964	S100A1	23085	8949	ERC1
DBDNTAG000059	ADDNTAG006682	Dn-Dn	GAACTGCCATCCAATCATCTAACAG	TGGTACATCGTTCCCATCTAGATTA	2	6271	5964	S100A1	23543	986	RBFOX2
DBDNTAG000059	ADDNTAG006745	Dn-Dn	GAACTGCCATCCAATCATCTAACAG	CAAAGCGCGATCTTTTTATCTAATG	2	6271	5964	S100A1	120065	53700	OR5P2
DBDNTAG000059	ADDNTAG006746	Dn-Dn	GAACTGCCATCCAATCATCTAACAG	CCAACCAACCATCTATTAGCGGAGC	3	6271	5964	S100A1	10933	4430	MORF4L1
DBDNTAG000059	ADDNTAG007700	Dn-Dn	GAACTGCCATCCAATCATCTAACAG	CAGAAGAGGTTGAGAAAAATACTG	38	6271	5964	S100A1	6285	3757	S100B
DBDNTAG000060	ADDNTAG000391	Dn-Dn	CAAGACGATCAAATTTCTCGGCAGC	TAGTCGTTAGTTAACCTAAGATGAA	3	79947	3951	DHDDS	55802	4735	DCP1A
DBDNTAG000060	ADDNTAG000826	Dn-Dn	CAAGACGATCAAATTTCTCGGCAGC	TACCCTTTCCCCCGTTGAGACTTAT	1	79947	3951	DHDDS	29844	3331	TFPT
DBDNTAG000060	ADDNTAG004010	Dn-Dn	CAAGACGATCAAATTTCTCGGCAGC	TCCAACTGGATGCCTAATACTATCA	2	79947	3951	DHDDS	100131755	9569
DBDNTAG000060	ADDNTAG004849	Dn-Dn	CAAGACGATCAAATTTCTCGGCAGC	GCCTGGTGCCGCTCATCCGCGAATG	1	79947	3951	DHDDS	10142	14138	AKAP9
DBDNTAG000061	ADDNTAG000794	Dn-Dn	AACCAGCCCCCGTCCCCAGTATGGG	TTGATCTTATGCTTTGAACCCCCTT	1	130132	53588	RFTN2	133308	10701	SLC9B2
DBDNTAG000061	ADDNTAG001180	Dn-Dn	AACCAGCCCCCGTCCCCAGTATGGG	GCCCGCTAGTTGCTAAGAGCTCCG	1	130132	53588	RFTN2	7170	995	TPM3
DBDNTAG000061	ADDNTAG003064	Dn-Dn	AACCAGCCCCCGTCCCCAGTATGGG	ACTCTTCAAGATTACAACCCACCTT	2	130132	53588	RFTN2	482	54310	ATP1B2
DBDNTAG000061	ADDNTAG004558	Dn-Dn	AACCAGCCCCCGTCCCCAGTATGGG	ACCTCGGATAAGAACGGCTCTCATG	2	130132	53588	RFTN2	9409	3837	PEX16
DBDNTAG000061	ADDNTAG005378	Dn-Dn	AACCAGCCCCCGTCCCCAGTATGGG	TAAAAAAATATTCTGTAAGAAGTAAA	4	130132	53588	RFTN2	51343	6019	FZR1
DBDNTAG000061	ADDNTAG006007	Dn-Dn	AACCAGCCCCCGTCCCCAGTATGGG	TGAAACGCCTGAAACTTCCTAGAGT	1	130132	53588	RFTN2	123103	70823	KLHL33
DBDNTAG000061	ADDNTAG006698	Dn-Dn	AACCAGCCCCCGTCCCCAGTATGGG	CATATCGCACACATAACTCGGACTT	3	130132	53588	RFTN2	284716	10253	RIMKLA
DBDNTAG000061	ADDNTAG006710	Dn-Dn	AACCAGCCCCCGTCCCCAGTATGGG	GTCTTCGCTGAACAACATAATCCAT	3	130132	53588	RFTN2	140775	72031	SMCR8
DBDNTAG000062	ADDNTAG000043	Dn-Dn	GTAAAAACGAGACATTGTGCCAACC	TTCGTCGCTACATGGCGCGTTGCTC	5	23476	71377	BRD4	90231	2002	KIAA2013
DBDNTAG000062	ADDNTAG000826	Dn-Dn	GTAAAAACGAGACATTGTGCCAACC	TACCCTTTCCCCCGTTGAGACTTAT	1	23476	71377	BRD4	29844	3331	TFPT
DBDNTAG000062	ADDNTAG002831	Dn-Dn	GTAAAAACGAGACATTGTGCCAACC	GGAATGAGTCTGAATCAAACACCTC	6	23476	71377	BRD4	9517	4339	SPTLC2
DBDNTAG000062	ADDNTAG004152	Dn-Dn	GTAAAAACGAGACATTGTGCCAACC	GCCGCAGAGTCGTAGAACTTCGA	2	23476	71377	BRD4	4747	10981	NEFL
DBDNTAG000062	ADDNTAG005097	Dn-Dn	GTAAAAACGAGACATTGTGCCAACC	CAGCCAACAGGTCAGACCCTGAACT	5	23476	71377	BRD4	2208	7302	FCER2
DBDNTAG000062	ADDNTAG005521	Dn-Dn	GTAAAAACGAGACATTGTGCCAACC	CATTCGCGCCCCGAATTTTACACGT	6	23476	71377	BRD4	353288	70512	KRT26
DBDNTAG000062	ADDNTAG005665	Dn-Dn	GTAAAAACGAGACATTGTGCCAACC	TGAACTTTAGCGAGCCCTTACTTAG	1	23476	71377	BRD4	286499	53675	FAM133A
DBDNTAG000062	ADDNTAG006962	Dn-Dn	GTAAAAACGAGACATTGTGCCAACC	CCGTGCATTGGAAAAAGAATCTCGC	5	23476	71377	BRD4	677	577	ZFP36L1
DBDNTAG000062	ADDNTAG007358	Dn-Dn	GTAAAAACGAGACATTGTGCCAACC	AGGCGACCCGAGCGCGTTGTCCTCG	1	23476	71377	BRD4	821	3789	CANX
DBDNTAG000063	ADDNTAG000552	Dn-Dn	TAGCTATGCACCACAAGTTGAATTA	CATGCTACGAACAGGCAGTTTACAC	2	23704	7157	KCNE4	4716	4508	NDUFB10
DBDNTAG000063	ADDNTAG000960	Dn-Dn	TAGCTATGCACCACAAGTTGAATTA	AGCGCCCAAACCCATCACGTCAAAC	1	23704	7157	KCNE4	25770	54410	C22orf31
DBDNTAG000063	ADDNTAG001513	Dn-Dn	TAGCTATGCACCACAAGTTGAATTA	TAGACAGATGACGATTCTTGAATAA	1	23704	7157	KCNE4	4205	98	MEF2A
DBDNTAG000063	ADDNTAG002419	Dn-Dn	TAGCTATGCACCACAAGTTGAATTA	AGTTGTCGTAAATTCCCACGTTATT	1	23704	7157	KCNE4	140679	11880	SLC32A1
DBDNTAG000063	ADDNTAG003732	Dn-Dn	TAGCTATGCACCACAAGTTGAATTA	CGTCCGAAGAAAACGTTAGAGCACG	4	23704	7157	KCNE4	9050	9428	PSTPIP2
DBDNTAG000063	ADDNTAG003915	Dn-Dn	TAGCTATGCACCACAAGTTGAATTA	CAGCTTACGGGTTGCCGAATAGTAA	2	23704	7157	KCNE4	84908	7670	FAM136A
DBDNTAG000063	ADDNTAG003991	Dn-Dn	TAGCTATGCACCACAAGTTGAATTA	ATTTTTCCGACTTGTATACGATTTT	1	23704	7157	KCNE4	5959	8136	RDH5
DBDNTAG000063	ADDNTAG005427	Dn-Dn	TAGCTATGCACCACAAGTTGAATTA	ATGAGTAACGTTAGCCCGAGACCAG	1	23704	7157	KCNE4	219539	72008	YPEL4
DBDNTAG000063	ADDNTAG006750	Dn-Dn	TAGCTATGCACCACAAGTTGAATTA	ATCACGCCACTCGTATGTCCTTGAA	2	23704	7157	KCNE4	54873	6335	PALMD
DBDNTAG000063	ADDNTAG007804	Dn-Dn	TAGCTATGCACCACAAGTTGAATTA	CTGAGAATCATGATGGAATATAACT	2	23704	7157	KCNE4	254122	10408	SNX32
DBDNTAG000064	ADDNTAG000584	Dn-Dn	CCCGAGCCCCACCCCAACCACAGCA	CACTAGGCCCATTCCCCTAGAAATA	1	2159	11685	F10	81620	6142	CDT1
DBDNTAG000064	ADDNTAG000960	Dn-Dn	CCCGAGCCCCACCCCAACCACAGCA	AGCGCCCAAACCCATCACGTCAAAC	1	2159	11685	F10	25770	54410	C22orf31
DBDNTAG000064	ADDNTAG001566	Dn-Dn	CCCGAGCCCCACCCCAACCACAGCA	CGCAAAGCGGCAAAGCGCGGAAAAA	2	2159	11685	F10	7862	11849	BRPF1
DBDNTAG000064	ADDNTAG002452	Dn-Dn	CCCGAGCCCCACCCCAACCACAGCA	ACAGGGCCTGGAGAATAAAAATAA	1	2159	11685	F10	57459	13919	GATAD2B
DBDNTAG000064	ADDNTAG002538	Dn-Dn	CCCGAGCCCCACCCCAACCACAGCA	CTTGGTGCCACAGAGGACATGACAT	1	2159	11685	F10	6208	544	RPS14
DBDNTAG000064	ADDNTAG003427	Dn-Dn	CCCGAGCCCCACCCCAACCACAGCA	TACGGTACTGTGCAGCCAATAACTG	2	2159	11685	F10	5562	10350	PRKAA1
DBDNTAG000064	ADDNTAG003537	Dn-Dn	CCCGAGCCCCACCCCAACCACAGCA	TACACCTAAATAGTACGCATGATAC	2	2159	11685	F10	55080	259	TAPBPL
DBDNTAG000064	ADDNTAG004104	Dn-Dn	CCCGAGCCCCACCCCAACCACAGCA	TACCATTATTTAACATGAATCCTCG	1	2159	11685	F10	6584	7154	SLC22A5
DBDNTAG000064	ADDNTAG004644	Dn-Dn	CCCGAGCCCCACCCCAACCACAGCA	ATGCGTGAGCAGCAAGCGTGTTGTC	2	2159	11685	F10	2277	8353	FIGF
DBDNTAG000066	ADDNTAG000252	Dn-Dn	ACCTCACCTCGATCCGCTTACTTCC	ACTCAGTCTCCCTTGCAATCACAAG	8	975	3621	CD81	25790	70435	CFAP45
DBDNTAG000066	ADDNTAG001514	Dn-Dn	ACCTCACCTCGATCCGCTTACTTCC	TCCACGGTTTACCCACATGCCAGCG	5	975	3621	CD81		53618
DBDNTAG000066	ADDNTAG001800	Dn-Dn	ACCTCACCTCGATCCGCTTACTTCC	CGCGGCACCCCTGACCACTACAGGC	5	975	3621	CD81	7297	7339	TYK2
DBDNTAG000066	ADDNTAG001881	Dn-Dn	ACCTCACCTCGATCCGCTTACTTCC	AGTGACTAAGAAAAGCGAGGCTAAC	1	975	3621	CD81	8463	5240	TEAD2
DBDNTAG000066	ADDNTAG002566	Dn-Dn	ACCTCACCTCGATCCGCTTACTTCC	CATCACCGTCGACGTCTTCTGCGAA	4	975	3621	CD81	1316	3194	KLF6
DBDNTAG000066	ADDNTAG004211	Dn-Dn	ACCTCACCTCGATCCGCTTACTTCC	CGGATTCCTACCATCGCGTAATGAG	2	975	3621	CD81	10399	2446	GNB2L1
DBDNTAG000066	ADDNTAG004253	Dn-Dn	ACCTCACCTCGATCCGCTTACTTCC	TCTCACCCATTTCCCTTGATCTTCA	4	975	3621	CD81	117177	472	RAB3IP
DBDNTAG000066	ADDNTAG004624	Dn-Dn	ACCTCACCTCGATCCGCTTACTTCC	TCCACTTCCGCGACACGTTCAGCCC	8	975	3621	CD81	60314	8091	C12orf10
DBDNTAG000066	ADDNTAG005506	Dn-Dn	ACCTCACCTCGATCCGCTTACTTCC	CCGCATCATAGCACCCCTCTTTACC	1	975	3621	CD81	148738	12873	HFE2
DBDNTAG000066	ADDNTAG005887	Dn-Dn	ACCTCACCTCGATCCGCTTACTTCC	CCACCGCACCATCTCTCCGAGGCCC	2	975	3621	CD81	5873	55086	RAB27A
DBDNTAG000066	ADDNTAG006326	Dn-Dn	ACCTCACCTCGATCCGCTTACTTCC	AGTACGTTCGACCGTTACTGCGCGA	3	975	3621	CD81	2810	902	SFN
DBDNTAG000066	ADDNTAG006440	Dn-Dn	ACCTCACCTCGATCCGCTTACTTCC	CCCGAAGCTTTACGGACCCTAGCAA	3	975	3621	CD81	374907
DBDNTAG000066	ADDNTAG007497	Dn-Dn	ACCTCACCTCGATCCGCTTACTTCC	GTGCTTGTAGGCAGTTTCATAACAA	2	975	3621	CD81	53841	71555	MUPCDH
DBDNTAG000068	ADDNTAG000008	Dn-Dn	TGACTATTCTTTATAGTAGCTACC	TACACCGGGGCCCACCCTTGGAACG	1	7704	8127	ZBTB16	340061	11503	TMEM173
DBDNTAG000068	ADDNTAG000126	Dn-Dn	TGACTATTCTTTATAGTAGCTACC	TCCCTACTCAAATCTACTGCCCTG	1	7704	8127	ZBTB16	91663	7002	MYADM
DBDNTAG000068	ADDNTAG000443	Dn-Dn	TGACTATTCTTTATAGTAGCTACC	ATATTCACCACGGAGTTACGTATCT	6	7704	8127	ZBTB16	266727
DBDNTAG000068	ADDNTAG000452	Dn-Dn	TGACTATTCTTTATAGTAGCTACC	GACGCTCCCCCAACGCGGATAACCG	1	7704	8127	ZBTB16	64900	70318	LPIN3
DBDNTAG000068	ADDNTAG000677	Dn-Dn	TGACTATTCTTTATAGTAGCTACC	CACGCCGAAATAAACAACATCCTTT	3	7704	8127	ZBTB16	7185	12438	TRAF1
DBDNTAG000068	ADDNTAG001012	Dn-Dn	TGACTATTCTTTATAGTAGCTACC	ATGCGCATGTAGTCAGATGATTCCT	1	7704	8127	ZBTB16	7185	12438	TRAF1
DBDNTAG000068	ADDNTAG001027	Dn-Dn	TGACTATTCTTTATAGTAGCTACC	ATGTGCGACAAATAACTTGCACATA	1	7704	8127	ZBTB16	7704	8127	ZBTB16
DBDNTAG000068	ADDNTAG001739	Dn-Dn	TGACTATTCTTTATAGTAGCTACC	ACACATTGTCGTCATTGAATATTAT	2	7704	8127	ZBTB16	1508	358	CTSB
DBDNTAG000068	ADDNTAG002179	Dn-Dn	TGACTATTCTTTATAGTAGCTACC	CGATGCTTAGAACTATCTAGGAAAG	4	7704	8127	ZBTB16	1398	2709	CRK
DBDNTAG000068	ADDNTAG002801	Dn-Dn	TGACTATTCTTTATAGTAGCTACC	GGGAACATTGCATAATATACTACGC	3	7704	8127	ZBTB16	5159	8409	PDGFRB
DBDNTAG000068	ADDNTAG003232	Dn-Dn	TGACTATTCTTTATAGTAGCTACC	CCACACTGCGTGCATTGCCCTGCGA	4	7704	8127	ZBTB16	9961	7592	MVP
DBDNTAG000068	ADDNTAG004527	Dn-Dn	TGACTATTCTTTATAGTAGCTACC	GACCGTTAAAAAGGTTCTAGTTCGG	4	7704	8127	ZBTB16	387032	7101	ZKSCAN4
DBDNTAG000068	ADDNTAG005334	Dn-Dn	TGACTATTCTTTATAGTAGCTACC	TGTAGCCTGTTATTAAAGCCCAAACAAGATTTCGAAACA	3	7704	8127	ZBTB16	8314	3760	BAP1
DBDNTAG000068	ADDNTAG005530	Dn-Dn	TGACTATTCTTTATAGTAGCTACC	CGGCACATATTCTACGTTAAATAAT	5	7704	8127	ZBTB16	23126	10876	POGZ
DBDNTAG000068	ADDNTAG005813	Dn-Dn	TGACTATTCTTTATAGTAGCTACC	CCCCCAATACTAACGTACATTCGGT	4	7704	8127	ZBTB16	348807	52807	CCDC37
DBDNTAG000068	ADDNTAG006078	Dn-Dn	TGACTATTCTTTATAGTAGCTACC	CCCGTCCAGCTCAGCCCTCTCACCC	1	7704	8127	ZBTB16	2801	7345	GOLGA2
DBDNTAG000068	ADDNTAG006848	Dn-Dn	TGACTATTCTTTATAGTAGCTACC	GTCATTATCTGCCGACTTCCACCCG	3	7704	8127	ZBTB16	353288	70512	KRT26
DBDNTAG000068	ADDNTAG007325	Dn-Dn	TGACTATTCTTTATAGTAGCTACC	TCTTAAAAGATCGCCAAATTCACAA	1	7704	8127	ZBTB16	3982	13840	LIM2
DBDNTAG000068	ADDNTAG007654	Dn-Dn	TGACTATTCTTTATAGTAGCTACC	GACAACATACTGACTAAGGGTACAC	10	7704	8127	ZBTB16	57511	71099	COG6
DBDNTAG000070	ADDNTAG000134	Dn-Dn	CTACTAACACCCACACACTTCATCC	GGCCTTCTAGCTCTGTCGTTACCCT	1	84140	53030	FAM161A	728215	70887	FAM155A
DBDNTAG000070	ADDNTAG000163	Dn-Dn	CTACTAACACCCACACACTTCATCC	AGCATGCTCTGCACGGTCATGATAA	3	84140	53030	FAM161A	54838	53132	WBP1L
DBDNTAG000070	ADDNTAG000499	Dn-Dn	CTACTAACACCCACACACTTCATCC	GCCTCGTCCACGTCATTTTTTACGT	1	84140	53030	FAM161A	1816	6183	DRD5
DBDNTAG000070	ADDNTAG000565	Dn-Dn	CTACTAACACCCACACACTTCATCC	CAACCTAGAAGGCTGGCTAACTACC	1	84140	53030	FAM161A	79602	11787	ADIPOR2
DBDNTAG000070	ADDNTAG001262	Dn-Dn	CTACTAACACCCACACACTTCATCC	GGTACCAACATACTTGAGTGGCAAA	14	84140	53030	FAM161A	6385	12920	SDC4
DBDNTAG000070	ADDNTAG003648	Dn-Dn	CTACTAACACCCACACACTTCATCC	GCACCGATCACGATATGTTGCTAAC	1	84140	53030	FAM161A	24144	5894	TFIP11
DBDNTAG000070	ADDNTAG006078	Dn-Dn	CTACTAACACCCACACACTTCATCC	CCCGTCCAGCTCAGCCCTCTCACCC	1	84140	53030	FAM161A	2801	7345	GOLGA2
DBDNTAG000070	ADDNTAG006327	Dn-Dn	CTACTAACACCCACACACTTCATCC	CGAGCCGAACCCCCCCGAGCACCGT	3	84140	53030	FAM161A	117178	10081	SSX2IP
DBDNTAG000074	ADDNTAG000341	Dn-Dn	GGTTTTGGTACAGTAACAAGAGCAA	CGTACCCGGACTCGGTGGCTCACTG	6	253143	11348	PRR14L	1500	392	CTNND1
DBDNTAG000074	ADDNTAG005931	Dn-Dn	GGTTTTGGTACAGTAACAAGAGCAA	ACCGCCTCCGGCGAGGCCCATCACA	1	253143	11348	PRR14L	339779	10573	PRR30
DBDNTAG000075	ADDNTAG002538	Dn-Dn	CGGCCCCGATCGTGCTGCGGACCCC	CTTGGTGCCACAGAGGACATGACAT	2	220064	12360	ORAOV1	6208	544	RPS14
DBDNTAG000075	ADDNTAG003886	Dn-Dn	CGGCCCCGATCGTGCTGCGGACCCC	GACGTTGTAATCCTTTAATCCATAA	2	220064	12360	ORAOV1	7432	6418	VIP
DBDNTAG000075	ADDNTAG004246	Dn-Dn	CGGCCCCGATCGTGCTGCGGACCCC	TCCTACTGTGTTCGGAAGATTGAAC	3	220064	12360	ORAOV1	80198	6827	MUS81
DBDNTAG000075	ADDNTAG005301	Dn-Dn	CGGCCCCGATCGTGCTGCGGACCCC	TCAGCCCCCCCCTTGACTTACCATC	1	220064	12360	ORAOV1	49856	7939	WRAP73
DBDNTAG000075	ADDNTAG007274	Dn-Dn	CGGCCCCGATCGTGCTGCGGACCCC	ACCCGGCAGAAATCGAAAATCCTAC	2	220064	12360	ORAOV1	10186	12995	LHFP
DBDNTAG000081	ADDNTAG000024	Dn-Dn	AACTCTCAGTTATCTGGAAAGCCGA	CGCAACCCTGTATAAACAGTCACGT	3	6811	4056	STX5	8161	6448	COIL
DBDNTAG000081	ADDNTAG000874	Dn-Dn	AACTCTCAGTTATCTGGAAAGCCGA	AGCCGATATCCTATTATTTCTTCCA	2	6811	4056	STX5	51382	7932	ATP6V1D
DBDNTAG000081	ADDNTAG000877	Dn-Dn	AACTCTCAGTTATCTGGAAAGCCGA	TACTATCCTTAGCAAGCAGTCGGGT	1	6811	4056	STX5	59277	3050	NTN4
DBDNTAG000081	ADDNTAG001008	Dn-Dn	AACTCTCAGTTATCTGGAAAGCCGA	CCACAAATTTAGAAGGGTCCGAAAA	3	6811	4056	STX5	220082	1611	SPERT
DBDNTAG000081	ADDNTAG002088	Dn-Dn	AACTCTCAGTTATCTGGAAAGCCGA	CCCCCGGCTTGATACATGCAAGATT	1	6811	4056	STX5	3559
DBDNTAG000081	ADDNTAG002483	Dn-Dn	AACTCTCAGTTATCTGGAAAGCCGA	ACACTAAGCCGCAGTTAATCACTAC	4	6811	4056	STX5	5995	2877	RGR
DBDNTAG000081	ADDNTAG004169	Dn-Dn	AACTCTCAGTTATCTGGAAAGCCGA	GATATCATCGCCAATACTTCCCTGA	3	6811	4056	STX5	147872	9267	CCDC155
DBDNTAG000081	ADDNTAG004898	Dn-Dn	AACTCTCAGTTATCTGGAAAGCCGA	GACAAATTTCAACAATGATGAAAGT	3	6811	4056	STX5	55195	54249	C14orf105
DBDNTAG000081	ADDNTAG005894	Dn-Dn	AACTCTCAGTTATCTGGAAAGCCGA	GCCCTCATCTACTAAGAGCCCCCGC	3	6811	4056	STX5	147872	9267	CCDC155
DBDNTAG000086	ADDNTAG000160	Dn-Dn	TGGCCAGGCTATCTCCACCCAAACG	ACCGCCGCCCGGAGCACCCCACATG	1	4172	3726	MCM3	91522	11122	COL23A1
DBDNTAG000086	ADDNTAG002329	Dn-Dn	TGGCCAGGCTATCTCCACCCAAACG	TTATATGATCAAATGATCTATTAAC	1	4172	3726	MCM3	6827	4185	SUPT4H1
DBDNTAG000086	ADDNTAG005873	Dn-Dn	TGGCCAGGCTATCTCCACCCAAACG	AAAACACAATAGCACGAGACGCATT	14	4172	3726	MCM3	27125	8778	AFF4
DBDNTAG000089	ADDNTAG001353	Dn-Dn	CACGCCCACCTTACAACGTTGTACA	TTCATGTGAGACCCATTCGCCAGCA	14	4677	6101	NARS	60672	4538	MIIP
DBDNTAG000089	ADDNTAG002832	Dn-Dn	CACGCCCACCTTACAACGTTGTACA	CACAACATACTCGCTCATGCTCAAC	1	4677	6101	NARS	826	3209	CAPNS1
DBDNTAG000089	ADDNTAG005569	Dn-Dn	CACGCCCACCTTACAACGTTGTACA	CGCCGGCCGCCGCTCCAATGTACGC	2	4677	6101	NARS	7341	4586	SUMO1
DBDNTAG000091	ADDNTAG000118	Dn-Dn	TCGACCGCTAGACAGTGCCTTTTTG	TCGCTCTTTTAAATCGCGTGAACGT	3	27434	14683	POLM	54741	13303	LEPROT
DBDNTAG000091	ADDNTAG000385	Dn-Dn	TCGACCGCTAGACAGTGCCTTTTTG	CGTACGTCCCGCAACCTGGAGGTGA	2	27434	14683	POLM	5890	8346	RAD51B
DBDNTAG000091	ADDNTAG002848	Dn-Dn	TCGACCGCTAGACAGTGCCTTTTTG	ATCCGTCGTCCACCGACACCCTCA	1	27434	14683	POLM	6253	7327	RTN2
DBDNTAG000091	ADDNTAG002885	Dn-Dn	TCGACCGCTAGACAGTGCCTTTTTG	TGCAACCGAACCAGTTTTGCTTGGG	3	27434	14683	POLM	25797	11617	QPCT
DBDNTAG000091	ADDNTAG002980	Dn-Dn	TCGACCGCTAGACAGTGCCTTTTTG	CATCTCAAGCACAACGGTTGAAGGA	1	27434	14683	POLM	171425	8044	CLYBL
DBDNTAG000091	ADDNTAG003289	Dn-Dn	TCGACCGCTAGACAGTGCCTTTTTG	CTAATGCTAATTTCGGGGCGAACGG	3	27434	14683	POLM	4205	98	MEF2A
DBDNTAG000091	ADDNTAG003467	Dn-Dn	TCGACCGCTAGACAGTGCCTTTTTG	GCGCTATTGTTACTCACGATGATTT	1	27434	14683	POLM	10538	9618	BATF
DBDNTAG000091	ADDNTAG003691	Dn-Dn	TCGACCGCTAGACAGTGCCTTTTTG	TTCCGACATGTAATCGGACAGTTTT	2	27434	14683	POLM	8693	2338	GALNT4
DBDNTAG000091	ADDNTAG004578	Dn-Dn	TCGACCGCTAGACAGTGCCTTTTTG	ACCTACAAACAATTTACCTAAACAG	1	27434	14683	POLM	7311	71838	UBA52
DBDNTAG000091	ADDNTAG005547	Dn-Dn	TCGACCGCTAGACAGTGCCTTTTTG	ATGGTATGCTGGCCGGACCCGCACA	1	27434	14683	POLM	84240	9994	ZCCHC9
DBDNTAG000091	ADDNTAG006520	Dn-Dn	TCGACCGCTAGACAGTGCCTTTTTG	ACAAACTACTCATCACATACTTGAA	2	27434	14683	POLM	146691	10647	TOM1L2
DBDNTAG000091	ADDNTAG006535	Dn-Dn	TCGACCGCTAGACAGTGCCTTTTTG	AGTACCTACCACGTCGACACTATAT	2	27434	14683	POLM	11116	7071	FGFR1OP
DBDNTAG000091	ADDNTAG006906	Dn-Dn	TCGACCGCTAGACAGTGCCTTTTTG	ATTTCCAATCGTACGCCGCCCAAAC	4	27434	14683	POLM	2248	53883	FGF3
DBDNTAG000091	ADDNTAG007460	Dn-Dn	TCGACCGCTAGACAGTGCCTTTTTG	ATGCAAAGCGCACTTAAAACGAGG	1	27434	14683	POLM	114991	71372	ZNF618
DBDNTAG000091	ADDNTAG007628	Dn-Dn	TCGACCGCTAGACAGTGCCTTTTTG	CACTAAGAGCACGTTGGACTTTGCA	7	27434	14683	POLM	1124	72004	CHN2
DBDNTAG000095	ADDNTAG000801	Dn-Dn	CCATCGACTGCGACGTCCCGCCCAG	AATCTCAAGAGGGTGTAGACAATTA	10	4711	6438	NDUFB5	200909	52811	HTR3D
DBDNTAG000095	ADDNTAG001242	Dn-Dn	CCATCGACTGCGACGTCCCGCCCAG	CCAATTATTACTCATTTTAAAATCG	5	4711	6438	NDUFB5	6373	5588	CXCL11
DBDNTAG000095	ADDNTAG002205	Dn-Dn	CCATCGACTGCGACGTCCCGCCCAG	TCCCTAATCCCACCCCATGCCACCG	2	4711	6438	NDUFB5	129521
DBDNTAG000095	ADDNTAG002389	Dn-Dn	CCATCGACTGCGACGTCCCGCCCAG	ACTCCAGACCACATTTGCATCATCA	7	4711	6438	NDUFB5	64581	9137	DKFZp686L24211
DBDNTAG000095	ADDNTAG002853	Dn-Dn	CCATCGACTGCGACGTCCCGCCCAG	CTTACCAACTGCCTCTGAACTCGCA	3	4711	6438	NDUFB5	55715	4240	DOK4
DBDNTAG000095	ADDNTAG003692	Dn-Dn	CCATCGACTGCGACGTCCCGCCCAG	ACTACACTATCCATCCCCCCCAGTT	1	4711	6438	NDUFB5	57733	13189	GBA3
DBDNTAG000095	ADDNTAG003750	Dn-Dn	CCATCGACTGCGACGTCCCGCCCAG	GACGCTAACACCACACGAAACAGCA	1	4711	6438	NDUFB5	8302	12933	KLRC4
DBDNTAG000095	ADDNTAG004139	Dn-Dn	CCATCGACTGCGACGTCCCGCCCAG	TAGGAAATGTACAGAAAACAGTATA	3	4711	6438	NDUFB5	4624	70216	MYH6
DBDNTAG000095	ADDNTAG004497	Dn-Dn	CCATCGACTGCGACGTCCCGCCCAG	CATATCTATCTCGCCCCAGCCATAC	6	4711	6438	NDUFB5	56656	53850	OR2S2
DBDNTAG000095	ADDNTAG005156	Dn-Dn	CCATCGACTGCGACGTCCCGCCCAG	GGCATCTCGCGTACGCCATCACTCA	3	4711	6438	NDUFB5	10011
DBDNTAG000095	ADDNTAG005161	Dn-Dn	CCATCGACTGCGACGTCCCGCCCAG	GTTCTTAACGATCCCCCCAAAATAG	2	4711	6438	NDUFB5	9063	6490	PIAS2
DBDNTAG000095	ADDNTAG005363	Dn-Dn	CCATCGACTGCGACGTCCCGCCCAG	CCTCTCACGCAACCTGCCCTCAGGT	2	4711	6438	NDUFB5	54815	6923	GATAD2A
DBDNTAG000095	ADDNTAG005789	Dn-Dn	CCATCGACTGCGACGTCCCGCCCAG	ACACTTCTACCCAAAACCTCCATCT	2	4711	6438	NDUFB5	148738	12873	HFE2
DBDNTAG000095	ADDNTAG006031	Dn-Dn	CCATCGACTGCGACGTCCCGCCCAG	CCATGTCGGCGCAACCCCAGAGCAT	1	4711	6438	NDUFB5	6427	11028	SRSF2
DBDNTAG000095	ADDNTAG006415	Dn-Dn	CCATCGACTGCGACGTCCCGCCCAG	CATCCTACAATCCCTTAGATTATCA	1	4711	6438	NDUFB5	4632	5471	MYL1
DBDNTAG000095	ADDNTAG006519	Dn-Dn	CCATCGACTGCGACGTCCCGCCCAG	GAACTAGAATAGAGACAAGTAAGGT	1	4711	6438	NDUFB5	638	3740	BIK
DBDNTAG000096	ADDNTAG000010	Dn-Dn	ACCCCCCCCGTCCTCGTATTTAACC	GACCCGGAGCTCGGAATCGTTTCCG	1	60561	14421	RINT1	27020	54187	NPTN
DBDNTAG000096	ADDNTAG000017	Dn-Dn	ACCCCCCCCGTCCTCGTATTTAACC	GGAGGTCTCCTAGATGAAGGTCGGG	3	60561	14421	RINT1	157927	8488	C9orf62
DBDNTAG000096	ADDNTAG000021	Dn-Dn	ACCCCCCCCGTCCTCGTATTTAACC	TCCTCCCATCCTTCCCCGCCCGCAT	4	60561	14421	RINT1	192666	71953	KRT24
DBDNTAG000096	ADDNTAG000025	Dn-Dn	ACCCCCCCCGTCCTCGTATTTAACC	CATACTCCGATTACGCGCGCTTATC	4	60561	14421	RINT1	1616	52987	DAXX
DBDNTAG000096	ADDNTAG000029	Dn-Dn	ACCCCCCCCGTCCTCGTATTTAACC	GCACGCGTCCGCTTGCTATAACTAC	1	60561	14421	RINT1	57410	6792	SCYL1
DBDNTAG000096	ADDNTAG000031	Dn-Dn	ACCCCCCCCGTCCTCGTATTTAACC	GCAATGCAGAGTACCTACTTGTAGA	6	60561	14421	RINT1	51059	53016	FAM135B
DBDNTAG000096	ADDNTAG000032	Dn-Dn	ACCCCCCCCGTCCTCGTATTTAACC	CCCAGTATAATTACCTGGATCGAGTC	4	60561	14421	RINT1	7704	8127	ZBTB16
DBDNTAG000096	ADDNTAG000034	Dn-Dn	ACCCCCCCCGTCCTCGTATTTAACC	ATCCTCGAAAATCATTATGAGAATA	1	60561	14421	RINT1	3927	1096	LASP1
DBDNTAG000096	ADDNTAG000043	Dn-Dn	ACCCCCCCCGTCCTCGTATTTAACC	TTCGTCGCTACATGGCGCGTTGCTC	1	60561	14421	RINT1	90231	2002	KIAA2013
DBDNTAG000096	ADDNTAG000071	Dn-Dn	ACCCCCCCCGTCCTCGTATTTAACC	ATACTGCCATATTATCTCTTTGGAG	7	60561	14421	RINT1	27183	11412	VPS4A
DBDNTAG000096	ADDNTAG000074	Dn-Dn	ACCCCCCCCGTCCTCGTATTTAACC	TTCAAGCCTCGCAGGACAGTCCCCA	1	60561	14421	RINT1	1508	358	CTSB
DBDNTAG000096	ADDNTAG000079	Dn-Dn	ACCCCCCCCGTCCTCGTATTTAACC	ATATCCAAAAGGCTGCAATTGGTCA	1	60561	14421	RINT1	50802	7743
DBDNTAG000096	ADDNTAG000105	Dn-Dn	ACCCCCCCCGTCCTCGTATTTAACC	AAATTAGAAGCAGAGGTACCACCGA	7	60561	14421	RINT1	139599	71720	MAGEE2
DBDNTAG000096	ADDNTAG000113	Dn-Dn	ACCCCCCCCGTCCTCGTATTTAACC	CCCCGAAACCAATTAACTGACTAT	6	60561	14421	RINT1	5985	3772	RFC5
DBDNTAG000096	ADDNTAG000116	Dn-Dn	ACCCCCCCCGTCCTCGTATTTAACC	GTGTTCCACATTACGAGACTGTAAG	2	60561	14421	RINT1	1019	4019	CDK4
DBDNTAG000096	ADDNTAG000118	Dn-Dn	ACCCCCCCCGTCCTCGTATTTAACC	TCGCTCTTTTAAATCGCGTGAACGT	2	60561	14421	RINT1	54741	13303	LEPROT
DBDNTAG000096	ADDNTAG000123	Dn-Dn	ACCCCCCCCGTCCTCGTATTTAACC	CCCTTATCTTGCCGTCCATCACTCG	1	60561	14421	RINT1	57706	10238	DENND1A
DBDNTAG000096	ADDNTAG000125	Dn-Dn	ACCCCCCCCGTCCTCGTATTTAACC	CGATAAACATCCCCCCATAGGGGAT	1	60561	14421	RINT1	3752	53613	KCND3
DBDNTAG000096	ADDNTAG000134	Dn-Dn	ACCCCCCCCGTCCTCGTATTTAACC	GGCCTTCTAGCTCTGTCGTTACCCT	3	60561	14421	RINT1	728215	70887	FAM155A
DBDNTAG000096	ADDNTAG000141	Dn-Dn	ACCCCCCCCGTCCTCGTATTTAACC	CTATTACACCATACAACAGATGCGT	4	60561	14421	RINT1	7432	6418	VIP
DBDNTAG000096	ADDNTAG000144	Dn-Dn	ACCCCCCCCGTCCTCGTATTTAACC	CTAATAGGAGATTAATTGCTGTCCA	1	60561	14421	RINT1	220082	1611	SPERT
DBDNTAG000096	ADDNTAG000149	Dn-Dn	ACCCCCCCCGTCCTCGTATTTAACC	CACCTACCCAGGGCCCTAGGACGTA	1	60561	14421	RINT1	51720	10107	UIMC1
DBDNTAG000096	ADDNTAG000166	Dn-Dn	ACCCCCCCCGTCCTCGTATTTAACC	AGCTGGGGTCGACTACACCACATG	2	60561	14421	RINT1	57863	9894	CADM3
DBDNTAG000096	ADDNTAG000169	Dn-Dn	ACCCCCCCCGTCCTCGTATTTAACC	ACCATAAACTCTCAGTACCTAATCG	2	60561	14421	RINT1	56134	71864	PCDHAC2
DBDNTAG000096	ADDNTAG000171	Dn-Dn	ACCCCCCCCGTCCTCGTATTTAACC	TCGCCCAAATTAGTGCGCTCTCACT	2	60561	14421	RINT1	8649	13119	LAMTOR3
DBDNTAG000096	ADDNTAG000175	Dn-Dn	ACCCCCCCCGTCCTCGTATTTAACC	GAGTTATACACGAAGATGTATAACT	2	60561	14421	RINT1	914	8288	CD2
DBDNTAG000096	ADDNTAG000179	Dn-Dn	ACCCCCCCCGTCCTCGTATTTAACC	ATGAACATAGCTAAACTTGGACGTA	1	60561	14421	RINT1	64785	4758	GINS3
DBDNTAG000096	ADDNTAG000194	Dn-Dn	ACCCCCCCCGTCCTCGTATTTAACC	GTGTACCTAATAGCAGGGCAACCAG	8	60561	14421	RINT1	113278	6168	SLC52A3
DBDNTAG000096	ADDNTAG000197	Dn-Dn	ACCCCCCCCGTCCTCGTATTTAACC	TTTTGTAAGCACGACAGTTCTCACG	2	60561	14421	RINT1	23598	12624	PATZ1
DBDNTAG000096	ADDNTAG000205	Dn-Dn	ACCCCCCCCGTCCTCGTATTTAACC	CTGCCTGCTCCTTCTATTCCCATGA	3	60561	14421	RINT1	5187	9470	PER1
DBDNTAG000096	ADDNTAG000224	Dn-Dn	ACCCCCCCCGTCCTCGTATTTAACC	GGACCTCTCGCTTAGATAACATGAG	1	60561	14421	RINT1	7311	71838	UBA52
DBDNTAG000096	ADDNTAG000226	Dn-Dn	ACCCCCCCCGTCCTCGTATTTAACC	ACGCATTTATGACGTCCACTCCTTA	2	60561	14421	RINT1	896	6197	CCND3
DBDNTAG000096	ADDNTAG000237	Dn-Dn	ACCCCCCCCGTCCTCGTATTTAACC	TTCCCCCCAGTATGCAACCTTCGCG	2	60561	14421	RINT1	91522	11122	COL23A1
DBDNTAG000096	ADDNTAG000241	Dn-Dn	ACCCCCCCCGTCCTCGTATTTAACC	TGCAATCGCAAGGCCTATCACGAGA	2	60561	14421	RINT1	3155	2888	HMGCL
DBDNTAG000096	ADDNTAG000245	Dn-Dn	ACCCCCCCCGTCCTCGTATTTAACC	TCTGTCTGAATGGGGGACGCACCAC	4	60561	14421	RINT1	114609	9750	TIRAP
DBDNTAG000096	ADDNTAG000247	Dn-Dn	ACCCCCCCCGTCCTCGTATTTAACC	GCTCTCCCACTATGAGTTTTGAAGC	1	60561	14421	RINT1	55805	70192	LRP2BP
DBDNTAG000096	ADDNTAG000252	Dn-Dn	ACCCCCCCCGTCCTCGTATTTAACC	ACTCAGTCTCCCTTGCAATCACAAG	2	60561	14421	RINT1	25790	70435	CFAP45
DBDNTAG000096	ADDNTAG000257	Dn-Dn	ACCCCCCCCGTCCTCGTATTTAACC	CTATGGCTGCATAGTTCAACGACAG	10	60561	14421	RINT1	9557	14882	CHD1L
DBDNTAG000096	ADDNTAG000265	Dn-Dn	ACCCCCCCCGTCCTCGTATTTAACC	CCTAGCCAGCAAAATTTGTTTTAT	7	60561	14421	RINT1	286530	11434	P2RY8
DBDNTAG000096	ADDNTAG000266	Dn-Dn	ACCCCCCCCGTCCTCGTATTTAACC	CAGCTGTCTCGACCCTCCGGCATCC	1	60561	14421	RINT1	2208	7302	FCER2
DBDNTAG000096	ADDNTAG000269	Dn-Dn	ACCCCCCCCGTCCTCGTATTTAACC	GGAGTACTGTCCTTGATTCGATCCA	3	60561	14421	RINT1	8668	3841	EIF3I
DBDNTAG000096	ADDNTAG000272	Dn-Dn	ACCCCCCCCGTCCTCGTATTTAACC	TACAGGGCGGACGACCACAGCAAT	1	60561	14421	RINT1	7311	71838	UBA52
DBDNTAG000096	ADDNTAG000292	Dn-Dn	ACCCCCCCCGTCCTCGTATTTAACC	CATGGTAATGCATCTTGTACAGTTA	1	60561	14421	RINT1	29934	435	SNX12
DBDNTAG000096	ADDNTAG000306	Dn-Dn	ACCCCCCCCGTCCTCGTATTTAACC	CACATCCTGTAGACCATGTGAACTG	2	60561	14421	RINT1	27143	70721	PALD1
DBDNTAG000096	ADDNTAG000321	Dn-Dn	ACCCCCCCCGTCCTCGTATTTAACC	CCGAACAGAAAAGCTGCAATTCCCG	3	60561	14421	RINT1	132612	9390	ADAD1
DBDNTAG000096	ADDNTAG000324	Dn-Dn	ACCCCCCCCGTCCTCGTATTTAACC	AGCTAAGACAGGATGCTTAGATCAA	4	60561	14421	RINT1	22846	2782	VASH1
DBDNTAG000096	ADDNTAG000340	Dn-Dn	ACCCCCCCCGTCCTCGTATTTAACC	TAAAACTAAGTTGGATCGCATCGTA	1	60561	14421	RINT1	25855	6651	BRMS1
DBDNTAG000096	ADDNTAG000341	Dn-Dn	ACCCCCCCCGTCCTCGTATTTAACC	CGTACCCGGACTCGGTGGCTCACTG	5	60561	14421	RINT1	1500	392	CTNND1
DBDNTAG000096	ADDNTAG000344	Dn-Dn	ACCCCCCCCGTCCTCGTATTTAACC	ACTAGTCGACGTACTCGAAGCAACT	3	60561	14421	RINT1	400506	72116	KNOP1
DBDNTAG000096	ADDNTAG000347	Dn-Dn	ACCCCCCCCGTCCTCGTATTTAACC	TACAAATTGGTCTAGTACCTGTCAA	1	60561	14421	RINT1	9341	5658	VAMP3
DBDNTAG000096	ADDNTAG000350	Dn-Dn	ACCCCCCCCGTCCTCGTATTTAACC	ACAAGCGTTGATCTAGTCACAATCG	2	60561	14421	RINT1	10663	8382	CXCR6
DBDNTAG000096	ADDNTAG000356	Dn-Dn	ACCCCCCCCGTCCTCGTATTTAACC	ACGATTCCCAATGACCTTCACACGG	5	60561	14421	RINT1	7554	10463	ZNF8
DBDNTAG000096	ADDNTAG000358	Dn-Dn	ACCCCCCCCGTCCTCGTATTTAACC	TCGTGACGATGCGTAGATTAGCAC	2	60561	14421	RINT1	3641	13144	INSL4
DBDNTAG000096	ADDNTAG000368	Dn-Dn	ACCCCCCCCGTCCTCGTATTTAACC	TCAATTTCCGACTAACTCCCACATT	3	60561	14421	RINT1	3790	274	KCNS3
DBDNTAG000096	ADDNTAG000380	Dn-Dn	ACCCCCCCCGTCCTCGTATTTAACC	CCGTAATCACAGATCGATCCATTTT	3	60561	14421	RINT1	5376	7323	PMP22
DBDNTAG000096	ADDNTAG000385	Dn-Dn	ACCCCCCCCGTCCTCGTATTTAACC	CGTACGTCCCGCAACCTGGAGGTGA	1	60561	14421	RINT1	5890	8346	RAD51B
DBDNTAG000096	ADDNTAG000390	Dn-Dn	ACCCCCCCCGTCCTCGTATTTAACC	CCCGACCACCTTACGCAGACCGCCT	1	60561	14421	RINT1	5824	3171	PEX19
DBDNTAG000096	ADDNTAG000397	Dn-Dn	ACCCCCCCCGTCCTCGTATTTAACC	CCCTCGCTGGCTTAGAATTTACGTT	5	60561	14421	RINT1	6119	5484	RPA3
DBDNTAG000096	ADDNTAG000418	Dn-Dn	ACCCCCCCCGTCCTCGTATTTAACC	GCCCTTCTTCGCATCGTGCTGCCAG	5	60561	14421	RINT1	9828	70267	ARHGEF17
DBDNTAG000096	ADDNTAG000468	Dn-Dn	ACCCCCCCCGTCCTCGTATTTAACC	CGGGTCCGCAGGCCGCATGCTTGCG	3	60561	14421	RINT1	196472	2221	FAM71C
DBDNTAG000096	ADDNTAG000470	Dn-Dn	ACCCCCCCCGTCCTCGTATTTAACC	CCACATGGAACCGTTAAATTAAGTC	1	60561	14421	RINT1	222166
DBDNTAG000096	ADDNTAG000472	Dn-Dn	ACCCCCCCCGTCCTCGTATTTAACC	TTGCACTCACCCGCCATTTAAGTCA	1	60561	14421	RINT1	7422	12317	VEGFA
DBDNTAG000096	ADDNTAG000474	Dn-Dn	ACCCCCCCCGTCCTCGTATTTAACC	TCTCCCTATAGCGTAGGTACAATCT	27	60561	14421	RINT1	162427	10696	FAM134C
DBDNTAG000096	ADDNTAG000486	Dn-Dn	ACCCCCCCCGTCCTCGTATTTAACC	CGCTACCCCATGGCTGTTCCGATTC	8	60561	14421	RINT1	642968
DBDNTAG000096	ADDNTAG000488	Dn-Dn	ACCCCCCCCGTCCTCGTATTTAACC	CGATGGATAGGGTTGCGGCGAATAA	5	60561	14421	RINT1	1066	663	CES1
DBDNTAG000096	ADDNTAG000494	Dn-Dn	ACCCCCCCCGTCCTCGTATTTAACC	ATCATGGTCGCTTAAGATTCGCGAC	4	60561	14421	RINT1	7965	343	AIMP2
DBDNTAG000096	ADDNTAG000498	Dn-Dn	ACCCCCCCCGTCCTCGTATTTAACC	CGGTGAGGATCAAGGATGCTAGGAG	2	60561	14421	RINT1	6427	11028	SRSF2
DBDNTAG000096	ADDNTAG000499	Dn-Dn	ACCCCCCCCGTCCTCGTATTTAACC	GCCTCGTCCACGTCATTTTTTACGT	1	60561	14421	RINT1	1816	6183	DRD5
DBDNTAG000096	ADDNTAG000508	Dn-Dn	ACCCCCCCCGTCCTCGTATTTAACC	CCTCCGTGCCCACCCCGACCACAGA	2	60561	14421	RINT1	9751	10217	SNPH
DBDNTAG000096	ADDNTAG000522	Dn-Dn	ACCCCCCCCGTCCTCGTATTTAACC	TATCATCAAGTGCACTCAAGGGCGA	2	60561	14421	RINT1	84549	11711	MAK16
DBDNTAG000096	ADDNTAG000534	Dn-Dn	ACCCCCCCCGTCCTCGTATTTAACC	ACCTCAATACTCCAGTTGATTCCTT	2	60561	14421	RINT1	664	7547	BNIP3
DBDNTAG000096	ADDNTAG000541	Dn-Dn	ACCCCCCCCGTCCTCGTATTTAACC	GGTGGCATAATCTACGCGACCAGAG	7	60561	14421	RINT1	22916	2754	NCBP2
DBDNTAG000096	ADDNTAG000547	Dn-Dn	ACCCCCCCCGTCCTCGTATTTAACC	TCCTGAAATTAGCCAGCCAGCTCA	2	60561	14421	RINT1	285237	1444	C3orf38
DBDNTAG000096	ADDNTAG000552	Dn-Dn	ACCCCCCCCGTCCTCGTATTTAACC	CATGCTACGAACAGGCAGTTTACAC	1	60561	14421	RINT1	4716	4508	NDUFB10
DBDNTAG000096	ADDNTAG000558	Dn-Dn	ACCCCCCCCGTCCTCGTATTTAACC	ACCGGCTCCGCCCCCCAACCGCGGT	2	60561	14421	RINT1	387036	11796
DBDNTAG000096	ADDNTAG000559	Dn-Dn	ACCCCCCCCGTCCTCGTATTTAACC	GACTCGGTTCCTCCGTTCTTAAGC	2	60561	14421	RINT1	5031	6794	P2RY6
DBDNTAG000096	ADDNTAG000562	Dn-Dn	ACCCCCCCCGTCCTCGTATTTAACC	TTTGCTTCGCCATTACCTGGTCGTT	8	60561	14421	RINT1	51684	6119	SUFU
DBDNTAG000096	ADDNTAG000577	Dn-Dn	ACCCCCCCCGTCCTCGTATTTAACC	CTACTGGCGGAGCTCGTTTTATTGG	1	60561	14421	RINT1	7428	13320	VHL
DBDNTAG000096	ADDNTAG000596	Dn-Dn	ACCCCCCCCGTCCTCGTATTTAACC	AGTGAACAGCGGAGCCGGTACGGTG	1	60561	14421	RINT1	23357	1546	ANGEL1
DBDNTAG000096	ADDNTAG000600	Dn-Dn	ACCCCCCCCGTCCTCGTATTTAACC	TGTGTAATTTCAAATAACTTATAAA	4	60561	14421	RINT1	55138	11110	FAM90A1
DBDNTAG000096	ADDNTAG000618	Dn-Dn	ACCCCCCCCGTCCTCGTATTTAACC	TATATAACTAGCAAAAATATAACCA	1	60561	14421	RINT1	23126	10876	POGZ
DBDNTAG000096	ADDNTAG000621	Dn-Dn	ACCCCCCCCGTCCTCGTATTTAACC	GACACAACATAACACCTAGGAGTCG	1	60561	14421	RINT1	23476	71377	BRD4
DBDNTAG000096	ADDNTAG000630	Dn-Dn	ACCCCCCCCGTCCTCGTATTTAACC	CCAACATCATAATCCTCCATATGAA	2	60561	14421	RINT1	169693	8543	TMEM252
DBDNTAG000096	ADDNTAG000631	Dn-Dn	ACCCCCCCCGTCCTCGTATTTAACC	ACGTTTACCCCTATCCAGCGAAGAT	3	60561	14421	RINT1	22890	11798	ZBTB1
DBDNTAG000096	ADDNTAG000632	Dn-Dn	ACCCCCCCCGTCCTCGTATTTAACC	ACTTCCAAGACATGCCACCACAGTC	1	60561	14421	RINT1	220082	1611	SPERT
DBDNTAG000096	ADDNTAG000645	Dn-Dn	ACCCCCCCCGTCCTCGTATTTAACC	CTCTCCTACGGTCTGAACCTATTTG	1	60561	14421	RINT1	6289	13116	SAA2
DBDNTAG000096	ADDNTAG000650	Dn-Dn	ACCCCCCCCGTCCTCGTATTTAACC	AAGGTCTATCGCACGTTAAGACACC	4	60561	14421	RINT1	146547	70814	PRSS36
DBDNTAG000096	ADDNTAG000654	Dn-Dn	ACCCCCCCCGTCCTCGTATTTAACC	GCTATAATACTTGCCTATAATTTAT	11	60561	14421	RINT1	5534	8316	PPP3R1
DBDNTAG000096	ADDNTAG000659	Dn-Dn	ACCCCCCCCGTCCTCGTATTTAACC	TTCATTGCACCGCCCGCTCTACACG	6	60561	14421	RINT1	8110	10925	DPF3
DBDNTAG000096	ADDNTAG000664	Dn-Dn	ACCCCCCCCGTCCTCGTATTTAACC	GACCATTATACGTCGCAAACCAAGA	1	60561	14421	RINT1	390748
DBDNTAG000096	ADDNTAG000665	Dn-Dn	ACCCCCCCCGTCCTCGTATTTAACC	GAACAAGTCTTGCGTTCAAAAACGA	4	60561	14421	RINT1	196051	55122	PPAPDC1A
DBDNTAG000096	ADDNTAG000668	Dn-Dn	ACCCCCCCCGTCCTCGTATTTAACC	CAGCATATACTAATTCTAGAAGTAC	1	60561	14421	RINT1	977	6007	CD151
DBDNTAG000096	ADDNTAG000693	Dn-Dn	ACCCCCCCCGTCCTCGTATTTAACC	GCATCCCAGTTTGGCTAAGCCCACC	3	60561	14421	RINT1	4485	11448	MST1
DBDNTAG000096	ADDNTAG000698	Dn-Dn	ACCCCCCCCGTCCTCGTATTTAACC	CCGATTACCGAACATGTCCCTTGTT	2	60561	14421	RINT1	285237	1444	C3orf38
DBDNTAG000096	ADDNTAG000707	Dn-Dn	ACCCCCCCCGTCCTCGTATTTAACC	GAAAATCGCTTGAGATCGGATTGAACCCAATGTGGA	2	60561	14421	RINT1	84464	2565	SLX4
DBDNTAG000096	ADDNTAG000709	Dn-Dn	ACCCCCCCCGTCCTCGTATTTAACC	GAAGCTTTCGCTATGTTGATGATCA	1	60561	14421	RINT1	2798	53722	GNRHR
DBDNTAG000096	ADDNTAG000711	Dn-Dn	ACCCCCCCCGTCCTCGTATTTAACC	TCCCTTCGACCTGACGTCCACCTGC	1	60561	14421	RINT1	414318	55003	C9orf106
DBDNTAG000096	ADDNTAG000726	Dn-Dn	ACCCCCCCCGTCCTCGTATTTAACC	GGCTTCCCTATCCACGGCACCATCG	4	60561	14421	RINT1	26580	4023	BSCL2
DBDNTAG000096	ADDNTAG000739	Dn-Dn	ACCCCCCCCGTCCTCGTATTTAACC	ATAACGGGGTTGCTAACTACTTACC	1	60561	14421	RINT1	91775	6510	NXPE3
DBDNTAG000096	ADDNTAG000750	Dn-Dn	ACCCCCCCCGTCCTCGTATTTAACC	GGGTCGCAACCGAAAGCAACAATAG	1	60561	14421	RINT1	378807	56465	CATSPER4
DBDNTAG000096	ADDNTAG000751	Dn-Dn	ACCCCCCCCGTCCTCGTATTTAACC	ACCTTACCTCCACGATCTAACTTTC	2	60561	14421	RINT1	5147	5126	PDE6D
DBDNTAG000096	ADDNTAG000764	Dn-Dn	ACCCCCCCCGTCCTCGTATTTAACC	TCTCCCCAGATTGCAACCTTAGATA	1	60561	14421	RINT1	57711	10770	ZNF529
DBDNTAG000096	ADDNTAG000766	Dn-Dn	ACCCCCCCCGTCCTCGTATTTAACC	CCACAGATCAGATCCCGCGCCCCAC	2	60561	14421	RINT1	55716	248	LMBR1L
DBDNTAG000096	ADDNTAG000768	Dn-Dn	ACCCCCCCCGTCCTCGTATTTAACC	CGCTGTATGAAGCAGAAAGAGAACC	5	60561	14421	RINT1	55432	70257	YOD1
DBDNTAG000096	ADDNTAG000770	Dn-Dn	ACCCCCCCCGTCCTCGTATTTAACC	CCACGCCAGTACCCGCTATGTCCTT	2	60561	14421	RINT1	5886	7058	RAD23A
DBDNTAG000096	ADDNTAG000776	Dn-Dn	ACCCCCCCCGTCCTCGTATTTAACC	TGTGCGATGTCCCTCACATCTTTTC	1	60561	14421	RINT1	2919	540	CXCL1
DBDNTAG000096	ADDNTAG000777	Dn-Dn	ACCCCCCCCGTCCTCGTATTTAACC	CGTGCACCCATGTGCCCTACCAGCG	1	60561	14421	RINT1	9684	2956	LRRC14
DBDNTAG000096	ADDNTAG000778	Dn-Dn	ACCCCCCCCGTCCTCGTATTTAACC	GAGAACCGCACGAAACCCTAATAAA	4	60561	14421	RINT1	51705	12886	EMCN
DBDNTAG000096	ADDNTAG000791	Dn-Dn	ACCCCCCCCGTCCTCGTATTTAACC	CTATCTTCCCGTCTAGACGGAATCA	10	60561	14421	RINT1	91452	9758	ACBD5
DBDNTAG000096	ADDNTAG000793	Dn-Dn	ACCCCCCCCGTCCTCGTATTTAACC	TCTTAGGAATAAGAACACAACCGTA	3	60561	14421	RINT1	1318	13112	SLC31A2
DBDNTAG000096	ADDNTAG000800	Dn-Dn	ACCCCCCCCGTCCTCGTATTTAACC	ATAAAGCGGTGTAGTCTCGCTTACC	2	60561	14421	RINT1	4176	6643	MCM7
DBDNTAG000096	ADDNTAG000801	Dn-Dn	ACCCCCCCCGTCCTCGTATTTAACC	AATCTCAAGAGGGTGTAGACAATTA	1	60561	14421	RINT1	200909	52811	HTR3D
DBDNTAG000096	ADDNTAG000802	Dn-Dn	ACCCCCCCCGTCCTCGTATTTAACC	GGGGCGATGACCTTCCCCAAATATC	2	60561	14421	RINT1	9491	9264	PSMF1
DBDNTAG000096	ADDNTAG000805	Dn-Dn	ACCCCCCCCGTCCTCGTATTTAACC	ACCAGCATACGCCAGATGTAGCCGA	3	60561	14421	RINT1	728741	70879	LOC728741
DBDNTAG000096	ADDNTAG000807	Dn-Dn	ACCCCCCCCGTCCTCGTATTTAACC	ACTTTTACATCTTCTTTTGCACACC	7	60561	14421	RINT1	55702	7803	CCDC94
DBDNTAG000096	ADDNTAG000811	Dn-Dn	ACCCCCCCCGTCCTCGTATTTAACC	TTAAATTAGCAGGACTAGGTACGGT	5	60561	14421	RINT1	388962
DBDNTAG000096	ADDNTAG000814	Dn-Dn	ACCCCCCCCGTCCTCGTATTTAACC	TCTCGACCCTGCCATTCGACATGCA	1	60561	14421	RINT1	2287	273	FKBP3
DBDNTAG000096	ADDNTAG000815	Dn-Dn	ACCCCCCCCGTCCTCGTATTTAACC	AACAGAACGCCCACCGAATTAAAGA	1	60561	14421	RINT1	7222	71673	TRPC3
DBDNTAG000096	ADDNTAG000825	Dn-Dn	ACCCCCCCCGTCCTCGTATTTAACC	GAGCGTGCAACACTAACTTTATACG	1	60561	14421	RINT1	64795	7218	RMND5A
DBDNTAG000096	ADDNTAG000834	Dn-Dn	ACCCCCCCCGTCCTCGTATTTAACC	CTGCTGGCAGAAACCGGTTCTTTTT	1	60561	14421	RINT1	9641	52921	IKBKE
DBDNTAG000096	ADDNTAG000836	Dn-Dn	ACCCCCCCCGTCCTCGTATTTAACC	CTTGTAACATAAGACTGTATACGAT	4	60561	14421	RINT1	375307	11366	CATIP
DBDNTAG000096	ADDNTAG000857	Dn-Dn	ACCCCCCCCGTCCTCGTATTTAACC	TCCTACCGTCTTGCTGGTACGGGTA	4	60561	14421	RINT1	1856	2949	DVL2
DBDNTAG000096	ADDNTAG000859	Dn-Dn	ACCCCCCCCGTCCTCGTATTTAACC	GCACGGACGGAATAAGCTTGATAAG	3	60561	14421	RINT1	6500	6671	SKP1
DBDNTAG000096	ADDNTAG000861	Dn-Dn	ACCCCCCCCGTCCTCGTATTTAACC	TGGTCGTCAAGCGGCGATAAGCTGT	3	60561	14421	RINT1	6331	70308	SCN5A
DBDNTAG000096	ADDNTAG000867	Dn-Dn	ACCCCCCCCGTCCTCGTATTTAACC	CACTAACTAGACTGTCATCAGAAAT	5	60561	14421	RINT1	125061	55073	AFMID
DBDNTAG000096	ADDNTAG000879	Dn-Dn	ACCCCCCCCGTCCTCGTATTTAACC	GCTCTCATACCGCTCGTTCGCTAAT	2	60561	14421	RINT1	150160	9872	CCT8L2
DBDNTAG000096	ADDNTAG000891	Dn-Dn	ACCCCCCCCGTCCTCGTATTTAACC	ATTGGCGGCACGAACTATACTTTTC	7	60561	14421	RINT1	64170	5439	CARD9
DBDNTAG000096	ADDNTAG000893	Dn-Dn	ACCCCCCCCGTCCTCGTATTTAACC	GCAGTACATTTCGACTTTTCCGATT	8	60561	14421	RINT1	29844	3331	TFPT
DBDNTAG000096	ADDNTAG000901	Dn-Dn	ACCCCCCCCGTCCTCGTATTTAACC	GCTTTGGCTAGCGTAGCATAACTGC	3	60561	14421	RINT1	26524
DBDNTAG000096	ADDNTAG000913	Dn-Dn	ACCCCCCCCGTCCTCGTATTTAACC	GACAACAAACAGAGTCATCCGCAAC	21	60561	14421	RINT1	123688	54975	HYKK
DBDNTAG000096	ADDNTAG000922	Dn-Dn	ACCCCCCCCGTCCTCGTATTTAACC	ACGGCAGCAATCTGACATGGATCGA	1	60561	14421	RINT1	51382	7932	ATP6V1D
DBDNTAG000096	ADDNTAG000927	Dn-Dn	ACCCCCCCCGTCCTCGTATTTAACC	GTACAGTACCTCCTTACACAACGTA	9	60561	14421	RINT1	5202	2618	PFDN2
DBDNTAG000096	ADDNTAG000934	Dn-Dn	ACCCCCCCCGTCCTCGTATTTAACC	CCGGACACTTATCAAGTCACAGTAG	4	60561	14421	RINT1	54480	14801	CHPF2
DBDNTAG000096	ADDNTAG000943	Dn-Dn	ACCCCCCCCGTCCTCGTATTTAACC	CCTTGTCTCACCGATAAAACACGTC	1	60561	14421	RINT1	4602	12304	MYB
DBDNTAG000096	ADDNTAG000947	Dn-Dn	ACCCCCCCCGTCCTCGTATTTAACC	AATGCTACAAGCCGGATATGGATTT	8	60561	14421	RINT1	127018	7512	LYPLAL1
DBDNTAG000096	ADDNTAG000960	Dn-Dn	ACCCCCCCCGTCCTCGTATTTAACC	AGCGCCCAAACCCATCACGTCAAAC	2	60561	14421	RINT1	25770	54410	C22orf31
DBDNTAG000096	ADDNTAG000973	Dn-Dn	ACCCCCCCCGTCCTCGTATTTAACC	CTCTCGACATCTAACTGGTGCTATA	1	60561	14421	RINT1	91603	7196	ZNF830
DBDNTAG000096	ADDNTAG000976	Dn-Dn	ACCCCCCCCGTCCTCGTATTTAACC	AGAACCAGTTAGTGTTTGGTTTGCA	3	60561	14421	RINT1	7436	72025	VLDLR
DBDNTAG000096	ADDNTAG000979	Dn-Dn	ACCCCCCCCGTCCTCGTATTTAACC	CGGCTGGCCACCCACCCCTTACCAA	1	60561	14421	RINT1	10589	6867	DRAP1
DBDNTAG000096	ADDNTAG000980	Dn-Dn	ACCCCCCCCGTCCTCGTATTTAACC	GTTTTACCGGTCGTCATATTACAAC	3	60561	14421	RINT1	400506	72116	KNOP1
DBDNTAG000096	ADDNTAG001012	Dn-Dn	ACCCCCCCCGTCCTCGTATTTAACC	ATGCGCATGTAGTCAGATGATTCCT	4	60561	14421	RINT1	7185	12438	TRAF1
DBDNTAG000096	ADDNTAG001030	Dn-Dn	ACCCCCCCCGTCCTCGTATTTAACC	GGAGCCCAAGTATAAAGCTCGCCGT	3	60561	14421	RINT1	19	70284	ABCA1
DBDNTAG000096	ADDNTAG001034	Dn-Dn	ACCCCCCCCGTCCTCGTATTTAACC	CACATCCTCACATTGATTCGCAGCG	2	60561	14421	RINT1	80704	9333	SLC19A3
DBDNTAG000096	ADDNTAG001040	Dn-Dn	ACCCCCCCCGTCCTCGTATTTAACC	CTTATCGTCAGGTTAACAAAGTGAA	5	60561	14421	RINT1	10620	10878	ARID3B
DBDNTAG000096	ADDNTAG001041	Dn-Dn	ACCCCCCCCGTCCTCGTATTTAACC	TCCATAGATCAAGACTTCCATCAAA	1	60561	14421	RINT1	353134
DBDNTAG000096	ADDNTAG001042	Dn-Dn	ACCCCCCCCGTCCTCGTATTTAACC	CAAAGCATAAGAGCGATAGTCGTTA	2	60561	14421	RINT1	55364	13117	IMPACT
DBDNTAG000096	ADDNTAG001047	Dn-Dn	ACCCCCCCCGTCCTCGTATTTAACC	CGCACGGTATGTGAAGGGCCTTCGC	7	60561	14421	RINT1	9586	10842	CREB5
DBDNTAG000096	ADDNTAG001054	Dn-Dn	ACCCCCCCCGTCCTCGTATTTAACC	TGCCTCACAGCTATTTGTAAAAGAG	2	60561	14421	RINT1	1398	2709	CRK
DBDNTAG000096	ADDNTAG001055	Dn-Dn	ACCCCCCCCGTCCTCGTATTTAACC	AGAGCTAAGCGATTCAAGTACTCAC	7	60561	14421	RINT1	1645	3065	AKR1C1
DBDNTAG000096	ADDNTAG001060	Dn-Dn	ACCCCCCCCGTCCTCGTATTTAACC	CAGAACGAACTTATCTCAAGAAGAT	2	60561	14421	RINT1	2078	11267	ERG
DBDNTAG000096	ADDNTAG001063	Dn-Dn	ACCCCCCCCGTCCTCGTATTTAACC	TGGCCAATCTACACCTAAGACCCTG	7	60561	14421	RINT1	79644	3266	SRD5A3
DBDNTAG000096	ADDNTAG001066	Dn-Dn	ACCCCCCCCGTCCTCGTATTTAACC	TTCGTCATCATAATCATTTTACTGC	1	60561	14421	RINT1	9918	9542	NCAPD2
DBDNTAG000096	ADDNTAG001080	Dn-Dn	ACCCCCCCCGTCCTCGTATTTAACC	GTCCCTACCCGTCGCCCATCCCGCT	5	60561	14421	RINT1	55195	54249	C14orf105
DBDNTAG000096	ADDNTAG001087	Dn-Dn	ACCCCCCCCGTCCTCGTATTTAACC	TCTCTAGTCCACTATCTATTTTTGT	7	60561	14421	RINT1	57819	6601	LSM2
DBDNTAG000096	ADDNTAG001110	Dn-Dn	ACCCCCCCCGTCCTCGTATTTAACC	CCTGCCTCCACCTCCCTACTCCTCC	2	60561	14421	RINT1	1544	70425	CYP1A2
DBDNTAG000096	ADDNTAG001115	Dn-Dn	ACCCCCCCCGTCCTCGTATTTAACC	GCTCCATGGACAACCTGCGTACGCC	1	60561	14421	RINT1	57007	1997	ACKR3
DBDNTAG000096	ADDNTAG001130	Dn-Dn	ACCCCCCCCGTCCTCGTATTTAACC	CAATAAGATCTAAGAGGTTAGATAT	3	60561	14421	RINT1	5187	9470	PER1
DBDNTAG000096	ADDNTAG001137	Dn-Dn	ACCCCCCCCGTCCTCGTATTTAACC	CGGGATCTAGTCCTAGCAATATACC	5	60561	14421	RINT1	22846	2782	VASH1
DBDNTAG000096	ADDNTAG001138	Dn-Dn	ACCCCCCCCGTCCTCGTATTTAACC	GTGCAGCTTGCGAACAGAACAGTAT	6	60561	14421	RINT1	284541	72020	CYP4A22
DBDNTAG000096	ADDNTAG001143	Dn-Dn	ACCCCCCCCGTCCTCGTATTTAACC	CTGATACAATCTCGTGACATTGCGA	1	60561	14421	RINT1	23223	6615	RRP12
DBDNTAG000096	ADDNTAG001160	Dn-Dn	ACCCCCCCCGTCCTCGTATTTAACC	AACTTCGTTGTCCCCCCGATAGCTA	1	60561	14421	RINT1	302	132	ANXA2
DBDNTAG000096	ADDNTAG001162	Dn-Dn	ACCCCCCCCGTCCTCGTATTTAACC	CCAGGCCTACAAGACTCCCTATCTG	5	60561	14421	RINT1	55314	10956	TMEM144
DBDNTAG000096	ADDNTAG001181	Dn-Dn	ACCCCCCCCGTCCTCGTATTTAACC	ATACGTGGTCGCCAGATTGACGGGT	2	60561	14421	RINT1	5831	2609	PYCR1
DBDNTAG000096	ADDNTAG001184	Dn-Dn	ACCCCCCCCGTCCTCGTATTTAACC	TGAAACGACGATAATGCAACTATT	1	60561	14421	RINT1	10629	4779	TAF6L
DBDNTAG000096	ADDNTAG001187	Dn-Dn	ACCCCCCCCGTCCTCGTATTTAACC	CCGGTAAATCCACCTGACCCATACA	3	60561	14421	RINT1	1785	14117	DNM2
DBDNTAG000096	ADDNTAG001190	Dn-Dn	ACCCCCCCCGTCCTCGTATTTAACC	TCGCTGCTAAGCCTTTTCATATGTA	1	60561	14421	RINT1	4000	3903	LMNA
DBDNTAG000096	ADDNTAG001191	Dn-Dn	ACCCCCCCCGTCCTCGTATTTAACC	ACTGCTTATAAAGTCGGCAAGTGAA	2	60561	14421	RINT1	2189	3568	FANCG
DBDNTAG000096	ADDNTAG001201	Dn-Dn	ACCCCCCCCGTCCTCGTATTTAACC	CCATGCATTAGCGTACCATCCTCTT	1	60561	14421	RINT1	57819	6601	LSM2
DBDNTAG000096	ADDNTAG001207	Dn-Dn	ACCCCCCCCGTCCTCGTATTTAACC	ATGAGTGTCTCATGGGTACCAGCGA	2	60561	14421	RINT1	139599	71720	MAGEE2
DBDNTAG000096	ADDNTAG001210	Dn-Dn	ACCCCCCCCGTCCTCGTATTTAACC	GCAAAGGGAGCTAAGCTATCTAGAA	11	60561	14421	RINT1	8557	6345	TCAP
DBDNTAG000096	ADDNTAG001231	Dn-Dn	ACCCCCCCCGTCCTCGTATTTAACC	CCTGAAAACATGATATAGGACCAAA	1	60561	14421	RINT1	56655	13516	POLE4
DBDNTAG000096	ADDNTAG001232	Dn-Dn	ACCCCCCCCGTCCTCGTATTTAACC	CGAACATAGTGCTTTTTAACGTGAC	3	60561	14421	RINT1	5802	8703	PTPRS
DBDNTAG000096	ADDNTAG001238	Dn-Dn	ACCCCCCCCGTCCTCGTATTTAACC	CGCCACGGTCCCTCCCGGTTCACCC	6	60561	14421	RINT1	282616	53688	IFNL2
DBDNTAG000096	ADDNTAG001239	Dn-Dn	ACCCCCCCCGTCCTCGTATTTAACC	TTCAATAGACTACAACGCCAGCCTC	7	60561	14421	RINT1	9586	10842	CREB5
DBDNTAG000096	ADDNTAG001245	Dn-Dn	ACCCCCCCCGTCCTCGTATTTAACC	CGACTAGCATTCTTATTATAAGAGC	1	60561	14421	RINT1	6590	13088	SLPI
DBDNTAG000096	ADDNTAG001261	Dn-Dn	ACCCCCCCCGTCCTCGTATTTAACC	CACAATATCAAAAGGAAAAGCAGTA	2	60561	14421	RINT1	27004	13575
DBDNTAG000096	ADDNTAG001262	Dn-Dn	ACCCCCCCCGTCCTCGTATTTAACC	GGTACCAACATACTTGAGTGGCAAA	2	60561	14421	RINT1	6385	12920	SDC4
DBDNTAG000096	ADDNTAG001274	Dn-Dn	ACCCCCCCCGTCCTCGTATTTAACC	ACAAGGTACCAGTCCAAAGGGCGAG	1	60561	14421	RINT1	347862	71529	PDDC1
DBDNTAG000096	ADDNTAG001275	Dn-Dn	ACCCCCCCCGTCCTCGTATTTAACC	AACTCATGGTCATTGTAGAAAAAGA	7	60561	14421	RINT1	1647	6876	GADD45A
DBDNTAG000096	ADDNTAG001277	Dn-Dn	ACCCCCCCCGTCCTCGTATTTAACC	AAACTGAAGCTAATATGAAGAATAT	3	60561	14421	RINT1	2272	9645	FHIT
DBDNTAG000096	ADDNTAG001278	Dn-Dn	ACCCCCCCCGTCCTCGTATTTAACC	CCCCGCTAGCCGACTCACAAGAAGG	8	60561	14421	RINT1	6427	11028	SRSF2
DBDNTAG000096	ADDNTAG001287	Dn-Dn	ACCCCCCCCGTCCTCGTATTTAACC	CCAGCGTGCAAACGAAAAATTTCCG	3	60561	14421	RINT1	760	614	CA2
DBDNTAG000096	ADDNTAG001289	Dn-Dn	ACCCCCCCCGTCCTCGTATTTAACC	ACTCGCCCTTAGTTCAGGAAATTAG	3	60561	14421	RINT1	27004	13575
DBDNTAG000096	ADDNTAG001290	Dn-Dn	ACCCCCCCCGTCCTCGTATTTAACC	AAACACAATGTTAAGCGCACTTTAG	4	60561	14421	RINT1	2557	2363	GABRA4
DBDNTAG000096	ADDNTAG001298	Dn-Dn	ACCCCCCCCGTCCTCGTATTTAACC	CCCTAAACCATCCGAACATCCGATC	9	60561	14421	RINT1	10494	5174	STK25
DBDNTAG000096	ADDNTAG001321	Dn-Dn	ACCCCCCCCGTCCTCGTATTTAACC	CGTCCGAGTCTACCACCGTTTCCAA	4	60561	14421	RINT1	259173
DBDNTAG000096	ADDNTAG001337	Dn-Dn	ACCCCCCCCGTCCTCGTATTTAACC	TGGGCTGTACTAGAACCTACTGATA	3	60561	14421	RINT1	54581	8738
DBDNTAG000096	ADDNTAG001339	Dn-Dn	ACCCCCCCCGTCCTCGTATTTAACC	ATGTCATGAAGAATTCTGTTCATGC	8	60561	14421	RINT1	9409	3837	PEX16
DBDNTAG000096	ADDNTAG001342	Dn-Dn	ACCCCCCCCGTCCTCGTATTTAACC	AAAAGATCCCGCAAAAGATATGGAT	3	60561	14421	RINT1	11060	326	WWP2
DBDNTAG000096	ADDNTAG001344	Dn-Dn	ACCCCCCCCGTCCTCGTATTTAACC	CTATCAACCAATAACGCAACATGTC	8	60561	14421	RINT1	7264	3805	TSTA3
DBDNTAG000096	ADDNTAG001346	Dn-Dn	ACCCCCCCCGTCCTCGTATTTAACC	ACGACCTACCACTTGACGTAACTAG	3	60561	14421	RINT1	4174	19	MCM5
DBDNTAG000096	ADDNTAG001353	Dn-Dn	ACCCCCCCCGTCCTCGTATTTAACC	TTCATGTGAGACCCATTCGCCAGCA	8	60561	14421	RINT1	60672	4538	MIIP
DBDNTAG000096	ADDNTAG001356	Dn-Dn	ACCCCCCCCGTCCTCGTATTTAACC	ACCTGTGTATGCAATACGGCCTAAA	2	60561	14421	RINT1	25770	54410	C22orf31
DBDNTAG000096	ADDNTAG001358	Dn-Dn	ACCCCCCCCGTCCTCGTATTTAACC	CTAGTTGCGATCGTCCCTGGGGTCC	1	60561	14421	RINT1	7251	3267	TSG101
DBDNTAG000096	ADDNTAG001360	Dn-Dn	ACCCCCCCCGTCCTCGTATTTAACC	CCACAGACAATGCTTGGATATGACA	2	60561	14421	RINT1	2263	71073	FGFR2
DBDNTAG000096	ADDNTAG001378	Dn-Dn	ACCCCCCCCGTCCTCGTATTTAACC	CGGCGTCCCCTTACCGAGGTGTCCG	5	60561	14421	RINT1	6182	4682	MRPL12
DBDNTAG000096	ADDNTAG001382	Dn-Dn	ACCCCCCCCGTCCTCGTATTTAACC	ACCACCTAAGCATGCTCGAGTAGGA	1	60561	14421	RINT1	55601	13110	DDX60
DBDNTAG000096	ADDNTAG001409	Dn-Dn	ACCCCCCCCGTCCTCGTATTTAACC	CAAGCCCTATTATGAGCTTCGCCAC	1	60561	14421	RINT1	216	5869	ALDH1A1
DBDNTAG000096	ADDNTAG001430	Dn-Dn	ACCCCCCCCGTCCTCGTATTTAACC	GAGGAAGGCGCGTACATAATCACAG	4	60561	14421	RINT1	833	4395	CARS
DBDNTAG000096	ADDNTAG001436	Dn-Dn	ACCCCCCCCGTCCTCGTATTTAACC	AACCCTGTTCACCAAGTATGATGCA	4	60561	14421	RINT1	9191	5925	DEDD
DBDNTAG000096	ADDNTAG001444	Dn-Dn	ACCCCCCCCGTCCTCGTATTTAACC	GCTTTAGAACACGCCCACCAGTCCT	7	60561	14421	RINT1	150165	10763	XKR3
DBDNTAG000096	ADDNTAG001453	Dn-Dn	ACCCCCCCCGTCCTCGTATTTAACC	AATGCCGGCCGTTTCAAACAGGGCC	9	60561	14421	RINT1	116349	8434	C5orf55
DBDNTAG000096	ADDNTAG001466	Dn-Dn	ACCCCCCCCGTCCTCGTATTTAACC	AAGGCAACATTCAAATAAGCAAAGT	2	60561	14421	RINT1	3065	3152	HDAC1
DBDNTAG000096	ADDNTAG001476	Dn-Dn	ACCCCCCCCGTCCTCGTATTTAACC	AAACAGATCCCAGGCAGCTTGAATC	2	60561	14421	RINT1	1019	4019	CDK4
DBDNTAG000096	ADDNTAG001486	Dn-Dn	ACCCCCCCCGTCCTCGTATTTAACC	ATAGCCGTGCCCGGCAAGGATACAA	2	60561	14421	RINT1	347862	71529	PDDC1
DBDNTAG000096	ADDNTAG001488	Dn-Dn	ACCCCCCCCGTCCTCGTATTTAACC	ACTGGCTAACCGCGACAACACCCAT	3	60561	14421	RINT1	55344	5097	PLCXD1
DBDNTAG000096	ADDNTAG001491	Dn-Dn	ACCCCCCCCGTCCTCGTATTTAACC	AATTGAAGAATGTAGGTTGTCACAG	39	60561	14421	RINT1	51503	11254	CWC15
DBDNTAG000096	ADDNTAG001492	Dn-Dn	ACCCCCCCCGTCCTCGTATTTAACC	TCAGTCCACTTGATTCGAAGGGTTA	10	60561	14421	RINT1	9531	5066	BAG3
DBDNTAG000096	ADDNTAG001499	Dn-Dn	ACCCCCCCCGTCCTCGTATTTAACC	AAGCGTATTGATCTAGAAGTTAATT	10	60561	14421	RINT1	27129	4955	HSPB7
DBDNTAG000096	ADDNTAG001502	Dn-Dn	ACCCCCCCCGTCCTCGTATTTAACC	AAGAGTCCGTCAACTGCTCTATTTC	4	60561	14421	RINT1	2918	71684	GRM8
DBDNTAG000096	ADDNTAG001510	Dn-Dn	ACCCCCCCCGTCCTCGTATTTAACC	GCCCTGGCGTGTGGCCTCACGCGCT	2	60561	14421	RINT1	595	3587	CCND1
DBDNTAG000096	ADDNTAG001513	Dn-Dn	ACCCCCCCCGTCCTCGTATTTAACC	TAGACAGATGACGATTCTTGAATAA	1	60561	14421	RINT1	4205	98	MEF2A
DBDNTAG000096	ADDNTAG001514	Dn-Dn	ACCCCCCCCGTCCTCGTATTTAACC	TCCACGGTTTACCCACATGCCAGCG	3	60561	14421	RINT1		53618
DBDNTAG000096	ADDNTAG001531	Dn-Dn	ACCCCCCCCGTCCTCGTATTTAACC	AACTAGACAGGACCTATAACCAATG	2	60561	14421	RINT1	196264	53857	MPZL3
DBDNTAG000096	ADDNTAG001549	Dn-Dn	ACCCCCCCCGTCCTCGTATTTAACC	ACTACCTATGTACAGGTTGCTCGAT	1	60561	14421	RINT1	3558	14594	IL2
DBDNTAG000096	ADDNTAG001553	Dn-Dn	ACCCCCCCCGTCCTCGTATTTAACC	TGAATCCTGACGCCCGTGTCGGACC	8	60561	14421	RINT1	5167	71109	ENPP1
DBDNTAG000096	ADDNTAG001556	Dn-Dn	ACCCCCCCCGTCCTCGTATTTAACC	CACCTTCTGCTGCGCCCTCTTGCTC	1	60561	14421	RINT1	8743	10053	TNFSF10
DBDNTAG000096	ADDNTAG001564	Dn-Dn	ACCCCCCCCGTCCTCGTATTTAACC	CCCGGCTCACAGCCAGACAATAAAT	7	60561	14421	RINT1	64784	72113	CRTC3
DBDNTAG000096	ADDNTAG001568	Dn-Dn	ACCCCCCCCGTCCTCGTATTTAACC	ACATTCTTCTAACGGCTATACGTAT	8	60561	14421	RINT1	643853	70706	TMPPE
DBDNTAG000096	ADDNTAG001573	Dn-Dn	ACCCCCCCCGTCCTCGTATTTAACC	GGGTATCCAGCGATCACCCTAGAAA	1	60561	14421	RINT1	10320	2940	IKZF1
DBDNTAG000096	ADDNTAG001587	Dn-Dn	ACCCCCCCCGTCCTCGTATTTAACC	ACCAAATTGAACACGAATACTTAAT	2	60561	14421	RINT1	124245	11589	ZC3H18
DBDNTAG000096	ADDNTAG001603	Dn-Dn	ACCCCCCCCGTCCTCGTATTTAACC	AACATTGACGGACAGCCTTTTAAAA	2	60561	14421	RINT1	3116	12897
DBDNTAG000096	ADDNTAG001609	Dn-Dn	ACCCCCCCCGTCCTCGTATTTAACC	ATAATCAATTTGAAAGGCCTCAAAC	3	60561	14421	RINT1	4723	2787	NDUFV1
DBDNTAG000096	ADDNTAG001613	Dn-Dn	ACCCCCCCCGTCCTCGTATTTAACC	GCCGAAGACACCACTTCTTCAAAGC	1	60561	14421	RINT1	55454	9594	CSGALNACT2
DBDNTAG000096	ADDNTAG001616	Dn-Dn	ACCCCCCCCGTCCTCGTATTTAACC	CTGAGCTTCCACGCGCTTGGGCCTC	1	60561	14421	RINT1	5546	2895	PRCC
DBDNTAG000096	ADDNTAG001619	Dn-Dn	ACCCCCCCCGTCCTCGTATTTAACC	CTCATACACCTTATGCAAGACTCCA	1	60561	14421	RINT1	79696	4218	ZC2HC1C
DBDNTAG000096	ADDNTAG001638	Dn-Dn	ACCCCCCCCGTCCTCGTATTTAACC	AGGCGTCCGGCCGCCATGGGCCGTT	4	60561	14421	RINT1	159162	1504
DBDNTAG000096	ADDNTAG001639	Dn-Dn	ACCCCCCCCGTCCTCGTATTTAACC	TCCCGCCTCAGCGCGCTATCCCTCC	4	60561	14421	RINT1	51409	3511	HEMK1
DBDNTAG000096	ADDNTAG001648	Dn-Dn	ACCCCCCCCGTCCTCGTATTTAACC	CTCGATTACTTCAAACTACGCCCGG	2	60561	14421	RINT1	84193	8806	SETD3
DBDNTAG000096	ADDNTAG001674	Dn-Dn	ACCCCCCCCGTCCTCGTATTTAACC	AGGATCCCGGTTAAGTAGAATAGAT	7	60561	14421	RINT1	10096	10695	ACTR3
DBDNTAG000096	ADDNTAG001681	Dn-Dn	ACCCCCCCCGTCCTCGTATTTAACC	CTTGCGATACTTAACAGCAATTCTG	1	60561	14421	RINT1	2200	70317	FBN1
DBDNTAG000096	ADDNTAG001709	Dn-Dn	ACCCCCCCCGTCCTCGTATTTAACC	TACCCAGCCACGAAGTCCTCCCAAG	24	60561	14421	RINT1	1508	358	CTSB
DBDNTAG000096	ADDNTAG001720	Dn-Dn	ACCCCCCCCGTCCTCGTATTTAACC	AACGTATACATAAAAAGAGTCCCCA	2	60561	14421	RINT1	8801	11488	SUCLG2
DBDNTAG000096	ADDNTAG001731	Dn-Dn	ACCCCCCCCGTCCTCGTATTTAACC	TGGGGGTGCACAATGAAAGTAATAC	6	60561	14421	RINT1	284716	10253	RIMKLA
DBDNTAG000096	ADDNTAG001737	Dn-Dn	ACCCCCCCCGTCCTCGTATTTAACC	ACCTCATTTCCAACCTCTCCAATAG	9	60561	14421	RINT1	55508	11130	SLC35E3
DBDNTAG000096	ADDNTAG001738	Dn-Dn	ACCCCCCCCGTCCTCGTATTTAACC	GCCCAGTTGCCCTTCGTCAATGTCG	3	60561	14421	RINT1	9452	11300	ITM2A
DBDNTAG000096	ADDNTAG001758	Dn-Dn	ACCCCCCCCGTCCTCGTATTTAACC	AGCCACTCCTACGCAGTACACACGA	9	60561	14421	RINT1	440248	11657
DBDNTAG000096	ADDNTAG001764	Dn-Dn	ACCCCCCCCGTCCTCGTATTTAACC	ATGCCGACGATGCCGCCCACTGGCC	2	60561	14421	RINT1	149483	55441	CCDC17
DBDNTAG000096	ADDNTAG001766	Dn-Dn	ACCCCCCCCGTCCTCGTATTTAACC	GGCTACAACTCTCCGTGCCCGTCTT	1	60561	14421	RINT1	595	3587	CCND1
DBDNTAG000096	ADDNTAG001768	Dn-Dn	ACCCCCCCCGTCCTCGTATTTAACC	TCGACACACCCCGAGTGGACACACG	1	60561	14421	RINT1	627	8536	BDNF
DBDNTAG000096	ADDNTAG001788	Dn-Dn	ACCCCCCCCGTCCTCGTATTTAACC	AGCATATGTGCAATGTTTAGAGGTT	74	60561	14421	RINT1	201562	10939	PTPLB
DBDNTAG000096	ADDNTAG001790	Dn-Dn	ACCCCCCCCGTCCTCGTATTTAACC	TCACCGAAAACATTAGTATTAGACG	4	60561	14421	RINT1		4865
DBDNTAG000096	ADDNTAG001797	Dn-Dn	ACCCCCCCCGTCCTCGTATTTAACC	CGAACGGATGCCGACCCGTTGTTAACGTAACATAA	3	60561	14421	RINT1	282679	11309	AQP11
DBDNTAG000096	ADDNTAG001803	Dn-Dn	ACCCCCCCCGTCCTCGTATTTAACC	ATAGCTACACTATGACTATCGGCCA	4	60561	14421	RINT1	5129	2966	CDK18
DBDNTAG000096	ADDNTAG001809	Dn-Dn	ACCCCCCCCGTCCTCGTATTTAACC	TAGAACCTAGGCATTATTGGTTAAG	5	60561	14421	RINT1	53841	71555	MUPCDH
DBDNTAG000096	ADDNTAG001813	Dn-Dn	ACCCCCCCCGTCCTCGTATTTAACC	ATGCAGGCTGTTTCGGCTATTGAAT	3	60561	14421	RINT1	57863	9894	CADM3
DBDNTAG000096	ADDNTAG001815	Dn-Dn	ACCCCCCCCGTCCTCGTATTTAACC	ATAGGGCGAAAAGTAAAGGTGCCAG	1	60561	14421	RINT1	54619	10549	CCNJ
DBDNTAG000096	ADDNTAG001834	Dn-Dn	ACCCCCCCCGTCCTCGTATTTAACC	GGCGAAAAACTCCTCACCCGCGACC	4	60561	14421	RINT1	8685	7750	MARCO
DBDNTAG000096	ADDNTAG001863	Dn-Dn	ACCCCCCCCGTCCTCGTATTTAACC	GATGTTTTAACGTTCAAGCAATTCG	2	60561	14421	RINT1	1879	11153	EBF1
DBDNTAG000096	ADDNTAG001866	Dn-Dn	ACCCCCCCCGTCCTCGTATTTAACC	TACAGCTTAACGGACCCGGCGCCGA	4	60561	14421	RINT1	64863	71482	METTL4
DBDNTAG000096	ADDNTAG001881	Dn-Dn	ACCCCCCCCGTCCTCGTATTTAACC	AGTGACTAAGAAAAGCGAGGCTAAC	6	60561	14421	RINT1	8463	5240	TEAD2
DBDNTAG000096	ADDNTAG001882	Dn-Dn	ACCCCCCCCGTCCTCGTATTTAACC	TTGTCGAATAATACCCAATGCGAGA	6	60561	14421	RINT1	29902	496	FAM216A
DBDNTAG000096	ADDNTAG001890	Dn-Dn	ACCCCCCCCGTCCTCGTATTTAACC	CAATCATCAAAAGCGGAACTACGTA	2	60561	14421	RINT1	140258	53744	KRTAP13-1
DBDNTAG000096	ADDNTAG001893	Dn-Dn	ACCCCCCCCGTCCTCGTATTTAACC	CCACCTCCCTCTACTCGCCCTGCGT	6	60561	14421	RINT1	5198	72170	PFAS
DBDNTAG000096	ADDNTAG001903	Dn-Dn	ACCCCCCCCGTCCTCGTATTTAACC	ACAATTATTGGAAACTACTAAAGA	1	60561	14421	RINT1	54550	467	NECAB2
DBDNTAG000096	ADDNTAG001910	Dn-Dn	ACCCCCCCCGTCCTCGTATTTAACC	CGAAATCGCGATGGCTCTCGCCCTT	1	60561	14421	RINT1	8621	8694	CDK13
DBDNTAG000096	ADDNTAG001911	Dn-Dn	ACCCCCCCCGTCCTCGTATTTAACC	TGGGATGCGTAAGAGTATGGACAAT	2	60561	14421	RINT1	25855	6651	BRMS1
DBDNTAG000096	ADDNTAG001914	Dn-Dn	ACCCCCCCCGTCCTCGTATTTAACC	CAAGCTTACTGAGGCAACTAGCAAA	4	60561	14421	RINT1	2919	540	CXCL1
DBDNTAG000096	ADDNTAG001917	Dn-Dn	ACCCCCCCCGTCCTCGTATTTAACC	TTCGGCCACCGCGAAAGACTTACTC	1	60561	14421	RINT1	5031	6794	P2RY6
DBDNTAG000096	ADDNTAG001918	Dn-Dn	ACCCCCCCCGTCCTCGTATTTAACC	GGCAGAACCACTAGTAGAGTCCTAC	3	60561	14421	RINT1	2963	3291	GTF2F2
DBDNTAG000096	ADDNTAG001922	Dn-Dn	ACCCCCCCCGTCCTCGTATTTAACC	ATCAGCATACCAATCCGAGTATACG	21	60561	14421	RINT1	79616	6642	CCNJL
DBDNTAG000096	ADDNTAG001930	Dn-Dn	ACCCCCCCCGTCCTCGTATTTAACC	CCCCCAGTACTCCGATCATCCAGCG	1	60561	14421	RINT1	79077	2724	DCTPP1
DBDNTAG000096	ADDNTAG001941	Dn-Dn	ACCCCCCCCGTCCTCGTATTTAACC	CCGCGGGCCCCCGAACCGTGTCTTC	8	60561	14421	RINT1	6629	10033	SNRPB2
DBDNTAG000096	ADDNTAG001957	Dn-Dn	ACCCCCCCCGTCCTCGTATTTAACC	TTAACATTTATCAATAGGGGAGCTG	1	60561	14421	RINT1	56964	12200	WDR93
DBDNTAG000096	ADDNTAG001966	Dn-Dn	ACCCCCCCCGTCCTCGTATTTAACC	TACGTCATGTCTGTCGGCATGGGGT	1	60561	14421	RINT1	80344	71201	DCAF11
DBDNTAG000096	ADDNTAG001970	Dn-Dn	ACCCCCCCCGTCCTCGTATTTAACC	TCATCCTAGATGGCTAGCGGATAAG	1	60561	14421	RINT1	79635	10997	CCDC121
DBDNTAG000096	ADDNTAG001978	Dn-Dn	ACCCCCCCCGTCCTCGTATTTAACC	TGCCTACTTCCGTACGAGCGTTATT	17	60561	14421	RINT1	9638	110	FEZ1
DBDNTAG000096	ADDNTAG001990	Dn-Dn	ACCCCCCCCGTCCTCGTATTTAACC	CAGCTCGGCGTTCATCCACCCACTC	1	60561	14421	RINT1	2262	10263	GPC5
DBDNTAG000096	ADDNTAG001995	Dn-Dn	ACCCCCCCCGTCCTCGTATTTAACC	CTCCCCTCGCCAGCACACACCCCGT	1	60561	14421	RINT1	55577	3233	NAGK
DBDNTAG000096	ADDNTAG002003	Dn-Dn	ACCCCCCCCGTCCTCGTATTTAACC	CTCCCGCTCGATTCTCCTCCATC	5	60561	14421	RINT1	23556	1460	PIGN
DBDNTAG000096	ADDNTAG002016	Dn-Dn	ACCCCCCCCGTCCTCGTATTTAACC	TTCCTTTTGCCGGAAACCAACCTAT	3	60561	14421	RINT1	638	3740	BIK
DBDNTAG000096	ADDNTAG002025	Dn-Dn	ACCCCCCCCGTCCTCGTATTTAACC	AGCTATTCTGTACGCGGTACACTAT	9	60561	14421	RINT1	5631	3731	PRPS1
DBDNTAG000096	ADDNTAG002040	Dn-Dn	ACCCCCCCCGTCCTCGTATTTAACC	CCTGGACATCAGACAACACGTGTTA	1	60561	14421	RINT1	2173	2673	FABP7
DBDNTAG000096	ADDNTAG002051	Dn-Dn	ACCCCCCCCGTCCTCGTATTTAACC	CCTTGCCCGTTCCATGCCGTTCGTG	4	60561	14421	RINT1	64764	12044	DKFZp686N2325
DBDNTAG000096	ADDNTAG002059	Dn-Dn	ACCCCCCCCGTCCTCGTATTTAACC	CGCTCCCCCACGCTGTCCTTTCCAC	1	60561	14421	RINT1	84456	10868	L3MBTL3
DBDNTAG000096	ADDNTAG002061	Dn-Dn	ACCCCCCCCGTCCTCGTATTTAACC	CCAGGTACCGCGCGCATGCTGCGGT	3	60561	14421	RINT1	3790	274	KCNS3
DBDNTAG000096	ADDNTAG002063	Dn-Dn	ACCCCCCCCGTCCTCGTATTTAACC	TACTCATTTTGCACTTCCAGTGGAG	1	60561	14421	RINT1	10248	7440	POP7
DBDNTAG000096	ADDNTAG002067	Dn-Dn	ACCCCCCCCGTCCTCGTATTTAACC	ATCGAGCTAAGATGTGAGGTAACGG	3	60561	14421	RINT1	2885	8010	GRB2
DBDNTAG000096	ADDNTAG002076	Dn-Dn	ACCCCCCCCGTCCTCGTATTTAACC	TATCCAGAGTGTACCTGGAGATTTC	5	60561	14421	RINT1	389118	54978	CDHR4
DBDNTAG000096	ADDNTAG002083	Dn-Dn	ACCCCCCCCGTCCTCGTATTTAACC	CCCCTCTGTGCCTGACGTAAACATG	23	60561	14421	RINT1	86614	10543	HSFY1
DBDNTAG000096	ADDNTAG002091	Dn-Dn	ACCCCCCCCGTCCTCGTATTTAACC	CTATTCCCTTACGCCTAGAGCGATT	1	60561	14421	RINT1	219902	2480	TMEM136
DBDNTAG000096	ADDNTAG002092	Dn-Dn	ACCCCCCCCGTCCTCGTATTTAACC	AGAGCAAGCACGTACCCCAAAAATA	1	60561	14421	RINT1		13722
DBDNTAG000096	ADDNTAG002117	Dn-Dn	ACCCCCCCCGTCCTCGTATTTAACC	CTAATAACCCAAACGAAATCAGGG	4	60561	14421	RINT1	8529	70423	CYP4F2
DBDNTAG000096	ADDNTAG002118	Dn-Dn	ACCCCCCCCGTCCTCGTATTTAACC	GTCTTGAGGGTAAAGGCTAATTAGA	1	60561	14421	RINT1	7704	8127	ZBTB16
[truncated: 638,541 more rows]
