# Supplementary material for: Pooled‐matrix protein interaction screens using Barcode Fusion Genetics
Source: Mol Syst Biol. 2016 Apr 23;12(4):863. doi: 10.15252/msb.20156660 (PMC4848762; doi:10.15252/msb.20156660)
Supplement: Supplementary file 10 — Data EV3 [file MSB-12-863-s010.zip › Yachie_Petsalaki_Data_S3/CVA_2_+3AT.tsv]

DBTAG_ID	ADTAG_ID	FUSION_TYPE	DBTAG_SEQ	ADTAG_SEQ	COUNT	DB_GENE_ID	DB_ORF_ID	DB_SYMB	AD_GENE_ID	AD_ORF_ID	AD_SYMB
DBDNTAG000002	ADDNTAG000995	Dn-Dn	CCCCTCCCACACTAGTGGGGCTTGC	CCTACCCAGCTCCGAAAATATCCTC	1	3927	1096	LASP1	27335	5232	EIF3K
DBDNTAG000002	ADDNTAG001772	Dn-Dn	CCCCTCCCACACTAGTGGGGCTTGC	TTCTTCTCACCACCCTAAACCGTTC	1	3927	1096	LASP1	7737	433	RNF113A
DBDNTAG000002	ADDNTAG003317	Dn-Dn	CCCCTCCCACACTAGTGGGGCTTGC	TTAAGGAACCTCTGTATGATACAAG	11	3927	1096	LASP1	8463	5240	TEAD2
DBDNTAG000002	ADDNTAG004300	Dn-Dn	CCCCTCCCACACTAGTGGGGCTTGC	CCCATCGCCAATCGTACTAGATGCA	1	3927	1096	LASP1	57715	8604	SEMA4G
DBDNTAG000002	ADDNTAG004616	Dn-Dn	CCCCTCCCACACTAGTGGGGCTTGC	GCCATTTAGTCACGATTGACGGAAT	1	3927	1096	LASP1	80723	1149	SLC35G2
DBDNTAG000002	ADDNTAG007506	Dn-Dn	CCCCTCCCACACTAGTGGGGCTTGC	CAAGTAAGCAATTAGCCTCATGAAT	1	3927	1096	LASP1	402	7933	ARL2
DBDNTAG000003	ADDNTAG000511	Dn-Dn	TGGTGCGCGTGATTCTGAACCATAA	ACCCACGCCCTCGGTACTCCTGGGC	1	387	5810	RHOA	54361	10790	WNT4
DBDNTAG000003	ADDNTAG001242	Dn-Dn	TGGTGCGCGTGATTCTGAACCATAA	CCAATTATTACTCATTTTAAAATCG	1	387	5810	RHOA	6373	5588	CXCL11
DBDNTAG000003	ADDNTAG002484	Dn-Dn	TGGTGCGCGTGATTCTGAACCATAA	CGGTCCATGTCATGAACTTAGATCT	2	387	5810	RHOA	151	70652	ADRA2B
DBDNTAG000003	ADDNTAG004345	Dn-Dn	TGGTGCGCGTGATTCTGAACCATAA	ACTTCCCGCCTGACTAGAAAACACA	1	387	5810	RHOA	8560	946	DEGS1
DBDNTAG000003	ADDNTAG004970	Dn-Dn	TGGTGCGCGTGATTCTGAACCATAA	TGACCATCTCACAAAGTCCTATGTA	1	387	5810	RHOA	5802	8703	PTPRS
DBDNTAG000003	ADDNTAG005317	Dn-Dn	TGGTGCGCGTGATTCTGAACCATAA	TGCCTAAGGCTACGATCAAGGCCTG	4	387	5810	RHOA	79644	3266	SRD5A3
DBDNTAG000003	ADDNTAG005868	Dn-Dn	TGGTGCGCGTGATTCTGAACCATAA	AAGGCATAATATGTAAGTAACGAAG	1	387	5810	RHOA	653499	71252	LGALS7
DBDNTAG000003	ADDNTAG007327	Dn-Dn	TGGTGCGCGTGATTCTGAACCATAA	GTCTGCAGCACGATGGAAAGAGTCA	3	387	5810	RHOA	203430	70535	ZCCHC5
DBDNTAG000005	ADDNTAG001118	Dn-Dn	TGATAGTGGTGGGCTCCAGGTCTAA	TCAGACCTGGCGGCTCCTCCCTCCC	5	139081	52769	MAGEC3	360203
DBDNTAG000005	ADDNTAG006302	Dn-Dn	TGATAGTGGTGGGCTCCAGGTCTAA	TCCTCCCAAGCACCGGCCCCTCCCT	2	139081	52769	MAGEC3	8324	7138	FZD7
DBDNTAG000010	ADDNTAG004942	Dn-Dn	TCAGCCTGATAACTTTACTTTCAAT	CCACCCCTAGTCCCCTCTCACACTA	2	11185	53017	INMT	59349	4623	KLHL12
DBDNTAG000010	ADDNTAG006025	Dn-Dn	TCAGCCTGATAACTTTACTTTCAAT	CCTCCAAACAGAATCGGCACGCATC	1	11185	53017	INMT	8884	5954	SMVT
DBDNTAG000010	ADDNTAG006401	Dn-Dn	TCAGCCTGATAACTTTACTTTCAAT	ATTCCCGTTCATCACCCCAGCCATC	2	11185	53017	INMT	9402	8327	GRAP2
DBDNTAG000010	ADDNTAG007616	Dn-Dn	TCAGCCTGATAACTTTACTTTCAAT	CACTTAGGCTGCCATCGGCACCCTT	1	11185	53017	INMT	355	2622	FAS
DBDNTAG000011	ADDNTAG001941	Dn-Dn	TGTACATTAAGACTGGGGATAATAT	CCGCGGGCCCCCGAACCGTGTCTTC	4	7555	157	CNBP	6629	10033	SNRPB2
DBDNTAG000011	ADDNTAG003427	Dn-Dn	TGTACATTAAGACTGGGGATAATAT	TACGGTACTGTGCAGCCAATAACTG	5	7555	157	CNBP	5562	10350	PRKAA1
DBDNTAG000011	ADDNTAG005498	Dn-Dn	TGTACATTAAGACTGGGGATAATAT	AATCTACTATCAACCCGCGAAGAAG	1	7555	157	CNBP	113278	6168	SLC52A3
DBDNTAG000011	ADDNTAG005840	Dn-Dn	TGTACATTAAGACTGGGGATAATAT	ACTACGATTTGCGACTATGTGTAAC	3	7555	157	CNBP	222484	10152	LNX2
DBDNTAG000012	ADDNTAG000385	Dn-Dn	GCACTTACCTGACTGGAAATAATTT	CGTACGTCCCGCAACCTGGAGGTGA	2	51530	7186	ZC3HC1	5890	8346	RAD51B
DBDNTAG000012	ADDNTAG000534	Dn-Dn	GCACTTACCTGACTGGAAATAATTT	ACCTCAATACTCCAGTTGATTCCTT	3	51530	7186	ZC3HC1	664	7547	BNIP3
DBDNTAG000012	ADDNTAG000793	Dn-Dn	GCACTTACCTGACTGGAAATAATTT	TCTTAGGAATAAGAACACAACCGTA	1	51530	7186	ZC3HC1	1318	13112	SLC31A2
DBDNTAG000012	ADDNTAG000877	Dn-Dn	GCACTTACCTGACTGGAAATAATTT	TACTATCCTTAGCAAGCAGTCGGGT	20	51530	7186	ZC3HC1	59277	3050	NTN4
DBDNTAG000012	ADDNTAG001174	Dn-Dn	GCACTTACCTGACTGGAAATAATTT	CTCTAGCTATTCATGGTAAAGACAA	47	51530	7186	ZC3HC1	2218	70488	FKTN
DBDNTAG000012	ADDNTAG002219	Dn-Dn	GCACTTACCTGACTGGAAATAATTT	CAGGCCGCACCACCCCGACCGTGGT	3	51530	7186	ZC3HC1	10574	5995	CCT7
DBDNTAG000012	ADDNTAG002478	Dn-Dn	GCACTTACCTGACTGGAAATAATTT	TCGCTCATCTACTGGCACCCTCTTA	2	51530	7186	ZC3HC1	118672	8511	PSTK
DBDNTAG000012	ADDNTAG005826	Dn-Dn	GCACTTACCTGACTGGAAATAATTT	GCCGTTACCTGCACGTCAAGCTACT	2	51530	7186	ZC3HC1	7422	12317	VEGFA
DBDNTAG000012	ADDNTAG006265	Dn-Dn	GCACTTACCTGACTGGAAATAATTT	CTTTGTTATCCGGCAAATGGATAAC	1	51530	7186	ZC3HC1	91663	7002	MYADM
DBDNTAG000012	ADDNTAG006674	Dn-Dn	GCACTTACCTGACTGGAAATAATTT	TTTGACGCAGGTCTGTTGCTAGTGC	1	51530	7186	ZC3HC1	5936	9996	RBM4
DBDNTAG000012	ADDNTAG006991	Dn-Dn	GCACTTACCTGACTGGAAATAATTT	ACAATCTAAAAAGTCGCGTAACTTG	1	51530	7186	ZC3HC1	55223	3353	TRIM62
DBDNTAG000012	ADDNTAG007582	Dn-Dn	GCACTTACCTGACTGGAAATAATTT	CGTCTCCTGATCCCGCCGCACAGCC	2	51530	7186	ZC3HC1	11197	1273	WIF1
DBDNTAG000013	ADDNTAG000064	Dn-Dn	GACGCAAACCACCCCAGCCTAGGAC	ATTTAAGACGCTCAACATTGCCGTCTCTCTTAT	1	51440	1235	HPCAL4	55146	2755	ZDHHC4
DBDNTAG000013	ADDNTAG000483	Dn-Dn	GACGCAAACCACCCCAGCCTAGGAC	ACAACCCTGGTCCCACAGCGTGCCA	1	51440	1235	HPCAL4	56655	13516	POLE4
DBDNTAG000013	ADDNTAG001142	Dn-Dn	GACGCAAACCACCCCAGCCTAGGAC	CCCGAACCGATCCCCCCCCAACCCG	1	51440	1235	HPCAL4	29777	10996	ABT1
DBDNTAG000013	ADDNTAG001839	Dn-Dn	GACGCAAACCACCCCAGCCTAGGAC	CCCTCTACCCTCCGAACCGTTCCAC	1	51440	1235	HPCAL4	3987	5515	LIMS1
DBDNTAG000013	ADDNTAG002332	Dn-Dn	GACGCAAACCACCCCAGCCTAGGAC	CTCCGAAAGGAAACTGTCGCTCGCT	2	51440	1235	HPCAL4	54830	7536	NUP62CL
DBDNTAG000013	ADDNTAG002664	Dn-Dn	GACGCAAACCACCCCAGCCTAGGAC	CTGTCCGCTACGGTAATTGGGTACC	2	51440	1235	HPCAL4	605	53866	BCL7A
DBDNTAG000013	ADDNTAG003598	Dn-Dn	GACGCAAACCACCCCAGCCTAGGAC	TGGGAAGTTGCGTAGATTTAGTTGG	1	51440	1235	HPCAL4	259173
DBDNTAG000013	ADDNTAG003673	Dn-Dn	GACGCAAACCACCCCAGCCTAGGAC	AGAAGAATCCTATCTCTTATCCATC	1	51440	1235	HPCAL4	348235	12915	SKA2
DBDNTAG000013	ADDNTAG003741	Dn-Dn	GACGCAAACCACCCCAGCCTAGGAC	CACATAAAAAACCATATATAACGAG	1	51440	1235	HPCAL4	54790	52965	TET2
DBDNTAG000013	ADDNTAG004765	Dn-Dn	GACGCAAACCACCCCAGCCTAGGAC	GCTCCCTCCCGCTGCCGTCCTTCCC	3	51440	1235	HPCAL4	84224	1484	NBPF3
DBDNTAG000013	ADDNTAG004910	Dn-Dn	GACGCAAACCACCCCAGCCTAGGAC	ATCGGTAGTGAGAAGATTTGTAATT	6	51440	1235	HPCAL4	6285	3757	S100B
DBDNTAG000014	ADDNTAG002751	Dn-Dn	GTGGAGGCTCGCGGCTACGTGACGT	ACCCTTTCCACTTCCACCCTTATCA	2	50861	6710	STMN3	28619	70976
DBDNTAG000014	ADDNTAG002824	Dn-Dn	GTGGAGGCTCGCGGCTACGTGACGT	AGGTCTCTTCATTCCGTGAAAGCG	4	50861	6710	STMN3	10380	70921	BPNT1
DBDNTAG000014	ADDNTAG002926	Dn-Dn	GTGGAGGCTCGCGGCTACGTGACGT	CCCCGCGGTCCGGCCCTCAATGATA	1	50861	6710	STMN3	11075	4907	STMN2
DBDNTAG000014	ADDNTAG003567	Dn-Dn	GTGGAGGCTCGCGGCTACGTGACGT	TTCAGGGTTCAAAAGATGTTCCCCC	7	50861	6710	STMN3	5502	1290	PPP1R1A
DBDNTAG000014	ADDNTAG004777	Dn-Dn	GTGGAGGCTCGCGGCTACGTGACGT	TCATAAATGGAAAGATAGAAACAAA	2	50861	6710	STMN3	55703	70943	DKFZp686D10173
DBDNTAG000014	ADDNTAG006197	Dn-Dn	GTGGAGGCTCGCGGCTACGTGACGT	GACGAGCGAGCAGACTATACCATTA	3	50861	6710	STMN3	6827	4185	SUPT4H1
DBDNTAG000014	ADDNTAG006247	Dn-Dn	GTGGAGGCTCGCGGCTACGTGACGT	AGTCTATGATCCGGAAGAAAATGTA	2	50861	6710	STMN3	3937	1108	LCP2
DBDNTAG000014	ADDNTAG007286	Dn-Dn	GTGGAGGCTCGCGGCTACGTGACGT	CAGGCTCCGATAACGCAATCTTATG	2	50861	6710	STMN3	5524	5888	PPP2R4
DBDNTAG000016	ADDNTAG000245	Dn-Dn	GTTTGTAGCTCCCGACTAGGCCGCA	TCTGTCTGAATGGGGGACGCACCAC	2	55119	14762	PRPF38B	114609	9750	TIRAP
DBDNTAG000016	ADDNTAG001158	Dn-Dn	GTTTGTAGCTCCCGACTAGGCCGCA	CAGGTCGTCGCGACCCTTGTGTTAC	2	55119	14762	PRPF38B	286530	11434	P2RY8
DBDNTAG000016	ADDNTAG001886	Dn-Dn	GTTTGTAGCTCCCGACTAGGCCGCA	AGCAGGATGCATCGGCATGTCCGAA	1	55119	14762	PRPF38B	140609
DBDNTAG000016	ADDNTAG002483	Dn-Dn	GTTTGTAGCTCCCGACTAGGCCGCA	ACACTAAGCCGCAGTTAATCACTAC	1	55119	14762	PRPF38B	5995	2877	RGR
DBDNTAG000016	ADDNTAG005336	Dn-Dn	GTTTGTAGCTCCCGACTAGGCCGCA	CTTTCCCCCCCCGCCGTACGTGAAT	3	55119	14762	PRPF38B	114932	2777	MRFAP1L1
DBDNTAG000016	ADDNTAG005764	Dn-Dn	GTTTGTAGCTCCCGACTAGGCCGCA	CTACGAATGAATATGTTGACGTCCG	4	55119	14762	PRPF38B	572	3706	BAD
DBDNTAG000016	ADDNTAG006328	Dn-Dn	GTTTGTAGCTCCCGACTAGGCCGCA	GACGGTGAGAACTAAGAGAGACACT	4	55119	14762	PRPF38B	3535	7194
DBDNTAG000016	ADDNTAG006383	Dn-Dn	GTTTGTAGCTCCCGACTAGGCCGCA	CCCTCGTGACCATCCACACAGTGGT	2	55119	14762	PRPF38B	153396	1882	TMEM161B
DBDNTAG000016	ADDNTAG007619	Dn-Dn	GTTTGTAGCTCCCGACTAGGCCGCA	CTTCAACTACTGGCGTATAGGTAGC	3	55119	14762	PRPF38B	83548	10305	COG3
DBDNTAG000018	ADDNTAG001092	Dn-Dn	GCGCCAGCTTTCTTCAATATCCCTA	AAAGTCCACAGAGCTTCTTTCAGGA	2	9533	5431	POLR1C	9562	9962	MINPP1
DBDNTAG000018	ADDNTAG001748	Dn-Dn	GCGCCAGCTTTCTTCAATATCCCTA	CCGGCATATACTATCATTGCACCTT	2	9533	5431	POLR1C	54657	56607	UGT1A4
DBDNTAG000018	ADDNTAG003599	Dn-Dn	GCGCCAGCTTTCTTCAATATCCCTA	TAAATTATAACTTGTGTGAACTAAA	4	9533	5431	POLR1C	24144	5894	TFIP11
DBDNTAG000018	ADDNTAG003606	Dn-Dn	GCGCCAGCTTTCTTCAATATCCCTA	AGACGAGCCAAGCAAAGTTTCAGGA	1	9533	5431	POLR1C	24144	5894	TFIP11
DBDNTAG000018	ADDNTAG003648	Dn-Dn	GCGCCAGCTTTCTTCAATATCCCTA	GCACCGATCACGATATGTTGCTAAC	10	9533	5431	POLR1C	24144	5894	TFIP11
DBDNTAG000018	ADDNTAG005183	Dn-Dn	GCGCCAGCTTTCTTCAATATCCCTA	ATGACACAGGTCATTTTAGGCGGGG	1	9533	5431	POLR1C	56904	6148	SH3GLB2
DBDNTAG000018	ADDNTAG005589	Dn-Dn	GCGCCAGCTTTCTTCAATATCCCTA	CCGCGCCCGAACTCCAACCCTTCCT	1	9533	5431	POLR1C	51564	8955	HDAC7
DBDNTAG000018	ADDNTAG006685	Dn-Dn	GCGCCAGCTTTCTTCAATATCCCTA	TTCCTTCTCGCTCCATCACTTACGA	3	9533	5431	POLR1C	22806	10016	IKZF3
DBDNTAG000018	ADDNTAG007112	Dn-Dn	GCGCCAGCTTTCTTCAATATCCCTA	GCTTAAAAACCTGGATATTACCGCA	1	9533	5431	POLR1C	9093	7063	DNAJA3
DBDNTAG000018	ADDNTAG007404	Dn-Dn	GCGCCAGCTTTCTTCAATATCCCTA	CCAGGTCAAGAACGTCTTGCTTTGA	6	9533	5431	POLR1C	24144	5894	TFIP11
DBDNTAG000018	ADDNTAG007427	Dn-Dn	GCGCCAGCTTTCTTCAATATCCCTA	TCCGACGAGAGAAATTTCCAAGTTT	1	9533	5431	POLR1C	50853	3375	VILL
DBDNTAG000019	ADDNTAG000726	Dn-Dn	AATCCCTCGTCCAGCTAAGCTCCGT	GGCTTCCCTATCCACGGCACCATCG	2	163479	54836	FNDC7	26580	4023	BSCL2
DBDNTAG000019	ADDNTAG004625	Dn-Dn	AATCCCTCGTCCAGCTAAGCTCCGT	GACCTAGAGACACCGCGTTAGACGG	16	163479	54836	FNDC7	8439	11234	NSMAF
DBDNTAG000019	ADDNTAG007466	Dn-Dn	AATCCCTCGTCCAGCTAAGCTCCGT	TATCAATGCACACTGAGATCTTCGG	5	163479	54836	FNDC7	286499	53675	FAM133A
DBDNTAG000024	ADDNTAG000340	Dn-Dn	AAAGTCAAATTTAGAAAAAGTAAAA	TAAAACTAAGTTGGATCGCATCGTA	1	80117	2635	ARL14	25855	6651	BRMS1
DBDNTAG000024	ADDNTAG000627	Dn-Dn	AAAGTCAAATTTAGAAAAAGTAAAA	ACTTCTATACCATACTTCAAAACAG	1	80117	2635	ARL14	410	7320	ARSA
DBDNTAG000024	ADDNTAG001790	Dn-Dn	AAAGTCAAATTTAGAAAAAGTAAAA	TCACCGAAAACATTAGTATTAGACG	5	80117	2635	ARL14		4865
DBDNTAG000024	ADDNTAG002359	Dn-Dn	AAAGTCAAATTTAGAAAAAGTAAAA	CCACTGATTACCTAGTTTAATCTAA	5	80117	2635	ARL14	405	10907	ARNT
DBDNTAG000024	ADDNTAG002391	Dn-Dn	AAAGTCAAATTTAGAAAAAGTAAAA	AGTCTTGCCATCCGACTTGTTTGCA	7	80117	2635	ARL14	2719	13210	GPC3
DBDNTAG000024	ADDNTAG002926	Dn-Dn	AAAGTCAAATTTAGAAAAAGTAAAA	CCCCGCGGTCCGGCCCTCAATGATA	1	80117	2635	ARL14	11075	4907	STMN2
DBDNTAG000024	ADDNTAG003530	Dn-Dn	AAAGTCAAATTTAGAAAAAGTAAAA	CTCCACGCGTAATGAGTACAGAATG	5	80117	2635	ARL14	401296	54982
DBDNTAG000024	ADDNTAG003767	Dn-Dn	AAAGTCAAATTTAGAAAAAGTAAAA	CAGGCCAGAAGTCCCAGGTTATTCA	23	80117	2635	ARL14	256227	10975	STEAP1B
DBDNTAG000024	ADDNTAG004017	Dn-Dn	AAAGTCAAATTTAGAAAAAGTAAAA	TTCTCATACGCCAATGCGCGTTGCC	9	80117	2635	ARL14	91452	9758	ACBD5
DBDNTAG000024	ADDNTAG004935	Dn-Dn	AAAGTCAAATTTAGAAAAAGTAAAA	GAATTGATCTACCAGCACTATTCGG	1	80117	2635	ARL14	51440	1235	HPCAL4
DBDNTAG000024	ADDNTAG005531	Dn-Dn	AAAGTCAAATTTAGAAAAAGTAAAA	GTTCCCCTCCTCCTACCCTGATCAC	15	80117	2635	ARL14	79023	2716	NUP37
DBDNTAG000024	ADDNTAG007286	Dn-Dn	AAAGTCAAATTTAGAAAAAGTAAAA	CAGGCTCCGATAACGCAATCTTATG	4	80117	2635	ARL14	5524	5888	PPP2R4
DBDNTAG000025	ADDNTAG000017	Dn-Dn	CCCCCCACGAGCCTAGGATGCGTCA	GGAGGTCTCCTAGATGAAGGTCGGG	1	27111	4161	SDCBP2	157927	8488	C9orf62
DBDNTAG000025	ADDNTAG000244	Dn-Dn	CCCCCCACGAGCCTAGGATGCGTCA	CGTCACCACGTCCCTTCGGTCCCTT	2	27111	4161	SDCBP2	10197	4061	PSME3
DBDNTAG000025	ADDNTAG000630	Dn-Dn	CCCCCCACGAGCCTAGGATGCGTCA	CCAACATCATAATCCTCCATATGAA	1	27111	4161	SDCBP2	169693	8543	TMEM252
DBDNTAG000025	ADDNTAG000749	Dn-Dn	CCCCCCACGAGCCTAGGATGCGTCA	CTCAGTAGGGTCGCACACCTATTCA	1	27111	4161	SDCBP2	387	5810	RHOA
DBDNTAG000025	ADDNTAG000929	Dn-Dn	CCCCCCACGAGCCTAGGATGCGTCA	GGAAAATGAACCACGTACAATATCA	1	27111	4161	SDCBP2	2353	4345	FOS
DBDNTAG000025	ADDNTAG001178	Dn-Dn	CCCCCCACGAGCCTAGGATGCGTCA	TAGACGATAAAGCATTTGACTACAT	1	27111	4161	SDCBP2	8439	11234	NSMAF
DBDNTAG000025	ADDNTAG003999	Dn-Dn	CCCCCCACGAGCCTAGGATGCGTCA	GCGTACATCATTAGGACTCAACCTG	3	27111	4161	SDCBP2	9766	10835	KIAA0247
DBDNTAG000025	ADDNTAG005249	Dn-Dn	CCCCCCACGAGCCTAGGATGCGTCA	CTTGATAACACCGTAATAAGCTATG	1	27111	4161	SDCBP2	389207
DBDNTAG000025	ADDNTAG005499	Dn-Dn	CCCCCCACGAGCCTAGGATGCGTCA	GCCAAAGGCCGACTACATTAAAACA	7	27111	4161	SDCBP2	8292	71612	COLQ
DBDNTAG000025	ADDNTAG005665	Dn-Dn	CCCCCCACGAGCCTAGGATGCGTCA	TGAACTTTAGCGAGCCCTTACTTAG	4	27111	4161	SDCBP2	286499	53675	FAM133A
DBDNTAG000025	ADDNTAG006103	Dn-Dn	CCCCCCACGAGCCTAGGATGCGTCA	AGGAATCCGTATATAGGTTTAAGGC	1	27111	4161	SDCBP2	8611	11277	PPAP2A
DBDNTAG000025	ADDNTAG007466	Dn-Dn	CCCCCCACGAGCCTAGGATGCGTCA	TATCAATGCACACTGAGATCTTCGG	9	27111	4161	SDCBP2	286499	53675	FAM133A
DBDNTAG000027	ADDNTAG002584	Dn-Dn	TACGTCGCACCGCGGTTCCGTCGGA	CGATCTGGAGCAACGTTATGATTAT	2	55182	8850	RNF220	472	14270	ATM
DBDNTAG000027	ADDNTAG005427	Dn-Dn	TACGTCGCACCGCGGTTCCGTCGGA	ATGAGTAACGTTAGCCCGAGACCAG	1	55182	8850	RNF220	219539	72008	YPEL4
DBDNTAG000027	ADDNTAG005594	Dn-Dn	TACGTCGCACCGCGGTTCCGTCGGA	TGCGACGGCCCCCAGGATCCAAGGC	1	55182	8850	RNF220	5162	3174	PDHB
DBDNTAG000027	ADDNTAG006055	Dn-Dn	TACGTCGCACCGCGGTTCCGTCGGA	CAATGCAATTGATTCAATCTCAACC	1	55182	8850	RNF220	27183	11412	VPS4A
DBDNTAG000027	ADDNTAG007720	Dn-Dn	TACGTCGCACCGCGGTTCCGTCGGA	ACGCCTAGCCGCCCCCGCGATCAAC	1	55182	8850	RNF220	6934	9999	TCF7L2
DBDNTAG000030	ADDNTAG003380	Dn-Dn	CCCGCTCCACTGCACTCCTTACGGC	CACCCTAAGGATACGTGTCTCGCCC	1	1595	9721	CYP51A1	2553	1064	GABPB1
DBDNTAG000035	ADDNTAG002885	Dn-Dn	AGTAATCATAGGAAGCCGATAAATT	TGCAACCGAACCAGTTTTGCTTGGG	4	79960	9693	JADE1	25797	11617	QPCT
DBDNTAG000039	ADDNTAG001867	Dn-Dn	ACGAATCGTTCCCATTGGACCATAG	GTCTCAAACCTGTGTGTAGAAAGTA	1	124599	9599	CD300LB	440138	53381	ALG11
DBDNTAG000039	ADDNTAG004628	Dn-Dn	ACGAATCGTTCCCATTGGACCATAG	GGAACCTCTCACCGGAAATTCTTAT	1	124599	9599	CD300LB	283673	71778
DBDNTAG000039	ADDNTAG005547	Dn-Dn	ACGAATCGTTCCCATTGGACCATAG	ATGGTATGCTGGCCGGACCCGCACA	4	124599	9599	CD300LB	84240	9994	ZCCHC9
DBDNTAG000041	ADDNTAG006079	Dn-Dn	ATCCCTTCAACACGGCTATAAGCTC	CCCGAGGCCCTCTTCCCACAGATCC	3	4086	3782	SMAD1	7538	127	ZFP36
DBDNTAG000041	ADDNTAG006222	Dn-Dn	ATCCCTTCAACACGGCTATAAGCTC	TAACATACTTAAAAAATAAAAAGAA	1	4086	3782	SMAD1	10218	3771	ANGPTL7
DBDNTAG000041	ADDNTAG006914	Dn-Dn	ATCCCTTCAACACGGCTATAAGCTC	TTCAACTTTAGCCGGCAGAGTACG	1	4086	3782	SMAD1	355	2622	FAS
DBDNTAG000045	ADDNTAG001744	Dn-Dn	CATGCCCGGTCCCCAGTACCTGCAC	GTAACCTCTTGCCGCTTCACACTAA	3	10671	858	DCTN6	23216	10585	TBC1D1
DBDNTAG000045	ADDNTAG001869	Dn-Dn	CATGCCCGGTCCCCAGTACCTGCAC	CAAAGAGAACACTAATACCAATAAT	1	10671	858	DCTN6	169693	8543	TMEM252
DBDNTAG000045	ADDNTAG002933	Dn-Dn	CATGCCCGGTCCCCAGTACCTGCAC	TAATTCCAAAAAACGTTTGCACGCC	3	10671	858	DCTN6	51465	6225	UBE2J1
DBDNTAG000045	ADDNTAG003952	Dn-Dn	CATGCCCGGTCCCCAGTACCTGCAC	GTTATATGAGCCTTATATCGTTCTA	7	10671	858	DCTN6	79981	70591	FRMD1
DBDNTAG000045	ADDNTAG006027	Dn-Dn	CATGCCCGGTCCCCAGTACCTGCAC	AATCCACCTCTGACGCTACAACAGA	1	10671	858	DCTN6	4188	5143	MDFI
DBDNTAG000048	ADDNTAG000292	Dn-Dn	GTAGGAACAACAATAACGGCACCTG	CATGGTAATGCATCTTGTACAGTTA	9	665	2427	BNIP3L	29934	435	SNX12
DBDNTAG000048	ADDNTAG000833	Dn-Dn	GTAGGAACAACAATAACGGCACCTG	TCCCAGTACTACACTTTGTGTCTGT	2	665	2427	BNIP3L	114932	2777	MRFAP1L1
DBDNTAG000048	ADDNTAG001618	Dn-Dn	GTAGGAACAACAATAACGGCACCTG	AAATAGCACAGAATACCTGTCGTAA	4	665	2427	BNIP3L	85320	9364	ABCC11
DBDNTAG000048	ADDNTAG001869	Dn-Dn	GTAGGAACAACAATAACGGCACCTG	CAAAGAGAACACTAATACCAATAAT	3	665	2427	BNIP3L	169693	8543	TMEM252
DBDNTAG000048	ADDNTAG002219	Dn-Dn	GTAGGAACAACAATAACGGCACCTG	CAGGCCGCACCACCCCGACCGTGGT	1	665	2427	BNIP3L	10574	5995	CCT7
DBDNTAG000048	ADDNTAG002367	Dn-Dn	GTAGGAACAACAATAACGGCACCTG	GTCCCCTCCGGACCCAGCTGAGGCC	1	665	2427	BNIP3L	221	3071	ALDH3B1
DBDNTAG000048	ADDNTAG003287	Dn-Dn	GTAGGAACAACAATAACGGCACCTG	GTCGCGTGCGAGCCGCTAGCGTACC	3	665	2427	BNIP3L	55754	351	TMEM30A
DBDNTAG000048	ADDNTAG003642	Dn-Dn	GTAGGAACAACAATAACGGCACCTG	TCCGATAACCCCCTAGCGCTATACA	2	665	2427	BNIP3L	48	807	ACO1
DBDNTAG000048	ADDNTAG004128	Dn-Dn	GTAGGAACAACAATAACGGCACCTG	TAACAGGGGACCCACTTATGCGCCT	1	665	2427	BNIP3L	665	2427	BNIP3L
DBDNTAG000048	ADDNTAG004137	Dn-Dn	GTAGGAACAACAATAACGGCACCTG	CACGAGGCGAACAGGCGATGCTATT	1	665	2427	BNIP3L	2669	1427	GEM
DBDNTAG000048	ADDNTAG004394	Dn-Dn	GTAGGAACAACAATAACGGCACCTG	TTCAACACTCTGTAGTATATTGAAG	5	665	2427	BNIP3L	5308	6983	PITX2
DBDNTAG000048	ADDNTAG005207	Dn-Dn	GTAGGAACAACAATAACGGCACCTG	CGGTGTTACCCACTTTTAGCACAGA	1	665	2427	BNIP3L	59349	4623	KLHL12
DBDNTAG000048	ADDNTAG005762	Dn-Dn	GTAGGAACAACAATAACGGCACCTG	GTGGTAATCCTCCCTCACCCCCAGT	1	665	2427	BNIP3L	9409	3837	PEX16
DBDNTAG000048	ADDNTAG006080	Dn-Dn	GTAGGAACAACAATAACGGCACCTG	AGTGTACTTATCTAGTACAAAGTAC	1	665	2427	BNIP3L	26099	12289	SZRD1
DBDNTAG000048	ADDNTAG006366	Dn-Dn	GTAGGAACAACAATAACGGCACCTG	CGGAAAATATCCTAAATCGACTTGG	1	665	2427	BNIP3L		7194
DBDNTAG000048	ADDNTAG006527	Dn-Dn	GTAGGAACAACAATAACGGCACCTG	TCCTTTGGTCCCCATCCTGTGATTG	3	665	2427	BNIP3L	54842	11707	MFSD6
DBDNTAG000048	ADDNTAG007372	Dn-Dn	GTAGGAACAACAATAACGGCACCTG	GTACCTTCGATATCCAAATAAGGCG	6	665	2427	BNIP3L	5930	13195	RBBP6
DBDNTAG000048	ADDNTAG007381	Dn-Dn	GTAGGAACAACAATAACGGCACCTG	TTCTCTGAAGAAGAATTAGTGACAG	5	665	2427	BNIP3L	7430	5815	EZR
DBDNTAG000049	ADDNTAG002246	Dn-Dn	CTAACCGCCAGGCATTAAAAAATGC	TCCTAAAAAATAGTACGTCATACGA	1	8301	71440	PICALM	9500	9625	MAGED1
DBDNTAG000049	ADDNTAG003706	Dn-Dn	CTAACCGCCAGGCATTAAAAAATGC	GACGGGATGTGAAGCAATCCCGCTA	11	8301	71440	PICALM	11030	3504	RBPMS
DBDNTAG000050	ADDNTAG000370	Dn-Dn	CACGCCGTCGTTCGATTGAGAGAGG	ATCCGCTACAGTACAAATATGCATA	2	6582	14746	SLC22A2	440200	55080
DBDNTAG000050	ADDNTAG003145	Dn-Dn	CACGCCGTCGTTCGATTGAGAGAGG	CAATATCACTAAGACCACGAAGATT	6	6582	14746	SLC22A2	5132
DBDNTAG000050	ADDNTAG003619	Dn-Dn	CACGCCGTCGTTCGATTGAGAGAGG	TTACAACGGGTGCCCTTCTGAGGAA	14	6582	14746	SLC22A2	5000	2391	ORC4
DBDNTAG000050	ADDNTAG003821	Dn-Dn	CACGCCGTCGTTCGATTGAGAGAGG	CTGAGCACGCCTCCGTGACGAACTG	31	6582	14746	SLC22A2	3257	8556	DKFZp666K145
DBDNTAG000050	ADDNTAG004199	Dn-Dn	CACGCCGTCGTTCGATTGAGAGAGG	GCAATCGATGGACAGCAGGTTCAAT	1	6582	14746	SLC22A2	153328	8282	SLC25A48
DBDNTAG000050	ADDNTAG004488	Dn-Dn	CACGCCGTCGTTCGATTGAGAGAGG	CTCTTGCACATATAACGGAGAAGCA	12	6582	14746	SLC22A2	4693	9314	NDP
DBDNTAG000050	ADDNTAG007525	Dn-Dn	CACGCCGTCGTTCGATTGAGAGAGG	CATTTGTGTGACTCAAATTTTCAAC	1	6582	14746	SLC22A2	283375	8339	SLC39A5
DBDNTAG000051	ADDNTAG002943	Dn-Dn	CCCCGACACGTCGACAGCTCAATAA	GATCACACAAAGACCCATGAATAAT	3	27125	8778	AFF4	5564	693	PRKAB1
DBDNTAG000051	ADDNTAG002954	Dn-Dn	CCCCGACACGTCGACAGCTCAATAA	ATTGAAGACATGAGGTAGACGATTA	1	27125	8778	AFF4	5364	56437	PLXNB1
DBDNTAG000051	ADDNTAG003474	Dn-Dn	CCCCGACACGTCGACAGCTCAATAA	CAGGACAACTCCCGTCACATGGACG	13	27125	8778	AFF4	51491	11129	NOP16
DBDNTAG000051	ADDNTAG005777	Dn-Dn	CCCCGACACGTCGACAGCTCAATAA	CGGTGTTGCACGAGACGGTGCCCTT	1	27125	8778	AFF4	348235	12915	SKA2
DBDNTAG000053	ADDNTAG000002	Dn-Dn	TTCTTTTTAGATGTCGCGAGCTGCG	ATGCATCGCCATGTAGTCTGGAGGC	3	7942	9713	TFEB	1264	1395	CNN1
DBDNTAG000053	ADDNTAG000007	Dn-Dn	TTCTTTTTAGATGTCGCGAGCTGCG	CCCTGACCTCCAATGAAAGTGACCG	4	7942	9713	TFEB	3188	53339	HNRNPH2
DBDNTAG000053	ADDNTAG000008	Dn-Dn	TTCTTTTTAGATGTCGCGAGCTGCG	TACACCGGGGCCCACCCTTGGAACG	6	7942	9713	TFEB	340061	11503	TMEM173
DBDNTAG000053	ADDNTAG000010	Dn-Dn	TTCTTTTTAGATGTCGCGAGCTGCG	GACCCGGAGCTCGGAATCGTTTCCG	14	7942	9713	TFEB	27020	54187	NPTN
DBDNTAG000053	ADDNTAG000011	Dn-Dn	TTCTTTTTAGATGTCGCGAGCTGCG	ACCCCCCCCGTACCGTTCAGCCCTG	2	7942	9713	TFEB	51720	10107	UIMC1
DBDNTAG000053	ADDNTAG000017	Dn-Dn	TTCTTTTTAGATGTCGCGAGCTGCG	GGAGGTCTCCTAGATGAAGGTCGGG	3	7942	9713	TFEB	157927	8488	C9orf62
DBDNTAG000053	ADDNTAG000020	Dn-Dn	TTCTTTTTAGATGTCGCGAGCTGCG	CGCACCACAGATTCGGGATGCACCC	3	7942	9713	TFEB	54552	6921	GNL3L
DBDNTAG000053	ADDNTAG000021	Dn-Dn	TTCTTTTTAGATGTCGCGAGCTGCG	TCCTCCCATCCTTCCCCGCCCGCAT	9	7942	9713	TFEB	192666	71953	KRT24
DBDNTAG000053	ADDNTAG000024	Dn-Dn	TTCTTTTTAGATGTCGCGAGCTGCG	CGCAACCCTGTATAAACAGTCACGT	1	7942	9713	TFEB	8161	6448	COIL
DBDNTAG000053	ADDNTAG000025	Dn-Dn	TTCTTTTTAGATGTCGCGAGCTGCG	CATACTCCGATTACGCGCGCTTATC	1	7942	9713	TFEB	1616	52987	DAXX
DBDNTAG000053	ADDNTAG000027	Dn-Dn	TTCTTTTTAGATGTCGCGAGCTGCG	ATACGCACACTCACATAGGTGTCTT	3	7942	9713	TFEB	374355	11109	CCDC172
DBDNTAG000053	ADDNTAG000028	Dn-Dn	TTCTTTTTAGATGTCGCGAGCTGCG	AACAAACACAGAACCACAACGGAAG	9	7942	9713	TFEB	7430	5815	EZR
DBDNTAG000053	ADDNTAG000031	Dn-Dn	TTCTTTTTAGATGTCGCGAGCTGCG	GCAATGCAGAGTACCTACTTGTAGA	10	7942	9713	TFEB	51059	53016	FAM135B
DBDNTAG000053	ADDNTAG000032	Dn-Dn	TTCTTTTTAGATGTCGCGAGCTGCG	CCCAGTATAATTACCTGGATCGAGTC	1	7942	9713	TFEB	7704	8127	ZBTB16
DBDNTAG000053	ADDNTAG000034	Dn-Dn	TTCTTTTTAGATGTCGCGAGCTGCG	ATCCTCGAAAATCATTATGAGAATA	3	7942	9713	TFEB	3927	1096	LASP1
DBDNTAG000053	ADDNTAG000043	Dn-Dn	TTCTTTTTAGATGTCGCGAGCTGCG	TTCGTCGCTACATGGCGCGTTGCTC	8	7942	9713	TFEB	90231	2002	KIAA2013
DBDNTAG000053	ADDNTAG000050	Dn-Dn	TTCTTTTTAGATGTCGCGAGCTGCG	CTTCCTACGGAGCGCAACCTCACAG	7	7942	9713	TFEB	6182	4682	MRPL12
DBDNTAG000053	ADDNTAG000053	Dn-Dn	TTCTTTTTAGATGTCGCGAGCTGCG	CTTCATTATCCCTCTATCTATCACG	1	7942	9713	TFEB	145482	10905	PTGR2
DBDNTAG000053	ADDNTAG000057	Dn-Dn	TTCTTTTTAGATGTCGCGAGCTGCG	AGATTCCACAATGTTCGTCGACTAC	3	7942	9713	TFEB	23085	8949	ERC1
DBDNTAG000053	ADDNTAG000058	Dn-Dn	TTCTTTTTAGATGTCGCGAGCTGCG	ACCTTTAGCCTACATGTGAATAATC	3	7942	9713	TFEB	79339	72107	OR51B4
DBDNTAG000053	ADDNTAG000062	Dn-Dn	TTCTTTTTAGATGTCGCGAGCTGCG	ATATTAGTTGATTGAACCATAGTCA	6	7942	9713	TFEB	10758	4171	TRAF3IP2
DBDNTAG000053	ADDNTAG000064	Dn-Dn	TTCTTTTTAGATGTCGCGAGCTGCG	ATTTAAGACGCTCAACATTGCCGTCTCTCTTAT	6	7942	9713	TFEB	55146	2755	ZDHHC4
DBDNTAG000053	ADDNTAG000067	Dn-Dn	TTCTTTTTAGATGTCGCGAGCTGCG	TCTGACACGATTTTCATGTCAAACC	12	7942	9713	TFEB	27315	5929	PGAP2
DBDNTAG000053	ADDNTAG000071	Dn-Dn	TTCTTTTTAGATGTCGCGAGCTGCG	ATACTGCCATATTATCTCTTTGGAG	7	7942	9713	TFEB	27183	11412	VPS4A
DBDNTAG000053	ADDNTAG000074	Dn-Dn	TTCTTTTTAGATGTCGCGAGCTGCG	TTCAAGCCTCGCAGGACAGTCCCCA	1	7942	9713	TFEB	1508	358	CTSB
DBDNTAG000053	ADDNTAG000076	Dn-Dn	TTCTTTTTAGATGTCGCGAGCTGCG	GTATGAAACTCTCAAGGACTTTTG	10	7942	9713	TFEB	84450	10540	ZNF512
DBDNTAG000053	ADDNTAG000077	Dn-Dn	TTCTTTTTAGATGTCGCGAGCTGCG	ATACCCCACCACCTTCAGCGATTTA	3	7942	9713	TFEB	163	4761	AP2B1
DBDNTAG000053	ADDNTAG000084	Dn-Dn	TTCTTTTTAGATGTCGCGAGCTGCG	GAAGGCTCCGCCACTAGCAGCCGTG	7	7942	9713	TFEB	9751	10217	SNPH
DBDNTAG000053	ADDNTAG000085	Dn-Dn	TTCTTTTTAGATGTCGCGAGCTGCG	GTGAGCGAGGGAAGCACTAAAACTG	1	7942	9713	TFEB	22841	71649	RAB11FIP2
DBDNTAG000053	ADDNTAG000088	Dn-Dn	TTCTTTTTAGATGTCGCGAGCTGCG	GAAGGAGTACCTCGAATTCTCTCTA	13	7942	9713	TFEB	85438	11672	CABS1
DBDNTAG000053	ADDNTAG000092	Dn-Dn	TTCTTTTTAGATGTCGCGAGCTGCG	GTCTCACCATGAACAGCTTGTTTGG	6	7942	9713	TFEB	353238
DBDNTAG000053	ADDNTAG000093	Dn-Dn	TTCTTTTTAGATGTCGCGAGCTGCG	CAATATGTATATTAGCTGCATTGAT	6	7942	9713	TFEB	2719	13210	GPC3
DBDNTAG000053	ADDNTAG000102	Dn-Dn	TTCTTTTTAGATGTCGCGAGCTGCG	CAAAGATACGAGAATGACAGTGCTT	21	7942	9713	TFEB	387680	71032	FAM21A
DBDNTAG000053	ADDNTAG000104	Dn-Dn	TTCTTTTTAGATGTCGCGAGCTGCG	ACGAGCTAGGTCAATACTGTCACGC	1	7942	9713	TFEB	54882	8872	ANKHD1
DBDNTAG000053	ADDNTAG000108	Dn-Dn	TTCTTTTTAGATGTCGCGAGCTGCG	ATCTTCACAGTGATTTCATGGCGCA	3	7942	9713	TFEB	5000	2391	ORC4
DBDNTAG000053	ADDNTAG000112	Dn-Dn	TTCTTTTTAGATGTCGCGAGCTGCG	ACATGATTTCAGCATCGCTCCAGAC	15	7942	9713	TFEB	84708	8141	LNX1
DBDNTAG000053	ADDNTAG000114	Dn-Dn	TTCTTTTTAGATGTCGCGAGCTGCG	GCGAAGCGTCTGCATATTTGGGCGT	3	7942	9713	TFEB	6794	5410	STK11
DBDNTAG000053	ADDNTAG000116	Dn-Dn	TTCTTTTTAGATGTCGCGAGCTGCG	GTGTTCCACATTACGAGACTGTAAG	13	7942	9713	TFEB	1019	4019	CDK4
DBDNTAG000053	ADDNTAG000117	Dn-Dn	TTCTTTTTAGATGTCGCGAGCTGCG	CATTGTTATCCTGCAGAGTCACCGG	54	7942	9713	TFEB	3492	12271
DBDNTAG000053	ADDNTAG000118	Dn-Dn	TTCTTTTTAGATGTCGCGAGCTGCG	TCGCTCTTTTAAATCGCGTGAACGT	1	7942	9713	TFEB	54741	13303	LEPROT
DBDNTAG000053	ADDNTAG000121	Dn-Dn	TTCTTTTTAGATGTCGCGAGCTGCG	GCGGCCACATGGCCTTGCACCACAC	9	7942	9713	TFEB	64764	12044	DKFZp686N2325
DBDNTAG000053	ADDNTAG000123	Dn-Dn	TTCTTTTTAGATGTCGCGAGCTGCG	CCCTTATCTTGCCGTCCATCACTCG	12	7942	9713	TFEB	57706	10238	DENND1A
DBDNTAG000053	ADDNTAG000125	Dn-Dn	TTCTTTTTAGATGTCGCGAGCTGCG	CGATAAACATCCCCCCATAGGGGAT	9	7942	9713	TFEB	3752	53613	KCND3
DBDNTAG000053	ADDNTAG000126	Dn-Dn	TTCTTTTTAGATGTCGCGAGCTGCG	TCCCTACTCAAATCTACTGCCCTG	10	7942	9713	TFEB	91663	7002	MYADM
DBDNTAG000053	ADDNTAG000129	Dn-Dn	TTCTTTTTAGATGTCGCGAGCTGCG	TGAACATCAGGTGAAGATATAATTG	4	7942	9713	TFEB	204010	13301
DBDNTAG000053	ADDNTAG000136	Dn-Dn	TTCTTTTTAGATGTCGCGAGCTGCG	CTCTGAACTGTAGTAGAAAAAGCAA	10	7942	9713	TFEB	26119	9194	LDLRAP1
DBDNTAG000053	ADDNTAG000137	Dn-Dn	TTCTTTTTAGATGTCGCGAGCTGCG	GGCGTAATTCCGAGAGTCGGTTGCC	13	7942	9713	TFEB	27086	8945	FOXP1
DBDNTAG000053	ADDNTAG000141	Dn-Dn	TTCTTTTTAGATGTCGCGAGCTGCG	CTATTACACCATACAACAGATGCGT	30	7942	9713	TFEB	7432	6418	VIP
DBDNTAG000053	ADDNTAG000147	Dn-Dn	TTCTTTTTAGATGTCGCGAGCTGCG	ATGAATAAAGAAGCTTCTATAGAGG	9	7942	9713	TFEB	353514
DBDNTAG000053	ADDNTAG000149	Dn-Dn	TTCTTTTTAGATGTCGCGAGCTGCG	CACCTACCCAGGGCCCTAGGACGTA	14	7942	9713	TFEB	51720	10107	UIMC1
DBDNTAG000053	ADDNTAG000152	Dn-Dn	TTCTTTTTAGATGTCGCGAGCTGCG	TGGCTCGAGGCTCCACACGGCACCG	7	7942	9713	TFEB	55665	2934	URGCP
DBDNTAG000053	ADDNTAG000154	Dn-Dn	TTCTTTTTAGATGTCGCGAGCTGCG	TAATACAAACGCATCCTCTTCGACG	4	7942	9713	TFEB	79751	7354	SLC25A22
DBDNTAG000053	ADDNTAG000163	Dn-Dn	TTCTTTTTAGATGTCGCGAGCTGCG	AGCATGCTCTGCACGGTCATGATAA	67	7942	9713	TFEB	54838	53132	WBP1L
DBDNTAG000053	ADDNTAG000166	Dn-Dn	TTCTTTTTAGATGTCGCGAGCTGCG	AGCTGGGGTCGACTACACCACATG	11	7942	9713	TFEB	57863	9894	CADM3
DBDNTAG000053	ADDNTAG000167	Dn-Dn	TTCTTTTTAGATGTCGCGAGCTGCG	AGCCTCAGCGGCCTGGCAAAGACCG	1	7942	9713	TFEB	158234	10858	TRMT10B
DBDNTAG000053	ADDNTAG000168	Dn-Dn	TTCTTTTTAGATGTCGCGAGCTGCG	CATGGGCACCATTCCAGCCACGTTA	7	7942	9713	TFEB	130589	278	GALM
DBDNTAG000053	ADDNTAG000171	Dn-Dn	TTCTTTTTAGATGTCGCGAGCTGCG	TCGCCCAAATTAGTGCGCTCTCACT	11	7942	9713	TFEB	8649	13119	LAMTOR3
DBDNTAG000053	ADDNTAG000173	Dn-Dn	TTCTTTTTAGATGTCGCGAGCTGCG	AGCCGGAAATAAAACGATTAGGTAC	1	7942	9713	TFEB	5865	5114	RAB3B
DBDNTAG000053	ADDNTAG000177	Dn-Dn	TTCTTTTTAGATGTCGCGAGCTGCG	CAGGACCCCCGTAGAATCGCTGCAA	10	7942	9713	TFEB	1445	71469	CSK
DBDNTAG000053	ADDNTAG000179	Dn-Dn	TTCTTTTTAGATGTCGCGAGCTGCG	ATGAACATAGCTAAACTTGGACGTA	2	7942	9713	TFEB	64785	4758	GINS3
DBDNTAG000053	ADDNTAG000182	Dn-Dn	TTCTTTTTAGATGTCGCGAGCTGCG	TGCTCGGTCCAAGCACAAAGGGTTT	27	7942	9713	TFEB	83881	53633	MIXL1
DBDNTAG000053	ADDNTAG000188	Dn-Dn	TTCTTTTTAGATGTCGCGAGCTGCG	TACCCCTCGCCAAACCGGATATAT	4	7942	9713	TFEB	51143	56626	DYNC1LI1
DBDNTAG000053	ADDNTAG000190	Dn-Dn	TTCTTTTTAGATGTCGCGAGCTGCG	CGCGTTGCCCCCAAGAGACTCTCTG	2	7942	9713	TFEB	375307	11366	CATIP
DBDNTAG000053	ADDNTAG000191	Dn-Dn	TTCTTTTTAGATGTCGCGAGCTGCG	GTATGGCGAATATATACTAATTTAT	10	7942	9713	TFEB	254122	10408	SNX32
DBDNTAG000053	ADDNTAG000194	Dn-Dn	TTCTTTTTAGATGTCGCGAGCTGCG	GTGTACCTAATAGCAGGGCAACCAG	10	7942	9713	TFEB	113278	6168	SLC52A3
DBDNTAG000053	ADDNTAG000197	Dn-Dn	TTCTTTTTAGATGTCGCGAGCTGCG	TTTTGTAAGCACGACAGTTCTCACG	2	7942	9713	TFEB	23598	12624	PATZ1
DBDNTAG000053	ADDNTAG000201	Dn-Dn	TTCTTTTTAGATGTCGCGAGCTGCG	CCACCTCAACGAACGCTGCACTGCT	5	7942	9713	TFEB		13722
DBDNTAG000053	ADDNTAG000203	Dn-Dn	TTCTTTTTAGATGTCGCGAGCTGCG	TCCTCTCCCAGACTCGACCGCAATA	2	7942	9713	TFEB	148345	54539	C1orf127
DBDNTAG000053	ADDNTAG000205	Dn-Dn	TTCTTTTTAGATGTCGCGAGCTGCG	CTGCCTGCTCCTTCTATTCCCATGA	1	7942	9713	TFEB	5187	9470	PER1
DBDNTAG000053	ADDNTAG000208	Dn-Dn	TTCTTTTTAGATGTCGCGAGCTGCG	CATGTGCCGTACTGTGGCTGAATGT	5	7942	9713	TFEB	2275	5359	FHL3
DBDNTAG000053	ADDNTAG000210	Dn-Dn	TTCTTTTTAGATGTCGCGAGCTGCG	CCGCAGTACCCCTACAGATAGGGTT	3	7942	9713	TFEB	29127	10088	RACGAP1
DBDNTAG000053	ADDNTAG000211	Dn-Dn	TTCTTTTTAGATGTCGCGAGCTGCG	AAACGAGCATCGCTTAATTGTCAC	1	7942	9713	TFEB	6811	4056	STX5
DBDNTAG000053	ADDNTAG000218	Dn-Dn	TTCTTTTTAGATGTCGCGAGCTGCG	CGCGGAGCGATGATAACCTACTACG	3	7942	9713	TFEB	10286	5562	BCAS2
DBDNTAG000053	ADDNTAG000219	Dn-Dn	TTCTTTTTAGATGTCGCGAGCTGCG	AACGCTTCTATGAGGCCTCGCCCCT	3	7942	9713	TFEB	7140	54163	TNNT3
DBDNTAG000053	ADDNTAG000223	Dn-Dn	TTCTTTTTAGATGTCGCGAGCTGCG	CCTACTTTAAACATATGTGCTGGGG	12	7942	9713	TFEB	64078	71690	SLC28A3
DBDNTAG000053	ADDNTAG000231	Dn-Dn	TTCTTTTTAGATGTCGCGAGCTGCG	ATCACCTCATCCACGCGAACACCTA	5	7942	9713	TFEB	2131	3419	EXT1
DBDNTAG000053	ADDNTAG000233	Dn-Dn	TTCTTTTTAGATGTCGCGAGCTGCG	AGGTGGGATAATGAAATTGGATAGC	1	7942	9713	TFEB	150962	71823	PUS10
DBDNTAG000053	ADDNTAG000236	Dn-Dn	TTCTTTTTAGATGTCGCGAGCTGCG	GCCACGCGATAGGAGGGGTAGAGTT	7	7942	9713	TFEB	80762	4284	NDFIP1
DBDNTAG000053	ADDNTAG000243	Dn-Dn	TTCTTTTTAGATGTCGCGAGCTGCG	CGCCACTGAACCTGTTCTGCAAGAT	7	7942	9713	TFEB	8836	2571	GGH
DBDNTAG000053	ADDNTAG000245	Dn-Dn	TTCTTTTTAGATGTCGCGAGCTGCG	TCTGTCTGAATGGGGGACGCACCAC	25	7942	9713	TFEB	114609	9750	TIRAP
DBDNTAG000053	ADDNTAG000252	Dn-Dn	TTCTTTTTAGATGTCGCGAGCTGCG	ACTCAGTCTCCCTTGCAATCACAAG	9	7942	9713	TFEB	25790	70435	CFAP45
DBDNTAG000053	ADDNTAG000258	Dn-Dn	TTCTTTTTAGATGTCGCGAGCTGCG	AACCGGAGTACCAACGCAGCAATAA	16	7942	9713	TFEB	11047	7839	ADRM1
DBDNTAG000053	ADDNTAG000262	Dn-Dn	TTCTTTTTAGATGTCGCGAGCTGCG	ACTGTATACGCCGTTACGCCTCAAG	19	7942	9713	TFEB	79696	4218	ZC2HC1C
DBDNTAG000053	ADDNTAG000265	Dn-Dn	TTCTTTTTAGATGTCGCGAGCTGCG	CCTAGCCAGCAAAATTTGTTTTAT	7	7942	9713	TFEB	286530	11434	P2RY8
DBDNTAG000053	ADDNTAG000266	Dn-Dn	TTCTTTTTAGATGTCGCGAGCTGCG	CAGCTGTCTCGACCCTCCGGCATCC	1	7942	9713	TFEB	2208	7302	FCER2
DBDNTAG000053	ADDNTAG000268	Dn-Dn	TTCTTTTTAGATGTCGCGAGCTGCG	TCCAGTCCAACCAGATGACCTCTGC	31	7942	9713	TFEB	2218	70488	FKTN
DBDNTAG000053	ADDNTAG000272	Dn-Dn	TTCTTTTTAGATGTCGCGAGCTGCG	TACAGGGCGGACGACCACAGCAAT	2	7942	9713	TFEB	7311	71838	UBA52
DBDNTAG000053	ADDNTAG000274	Dn-Dn	TTCTTTTTAGATGTCGCGAGCTGCG	GTGCGGCGTAAACAGTATCGAGATA	20	7942	9713	TFEB	7004	779	TEAD4
DBDNTAG000053	ADDNTAG000277	Dn-Dn	TTCTTTTTAGATGTCGCGAGCTGCG	CGGCTCCGAATCCCCTCAGCGAGGG	7	7942	9713	TFEB	4696	12185	NDUFA3
DBDNTAG000053	ADDNTAG000283	Dn-Dn	TTCTTTTTAGATGTCGCGAGCTGCG	GTACAAAAGGGGCTGAATAACAGAC	19	7942	9713	TFEB	389118	54978	CDHR4
DBDNTAG000053	ADDNTAG000292	Dn-Dn	TTCTTTTTAGATGTCGCGAGCTGCG	CATGGTAATGCATCTTGTACAGTTA	12	7942	9713	TFEB	29934	435	SNX12
DBDNTAG000053	ADDNTAG000293	Dn-Dn	TTCTTTTTAGATGTCGCGAGCTGCG	TACGGAGACCATTCCCGAGCGGAGC	6	7942	9713	TFEB	203054	8786	ADCK5
DBDNTAG000053	ADDNTAG000301	Dn-Dn	TTCTTTTTAGATGTCGCGAGCTGCG	AGATAGAACCACTGGGCTCGTCCCG	5	7942	9713	TFEB	2355	5414	FOSL2
DBDNTAG000053	ADDNTAG000306	Dn-Dn	TTCTTTTTAGATGTCGCGAGCTGCG	CACATCCTGTAGACCATGTGAACTG	5	7942	9713	TFEB	27143	70721	PALD1
DBDNTAG000053	ADDNTAG000307	Dn-Dn	TTCTTTTTAGATGTCGCGAGCTGCG	TATCCACTTACGGCACACCCTACTC	6	7942	9713	TFEB	22916	2754	NCBP2
DBDNTAG000053	ADDNTAG000309	Dn-Dn	TTCTTTTTAGATGTCGCGAGCTGCG	AAGGCGACTTCGGTATATCAGGAGC	5	7942	9713	TFEB	6385	12920	SDC4
DBDNTAG000053	ADDNTAG000310	Dn-Dn	TTCTTTTTAGATGTCGCGAGCTGCG	TCTTTCTGGCGATTTTCGGCACGGT	12	7942	9713	TFEB	318	4276	NUDT2
DBDNTAG000053	ADDNTAG000312	Dn-Dn	TTCTTTTTAGATGTCGCGAGCTGCG	CGCGCCACGAACCCCGGTCCTCCTG	4	7942	9713	TFEB	6477	9727	SIAH1
DBDNTAG000053	ADDNTAG000314	Dn-Dn	TTCTTTTTAGATGTCGCGAGCTGCG	CAGGTCCGTAGGATCATACCCCCAA	10	7942	9713	TFEB	605	53866	BCL7A
DBDNTAG000053	ADDNTAG000315	Dn-Dn	TTCTTTTTAGATGTCGCGAGCTGCG	ATTGCTGATATTCCAGGACTAGTAT	3	7942	9713	TFEB	7436	72025	VLDLR
DBDNTAG000053	ADDNTAG000316	Dn-Dn	TTCTTTTTAGATGTCGCGAGCTGCG	CCCGGCCCGCGCTAGCCCTCGTGGC	12	7942	9713	TFEB	84619	6267	ZGPAT
DBDNTAG000053	ADDNTAG000317	Dn-Dn	TTCTTTTTAGATGTCGCGAGCTGCG	GCCAAGAACCACGCCACTCTGGCTC	9	7942	9713	TFEB	22889	8732	KIAA0907
DBDNTAG000053	ADDNTAG000319	Dn-Dn	TTCTTTTTAGATGTCGCGAGCTGCG	TCGTTGATCCTAAATGTACCAATA	9	7942	9713	TFEB	705	4527	BYSL
DBDNTAG000053	ADDNTAG000325	Dn-Dn	TTCTTTTTAGATGTCGCGAGCTGCG	GATCAAACTGCAAGATAGAGCATAA	40	7942	9713	TFEB	978	11943	CDA
DBDNTAG000053	ADDNTAG000333	Dn-Dn	TTCTTTTTAGATGTCGCGAGCTGCG	CCATATCTAGTTGCCATCTTTTTGA	7	7942	9713	TFEB	254531	71307	LPCAT4
DBDNTAG000053	ADDNTAG000339	Dn-Dn	TTCTTTTTAGATGTCGCGAGCTGCG	AGGGCCGTCTAAACTCTATCGGCGA	8	7942	9713	TFEB	372	71645	ARCN1
DBDNTAG000053	ADDNTAG000350	Dn-Dn	TTCTTTTTAGATGTCGCGAGCTGCG	ACAAGCGTTGATCTAGTCACAATCG	6	7942	9713	TFEB	10663	8382	CXCR6
DBDNTAG000053	ADDNTAG000351	Dn-Dn	TTCTTTTTAGATGTCGCGAGCTGCG	GTCCCCAGGCACACCGAGTCTCTGT	3	7942	9713	TFEB	80380	53786	PDCD1LG2
DBDNTAG000053	ADDNTAG000354	Dn-Dn	TTCTTTTTAGATGTCGCGAGCTGCG	TTAGCTTGGTAAGAAACTCAAAAAC	5	7942	9713	TFEB	9341	5658	VAMP3
DBDNTAG000053	ADDNTAG000355	Dn-Dn	TTCTTTTTAGATGTCGCGAGCTGCG	GTCGCGATGGTCACACCCCACGGCC	13	7942	9713	TFEB	5886	7058	RAD23A
DBDNTAG000053	ADDNTAG000356	Dn-Dn	TTCTTTTTAGATGTCGCGAGCTGCG	ACGATTCCCAATGACCTTCACACGG	5	7942	9713	TFEB	7554	10463	ZNF8
DBDNTAG000053	ADDNTAG000358	Dn-Dn	TTCTTTTTAGATGTCGCGAGCTGCG	TCGTGACGATGCGTAGATTAGCAC	17	7942	9713	TFEB	3641	13144	INSL4
DBDNTAG000053	ADDNTAG000361	Dn-Dn	TTCTTTTTAGATGTCGCGAGCTGCG	TTTATGGGAGGGACAAACGCATCCC	6	7942	9713	TFEB	55138	11110	FAM90A1
DBDNTAG000053	ADDNTAG000367	Dn-Dn	TTCTTTTTAGATGTCGCGAGCTGCG	CCACCCCGCAAGGCTCGTGACCAGC	60	7942	9713	TFEB	389118	54978	CDHR4
DBDNTAG000053	ADDNTAG000368	Dn-Dn	TTCTTTTTAGATGTCGCGAGCTGCG	TCAATTTCCGACTAACTCCCACATT	1	7942	9713	TFEB	3790	274	KCNS3
DBDNTAG000053	ADDNTAG000377	Dn-Dn	TTCTTTTTAGATGTCGCGAGCTGCG	AATAATGACTACGCCGAGTAGAAAT	3	7942	9713	TFEB	84193	8806	SETD3
DBDNTAG000053	ADDNTAG000379	Dn-Dn	TTCTTTTTAGATGTCGCGAGCTGCG	CTGTTGTTCTCGGACAGAGTAAATT	3	7942	9713	TFEB	375056	10681	MIA3
DBDNTAG000053	ADDNTAG000382	Dn-Dn	TTCTTTTTAGATGTCGCGAGCTGCG	CACAGTGCCCTCAGGTATCAACTGC	2	7942	9713	TFEB	64900	70318	LPIN3
DBDNTAG000053	ADDNTAG000386	Dn-Dn	TTCTTTTTAGATGTCGCGAGCTGCG	TAAAGATAACAATGACCTCAATAAG	5	7942	9713	TFEB	283651	52778
DBDNTAG000053	ADDNTAG000391	Dn-Dn	TTCTTTTTAGATGTCGCGAGCTGCG	TAGTCGTTAGTTAACCTAAGATGAA	5	7942	9713	TFEB	55802	4735	DCP1A
DBDNTAG000053	ADDNTAG000392	Dn-Dn	TTCTTTTTAGATGTCGCGAGCTGCG	AGAAAAACTCTGACGCTACCGATTA	10	7942	9713	TFEB	3559
DBDNTAG000053	ADDNTAG000397	Dn-Dn	TTCTTTTTAGATGTCGCGAGCTGCG	CCCTCGCTGGCTTAGAATTTACGTT	19	7942	9713	TFEB	6119	5484	RPA3
DBDNTAG000053	ADDNTAG000407	Dn-Dn	TTCTTTTTAGATGTCGCGAGCTGCG	CGCCACCCCGCCCCCGCTCACACCC	3	7942	9713	TFEB	7320	5728	UBE2B
DBDNTAG000053	ADDNTAG000413	Dn-Dn	TTCTTTTTAGATGTCGCGAGCTGCG	CTGGATGCTCTATTGGCCAATTCCT	7	7942	9713	TFEB	9100	3403	USP10
DBDNTAG000053	ADDNTAG000416	Dn-Dn	TTCTTTTTAGATGTCGCGAGCTGCG	GTAACTTCGCCCCTGGTTCACGATA	53	7942	9713	TFEB	79023	2716	NUP37
DBDNTAG000053	ADDNTAG000426	Dn-Dn	TTCTTTTTAGATGTCGCGAGCTGCG	TGCTTCAGGTTCGCTACCATGAGAC	2	7942	9713	TFEB	2275	5359	FHL3
DBDNTAG000053	ADDNTAG000427	Dn-Dn	TTCTTTTTAGATGTCGCGAGCTGCG	AAATTAAACCACCGACTAAAGGTC	2	7942	9713	TFEB	2908	7587	NR3C1
DBDNTAG000053	ADDNTAG000432	Dn-Dn	TTCTTTTTAGATGTCGCGAGCTGCG	CTCTCCGACCCCTGGCATCCGCCTG	8	7942	9713	TFEB	6934	9999	TCF7L2
DBDNTAG000053	ADDNTAG000443	Dn-Dn	TTCTTTTTAGATGTCGCGAGCTGCG	ATATTCACCACGGAGTTACGTATCT	6	7942	9713	TFEB	266727
DBDNTAG000053	ADDNTAG000444	Dn-Dn	TTCTTTTTAGATGTCGCGAGCTGCG	ATCTCAACTGCCTGTCCACGGACTA	25	7942	9713	TFEB	56658	1957	TRIM39
DBDNTAG000053	ADDNTAG000445	Dn-Dn	TTCTTTTTAGATGTCGCGAGCTGCG	CGCACTATGACTCAAAGCCGGCCAC	22	7942	9713	TFEB	84908	7670	FAM136A
DBDNTAG000053	ADDNTAG000449	Dn-Dn	TTCTTTTTAGATGTCGCGAGCTGCG	CTATATTGCAAGAGTGACGTTCTCT	2	7942	9713	TFEB	6289	13116	SAA2
DBDNTAG000053	ADDNTAG000452	Dn-Dn	TTCTTTTTAGATGTCGCGAGCTGCG	GACGCTCCCCCAACGCGGATAACCG	12	7942	9713	TFEB	64900	70318	LPIN3
DBDNTAG000053	ADDNTAG000457	Dn-Dn	TTCTTTTTAGATGTCGCGAGCTGCG	ACATCCGAATTCCAGGTCTAGTACT	8	7942	9713	TFEB	5159	8409	PDGFRB
DBDNTAG000053	ADDNTAG000458	Dn-Dn	TTCTTTTTAGATGTCGCGAGCTGCG	CCCGCCCGTACGCCAGAAGTTAATT	17	7942	9713	TFEB	64098	9281	PARVG
DBDNTAG000053	ADDNTAG000468	Dn-Dn	TTCTTTTTAGATGTCGCGAGCTGCG	CGGGTCCGCAGGCCGCATGCTTGCG	8	7942	9713	TFEB	196472	2221	FAM71C
DBDNTAG000053	ADDNTAG000470	Dn-Dn	TTCTTTTTAGATGTCGCGAGCTGCG	CCACATGGAACCGTTAAATTAAGTC	11	7942	9713	TFEB	222166
DBDNTAG000053	ADDNTAG000476	Dn-Dn	TTCTTTTTAGATGTCGCGAGCTGCG	CTCCAGGACGCCTTCCGCACCCCCC	5	7942	9713	TFEB	284541	72020	CYP4A22
DBDNTAG000053	ADDNTAG000483	Dn-Dn	TTCTTTTTAGATGTCGCGAGCTGCG	ACAACCCTGGTCCCACAGCGTGCCA	2	7942	9713	TFEB	56655	13516	POLE4
DBDNTAG000053	ADDNTAG000486	Dn-Dn	TTCTTTTTAGATGTCGCGAGCTGCG	CGCTACCCCATGGCTGTTCCGATTC	2	7942	9713	TFEB	642968
DBDNTAG000053	ADDNTAG000493	Dn-Dn	TTCTTTTTAGATGTCGCGAGCTGCG	GTACGGCCCATTATCTAATTCTACT	7	7942	9713	TFEB	142683	54038	ITLN2
DBDNTAG000053	ADDNTAG000494	Dn-Dn	TTCTTTTTAGATGTCGCGAGCTGCG	ATCATGGTCGCTTAAGATTCGCGAC	3	7942	9713	TFEB	7965	343	AIMP2
DBDNTAG000053	ADDNTAG000499	Dn-Dn	TTCTTTTTAGATGTCGCGAGCTGCG	GCCTCGTCCACGTCATTTTTTACGT	5	7942	9713	TFEB	1816	6183	DRD5
DBDNTAG000053	ADDNTAG000508	Dn-Dn	TTCTTTTTAGATGTCGCGAGCTGCG	CCTCCGTGCCCACCCCGACCACAGA	1	7942	9713	TFEB	9751	10217	SNPH
DBDNTAG000053	ADDNTAG000510	Dn-Dn	TTCTTTTTAGATGTCGCGAGCTGCG	CTACTAAACAACATGCATGTGATAT	2	7942	9713	TFEB	84193	8806	SETD3
DBDNTAG000053	ADDNTAG000515	Dn-Dn	TTCTTTTTAGATGTCGCGAGCTGCG	GTTGTAATGGACACCCAAATGGCTA	10	7942	9713	TFEB	3535	7194
DBDNTAG000053	ADDNTAG000522	Dn-Dn	TTCTTTTTAGATGTCGCGAGCTGCG	TATCATCAAGTGCACTCAAGGGCGA	6	7942	9713	TFEB	84549	11711	MAK16
DBDNTAG000053	ADDNTAG000523	Dn-Dn	TTCTTTTTAGATGTCGCGAGCTGCG	CCCACATTTACTCGAGTGACCCTCA	4	7942	9713	TFEB	7181	10314	NR2C1
DBDNTAG000053	ADDNTAG000533	Dn-Dn	TTCTTTTTAGATGTCGCGAGCTGCG	ACCCTCGGACCCCCTCCCTTCACCT	1	7942	9713	TFEB	80028	8824	FBXL18
DBDNTAG000053	ADDNTAG000534	Dn-Dn	TTCTTTTTAGATGTCGCGAGCTGCG	ACCTCAATACTCCAGTTGATTCCTT	3	7942	9713	TFEB	664	7547	BNIP3
DBDNTAG000053	ADDNTAG000539	Dn-Dn	TTCTTTTTAGATGTCGCGAGCTGCG	TACCCAGCATATAATGATAAGAAGG	5	7942	9713	TFEB	83758	13201	RBP5
DBDNTAG000053	ADDNTAG000541	Dn-Dn	TTCTTTTTAGATGTCGCGAGCTGCG	GGTGGCATAATCTACGCGACCAGAG	22	7942	9713	TFEB	22916	2754	NCBP2
DBDNTAG000053	ADDNTAG000542	Dn-Dn	TTCTTTTTAGATGTCGCGAGCTGCG	ACAGGGTCCACATCGATACATATAA	4	7942	9713	TFEB	23281	9746	MTUS2
DBDNTAG000053	ADDNTAG000547	Dn-Dn	TTCTTTTTAGATGTCGCGAGCTGCG	TCCTGAAATTAGCCAGCCAGCTCA	7	7942	9713	TFEB	285237	1444	C3orf38
DBDNTAG000053	ADDNTAG000552	Dn-Dn	TTCTTTTTAGATGTCGCGAGCTGCG	CATGCTACGAACAGGCAGTTTACAC	2	7942	9713	TFEB	4716	4508	NDUFB10
DBDNTAG000053	ADDNTAG000555	Dn-Dn	TTCTTTTTAGATGTCGCGAGCTGCG	CTATCCAGACCCACGTCTCACCACC	2	7942	9713	TFEB	83851	14125	SYT16
DBDNTAG000053	ADDNTAG000556	Dn-Dn	TTCTTTTTAGATGTCGCGAGCTGCG	CACCACGACTTCCGTAAGGCTACTG	5	7942	9713	TFEB	842	4596	CASP9
DBDNTAG000053	ADDNTAG000558	Dn-Dn	TTCTTTTTAGATGTCGCGAGCTGCG	ACCGGCTCCGCCCCCCAACCGCGGT	33	7942	9713	TFEB	387036	11796
DBDNTAG000053	ADDNTAG000559	Dn-Dn	TTCTTTTTAGATGTCGCGAGCTGCG	GACTCGGTTCCTCCGTTCTTAAGC	8	7942	9713	TFEB	5031	6794	P2RY6
DBDNTAG000053	ADDNTAG000561	Dn-Dn	TTCTTTTTAGATGTCGCGAGCTGCG	TTTACGACGGAAAAGGGCTCACCCT	11	7942	9713	TFEB	155038	52842	GIMAP8
DBDNTAG000053	ADDNTAG000564	Dn-Dn	TTCTTTTTAGATGTCGCGAGCTGCG	GGGGCCCCGAATCCAGTCGCGGGCA	17	7942	9713	TFEB	57456	5687	KIAA1143
DBDNTAG000053	ADDNTAG000565	Dn-Dn	TTCTTTTTAGATGTCGCGAGCTGCG	CAACCTAGAAGGCTGGCTAACTACC	3	7942	9713	TFEB	79602	11787	ADIPOR2
DBDNTAG000053	ADDNTAG000571	Dn-Dn	TTCTTTTTAGATGTCGCGAGCTGCG	ACTCATCAGCGGAACAGCTCAGCAC	8	7942	9713	TFEB	8554	56382	PIAS1
DBDNTAG000053	ADDNTAG000572	Dn-Dn	TTCTTTTTAGATGTCGCGAGCTGCG	CGCACACACCGGAAGTTAATACATG	4	7942	9713	TFEB	6386	53842	SDCBP
DBDNTAG000053	ADDNTAG000577	Dn-Dn	TTCTTTTTAGATGTCGCGAGCTGCG	CTACTGGCGGAGCTCGTTTTATTGG	11	7942	9713	TFEB	7428	13320	VHL
DBDNTAG000053	ADDNTAG000581	Dn-Dn	TTCTTTTTAGATGTCGCGAGCTGCG	GCTCACCCTGTGTGAGAACACTTAT	4	7942	9713	TFEB	246329	4447	STAC3
DBDNTAG000053	ADDNTAG000584	Dn-Dn	TTCTTTTTAGATGTCGCGAGCTGCG	CACTAGGCCCATTCCCCTAGAAATA	2	7942	9713	TFEB	81620	6142	CDT1
DBDNTAG000053	ADDNTAG000591	Dn-Dn	TTCTTTTTAGATGTCGCGAGCTGCG	TAAACATAATCCATCAAAATGCATC	5	7942	9713	TFEB	54552	6921	GNL3L
DBDNTAG000053	ADDNTAG000597	Dn-Dn	TTCTTTTTAGATGTCGCGAGCTGCG	CGCACGGCGGACCCGAGGTGACAAC	2	7942	9713	TFEB	8928
DBDNTAG000053	ADDNTAG000600	Dn-Dn	TTCTTTTTAGATGTCGCGAGCTGCG	TGTGTAATTTCAAATAACTTATAAA	4	7942	9713	TFEB	55138	11110	FAM90A1
DBDNTAG000053	ADDNTAG000605	Dn-Dn	TTCTTTTTAGATGTCGCGAGCTGCG	CTTGATCAGAACACCTCGATAACTA	3	7942	9713	TFEB	375133	7888
DBDNTAG000053	ADDNTAG000607	Dn-Dn	TTCTTTTTAGATGTCGCGAGCTGCG	AAACTACCACTCCGCGTTCTCCCAC	1	7942	9713	TFEB	57696	1725	DDX55
DBDNTAG000053	ADDNTAG000612	Dn-Dn	TTCTTTTTAGATGTCGCGAGCTGCG	TGAAGCTACAGAGGCTGCAATGATG	3	7942	9713	TFEB	388569	70829	ZNF324B
DBDNTAG000053	ADDNTAG000613	Dn-Dn	TTCTTTTTAGATGTCGCGAGCTGCG	GATGCCGCCAAAGCCAAATACGATT	7	7942	9713	TFEB	5303	5506	PIN4
DBDNTAG000053	ADDNTAG000617	Dn-Dn	TTCTTTTTAGATGTCGCGAGCTGCG	TATCAGCTTCGCCCATTCAGCTCCA	13	7942	9713	TFEB	6521	70010	SLC4A1
DBDNTAG000053	ADDNTAG000618	Dn-Dn	TTCTTTTTAGATGTCGCGAGCTGCG	TATATAACTAGCAAAAATATAACCA	15	7942	9713	TFEB	23126	10876	POGZ
DBDNTAG000053	ADDNTAG000629	Dn-Dn	TTCTTTTTAGATGTCGCGAGCTGCG	CAATCGTCCTGAGTAGTACGAACAT	2	7942	9713	TFEB	8288
DBDNTAG000053	ADDNTAG000630	Dn-Dn	TTCTTTTTAGATGTCGCGAGCTGCG	CCAACATCATAATCCTCCATATGAA	43	7942	9713	TFEB	169693	8543	TMEM252
DBDNTAG000053	ADDNTAG000634	Dn-Dn	TTCTTTTTAGATGTCGCGAGCTGCG	CCAGAACGCGCCTGTGGATAGTCTT	7	7942	9713	TFEB	5747	1682	PTK2
DBDNTAG000053	ADDNTAG000640	Dn-Dn	TTCTTTTTAGATGTCGCGAGCTGCG	GCGAAAAATACGATCGGCAATCCAT	4	7942	9713	TFEB	22974	3600	HCTP4
DBDNTAG000053	ADDNTAG000642	Dn-Dn	TTCTTTTTAGATGTCGCGAGCTGCG	TTATGCCATCACTCCATTTCAATTT	4	7942	9713	TFEB	6477	9727	SIAH1
DBDNTAG000053	ADDNTAG000648	Dn-Dn	TTCTTTTTAGATGTCGCGAGCTGCG	CTTGCCCTAGGCTGTGTGACACTGA	4	7942	9713	TFEB	3059	5855	HCLS1
DBDNTAG000053	ADDNTAG000649	Dn-Dn	TTCTTTTTAGATGTCGCGAGCTGCG	AAAGAAACCACCCTCGACCTGACAA	1	7942	9713	TFEB	4089	4687	SMAD4
DBDNTAG000053	ADDNTAG000650	Dn-Dn	TTCTTTTTAGATGTCGCGAGCTGCG	AAGGTCTATCGCACGTTAAGACACC	2	7942	9713	TFEB	146547	70814	PRSS36
DBDNTAG000053	ADDNTAG000654	Dn-Dn	TTCTTTTTAGATGTCGCGAGCTGCG	GCTATAATACTTGCCTATAATTTAT	2	7942	9713	TFEB	5534	8316	PPP3R1
DBDNTAG000053	ADDNTAG000656	Dn-Dn	TTCTTTTTAGATGTCGCGAGCTGCG	GCCCGTCCTATACCGCAACAGGCGC	5	7942	9713	TFEB	169166	2216	SNX31
DBDNTAG000053	ADDNTAG000659	Dn-Dn	TTCTTTTTAGATGTCGCGAGCTGCG	TTCATTGCACCGCCCGCTCTACACG	35	7942	9713	TFEB	8110	10925	DPF3
DBDNTAG000053	ADDNTAG000662	Dn-Dn	TTCTTTTTAGATGTCGCGAGCTGCG	ACAATGAGATGTGCGTTAAATTACC	9	7942	9713	TFEB	51506	5518	UFC1
DBDNTAG000053	ADDNTAG000664	Dn-Dn	TTCTTTTTAGATGTCGCGAGCTGCG	GACCATTATACGTCGCAAACCAAGA	5	7942	9713	TFEB	390748
DBDNTAG000053	ADDNTAG000665	Dn-Dn	TTCTTTTTAGATGTCGCGAGCTGCG	GAACAAGTCTTGCGTTCAAAAACGA	35	7942	9713	TFEB	196051	55122	PPAPDC1A
DBDNTAG000053	ADDNTAG000668	Dn-Dn	TTCTTTTTAGATGTCGCGAGCTGCG	CAGCATATACTAATTCTAGAAGTAC	22	7942	9713	TFEB	977	6007	CD151
DBDNTAG000053	ADDNTAG000670	Dn-Dn	TTCTTTTTAGATGTCGCGAGCTGCG	CCCAGAACCCCGTACTTTACGCCGT	2	7942	9713	TFEB	758	9558	MPPED1
DBDNTAG000053	ADDNTAG000674	Dn-Dn	TTCTTTTTAGATGTCGCGAGCTGCG	ACCGTATTGAGAGGTCGCACACACC	5	7942	9713	TFEB	388962
DBDNTAG000053	ADDNTAG000676	Dn-Dn	TTCTTTTTAGATGTCGCGAGCTGCG	CACAAGATCAGTAGCTCTTCCAAGG	6	7942	9713	TFEB	4800	2092	NFYA
DBDNTAG000053	ADDNTAG000693	Dn-Dn	TTCTTTTTAGATGTCGCGAGCTGCG	GCATCCCAGTTTGGCTAAGCCCACC	2	7942	9713	TFEB	4485	11448	MST1
DBDNTAG000053	ADDNTAG000694	Dn-Dn	TTCTTTTTAGATGTCGCGAGCTGCG	AATCATCGCGGCCCTCTCGCTCTCC	1	7942	9713	TFEB	121512	71286	FGD4
DBDNTAG000053	ADDNTAG000699	Dn-Dn	TTCTTTTTAGATGTCGCGAGCTGCG	TGCTCAACGTTCGATCAAGATCAAT	4	7942	9713	TFEB	202559	1138	KHDRBS2
DBDNTAG000053	ADDNTAG000711	Dn-Dn	TTCTTTTTAGATGTCGCGAGCTGCG	TCCCTTCGACCTGACGTCCACCTGC	2	7942	9713	TFEB	414318	55003	C9orf106
DBDNTAG000053	ADDNTAG000713	Dn-Dn	TTCTTTTTAGATGTCGCGAGCTGCG	TAGTGATAGTTTGGATCTTCAGAGC	2	7942	9713	TFEB	83746	5892	L3MBTL2
DBDNTAG000053	ADDNTAG000719	Dn-Dn	TTCTTTTTAGATGTCGCGAGCTGCG	GGCCAAGAAGATCGACGACGGTTTA	10	7942	9713	TFEB	84545	11049	MRPL43
DBDNTAG000053	ADDNTAG000725	Dn-Dn	TTCTTTTTAGATGTCGCGAGCTGCG	ACGTCTTGGTCTCGGCATCCAGGTT	17	7942	9713	TFEB	86614	10543	HSFY1
DBDNTAG000053	ADDNTAG000730	Dn-Dn	TTCTTTTTAGATGTCGCGAGCTGCG	TAGATTACTTGGGTAGCCGGCAAGC	18	7942	9713	TFEB	3535	7194
DBDNTAG000053	ADDNTAG000732	Dn-Dn	TTCTTTTTAGATGTCGCGAGCTGCG	TACAATTCCCGTAAAGTAATATCTC	1	7942	9713	TFEB	92797
DBDNTAG000053	ADDNTAG000735	Dn-Dn	TTCTTTTTAGATGTCGCGAGCTGCG	CGCGTCCGCATTTACCCGAAAACCA	3	7942	9713	TFEB	54961	4719	SSH3
DBDNTAG000053	ADDNTAG000739	Dn-Dn	TTCTTTTTAGATGTCGCGAGCTGCG	ATAACGGGGTTGCTAACTACTTACC	22	7942	9713	TFEB	91775	6510	NXPE3
DBDNTAG000053	ADDNTAG000745	Dn-Dn	TTCTTTTTAGATGTCGCGAGCTGCG	CGAAGTAAAAAAAGCTGACCAACTA	12	7942	9713	TFEB	55156	5887	ARMC1
DBDNTAG000053	ADDNTAG000749	Dn-Dn	TTCTTTTTAGATGTCGCGAGCTGCG	CTCAGTAGGGTCGCACACCTATTCA	2	7942	9713	TFEB	387	5810	RHOA
DBDNTAG000053	ADDNTAG000750	Dn-Dn	TTCTTTTTAGATGTCGCGAGCTGCG	GGGTCGCAACCGAAAGCAACAATAG	2	7942	9713	TFEB	378807	56465	CATSPER4
DBDNTAG000053	ADDNTAG000751	Dn-Dn	TTCTTTTTAGATGTCGCGAGCTGCG	ACCTTACCTCCACGATCTAACTTTC	20	7942	9713	TFEB	5147	5126	PDE6D
DBDNTAG000053	ADDNTAG000756	Dn-Dn	TTCTTTTTAGATGTCGCGAGCTGCG	CAATTAGATAATGACGTCGCCATGG	12	7942	9713	TFEB	55146	2755	ZDHHC4
DBDNTAG000053	ADDNTAG000757	Dn-Dn	TTCTTTTTAGATGTCGCGAGCTGCG	CTCAGTGAATGTCCATTGCCGACAA	1	7942	9713	TFEB	63894	277	C14orf133
DBDNTAG000053	ADDNTAG000764	Dn-Dn	TTCTTTTTAGATGTCGCGAGCTGCG	TCTCCCCAGATTGCAACCTTAGATA	12	7942	9713	TFEB	57711	10770	ZNF529
DBDNTAG000053	ADDNTAG000765	Dn-Dn	TTCTTTTTAGATGTCGCGAGCTGCG	ACACTCGGATTTTAATGCCTAATTA	2	7942	9713	TFEB	1788	11403	DNMT3A
DBDNTAG000053	ADDNTAG000766	Dn-Dn	TTCTTTTTAGATGTCGCGAGCTGCG	CCACAGATCAGATCCCGCGCCCCAC	6	7942	9713	TFEB	55716	248	LMBR1L
DBDNTAG000053	ADDNTAG000768	Dn-Dn	TTCTTTTTAGATGTCGCGAGCTGCG	CGCTGTATGAAGCAGAAAGAGAACC	4	7942	9713	TFEB	55432	70257	YOD1
DBDNTAG000053	ADDNTAG000769	Dn-Dn	TTCTTTTTAGATGTCGCGAGCTGCG	GATACACTAAAGCTGGTCCCCCCA	3	7942	9713	TFEB	7297	7339	TYK2
DBDNTAG000053	ADDNTAG000772	Dn-Dn	TTCTTTTTAGATGTCGCGAGCTGCG	AATCCACCCCTGCAATATAATGTTC	4	7942	9713	TFEB	5371	3572	PML
DBDNTAG000053	ADDNTAG000775	Dn-Dn	TTCTTTTTAGATGTCGCGAGCTGCG	ACACACAGGACACCCAACCTTCAGA	1	7942	9713	TFEB	6955	8439
DBDNTAG000053	ADDNTAG000777	Dn-Dn	TTCTTTTTAGATGTCGCGAGCTGCG	CGTGCACCCATGTGCCCTACCAGCG	3	7942	9713	TFEB	9684	2956	LRRC14
DBDNTAG000053	ADDNTAG000793	Dn-Dn	TTCTTTTTAGATGTCGCGAGCTGCG	TCTTAGGAATAAGAACACAACCGTA	29	7942	9713	TFEB	1318	13112	SLC31A2
DBDNTAG000053	ADDNTAG000797	Dn-Dn	TTCTTTTTAGATGTCGCGAGCTGCG	AAGAGTCCTAATGGTCAAAAAGTCG	7	7942	9713	TFEB	1136	4014	CHRNA3
DBDNTAG000053	ADDNTAG000798	Dn-Dn	TTCTTTTTAGATGTCGCGAGCTGCG	CAACGGAGCATAAATATACTTACGC	8	7942	9713	TFEB	9654	1428	TTLL4
DBDNTAG000053	ADDNTAG000800	Dn-Dn	TTCTTTTTAGATGTCGCGAGCTGCG	ATAAAGCGGTGTAGTCTCGCTTACC	4	7942	9713	TFEB	4176	6643	MCM7
DBDNTAG000053	ADDNTAG000802	Dn-Dn	TTCTTTTTAGATGTCGCGAGCTGCG	GGGGCGATGACCTTCCCCAAATATC	12	7942	9713	TFEB	9491	9264	PSMF1
DBDNTAG000053	ADDNTAG000805	Dn-Dn	TTCTTTTTAGATGTCGCGAGCTGCG	ACCAGCATACGCCAGATGTAGCCGA	10	7942	9713	TFEB	728741	70879	LOC728741
DBDNTAG000053	ADDNTAG000807	Dn-Dn	TTCTTTTTAGATGTCGCGAGCTGCG	ACTTTTACATCTTCTTTTGCACACC	5	7942	9713	TFEB	55702	7803	CCDC94
DBDNTAG000053	ADDNTAG000811	Dn-Dn	TTCTTTTTAGATGTCGCGAGCTGCG	TTAAATTAGCAGGACTAGGTACGGT	7	7942	9713	TFEB	388962
DBDNTAG000053	ADDNTAG000818	Dn-Dn	TTCTTTTTAGATGTCGCGAGCTGCG	AGTACATATAAGATTAAATAATCAT	2	7942	9713	TFEB	4602	12304	MYB
DBDNTAG000053	ADDNTAG000825	Dn-Dn	TTCTTTTTAGATGTCGCGAGCTGCG	GAGCGTGCAACACTAACTTTATACG	7	7942	9713	TFEB	64795	7218	RMND5A
DBDNTAG000053	ADDNTAG000826	Dn-Dn	TTCTTTTTAGATGTCGCGAGCTGCG	TACCCTTTCCCCCGTTGAGACTTAT	3	7942	9713	TFEB	29844	3331	TFPT
DBDNTAG000053	ADDNTAG000831	Dn-Dn	TTCTTTTTAGATGTCGCGAGCTGCG	CTCATAAGGATTGACAGTACGCTTT	15	7942	9713	TFEB	132671	1340	SPATA18
DBDNTAG000053	ADDNTAG000832	Dn-Dn	TTCTTTTTAGATGTCGCGAGCTGCG	CCCGACCAGCACATAACAATTATCG	40	7942	9713	TFEB	140856	71955	SCP2D1
DBDNTAG000053	ADDNTAG000834	Dn-Dn	TTCTTTTTAGATGTCGCGAGCTGCG	CTGCTGGCAGAAACCGGTTCTTTTT	7	7942	9713	TFEB	9641	52921	IKBKE
DBDNTAG000053	ADDNTAG000836	Dn-Dn	TTCTTTTTAGATGTCGCGAGCTGCG	CTTGTAACATAAGACTGTATACGAT	3	7942	9713	TFEB	375307	11366	CATIP
DBDNTAG000053	ADDNTAG000838	Dn-Dn	TTCTTTTTAGATGTCGCGAGCTGCG	CATACAAGCTCATTTCAAAGTCTCA	1	7942	9713	TFEB	65009	6895	NDRG4
DBDNTAG000053	ADDNTAG000851	Dn-Dn	TTCTTTTTAGATGTCGCGAGCTGCG	CTCGCCAAGGTGCAATACTGCGTCT	7	7942	9713	TFEB	22889	8732	KIAA0907
DBDNTAG000053	ADDNTAG000852	Dn-Dn	TTCTTTTTAGATGTCGCGAGCTGCG	CCACGGATCTACTGTCTTTCTCGCT	4	7942	9713	TFEB	116496	9638	FAM129A
DBDNTAG000053	ADDNTAG000859	Dn-Dn	TTCTTTTTAGATGTCGCGAGCTGCG	GCACGGACGGAATAAGCTTGATAAG	25	7942	9713	TFEB	6500	6671	SKP1
DBDNTAG000053	ADDNTAG000861	Dn-Dn	TTCTTTTTAGATGTCGCGAGCTGCG	TGGTCGTCAAGCGGCGATAAGCTGT	25	7942	9713	TFEB	6331	70308	SCN5A
DBDNTAG000053	ADDNTAG000862	Dn-Dn	TTCTTTTTAGATGTCGCGAGCTGCG	CCATTCAATATGCCATATAGTCCT	5	7942	9713	TFEB	5376	7323	PMP22
DBDNTAG000053	ADDNTAG000863	Dn-Dn	TTCTTTTTAGATGTCGCGAGCTGCG	GGCAAATTGGAACCGGTGCAGTAGC	8	7942	9713	TFEB	125206	10321	SLC5A10
DBDNTAG000053	ADDNTAG000869	Dn-Dn	TTCTTTTTAGATGTCGCGAGCTGCG	ACTCCCTCTCGCCTGACTCTACACT	4	7942	9713	TFEB	118490	70433	MSS51
DBDNTAG000053	ADDNTAG000870	Dn-Dn	TTCTTTTTAGATGTCGCGAGCTGCG	CTCAGTCTATGTTGGACGTTCTAGA	3	7942	9713	TFEB	129401	11490	NUP35
DBDNTAG000053	ADDNTAG000872	Dn-Dn	TTCTTTTTAGATGTCGCGAGCTGCG	TCCGAGCCACCCTATTCCGGGGGA	19	7942	9713	TFEB	64785	4758	GINS3
DBDNTAG000053	ADDNTAG000874	Dn-Dn	TTCTTTTTAGATGTCGCGAGCTGCG	AGCCGATATCCTATTATTTCTTCCA	3	7942	9713	TFEB	51382	7932	ATP6V1D
DBDNTAG000053	ADDNTAG000877	Dn-Dn	TTCTTTTTAGATGTCGCGAGCTGCG	TACTATCCTTAGCAAGCAGTCGGGT	5	7942	9713	TFEB	59277	3050	NTN4
DBDNTAG000053	ADDNTAG000878	Dn-Dn	TTCTTTTTAGATGTCGCGAGCTGCG	CCTTACCGACGATGCCGCTAAACTT	3	7942	9713	TFEB	1647	6876	GADD45A
DBDNTAG000053	ADDNTAG000880	Dn-Dn	TTCTTTTTAGATGTCGCGAGCTGCG	CCTCCCCCCCGGCCGTATTCATCCC	2	7942	9713	TFEB	10011
DBDNTAG000053	ADDNTAG000882	Dn-Dn	TTCTTTTTAGATGTCGCGAGCTGCG	CCTGGCCTTTAACGTTGCTACACTT	10	7942	9713	TFEB	1032	3933	CDKN2D
DBDNTAG000053	ADDNTAG000885	Dn-Dn	TTCTTTTTAGATGTCGCGAGCTGCG	CCCACTGGTTTTAAATACATAGAAC	10	7942	9713	TFEB	284004	9651	HEXDC
DBDNTAG000053	ADDNTAG000891	Dn-Dn	TTCTTTTTAGATGTCGCGAGCTGCG	ATTGGCGGCACGAACTATACTTTTC	22	7942	9713	TFEB	64170	5439	CARD9
DBDNTAG000053	ADDNTAG000893	Dn-Dn	TTCTTTTTAGATGTCGCGAGCTGCG	GCAGTACATTTCGACTTTTCCGATT	1	7942	9713	TFEB	29844	3331	TFPT
DBDNTAG000053	ADDNTAG000895	Dn-Dn	TTCTTTTTAGATGTCGCGAGCTGCG	ACCTCCCATGGTGCTTACAAGCTCA	4	7942	9713	TFEB	7140	54163	TNNT3
DBDNTAG000053	ADDNTAG000896	Dn-Dn	TTCTTTTTAGATGTCGCGAGCTGCG	CGGGAGGAAGCTAGATGGAACGCAC	4	7942	9713	TFEB	6818	7717	SULT1A3
DBDNTAG000053	ADDNTAG000897	Dn-Dn	TTCTTTTTAGATGTCGCGAGCTGCG	TCTCACACGGTTACGGCCTTTGGC	2	7942	9713	TFEB	55937	13087	APOM
DBDNTAG000053	ADDNTAG000901	Dn-Dn	TTCTTTTTAGATGTCGCGAGCTGCG	GCTTTGGCTAGCGTAGCATAACTGC	2	7942	9713	TFEB	26524
DBDNTAG000053	ADDNTAG000904	Dn-Dn	TTCTTTTTAGATGTCGCGAGCTGCG	TAAATGTTTACCCAAGGGGCAGCCG	7	7942	9713	TFEB	605	53866	BCL7A
DBDNTAG000053	ADDNTAG000906	Dn-Dn	TTCTTTTTAGATGTCGCGAGCTGCG	CCGATCGATAGCTTCCTAGTGCCCA	2	7942	9713	TFEB	22820	12314	COPG1
DBDNTAG000053	ADDNTAG000916	Dn-Dn	TTCTTTTTAGATGTCGCGAGCTGCG	TTGGTGGCCCAAGGTACAAATTAAC	3	7942	9713	TFEB	7337	6512	UBE3A
DBDNTAG000053	ADDNTAG000927	Dn-Dn	TTCTTTTTAGATGTCGCGAGCTGCG	GTACAGTACCTCCTTACACAACGTA	2	7942	9713	TFEB	5202	2618	PFDN2
DBDNTAG000053	ADDNTAG000931	Dn-Dn	TTCTTTTTAGATGTCGCGAGCTGCG	ACTAGGCCCAATCCTAGTGTCCTCA	10	7942	9713	TFEB	5879	4232	RAC1
DBDNTAG000053	ADDNTAG000934	Dn-Dn	TTCTTTTTAGATGTCGCGAGCTGCG	CCGGACACTTATCAAGTCACAGTAG	17	7942	9713	TFEB	54480	14801	CHPF2
DBDNTAG000053	ADDNTAG000937	Dn-Dn	TTCTTTTTAGATGTCGCGAGCTGCG	CGTGTGCGAAAGCAGGCCTAAGGAG	12	7942	9713	TFEB	28951	4068	TRIB2
DBDNTAG000053	ADDNTAG000939	Dn-Dn	TTCTTTTTAGATGTCGCGAGCTGCG	CCTCAAATGATCGCGATTTGCGTAC	1	7942	9713	TFEB	26269	554	MST051
DBDNTAG000053	ADDNTAG000945	Dn-Dn	TTCTTTTTAGATGTCGCGAGCTGCG	CGCTAGAAGCAGCGTGTTACCAAAT	1	7942	9713	TFEB	5985	3772	RFC5
DBDNTAG000053	ADDNTAG000947	Dn-Dn	TTCTTTTTAGATGTCGCGAGCTGCG	AATGCTACAAGCCGGATATGGATTT	104	7942	9713	TFEB	127018	7512	LYPLAL1
DBDNTAG000053	ADDNTAG000950	Dn-Dn	TTCTTTTTAGATGTCGCGAGCTGCG	GATTTAGAGAGGCAAATATGACTCT	5	7942	9713	TFEB	51506	5518	UFC1
DBDNTAG000053	ADDNTAG000956	Dn-Dn	TTCTTTTTAGATGTCGCGAGCTGCG	GCGGGTCCTCCTGAGATTTAACCCC	2	7942	9713	TFEB	84260	4259	TCHP
DBDNTAG000053	ADDNTAG000959	Dn-Dn	TTCTTTTTAGATGTCGCGAGCTGCG	GCCCCGCCTACCATCCCTGCCCGCG	1	7942	9713	TFEB	5031	6794	P2RY6
DBDNTAG000053	ADDNTAG000963	Dn-Dn	TTCTTTTTAGATGTCGCGAGCTGCG	GCCGCCCCCACCATTACGCCCTCCT	3	7942	9713	TFEB	7398	11633	USP1
DBDNTAG000053	ADDNTAG000966	Dn-Dn	TTCTTTTTAGATGTCGCGAGCTGCG	CTAGTATGAACTCATTTAATCGCCC	14	7942	9713	TFEB	2272	9645	FHIT
DBDNTAG000053	ADDNTAG000967	Dn-Dn	TTCTTTTTAGATGTCGCGAGCTGCG	CAAATCAGCGACAGTTGCGAGGGTC	3	7942	9713	TFEB	116541	12369	MRPL54
DBDNTAG000053	ADDNTAG000976	Dn-Dn	TTCTTTTTAGATGTCGCGAGCTGCG	AGAACCAGTTAGTGTTTGGTTTGCA	1	7942	9713	TFEB	7436	72025	VLDLR
DBDNTAG000053	ADDNTAG000980	Dn-Dn	TTCTTTTTAGATGTCGCGAGCTGCG	GTTTTACCGGTCGTCATATTACAAC	2	7942	9713	TFEB	400506	72116	KNOP1
DBDNTAG000053	ADDNTAG000992	Dn-Dn	TTCTTTTTAGATGTCGCGAGCTGCG	CCATTGTGCCATTCCACCTTAAGCA	23	7942	9713	TFEB	155465	13286	AGR3
DBDNTAG000053	ADDNTAG000997	Dn-Dn	TTCTTTTTAGATGTCGCGAGCTGCG	CGAAACTTGACCAACGATCTCTCCC	2	7942	9713	TFEB	23705	11497	CADM1
DBDNTAG000053	ADDNTAG001008	Dn-Dn	TTCTTTTTAGATGTCGCGAGCTGCG	CCACAAATTTAGAAGGGTCCGAAAA	14	7942	9713	TFEB	220082	1611	SPERT
DBDNTAG000053	ADDNTAG001011	Dn-Dn	TTCTTTTTAGATGTCGCGAGCTGCG	AAGTGATGCCGTTTACTTCATAAAG	2	7942	9713	TFEB	23678	1003	DKFZp781N0293
DBDNTAG000053	ADDNTAG001013	Dn-Dn	TTCTTTTTAGATGTCGCGAGCTGCG	CCAATTACGGAATGAGTCTGAAGTT	12	7942	9713	TFEB	51562	5480	MBIP
DBDNTAG000053	ADDNTAG001027	Dn-Dn	TTCTTTTTAGATGTCGCGAGCTGCG	ATGTGCGACAAATAACTTGCACATA	7	7942	9713	TFEB	7704	8127	ZBTB16
DBDNTAG000053	ADDNTAG001030	Dn-Dn	TTCTTTTTAGATGTCGCGAGCTGCG	GGAGCCCAAGTATAAAGCTCGCCGT	3	7942	9713	TFEB	19	70284	ABCA1
DBDNTAG000053	ADDNTAG001032	Dn-Dn	TTCTTTTTAGATGTCGCGAGCTGCG	GCCTCACACACCCCAGAAAATACGT	13	7942	9713	TFEB	222389	9342	BEND7
DBDNTAG000053	ADDNTAG001034	Dn-Dn	TTCTTTTTAGATGTCGCGAGCTGCG	CACATCCTCACATTGATTCGCAGCG	7	7942	9713	TFEB	80704	9333	SLC19A3
DBDNTAG000053	ADDNTAG001041	Dn-Dn	TTCTTTTTAGATGTCGCGAGCTGCG	TCCATAGATCAAGACTTCCATCAAA	41	7942	9713	TFEB	353134
DBDNTAG000053	ADDNTAG001042	Dn-Dn	TTCTTTTTAGATGTCGCGAGCTGCG	CAAAGCATAAGAGCGATAGTCGTTA	1	7942	9713	TFEB	55364	13117	IMPACT
DBDNTAG000053	ADDNTAG001043	Dn-Dn	TTCTTTTTAGATGTCGCGAGCTGCG	TGACCGGCAACGCACTGAGGGATCA	2	7942	9713	TFEB	672	14613	BRCA1
DBDNTAG000053	ADDNTAG001045	Dn-Dn	TTCTTTTTAGATGTCGCGAGCTGCG	TCCAGTCCATACCTACAGACTTTAA	2	7942	9713	TFEB	1385	3038	CREB1
DBDNTAG000053	ADDNTAG001047	Dn-Dn	TTCTTTTTAGATGTCGCGAGCTGCG	CGCACGGTATGTGAAGGGCCTTCGC	11	7942	9713	TFEB	9586	10842	CREB5
DBDNTAG000053	ADDNTAG001051	Dn-Dn	TTCTTTTTAGATGTCGCGAGCTGCG	TCGCAACGACCGTGACTCCCGACCA	6	7942	9713	TFEB	653	8330	BMP5
DBDNTAG000053	ADDNTAG001052	Dn-Dn	TTCTTTTTAGATGTCGCGAGCTGCG	ACGGCTCTAGGGTGAACAACAGGTA	2	7942	9713	TFEB	79673	10640	ZNF329
DBDNTAG000053	ADDNTAG001054	Dn-Dn	TTCTTTTTAGATGTCGCGAGCTGCG	TGCCTCACAGCTATTTGTAAAAGAG	9	7942	9713	TFEB	1398	2709	CRK
DBDNTAG000053	ADDNTAG001055	Dn-Dn	TTCTTTTTAGATGTCGCGAGCTGCG	AGAGCTAAGCGATTCAAGTACTCAC	6	7942	9713	TFEB	1645	3065	AKR1C1
DBDNTAG000053	ADDNTAG001060	Dn-Dn	TTCTTTTTAGATGTCGCGAGCTGCG	CAGAACGAACTTATCTCAAGAAGAT	4	7942	9713	TFEB	2078	11267	ERG
DBDNTAG000053	ADDNTAG001061	Dn-Dn	TTCTTTTTAGATGTCGCGAGCTGCG	CACCCGGACGACCGCGCCCCCCCCG	1	7942	9713	TFEB	1376	4042	CPT2
DBDNTAG000053	ADDNTAG001066	Dn-Dn	TTCTTTTTAGATGTCGCGAGCTGCG	TTCGTCATCATAATCATTTTACTGC	38	7942	9713	TFEB	9918	9542	NCAPD2
DBDNTAG000053	ADDNTAG001071	Dn-Dn	TTCTTTTTAGATGTCGCGAGCTGCG	TGCGCCAATTGAGTGAAAAATGGTA	2	7942	9713	TFEB	10403	9868	KNTC2
DBDNTAG000053	ADDNTAG001074	Dn-Dn	TTCTTTTTAGATGTCGCGAGCTGCG	TCTCGTAGCGTGAGCTGTCCAGATG	3	7942	9713	TFEB	7473
DBDNTAG000053	ADDNTAG001079	Dn-Dn	TTCTTTTTAGATGTCGCGAGCTGCG	GCCACACCTCATCTGCGCACACCAG	4	7942	9713	TFEB	23216	10585	TBC1D1
DBDNTAG000053	ADDNTAG001080	Dn-Dn	TTCTTTTTAGATGTCGCGAGCTGCG	GTCCCTACCCGTCGCCCATCCCGCT	2	7942	9713	TFEB	55195	54249	C14orf105
DBDNTAG000053	ADDNTAG001082	Dn-Dn	TTCTTTTTAGATGTCGCGAGCTGCG	GGATATCACATTTACCCTACGATCA	3	7942	9713	TFEB	10186	12995	LHFP
DBDNTAG000053	ADDNTAG001084	Dn-Dn	TTCTTTTTAGATGTCGCGAGCTGCG	TCTTGAAGTTGATTAGTGGCGAGAA	2	7942	9713	TFEB	51105	802	PHF20L1
DBDNTAG000053	ADDNTAG001087	Dn-Dn	TTCTTTTTAGATGTCGCGAGCTGCG	TCTCTAGTCCACTATCTATTTTTGT	5	7942	9713	TFEB	57819	6601	LSM2
DBDNTAG000053	ADDNTAG001092	Dn-Dn	TTCTTTTTAGATGTCGCGAGCTGCG	AAAGTCCACAGAGCTTCTTTCAGGA	1	7942	9713	TFEB	9562	9962	MINPP1
DBDNTAG000053	ADDNTAG001104	Dn-Dn	TTCTTTTTAGATGTCGCGAGCTGCG	AACATATTCGGATCGGATTACCCCC	16	7942	9713	TFEB	374907
DBDNTAG000053	ADDNTAG001115	Dn-Dn	TTCTTTTTAGATGTCGCGAGCTGCG	GCTCCATGGACAACCTGCGTACGCC	1	7942	9713	TFEB	57007	1997	ACKR3
DBDNTAG000053	ADDNTAG001116	Dn-Dn	TTCTTTTTAGATGTCGCGAGCTGCG	GCTTCTCAGCTTGAATTCCCCAGCA	4	7942	9713	TFEB	163	4761	AP2B1
DBDNTAG000053	ADDNTAG001118	Dn-Dn	TTCTTTTTAGATGTCGCGAGCTGCG	TCAGACCTGGCGGCTCCTCCCTCCC	1	7942	9713	TFEB	360203
DBDNTAG000053	ADDNTAG001121	Dn-Dn	TTCTTTTTAGATGTCGCGAGCTGCG	CACTATTGCCGGCTACACGGACGGG	6	7942	9713	TFEB	5170	9307	PDPK1
DBDNTAG000053	ADDNTAG001125	Dn-Dn	TTCTTTTTAGATGTCGCGAGCTGCG	TCCTTAGGCTCTAGGACAAGTAAAA	2	7942	9713	TFEB	11091	3721	WDR5
DBDNTAG000053	ADDNTAG001129	Dn-Dn	TTCTTTTTAGATGTCGCGAGCTGCG	CCCAGATCTTATTTTCAAACATATA	2	7942	9713	TFEB	256302	2204	NATD1
DBDNTAG000053	ADDNTAG001130	Dn-Dn	TTCTTTTTAGATGTCGCGAGCTGCG	CAATAAGATCTAAGAGGTTAGATAT	22	7942	9713	TFEB	5187	9470	PER1
DBDNTAG000053	ADDNTAG001131	Dn-Dn	TTCTTTTTAGATGTCGCGAGCTGCG	CTCCTACCTCTCTTCCCTGCCCCGT	28	7942	9713	TFEB	29127	10088	RACGAP1
DBDNTAG000053	ADDNTAG001136	Dn-Dn	TTCTTTTTAGATGTCGCGAGCTGCG	CCACGCCCCCCTTGCACACGATCAC	1	7942	9713	TFEB	685	6192	BTC
DBDNTAG000053	ADDNTAG001137	Dn-Dn	TTCTTTTTAGATGTCGCGAGCTGCG	CGGGATCTAGTCCTAGCAATATACC	1	7942	9713	TFEB	22846	2782	VASH1
DBDNTAG000053	ADDNTAG001138	Dn-Dn	TTCTTTTTAGATGTCGCGAGCTGCG	GTGCAGCTTGCGAACAGAACAGTAT	37	7942	9713	TFEB	284541	72020	CYP4A22
DBDNTAG000053	ADDNTAG001142	Dn-Dn	TTCTTTTTAGATGTCGCGAGCTGCG	CCCGAACCGATCCCCCCCCAACCCG	1	7942	9713	TFEB	29777	10996	ABT1
DBDNTAG000053	ADDNTAG001143	Dn-Dn	TTCTTTTTAGATGTCGCGAGCTGCG	CTGATACAATCTCGTGACATTGCGA	28	7942	9713	TFEB	23223	6615	RRP12
DBDNTAG000053	ADDNTAG001148	Dn-Dn	TTCTTTTTAGATGTCGCGAGCTGCG	TGCTCGGGTGCCTCAACACATCAGC	2	7942	9713	TFEB	26240	1846	FAM50B
DBDNTAG000053	ADDNTAG001158	Dn-Dn	TTCTTTTTAGATGTCGCGAGCTGCG	CAGGTCGTCGCGACCCTTGTGTTAC	14	7942	9713	TFEB	286530	11434	P2RY8
DBDNTAG000053	ADDNTAG001162	Dn-Dn	TTCTTTTTAGATGTCGCGAGCTGCG	CCAGGCCTACAAGACTCCCTATCTG	6	7942	9713	TFEB	55314	10956	TMEM144
DBDNTAG000053	ADDNTAG001163	Dn-Dn	TTCTTTTTAGATGTCGCGAGCTGCG	GCGGTCCGTAAAGTTGACCGACGCG	15	7942	9713	TFEB	5865	5114	RAB3B
DBDNTAG000053	ADDNTAG001167	Dn-Dn	TTCTTTTTAGATGTCGCGAGCTGCG	CACTGAGAGGCTCGAACAGTCCGGA	2	7942	9713	TFEB	84612	10823	PARD6B
DBDNTAG000053	ADDNTAG001171	Dn-Dn	TTCTTTTTAGATGTCGCGAGCTGCG	GTTTTAGTAACATAGGGTACCTCCT	8	7942	9713	TFEB	1187	11895	CLCNKA
DBDNTAG000053	ADDNTAG001172	Dn-Dn	TTCTTTTTAGATGTCGCGAGCTGCG	TCAACCTCTACAAATCATAGGGCAA	5	7942	9713	TFEB	80217	71064	CFAP43
DBDNTAG000053	ADDNTAG001174	Dn-Dn	TTCTTTTTAGATGTCGCGAGCTGCG	CTCTAGCTATTCATGGTAAAGACAA	17	7942	9713	TFEB	2218	70488	FKTN
DBDNTAG000053	ADDNTAG001177	Dn-Dn	TTCTTTTTAGATGTCGCGAGCTGCG	GCGACTCTTCACCCCTAAACCTTCG	4	7942	9713	TFEB	6792
DBDNTAG000053	ADDNTAG001181	Dn-Dn	TTCTTTTTAGATGTCGCGAGCTGCG	ATACGTGGTCGCCAGATTGACGGGT	43	7942	9713	TFEB	5831	2609	PYCR1
DBDNTAG000053	ADDNTAG001187	Dn-Dn	TTCTTTTTAGATGTCGCGAGCTGCG	CCGGTAAATCCACCTGACCCATACA	1	7942	9713	TFEB	1785	14117	DNM2
DBDNTAG000053	ADDNTAG001192	Dn-Dn	TTCTTTTTAGATGTCGCGAGCTGCG	CCCCGACCCACTGGTGCCCTCCCCC	5	7942	9713	TFEB	2218	70488	FKTN
DBDNTAG000053	ADDNTAG001197	Dn-Dn	TTCTTTTTAGATGTCGCGAGCTGCG	TAGTAGCGGCCGTCGACGACATGTC	4	7942	9713	TFEB	975	3621	CD81
DBDNTAG000053	ADDNTAG001199	Dn-Dn	TTCTTTTTAGATGTCGCGAGCTGCG	ACACACCCCACAGGAAACACGAA	1	7942	9713	TFEB	259173
DBDNTAG000053	ADDNTAG001201	Dn-Dn	TTCTTTTTAGATGTCGCGAGCTGCG	CCATGCATTAGCGTACCATCCTCTT	3	7942	9713	TFEB	57819	6601	LSM2
DBDNTAG000053	ADDNTAG001207	Dn-Dn	TTCTTTTTAGATGTCGCGAGCTGCG	ATGAGTGTCTCATGGGTACCAGCGA	5	7942	9713	TFEB	139599	71720	MAGEE2
DBDNTAG000053	ADDNTAG001210	Dn-Dn	TTCTTTTTAGATGTCGCGAGCTGCG	GCAAAGGGAGCTAAGCTATCTAGAA	4	7942	9713	TFEB	8557	6345	TCAP
DBDNTAG000053	ADDNTAG001213	Dn-Dn	TTCTTTTTAGATGTCGCGAGCTGCG	GATAATGAGAATGAGCCTGCTATGA	2	7942	9713	TFEB	2799	2627	GNS
DBDNTAG000053	ADDNTAG001214	Dn-Dn	TTCTTTTTAGATGTCGCGAGCTGCG	CGCGGCCGCTGAAAGGCATTTGTCC	5	7942	9713	TFEB	58985	9366	IL22RA1
DBDNTAG000053	ADDNTAG001221	Dn-Dn	TTCTTTTTAGATGTCGCGAGCTGCG	CACTCGGACTCCCCCTCTTAGCTTC	2	7942	9713	TFEB	56656	53850	OR2S2
DBDNTAG000053	ADDNTAG001223	Dn-Dn	TTCTTTTTAGATGTCGCGAGCTGCG	CGTACTTCTCCTCTCCTCTGTCTTT	9	7942	9713	TFEB	255426	10942	RASGEF1C
DBDNTAG000053	ADDNTAG001231	Dn-Dn	TTCTTTTTAGATGTCGCGAGCTGCG	CCTGAAAACATGATATAGGACCAAA	28	7942	9713	TFEB	56655	13516	POLE4
DBDNTAG000053	ADDNTAG001232	Dn-Dn	TTCTTTTTAGATGTCGCGAGCTGCG	CGAACATAGTGCTTTTTAACGTGAC	7	7942	9713	TFEB	5802	8703	PTPRS
DBDNTAG000053	ADDNTAG001236	Dn-Dn	TTCTTTTTAGATGTCGCGAGCTGCG	TACGGCCCCTTATGCGGCGCAGTGC	1	7942	9713	TFEB	27258	5664	LSM3
DBDNTAG000053	ADDNTAG001240	Dn-Dn	TTCTTTTTAGATGTCGCGAGCTGCG	CGACCATGTAACTAAGATGTAAATG	4	7942	9713	TFEB	9724	56199	UTP14C
DBDNTAG000053	ADDNTAG001245	Dn-Dn	TTCTTTTTAGATGTCGCGAGCTGCG	CGACTAGCATTCTTATTATAAGAGC	56	7942	9713	TFEB	6590	13088	SLPI
DBDNTAG000053	ADDNTAG001253	Dn-Dn	TTCTTTTTAGATGTCGCGAGCTGCG	ACTGTCCCACGGCAAGAGCACCCGT	2	7942	9713	TFEB	57706	10238	DENND1A
DBDNTAG000053	ADDNTAG001254	Dn-Dn	TTCTTTTTAGATGTCGCGAGCTGCG	CTAACTTTCGGTTAGCAACAAACCG	15	7942	9713	TFEB	59277	3050	NTN4
DBDNTAG000053	ADDNTAG001257	Dn-Dn	TTCTTTTTAGATGTCGCGAGCTGCG	GACTGTGGACTTGGGTGGCACTGCC	3	7942	9713	TFEB	2313	6734	FLI1
DBDNTAG000053	ADDNTAG001262	Dn-Dn	TTCTTTTTAGATGTCGCGAGCTGCG	GGTACCAACATACTTGAGTGGCAAA	22	7942	9713	TFEB	6385	12920	SDC4
DBDNTAG000053	ADDNTAG001263	Dn-Dn	TTCTTTTTAGATGTCGCGAGCTGCG	CCTAAATTAGATCTGCTAATAAACA	11	7942	9713	TFEB	126626	8205	GABPB2
DBDNTAG000053	ADDNTAG001267	Dn-Dn	TTCTTTTTAGATGTCGCGAGCTGCG	GCCGTAGTAACAATATTAGAAGTTC	4	7942	9713	TFEB	6278	8048	S100A7
DBDNTAG000053	ADDNTAG001274	Dn-Dn	TTCTTTTTAGATGTCGCGAGCTGCG	ACAAGGTACCAGTCCAAAGGGCGAG	1	7942	9713	TFEB	347862	71529	PDDC1
DBDNTAG000053	ADDNTAG001275	Dn-Dn	TTCTTTTTAGATGTCGCGAGCTGCG	AACTCATGGTCATTGTAGAAAAAGA	3	7942	9713	TFEB	1647	6876	GADD45A
DBDNTAG000053	ADDNTAG001281	Dn-Dn	TTCTTTTTAGATGTCGCGAGCTGCG	ACATGTGTGTATCAGTAGAGCTGAT	1	7942	9713	TFEB	5026	10288	P2RX5
DBDNTAG000053	ADDNTAG001284	Dn-Dn	TTCTTTTTAGATGTCGCGAGCTGCG	GTACGCGCGGTCTGAGTAATCGTCA	4	7942	9713	TFEB	54361	10790	WNT4
DBDNTAG000053	ADDNTAG001287	Dn-Dn	TTCTTTTTAGATGTCGCGAGCTGCG	CCAGCGTGCAAACGAAAAATTTCCG	6	7942	9713	TFEB	760	614	CA2
DBDNTAG000053	ADDNTAG001289	Dn-Dn	TTCTTTTTAGATGTCGCGAGCTGCG	ACTCGCCCTTAGTTCAGGAAATTAG	13	7942	9713	TFEB	27004	13575
DBDNTAG000053	ADDNTAG001290	Dn-Dn	TTCTTTTTAGATGTCGCGAGCTGCG	AAACACAATGTTAAGCGCACTTTAG	5	7942	9713	TFEB	2557	2363	GABRA4
DBDNTAG000053	ADDNTAG001298	Dn-Dn	TTCTTTTTAGATGTCGCGAGCTGCG	CCCTAAACCATCCGAACATCCGATC	2	7942	9713	TFEB	10494	5174	STK25
DBDNTAG000053	ADDNTAG001300	Dn-Dn	TTCTTTTTAGATGTCGCGAGCTGCG	CTGGCCCACCTGAATTATACAGTTA	9	7942	9713	TFEB	1616	52987	DAXX
DBDNTAG000053	ADDNTAG001302	Dn-Dn	TTCTTTTTAGATGTCGCGAGCTGCG	CTTTTTCCTTGGTGTCGCTATCCCC	15	7942	9713	TFEB	26524
DBDNTAG000053	ADDNTAG001305	Dn-Dn	TTCTTTTTAGATGTCGCGAGCTGCG	ATCTGCAGACTACCACCTCCTCCCT	2	7942	9713	TFEB	3155	2888	HMGCL
DBDNTAG000053	ADDNTAG001306	Dn-Dn	TTCTTTTTAGATGTCGCGAGCTGCG	CATGCCAGGCTCGCACCGTCTCACG	2	7942	9713	TFEB	64327	689	DKFZp547F222
DBDNTAG000053	ADDNTAG001309	Dn-Dn	TTCTTTTTAGATGTCGCGAGCTGCG	ACGGCATGACGCAAGTTGGTTAGGT	2	7942	9713	TFEB	246176
DBDNTAG000053	ADDNTAG001312	Dn-Dn	TTCTTTTTAGATGTCGCGAGCTGCG	TCCCGAACGGACTTATAAGCATTTT	2	7942	9713	TFEB	8693	2338	GALNT4
DBDNTAG000053	ADDNTAG001313	Dn-Dn	TTCTTTTTAGATGTCGCGAGCTGCG	GAAGACCAACACGTCTGGGGCTTCT	21	7942	9713	TFEB	117157	12269	SH2D1B
DBDNTAG000053	ADDNTAG001315	Dn-Dn	TTCTTTTTAGATGTCGCGAGCTGCG	AAACGGCCCAACGGAAAAAGTTTGT	5	7942	9713	TFEB	1152	3341	CKB
DBDNTAG000053	ADDNTAG001316	Dn-Dn	TTCTTTTTAGATGTCGCGAGCTGCG	CCACCGACCTCGCGCTTGACCGAGT	8	7942	9713	TFEB	83851	14125	SYT16
DBDNTAG000053	ADDNTAG001317	Dn-Dn	TTCTTTTTAGATGTCGCGAGCTGCG	CAAGAATTGGAGGAGCCGCAGAGT	13	7942	9713	TFEB	55652	6978	SLC48A1
DBDNTAG000053	ADDNTAG001318	Dn-Dn	TTCTTTTTAGATGTCGCGAGCTGCG	TTGCCTCACACCGGCATTTCCACCA	7	7942	9713	TFEB	2908	7587	NR3C1
DBDNTAG000053	ADDNTAG001321	Dn-Dn	TTCTTTTTAGATGTCGCGAGCTGCG	CGTCCGAGTCTACCACCGTTTCCAA	3	7942	9713	TFEB	259173
DBDNTAG000053	ADDNTAG001322	Dn-Dn	TTCTTTTTAGATGTCGCGAGCTGCG	AACGACTGGGACAGCGAACATACC	3	7942	9713	TFEB	23619	71894	ZIM2
DBDNTAG000053	ADDNTAG001325	Dn-Dn	TTCTTTTTAGATGTCGCGAGCTGCG	TTAGGCCCGTCCCAGCCCCCAAGCC	1	7942	9713	TFEB	896	6197	CCND3
DBDNTAG000053	ADDNTAG001327	Dn-Dn	TTCTTTTTAGATGTCGCGAGCTGCG	TTCGAGGCCCCGTCACGTACACTGA	10	7942	9713	TFEB	147923	12424	ZNF420
DBDNTAG000053	ADDNTAG001329	Dn-Dn	TTCTTTTTAGATGTCGCGAGCTGCG	ACAGTCCAAGATAGGACAAGATATA	5	7942	9713	TFEB	169026	54579	SLC30A8
DBDNTAG000053	ADDNTAG001331	Dn-Dn	TTCTTTTTAGATGTCGCGAGCTGCG	CCCCCCACGTGGCACCTTCGCGGGG	5	7942	9713	TFEB	622	565	BDH1
DBDNTAG000053	ADDNTAG001337	Dn-Dn	TTCTTTTTAGATGTCGCGAGCTGCG	TGGGCTGTACTAGAACCTACTGATA	3	7942	9713	TFEB	54581	8738
DBDNTAG000053	ADDNTAG001339	Dn-Dn	TTCTTTTTAGATGTCGCGAGCTGCG	ATGTCATGAAGAATTCTGTTCATGC	14	7942	9713	TFEB	9409	3837	PEX16
DBDNTAG000053	ADDNTAG001341	Dn-Dn	TTCTTTTTAGATGTCGCGAGCTGCG	ACCCAAACAGCGCTCCTAGGACATA	15	7942	9713	TFEB	84726	647	PRRC2B
DBDNTAG000053	ADDNTAG001342	Dn-Dn	TTCTTTTTAGATGTCGCGAGCTGCG	AAAAGATCCCGCAAAAGATATGGAT	2	7942	9713	TFEB	11060	326	WWP2
DBDNTAG000053	ADDNTAG001344	Dn-Dn	TTCTTTTTAGATGTCGCGAGCTGCG	CTATCAACCAATAACGCAACATGTC	10	7942	9713	TFEB	7264	3805	TSTA3
DBDNTAG000053	ADDNTAG001346	Dn-Dn	TTCTTTTTAGATGTCGCGAGCTGCG	ACGACCTACCACTTGACGTAACTAG	10	7942	9713	TFEB	4174	19	MCM5
DBDNTAG000053	ADDNTAG001356	Dn-Dn	TTCTTTTTAGATGTCGCGAGCTGCG	ACCTGTGTATGCAATACGGCCTAAA	13	7942	9713	TFEB	25770	54410	C22orf31
DBDNTAG000053	ADDNTAG001358	Dn-Dn	TTCTTTTTAGATGTCGCGAGCTGCG	CTAGTTGCGATCGTCCCTGGGGTCC	10	7942	9713	TFEB	7251	3267	TSG101
DBDNTAG000053	ADDNTAG001361	Dn-Dn	TTCTTTTTAGATGTCGCGAGCTGCG	TTTCCGGATCCCCAGCGCTAGGCTT	4	7942	9713	TFEB	7681	13561	MKRN3
DBDNTAG000053	ADDNTAG001362	Dn-Dn	TTCTTTTTAGATGTCGCGAGCTGCG	ACCACCATTTGAGGCGCGCACGATA	4	7942	9713	TFEB	1974	965	EIF4A2
DBDNTAG000053	ADDNTAG001364	Dn-Dn	TTCTTTTTAGATGTCGCGAGCTGCG	CGTCTCAGCGCGAAACACAGATATT	2	7942	9713	TFEB	3612	5570	IMPA1
DBDNTAG000053	ADDNTAG001366	Dn-Dn	TTCTTTTTAGATGTCGCGAGCTGCG	CTGAACGTTGTATCCTTAAAGAGTG	1	7942	9713	TFEB	23647	3971	ARFIP2
DBDNTAG000053	ADDNTAG001367	Dn-Dn	TTCTTTTTAGATGTCGCGAGCTGCG	TTCCATAAAGAGAAGTGATACTAT	10	7942	9713	TFEB	6788	2989	STK3
DBDNTAG000053	ADDNTAG001368	Dn-Dn	TTCTTTTTAGATGTCGCGAGCTGCG	TCCGCCACTACTGCTGAGCTACCCC	2	7942	9713	TFEB	3535	7194
DBDNTAG000053	ADDNTAG001369	Dn-Dn	TTCTTTTTAGATGTCGCGAGCTGCG	CAGCCCTAGCACGTGATATGTTGAC	1	7942	9713	TFEB	140	9310	ADORA3
DBDNTAG000053	ADDNTAG001375	Dn-Dn	TTCTTTTTAGATGTCGCGAGCTGCG	GGCGAATCGAGCCAACGGTGCTAGG	1	7942	9713	TFEB	400720	53156	ZNF772
DBDNTAG000053	ADDNTAG001382	Dn-Dn	TTCTTTTTAGATGTCGCGAGCTGCG	ACCACCTAAGCATGCTCGAGTAGGA	6	7942	9713	TFEB	55601	13110	DDX60
DBDNTAG000053	ADDNTAG001383	Dn-Dn	TTCTTTTTAGATGTCGCGAGCTGCG	GACAATATACAAACACTGGCCACAG	3	7942	9713	TFEB	79054	9042	TRPM8
DBDNTAG000053	ADDNTAG001388	Dn-Dn	TTCTTTTTAGATGTCGCGAGCTGCG	CGGTTCCGGTCTCCGACGTAGCACC	15	7942	9713	TFEB	9388	10758	LIPG
DBDNTAG000053	ADDNTAG001401	Dn-Dn	TTCTTTTTAGATGTCGCGAGCTGCG	TAGTGGTCTGCGTAAACCTTTGTGGCATACA	1	7942	9713	TFEB	440248	11657
DBDNTAG000053	ADDNTAG001404	Dn-Dn	TTCTTTTTAGATGTCGCGAGCTGCG	ACAAGACTCACCTATATCACCAAGT	8	7942	9713	TFEB	147872	9267	CCDC155
DBDNTAG000053	ADDNTAG001409	Dn-Dn	TTCTTTTTAGATGTCGCGAGCTGCG	CAAGCCCTATTATGAGCTTCGCCAC	3	7942	9713	TFEB	216	5869	ALDH1A1
DBDNTAG000053	ADDNTAG001417	Dn-Dn	TTCTTTTTAGATGTCGCGAGCTGCG	GCGTAGGGTACCGGTTAGTCCATTC	4	7942	9713	TFEB	219902	2480	TMEM136
DBDNTAG000053	ADDNTAG001421	Dn-Dn	TTCTTTTTAGATGTCGCGAGCTGCG	GTGCGGTAAAAATGGCAACCACGGG	5	7942	9713	TFEB	29789	603	OLA1
DBDNTAG000053	ADDNTAG001424	Dn-Dn	TTCTTTTTAGATGTCGCGAGCTGCG	TAACGGCCGCCTTAATGGTATACTA	23	7942	9713	TFEB	84885	11489	ZDHHC12
DBDNTAG000053	ADDNTAG001428	Dn-Dn	TTCTTTTTAGATGTCGCGAGCTGCG	GGGGAGCGGGAATAACATATTATCG	4	7942	9713	TFEB	7691	53066	ZNF132
DBDNTAG000053	ADDNTAG001434	Dn-Dn	TTCTTTTTAGATGTCGCGAGCTGCG	GAGATGTGTCCAGGATTATCATGGC	25	7942	9713	TFEB	6929	52876	TCF3
DBDNTAG000053	ADDNTAG001437	Dn-Dn	TTCTTTTTAGATGTCGCGAGCTGCG	TTTTTCTTCCTTGTGGCCTAGACAC	15	7942	9713	TFEB	896	6197	CCND3
DBDNTAG000053	ADDNTAG001438	Dn-Dn	TTCTTTTTAGATGTCGCGAGCTGCG	AATGCGAGTAGTGTTATAATAATAC	12	7942	9713	TFEB	284486	53457	THEM5
DBDNTAG000053	ADDNTAG001443	Dn-Dn	TTCTTTTTAGATGTCGCGAGCTGCG	AAAAAATCAGCACAAATGCCAACTT	1	7942	9713	TFEB	5031	6794	P2RY6
DBDNTAG000053	ADDNTAG001444	Dn-Dn	TTCTTTTTAGATGTCGCGAGCTGCG	GCTTTAGAACACGCCCACCAGTCCT	1	7942	9713	TFEB	150165	10763	XKR3
DBDNTAG000053	ADDNTAG001445	Dn-Dn	TTCTTTTTAGATGTCGCGAGCTGCG	AAATAACACCCATACATGATTCCGA	21	7942	9713	TFEB	25800	11347	SLC39A6
DBDNTAG000053	ADDNTAG001460	Dn-Dn	TTCTTTTTAGATGTCGCGAGCTGCG	GTAACCCGCTCGATGCTAAACAACA	2	7942	9713	TFEB	255798	56009	SMCO1
DBDNTAG000053	ADDNTAG001461	Dn-Dn	TTCTTTTTAGATGTCGCGAGCTGCG	ATTCGTAAACCGAGACCATTACGGT	2	7942	9713	TFEB	27040	7273	LAT
DBDNTAG000053	ADDNTAG001464	Dn-Dn	TTCTTTTTAGATGTCGCGAGCTGCG	GCTCAGATGTAAAGCGATGAGTTAC	19	7942	9713	TFEB	64760	686	FAM160B2
DBDNTAG000053	ADDNTAG001468	Dn-Dn	TTCTTTTTAGATGTCGCGAGCTGCG	GCCCCGTCACCGCCGCAAAAATGTT	12	7942	9713	TFEB	4191	3859	MDH2
DBDNTAG000053	ADDNTAG001470	Dn-Dn	TTCTTTTTAGATGTCGCGAGCTGCG	AATAAAGATTCGTATCCCGCCCTCC	10	7942	9713	TFEB	27128	12913	CYTH4
DBDNTAG000053	ADDNTAG001476	Dn-Dn	TTCTTTTTAGATGTCGCGAGCTGCG	AAACAGATCCCAGGCAGCTTGAATC	3	7942	9713	TFEB	1019	4019	CDK4
DBDNTAG000053	ADDNTAG001485	Dn-Dn	TTCTTTTTAGATGTCGCGAGCTGCG	CACTTTAGTTCATTAGAATGACGTA	2	7942	9713	TFEB	6818	7717	SULT1A3
DBDNTAG000053	ADDNTAG001486	Dn-Dn	TTCTTTTTAGATGTCGCGAGCTGCG	ATAGCCGTGCCCGGCAAGGATACAA	1	7942	9713	TFEB	347862	71529	PDDC1
DBDNTAG000053	ADDNTAG001491	Dn-Dn	TTCTTTTTAGATGTCGCGAGCTGCG	AATTGAAGAATGTAGGTTGTCACAG	16	7942	9713	TFEB	51503	11254	CWC15
DBDNTAG000053	ADDNTAG001492	Dn-Dn	TTCTTTTTAGATGTCGCGAGCTGCG	TCAGTCCACTTGATTCGAAGGGTTA	1	7942	9713	TFEB	9531	5066	BAG3
DBDNTAG000053	ADDNTAG001495	Dn-Dn	TTCTTTTTAGATGTCGCGAGCTGCG	TTCAAGATATACGTACTGACGGATC	1	7942	9713	TFEB	145264	11349	SERPINA12
DBDNTAG000053	ADDNTAG001499	Dn-Dn	TTCTTTTTAGATGTCGCGAGCTGCG	AAGCGTATTGATCTAGAAGTTAATT	7	7942	9713	TFEB	27129	4955	HSPB7
DBDNTAG000053	ADDNTAG001500	Dn-Dn	TTCTTTTTAGATGTCGCGAGCTGCG	GCAGCCTCTGACCACGCACGGGTTT	3	7942	9713	TFEB	7703	4368	PCGF2
DBDNTAG000053	ADDNTAG001502	Dn-Dn	TTCTTTTTAGATGTCGCGAGCTGCG	AAGAGTCCGTCAACTGCTCTATTTC	7	7942	9713	TFEB	2918	71684	GRM8
DBDNTAG000053	ADDNTAG001503	Dn-Dn	TTCTTTTTAGATGTCGCGAGCTGCG	CCGTTTTGGTTAGACAGACTACTGT	1	7942	9713	TFEB	5972	11549	REN
DBDNTAG000053	ADDNTAG001504	Dn-Dn	TTCTTTTTAGATGTCGCGAGCTGCG	CAGCCCCCGCCTGCCCACTTCCTT	9	7942	9713	TFEB	55652	6978	SLC48A1
DBDNTAG000053	ADDNTAG001507	Dn-Dn	TTCTTTTTAGATGTCGCGAGCTGCG	CCAAACTCAAGCGCCACTGTTCCCT	15	7942	9713	TFEB	55195	54249	C14orf105
DBDNTAG000053	ADDNTAG001508	Dn-Dn	TTCTTTTTAGATGTCGCGAGCTGCG	GACGAACTATACGCGCACCAGATCT	38	7942	9713	TFEB	57325	5281	CSRP2BP
DBDNTAG000053	ADDNTAG001511	Dn-Dn	TTCTTTTTAGATGTCGCGAGCTGCG	TCCTTGCGTTTTCTGGATGGCATCG	1	7942	9713	TFEB	80344	71201	DCAF11
DBDNTAG000053	ADDNTAG001512	Dn-Dn	TTCTTTTTAGATGTCGCGAGCTGCG	GCGCCATCCCAGGCTGCCGGTCGCC	3	7942	9713	TFEB	65009	6895	NDRG4
DBDNTAG000053	ADDNTAG001513	Dn-Dn	TTCTTTTTAGATGTCGCGAGCTGCG	TAGACAGATGACGATTCTTGAATAA	9	7942	9713	TFEB	4205	98	MEF2A
DBDNTAG000053	ADDNTAG001514	Dn-Dn	TTCTTTTTAGATGTCGCGAGCTGCG	TCCACGGTTTACCCACATGCCAGCG	5	7942	9713	TFEB		53618
DBDNTAG000053	ADDNTAG001516	Dn-Dn	TTCTTTTTAGATGTCGCGAGCTGCG	AAATTGACATACTATTAGACAATGG	2	7942	9713	TFEB	59343	11350	SENP2
DBDNTAG000053	ADDNTAG001527	Dn-Dn	TTCTTTTTAGATGTCGCGAGCTGCG	CGTGTCTAAGCCTTCACAGCTATGT	14	7942	9713	TFEB	7638	53624	ZNF221
DBDNTAG000053	ADDNTAG001530	Dn-Dn	TTCTTTTTAGATGTCGCGAGCTGCG	GGAAGTCGATAGCTCACTCGAGAGC	23	7942	9713	TFEB	6152	3244	RPL24
DBDNTAG000053	ADDNTAG001531	Dn-Dn	TTCTTTTTAGATGTCGCGAGCTGCG	AACTAGACAGGACCTATAACCAATG	2	7942	9713	TFEB	196264	53857	MPZL3
DBDNTAG000053	ADDNTAG001541	Dn-Dn	TTCTTTTTAGATGTCGCGAGCTGCG	ATCCGCTGAAGGTACTCCGCACTCA	8	7942	9713	TFEB	116729	71980	PPP1R27
DBDNTAG000053	ADDNTAG001544	Dn-Dn	TTCTTTTTAGATGTCGCGAGCTGCG	GCTACACACCTTGCCACCGGTTACG	6	7942	9713	TFEB	84324	434	SARNP
DBDNTAG000053	ADDNTAG001545	Dn-Dn	TTCTTTTTAGATGTCGCGAGCTGCG	CGATCCGAATCATGAATGCATAAAC	19	7942	9713	TFEB	9419	5546	CRIPT
DBDNTAG000053	ADDNTAG001549	Dn-Dn	TTCTTTTTAGATGTCGCGAGCTGCG	ACTACCTATGTACAGGTTGCTCGAT	2	7942	9713	TFEB	3558	14594	IL2
DBDNTAG000053	ADDNTAG001555	Dn-Dn	TTCTTTTTAGATGTCGCGAGCTGCG	CCTTTCTCAAGGCATATCCATACAT	23	7942	9713	TFEB	8799	645	PEX11B
DBDNTAG000053	ADDNTAG001556	Dn-Dn	TTCTTTTTAGATGTCGCGAGCTGCG	CACCTTCTGCTGCGCCCTCTTGCTC	2	7942	9713	TFEB	8743	10053	TNFSF10
DBDNTAG000053	ADDNTAG001562	Dn-Dn	TTCTTTTTAGATGTCGCGAGCTGCG	TCTCCCCGTGCCGACATTATAAAGT	1	7942	9713	TFEB	8522	3326	GAS7
DBDNTAG000053	ADDNTAG001568	Dn-Dn	TTCTTTTTAGATGTCGCGAGCTGCG	ACATTCTTCTAACGGCTATACGTAT	8	7942	9713	TFEB	643853	70706	TMPPE
DBDNTAG000053	ADDNTAG001570	Dn-Dn	TTCTTTTTAGATGTCGCGAGCTGCG	CAGGGCTGGCCCACTCTAAGCGTTT	1	7942	9713	TFEB	6934	9999	TCF7L2
DBDNTAG000053	ADDNTAG001572	Dn-Dn	TTCTTTTTAGATGTCGCGAGCTGCG	TCATAGAGCGAAACCACATGGAGCA	18	7942	9713	TFEB	1153	29	CIRBP
DBDNTAG000053	ADDNTAG001582	Dn-Dn	TTCTTTTTAGATGTCGCGAGCTGCG	TCCCGCGGACATGCCGCGCCAGCGA	2	7942	9713	TFEB	153222	11288	CREBRF
DBDNTAG000053	ADDNTAG001587	Dn-Dn	TTCTTTTTAGATGTCGCGAGCTGCG	ACCAAATTGAACACGAATACTTAAT	4	7942	9713	TFEB	124245	11589	ZC3H18
DBDNTAG000053	ADDNTAG001588	Dn-Dn	TTCTTTTTAGATGTCGCGAGCTGCG	CATCTCTCACGCACGCTGTAACTAC	12	7942	9713	TFEB	23089	11814	PEG10
DBDNTAG000053	ADDNTAG001591	Dn-Dn	TTCTTTTTAGATGTCGCGAGCTGCG	CCTGCCATGGGCCGAGCTCCCCACA	5	7942	9713	TFEB	346171	70872	ZFP57
DBDNTAG000053	ADDNTAG001603	Dn-Dn	TTCTTTTTAGATGTCGCGAGCTGCG	AACATTGACGGACAGCCTTTTAAAA	3	7942	9713	TFEB	3116	12897
DBDNTAG000053	ADDNTAG001606	Dn-Dn	TTCTTTTTAGATGTCGCGAGCTGCG	CACACCTCACACTCTGAACCCTACG	2	7942	9713	TFEB	79696	4218	ZC2HC1C
DBDNTAG000053	ADDNTAG001614	Dn-Dn	TTCTTTTTAGATGTCGCGAGCTGCG	CTTCACGTCATGATCGTCCCTTTCT	33	7942	9713	TFEB	64342	8360	HS1BP3
DBDNTAG000053	ADDNTAG001615	Dn-Dn	TTCTTTTTAGATGTCGCGAGCTGCG	AAGGACTAAACAGTCCGGAAGTCAT	1	7942	9713	TFEB	27094
DBDNTAG000053	ADDNTAG001616	Dn-Dn	TTCTTTTTAGATGTCGCGAGCTGCG	CTGAGCTTCCACGCGCTTGGGCCTC	2	7942	9713	TFEB	5546	2895	PRCC
DBDNTAG000053	ADDNTAG001619	Dn-Dn	TTCTTTTTAGATGTCGCGAGCTGCG	CTCATACACCTTATGCAAGACTCCA	2	7942	9713	TFEB	79696	4218	ZC2HC1C
DBDNTAG000053	ADDNTAG001621	Dn-Dn	TTCTTTTTAGATGTCGCGAGCTGCG	ACGTAACACATTCCGTTAGACTTTA	8	7942	9713	TFEB	6317	5567	SERPINB3
DBDNTAG000053	ADDNTAG001628	Dn-Dn	TTCTTTTTAGATGTCGCGAGCTGCG	AGCCCGCTATACGGAACGGTCCGAG	8	7942	9713	TFEB	22841	71649	RAB11FIP2
DBDNTAG000053	ADDNTAG001638	Dn-Dn	TTCTTTTTAGATGTCGCGAGCTGCG	AGGCGTCCGGCCGCCATGGGCCGTT	59	7942	9713	TFEB	159162	1504
DBDNTAG000053	ADDNTAG001647	Dn-Dn	TTCTTTTTAGATGTCGCGAGCTGCG	TCTCTCTAATAACGTCTCGACGCCCGACAA	7	7942	9713	TFEB	217	3748	ALDH2
DBDNTAG000053	ADDNTAG001656	Dn-Dn	TTCTTTTTAGATGTCGCGAGCTGCG	ATGATGTGGCCTTGAATCAAAGATG	7	7942	9713	TFEB	9719	11667	ADAMTSL2
DBDNTAG000053	ADDNTAG001659	Dn-Dn	TTCTTTTTAGATGTCGCGAGCTGCG	GCGCCCTTCTCCTACCACACATGCA	3	7942	9713	TFEB	3559
DBDNTAG000053	ADDNTAG001661	Dn-Dn	TTCTTTTTAGATGTCGCGAGCTGCG	CTCATATCCTTAACGGTCAACACG	4	7942	9713	TFEB	10753	15049	CAPN9
DBDNTAG000053	ADDNTAG001664	Dn-Dn	TTCTTTTTAGATGTCGCGAGCTGCG	AGTTAGGCCCAGACATGATAAACCA	8	7942	9713	TFEB	7539	54490	ZFP37
DBDNTAG000053	ADDNTAG001680	Dn-Dn	TTCTTTTTAGATGTCGCGAGCTGCG	GAATACATATACTCTACACCCAAAT	12	7942	9713	TFEB	55156	5887	ARMC1
DBDNTAG000053	ADDNTAG001681	Dn-Dn	TTCTTTTTAGATGTCGCGAGCTGCG	CTTGCGATACTTAACAGCAATTCTG	22	7942	9713	TFEB	2200	70317	FBN1
DBDNTAG000053	ADDNTAG001683	Dn-Dn	TTCTTTTTAGATGTCGCGAGCTGCG	TGACCTCAAGAACGATGGTTAGCGA	1	7942	9713	TFEB	57559	120	STAMBPL1
DBDNTAG000053	ADDNTAG001690	Dn-Dn	TTCTTTTTAGATGTCGCGAGCTGCG	TCCGATGGATATTCCAGCGGAAGCG	13	7942	9713	TFEB	302	132	ANXA2
DBDNTAG000053	ADDNTAG001691	Dn-Dn	TTCTTTTTAGATGTCGCGAGCTGCG	AACTGCATTAGAAACAAAAGTACCT	1	7942	9713	TFEB	153478
DBDNTAG000053	ADDNTAG001694	Dn-Dn	TTCTTTTTAGATGTCGCGAGCTGCG	CGTGCACCGTTATCTTCCCGCCTCA	2	7942	9713	TFEB	222643	8470	MUXA
DBDNTAG000053	ADDNTAG001695	Dn-Dn	TTCTTTTTAGATGTCGCGAGCTGCG	TGCGCCTAAATTTACAGTCACGCCC	5	7942	9713	TFEB	1997	9607	ELF1
DBDNTAG000053	ADDNTAG001701	Dn-Dn	TTCTTTTTAGATGTCGCGAGCTGCG	TTGTGGGCAGCCTTTGCTCATCCCC	10	7942	9713	TFEB	3751	52870	KCND2
DBDNTAG000053	ADDNTAG001702	Dn-Dn	TTCTTTTTAGATGTCGCGAGCTGCG	TGGCCATCTCTGCCACGACAAGAAA	13	7942	9713	TFEB	10817	2917	FRS3
DBDNTAG000053	ADDNTAG001703	Dn-Dn	TTCTTTTTAGATGTCGCGAGCTGCG	CTCCATATGCCGAATGTCCACGTGAACA	8	7942	9713	TFEB	51409	3511	HEMK1
DBDNTAG000053	ADDNTAG001720	Dn-Dn	TTCTTTTTAGATGTCGCGAGCTGCG	AACGTATACATAAAAAGAGTCCCCA	15	7942	9713	TFEB	8801	11488	SUCLG2
DBDNTAG000053	ADDNTAG001727	Dn-Dn	TTCTTTTTAGATGTCGCGAGCTGCG	GGACTGAGTTACTACGTGCTTACAG	2	7942	9713	TFEB	4632	5471	MYL1
DBDNTAG000053	ADDNTAG001737	Dn-Dn	TTCTTTTTAGATGTCGCGAGCTGCG	ACCTCATTTCCAACCTCTCCAATAG	17	7942	9713	TFEB	55508	11130	SLC35E3
DBDNTAG000053	ADDNTAG001738	Dn-Dn	TTCTTTTTAGATGTCGCGAGCTGCG	GCCCAGTTGCCCTTCGTCAATGTCG	21	7942	9713	TFEB	9452	11300	ITM2A
DBDNTAG000053	ADDNTAG001744	Dn-Dn	TTCTTTTTAGATGTCGCGAGCTGCG	GTAACCTCTTGCCGCTTCACACTAA	8	7942	9713	TFEB	23216	10585	TBC1D1
DBDNTAG000053	ADDNTAG001748	Dn-Dn	TTCTTTTTAGATGTCGCGAGCTGCG	CCGGCATATACTATCATTGCACCTT	6	7942	9713	TFEB	54657	56607	UGT1A4
DBDNTAG000053	ADDNTAG001755	Dn-Dn	TTCTTTTTAGATGTCGCGAGCTGCG	GACCACACTCATCCTTTGCAATGCC	19	7942	9713	TFEB	55715	4240	DOK4
DBDNTAG000053	ADDNTAG001758	Dn-Dn	TTCTTTTTAGATGTCGCGAGCTGCG	AGCCACTCCTACGCAGTACACACGA	4	7942	9713	TFEB	440248	11657
DBDNTAG000053	ADDNTAG001760	Dn-Dn	TTCTTTTTAGATGTCGCGAGCTGCG	TACGACTAAGCTTTTTTTTTTTAGT	1	7942	9713	TFEB	55757	9673	UGCGL2
DBDNTAG000053	ADDNTAG001761	Dn-Dn	TTCTTTTTAGATGTCGCGAGCTGCG	CTACCACCCTGAAACCACGAGTCGG	8	7942	9713	TFEB	440248	11657
DBDNTAG000053	ADDNTAG001768	Dn-Dn	TTCTTTTTAGATGTCGCGAGCTGCG	TCGACACACCCCGAGTGGACACACG	10	7942	9713	TFEB	627	8536	BDNF
DBDNTAG000053	ADDNTAG001771	Dn-Dn	TTCTTTTTAGATGTCGCGAGCTGCG	CCAACGCCACTCGCTCCCCCCTCCC	3	7942	9713	TFEB	84864	264	MINA
DBDNTAG000053	ADDNTAG001772	Dn-Dn	TTCTTTTTAGATGTCGCGAGCTGCG	TTCTTCTCACCACCCTAAACCGTTC	15	7942	9713	TFEB	7737	433	RNF113A
DBDNTAG000053	ADDNTAG001774	Dn-Dn	TTCTTTTTAGATGTCGCGAGCTGCG	CCTCATATTTTCACATGGTCCCGAT	1	7942	9713	TFEB	5502	1290	PPP1R1A
DBDNTAG000053	ADDNTAG001780	Dn-Dn	TTCTTTTTAGATGTCGCGAGCTGCG	TCGTGCCGCGGCACCCCACCTATCG	3	7942	9713	TFEB	2558	2995	GABRA5
DBDNTAG000053	ADDNTAG001781	Dn-Dn	TTCTTTTTAGATGTCGCGAGCTGCG	GAAAAATTAAGAATGCGTATCGGAG	6	7942	9713	TFEB	80218	6549	NAA50
DBDNTAG000053	ADDNTAG001785	Dn-Dn	TTCTTTTTAGATGTCGCGAGCTGCG	AGTTGATCTACTGCTGTTTTTAGAC	11	7942	9713	TFEB	5871	11661	MAP4K2
DBDNTAG000053	ADDNTAG001791	Dn-Dn	TTCTTTTTAGATGTCGCGAGCTGCG	ACCAGGAGTCCCCTAACCGCAGGCC	1	7942	9713	TFEB	6955	8439
DBDNTAG000053	ADDNTAG001794	Dn-Dn	TTCTTTTTAGATGTCGCGAGCTGCG	AGACCAGAACTTTAAGTGATGCGGT	14	7942	9713	TFEB	3065	3152	HDAC1
DBDNTAG000053	ADDNTAG001797	Dn-Dn	TTCTTTTTAGATGTCGCGAGCTGCG	CGAACGGATGCCGACCCGTTGTTAACGTAACATAA	3	7942	9713	TFEB	282679	11309	AQP11
DBDNTAG000053	ADDNTAG001800	Dn-Dn	TTCTTTTTAGATGTCGCGAGCTGCG	CGCGGCACCCCTGACCACTACAGGC	20	7942	9713	TFEB	7297	7339	TYK2
DBDNTAG000053	ADDNTAG001801	Dn-Dn	TTCTTTTTAGATGTCGCGAGCTGCG	GCACAGACGGACTACGATACTCGAC	7	7942	9713	TFEB	6672	7188	SP100
DBDNTAG000053	ADDNTAG001803	Dn-Dn	TTCTTTTTAGATGTCGCGAGCTGCG	ATAGCTACACTATGACTATCGGCCA	5	7942	9713	TFEB	5129	2966	CDK18
DBDNTAG000053	ADDNTAG001807	Dn-Dn	TTCTTTTTAGATGTCGCGAGCTGCG	AAGTAATGACTAGATGTGGTGCAT	8	7942	9713	TFEB		7194
DBDNTAG000053	ADDNTAG001809	Dn-Dn	TTCTTTTTAGATGTCGCGAGCTGCG	TAGAACCTAGGCATTATTGGTTAAG	1	7942	9713	TFEB	53841	71555	MUPCDH
DBDNTAG000053	ADDNTAG001811	Dn-Dn	TTCTTTTTAGATGTCGCGAGCTGCG	CCAAGTCTGCCCTAGTATCAATCAA	10	7942	9713	TFEB	81850	70025	KRTAP1-3
DBDNTAG000053	ADDNTAG001815	Dn-Dn	TTCTTTTTAGATGTCGCGAGCTGCG	ATAGGGCGAAAAGTAAAGGTGCCAG	13	7942	9713	TFEB	54619	10549	CCNJ
DBDNTAG000053	ADDNTAG001824	Dn-Dn	TTCTTTTTAGATGTCGCGAGCTGCG	ACCTACGCCCCGCGCCCGATGCCCC	2	7942	9713	TFEB	51065	5640	RPS27L
DBDNTAG000053	ADDNTAG001825	Dn-Dn	TTCTTTTTAGATGTCGCGAGCTGCG	CTCCTTTGAGATAGGGGTCTATACT	13	7942	9713	TFEB	7776	70322	ZNF236
DBDNTAG000053	ADDNTAG001834	Dn-Dn	TTCTTTTTAGATGTCGCGAGCTGCG	GGCGAAAAACTCCTCACCCGCGACC	13	7942	9713	TFEB	8685	7750	MARCO
DBDNTAG000053	ADDNTAG001835	Dn-Dn	TTCTTTTTAGATGTCGCGAGCTGCG	CACTATTTGGCCACTAAGACACACA	6	7942	9713	TFEB	7638	53624	ZNF221
DBDNTAG000053	ADDNTAG001836	Dn-Dn	TTCTTTTTAGATGTCGCGAGCTGCG	TTTCACTACTCGATATCTCAAACTG	21	7942	9713	TFEB	9715	10358	KIAA0773
DBDNTAG000053	ADDNTAG001842	Dn-Dn	TTCTTTTTAGATGTCGCGAGCTGCG	ATATATACGAGGCATAATTCGTGCT	4	7942	9713	TFEB	9972	11599	NUP153
DBDNTAG000053	ADDNTAG001845	Dn-Dn	TTCTTTTTAGATGTCGCGAGCTGCG	CCCACTCTGATCCGTTATTATTCCA	6	7942	9713	TFEB	92745	5963	SLC38A5
DBDNTAG000053	ADDNTAG001847	Dn-Dn	TTCTTTTTAGATGTCGCGAGCTGCG	TACGATGATGTTAAAAAACGATAAA	2	7942	9713	TFEB	1649	3944	DDIT3
DBDNTAG000053	ADDNTAG001856	Dn-Dn	TTCTTTTTAGATGTCGCGAGCTGCG	CCCGGCGCCGCCCTACCGCCGGCAC	5	7942	9713	TFEB	729991	9076	MEF2BNB
DBDNTAG000053	ADDNTAG001860	Dn-Dn	TTCTTTTTAGATGTCGCGAGCTGCG	TAACTAACAGCGTGCGGAACGCACT	22	7942	9713	TFEB	11034	6588	DSTN
DBDNTAG000053	ADDNTAG001863	Dn-Dn	TTCTTTTTAGATGTCGCGAGCTGCG	GATGTTTTAACGTTCAAGCAATTCG	1	7942	9713	TFEB	1879	11153	EBF1
DBDNTAG000053	ADDNTAG001864	Dn-Dn	TTCTTTTTAGATGTCGCGAGCTGCG	CCCAGCCAGCAACCGTGACCGCACT	7	7942	9713	TFEB	81855	3299	SFXN3
DBDNTAG000053	ADDNTAG001869	Dn-Dn	TTCTTTTTAGATGTCGCGAGCTGCG	CAAAGAGAACACTAATACCAATAAT	20	7942	9713	TFEB	169693	8543	TMEM252
DBDNTAG000053	ADDNTAG001873	Dn-Dn	TTCTTTTTAGATGTCGCGAGCTGCG	ACCACGTTCGGCCGATGGATAACAA	6	7942	9713	TFEB	55957	2864	LIN37
DBDNTAG000053	ADDNTAG001875	Dn-Dn	TTCTTTTTAGATGTCGCGAGCTGCG	CCCCTTGCGCAAACATCACTATAAC	4	7942	9713	TFEB	10629	4779	TAF6L
DBDNTAG000053	ADDNTAG001877	Dn-Dn	TTCTTTTTAGATGTCGCGAGCTGCG	GATCGCACTCCTGATCCAGCTACTT	7	7942	9713	TFEB	6578	13652	SLCO2A1
DBDNTAG000053	ADDNTAG001878	Dn-Dn	TTCTTTTTAGATGTCGCGAGCTGCG	TAGTCACGAAATCAGACCTGCACTG	2	7942	9713	TFEB	11117	8967	EMILIN1
DBDNTAG000053	ADDNTAG001881	Dn-Dn	TTCTTTTTAGATGTCGCGAGCTGCG	AGTGACTAAGAAAAGCGAGGCTAAC	5	7942	9713	TFEB	8463	5240	TEAD2
DBDNTAG000053	ADDNTAG001885	Dn-Dn	TTCTTTTTAGATGTCGCGAGCTGCG	AAGCAATATATAATTAGCGAAATGT	25	7942	9713	TFEB	22974	3600	HCTP4
DBDNTAG000053	ADDNTAG001890	Dn-Dn	TTCTTTTTAGATGTCGCGAGCTGCG	CAATCATCAAAAGCGGAACTACGTA	3	7942	9713	TFEB	140258	53744	KRTAP13-1
DBDNTAG000053	ADDNTAG001892	Dn-Dn	TTCTTTTTAGATGTCGCGAGCTGCG	CTCCCCGACGTGAATAATGGCCACG	9	7942	9713	TFEB	29943	54877	PADI1
DBDNTAG000053	ADDNTAG001897	Dn-Dn	TTCTTTTTAGATGTCGCGAGCTGCG	TGCGCTTCGCAACAAAATACATTTC	4	7942	9713	TFEB	9531	5066	BAG3
DBDNTAG000053	ADDNTAG001899	Dn-Dn	TTCTTTTTAGATGTCGCGAGCTGCG	ATCGTGCACTACACCAGCATTAAAT	6	7942	9713	TFEB	9646	12022	CTR9
DBDNTAG000053	ADDNTAG001902	Dn-Dn	TTCTTTTTAGATGTCGCGAGCTGCG	CACCTTCGACGCCCAGTACCCGCCC	1	7942	9713	TFEB	3493	5749
DBDNTAG000053	ADDNTAG001907	Dn-Dn	TTCTTTTTAGATGTCGCGAGCTGCG	TACAAGCTTGGACGAAATGGTCACT	3	7942	9713	TFEB	7125	5650	TNNC2
DBDNTAG000053	ADDNTAG001908	Dn-Dn	TTCTTTTTAGATGTCGCGAGCTGCG	CCACAGCCAGCTCAACGCGTGCTCG	4	7942	9713	TFEB	672	14613	BRCA1
DBDNTAG000053	ADDNTAG001909	Dn-Dn	TTCTTTTTAGATGTCGCGAGCTGCG	CCGACCCCGTTGTTGTAGCCCCCAC	2	7942	9713	TFEB	331	10062	XIAP
DBDNTAG000053	ADDNTAG001910	Dn-Dn	TTCTTTTTAGATGTCGCGAGCTGCG	CGAAATCGCGATGGCTCTCGCCCTT	7	7942	9713	TFEB	8621	8694	CDK13
DBDNTAG000053	ADDNTAG001911	Dn-Dn	TTCTTTTTAGATGTCGCGAGCTGCG	TGGGATGCGTAAGAGTATGGACAAT	18	7942	9713	TFEB	25855	6651	BRMS1
DBDNTAG000053	ADDNTAG001914	Dn-Dn	TTCTTTTTAGATGTCGCGAGCTGCG	CAAGCTTACTGAGGCAACTAGCAAA	2	7942	9713	TFEB	2919	540	CXCL1
DBDNTAG000053	ADDNTAG001916	Dn-Dn	TTCTTTTTAGATGTCGCGAGCTGCG	TGCACCCCCCAAGTATCTGGCCGGC	7	7942	9713	TFEB	283375	8339	SLC39A5
DBDNTAG000053	ADDNTAG001918	Dn-Dn	TTCTTTTTAGATGTCGCGAGCTGCG	GGCAGAACCACTAGTAGAGTCCTAC	11	7942	9713	TFEB	2963	3291	GTF2F2
DBDNTAG000053	ADDNTAG001920	Dn-Dn	TTCTTTTTAGATGTCGCGAGCTGCG	ATGCACGCGTAAACACGAGCCACAT	3	7942	9713	TFEB	8644	5842	AKR1C3
DBDNTAG000053	ADDNTAG001922	Dn-Dn	TTCTTTTTAGATGTCGCGAGCTGCG	ATCAGCATACCAATCCGAGTATACG	17	7942	9713	TFEB	79616	6642	CCNJL
DBDNTAG000053	ADDNTAG001923	Dn-Dn	TTCTTTTTAGATGTCGCGAGCTGCG	TCGGAGGGCCTCCCCCGTGTAGTGG	29	7942	9713	TFEB	23126	10876	POGZ
DBDNTAG000053	ADDNTAG001924	Dn-Dn	TTCTTTTTAGATGTCGCGAGCTGCG	AAGAACCACCGTCACCGGATCACAC	25	7942	9713	TFEB	203430	70535	ZCCHC5
DBDNTAG000053	ADDNTAG001926	Dn-Dn	TTCTTTTTAGATGTCGCGAGCTGCG	TCATTGTTAGAGAGATGTTACTTCA	2	7942	9713	TFEB	29952	454	DPP7
DBDNTAG000053	ADDNTAG001929	Dn-Dn	TTCTTTTTAGATGTCGCGAGCTGCG	AACGACAACGAGCACCGAACTCTG	23	7942	9713	TFEB	1832	70298	DSP
DBDNTAG000053	ADDNTAG001933	Dn-Dn	TTCTTTTTAGATGTCGCGAGCTGCG	TAGCAAACTTACAGTAGCCAGCATC	1	7942	9713	TFEB	6331	70308	SCN5A
DBDNTAG000053	ADDNTAG001935	Dn-Dn	TTCTTTTTAGATGTCGCGAGCTGCG	TGCTTCGACCACTGAGCGGGTCAGG	7	7942	9713	TFEB	84260	4259	TCHP
DBDNTAG000053	ADDNTAG001939	Dn-Dn	TTCTTTTTAGATGTCGCGAGCTGCG	GTCCGTTAGAGGGACAACTTCTACA	5	7942	9713	TFEB	7555	157	CNBP
DBDNTAG000053	ADDNTAG001941	Dn-Dn	TTCTTTTTAGATGTCGCGAGCTGCG	CCGCGGGCCCCCGAACCGTGTCTTC	8	7942	9713	TFEB	6629	10033	SNRPB2
DBDNTAG000053	ADDNTAG001943	Dn-Dn	TTCTTTTTAGATGTCGCGAGCTGCG	CACGCCTCCTCCGGACGGTACACGC	3	7942	9713	TFEB	151188	2022	ARL6IP6
DBDNTAG000053	ADDNTAG001951	Dn-Dn	TTCTTTTTAGATGTCGCGAGCTGCG	TAAACAGACCCCCTGAATTCTAAGG	12	7942	9713	TFEB	6578	13652	SLCO2A1
DBDNTAG000053	ADDNTAG001964	Dn-Dn	TTCTTTTTAGATGTCGCGAGCTGCG	CGCCATCACGCGCCAGCCGTGTCCA	3	7942	9713	TFEB	705	4527	BYSL
DBDNTAG000053	ADDNTAG001970	Dn-Dn	TTCTTTTTAGATGTCGCGAGCTGCG	TCATCCTAGATGGCTAGCGGATAAG	2	7942	9713	TFEB	79635	10997	CCDC121
DBDNTAG000053	ADDNTAG001973	Dn-Dn	TTCTTTTTAGATGTCGCGAGCTGCG	GGCCTCTCACGCGTGGACAGGGAGG	3	7942	9713	TFEB	471	5438	ATIC
DBDNTAG000053	ADDNTAG001976	Dn-Dn	TTCTTTTTAGATGTCGCGAGCTGCG	AATCCTTCCCGCACGGAACACGCAT	2	7942	9713	TFEB	84312	4860	BRMS1L
DBDNTAG000053	ADDNTAG001987	Dn-Dn	TTCTTTTTAGATGTCGCGAGCTGCG	CATACGCCGTAAGGTAAGTACTGCT	8	7942	9713	TFEB	9025	4755	RNF8
DBDNTAG000053	ADDNTAG001997	Dn-Dn	TTCTTTTTAGATGTCGCGAGCTGCG	CACGTGATGTACCTCCTGCTGAGCA	2	7942	9713	TFEB	64682	71901	ANAPC1
DBDNTAG000053	ADDNTAG002011	Dn-Dn	TTCTTTTTAGATGTCGCGAGCTGCG	GCGCGAAGTGTGTCACGGCAAATCC	2	7942	9713	TFEB		13197
DBDNTAG000053	ADDNTAG002012	Dn-Dn	TTCTTTTTAGATGTCGCGAGCTGCG	AATACAAGAAACTACACGAACATCA	1	7942	9713	TFEB	8644	5842	AKR1C3
DBDNTAG000053	ADDNTAG002016	Dn-Dn	TTCTTTTTAGATGTCGCGAGCTGCG	TTCCTTTTGCCGGAAACCAACCTAT	21	7942	9713	TFEB	638	3740	BIK
DBDNTAG000053	ADDNTAG002024	Dn-Dn	TTCTTTTTAGATGTCGCGAGCTGCG	ACTACTAAAGAAAGATTTGTCTACT	5	7942	9713	TFEB	55388	8578	MCM10
DBDNTAG000053	ADDNTAG002025	Dn-Dn	TTCTTTTTAGATGTCGCGAGCTGCG	AGCTATTCTGTACGCGGTACACTAT	9	7942	9713	TFEB	5631	3731	PRPS1
DBDNTAG000053	ADDNTAG002028	Dn-Dn	TTCTTTTTAGATGTCGCGAGCTGCG	CACCCGCCTGGCCAGCTGGCAATAA	4	7942	9713	TFEB	2908	7587	NR3C1
DBDNTAG000053	ADDNTAG002029	Dn-Dn	TTCTTTTTAGATGTCGCGAGCTGCG	GACGTCCTAGGCCTGCAATTCAGCG	2	7942	9713	TFEB	56656	53850	OR2S2
DBDNTAG000053	ADDNTAG002031	Dn-Dn	TTCTTTTTAGATGTCGCGAGCTGCG	CGAGAGCCGTGTTACCTCAAATATG	19	7942	9713	TFEB	22846	2782	VASH1
DBDNTAG000053	ADDNTAG002032	Dn-Dn	TTCTTTTTAGATGTCGCGAGCTGCG	CGGCTAAGTCCAACCACTTAGAAGT	7	7942	9713	TFEB	8939	5135	FUBP3
DBDNTAG000053	ADDNTAG002038	Dn-Dn	TTCTTTTTAGATGTCGCGAGCTGCG	TCTGATAGCTGAACAAGACAGTATA	7	7942	9713	TFEB	6317	5567	SERPINB3
DBDNTAG000053	ADDNTAG002045	Dn-Dn	TTCTTTTTAGATGTCGCGAGCTGCG	CTGAGCAGCAACCCCAGTATAGTGA	13	7942	9713	TFEB	3105	2789	HLA-A
DBDNTAG000053	ADDNTAG002047	Dn-Dn	TTCTTTTTAGATGTCGCGAGCTGCG	CGCCCTCCCCCCTCCTCCATCCGAA	5	7942	9713	TFEB	84984	5119	CEP19
DBDNTAG000053	ADDNTAG002054	Dn-Dn	TTCTTTTTAGATGTCGCGAGCTGCG	CCCTGACTCGTCCCCCCTTCCGCCC	2	7942	9713	TFEB	79905	11548	TMC7
DBDNTAG000053	ADDNTAG002056	Dn-Dn	TTCTTTTTAGATGTCGCGAGCTGCG	CCTTACTACTAGTCCAGTACGATGA	6	7942	9713	TFEB	9896	10525	FIG4
DBDNTAG000053	ADDNTAG002062	Dn-Dn	TTCTTTTTAGATGTCGCGAGCTGCG	CCCGTGCCTCTGTCCACTTAGGGTC	1	7942	9713	TFEB	6396	4052	SEC13
DBDNTAG000053	ADDNTAG002064	Dn-Dn	TTCTTTTTAGATGTCGCGAGCTGCG	GACGCTTCTTGCCCATGCTTACAAC	19	7942	9713	TFEB	7073	71334	TIAL1
DBDNTAG000053	ADDNTAG002067	Dn-Dn	TTCTTTTTAGATGTCGCGAGCTGCG	ATCGAGCTAAGATGTGAGGTAACGG	1	7942	9713	TFEB	2885	8010	GRB2
DBDNTAG000053	ADDNTAG002070	Dn-Dn	TTCTTTTTAGATGTCGCGAGCTGCG	CCGTACGCACACGGATGGTTTGGTA	2	7942	9713	TFEB	146542	7100	ZNF688
DBDNTAG000053	ADDNTAG002076	Dn-Dn	TTCTTTTTAGATGTCGCGAGCTGCG	TATCCAGAGTGTACCTGGAGATTTC	13	7942	9713	TFEB	389118	54978	CDHR4
DBDNTAG000053	ADDNTAG002080	Dn-Dn	TTCTTTTTAGATGTCGCGAGCTGCG	AAGCACCGAAGAGCATAGGTCATGA	4	7942	9713	TFEB	51065	5640	RPS27L
DBDNTAG000053	ADDNTAG002083	Dn-Dn	TTCTTTTTAGATGTCGCGAGCTGCG	CCCCTCTGTGCCTGACGTAAACATG	7	7942	9713	TFEB	86614	10543	HSFY1
DBDNTAG000053	ADDNTAG002092	Dn-Dn	TTCTTTTTAGATGTCGCGAGCTGCG	AGAGCAAGCACGTACCCCAAAAATA	5	7942	9713	TFEB		13722
DBDNTAG000053	ADDNTAG002094	Dn-Dn	TTCTTTTTAGATGTCGCGAGCTGCG	GGGGGCGACCGCGGTTGCCGTGCAA	11	7942	9713	TFEB	6629	10033	SNRPB2
DBDNTAG000053	ADDNTAG002101	Dn-Dn	TTCTTTTTAGATGTCGCGAGCTGCG	AGCCACCAATCCGTGAAAGACGGAT	15	7942	9713	TFEB	64928	12298	MRPL14
DBDNTAG000053	ADDNTAG002107	Dn-Dn	TTCTTTTTAGATGTCGCGAGCTGCG	TACAAAAGGGGGCATAGGGAATACA	5	7942	9713	TFEB	835	3197	hCG_20684
DBDNTAG000053	ADDNTAG002117	Dn-Dn	TTCTTTTTAGATGTCGCGAGCTGCG	CTAATAACCCAAACGAAATCAGGG	10	7942	9713	TFEB	8529	70423	CYP4F2
DBDNTAG000053	ADDNTAG002121	Dn-Dn	TTCTTTTTAGATGTCGCGAGCTGCG	TTAAAATACACGCAGTCACAGTGAT	5	7942	9713	TFEB	2171	605	FABP5
DBDNTAG000053	ADDNTAG002122	Dn-Dn	TTCTTTTTAGATGTCGCGAGCTGCG	CACATACAGTTGTTCGGCAGCGCTA	8	7942	9713	TFEB	6934	9999	TCF7L2
DBDNTAG000053	ADDNTAG002132	Dn-Dn	TTCTTTTTAGATGTCGCGAGCTGCG	CTCCGTCGCTATGGATTGGGATTTC	2	7942	9713	TFEB	116349	8434	C5orf55
DBDNTAG000053	ADDNTAG002134	Dn-Dn	TTCTTTTTAGATGTCGCGAGCTGCG	TTTATTTTTCATTTCATTGAGGATG	2	7942	9713	TFEB	84885	11489	ZDHHC12
DBDNTAG000053	ADDNTAG002137	Dn-Dn	TTCTTTTTAGATGTCGCGAGCTGCG	ATAAGGATTACTACGCACTTGTCTT	5	7942	9713	TFEB	5167	71109	ENPP1
DBDNTAG000053	ADDNTAG002144	Dn-Dn	TTCTTTTTAGATGTCGCGAGCTGCG	ACATGAAGCGAACCAAGAACTGAAG	7	7942	9713	TFEB	6521	70010	SLC4A1
DBDNTAG000053	ADDNTAG002146	Dn-Dn	TTCTTTTTAGATGTCGCGAGCTGCG	AACACACGATCCGTCAACCTTAG	45	7942	9713	TFEB	92906	6535	HNRNPLL
DBDNTAG000053	ADDNTAG002150	Dn-Dn	TTCTTTTTAGATGTCGCGAGCTGCG	ATCACTCAGGTACCTGATCATTTTA	2	7942	9713	TFEB	6289	13116	SAA2
DBDNTAG000053	ADDNTAG002151	Dn-Dn	TTCTTTTTAGATGTCGCGAGCTGCG	GACCGGAGCTATTAGTTCATCCTAG	24	7942	9713	TFEB	2203	2654	FBP1
DBDNTAG000053	ADDNTAG002152	Dn-Dn	TTCTTTTTAGATGTCGCGAGCTGCG	CCAACTCCTCAGAAAATGAACAAAG	5	7942	9713	TFEB	7850	10293	IL1R2
DBDNTAG000053	ADDNTAG002162	Dn-Dn	TTCTTTTTAGATGTCGCGAGCTGCG	GCCTACTGCCACATGATACAACGATACCAAACC	4	7942	9713	TFEB	56964	12200	WDR93
DBDNTAG000053	ADDNTAG002164	Dn-Dn	TTCTTTTTAGATGTCGCGAGCTGCG	TGGAAGCCATGCACTGCAGAACAGT	28	7942	9713	TFEB	51493	2383	RTCB
DBDNTAG000053	ADDNTAG002171	Dn-Dn	TTCTTTTTAGATGTCGCGAGCTGCG	CACAGCATATCAATAGCGATGAACG	2	7942	9713	TFEB	472	14270	ATM
DBDNTAG000053	ADDNTAG002179	Dn-Dn	TTCTTTTTAGATGTCGCGAGCTGCG	CGATGCTTAGAACTATCTAGGAAAG	14	7942	9713	TFEB	1398	2709	CRK
DBDNTAG000053	ADDNTAG002186	Dn-Dn	TTCTTTTTAGATGTCGCGAGCTGCG	GCCCCCCGACCACCGAGCCTGCCC	3	7942	9713	TFEB	27128	12913	CYTH4
DBDNTAG000053	ADDNTAG002191	Dn-Dn	TTCTTTTTAGATGTCGCGAGCTGCG	CAACGCGGGGTGTACGGTTGACTGA	12	7942	9713	TFEB	60677	11125	CELF6
DBDNTAG000053	ADDNTAG002192	Dn-Dn	TTCTTTTTAGATGTCGCGAGCTGCG	TCATTTAAGCTGGTACCCCGACCCA	1	7942	9713	TFEB	759	8328	CA1
DBDNTAG000053	ADDNTAG002197	Dn-Dn	TTCTTTTTAGATGTCGCGAGCTGCG	TTCCAGCACTCACAAGACTTGAATG	4	7942	9713	TFEB	29127	10088	RACGAP1
DBDNTAG000053	ADDNTAG002203	Dn-Dn	TTCTTTTTAGATGTCGCGAGCTGCG	CGACTCGTTGGGCGCCTGGACCTCT	3	7942	9713	TFEB	4780	7150	NFE2L2
DBDNTAG000053	ADDNTAG002205	Dn-Dn	TTCTTTTTAGATGTCGCGAGCTGCG	TCCCTAATCCCACCCCATGCCACCG	3	7942	9713	TFEB	129521
DBDNTAG000053	ADDNTAG002208	Dn-Dn	TTCTTTTTAGATGTCGCGAGCTGCG	AGGGTTGGAACCCAGCGCGTGCTGT	24	7942	9713	TFEB	51720	10107	UIMC1
DBDNTAG000053	ADDNTAG002212	Dn-Dn	TTCTTTTTAGATGTCGCGAGCTGCG	CTAAGTAACATTCGTTGAATGTCGG	15	7942	9713	TFEB	6477	9727	SIAH1
DBDNTAG000053	ADDNTAG002216	Dn-Dn	TTCTTTTTAGATGTCGCGAGCTGCG	ACTCTAGTACTGCAGTATAACCAGG	2	7942	9713	TFEB	1133	10557	CHRM5
DBDNTAG000053	ADDNTAG002219	Dn-Dn	TTCTTTTTAGATGTCGCGAGCTGCG	CAGGCCGCACCACCCCGACCGTGGT	4	7942	9713	TFEB	10574	5995	CCT7
DBDNTAG000053	ADDNTAG002224	Dn-Dn	TTCTTTTTAGATGTCGCGAGCTGCG	TAACACACCTAATTAATTGTTCATC	16	7942	9713	TFEB	64127
DBDNTAG000053	ADDNTAG002228	Dn-Dn	TTCTTTTTAGATGTCGCGAGCTGCG	TGTCATATACCCCCGGACCAACAGT	6	7942	9713	TFEB	9618	3339	TRAF4
DBDNTAG000053	ADDNTAG002229	Dn-Dn	TTCTTTTTAGATGTCGCGAGCTGCG	CCCCACCAGCCCGTCACCCCGTATT	12	7942	9713	TFEB	26051	56325	PPP1R16B
DBDNTAG000053	ADDNTAG002231	Dn-Dn	TTCTTTTTAGATGTCGCGAGCTGCG	AATATGAGTTGTAGCCTGTTAGAAC	2	7942	9713	TFEB	3579	10160	CXCR2
DBDNTAG000053	ADDNTAG002236	Dn-Dn	TTCTTTTTAGATGTCGCGAGCTGCG	TAGCACATACCTCGAATACTTGACA	10	7942	9713	TFEB	79981	70591	FRMD1
DBDNTAG000053	ADDNTAG002240	Dn-Dn	TTCTTTTTAGATGTCGCGAGCTGCG	CTGGAGATCGAATAACCCTGTATCT	1	7942	9713	TFEB	55787	71789	TXLNG
DBDNTAG000053	ADDNTAG002242	Dn-Dn	TTCTTTTTAGATGTCGCGAGCTGCG	ATCTCTGGCGCACAAAAGTGCTGGC	21	7942	9713	TFEB	51530	7186	ZC3HC1
DBDNTAG000053	ADDNTAG002244	Dn-Dn	TTCTTTTTAGATGTCGCGAGCTGCG	CCCGCCTTCCCACCCTCGTACTCAA	9	7942	9713	TFEB	8939	5135	FUBP3
DBDNTAG000053	ADDNTAG002246	Dn-Dn	TTCTTTTTAGATGTCGCGAGCTGCG	TCCTAAAAAATAGTACGTCATACGA	5	7942	9713	TFEB	9500	9625	MAGED1
DBDNTAG000053	ADDNTAG002255	Dn-Dn	TTCTTTTTAGATGTCGCGAGCTGCG	CTCTGTACTCCCGCGGCAAGTTCCA	6	7942	9713	TFEB	4089	4687	SMAD4
DBDNTAG000053	ADDNTAG002256	Dn-Dn	TTCTTTTTAGATGTCGCGAGCTGCG	GACAACTACGAACGTTAATGATAGC	4	7942	9713	TFEB	56904	6148	SH3GLB2
DBDNTAG000053	ADDNTAG002257	Dn-Dn	TTCTTTTTAGATGTCGCGAGCTGCG	CGACGGCCCTCTTCTCCGTTCGCTG	7	7942	9713	TFEB	79023	2716	NUP37
DBDNTAG000053	ADDNTAG002260	Dn-Dn	TTCTTTTTAGATGTCGCGAGCTGCG	GTCAAAAAGTTGCCTAATAACTGAG	4	7942	9713	TFEB	1021	9522	CDK6
DBDNTAG000053	ADDNTAG002272	Dn-Dn	TTCTTTTTAGATGTCGCGAGCTGCG	AGCACCAGAGTAGAACATCACGTAT	21	7942	9713	TFEB	59284	13854	CACNG7
DBDNTAG000053	ADDNTAG002277	Dn-Dn	TTCTTTTTAGATGTCGCGAGCTGCG	AGGGCAGCTGTAAGCTTGATACATT	5	7942	9713	TFEB	4157	5176	MC1R
DBDNTAG000053	ADDNTAG002280	Dn-Dn	TTCTTTTTAGATGTCGCGAGCTGCG	GTAACTTAAGCAAACAATAGCAAGA	6	7942	9713	TFEB	286343	11167	LURAP1L
DBDNTAG000053	ADDNTAG002281	Dn-Dn	TTCTTTTTAGATGTCGCGAGCTGCG	CATTAGCAGAACCCTACTCCGAGCG	6	7942	9713	TFEB	3437	3881	IFIT3
DBDNTAG000053	ADDNTAG002295	Dn-Dn	TTCTTTTTAGATGTCGCGAGCTGCG	CGTGTTATCTTCCACCTGACGTATA	1	7942	9713	TFEB	55255	2388	WDR41
DBDNTAG000053	ADDNTAG002298	Dn-Dn	TTCTTTTTAGATGTCGCGAGCTGCG	GGTTGTATATGTGTCAATACCTTTA	1	7942	9713	TFEB	4089	4687	SMAD4
DBDNTAG000053	ADDNTAG002304	Dn-Dn	TTCTTTTTAGATGTCGCGAGCTGCG	AGCCCACGAATTTCCCTTTCACATA	1	7942	9713	TFEB	158427	8768	TSTD2
DBDNTAG000053	ADDNTAG002305	Dn-Dn	TTCTTTTTAGATGTCGCGAGCTGCG	TTTTTTTTCTCACAGTAATATAGAC	12	7942	9713	TFEB	5708	3862	PSMD2
DBDNTAG000053	ADDNTAG002311	Dn-Dn	TTCTTTTTAGATGTCGCGAGCTGCG	TGCTGCAATTTAGACCTTCCATATG	7	7942	9713	TFEB	6794	5410	STK11
DBDNTAG000053	ADDNTAG002313	Dn-Dn	TTCTTTTTAGATGTCGCGAGCTGCG	ATAGCAAAGCCTCTCGATAGAAGTA	12	7942	9713	TFEB	54880	12054	BCOR
DBDNTAG000053	ADDNTAG002316	Dn-Dn	TTCTTTTTAGATGTCGCGAGCTGCG	CTGTATCACCTAAACAATGGTAGAT	8	7942	9713	TFEB	245929
DBDNTAG000053	ADDNTAG002318	Dn-Dn	TTCTTTTTAGATGTCGCGAGCTGCG	GAATCCATCCTCTAGAGTAATACTC	14	7942	9713	TFEB	2051	52951	EPHB6
DBDNTAG000053	ADDNTAG002324	Dn-Dn	TTCTTTTTAGATGTCGCGAGCTGCG	GTTCATACCACCCCGGTACACACCA	1	7942	9713	TFEB	55794	12689	DDX28
DBDNTAG000053	ADDNTAG002328	Dn-Dn	TTCTTTTTAGATGTCGCGAGCTGCG	GAAACACGGGTACCATTATGGACCC	23	7942	9713	TFEB	6887	54474	TAL2
DBDNTAG000053	ADDNTAG002329	Dn-Dn	TTCTTTTTAGATGTCGCGAGCTGCG	TTATATGATCAAATGATCTATTAAC	8	7942	9713	TFEB	6827	4185	SUPT4H1
DBDNTAG000053	ADDNTAG002334	Dn-Dn	TTCTTTTTAGATGTCGCGAGCTGCG	ACCTCTACAACTCACATGTTTTGAA	3	7942	9713	TFEB	27300	14108	ZNF544
DBDNTAG000053	ADDNTAG002335	Dn-Dn	TTCTTTTTAGATGTCGCGAGCTGCG	AGTGCCTGCACTCAACTACCAGAT	10	7942	9713	TFEB	482	54310	ATP1B2
DBDNTAG000053	ADDNTAG002339	Dn-Dn	TTCTTTTTAGATGTCGCGAGCTGCG	AGCTAACGCCGACCCTCATGGGCGC	21	7942	9713	TFEB	7020	2584	TFAP2A
DBDNTAG000053	ADDNTAG002341	Dn-Dn	TTCTTTTTAGATGTCGCGAGCTGCG	ATACTTATTGATCATCAGACCGTAA	4	7942	9713	TFEB	56922	4722	MCCC1
DBDNTAG000053	ADDNTAG002344	Dn-Dn	TTCTTTTTAGATGTCGCGAGCTGCG	CCTTGCGTTGAGAAACTGCCTATAA	5	7942	9713	TFEB	84324	434	SARNP
DBDNTAG000053	ADDNTAG002358	Dn-Dn	TTCTTTTTAGATGTCGCGAGCTGCG	ATAACCAATATGACACATATCGTAA	6	7942	9713	TFEB	1616	52987	DAXX
DBDNTAG000053	ADDNTAG002359	Dn-Dn	TTCTTTTTAGATGTCGCGAGCTGCG	CCACTGATTACCTAGTTTAATCTAA	25	7942	9713	TFEB	405	10907	ARNT
DBDNTAG000053	ADDNTAG002360	Dn-Dn	TTCTTTTTAGATGTCGCGAGCTGCG	CCGCCATACCTGAGATTTTACCGAT	2	7942	9713	TFEB	387680	71032	FAM21A
DBDNTAG000053	ADDNTAG002363	Dn-Dn	TTCTTTTTAGATGTCGCGAGCTGCG	CCCACGCCCCCCTTCATCGGCACCC	2	7942	9713	TFEB	7936	11790	NELFE
DBDNTAG000053	ADDNTAG002367	Dn-Dn	TTCTTTTTAGATGTCGCGAGCTGCG	GTCCCCTCCGGACCCAGCTGAGGCC	36	7942	9713	TFEB	221	3071	ALDH3B1
DBDNTAG000053	ADDNTAG002372	Dn-Dn	TTCTTTTTAGATGTCGCGAGCTGCG	AGATGGGCAAGTCAAAAAAACGACT	5	7942	9713	TFEB	5202	2618	PFDN2
DBDNTAG000053	ADDNTAG002375	Dn-Dn	TTCTTTTTAGATGTCGCGAGCTGCG	TCTCCTCGCCTCCGTCCCCCTCCAG	3	7942	9713	TFEB	54872	2759	PIGG
DBDNTAG000053	ADDNTAG002376	Dn-Dn	TTCTTTTTAGATGTCGCGAGCTGCG	TAAATTAACCAATCTGTCTGAATGA	9	7942	9713	TFEB	1488	8833	CTBP2
DBDNTAG000053	ADDNTAG002383	Dn-Dn	TTCTTTTTAGATGTCGCGAGCTGCG	TCAATCATTATTTTGTTTTATGTAC	2	7942	9713	TFEB	9949	10837	AMMECR1
DBDNTAG000053	ADDNTAG002386	Dn-Dn	TTCTTTTTAGATGTCGCGAGCTGCG	CAACCGCCTCGACCTGGGCTTTCGT	1	7942	9713	TFEB	302	132	ANXA2
DBDNTAG000053	ADDNTAG002387	Dn-Dn	TTCTTTTTAGATGTCGCGAGCTGCG	ACTGACTTCAACGTAGTTTGGCATA	8	7942	9713	TFEB	54468	70712	MIOS
DBDNTAG000053	ADDNTAG002389	Dn-Dn	TTCTTTTTAGATGTCGCGAGCTGCG	ACTCCAGACCACATTTGCATCATCA	15	7942	9713	TFEB	64581	9137	DKFZp686L24211
DBDNTAG000053	ADDNTAG002408	Dn-Dn	TTCTTTTTAGATGTCGCGAGCTGCG	GCACTCCGCGTAGATCCATCGAACC	5	7942	9713	TFEB	7329	3129	UBE2I
DBDNTAG000053	ADDNTAG002412	Dn-Dn	TTCTTTTTAGATGTCGCGAGCTGCG	CGCGCTCCGCTTGCCGCTCCGGTCT	12	7942	9713	TFEB	1990	13904	CELA1
DBDNTAG000053	ADDNTAG002413	Dn-Dn	TTCTTTTTAGATGTCGCGAGCTGCG	ACTACAGTGCTCACTCCAACAATAC	4	7942	9713	TFEB	54480	14801	CHPF2
DBDNTAG000053	ADDNTAG002414	Dn-Dn	TTCTTTTTAGATGTCGCGAGCTGCG	TTAAATATAACAACGTACTAATCTT	22	7942	9713	TFEB	245929
DBDNTAG000053	ADDNTAG002415	Dn-Dn	TTCTTTTTAGATGTCGCGAGCTGCG	TCGAGTTGCAGCTCGTAGGTGGCCA	11	7942	9713	TFEB	10486	5807	CAP2
DBDNTAG000053	ADDNTAG002419	Dn-Dn	TTCTTTTTAGATGTCGCGAGCTGCG	AGTTGTCGTAAATTCCCACGTTATT	8	7942	9713	TFEB	140679	11880	SLC32A1
DBDNTAG000053	ADDNTAG002422	Dn-Dn	TTCTTTTTAGATGTCGCGAGCTGCG	CGCATCCAGCACTTCGAACAAAGGT	8	7942	9713	TFEB	123103	70823	KLHL33
DBDNTAG000053	ADDNTAG002423	Dn-Dn	TTCTTTTTAGATGTCGCGAGCTGCG	GGTCACCGACCGATCCGGCAGTTCA	2	7942	9713	TFEB	254428	70731	SLC41A1
DBDNTAG000053	ADDNTAG002428	Dn-Dn	TTCTTTTTAGATGTCGCGAGCTGCG	ATTCGCTCCGTACCCTCGCCCCCCC	8	7942	9713	TFEB	387496	55005	RASL11A
DBDNTAG000053	ADDNTAG002434	Dn-Dn	TTCTTTTTAGATGTCGCGAGCTGCG	GCACGAGTGAATGCCGATTAAGGCC	8	7942	9713	TFEB	140690	54781	CTCFL
DBDNTAG000053	ADDNTAG002438	Dn-Dn	TTCTTTTTAGATGTCGCGAGCTGCG	TGCCGAGTAGCGGAGACGTACTGTC	4	7942	9713	TFEB	7473
DBDNTAG000053	ADDNTAG002439	Dn-Dn	TTCTTTTTAGATGTCGCGAGCTGCG	AGCGCATCACCCCACATCGAGGAAC	1	7942	9713	TFEB	51101	2852	ZC2HC1A
DBDNTAG000053	ADDNTAG002448	Dn-Dn	TTCTTTTTAGATGTCGCGAGCTGCG	CCCTACTGAGTCTAGCTGTCCATTT	28	7942	9713	TFEB	84864	264	MINA
DBDNTAG000053	ADDNTAG002452	Dn-Dn	TTCTTTTTAGATGTCGCGAGCTGCG	ACAGGGCCTGGAGAATAAAAATAA	2	7942	9713	TFEB	57459	13919	GATAD2B
DBDNTAG000053	ADDNTAG002460	Dn-Dn	TTCTTTTTAGATGTCGCGAGCTGCG	TGGGCTGCTATCTAGTATACTTGCC	2	7942	9713	TFEB	85438	11672	CABS1
DBDNTAG000053	ADDNTAG002463	Dn-Dn	TTCTTTTTAGATGTCGCGAGCTGCG	CAGATCTTGCAGGCGGAAGGAATTT	2	7942	9713	TFEB	785	71642	CACNB4
DBDNTAG000053	ADDNTAG002467	Dn-Dn	TTCTTTTTAGATGTCGCGAGCTGCG	CGTCTGGTGCCTCATAGGCCGAGTG	2	7942	9713	TFEB	85865	7914	GTPBP10
DBDNTAG000053	ADDNTAG002468	Dn-Dn	TTCTTTTTAGATGTCGCGAGCTGCG	CCCCGTCACACGATACATGGCTGCG	1	7942	9713	TFEB	3059	5855	HCLS1
DBDNTAG000053	ADDNTAG002471	Dn-Dn	TTCTTTTTAGATGTCGCGAGCTGCG	CAAAAAGTCCGACTGCCGATCAGGT	9	7942	9713	TFEB		13197
DBDNTAG000053	ADDNTAG002480	Dn-Dn	TTCTTTTTAGATGTCGCGAGCTGCG	CTGCAGGGCTTGATAAAGGCAACTA	11	7942	9713	TFEB	6121	71633	RPE65
DBDNTAG000053	ADDNTAG002482	Dn-Dn	TTCTTTTTAGATGTCGCGAGCTGCG	ATGCAACTAAACCACACCATTCCGC	15	7942	9713	TFEB	5008	7135	OSM
DBDNTAG000053	ADDNTAG002484	Dn-Dn	TTCTTTTTAGATGTCGCGAGCTGCG	CGGTCCATGTCATGAACTTAGATCT	20	7942	9713	TFEB	151	70652	ADRA2B
DBDNTAG000053	ADDNTAG002486	Dn-Dn	TTCTTTTTAGATGTCGCGAGCTGCG	TGTAATCCTTCAGAATCGAACTTCG	18	7942	9713	TFEB	112483	6858	SAT2
DBDNTAG000053	ADDNTAG002492	Dn-Dn	TTCTTTTTAGATGTCGCGAGCTGCG	TCCTGTTAACCTTTACGGGTTGATT	8	7942	9713	TFEB	126353	11067	MISP
DBDNTAG000053	ADDNTAG002493	Dn-Dn	TTCTTTTTAGATGTCGCGAGCTGCG	TCACGCATTTCTACCAATAGCTAGA	17	7942	9713	TFEB	11232	6622	POLG2
DBDNTAG000053	ADDNTAG002494	Dn-Dn	TTCTTTTTAGATGTCGCGAGCTGCG	AATTGAAATAGTGGGGTCCATAACG	9	7942	9713	TFEB	51720	10107	UIMC1
DBDNTAG000053	ADDNTAG002496	Dn-Dn	TTCTTTTTAGATGTCGCGAGCTGCG	CTACGCAACCGCTGTCCTATTTATA	11	7942	9713	TFEB	387496	55005	RASL11A
DBDNTAG000053	ADDNTAG002499	Dn-Dn	TTCTTTTTAGATGTCGCGAGCTGCG	TTAAATTTGCACCTATAACGAACAA	9	7942	9713	TFEB	23223	6615	RRP12
DBDNTAG000053	ADDNTAG002500	Dn-Dn	TTCTTTTTAGATGTCGCGAGCTGCG	AGGGCGTACCCTACCCCCGCTTCCA	1	7942	9713	TFEB	3612	5570	IMPA1
DBDNTAG000053	ADDNTAG002505	Dn-Dn	TTCTTTTTAGATGTCGCGAGCTGCG	CCGTCCGTCCCGCAGGACCCAGTAA	5	7942	9713	TFEB	4000	3903	LMNA
DBDNTAG000053	ADDNTAG002507	Dn-Dn	TTCTTTTTAGATGTCGCGAGCTGCG	TGAGCGATCTCACCGATTCGGCTAT	8	7942	9713	TFEB	57135	10611	DKFZp666C074
DBDNTAG000053	ADDNTAG002515	Dn-Dn	TTCTTTTTAGATGTCGCGAGCTGCG	TTCAAGAGCACGAAATTGAGCAAGC	11	7942	9713	TFEB	79692	11560	ZNF322
DBDNTAG000053	ADDNTAG002516	Dn-Dn	TTCTTTTTAGATGTCGCGAGCTGCG	ATCAAAGCGTAAGCGTTTTATACGC	6	7942	9713	TFEB	256329	9236	LMNTD2
DBDNTAG000053	ADDNTAG002519	Dn-Dn	TTCTTTTTAGATGTCGCGAGCTGCG	CCCACGCCAGGCTGCCGCGGCCCCG	7	7942	9713	TFEB	5156	9079	PDGFRA
DBDNTAG000053	ADDNTAG002521	Dn-Dn	TTCTTTTTAGATGTCGCGAGCTGCG	TACGGCGATCAGAATTTTTGAACAT	5	7942	9713	TFEB	339779	10573	PRR30
DBDNTAG000053	ADDNTAG002522	Dn-Dn	TTCTTTTTAGATGTCGCGAGCTGCG	CCCGCCGCGTTCGCTCCTTCTCTAC	24	7942	9713	TFEB	84545	11049	MRPL43
DBDNTAG000053	ADDNTAG002523	Dn-Dn	TTCTTTTTAGATGTCGCGAGCTGCG	AACCTATAAACACTTATCGGAAGTA	4	7942	9713	TFEB	5690	3295	PSMB2
DBDNTAG000053	ADDNTAG002525	Dn-Dn	TTCTTTTTAGATGTCGCGAGCTGCG	TCAATACCGAACACAAAACACGAAA	8	7942	9713	TFEB	5565	11857	PRKAB2
DBDNTAG000053	ADDNTAG002527	Dn-Dn	TTCTTTTTAGATGTCGCGAGCTGCG	CTGGATGTACTTCTCGATTTGATGA	5	7942	9713	TFEB	4878	5718	NPPA
DBDNTAG000053	ADDNTAG002533	Dn-Dn	TTCTTTTTAGATGTCGCGAGCTGCG	TCCCCAATTGAACTCCTAACAGGTC	5	7942	9713	TFEB	64968	6972	MRPS6
DBDNTAG000053	ADDNTAG002535	Dn-Dn	TTCTTTTTAGATGTCGCGAGCTGCG	CCGAACCGCCACCGGCACATCCTCG	16	7942	9713	TFEB	57410	6792	SCYL1
DBDNTAG000053	ADDNTAG002538	Dn-Dn	TTCTTTTTAGATGTCGCGAGCTGCG	CTTGGTGCCACAGAGGACATGACAT	6	7942	9713	TFEB	6208	544	RPS14
DBDNTAG000053	ADDNTAG002542	Dn-Dn	TTCTTTTTAGATGTCGCGAGCTGCG	CTAAATCACCTTTGGCAACGGCGAC	5	7942	9713	TFEB	84080	4798	ENKD1
DBDNTAG000053	ADDNTAG002556	Dn-Dn	TTCTTTTTAGATGTCGCGAGCTGCG	CTTCGGTATTACATTGACACACCAT	1	7942	9713	TFEB	23314	52671	SATB2
DBDNTAG000053	ADDNTAG002558	Dn-Dn	TTCTTTTTAGATGTCGCGAGCTGCG	CACTTGGCTGGTCTCACCCGTGCGC	3	7942	9713	TFEB	8799	645	PEX11B
DBDNTAG000053	ADDNTAG002567	Dn-Dn	TTCTTTTTAGATGTCGCGAGCTGCG	TCCCGCTCATCAGCTACCCCTTACG	7	7942	9713	TFEB	5155	9318	PDGFB
DBDNTAG000053	ADDNTAG002570	Dn-Dn	TTCTTTTTAGATGTCGCGAGCTGCG	ACTTCAGATCAGCGCCGCTCCGATG	7	7942	9713	TFEB	91522	11122	COL23A1
DBDNTAG000053	ADDNTAG002572	Dn-Dn	TTCTTTTTAGATGTCGCGAGCTGCG	GGCGCAACAAAATCCCAACCGGCAC	7	7942	9713	TFEB	554236	10994
DBDNTAG000053	ADDNTAG002581	Dn-Dn	TTCTTTTTAGATGTCGCGAGCTGCG	TAGTGTTCCGCCGCTTTGCCCAATC	4	7942	9713	TFEB	148808	10448	MFSD4
DBDNTAG000053	ADDNTAG002583	Dn-Dn	TTCTTTTTAGATGTCGCGAGCTGCG	GTGTCTAATAGAAATCCTAACGTAA	11	7942	9713	TFEB	6508	72054	SLC4A3
DBDNTAG000053	ADDNTAG002584	Dn-Dn	TTCTTTTTAGATGTCGCGAGCTGCG	CGATCTGGAGCAACGTTATGATTAT	3	7942	9713	TFEB	472	14270	ATM
DBDNTAG000053	ADDNTAG002586	Dn-Dn	TTCTTTTTAGATGTCGCGAGCTGCG	CCACAAATCGGGAGAAATTATTATA	2	7942	9713	TFEB	6224	4632	RPS20
DBDNTAG000053	ADDNTAG002587	Dn-Dn	TTCTTTTTAGATGTCGCGAGCTGCG	ACATAGAAGAATGTCCGCCCTAAT	1	7942	9713	TFEB	339779	10573	PRR30
DBDNTAG000053	ADDNTAG002588	Dn-Dn	TTCTTTTTAGATGTCGCGAGCTGCG	CCACCTCCCCCCCCGCTTCACCGAC	2	7942	9713	TFEB	10212	2435	DDX39A
DBDNTAG000053	ADDNTAG002601	Dn-Dn	TTCTTTTTAGATGTCGCGAGCTGCG	AAATCTCTTCCATTAACGTATATAC	29	7942	9713	TFEB	5959	8136	RDH5
DBDNTAG000053	ADDNTAG002602	Dn-Dn	TTCTTTTTAGATGTCGCGAGCTGCG	CCGTATGTGATACGCTTAACCGTTA	32	7942	9713	TFEB	29098	4580	RANGRF
DBDNTAG000053	ADDNTAG002609	Dn-Dn	TTCTTTTTAGATGTCGCGAGCTGCG	GCGAGTTCGCAAGGTCTAAAACTCT	2	7942	9713	TFEB	2908	7587	NR3C1
DBDNTAG000053	ADDNTAG002615	Dn-Dn	TTCTTTTTAGATGTCGCGAGCTGCG	TCGTGGTCAATAAAGAGGACAATAG	9	7942	9713	TFEB	5452	5068	POU2F2
DBDNTAG000053	ADDNTAG002618	Dn-Dn	TTCTTTTTAGATGTCGCGAGCTGCG	TGCGCGCTGCGATCATGAAGGAAGA	12	7942	9713	TFEB	3340	671	NDST1
DBDNTAG000053	ADDNTAG002619	Dn-Dn	TTCTTTTTAGATGTCGCGAGCTGCG	GCGAACGTTCCGCGCTCTGTAGACT	13	7942	9713	TFEB	1081	6285	CGA
DBDNTAG000053	ADDNTAG002620	Dn-Dn	TTCTTTTTAGATGTCGCGAGCTGCG	CAAAGTCATCAGGTGAATAATAATG	5	7942	9713	TFEB	54732	6100	TMED9
DBDNTAG000053	ADDNTAG002632	Dn-Dn	TTCTTTTTAGATGTCGCGAGCTGCG	TGCCCCCCACAGAGTATACCTCATA	10	7942	9713	TFEB	2639	7938	GCDH
DBDNTAG000053	ADDNTAG002637	Dn-Dn	TTCTTTTTAGATGTCGCGAGCTGCG	CCTCATACATTCTCCGCCAGTTCCC	5	7942	9713	TFEB	57568	563	SIPA1L2
DBDNTAG000053	ADDNTAG002640	Dn-Dn	TTCTTTTTAGATGTCGCGAGCTGCG	TGTTCTTGGGTAATATTGACTATAA	19	7942	9713	TFEB	192666	71953	KRT24
DBDNTAG000053	ADDNTAG002642	Dn-Dn	TTCTTTTTAGATGTCGCGAGCTGCG	CGCCTACGTATCGCCCACGTTTGAT	2	7942	9713	TFEB	23126	10876	POGZ
DBDNTAG000053	ADDNTAG002648	Dn-Dn	TTCTTTTTAGATGTCGCGAGCTGCG	TTTGACCTACCCCGAACGCAATGGA	6	7942	9713	TFEB	84193	8806	SETD3
DBDNTAG000053	ADDNTAG002650	Dn-Dn	TTCTTTTTAGATGTCGCGAGCTGCG	CCAGCTCACCACACATGTAAATGCT	3	7942	9713	TFEB	410	7320	ARSA
DBDNTAG000053	ADDNTAG002653	Dn-Dn	TTCTTTTTAGATGTCGCGAGCTGCG	CAGCTACGCACCAACCCCTATTCCC	1	7942	9713	TFEB	64928	12298	MRPL14
DBDNTAG000053	ADDNTAG002663	Dn-Dn	TTCTTTTTAGATGTCGCGAGCTGCG	CCAATTGAAAATGCACATAAATTTC	7	7942	9713	TFEB	2898	10247	GRIK2
DBDNTAG000053	ADDNTAG002664	Dn-Dn	TTCTTTTTAGATGTCGCGAGCTGCG	CTGTCCGCTACGGTAATTGGGTACC	4	7942	9713	TFEB	605	53866	BCL7A
DBDNTAG000053	ADDNTAG002670	Dn-Dn	TTCTTTTTAGATGTCGCGAGCTGCG	CTCAACTTTAAACGCCTCAAGCAGT	1	7942	9713	TFEB	55716	248	LMBR1L
DBDNTAG000053	ADDNTAG002673	Dn-Dn	TTCTTTTTAGATGTCGCGAGCTGCG	GTGCGACGCTTCAGAGGTATTCAAT	73	7942	9713	TFEB	64170	5439	CARD9
DBDNTAG000053	ADDNTAG002675	Dn-Dn	TTCTTTTTAGATGTCGCGAGCTGCG	ACGACATTGCAGCACATAAGTCCGA	11	7942	9713	TFEB	84866	11720	TMEM25
DBDNTAG000053	ADDNTAG002676	Dn-Dn	TTCTTTTTAGATGTCGCGAGCTGCG	GCTTCTTAACACGGGCGTATCTGGG	2	7942	9713	TFEB	5546	2895	PRCC
DBDNTAG000053	ADDNTAG002682	Dn-Dn	TTCTTTTTAGATGTCGCGAGCTGCG	CATACGAGACAAACACAACGTAGTT	10	7942	9713	TFEB	705	4527	BYSL
DBDNTAG000053	ADDNTAG002683	Dn-Dn	TTCTTTTTAGATGTCGCGAGCTGCG	GTGCTATTAAAGACCCACTTGGCCC	9	7942	9713	TFEB	28619	70976
DBDNTAG000053	ADDNTAG002686	Dn-Dn	TTCTTTTTAGATGTCGCGAGCTGCG	AGCCAAACAACCACCCCTACATCTG	10	7942	9713	TFEB	29844	3331	TFPT
DBDNTAG000053	ADDNTAG002689	Dn-Dn	TTCTTTTTAGATGTCGCGAGCTGCG	AGTAGTGCAGAGATGGATTAAACCA	1	7942	9713	TFEB	284058	4890	KANSL1
DBDNTAG000053	ADDNTAG002696	Dn-Dn	TTCTTTTTAGATGTCGCGAGCTGCG	ATCTGGCGTCGCAATATGCGTACAA	12	7942	9713	TFEB	221074	54160	SLC39A12
DBDNTAG000053	ADDNTAG002697	Dn-Dn	TTCTTTTTAGATGTCGCGAGCTGCG	CAAAGTGCGTTGGGTCCGTGTGGTT	5	7942	9713	TFEB	3434	5803	IFIT1
DBDNTAG000053	ADDNTAG002700	Dn-Dn	TTCTTTTTAGATGTCGCGAGCTGCG	CACAACAACCGCAGATGGTTTGCTA	2	7942	9713	TFEB	3673
DBDNTAG000053	ADDNTAG002706	Dn-Dn	TTCTTTTTAGATGTCGCGAGCTGCG	ACCCACATCCACACGCCGTCGCAGT	12	7942	9713	TFEB	59277	3050	NTN4
DBDNTAG000053	ADDNTAG002707	Dn-Dn	TTCTTTTTAGATGTCGCGAGCTGCG	CTCCCCGTGAACGTGCTTGTAAATG	1	7942	9713	TFEB	27043	71242	PELP1
DBDNTAG000053	ADDNTAG002710	Dn-Dn	TTCTTTTTAGATGTCGCGAGCTGCG	TGGCGGCGTACTTTTTTCGCAAACT	34	7942	9713	TFEB	27132	8479	CPNE7
DBDNTAG000053	ADDNTAG002729	Dn-Dn	TTCTTTTTAGATGTCGCGAGCTGCG	TGCCATCTATCGTGGCCGGGAAACT	14	7942	9713	TFEB	91452	9758	ACBD5
DBDNTAG000053	ADDNTAG002732	Dn-Dn	TTCTTTTTAGATGTCGCGAGCTGCG	ACGGCATATCCAAACTTTTTTTGCC	4	7942	9713	TFEB	79165	7646	LENG1
DBDNTAG000053	ADDNTAG002736	Dn-Dn	TTCTTTTTAGATGTCGCGAGCTGCG	TCGTCATTATCTACATGACACTGCG	4	7942	9713	TFEB	10092	13300	ARPC5
DBDNTAG000053	ADDNTAG002745	Dn-Dn	TTCTTTTTAGATGTCGCGAGCTGCG	TTAATAGACGGGGTCGCAACCCAAC	1	7942	9713	TFEB	7850	10293	IL1R2
DBDNTAG000053	ADDNTAG002751	Dn-Dn	TTCTTTTTAGATGTCGCGAGCTGCG	ACCCTTTCCACTTCCACCCTTATCA	6	7942	9713	TFEB	28619	70976
DBDNTAG000053	ADDNTAG002756	Dn-Dn	TTCTTTTTAGATGTCGCGAGCTGCG	GCACTGCTTCGCCTCCCCGATATTC	5	7942	9713	TFEB	7568	55264	ZNF20
DBDNTAG000053	ADDNTAG002759	Dn-Dn	TTCTTTTTAGATGTCGCGAGCTGCG	TATCCAGTCCTCATGTCCTCCCGAC	2	7942	9713	TFEB	10218	3771	ANGPTL7
DBDNTAG000053	ADDNTAG002767	Dn-Dn	TTCTTTTTAGATGTCGCGAGCTGCG	GTCGCATAAACGGACAAGGTCATCA	3	7942	9713	TFEB	27043	71242	PELP1
DBDNTAG000053	ADDNTAG002769	Dn-Dn	TTCTTTTTAGATGTCGCGAGCTGCG	AATGTGCGCGCATAAAATCACAAAT	11	7942	9713	TFEB	155038	52842	GIMAP8
DBDNTAG000053	ADDNTAG002770	Dn-Dn	TTCTTTTTAGATGTCGCGAGCTGCG	CGAAGATTGCCCCCTCTCCACGATA	1	7942	9713	TFEB	7691	53066	ZNF132
DBDNTAG000053	ADDNTAG002776	Dn-Dn	TTCTTTTTAGATGTCGCGAGCTGCG	ATGTATTACCCTTCCACAATTCGAC	2	7942	9713	TFEB	84124	11750	ZNF394
DBDNTAG000053	ADDNTAG002780	Dn-Dn	TTCTTTTTAGATGTCGCGAGCTGCG	ACTTAACTAAAACAAAGCTTACATT	6	7942	9713	TFEB	8110	10925	DPF3
DBDNTAG000053	ADDNTAG002784	Dn-Dn	TTCTTTTTAGATGTCGCGAGCTGCG	ACGGCGGCCACCTCTTCATGTATCT	6	7942	9713	TFEB	26099	12289	SZRD1
DBDNTAG000053	ADDNTAG002785	Dn-Dn	TTCTTTTTAGATGTCGCGAGCTGCG	TCCATAAATAGTCTATCGAGAGAAG	6	7942	9713	TFEB	147686	53566	ZNF418
DBDNTAG000053	ADDNTAG002788	Dn-Dn	TTCTTTTTAGATGTCGCGAGCTGCG	CAGCCCTGCAAAAAAGCCCGATAAT	5	7942	9713	TFEB	92591	71590	ASB16
DBDNTAG000053	ADDNTAG002795	Dn-Dn	TTCTTTTTAGATGTCGCGAGCTGCG	CCGGGCCTCATCCACACACTCGCAC	1	7942	9713	TFEB	5727	14122	PTCH1
DBDNTAG000053	ADDNTAG002797	Dn-Dn	TTCTTTTTAGATGTCGCGAGCTGCG	GTCAAACGCACTTCTAATGATTCGG	2	7942	9713	TFEB	25973	6863	PARS2
DBDNTAG000053	ADDNTAG002802	Dn-Dn	TTCTTTTTAGATGTCGCGAGCTGCG	TCCGGGCCGACATCAACTCCTCCCC	20	7942	9713	TFEB	5700	4018	PSMC1
DBDNTAG000053	ADDNTAG002808	Dn-Dn	TTCTTTTTAGATGTCGCGAGCTGCG	CAATCGTATACTCCACTGGCCCAAA	7	7942	9713	TFEB	55323	5028	LARP6
DBDNTAG000053	ADDNTAG002815	Dn-Dn	TTCTTTTTAGATGTCGCGAGCTGCG	GGGGCGTCCATCGAACTTCACACCG	6	7942	9713	TFEB	3516	14737	RBPJ
DBDNTAG000053	ADDNTAG002816	Dn-Dn	TTCTTTTTAGATGTCGCGAGCTGCG	AAAACCCTTGCTCTAATGGCGTGTA	10	7942	9713	TFEB	283673	71778
DBDNTAG000053	ADDNTAG002817	Dn-Dn	TTCTTTTTAGATGTCGCGAGCTGCG	AAGCTCCAACCACCCAACCAAAATC	1	7942	9713	TFEB	54815	6923	GATAD2A
DBDNTAG000053	ADDNTAG002818	Dn-Dn	TTCTTTTTAGATGTCGCGAGCTGCG	TAGTGCTGACGCAAAGGCAATACTA	13	7942	9713	TFEB	22879	12672	MON1B
DBDNTAG000053	ADDNTAG002820	Dn-Dn	TTCTTTTTAGATGTCGCGAGCTGCG	GGCAGGACGTTCCCGAAAAGGCTTC	2	7942	9713	TFEB	123355	8759	LRRC28
DBDNTAG000053	ADDNTAG002823	Dn-Dn	TTCTTTTTAGATGTCGCGAGCTGCG	AATCTCTCGTACTAGATCGAACCAA	8	7942	9713	TFEB	145482	10905	PTGR2
DBDNTAG000053	ADDNTAG002824	Dn-Dn	TTCTTTTTAGATGTCGCGAGCTGCG	AGGTCTCTTCATTCCGTGAAAGCG	7	7942	9713	TFEB	10380	70921	BPNT1
DBDNTAG000053	ADDNTAG002831	Dn-Dn	TTCTTTTTAGATGTCGCGAGCTGCG	GGAATGAGTCTGAATCAAACACCTC	1	7942	9713	TFEB	9517	4339	SPTLC2
DBDNTAG000053	ADDNTAG002832	Dn-Dn	TTCTTTTTAGATGTCGCGAGCTGCG	CACAACATACTCGCTCATGCTCAAC	9	7942	9713	TFEB	826	3209	CAPNS1
DBDNTAG000053	ADDNTAG002835	Dn-Dn	TTCTTTTTAGATGTCGCGAGCTGCG	CGAAGTGGACGCCCACAGTTATGAC	20	7942	9713	TFEB	6039	13086	RNASE6
DBDNTAG000053	ADDNTAG002843	Dn-Dn	TTCTTTTTAGATGTCGCGAGCTGCG	CCACATCAGTCGGGAACCTATATCT	11	7942	9713	TFEB	402	7933	ARL2
DBDNTAG000053	ADDNTAG002844	Dn-Dn	TTCTTTTTAGATGTCGCGAGCTGCG	GACCCGATGCGACAAATGTGTAGAG	5	7942	9713	TFEB	59343	11350	SENP2
DBDNTAG000053	ADDNTAG002845	Dn-Dn	TTCTTTTTAGATGTCGCGAGCTGCG	GGCGGATTTTCACGCTTACCGCCGC	12	7942	9713	TFEB	10791	12894	VAMP5
DBDNTAG000053	ADDNTAG002848	Dn-Dn	TTCTTTTTAGATGTCGCGAGCTGCG	ATCCGTCGTCCACCGACACCCTCA	3	7942	9713	TFEB	6253	7327	RTN2
DBDNTAG000053	ADDNTAG002850	Dn-Dn	TTCTTTTTAGATGTCGCGAGCTGCG	ATCGACATTACGCGTGCATATAAT	2	7942	9713	TFEB	55195	54249	C14orf105
DBDNTAG000053	ADDNTAG002851	Dn-Dn	TTCTTTTTAGATGTCGCGAGCTGCG	AAAGACAGCCTCACACACGAGGCCT	3	7942	9713	TFEB	79905	11548	TMC7
DBDNTAG000053	ADDNTAG002853	Dn-Dn	TTCTTTTTAGATGTCGCGAGCTGCG	CTTACCAACTGCCTCTGAACTCGCA	1	7942	9713	TFEB	55715	4240	DOK4
DBDNTAG000053	ADDNTAG002857	Dn-Dn	TTCTTTTTAGATGTCGCGAGCTGCG	GCCCTTAGACGTAAGCGAGGGTGCG	3	7942	9713	TFEB	7329	3129	UBE2I
DBDNTAG000053	ADDNTAG002858	Dn-Dn	TTCTTTTTAGATGTCGCGAGCTGCG	ACAAAGAGGATTTCAGCAGAACGGG	2	7942	9713	TFEB	90316	54071	TGIF2LX
DBDNTAG000053	ADDNTAG002861	Dn-Dn	TTCTTTTTAGATGTCGCGAGCTGCG	ACAGACATGGAAACCGGCACTTAAC	2	7942	9713	TFEB	752014
DBDNTAG000053	ADDNTAG002864	Dn-Dn	TTCTTTTTAGATGTCGCGAGCTGCG	CTCCTCGGGCGCGCCGTGAGCACCC	2	7942	9713	TFEB	84140	53030	FAM161A
DBDNTAG000053	ADDNTAG002871	Dn-Dn	TTCTTTTTAGATGTCGCGAGCTGCG	ATTCGCTATATCTCCTATGTGACTT	2	7942	9713	TFEB	81855	3299	SFXN3
DBDNTAG000053	ADDNTAG002874	Dn-Dn	TTCTTTTTAGATGTCGCGAGCTGCG	CCCTGCTTCCTACAGCGTAGCACAG	19	7942	9713	TFEB	5530	8407	PPP3CA
DBDNTAG000053	ADDNTAG002875	Dn-Dn	TTCTTTTTAGATGTCGCGAGCTGCG	CCACAAGAGCCGGGCAGCTCGACCG	2	7942	9713	TFEB	9751	10217	SNPH
DBDNTAG000053	ADDNTAG002876	Dn-Dn	TTCTTTTTAGATGTCGCGAGCTGCG	CCCCGCCCTATACTGAAGTGCACAC	2	7942	9713	TFEB	7432	6418	VIP
DBDNTAG000053	ADDNTAG002885	Dn-Dn	TTCTTTTTAGATGTCGCGAGCTGCG	TGCAACCGAACCAGTTTTGCTTGGG	2	7942	9713	TFEB	25797	11617	QPCT
DBDNTAG000053	ADDNTAG002888	Dn-Dn	TTCTTTTTAGATGTCGCGAGCTGCG	CCCTACTTTACTATTTAGAGCCTGA	2	7942	9713	TFEB	7555	157	CNBP
DBDNTAG000053	ADDNTAG002890	Dn-Dn	TTCTTTTTAGATGTCGCGAGCTGCG	TAGCTGACCTGGCCAGTGGATGTTA	2	7942	9713	TFEB	1500	392	CTNND1
DBDNTAG000053	ADDNTAG002897	Dn-Dn	TTCTTTTTAGATGTCGCGAGCTGCG	ACACGAGCCCTGGTAAGGGGGACAA	1	7942	9713	TFEB	7091	71394	TLE4
DBDNTAG000053	ADDNTAG002903	Dn-Dn	TTCTTTTTAGATGTCGCGAGCTGCG	GCCACCCCCCCCGCCTCGCGCCATC	1	7942	9713	TFEB	90506	6554	LRRC46
DBDNTAG000053	ADDNTAG002904	Dn-Dn	TTCTTTTTAGATGTCGCGAGCTGCG	CGAACCACCTCTTATGCGATCTAGC	12	7942	9713	TFEB	9906	53536	SLC35E2
DBDNTAG000053	ADDNTAG002910	Dn-Dn	TTCTTTTTAGATGTCGCGAGCTGCG	GGCCGCCACATTGGCACTTGTGGA	1	7942	9713	TFEB	23633	778	KPNA6
DBDNTAG000053	ADDNTAG002911	Dn-Dn	TTCTTTTTAGATGTCGCGAGCTGCG	CCCGCAGGCCCAGTCTACACATCGG	3	7942	9713	TFEB	80022	8365
DBDNTAG000053	ADDNTAG002919	Dn-Dn	TTCTTTTTAGATGTCGCGAGCTGCG	CAAGTCGATGTGCAACTGTCAACAT	9	7942	9713	TFEB	55356	1228	SLC22A15
DBDNTAG000053	ADDNTAG002925	Dn-Dn	TTCTTTTTAGATGTCGCGAGCTGCG	TAGTCTGGTCTATACGGTTGCACGG	1	7942	9713	TFEB	6811	4056	STX5
DBDNTAG000053	ADDNTAG002929	Dn-Dn	TTCTTTTTAGATGTCGCGAGCTGCG	CCGGACCTTGTTCAATCGTAGGACC	8	7942	9713	TFEB	6039	13086	RNASE6
DBDNTAG000053	ADDNTAG002931	Dn-Dn	TTCTTTTTAGATGTCGCGAGCTGCG	GAAATTCCAGACAAACGAGAAACGCTACATCAATTAAGAAT	3	7942	9713	TFEB	23522	70282	MYST4
DBDNTAG000053	ADDNTAG002933	Dn-Dn	TTCTTTTTAGATGTCGCGAGCTGCG	TAATTCCAAAAAACGTTTGCACGCC	3	7942	9713	TFEB	51465	6225	UBE2J1
DBDNTAG000053	ADDNTAG002937	Dn-Dn	TTCTTTTTAGATGTCGCGAGCTGCG	ACCGAATAAGCGGTAAACGGTATTT	4	7942	9713	TFEB	5162	3174	PDHB
DBDNTAG000053	ADDNTAG002938	Dn-Dn	TTCTTTTTAGATGTCGCGAGCTGCG	CGCCTCCGCTGCTCGAGGAGCGGCC	4	7942	9713	TFEB	143879	54191	KBTBD3
DBDNTAG000053	ADDNTAG002940	Dn-Dn	TTCTTTTTAGATGTCGCGAGCTGCG	GCAAAACCCTGACAAGTTATGAACT	28	7942	9713	TFEB	7267	70310	TTC3
DBDNTAG000053	ADDNTAG002943	Dn-Dn	TTCTTTTTAGATGTCGCGAGCTGCG	GATCACACAAAGACCCATGAATAAT	8	7942	9713	TFEB	5564	693	PRKAB1
DBDNTAG000053	ADDNTAG002947	Dn-Dn	TTCTTTTTAGATGTCGCGAGCTGCG	CCTCCCCCTCTGGCGTTATGTCTGA	2	7942	9713	TFEB	7071	2992	KLF10
DBDNTAG000053	ADDNTAG002948	Dn-Dn	TTCTTTTTAGATGTCGCGAGCTGCG	CCGAACGCTTATTCTCACTGATAAA	4	7942	9713	TFEB	786	53774	CACNG1
DBDNTAG000053	ADDNTAG002954	Dn-Dn	TTCTTTTTAGATGTCGCGAGCTGCG	ATTGAAGACATGAGGTAGACGATTA	11	7942	9713	TFEB	5364	56437	PLXNB1
DBDNTAG000053	ADDNTAG002955	Dn-Dn	TTCTTTTTAGATGTCGCGAGCTGCG	CCCGTCTAATTTGGCCGGCTACGTC	2	7942	9713	TFEB	27004	13575
DBDNTAG000053	ADDNTAG002957	Dn-Dn	TTCTTTTTAGATGTCGCGAGCTGCG	TGGCGCCGCCTAGCCCCCTCCTTCA	17	7942	9713	TFEB	3481	5345	IGF2
DBDNTAG000053	ADDNTAG002958	Dn-Dn	TTCTTTTTAGATGTCGCGAGCTGCG	TCAAGTTGTTTGTAGCGGAAGAGAG	14	7942	9713	TFEB	55165	4717	CEP55
DBDNTAG000053	ADDNTAG002962	Dn-Dn	TTCTTTTTAGATGTCGCGAGCTGCG	TAGAATTTTGGCTCTACTCGAGCGC	2	7942	9713	TFEB	653240	54354	KRTAP4-11
DBDNTAG000053	ADDNTAG002972	Dn-Dn	TTCTTTTTAGATGTCGCGAGCTGCG	GCCAGCTACAATGCTCCGCTCAAAG	3	7942	9713	TFEB	9918	9542	NCAPD2
DBDNTAG000053	ADDNTAG002976	Dn-Dn	TTCTTTTTAGATGTCGCGAGCTGCG	GATCAGGTCGAGCGAGTTCCAATTG	9	7942	9713	TFEB	26031	754	OSBPL3
DBDNTAG000053	ADDNTAG002984	Dn-Dn	TTCTTTTTAGATGTCGCGAGCTGCG	CCGGCTAGAAACTCGAAGCGATGCA	5	7942	9713	TFEB	1645	3065	AKR1C1
DBDNTAG000053	ADDNTAG002989	Dn-Dn	TTCTTTTTAGATGTCGCGAGCTGCG	TCCTCGTATAATAGTACCTGTATTT	3	7942	9713	TFEB	9491	9264	PSMF1
DBDNTAG000053	ADDNTAG002994	Dn-Dn	TTCTTTTTAGATGTCGCGAGCTGCG	TTAATACAGCAATTCGCAGGGTGTA	5	7942	9713	TFEB	5727	14122	PTCH1
DBDNTAG000053	ADDNTAG002999	Dn-Dn	TTCTTTTTAGATGTCGCGAGCTGCG	CTTGCAACATAGGAAAGAAAACCCT	23	7942	9713	TFEB	6821	71191	SUOX
DBDNTAG000053	ADDNTAG003015	Dn-Dn	TTCTTTTTAGATGTCGCGAGCTGCG	TCCGTGGCGCTCACGATTTGTACCC	3	7942	9713	TFEB	5995	2877	RGR
DBDNTAG000053	ADDNTAG003016	Dn-Dn	TTCTTTTTAGATGTCGCGAGCTGCG	CCGCCCAACGGGGGTCGTCACGTTG	3	7942	9713	TFEB	60561	14421	RINT1
DBDNTAG000053	ADDNTAG003021	Dn-Dn	TTCTTTTTAGATGTCGCGAGCTGCG	ATAAGATAAAATAATGCGCTAAGAA	19	7942	9713	TFEB	3053	2023	SERPIND1
DBDNTAG000053	ADDNTAG003025	Dn-Dn	TTCTTTTTAGATGTCGCGAGCTGCG	GCTGCCCGCATCCCCGCTGTGCAAC	1	7942	9713	TFEB	150684	13160	COMMD1
DBDNTAG000053	ADDNTAG003028	Dn-Dn	TTCTTTTTAGATGTCGCGAGCTGCG	CTCCTCGCTTAGCTCGAACACCGTA	14	7942	9713	TFEB	6472	617	SHMT2
DBDNTAG000053	ADDNTAG003037	Dn-Dn	TTCTTTTTAGATGTCGCGAGCTGCG	TGGCCCATGATTCGCCTATTGTACA	5	7942	9713	TFEB	604	53151	BCL6
DBDNTAG000053	ADDNTAG003050	Dn-Dn	TTCTTTTTAGATGTCGCGAGCTGCG	GTCCCCTCCACCTCACCCACTCCCA	3	7942	9713	TFEB	254531	71307	LPCAT4
DBDNTAG000053	ADDNTAG003059	Dn-Dn	TTCTTTTTAGATGTCGCGAGCTGCG	TCTAACCATCACAGCCAAGAACTTC	2	7942	9713	TFEB	80173	70987	IFT74
DBDNTAG000053	ADDNTAG003062	Dn-Dn	TTCTTTTTAGATGTCGCGAGCTGCG	AGTGGTAATCACAGTATTGCTACAC	5	7942	9713	TFEB	6182	4682	MRPL12
DBDNTAG000053	ADDNTAG003064	Dn-Dn	TTCTTTTTAGATGTCGCGAGCTGCG	ACTCTTCAAGATTACAACCCACCTT	20	7942	9713	TFEB	482	54310	ATP1B2
DBDNTAG000053	ADDNTAG003066	Dn-Dn	TTCTTTTTAGATGTCGCGAGCTGCG	GGGTGTGTCATTGTATTTTTCAAGA	6	7942	9713	TFEB	84545	11049	MRPL43
DBDNTAG000053	ADDNTAG003067	Dn-Dn	TTCTTTTTAGATGTCGCGAGCTGCG	ACGCAGCGGCACACCTTGAAAGATG	8	7942	9713	TFEB	8693	2338	GALNT4
DBDNTAG000053	ADDNTAG003070	Dn-Dn	TTCTTTTTAGATGTCGCGAGCTGCG	ATACCCACGTTTATTACACAGCGTA	1	7942	9713	TFEB	23678	1003	DKFZp781N0293
DBDNTAG000053	ADDNTAG003078	Dn-Dn	TTCTTTTTAGATGTCGCGAGCTGCG	CACAGCCACCTAAAAAACCCTCGCC	24	7942	9713	TFEB	3704	6905	ITPA
DBDNTAG000053	ADDNTAG003092	Dn-Dn	TTCTTTTTAGATGTCGCGAGCTGCG	GTTTCATAGCTTTAAACTCAGAAGT	12	7942	9713	TFEB	11022	9967	TDRKH
DBDNTAG000053	ADDNTAG003095	Dn-Dn	TTCTTTTTAGATGTCGCGAGCTGCG	GGTCGTCTTGCCGCGCGTTAGGCCC	2	7942	9713	TFEB	1536	10009	CYBB
DBDNTAG000053	ADDNTAG003100	Dn-Dn	TTCTTTTTAGATGTCGCGAGCTGCG	AGAAGACATGTCCGGCTATTAACAC	2	7942	9713	TFEB	29115	5269	SAP30BP
DBDNTAG000053	ADDNTAG003103	Dn-Dn	TTCTTTTTAGATGTCGCGAGCTGCG	TGAGAACCATCGGTGCTTTGAATTC	1	7942	9713	TFEB	4176	6643	MCM7
DBDNTAG000053	ADDNTAG003109	Dn-Dn	TTCTTTTTAGATGTCGCGAGCTGCG	GCATTTACGGCTGTTCGCTCTCTAT	3	7942	9713	TFEB	113278	6168	SLC52A3
DBDNTAG000053	ADDNTAG003112	Dn-Dn	TTCTTTTTAGATGTCGCGAGCTGCG	TCTACCACAGCTCCATTCTACGTAT	25	7942	9713	TFEB	2629	2	GBA
DBDNTAG000053	ADDNTAG003117	Dn-Dn	TTCTTTTTAGATGTCGCGAGCTGCG	CGTCGCTAATAGATACCGAGGAATC	3	7942	9713	TFEB	599	53726	BCL2L2
DBDNTAG000053	ADDNTAG003129	Dn-Dn	TTCTTTTTAGATGTCGCGAGCTGCG	AACCACAAGAAAGCATCAGTTAGCA	2	7942	9713	TFEB	4089	4687	SMAD4
DBDNTAG000053	ADDNTAG003130	Dn-Dn	TTCTTTTTAGATGTCGCGAGCTGCG	CCAGCATACACTCCTAAGATGACCT	10	7942	9713	TFEB	572	3706	BAD
DBDNTAG000053	ADDNTAG003132	Dn-Dn	TTCTTTTTAGATGTCGCGAGCTGCG	ACCATCCTTCGTTTTCCCTTGACTC	4	7942	9713	TFEB	26539	54703	OR10H1
DBDNTAG000053	ADDNTAG003133	Dn-Dn	TTCTTTTTAGATGTCGCGAGCTGCG	CCCTGTCCACAGCGAAATTTCATGC	6	7942	9713	TFEB	387496	55005	RASL11A
DBDNTAG000053	ADDNTAG003134	Dn-Dn	TTCTTTTTAGATGTCGCGAGCTGCG	GATATGCTTTATCTACTTCTGGTAA	16	7942	9713	TFEB	51478	5644	HSD17B7
DBDNTAG000053	ADDNTAG003139	Dn-Dn	TTCTTTTTAGATGTCGCGAGCTGCG	CATCTGTTCTCATCGACACCTAAAC	3	7942	9713	TFEB	8973	7713	CHRNA6
DBDNTAG000053	ADDNTAG003141	Dn-Dn	TTCTTTTTAGATGTCGCGAGCTGCG	TACTCGATGATAAGAAGTTACAAAC	5	7942	9713	TFEB	11022	9967	TDRKH
DBDNTAG000053	ADDNTAG003143	Dn-Dn	TTCTTTTTAGATGTCGCGAGCTGCG	CTACCCACTCTCGACGTACTACGTA	4	7942	9713	TFEB	7157	3774	TP53
DBDNTAG000053	ADDNTAG003145	Dn-Dn	TTCTTTTTAGATGTCGCGAGCTGCG	CAATATCACTAAGACCACGAAGATT	5	7942	9713	TFEB	5132
DBDNTAG000053	ADDNTAG003146	Dn-Dn	TTCTTTTTAGATGTCGCGAGCTGCG	CAAGCTTTACAACAGAGCTCGTTAG	4	7942	9713	TFEB	7473
DBDNTAG000053	ADDNTAG003149	Dn-Dn	TTCTTTTTAGATGTCGCGAGCTGCG	CGTTCTGAGAAAAAGGAAAACTGAT	3	7942	9713	TFEB	7780	4862	SLC30A2
DBDNTAG000053	ADDNTAG003150	Dn-Dn	TTCTTTTTAGATGTCGCGAGCTGCG	TTTTCTAACCTCTTACTATCGTCCT	11	7942	9713	TFEB	6285	3757	S100B
DBDNTAG000053	ADDNTAG003153	Dn-Dn	TTCTTTTTAGATGTCGCGAGCTGCG	CACATCAACGCCGAGACATGT	4	7942	9713	TFEB	3595	71843	IL12RB2
DBDNTAG000053	ADDNTAG003160	Dn-Dn	TTCTTTTTAGATGTCGCGAGCTGCG	CTATGAAATCCCCCGACGTGCTAAA	2	7942	9713	TFEB	93986	12845	FOXP2
DBDNTAG000053	ADDNTAG003162	Dn-Dn	TTCTTTTTAGATGTCGCGAGCTGCG	CCGACCTCGTAAGGCTTCCCGCCCA	7	7942	9713	TFEB	84061	10861	MAGT1
DBDNTAG000053	ADDNTAG003167	Dn-Dn	TTCTTTTTAGATGTCGCGAGCTGCG	ACGGCGCCGGGGCGATCTTCCGGCC	5	7942	9713	TFEB	400506	72116	KNOP1
DBDNTAG000053	ADDNTAG003168	Dn-Dn	TTCTTTTTAGATGTCGCGAGCTGCG	CCACCGTGGCTTGGTGACTGCCCTA	7	7942	9713	TFEB	2963	3291	GTF2F2
DBDNTAG000053	ADDNTAG003170	Dn-Dn	TTCTTTTTAGATGTCGCGAGCTGCG	TGACTTTAACTATGGGTATGGCGAC	6	7942	9713	TFEB	9402	8327	GRAP2
DBDNTAG000053	ADDNTAG003172	Dn-Dn	TTCTTTTTAGATGTCGCGAGCTGCG	CTGACTTTTCACAAAATTTGTGTGA	6	7942	9713	TFEB	10817	2917	FRS3
DBDNTAG000053	ADDNTAG003178	Dn-Dn	TTCTTTTTAGATGTCGCGAGCTGCG	AAGTGCGTTACGCGGATTAGCTGTT	13	7942	9713	TFEB	5624	8500	PROC
DBDNTAG000053	ADDNTAG003180	Dn-Dn	TTCTTTTTAGATGTCGCGAGCTGCG	TATACCAACGATACGTTCGATTGGT	15	7942	9713	TFEB	6487	11593	ST3GAL3
DBDNTAG000053	ADDNTAG003184	Dn-Dn	TTCTTTTTAGATGTCGCGAGCTGCG	TGGTTAAGTGTACAGTCAAACAATC	4	7942	9713	TFEB	3927	1096	LASP1
DBDNTAG000053	ADDNTAG003189	Dn-Dn	TTCTTTTTAGATGTCGCGAGCTGCG	GAGCTGCAGAGGTTCTTCCGAGGGG	20	7942	9713	TFEB	158234	10858	TRMT10B
DBDNTAG000053	ADDNTAG003200	Dn-Dn	TTCTTTTTAGATGTCGCGAGCTGCG	TAGTTCACCGTCCCGGTGCTACTTA	2	7942	9713	TFEB	29992	12916	PILRA
DBDNTAG000053	ADDNTAG003201	Dn-Dn	TTCTTTTTAGATGTCGCGAGCTGCG	TGAGGCACGATCGGTACGTTTGAGG	6	7942	9713	TFEB	10485
DBDNTAG000053	ADDNTAG003203	Dn-Dn	TTCTTTTTAGATGTCGCGAGCTGCG	CATAATCGACAGTTCAAAGTCATTT	4	7942	9713	TFEB	10268	11921	RAMP3
DBDNTAG000053	ADDNTAG003208	Dn-Dn	TTCTTTTTAGATGTCGCGAGCTGCG	CCAGCCCTCCCCAACCCCAACGAAA	2	7942	9713	TFEB	4147	2928	MATN2
DBDNTAG000053	ADDNTAG003209	Dn-Dn	TTCTTTTTAGATGTCGCGAGCTGCG	TGTCCTGGTCGCAGCGATCGCTAGA	2	7942	9713	TFEB	51100	4480	SH3GLB1
DBDNTAG000053	ADDNTAG003211	Dn-Dn	TTCTTTTTAGATGTCGCGAGCTGCG	CACCTTCACGTTACAATATCTTCTC	2	7942	9713	TFEB	728215	70887	FAM155A
DBDNTAG000053	ADDNTAG003213	Dn-Dn	TTCTTTTTAGATGTCGCGAGCTGCG	AATGAAAGGATCTAACTCCGCGGGG	5	7942	9713	TFEB	752014
DBDNTAG000053	ADDNTAG003219	Dn-Dn	TTCTTTTTAGATGTCGCGAGCTGCG	ACGAAATCATCAGAATAAAGGGACA	9	7942	9713	TFEB	10589	6867	DRAP1
DBDNTAG000053	ADDNTAG003224	Dn-Dn	TTCTTTTTAGATGTCGCGAGCTGCG	ACTAAGAACAATGCAACAAAACACA	2	7942	9713	TFEB	1879	11153	EBF1
DBDNTAG000053	ADDNTAG003226	Dn-Dn	TTCTTTTTAGATGTCGCGAGCTGCG	CGGGCCCCCAGCATTACTGGCGCAA	34	7942	9713	TFEB	57696	1725	DDX55
DBDNTAG000053	ADDNTAG003230	Dn-Dn	TTCTTTTTAGATGTCGCGAGCTGCG	CCCCCTTCTCATCCTATTCACGCGA	4	7942	9713	TFEB	259289	54213	TAS2R43
DBDNTAG000053	ADDNTAG003232	Dn-Dn	TTCTTTTTAGATGTCGCGAGCTGCG	CCACACTGCGTGCATTGCCCTGCGA	1	7942	9713	TFEB	9961	7592	MVP
DBDNTAG000053	ADDNTAG003233	Dn-Dn	TTCTTTTTAGATGTCGCGAGCTGCG	CGCCAGGCAGCTGTTTGGTTCGCCCGCGTAGATGA	2	7942	9713	TFEB	8292	71612	COLQ
DBDNTAG000053	ADDNTAG003234	Dn-Dn	TTCTTTTTAGATGTCGCGAGCTGCG	TGGCTTTTACGTGGTATTTGAGCAC	4	7942	9713	TFEB	2277	8353	FIGF
DBDNTAG000053	ADDNTAG003237	Dn-Dn	TTCTTTTTAGATGTCGCGAGCTGCG	GAGGTCTCACCATCAACAAATATAT	6	7942	9713	TFEB	6934	9999	TCF7L2
DBDNTAG000053	ADDNTAG003239	Dn-Dn	TTCTTTTTAGATGTCGCGAGCTGCG	CCGCCCCAAGCAACGCAGGAACTCT	3	7942	9713	TFEB	130589	278	GALM
DBDNTAG000053	ADDNTAG003243	Dn-Dn	TTCTTTTTAGATGTCGCGAGCTGCG	ACTATATGAGATCCACAGTTACCAG	2	7942	9713	TFEB	9093	7063	DNAJA3
DBDNTAG000053	ADDNTAG003245	Dn-Dn	TTCTTTTTAGATGTCGCGAGCTGCG	TTGACCTGGCAGTAAACTTTCATAG	10	7942	9713	TFEB	7681	13561	MKRN3
DBDNTAG000053	ADDNTAG003249	Dn-Dn	TTCTTTTTAGATGTCGCGAGCTGCG	TCGAACCCAAAAGCCCAAGATTAAC	12	7942	9713	TFEB	339779	10573	PRR30
DBDNTAG000053	ADDNTAG003251	Dn-Dn	TTCTTTTTAGATGTCGCGAGCTGCG	CCGTGGGATCTTGGATTACCTAGGG	3	7942	9713	TFEB	3817	5451	KLK2
DBDNTAG000053	ADDNTAG003253	Dn-Dn	TTCTTTTTAGATGTCGCGAGCTGCG	TACTCTGTTCGCTAATTTCGGAGAG	6	7942	9713	TFEB	122945	11014	NOXRED1
DBDNTAG000053	ADDNTAG003254	Dn-Dn	TTCTTTTTAGATGTCGCGAGCTGCG	CACCCTGCACTGCGAAGCATTGGCG	1	7942	9713	TFEB	10494	5174	STK25
DBDNTAG000053	ADDNTAG003255	Dn-Dn	TTCTTTTTAGATGTCGCGAGCTGCG	CAGATTCTACTGCGCGACCGCAGT	13	7942	9713	TFEB	4747	10981	NEFL
DBDNTAG000053	ADDNTAG003266	Dn-Dn	TTCTTTTTAGATGTCGCGAGCTGCG	GGCCACATGATAGACTGTGGCATAA	4	7942	9713	TFEB	5155	9318	PDGFB
DBDNTAG000053	ADDNTAG003267	Dn-Dn	TTCTTTTTAGATGTCGCGAGCTGCG	GTCGAACACACGAAGCTTGAATACT	30	7942	9713	TFEB	2263	71073	FGFR2
DBDNTAG000053	ADDNTAG003277	Dn-Dn	TTCTTTTTAGATGTCGCGAGCTGCG	CAAAGTTGTGATAAACTGATAGCGG	7	7942	9713	TFEB	23568	3431	ARL2BP
DBDNTAG000053	ADDNTAG003279	Dn-Dn	TTCTTTTTAGATGTCGCGAGCTGCG	CAGAAATCTGTAACAGCAAAAACTA	1	7942	9713	TFEB	54550	467	NECAB2
DBDNTAG000053	ADDNTAG003283	Dn-Dn	TTCTTTTTAGATGTCGCGAGCTGCG	CCACGCCAGCTTCAGCACAGACTCA	2	7942	9713	TFEB	4068	13022	SH2D1A
DBDNTAG000053	ADDNTAG003285	Dn-Dn	TTCTTTTTAGATGTCGCGAGCTGCG	TCGATGTTTGTGGGCACCGATTCAC	13	7942	9713	TFEB	23646	8471	PLD3
DBDNTAG000053	ADDNTAG003288	Dn-Dn	TTCTTTTTAGATGTCGCGAGCTGCG	AGCGATCATACACAAATGCTTCACT	4	7942	9713	TFEB	5598	4495	MAPK7
DBDNTAG000053	ADDNTAG003298	Dn-Dn	TTCTTTTTAGATGTCGCGAGCTGCG	GGAATTTGGAAGCTGGAACGACTAG	4	7942	9713	TFEB	5916	71679	NR1B3
DBDNTAG000053	ADDNTAG003299	Dn-Dn	TTCTTTTTAGATGTCGCGAGCTGCG	TTGCTAAGGGCGTGATCACGACACA	5	7942	9713	TFEB	59348	5946	ZNF350
DBDNTAG000053	ADDNTAG003302	Dn-Dn	TTCTTTTTAGATGTCGCGAGCTGCG	CCGCTTACCAATACGAAGAACGCAT	5	7942	9713	TFEB	2941	804	GSTA4
DBDNTAG000053	ADDNTAG003305	Dn-Dn	TTCTTTTTAGATGTCGCGAGCTGCG	CCCACGGATATCCACAAGCGCTAAA	2	7942	9713	TFEB	400720	53156	ZNF772
DBDNTAG000053	ADDNTAG003307	Dn-Dn	TTCTTTTTAGATGTCGCGAGCTGCG	CCGGGCCGAGAAGTACGCGACTGAG	4	7942	9713	TFEB	26999	6848	CYFIP2
DBDNTAG000053	ADDNTAG003309	Dn-Dn	TTCTTTTTAGATGTCGCGAGCTGCG	GTAAACCCTCACCCCTTACTACGAG	40	7942	9713	TFEB	3982	13840	LIM2
DBDNTAG000053	ADDNTAG003315	Dn-Dn	TTCTTTTTAGATGTCGCGAGCTGCG	CAAAACTGTGTAAATGTGAGCGTGG	6	7942	9713	TFEB	9122	7490	SLC16A4
DBDNTAG000053	ADDNTAG003316	Dn-Dn	TTCTTTTTAGATGTCGCGAGCTGCG	AAAATGCTACATAATATAGAATACA	1	7942	9713	TFEB	55577	3233	NAGK
DBDNTAG000053	ADDNTAG003317	Dn-Dn	TTCTTTTTAGATGTCGCGAGCTGCG	TTAAGGAACCTCTGTATGATACAAG	69	7942	9713	TFEB	8463	5240	TEAD2
DBDNTAG000053	ADDNTAG003324	Dn-Dn	TTCTTTTTAGATGTCGCGAGCTGCG	TACGTTAACGCCTCTATGGACGTTC	3	7942	9713	TFEB	665	2427	BNIP3L
DBDNTAG000053	ADDNTAG003332	Dn-Dn	TTCTTTTTAGATGTCGCGAGCTGCG	TACGCCATGTCTGAGCTCCAGATTA	1	7942	9713	TFEB	153396	1882	TMEM161B
DBDNTAG000053	ADDNTAG003333	Dn-Dn	TTCTTTTTAGATGTCGCGAGCTGCG	TTCTACGCCTAGCCGCTTCGCAACT	12	7942	9713	TFEB	203054	8786	ADCK5
DBDNTAG000053	ADDNTAG003338	Dn-Dn	TTCTTTTTAGATGTCGCGAGCTGCG	GCCCACGCTCAAACATCATCAATCC	1	7942	9713	TFEB	80345	4224	ZSCAN16
DBDNTAG000053	ADDNTAG003339	Dn-Dn	TTCTTTTTAGATGTCGCGAGCTGCG	AGGACCAGAAAGTAACCCACGTCGT	5	7942	9713	TFEB	5187	9470	PER1
DBDNTAG000053	ADDNTAG003340	Dn-Dn	TTCTTTTTAGATGTCGCGAGCTGCG	TGAGTTCATTCTCCACTAACTCTTA	25	7942	9713	TFEB	50863	11807	NTM
DBDNTAG000053	ADDNTAG003341	Dn-Dn	TTCTTTTTAGATGTCGCGAGCTGCG	TATGTACAAAGTCCAACCTGGCCGT	6	7942	9713	TFEB	10096	10695	ACTR3
DBDNTAG000053	ADDNTAG003343	Dn-Dn	TTCTTTTTAGATGTCGCGAGCTGCG	TTGAACGTTTTCAGGACGTAGGTAG	3	7942	9713	TFEB	55577	3233	NAGK
DBDNTAG000053	ADDNTAG003344	Dn-Dn	TTCTTTTTAGATGTCGCGAGCTGCG	CACACACAACGTGCAGTCTAACGAA	6	7942	9713	TFEB	57654	12601	UVSSA
DBDNTAG000053	ADDNTAG003349	Dn-Dn	TTCTTTTTAGATGTCGCGAGCTGCG	CGAATACATTTTGAAGCTCTCCCTA	23	7942	9713	TFEB	8973	7713	CHRNA6
DBDNTAG000053	ADDNTAG003356	Dn-Dn	TTCTTTTTAGATGTCGCGAGCTGCG	ATCCATCTGACTCTGGTTCGCAACC	1	7942	9713	TFEB	55432	70257	YOD1
DBDNTAG000053	ADDNTAG003361	Dn-Dn	TTCTTTTTAGATGTCGCGAGCTGCG	ATGATTGCTAACCCGACGGTAAACG	7	7942	9713	TFEB	129401	11490	NUP35
DBDNTAG000053	ADDNTAG003366	Dn-Dn	TTCTTTTTAGATGTCGCGAGCTGCG	CCCTGGAGCCGGGGACGGCGACAAC	19	7942	9713	TFEB	120065	53700	OR5P2
DBDNTAG000053	ADDNTAG003368	Dn-Dn	TTCTTTTTAGATGTCGCGAGCTGCG	GGACCCTCCGGCTACTGCCGACAAA	9	7942	9713	TFEB	80063	71349	ATF7IP2
DBDNTAG000053	ADDNTAG003380	Dn-Dn	TTCTTTTTAGATGTCGCGAGCTGCG	CACCCTAAGGATACGTGTCTCGCCC	4	7942	9713	TFEB	2553	1064	GABPB1
DBDNTAG000053	ADDNTAG003383	Dn-Dn	TTCTTTTTAGATGTCGCGAGCTGCG	GAAGCAAGGTCCAATGACTGGAGTT	17	7942	9713	TFEB	284076	2303	TTLL6
DBDNTAG000053	ADDNTAG003386	Dn-Dn	TTCTTTTTAGATGTCGCGAGCTGCG	CGGACAATTTCTGGTCCCGTTTGTC	19	7942	9713	TFEB	4779	3011	NFE2L1
DBDNTAG000053	ADDNTAG003390	Dn-Dn	TTCTTTTTAGATGTCGCGAGCTGCG	ACATGAGATGGTATGCGTGAGAAAC	3	7942	9713	TFEB	85403	10507	EAF1
DBDNTAG000053	ADDNTAG003392	Dn-Dn	TTCTTTTTAGATGTCGCGAGCTGCG	GTTGATATTATTACTGCTTAAAAAA	16	7942	9713	TFEB	5367	1160	PMCH
DBDNTAG000053	ADDNTAG003393	Dn-Dn	TTCTTTTTAGATGTCGCGAGCTGCG	GAACTCAAAAGAAAGCTCAACGTGA	1	7942	9713	TFEB	448834
DBDNTAG000053	ADDNTAG003394	Dn-Dn	TTCTTTTTAGATGTCGCGAGCTGCG	TTGCCACCTATTAACCCCCGGCAGC	11	7942	9713	TFEB	23591	72093
DBDNTAG000053	ADDNTAG003399	Dn-Dn	TTCTTTTTAGATGTCGCGAGCTGCG	TAAGACTCATACTAGCGACAAGTAC	38	7942	9713	TFEB	284942	6256
DBDNTAG000053	ADDNTAG003401	Dn-Dn	TTCTTTTTAGATGTCGCGAGCTGCG	GGCCCCTGTACATCCGCTCCTCGGC	4	7942	9713	TFEB	347	4506	APOD
DBDNTAG000053	ADDNTAG003405	Dn-Dn	TTCTTTTTAGATGTCGCGAGCTGCG	AACACCTCTAGCTTGTGTATGATTA	8	7942	9713	TFEB	8522	3326	GAS7
DBDNTAG000053	ADDNTAG003415	Dn-Dn	TTCTTTTTAGATGTCGCGAGCTGCG	ATATGTACTTTATTTAGCCAGGATA	3	7942	9713	TFEB	84930	342	MASTL
DBDNTAG000053	ADDNTAG003419	Dn-Dn	TTCTTTTTAGATGTCGCGAGCTGCG	CCATGTCCACGAACTAAATAAGCAA	10	7942	9713	TFEB	79165	7646	LENG1
DBDNTAG000053	ADDNTAG003422	Dn-Dn	TTCTTTTTAGATGTCGCGAGCTGCG	AACCCCTCTCCAGGAGTGCGCTTTA	9	7942	9713	TFEB	5008	7135	OSM
DBDNTAG000053	ADDNTAG003425	Dn-Dn	TTCTTTTTAGATGTCGCGAGCTGCG	AAAGGACGGATCTGCCACGCCTAAA	1	7942	9713	TFEB	8170	52862	SLC14A2
DBDNTAG000053	ADDNTAG003427	Dn-Dn	TTCTTTTTAGATGTCGCGAGCTGCG	TACGGTACTGTGCAGCCAATAACTG	3	7942	9713	TFEB	5562	10350	PRKAA1
DBDNTAG000053	ADDNTAG003429	Dn-Dn	TTCTTTTTAGATGTCGCGAGCTGCG	CGTCCACCCCCACCACACCCCGACA	4	7942	9713	TFEB	79692	11560	ZNF322
DBDNTAG000053	ADDNTAG003436	Dn-Dn	TTCTTTTTAGATGTCGCGAGCTGCG	CCCGACGCCCATGGGCGTCCGCAGA	23	7942	9713	TFEB	64395	4516	FLJ13057
DBDNTAG000053	ADDNTAG003448	Dn-Dn	TTCTTTTTAGATGTCGCGAGCTGCG	AAGCAACAGATCAACAATATATTTC	4	7942	9713	TFEB	27040	7273	LAT
DBDNTAG000053	ADDNTAG003453	Dn-Dn	TTCTTTTTAGATGTCGCGAGCTGCG	CACGACTGTCTGGCTAATCTGTATG	2	7942	9713	TFEB	59338	6102	PLEKHA1
DBDNTAG000053	ADDNTAG003454	Dn-Dn	TTCTTTTTAGATGTCGCGAGCTGCG	GCAGAGCTGTTAACCTCACGGAGAC	2	7942	9713	TFEB	54890	13739	ALKBH5
DBDNTAG000053	ADDNTAG003457	Dn-Dn	TTCTTTTTAGATGTCGCGAGCTGCG	CAGCTAACATGGCCTTCCCCAATAT	6	7942	9713	TFEB	23326	56075	USP22
DBDNTAG000053	ADDNTAG003458	Dn-Dn	TTCTTTTTAGATGTCGCGAGCTGCG	CAGCAGTTATAATGTTTACGTGCAT	1	7942	9713	TFEB	54959	12976	ODAM
DBDNTAG000053	ADDNTAG003459	Dn-Dn	TTCTTTTTAGATGTCGCGAGCTGCG	CCCAGGCCAACACGTCCCACGCGCT	7	7942	9713	TFEB	4624	70216	MYH6
DBDNTAG000053	ADDNTAG003463	Dn-Dn	TTCTTTTTAGATGTCGCGAGCTGCG	GGACTCATCGAGAGCAAAACGCGGC	7	7942	9713	TFEB	10627	2333	MYL12A
DBDNTAG000053	ADDNTAG003474	Dn-Dn	TTCTTTTTAGATGTCGCGAGCTGCG	CAGGACAACTCCCGTCACATGGACG	15	7942	9713	TFEB	51491	11129	NOP16
DBDNTAG000053	ADDNTAG003475	Dn-Dn	TTCTTTTTAGATGTCGCGAGCTGCG	CGACTGTAGACCAAGAGACGAAATC	1	7942	9713	TFEB	55156	5887	ARMC1
DBDNTAG000053	ADDNTAG003481	Dn-Dn	TTCTTTTTAGATGTCGCGAGCTGCG	TCCCCTCTACTTCGGTCCTCTCGCC	7	7942	9713	TFEB	7430	5815	EZR
DBDNTAG000053	ADDNTAG003493	Dn-Dn	TTCTTTTTAGATGTCGCGAGCTGCG	CCTCTTCCCGCGATTGGCGTTCTTGTAGGAACAC	7	7942	9713	TFEB	29789	603	OLA1
DBDNTAG000053	ADDNTAG003494	Dn-Dn	TTCTTTTTAGATGTCGCGAGCTGCG	ACAGACAAGACGACAGAAATCGTAT	34	7942	9713	TFEB	8668	3841	EIF3I
DBDNTAG000053	ADDNTAG003495	Dn-Dn	TTCTTTTTAGATGTCGCGAGCTGCG	AGGGTGCAACTGATTATCATCGAAC	17	7942	9713	TFEB	1385	3038	CREB1
DBDNTAG000053	ADDNTAG003499	Dn-Dn	TTCTTTTTAGATGTCGCGAGCTGCG	ATGCCCCTCTCCACGAGGCCCCTCC	1	7942	9713	TFEB	10946	2988	SF3A3
DBDNTAG000053	ADDNTAG003501	Dn-Dn	TTCTTTTTAGATGTCGCGAGCTGCG	TAATGAATTCGTCGACTAAGTCTCA	1	7942	9713	TFEB	192666	71953	KRT24
DBDNTAG000053	ADDNTAG003504	Dn-Dn	TTCTTTTTAGATGTCGCGAGCTGCG	AAGCCTCTAATTACATGCCAGTGCT	2	7942	9713	TFEB	4223	824	MEOX2
DBDNTAG000053	ADDNTAG003510	Dn-Dn	TTCTTTTTAGATGTCGCGAGCTGCG	AAATTAAAACCGCTCCCCGGACCCC	1	7942	9713	TFEB	6737	130	TRIM21
DBDNTAG000053	ADDNTAG003515	Dn-Dn	TTCTTTTTAGATGTCGCGAGCTGCG	ACGAGCACGACCTATTCCACGACAT	10	7942	9713	TFEB	29121	8186	CLEC2D
DBDNTAG000053	ADDNTAG003516	Dn-Dn	TTCTTTTTAGATGTCGCGAGCTGCG	CACACTTTTCCGAAGTTCAAATCTT	6	7942	9713	TFEB	9667	12728	SAFB2
DBDNTAG000053	ADDNTAG003519	Dn-Dn	TTCTTTTTAGATGTCGCGAGCTGCG	GTTACAGGAAAAATTTAATGCCACA	3	7942	9713	TFEB	5624	8500	PROC
DBDNTAG000053	ADDNTAG003522	Dn-Dn	TTCTTTTTAGATGTCGCGAGCTGCG	AGGTAAAGTCATTGTATATGTTCTA	28	7942	9713	TFEB	91522	11122	COL23A1
DBDNTAG000053	ADDNTAG003528	Dn-Dn	TTCTTTTTAGATGTCGCGAGCTGCG	GGCGCGCCAACAGTGCGAGCACACA	7	7942	9713	TFEB	55937	13087	APOM
DBDNTAG000053	ADDNTAG003529	Dn-Dn	TTCTTTTTAGATGTCGCGAGCTGCG	GGCTTACTAGGACAATGCGACCCTT	19	7942	9713	TFEB	9654	1428	TTLL4
DBDNTAG000053	ADDNTAG003532	Dn-Dn	TTCTTTTTAGATGTCGCGAGCTGCG	GTGCCGATTCAAATTTCTCATAGTA	4	7942	9713	TFEB	79713	70201	IGFLR1
DBDNTAG000053	ADDNTAG003534	Dn-Dn	TTCTTTTTAGATGTCGCGAGCTGCG	TCGTCTCCTTCCCGCTGAATGCTCG	2	7942	9713	TFEB	114932	2777	MRFAP1L1
DBDNTAG000053	ADDNTAG003535	Dn-Dn	TTCTTTTTAGATGTCGCGAGCTGCG	TAATTTGCTATCTGACGTTCCACGT	1	7942	9713	TFEB	5914	4558	RARA
DBDNTAG000053	ADDNTAG003536	Dn-Dn	TTCTTTTTAGATGTCGCGAGCTGCG	ACCCCCTCCCATTGCATGCCGCCGT	3	7942	9713	TFEB	284403	7773	WDR62
DBDNTAG000053	ADDNTAG003537	Dn-Dn	TTCTTTTTAGATGTCGCGAGCTGCG	TACACCTAAATAGTACGCATGATAC	20	7942	9713	TFEB	55080	259	TAPBPL
DBDNTAG000053	ADDNTAG003539	Dn-Dn	TTCTTTTTAGATGTCGCGAGCTGCG	GTCTGCAGCCTGGACTGTCGTTACA	6	7942	9713	TFEB	401296	54982
DBDNTAG000053	ADDNTAG003550	Dn-Dn	TTCTTTTTAGATGTCGCGAGCTGCG	CGGTGTACCCTGCGGGCGGGTTCTA	3	7942	9713	TFEB	221016	1396
DBDNTAG000053	ADDNTAG003551	Dn-Dn	TTCTTTTTAGATGTCGCGAGCTGCG	GGTGCTGCGGCACATTCCAACAATA	2	7942	9713	TFEB	125061	55073	AFMID
DBDNTAG000053	ADDNTAG003556	Dn-Dn	TTCTTTTTAGATGTCGCGAGCTGCG	AACACCCGATCATTACTTGTGACGT	7	7942	9713	TFEB	6182	4682	MRPL12
DBDNTAG000053	ADDNTAG003557	Dn-Dn	TTCTTTTTAGATGTCGCGAGCTGCG	TCGCCTTCACACTCTCACTCTAGGC	5	7942	9713	TFEB	339834	2265	CCDC36
DBDNTAG000053	ADDNTAG003560	Dn-Dn	TTCTTTTTAGATGTCGCGAGCTGCG	ACTGATATGGCGGGCGTACACGACG	34	7942	9713	TFEB	59349	4623	KLHL12
DBDNTAG000053	ADDNTAG003568	Dn-Dn	TTCTTTTTAGATGTCGCGAGCTGCG	CTTTGAAGGCTTTAGTTAGGCCACA	34	7942	9713	TFEB	3043	5808	HBB
DBDNTAG000053	ADDNTAG003575	Dn-Dn	TTCTTTTTAGATGTCGCGAGCTGCG	AGGACACACACCAAATAACCTAACA	1	7942	9713	TFEB	613266	72070
DBDNTAG000053	ADDNTAG003576	Dn-Dn	TTCTTTTTAGATGTCGCGAGCTGCG	GGAACCTCTATACTGCGACGTACAG	12	7942	9713	TFEB	58985	9366	IL22RA1
DBDNTAG000053	ADDNTAG003577	Dn-Dn	TTCTTTTTAGATGTCGCGAGCTGCG	CCAAGCGACGCAGATTTTCGGAGTC	3	7942	9713	TFEB	84726	647	PRRC2B
DBDNTAG000053	ADDNTAG003578	Dn-Dn	TTCTTTTTAGATGTCGCGAGCTGCG	GAACTGGCCTTCGTCCAAAACAAAA	2	7942	9713	TFEB	55665	2934	URGCP
DBDNTAG000053	ADDNTAG003579	Dn-Dn	TTCTTTTTAGATGTCGCGAGCTGCG	CTTACAACAGCATGAAAAAACTCAG	8	7942	9713	TFEB	9274	7795	BCL7C
DBDNTAG000053	ADDNTAG003580	Dn-Dn	TTCTTTTTAGATGTCGCGAGCTGCG	GTATGCGCAAACTATGTAGTATGTG	7	7942	9713	TFEB	55902	6914	ACSS2
DBDNTAG000053	ADDNTAG003582	Dn-Dn	TTCTTTTTAGATGTCGCGAGCTGCG	CCAGTATAGTAAATTAACTTTTTG	18	7942	9713	TFEB	9419	5546	CRIPT
DBDNTAG000053	ADDNTAG003597	Dn-Dn	TTCTTTTTAGATGTCGCGAGCTGCG	AACTATGTTTCAGATAAATATTGAT	2	7942	9713	TFEB	56658	1957	TRIM39
DBDNTAG000053	ADDNTAG003599	Dn-Dn	TTCTTTTTAGATGTCGCGAGCTGCG	TAAATTATAACTTGTGTGAACTAAA	11	7942	9713	TFEB	24144	5894	TFIP11
DBDNTAG000053	ADDNTAG003604	Dn-Dn	TTCTTTTTAGATGTCGCGAGCTGCG	CTTTGAACACGTCCTCGGAACGGGC	1	7942	9713	TFEB	7296	692	TXNRD1
DBDNTAG000053	ADDNTAG003606	Dn-Dn	TTCTTTTTAGATGTCGCGAGCTGCG	AGACGAGCCAAGCAAAGTTTCAGGA	2	7942	9713	TFEB	24144	5894	TFIP11
DBDNTAG000053	ADDNTAG003608	Dn-Dn	TTCTTTTTAGATGTCGCGAGCTGCG	AAGAGCAGCGCGGTTCGTTATGGAG	4	7942	9713	TFEB	7422	12317	VEGFA
DBDNTAG000053	ADDNTAG003609	Dn-Dn	TTCTTTTTAGATGTCGCGAGCTGCG	TCAATGGGTTGTGTACCTAGCCACG	12	7942	9713	TFEB	65084	13230	TMEM135
DBDNTAG000053	ADDNTAG003611	Dn-Dn	TTCTTTTTAGATGTCGCGAGCTGCG	GCCCTATATCCTTGCTAGATGCTTC	1	7942	9713	TFEB	221786	9435	FAM200A
DBDNTAG000053	ADDNTAG003615	Dn-Dn	TTCTTTTTAGATGTCGCGAGCTGCG	CTTGTCGCCATCACGACTTGCATTT	2	7942	9713	TFEB	55869	11517	HDAC8
DBDNTAG000053	ADDNTAG003616	Dn-Dn	TTCTTTTTAGATGTCGCGAGCTGCG	TATAGGACTTGTCGGCTGAGTCAGG	2	7942	9713	TFEB	55577	3233	NAGK
DBDNTAG000053	ADDNTAG003617	Dn-Dn	TTCTTTTTAGATGTCGCGAGCTGCG	CCTGTTAACATTGCTCCTAAGCGTC	3	7942	9713	TFEB	64241	53834	ABCG8
DBDNTAG000053	ADDNTAG003620	Dn-Dn	TTCTTTTTAGATGTCGCGAGCTGCG	CCGCACAATCGTGCTTACTGAGCCA	6	7942	9713	TFEB	5606	9751	MAP2K3
DBDNTAG000053	ADDNTAG003627	Dn-Dn	TTCTTTTTAGATGTCGCGAGCTGCG	TTTCGCTCGGACAGCTGGATTTCAG	7	7942	9713	TFEB	151188	2022	ARL6IP6
DBDNTAG000053	ADDNTAG003629	Dn-Dn	TTCTTTTTAGATGTCGCGAGCTGCG	CTACTGCCACTAGGAAAAAGAGTAA	3	7942	9713	TFEB	5437	3491	POLR2H
DBDNTAG000053	ADDNTAG003633	Dn-Dn	TTCTTTTTAGATGTCGCGAGCTGCG	TCCTGTTTACCAGGAGCTTAAGTAT	1	7942	9713	TFEB	4147	2928	MATN2
DBDNTAG000053	ADDNTAG003635	Dn-Dn	TTCTTTTTAGATGTCGCGAGCTGCG	AGCCTGGCTATGTCCACGGGAATAG	9	7942	9713	TFEB	4637	5974	MYL6
DBDNTAG000053	ADDNTAG003641	Dn-Dn	TTCTTTTTAGATGTCGCGAGCTGCG	CACTTGCATGTAGACGCGACATAAC	8	7942	9713	TFEB	391004	70836	PRAMEF17
DBDNTAG000053	ADDNTAG003650	Dn-Dn	TTCTTTTTAGATGTCGCGAGCTGCG	CAGCGTACCGCAATGATTGAATTAT	1	7942	9713	TFEB	6487	11593	ST3GAL3
DBDNTAG000053	ADDNTAG003651	Dn-Dn	TTCTTTTTAGATGTCGCGAGCTGCG	AGTATAGCATTCCGGATAGAGCATA	1	7942	9713	TFEB	347517	54003	RAB41
DBDNTAG000053	ADDNTAG003652	Dn-Dn	TTCTTTTTAGATGTCGCGAGCTGCG	ACCAAAGGGAAGTTCTCGCCAATAC	3	7942	9713	TFEB	54880	12054	BCOR
DBDNTAG000053	ADDNTAG003655	Dn-Dn	TTCTTTTTAGATGTCGCGAGCTGCG	AGAGGTATGAAAGAAGTTGACGAAC	20	7942	9713	TFEB	54751	8206	FBLIM1
DBDNTAG000053	ADDNTAG003659	Dn-Dn	TTCTTTTTAGATGTCGCGAGCTGCG	ACCTTATCCGAATGGCTCTGCACTT	19	7942	9713	TFEB	2810	902	SFN
DBDNTAG000053	ADDNTAG003661	Dn-Dn	TTCTTTTTAGATGTCGCGAGCTGCG	CTAGATGTAGATCCAACAGTCATCA	28	7942	9713	TFEB	835	3197	hCG_20684
DBDNTAG000053	ADDNTAG003673	Dn-Dn	TTCTTTTTAGATGTCGCGAGCTGCG	AGAAGAATCCTATCTCTTATCCATC	37	7942	9713	TFEB	348235	12915	SKA2
DBDNTAG000053	ADDNTAG003675	Dn-Dn	TTCTTTTTAGATGTCGCGAGCTGCG	TAAGTCCAGGCCACCTAGACCTGCA	8	7942	9713	TFEB	10962	3085	MLLT11
DBDNTAG000053	ADDNTAG003678	Dn-Dn	TTCTTTTTAGATGTCGCGAGCTGCG	GGGGCGCTAAGACAGTATACTACTT	10	7942	9713	TFEB	6941	6776	TCF19
DBDNTAG000053	ADDNTAG003685	Dn-Dn	TTCTTTTTAGATGTCGCGAGCTGCG	AAGCGAATAAAAAGTTAATCAGCGT	10	7942	9713	TFEB	54681	6929	P4HTM
DBDNTAG000053	ADDNTAG003690	Dn-Dn	TTCTTTTTAGATGTCGCGAGCTGCG	CGAAACGCACCCCCCGGTAGGCGGG	9	7942	9713	TFEB	331	10062	XIAP
DBDNTAG000053	ADDNTAG003691	Dn-Dn	TTCTTTTTAGATGTCGCGAGCTGCG	TTCCGACATGTAATCGGACAGTTTT	6	7942	9713	TFEB	8693	2338	GALNT4
DBDNTAG000053	ADDNTAG003692	Dn-Dn	TTCTTTTTAGATGTCGCGAGCTGCG	ACTACACTATCCATCCCCCCCAGTT	10	7942	9713	TFEB	57733	13189	GBA3
DBDNTAG000053	ADDNTAG003693	Dn-Dn	TTCTTTTTAGATGTCGCGAGCTGCG	ATTAGTATTCAATTCCGAAAGAAGA	8	7942	9713	TFEB	10002	11340	NR2E3
DBDNTAG000053	ADDNTAG003702	Dn-Dn	TTCTTTTTAGATGTCGCGAGCTGCG	CCCACGCACCTCGACGCCCCGCCAC	8	7942	9713	TFEB	26272	10711	FBXO4
DBDNTAG000053	ADDNTAG003705	Dn-Dn	TTCTTTTTAGATGTCGCGAGCTGCG	CCTGTCCGCTCCTCCATACAATAAC	6	7942	9713	TFEB	84984	5119	CEP19
DBDNTAG000053	ADDNTAG003706	Dn-Dn	TTCTTTTTAGATGTCGCGAGCTGCG	GACGGGATGTGAAGCAATCCCGCTA	10	7942	9713	TFEB	11030	3504	RBPMS
DBDNTAG000053	ADDNTAG003710	Dn-Dn	TTCTTTTTAGATGTCGCGAGCTGCG	AACATTTAGACTTTGAAACTATTGA	8	7942	9713	TFEB	60672	4538	MIIP
DBDNTAG000053	ADDNTAG003711	Dn-Dn	TTCTTTTTAGATGTCGCGAGCTGCG	CAGGACGTACCTGCGTTGGCCGAAG	1	7942	9713	TFEB	9719	11667	ADAMTSL2
DBDNTAG000053	ADDNTAG003714	Dn-Dn	TTCTTTTTAGATGTCGCGAGCTGCG	CGATACCGGTAACTACGCGATAGT	2	7942	9713	TFEB	79023	2716	NUP37
DBDNTAG000053	ADDNTAG003717	Dn-Dn	TTCTTTTTAGATGTCGCGAGCTGCG	TGATCCACCAGTTGTAAAACCACTA	2	7942	9713	TFEB	3888
DBDNTAG000053	ADDNTAG003718	Dn-Dn	TTCTTTTTAGATGTCGCGAGCTGCG	GTGGAGTCGCTGAAGTCCTTTTATA	23	7942	9713	TFEB	3936	2377	LCP1
DBDNTAG000053	ADDNTAG003722	Dn-Dn	TTCTTTTTAGATGTCGCGAGCTGCG	CCCTTTTGAATTCGTATACTTATTC	24	7942	9713	TFEB	7125	5650	TNNC2
DBDNTAG000053	ADDNTAG003727	Dn-Dn	TTCTTTTTAGATGTCGCGAGCTGCG	TGACACCATTGCCCGACCTCGTGAG	4	7942	9713	TFEB	375	2439	ARF1
DBDNTAG000053	ADDNTAG003731	Dn-Dn	TTCTTTTTAGATGTCGCGAGCTGCG	CCCCTCCACACCACGCCACAATACT	7	7942	9713	TFEB	1019	4019	CDK4
DBDNTAG000053	ADDNTAG003732	Dn-Dn	TTCTTTTTAGATGTCGCGAGCTGCG	CGTCCGAAGAAAACGTTAGAGCACG	4	7942	9713	TFEB	9050	9428	PSTPIP2
DBDNTAG000053	ADDNTAG003735	Dn-Dn	TTCTTTTTAGATGTCGCGAGCTGCG	TTGCCTGAAAGTCCGACATAGAAGC	8	7942	9713	TFEB	55665	2934	URGCP
DBDNTAG000053	ADDNTAG003746	Dn-Dn	TTCTTTTTAGATGTCGCGAGCTGCG	ATATGCGGGATTAGATGCGAACCCC	10	7942	9713	TFEB	11117	8967	EMILIN1
DBDNTAG000053	ADDNTAG003748	Dn-Dn	TTCTTTTTAGATGTCGCGAGCTGCG	CCGAGATGTTTAAAGCAAGCGTTTT	2	7942	9713	TFEB	84456	10868	L3MBTL3
DBDNTAG000053	ADDNTAG003750	Dn-Dn	TTCTTTTTAGATGTCGCGAGCTGCG	GACGCTAACACCACACGAAACAGCA	5	7942	9713	TFEB	8302	12933	KLRC4
DBDNTAG000053	ADDNTAG003751	Dn-Dn	TTCTTTTTAGATGTCGCGAGCTGCG	CCCACACCTTATACCAAAACACGCA	4	7942	9713	TFEB	79019	3264	CENPM
DBDNTAG000053	ADDNTAG003752	Dn-Dn	TTCTTTTTAGATGTCGCGAGCTGCG	CATACGATTCTGCACTCTCAGAAGG	5	7942	9713	TFEB	219902	2480	TMEM136
DBDNTAG000053	ADDNTAG003755	Dn-Dn	TTCTTTTTAGATGTCGCGAGCTGCG	ACGGTTAAGCGATATCTTTGGATCG	1	7942	9713	TFEB	6578	13652	SLCO2A1
DBDNTAG000053	ADDNTAG003759	Dn-Dn	TTCTTTTTAGATGTCGCGAGCTGCG	TCACACAGGAGCGTGCAATAAAGCT	5	7942	9713	TFEB	26333	54098	OR7A17
DBDNTAG000053	ADDNTAG003762	Dn-Dn	TTCTTTTTAGATGTCGCGAGCTGCG	TCCTTCCGCGTCCTGACAAGACCCC	1	7942	9713	TFEB	4174	19	MCM5
DBDNTAG000053	ADDNTAG003767	Dn-Dn	TTCTTTTTAGATGTCGCGAGCTGCG	CAGGCCAGAAGTCCCAGGTTATTCA	14	7942	9713	TFEB	256227	10975	STEAP1B
DBDNTAG000053	ADDNTAG003770	Dn-Dn	TTCTTTTTAGATGTCGCGAGCTGCG	CGGTTTACCCTTGTACCCACTGAGA	1	7942	9713	TFEB	6500	6671	SKP1
DBDNTAG000053	ADDNTAG003783	Dn-Dn	TTCTTTTTAGATGTCGCGAGCTGCG	AGGATAGGAGGACCGCTGAATACCA	2	7942	9713	TFEB	8560	946	DEGS1
DBDNTAG000053	ADDNTAG003788	Dn-Dn	TTCTTTTTAGATGTCGCGAGCTGCG	GAGGCCCAAGGGCCACAAAATGTGA	4	7942	9713	TFEB	3155	2888	HMGCL
DBDNTAG000053	ADDNTAG003799	Dn-Dn	TTCTTTTTAGATGTCGCGAGCTGCG	AAACATGCCGTGTTGCGCGCCGTCC	4	7942	9713	TFEB	92906	6535	HNRNPLL
DBDNTAG000053	ADDNTAG003804	Dn-Dn	TTCTTTTTAGATGTCGCGAGCTGCG	GTCATAACCCCCCCCTGGTGTTTCC	5	7942	9713	TFEB	9895	72023	TECPR2
DBDNTAG000053	ADDNTAG003805	Dn-Dn	TTCTTTTTAGATGTCGCGAGCTGCG	CAGCATATCCGCTGTGCTCGCCTAC	3	7942	9713	TFEB	51365	11577	PLA1A
DBDNTAG000053	ADDNTAG003809	Dn-Dn	TTCTTTTTAGATGTCGCGAGCTGCG	TCACTAGCATTAGGGATGATGAATT	1	7942	9713	TFEB	9654	1428	TTLL4
DBDNTAG000053	ADDNTAG003817	Dn-Dn	TTCTTTTTAGATGTCGCGAGCTGCG	TAGTCATAGATCAACGTGCTAACTA	14	7942	9713	TFEB	85403	10507	EAF1
DBDNTAG000053	ADDNTAG003818	Dn-Dn	TTCTTTTTAGATGTCGCGAGCTGCG	CTCGCCATGTAATACCGTCCCTCAC	12	7942	9713	TFEB	729480
DBDNTAG000053	ADDNTAG003820	Dn-Dn	TTCTTTTTAGATGTCGCGAGCTGCG	CGGGTTGTTGAGATCCGTATGTCTC	8	7942	9713	TFEB	131034	6508	CPNE4
DBDNTAG000053	ADDNTAG003821	Dn-Dn	TTCTTTTTAGATGTCGCGAGCTGCG	CTGAGCACGCCTCCGTGACGAACTG	1	7942	9713	TFEB	3257	8556	DKFZp666K145
DBDNTAG000053	ADDNTAG003822	Dn-Dn	TTCTTTTTAGATGTCGCGAGCTGCG	ATCCTTCCCTCCAGCCAAATATGTC	1	7942	9713	TFEB	3628	469	INPP1
DBDNTAG000053	ADDNTAG003827	Dn-Dn	TTCTTTTTAGATGTCGCGAGCTGCG	CGACGGAAACATCACAGGGCAAACT	2	7942	9713	TFEB	79981	70591	FRMD1
DBDNTAG000053	ADDNTAG003838	Dn-Dn	TTCTTTTTAGATGTCGCGAGCTGCG	TGATGTGGTCACCCAATAACATTT	3	7942	9713	TFEB	26333	54098	OR7A17
DBDNTAG000053	ADDNTAG003844	Dn-Dn	TTCTTTTTAGATGTCGCGAGCTGCG	ACGTTCGATCGTTAATAACCGTAGC	1	7942	9713	TFEB	2766	4795	GMPR
DBDNTAG000053	ADDNTAG003848	Dn-Dn	TTCTTTTTAGATGTCGCGAGCTGCG	CGAATCACCCCAATTTAAAAGCAAT	8	7942	9713	TFEB	6818	7717	SULT1A3
DBDNTAG000053	ADDNTAG003851	Dn-Dn	TTCTTTTTAGATGTCGCGAGCTGCG	TCCCTTTAGCCCCCTGGTGCAGGCC	8	7942	9713	TFEB	4088	4690	SMAD3
DBDNTAG000053	ADDNTAG003852	Dn-Dn	TTCTTTTTAGATGTCGCGAGCTGCG	TCTACCATTACAAGAGTGGGTAACC	1	7942	9713	TFEB	54741	13303	LEPROT
DBDNTAG000053	ADDNTAG003855	Dn-Dn	TTCTTTTTAGATGTCGCGAGCTGCG	GACAGTCTTTCCAACACTTGCCTTC	10	7942	9713	TFEB	85313	521	PPIL4
DBDNTAG000053	ADDNTAG003862	Dn-Dn	TTCTTTTTAGATGTCGCGAGCTGCG	TGCCACCGCCCCGAAGGAATCCTCA	6	7942	9713	TFEB	26502	401	NARF
DBDNTAG000053	ADDNTAG003863	Dn-Dn	TTCTTTTTAGATGTCGCGAGCTGCG	ACCGATACTCTAACGTTAACTACAA	9	7942	9713	TFEB	55599	3040	RNPC3
DBDNTAG000053	ADDNTAG003865	Dn-Dn	TTCTTTTTAGATGTCGCGAGCTGCG	CGCCCTTTAACTAAAGTACCTAACT	2	7942	9713	TFEB	2584	3414	GALK1
DBDNTAG000053	ADDNTAG003867	Dn-Dn	TTCTTTTTAGATGTCGCGAGCTGCG	AAACGAAACCAAAGCTGGACTCCTT	2	7942	9713	TFEB	1406	3015	CRX
DBDNTAG000053	ADDNTAG003871	Dn-Dn	TTCTTTTTAGATGTCGCGAGCTGCG	CACTATCCCCTCAGCACGTTTATTG	3	7942	9713	TFEB	5534	8316	PPP3R1
DBDNTAG000053	ADDNTAG003878	Dn-Dn	TTCTTTTTAGATGTCGCGAGCTGCG	TATTAGTCACGTCCAATGCTACAAT	3	7942	9713	TFEB	59338	6102	PLEKHA1
DBDNTAG000053	ADDNTAG003881	Dn-Dn	TTCTTTTTAGATGTCGCGAGCTGCG	TGTGAGTAAGCCATCGATGTGCGCT	4	7942	9713	TFEB	6737	130	TRIM21
DBDNTAG000053	ADDNTAG003885	Dn-Dn	TTCTTTTTAGATGTCGCGAGCTGCG	ATTCAAGGCTCCACGCGCGGCGTGG	6	7942	9713	TFEB	9863	72135	MAGI2
DBDNTAG000053	ADDNTAG003887	Dn-Dn	TTCTTTTTAGATGTCGCGAGCTGCG	TTAAGAATTAAAGACACTTGAATTT	5	7942	9713	TFEB	79145	7466	CHCHD7
DBDNTAG000053	ADDNTAG003893	Dn-Dn	TTCTTTTTAGATGTCGCGAGCTGCG	CTAACTGCTCCGTACGCTCATCTCG	3	7942	9713	TFEB	162540	1610	SPPL2C
DBDNTAG000053	ADDNTAG003894	Dn-Dn	TTCTTTTTAGATGTCGCGAGCTGCG	ACTACCGAGCCAATGAAGCAGGGGT	1	7942	9713	TFEB	11022	9967	TDRKH
DBDNTAG000053	ADDNTAG003900	Dn-Dn	TTCTTTTTAGATGTCGCGAGCTGCG	TATACTATCTGTGCCCCCCTTGTTG	3	7942	9713	TFEB	6713	474	SQLE
DBDNTAG000053	ADDNTAG003905	Dn-Dn	TTCTTTTTAGATGTCGCGAGCTGCG	ACCTGCTCCACCCCCCGTCCTCCGG	1	7942	9713	TFEB	64783	4975	RBM15
DBDNTAG000053	ADDNTAG003910	Dn-Dn	TTCTTTTTAGATGTCGCGAGCTGCG	AATCGGGACGAGGTGGAGGTGGTCC	2	7942	9713	TFEB	8649	13119	LAMTOR3
DBDNTAG000053	ADDNTAG003911	Dn-Dn	TTCTTTTTAGATGTCGCGAGCTGCG	GACAAAATTGCTACTGCGCTAACAT	12	7942	9713	TFEB	51343	6019	FZR1
DBDNTAG000053	ADDNTAG003915	Dn-Dn	TTCTTTTTAGATGTCGCGAGCTGCG	CAGCTTACGGGTTGCCGAATAGTAA	4	7942	9713	TFEB	84908	7670	FAM136A
DBDNTAG000053	ADDNTAG003916	Dn-Dn	TTCTTTTTAGATGTCGCGAGCTGCG	CCCAGCTAGTGCCACCACACCTGCC	4	7942	9713	TFEB	410	7320	ARSA
DBDNTAG000053	ADDNTAG003917	Dn-Dn	TTCTTTTTAGATGTCGCGAGCTGCG	GCGGCCGAGCTTCCTCACGTGGAAC	6	7942	9713	TFEB	7073	71334	TIAL1
DBDNTAG000053	ADDNTAG003918	Dn-Dn	TTCTTTTTAGATGTCGCGAGCTGCG	ACCCCAGACATAGCATACTGCGAGG	7	7942	9713	TFEB	1536	10009	CYBB
DBDNTAG000053	ADDNTAG003919	Dn-Dn	TTCTTTTTAGATGTCGCGAGCTGCG	CAGGCCACCGTCTGTCAATCTCTCC	1	7942	9713	TFEB	200958	9354	MUC20
DBDNTAG000053	ADDNTAG003924	Dn-Dn	TTCTTTTTAGATGTCGCGAGCTGCG	AAGTTATCGTGGTCACCTCAGGGTA	3	7942	9713	TFEB	3978	56190	LIG1
DBDNTAG000053	ADDNTAG003927	Dn-Dn	TTCTTTTTAGATGTCGCGAGCTGCG	TCCCCCGTCTCCGTGTCACTCCAAG	6	7942	9713	TFEB	8458	12733	TTF2
DBDNTAG000053	ADDNTAG003929	Dn-Dn	TTCTTTTTAGATGTCGCGAGCTGCG	AAAAGGCACGCCAGCTTCTCCTGTG	4	7942	9713	TFEB	653	8330	BMP5
DBDNTAG000053	ADDNTAG003931	Dn-Dn	TTCTTTTTAGATGTCGCGAGCTGCG	CCTCAGGCTGCCCTCCAATGAACAG	11	7942	9713	TFEB	79707	53525	NOL9
DBDNTAG000053	ADDNTAG003932	Dn-Dn	TTCTTTTTAGATGTCGCGAGCTGCG	CTATAACCAACGTCAGAGGAAGGAC	7	7942	9713	TFEB	56134	71864	PCDHAC2
DBDNTAG000053	ADDNTAG003937	Dn-Dn	TTCTTTTTAGATGTCGCGAGCTGCG	GGGGTTGTTTCCGAAAAATTGGGA	10	7942	9713	TFEB	80052	71863
DBDNTAG000053	ADDNTAG003948	Dn-Dn	TTCTTTTTAGATGTCGCGAGCTGCG	CGCACATACCCTAGAGCAGTTGGTC	5	7942	9713	TFEB	9678	72210	PHF14
DBDNTAG000053	ADDNTAG003953	Dn-Dn	TTCTTTTTAGATGTCGCGAGCTGCG	TGGTAAGCGCTATAAGACAGCGGGT	6	7942	9713	TFEB	9530	10352	BAG4
DBDNTAG000053	ADDNTAG003966	Dn-Dn	TTCTTTTTAGATGTCGCGAGCTGCG	TTACTATCGCCTGCTTTTCGAGGCT	3	7942	9713	TFEB	9529	11688	BAG5
DBDNTAG000053	ADDNTAG003973	Dn-Dn	TTCTTTTTAGATGTCGCGAGCTGCG	CCCATTTGCCATACGCCCTGGCCGA	9	7942	9713	TFEB	84456	10868	L3MBTL3
DBDNTAG000053	ADDNTAG003974	Dn-Dn	TTCTTTTTAGATGTCGCGAGCTGCG	AGACTTTCGACACCGAATGTATGAA	3	7942	9713	TFEB	8292	71612	COLQ
DBDNTAG000053	ADDNTAG003976	Dn-Dn	TTCTTTTTAGATGTCGCGAGCTGCG	ACGCGATTGAGAGTAATCTGGTGTC	3	7942	9713	TFEB	80155	71866	NARG1
DBDNTAG000053	ADDNTAG003981	Dn-Dn	TTCTTTTTAGATGTCGCGAGCTGCG	ACTAACATCCATCTTATTAGAAGTA	1	7942	9713	TFEB	79602	11787	ADIPOR2
DBDNTAG000053	ADDNTAG003983	Dn-Dn	TTCTTTTTAGATGTCGCGAGCTGCG	TAGACGCCCTTGGGCGCACGTCACG	10	7942	9713	TFEB	3437	3881	IFIT3
DBDNTAG000053	ADDNTAG003985	Dn-Dn	TTCTTTTTAGATGTCGCGAGCTGCG	GAAGCCGTGTACACGAGTAGCACTC	2	7942	9713	TFEB	10286	5562	BCAS2
DBDNTAG000053	ADDNTAG003988	Dn-Dn	TTCTTTTTAGATGTCGCGAGCTGCG	CTATCCTCTGTTTATCGATCTACCG	6	7942	9713	TFEB	51065	5640	RPS27L
DBDNTAG000053	ADDNTAG003991	Dn-Dn	TTCTTTTTAGATGTCGCGAGCTGCG	ATTTTTCCGACTTGTATACGATTTT	3	7942	9713	TFEB	5959	8136	RDH5
DBDNTAG000053	ADDNTAG003994	Dn-Dn	TTCTTTTTAGATGTCGCGAGCTGCG	GGGACATTTAATTCGAAAACATGGG	23	7942	9713	TFEB	140775	72031	SMCR8
DBDNTAG000053	ADDNTAG003996	Dn-Dn	TTCTTTTTAGATGTCGCGAGCTGCG	ACACAAGCCGCCCGAACATTCAGGC	2	7942	9713	TFEB	8939	5135	FUBP3
DBDNTAG000053	ADDNTAG003997	Dn-Dn	TTCTTTTTAGATGTCGCGAGCTGCG	TCGTTTTCCAAGAAGTATGACCCCC	35	7942	9713	TFEB	318	4276	NUDT2
DBDNTAG000053	ADDNTAG003999	Dn-Dn	TTCTTTTTAGATGTCGCGAGCTGCG	GCGTACATCATTAGGACTCAACCTG	7	7942	9713	TFEB	9766	10835	KIAA0247
DBDNTAG000053	ADDNTAG004004	Dn-Dn	TTCTTTTTAGATGTCGCGAGCTGCG	AACTTAAAAATTGAATGTTTGTAAA	4	7942	9713	TFEB	471	5438	ATIC
DBDNTAG000053	ADDNTAG004007	Dn-Dn	TTCTTTTTAGATGTCGCGAGCTGCG	CGACTACAGACGTGCTTACTTGGAA	11	7942	9713	TFEB	6396	4052	SEC13
DBDNTAG000053	ADDNTAG004009	Dn-Dn	TTCTTTTTAGATGTCGCGAGCTGCG	ACCCATGTACTGTTACCATCTCAGC	1	7942	9713	TFEB	11017	12970	hCG_1994066
DBDNTAG000053	ADDNTAG004010	Dn-Dn	TTCTTTTTAGATGTCGCGAGCTGCG	TCCAACTGGATGCCTAATACTATCA	18	7942	9713	TFEB	100131755	9569
DBDNTAG000053	ADDNTAG004017	Dn-Dn	TTCTTTTTAGATGTCGCGAGCTGCG	TTCTCATACGCCAATGCGCGTTGCC	6	7942	9713	TFEB	91452	9758	ACBD5
DBDNTAG000053	ADDNTAG004025	Dn-Dn	TTCTTTTTAGATGTCGCGAGCTGCG	AGTTAAAACTCCAATAAGCTATCCG	4	7942	9713	TFEB	2131	3419	EXT1
DBDNTAG000053	ADDNTAG004026	Dn-Dn	TTCTTTTTAGATGTCGCGAGCTGCG	GGGAACACCGCGCTTGGTATACTCT	16	7942	9713	TFEB	117178	10081	SSX2IP
DBDNTAG000053	ADDNTAG004031	Dn-Dn	TTCTTTTTAGATGTCGCGAGCTGCG	CTTCTACTGATCTGTCACCCTTGCC	10	7942	9713	TFEB	23126	10876	POGZ
DBDNTAG000053	ADDNTAG004037	Dn-Dn	TTCTTTTTAGATGTCGCGAGCTGCG	ACGAACTTTAATGTACAATCCAGCG	7	7942	9713	TFEB	3109	2556	HLA-DMB
DBDNTAG000053	ADDNTAG004045	Dn-Dn	TTCTTTTTAGATGTCGCGAGCTGCG	AACAATTCTACTATGGGGGGAGATT	16	7942	9713	TFEB	3106	979	HLA-B
DBDNTAG000053	ADDNTAG004047	Dn-Dn	TTCTTTTTAGATGTCGCGAGCTGCG	ACTGCTAAACAAAAAAGGGACTGAA	41	7942	9713	TFEB	29883	4525	CNOT7
DBDNTAG000053	ADDNTAG004051	Dn-Dn	TTCTTTTTAGATGTCGCGAGCTGCG	AAGGCCATACGAACGGCTGTTGATA	13	7942	9713	TFEB	7203	5319	CCT3
DBDNTAG000053	ADDNTAG004055	Dn-Dn	TTCTTTTTAGATGTCGCGAGCTGCG	CCCCGCACCGTCTATCGAGCATACC	6	7942	9713	TFEB	9936	13071	CD302
DBDNTAG000053	ADDNTAG004058	Dn-Dn	TTCTTTTTAGATGTCGCGAGCTGCG	AGTTTCTCACACGGGAACCCATCTG	11	7942	9713	TFEB	401260	55078
DBDNTAG000053	ADDNTAG004059	Dn-Dn	TTCTTTTTAGATGTCGCGAGCTGCG	ACTGATACAAAAATCTAACCTGAGC	3	7942	9713	TFEB	27123	54526	DKK2
DBDNTAG000053	ADDNTAG004060	Dn-Dn	TTCTTTTTAGATGTCGCGAGCTGCG	TTCTCGACTTTTTTTTCTTTCATCTA	3	7942	9713	TFEB	29127	10088	RACGAP1
DBDNTAG000053	ADDNTAG004067	Dn-Dn	TTCTTTTTAGATGTCGCGAGCTGCG	GGCATCGCCACGCCGTTACGTCCTG	8	7942	9713	TFEB	27306	13076	HPGDS
DBDNTAG000053	ADDNTAG004071	Dn-Dn	TTCTTTTTAGATGTCGCGAGCTGCG	GTATACGAAAAAGCACAGAGACTAT	1	7942	9713	TFEB	1879	11153	EBF1
DBDNTAG000053	ADDNTAG004073	Dn-Dn	TTCTTTTTAGATGTCGCGAGCTGCG	CTTGGCATTAGTTCTTCCACTACTC	3	7942	9713	TFEB	8522	3326	GAS7
DBDNTAG000053	ADDNTAG004078	Dn-Dn	TTCTTTTTAGATGTCGCGAGCTGCG	AGAAAGCGCGATCACGGGACATTGC	2	7942	9713	TFEB	27177	71832	IL36B
DBDNTAG000053	ADDNTAG004079	Dn-Dn	TTCTTTTTAGATGTCGCGAGCTGCG	ACCATTACACTCGCACGAGTGGGTT	12	7942	9713	TFEB	410	7320	ARSA
DBDNTAG000053	ADDNTAG004081	Dn-Dn	TTCTTTTTAGATGTCGCGAGCTGCG	ACCCTAATGCCCAACTCCTAAGCAT	6	7942	9713	TFEB	9751	10217	SNPH
DBDNTAG000053	ADDNTAG004084	Dn-Dn	TTCTTTTTAGATGTCGCGAGCTGCG	TACACCCGACAATTGACTAGGAAAT	20	7942	9713	TFEB	5824	3171	PEX19
DBDNTAG000053	ADDNTAG004087	Dn-Dn	TTCTTTTTAGATGTCGCGAGCTGCG	TACTCCAACCTACGGATAACAAGCA	9	7942	9713	TFEB	10663	8382	CXCR6
DBDNTAG000053	ADDNTAG004089	Dn-Dn	TTCTTTTTAGATGTCGCGAGCTGCG	TTGCAGACCAAGCTCTTAGGTGCCC	11	7942	9713	TFEB	55716	248	LMBR1L
DBDNTAG000053	ADDNTAG004091	Dn-Dn	TTCTTTTTAGATGTCGCGAGCTGCG	TAGCAAACTTCAAATGCAAGGAAGC	1	7942	9713	TFEB	6271	5964	S100A1
DBDNTAG000053	ADDNTAG004094	Dn-Dn	TTCTTTTTAGATGTCGCGAGCTGCG	TCAGCCCCCCCTGAACGCCACTAAC	1	7942	9713	TFEB	57703	71722	CWC22
DBDNTAG000053	ADDNTAG004102	Dn-Dn	TTCTTTTTAGATGTCGCGAGCTGCG	AGTGCCCCTCCCGCTCTGAGTGTGG	12	7942	9713	TFEB	3105	2789	HLA-A
DBDNTAG000053	ADDNTAG004104	Dn-Dn	TTCTTTTTAGATGTCGCGAGCTGCG	TACCATTATTTAACATGAATCCTCG	14	7942	9713	TFEB	6584	7154	SLC22A5
DBDNTAG000053	ADDNTAG004107	Dn-Dn	TTCTTTTTAGATGTCGCGAGCTGCG	GTTTGACGTGCGCTTCCCCACCGAT	34	7942	9713	TFEB	2277	8353	FIGF
DBDNTAG000053	ADDNTAG004109	Dn-Dn	TTCTTTTTAGATGTCGCGAGCTGCG	GTAACTAAAGTAGTACGTTTTATAG	5	7942	9713	TFEB	29802	13129	VPREB3
DBDNTAG000053	ADDNTAG004122	Dn-Dn	TTCTTTTTAGATGTCGCGAGCTGCG	TGCGTTGCATTTTAAGAAATTCCAG	1	7942	9713	TFEB	9896	10525	FIG4
DBDNTAG000053	ADDNTAG004128	Dn-Dn	TTCTTTTTAGATGTCGCGAGCTGCG	TAACAGGGGACCCACTTATGCGCCT	9	7942	9713	TFEB	665	2427	BNIP3L
DBDNTAG000053	ADDNTAG004131	Dn-Dn	TTCTTTTTAGATGTCGCGAGCTGCG	CCGATGCGATCTCTGTACCGACGTT	23	7942	9713	TFEB	10186	12995	LHFP
DBDNTAG000053	ADDNTAG004137	Dn-Dn	TTCTTTTTAGATGTCGCGAGCTGCG	CACGAGGCGAACAGGCGATGCTATT	4	7942	9713	TFEB	2669	1427	GEM
DBDNTAG000053	ADDNTAG004141	Dn-Dn	TTCTTTTTAGATGTCGCGAGCTGCG	ACAGCTGAACGCCCTTACCAATGGC	7	7942	9713	TFEB	10978	3959	CLP1
DBDNTAG000053	ADDNTAG004142	Dn-Dn	TTCTTTTTAGATGTCGCGAGCTGCG	AGACCGCCGTCTCCCGAATTACAGA	21	7942	9713	TFEB	348235	12915	SKA2
DBDNTAG000053	ADDNTAG004144	Dn-Dn	TTCTTTTTAGATGTCGCGAGCTGCG	CAACCGAGAATCGGGAAATATTTTC	4	7942	9713	TFEB	56891	13142	LGALS14
DBDNTAG000053	ADDNTAG004147	Dn-Dn	TTCTTTTTAGATGTCGCGAGCTGCG	CCCAGCACCGCCTGTGGCCTGTCAA	5	7942	9713	TFEB	219902	2480	TMEM136
DBDNTAG000053	ADDNTAG004151	Dn-Dn	TTCTTTTTAGATGTCGCGAGCTGCG	GTCACCTAAGCCGAATGTCCCTTTA	1	7942	9713	TFEB	10847	72182	SRCAP
DBDNTAG000053	ADDNTAG004152	Dn-Dn	TTCTTTTTAGATGTCGCGAGCTGCG	GCCGCAGAGTCGTAGAACTTCGA	43	7942	9713	TFEB	4747	10981	NEFL
DBDNTAG000053	ADDNTAG004154	Dn-Dn	TTCTTTTTAGATGTCGCGAGCTGCG	AAAGCCCCTATAACTTATAATATAT	6	7942	9713	TFEB	4113	1580	MAGEB2
DBDNTAG000053	ADDNTAG004166	Dn-Dn	TTCTTTTTAGATGTCGCGAGCTGCG	CTTGCCCAACGAGCAACTTGGTAAC	10	7942	9713	TFEB	9529	11688	BAG5
DBDNTAG000053	ADDNTAG004169	Dn-Dn	TTCTTTTTAGATGTCGCGAGCTGCG	GATATCATCGCCAATACTTCCCTGA	5	7942	9713	TFEB	147872	9267	CCDC155
DBDNTAG000053	ADDNTAG004171	Dn-Dn	TTCTTTTTAGATGTCGCGAGCTGCG	CACAGCTATACTTTGATCTCTCACT	6	7942	9713	TFEB	1393	1253	CRHBP
DBDNTAG000053	ADDNTAG004177	Dn-Dn	TTCTTTTTAGATGTCGCGAGCTGCG	TGCATACCGCGGCAGGCCGACCTAC	9	7942	9713	TFEB	22846	2782	VASH1
DBDNTAG000053	ADDNTAG004183	Dn-Dn	TTCTTTTTAGATGTCGCGAGCTGCG	ATGAAGGATACGTATTTTCCAAACC	8	7942	9713	TFEB	1019	4019	CDK4
DBDNTAG000053	ADDNTAG004184	Dn-Dn	TTCTTTTTAGATGTCGCGAGCTGCG	AACTGACGATTCATAGTAAGACTAC	1	7942	9713	TFEB	4317	71618	MMP8
DBDNTAG000053	ADDNTAG004190	Dn-Dn	TTCTTTTTAGATGTCGCGAGCTGCG	TGGGGTCGAGCCTCCTATCAACGAG	4	7942	9713	TFEB	339221	11341	ENPP7
DBDNTAG000053	ADDNTAG004203	Dn-Dn	TTCTTTTTAGATGTCGCGAGCTGCG	CCAACTTAAGTGACCCTTTCTGAAC	41	7942	9713	TFEB	203054	8786	ADCK5
DBDNTAG000053	ADDNTAG004212	Dn-Dn	TTCTTTTTAGATGTCGCGAGCTGCG	TGTGCTGTGGGTTTGTTGTGGGGAT	6	7942	9713	TFEB	221060	8538	C10orf111
DBDNTAG000053	ADDNTAG004219	Dn-Dn	TTCTTTTTAGATGTCGCGAGCTGCG	ATGAAAAGATATAATGTAGGGAATA	6	7942	9713	TFEB	4800	2092	NFYA
DBDNTAG000053	ADDNTAG004222	Dn-Dn	TTCTTTTTAGATGTCGCGAGCTGCG	AATACCACACCACTAATACATGATT	4	7942	9713	TFEB	374907
DBDNTAG000053	ADDNTAG004223	Dn-Dn	TTCTTTTTAGATGTCGCGAGCTGCG	TCATCAGCACCGATTTTAGTAGTTA	2	7942	9713	TFEB	8170	52862	SLC14A2
DBDNTAG000053	ADDNTAG004234	Dn-Dn	TTCTTTTTAGATGTCGCGAGCTGCG	ACTCTGCACCACATTATTTCAAGGT	25	7942	9713	TFEB	57135	10611	DKFZp666C074
DBDNTAG000053	ADDNTAG004236	Dn-Dn	TTCTTTTTAGATGTCGCGAGCTGCG	CAGCTCACCTCCCCCTCTCCGCCA	5	7942	9713	TFEB	26012	55870	NSMF
DBDNTAG000053	ADDNTAG004245	Dn-Dn	TTCTTTTTAGATGTCGCGAGCTGCG	AGCGGCGCATGCGCCTTCCACCCCC	3	7942	9713	TFEB	65061	11154	CDK15
DBDNTAG000053	ADDNTAG004246	Dn-Dn	TTCTTTTTAGATGTCGCGAGCTGCG	TCCTACTGTGTTCGGAAGATTGAAC	2	7942	9713	TFEB	80198	6827	MUS81
DBDNTAG000053	ADDNTAG004247	Dn-Dn	TTCTTTTTAGATGTCGCGAGCTGCG	TCGCTCTCCGCCCACGCTGCTCTCC	5	7942	9713	TFEB	55223	3353	TRIM62
DBDNTAG000053	ADDNTAG004258	Dn-Dn	TTCTTTTTAGATGTCGCGAGCTGCG	ACACGACCTTCATCGCCAAATAACT	1	7942	9713	TFEB	27111	4161	SDCBP2
DBDNTAG000053	ADDNTAG004263	Dn-Dn	TTCTTTTTAGATGTCGCGAGCTGCG	GCTTCAGCTCTTACTGACAGAGTTA	1	7942	9713	TFEB	283375	8339	SLC39A5
DBDNTAG000053	ADDNTAG004267	Dn-Dn	TTCTTTTTAGATGTCGCGAGCTGCG	TTCGAACTATTTCTTTTAATGGCAA	12	7942	9713	TFEB	10248	7440	POP7
DBDNTAG000053	ADDNTAG004268	Dn-Dn	TTCTTTTTAGATGTCGCGAGCTGCG	CGCCGAATACTTAAGCCATTCTAAT	9	7942	9713	TFEB	840	280	CASP7
DBDNTAG000053	ADDNTAG004269	Dn-Dn	TTCTTTTTAGATGTCGCGAGCTGCG	GATGAGATGGTTACAACCAGTTTAA	21	7942	9713	TFEB	79692	11560	ZNF322
DBDNTAG000053	ADDNTAG004272	Dn-Dn	TTCTTTTTAGATGTCGCGAGCTGCG	CTGCTCGTCACTTAGAAATCCACT	3	7942	9713	TFEB	3358	72085	HTR2C
DBDNTAG000053	ADDNTAG004273	Dn-Dn	TTCTTTTTAGATGTCGCGAGCTGCG	ACTGCGAAGCTTTATGAATGCTCAG	1	7942	9713	TFEB	775	70327	CACNA1C
DBDNTAG000053	ADDNTAG004275	Dn-Dn	TTCTTTTTAGATGTCGCGAGCTGCG	AAGGTGGGTAGAGCACTAGTCCCTT	1	7942	9713	TFEB	8522	3326	GAS7
DBDNTAG000053	ADDNTAG004276	Dn-Dn	TTCTTTTTAGATGTCGCGAGCTGCG	CCGAAGCGGTCCACACTACCAAAGC	9	7942	9713	TFEB	54790	52965	TET2
DBDNTAG000053	ADDNTAG004280	Dn-Dn	TTCTTTTTAGATGTCGCGAGCTGCG	CCGCTTCCTTGATTAGAATTCCCAC	10	7942	9713	TFEB	5308	6983	PITX2
DBDNTAG000053	ADDNTAG004283	Dn-Dn	TTCTTTTTAGATGTCGCGAGCTGCG	CGATACATCAGTACAAAGATAGCGA	37	7942	9713	TFEB	2782	2786	GNB1
DBDNTAG000053	ADDNTAG004286	Dn-Dn	TTCTTTTTAGATGTCGCGAGCTGCG	GCAAGTGATTTGATGGTCGACCCTC	33	7942	9713	TFEB	169166	2216	SNX31
DBDNTAG000053	ADDNTAG004289	Dn-Dn	TTCTTTTTAGATGTCGCGAGCTGCG	CCCTGCCCCCTAGACCGACCGTATA	1	7942	9713	TFEB	11199	4504	ANXA10
DBDNTAG000053	ADDNTAG004294	Dn-Dn	TTCTTTTTAGATGTCGCGAGCTGCG	ATCTAGTTGCGTAATGGTTAGAATC	11	7942	9713	TFEB	2132	6892	EXT2
DBDNTAG000053	ADDNTAG004298	Dn-Dn	TTCTTTTTAGATGTCGCGAGCTGCG	CCCGTCTAAAGGCCACGAGGACGTA	9	7942	9713	TFEB	3492	12271
DBDNTAG000053	ADDNTAG004300	Dn-Dn	TTCTTTTTAGATGTCGCGAGCTGCG	CCCATCGCCAATCGTACTAGATGCA	5	7942	9713	TFEB	57715	8604	SEMA4G
DBDNTAG000053	ADDNTAG004304	Dn-Dn	TTCTTTTTAGATGTCGCGAGCTGCG	CACTCACGCGTACGCCTGACGACGG	2	7942	9713	TFEB	5147	5126	PDE6D
DBDNTAG000053	ADDNTAG004306	Dn-Dn	TTCTTTTTAGATGTCGCGAGCTGCG	ATGCCGTCGACAAAAGTCTTGACAC	10	7942	9713	TFEB	8031	2434	NCOA4
DBDNTAG000053	ADDNTAG004309	Dn-Dn	TTCTTTTTAGATGTCGCGAGCTGCG	AATATGCTGTTAGGTCGAAACACCA	6	7942	9713	TFEB	6500	6671	SKP1
DBDNTAG000053	ADDNTAG004310	Dn-Dn	TTCTTTTTAGATGTCGCGAGCTGCG	GTAGTGGGATGCTTGTGCTGCTGCG	12	7942	9713	TFEB	55902	6914	ACSS2
DBDNTAG000053	ADDNTAG004313	Dn-Dn	TTCTTTTTAGATGTCGCGAGCTGCG	TCCTGCCCACACCACATAGCCGTTC	7	7942	9713	TFEB	79644	3266	SRD5A3
DBDNTAG000053	ADDNTAG004314	Dn-Dn	TTCTTTTTAGATGTCGCGAGCTGCG	ACACGCGAGGTAAACCGGGCCGACC	1	7942	9713	TFEB	775	70327	CACNA1C
DBDNTAG000053	ADDNTAG004318	Dn-Dn	TTCTTTTTAGATGTCGCGAGCTGCG	CACATGAGGCGCCTGTACTACACGG	2	7942	9713	TFEB	91442	7886	FAAP24
DBDNTAG000053	ADDNTAG004319	Dn-Dn	TTCTTTTTAGATGTCGCGAGCTGCG	CGGCTTCAGCGCGTATTCACAATAA	2	7942	9713	TFEB	79616	6642	CCNJL
DBDNTAG000053	ADDNTAG004321	Dn-Dn	TTCTTTTTAGATGTCGCGAGCTGCG	GGTTGTGGCTTAGTTACACTTGATA	6	7942	9713	TFEB	10197	4061	PSME3
DBDNTAG000053	ADDNTAG004322	Dn-Dn	TTCTTTTTAGATGTCGCGAGCTGCG	CCACGCACATGAGCGCTTCCTGACA	9	7942	9713	TFEB	375	2439	ARF1
DBDNTAG000053	ADDNTAG004324	Dn-Dn	TTCTTTTTAGATGTCGCGAGCTGCG	CTCCTCGGTCGCTCCCCCCGCCAAC	3	7942	9713	TFEB	132612	9390	ADAD1
DBDNTAG000053	ADDNTAG004325	Dn-Dn	TTCTTTTTAGATGTCGCGAGCTGCG	GCGGGTTCAGTGCGTACCGCTTTCA	8	7942	9713	TFEB	5970	9032	RELA
DBDNTAG000053	ADDNTAG004330	Dn-Dn	TTCTTTTTAGATGTCGCGAGCTGCG	GCCCAAATTCTATGCCAACTGCCAC	2	7942	9713	TFEB	729991	9076	MEF2BNB
DBDNTAG000053	ADDNTAG004336	Dn-Dn	TTCTTTTTAGATGTCGCGAGCTGCG	ACACCTCCCCAGCGTATATGCTAGC	1	7942	9713	TFEB	9175	53107	MAP3K13
DBDNTAG000053	ADDNTAG004338	Dn-Dn	TTCTTTTTAGATGTCGCGAGCTGCG	GGGCAAGGACTATCAAATGAAACTA	7	7942	9713	TFEB	29920	430	PYCR2
DBDNTAG000053	ADDNTAG004344	Dn-Dn	TTCTTTTTAGATGTCGCGAGCTGCG	GCCGCTAATATCGCACACTCTGGTA	4	7942	9713	TFEB	7409	6612	VAV1
DBDNTAG000053	ADDNTAG004349	Dn-Dn	TTCTTTTTAGATGTCGCGAGCTGCG	GGGTTCTGGCGTGACGAGCGCCCCA	5	7942	9713	TFEB	1398	2709	CRK
DBDNTAG000053	ADDNTAG004350	Dn-Dn	TTCTTTTTAGATGTCGCGAGCTGCG	CCCCACATCTAACTCACGGATAGCC	7	7942	9713	TFEB	116362	12164	RBP7
DBDNTAG000053	ADDNTAG004352	Dn-Dn	TTCTTTTTAGATGTCGCGAGCTGCG	ACCCCCACGCACCCCCTCGCTCCCA	3	7942	9713	TFEB	10933	4430	MORF4L1
DBDNTAG000053	ADDNTAG004357	Dn-Dn	TTCTTTTTAGATGTCGCGAGCTGCG	ACCCAAAGCATCGACCCATGTGTGC	10	7942	9713	TFEB	5879	4232	RAC1
DBDNTAG000053	ADDNTAG004360	Dn-Dn	TTCTTTTTAGATGTCGCGAGCTGCG	GACGAGGAAACCAACTTAGCGTCTA	10	7942	9713	TFEB	55422	6496	DKFZp686L0787
DBDNTAG000053	ADDNTAG004367	Dn-Dn	TTCTTTTTAGATGTCGCGAGCTGCG	TATTGAATTTTTTAAGAGCAGTCTA	5	7942	9713	TFEB	7718	1549	ZNF165
DBDNTAG000053	ADDNTAG004373	Dn-Dn	TTCTTTTTAGATGTCGCGAGCTGCG	GCGAGACTGCCCGTCAAACGTGCGG	27	7942	9713	TFEB	10620	10878	ARID3B
DBDNTAG000053	ADDNTAG004375	Dn-Dn	TTCTTTTTAGATGTCGCGAGCTGCG	CTACACACTCTTGAAAACTAAAACA	1	7942	9713	TFEB	79078	3753	C1orf50
DBDNTAG000053	ADDNTAG004376	Dn-Dn	TTCTTTTTAGATGTCGCGAGCTGCG	ATGTCACGAAGATGAGACAACATAA	13	7942	9713	TFEB	7866	5250	IFRD2
DBDNTAG000053	ADDNTAG004381	Dn-Dn	TTCTTTTTAGATGTCGCGAGCTGCG	CGTAAACGTGTAGAAATCTTCATCA	4	7942	9713	TFEB	6829	12443	SUPT5H
DBDNTAG000053	ADDNTAG004384	Dn-Dn	TTCTTTTTAGATGTCGCGAGCTGCG	GCGTTCTTTGTTATTCCAATACTAG	1	7942	9713	TFEB	2584	3414	GALK1
DBDNTAG000053	ADDNTAG004385	Dn-Dn	TTCTTTTTAGATGTCGCGAGCTGCG	TCGGCTGGACAGCAGTATCCAGTTT	8	7942	9713	TFEB	51512	4962	GTSE1
DBDNTAG000053	ADDNTAG004389	Dn-Dn	TTCTTTTTAGATGTCGCGAGCTGCG	TACTAATGCACGTCGGTAGGCAACG	18	7942	9713	TFEB	26333	54098	OR7A17
DBDNTAG000053	ADDNTAG004394	Dn-Dn	TTCTTTTTAGATGTCGCGAGCTGCG	TTCAACACTCTGTAGTATATTGAAG	1	7942	9713	TFEB	5308	6983	PITX2
DBDNTAG000053	ADDNTAG004397	Dn-Dn	TTCTTTTTAGATGTCGCGAGCTGCG	GACTATTGTTCTGATCCTATAAAAC	2	7942	9713	TFEB	140691	9383	TRIM69
DBDNTAG000053	ADDNTAG004407	Dn-Dn	TTCTTTTTAGATGTCGCGAGCTGCG	ATTTCCCCTGCACAGCCCCCTATTC	11	7942	9713	TFEB	92335	11047	STRADA
DBDNTAG000053	ADDNTAG004414	Dn-Dn	TTCTTTTTAGATGTCGCGAGCTGCG	ATGGACCACACAACTAATTCTCACT	2	7942	9713	TFEB	55689	72139	YEATS2
DBDNTAG000053	ADDNTAG004418	Dn-Dn	TTCTTTTTAGATGTCGCGAGCTGCG	CGCGACAGTCCTATCGTACAACTAC	7	7942	9713	TFEB	2885	8010	GRB2
DBDNTAG000053	ADDNTAG004419	Dn-Dn	TTCTTTTTAGATGTCGCGAGCTGCG	CTCGCCTAACATAGAGAACATTTGC	4	7942	9713	TFEB	64783	4975	RBM15
DBDNTAG000053	ADDNTAG004423	Dn-Dn	TTCTTTTTAGATGTCGCGAGCTGCG	TGGTGACTCCACGAACACAGTTCAT	41	7942	9713	TFEB	9828	70267	ARHGEF17
DBDNTAG000053	ADDNTAG004424	Dn-Dn	TTCTTTTTAGATGTCGCGAGCTGCG	TGTAGGACTAGCAAAGACTTGTGAT	2	7942	9713	TFEB	7157	3774	TP53
DBDNTAG000053	ADDNTAG004426	Dn-Dn	TTCTTTTTAGATGTCGCGAGCTGCG	TGCATCAGATACGATATCCTAATGA	3	7942	9713	TFEB	3502	12772
DBDNTAG000053	ADDNTAG004427	Dn-Dn	TTCTTTTTAGATGTCGCGAGCTGCG	CCACCAAGTATTCTTTGCCGTTAGA	1	7942	9713	TFEB	6039	13086	RNASE6
DBDNTAG000053	ADDNTAG004430	Dn-Dn	TTCTTTTTAGATGTCGCGAGCTGCG	CGACATCCTCCACGGTTGAAACCGC	2	7942	9713	TFEB	51065	5640	RPS27L
DBDNTAG000053	ADDNTAG004442	Dn-Dn	TTCTTTTTAGATGTCGCGAGCTGCG	CACCACGTCAATGAAGTCATTCCCT	12	7942	9713	TFEB	28951	4068	TRIB2
DBDNTAG000053	ADDNTAG004457	Dn-Dn	TTCTTTTTAGATGTCGCGAGCTGCG	CTCTACGCCACTGATCGTCAGACCA	15	7942	9713	TFEB	6794	5410	STK11
DBDNTAG000053	ADDNTAG004460	Dn-Dn	TTCTTTTTAGATGTCGCGAGCTGCG	CCCCCCTCAAGCGCACGTTAGATGC	2	7942	9713	TFEB	55006	943	TRMT61B
DBDNTAG000053	ADDNTAG004462	Dn-Dn	TTCTTTTTAGATGTCGCGAGCTGCG	GCAAGACAACAGCCTTACTAAATCG	11	7942	9713	TFEB	1153	29	CIRBP
DBDNTAG000053	ADDNTAG004465	Dn-Dn	TTCTTTTTAGATGTCGCGAGCTGCG	GAAAGAAGAAAATTCGTGTTTTATT	1	7942	9713	TFEB	5708	3862	PSMD2
DBDNTAG000053	ADDNTAG004466	Dn-Dn	TTCTTTTTAGATGTCGCGAGCTGCG	AACTTGCTAAACGCGAAGTGCTTAG	7	7942	9713	TFEB	56904	6148	SH3GLB2
DBDNTAG000053	ADDNTAG004467	Dn-Dn	TTCTTTTTAGATGTCGCGAGCTGCG	CGACATCCAACCCCACTTACCGCCA	4	7942	9713	TFEB	5376	7323	PMP22
DBDNTAG000053	ADDNTAG004472	Dn-Dn	TTCTTTTTAGATGTCGCGAGCTGCG	CCATATGCAGTTAGTCACCTTTCAT	1	7942	9713	TFEB	10758	4171	TRAF3IP2
DBDNTAG000053	ADDNTAG004476	Dn-Dn	TTCTTTTTAGATGTCGCGAGCTGCG	TATAAACCATCGGAACCACGGGAAA	2	7942	9713	TFEB	84693	13113	MCEE
DBDNTAG000053	ADDNTAG004478	Dn-Dn	TTCTTTTTAGATGTCGCGAGCTGCG	TGCTCGAACCAGTCGCCAACATACC	2	7942	9713	TFEB	3107	4335	HLA-C
DBDNTAG000053	ADDNTAG004479	Dn-Dn	TTCTTTTTAGATGTCGCGAGCTGCG	CCGACCGGCAGGCAGCGGAAGTCAT	2	7942	9713	TFEB	10096	10695	ACTR3
DBDNTAG000053	ADDNTAG004485	Dn-Dn	TTCTTTTTAGATGTCGCGAGCTGCG	GGCATAAATCGTTTTCACACCAATT	9	7942	9713	TFEB	79077	2724	DCTPP1
DBDNTAG000053	ADDNTAG004489	Dn-Dn	TTCTTTTTAGATGTCGCGAGCTGCG	ATGCACCCCCAACTCTCCACTTGCT	23	7942	9713	TFEB	56052	3620	ALG1
DBDNTAG000053	ADDNTAG004496	Dn-Dn	TTCTTTTTAGATGTCGCGAGCTGCG	CTTGATGAACGTTGTGACGATTTAC	1	7942	9713	TFEB	55238	3619	SLC38A7
DBDNTAG000053	ADDNTAG004497	Dn-Dn	TTCTTTTTAGATGTCGCGAGCTGCG	CATATCTATCTCGCCCCAGCCATAC	34	7942	9713	TFEB	56656	53850	OR2S2
DBDNTAG000053	ADDNTAG004502	Dn-Dn	TTCTTTTTAGATGTCGCGAGCTGCG	CGCCCCTTGCACCCCCTCTTCCGCT	4	7942	9713	TFEB	9724	56199	UTP14C
DBDNTAG000053	ADDNTAG004503	Dn-Dn	TTCTTTTTAGATGTCGCGAGCTGCG	GGTGTAAGATGACCTTGGGTCTGAT	3	7942	9713	TFEB	6487	11593	ST3GAL3
DBDNTAG000053	ADDNTAG004505	Dn-Dn	TTCTTTTTAGATGTCGCGAGCTGCG	CCTTTTTGATCTGGGTGTCCCAGCA	2	7942	9713	TFEB	170575	11373	GIMAP1
DBDNTAG000053	ADDNTAG004510	Dn-Dn	TTCTTTTTAGATGTCGCGAGCTGCG	TCGGCTACCCCCTACATCCATAGAC	4	7942	9713	TFEB	246	8438	ALOX15
DBDNTAG000053	ADDNTAG004514	Dn-Dn	TTCTTTTTAGATGTCGCGAGCTGCG	AGATATACAAAATTGAGACACTTAA	1	7942	9713	TFEB	116068	13294	LYSMD3
DBDNTAG000053	ADDNTAG004516	Dn-Dn	TTCTTTTTAGATGTCGCGAGCTGCG	TACAGCTCCTAGATTAGTACTAAC	25	7942	9713	TFEB	10200	5511	MPHOSPH6
DBDNTAG000053	ADDNTAG004521	Dn-Dn	TTCTTTTTAGATGTCGCGAGCTGCG	TATCCCTAGCACTATGAATGCTTTA	19	7942	9713	TFEB	4602	12304	MYB
DBDNTAG000053	ADDNTAG004522	Dn-Dn	TTCTTTTTAGATGTCGCGAGCTGCG	ATTTCCGGTTATTTTCATATCATT	4	7942	9713	TFEB	1647	6876	GADD45A
DBDNTAG000053	ADDNTAG004525	Dn-Dn	TTCTTTTTAGATGTCGCGAGCTGCG	GTGAGAAACAACTTACAAACCATAC	7	7942	9713	TFEB	51274	15026	KLF3
DBDNTAG000053	ADDNTAG004527	Dn-Dn	TTCTTTTTAGATGTCGCGAGCTGCG	GACCGTTAAAAAGGTTCTAGTTCGG	3	7942	9713	TFEB	387032	7101	ZKSCAN4
DBDNTAG000053	ADDNTAG004528	Dn-Dn	TTCTTTTTAGATGTCGCGAGCTGCG	CCCGGCCCGGTACCCGTGGATCACA	4	7942	9713	TFEB	3146	56	HMGB1
DBDNTAG000053	ADDNTAG004531	Dn-Dn	TTCTTTTTAGATGTCGCGAGCTGCG	ACTACCCGTTAGCAGCAATCTCGAA	4	7942	9713	TFEB	23624	8067	CBLC
DBDNTAG000053	ADDNTAG004533	Dn-Dn	TTCTTTTTAGATGTCGCGAGCTGCG	CCCCTTCTCGATGTTTCCCGTCGCG	7	7942	9713	TFEB	10485
DBDNTAG000053	ADDNTAG004534	Dn-Dn	TTCTTTTTAGATGTCGCGAGCTGCG	CCCCTCCCGGTGGCTCCCCTGACCC	7	7942	9713	TFEB	1264	1395	CNN1
DBDNTAG000053	ADDNTAG004538	Dn-Dn	TTCTTTTTAGATGTCGCGAGCTGCG	ACCCTTGCCTAAGCTACTATACTTA	3	7942	9713	TFEB	55324	6034	ABCF3
DBDNTAG000053	ADDNTAG004544	Dn-Dn	TTCTTTTTAGATGTCGCGAGCTGCG	TGCATCAACCCAATCCCGCGGGCAT	8	7942	9713	TFEB	10620	10878	ARID3B
DBDNTAG000053	ADDNTAG004547	Dn-Dn	TTCTTTTTAGATGTCGCGAGCTGCG	CAGCTATTCGAACACAGACTGGATT	5	7942	9713	TFEB	59277	3050	NTN4
DBDNTAG000053	ADDNTAG004549	Dn-Dn	TTCTTTTTAGATGTCGCGAGCTGCG	AGGACGGGCAAGTTGTTGAACTTAG	4	7942	9713	TFEB	598	5989	BCL2L1
DBDNTAG000053	ADDNTAG004560	Dn-Dn	TTCTTTTTAGATGTCGCGAGCTGCG	AGAACTTATTTACAAGCATAGAGTA	1	7942	9713	TFEB	6553	72053	SLC9A5
DBDNTAG000053	ADDNTAG004561	Dn-Dn	TTCTTTTTAGATGTCGCGAGCTGCG	CAGTTTACGAGCCGTCATCGACAAT	17	7942	9713	TFEB	254428	70731	SLC41A1
DBDNTAG000053	ADDNTAG004562	Dn-Dn	TTCTTTTTAGATGTCGCGAGCTGCG	TCAAGTCCCGATCCACCCATGACCC	1	7942	9713	TFEB	25800	11347	SLC39A6
DBDNTAG000053	ADDNTAG004563	Dn-Dn	TTCTTTTTAGATGTCGCGAGCTGCG	GTGAGTTTGTTAATTACCAGTACGG	9	7942	9713	TFEB	4317	71618	MMP8
DBDNTAG000053	ADDNTAG004566	Dn-Dn	TTCTTTTTAGATGTCGCGAGCTGCG	TAAACAGCTAGTTCCCAATAAAGCG	2	7942	9713	TFEB	539	6684	ATP5O
DBDNTAG000053	ADDNTAG004572	Dn-Dn	TTCTTTTTAGATGTCGCGAGCTGCG	CGCTAATAGCAGCTTGGAAGCTCCT	6	7942	9713	TFEB	55790	10883	CSGALNACT1
DBDNTAG000053	ADDNTAG004576	Dn-Dn	TTCTTTTTAGATGTCGCGAGCTGCG	ACCCCGATGACCTTCTGCTCTTATT	5	7942	9713	TFEB	7188	2239	TRAF5
DBDNTAG000053	ADDNTAG004578	Dn-Dn	TTCTTTTTAGATGTCGCGAGCTGCG	ACCTACAAACAATTTACCTAAACAG	5	7942	9713	TFEB	7311	71838	UBA52
DBDNTAG000053	ADDNTAG004581	Dn-Dn	TTCTTTTTAGATGTCGCGAGCTGCG	CCCTCGCCTACACCTAAGCACCCTG	2	7942	9713	TFEB	29802	13129	VPREB3
DBDNTAG000053	ADDNTAG004585	Dn-Dn	TTCTTTTTAGATGTCGCGAGCTGCG	AGTCACAGGTTCTAAAGACATTCGT	20	7942	9713	TFEB	3187	4689	HNRNPH1
DBDNTAG000053	ADDNTAG004589	Dn-Dn	TTCTTTTTAGATGTCGCGAGCTGCG	TGTATCATACAAATATCAAAACCAG	15	7942	9713	TFEB	6039	13086	RNASE6
DBDNTAG000053	ADDNTAG004592	Dn-Dn	TTCTTTTTAGATGTCGCGAGCTGCG	ACGTCCATGATCGCACGGTTATCGT	34	7942	9713	TFEB	56097	72003	PCDHGC5
DBDNTAG000053	ADDNTAG004597	Dn-Dn	TTCTTTTTAGATGTCGCGAGCTGCG	TAGCCCTATGCGAATACGACGCCAC	28	7942	9713	TFEB	145482	10905	PTGR2
DBDNTAG000053	ADDNTAG004605	Dn-Dn	TTCTTTTTAGATGTCGCGAGCTGCG	TAACGAGCGGGAGGCAAGTACAAAA	7	7942	9713	TFEB	54461	6616	FBXW5
DBDNTAG000053	ADDNTAG004606	Dn-Dn	TTCTTTTTAGATGTCGCGAGCTGCG	CCTGCGTCCGGTGATCGCTTCATGA	4	7942	9713	TFEB	29115	5269	SAP30BP
DBDNTAG000053	ADDNTAG004615	Dn-Dn	TTCTTTTTAGATGTCGCGAGCTGCG	TAACTGCCCGTGGAGCAAAAGCAAA	14	7942	9713	TFEB	11030	3504	RBPMS
DBDNTAG000053	ADDNTAG004616	Dn-Dn	TTCTTTTTAGATGTCGCGAGCTGCG	GCCATTTAGTCACGATTGACGGAAT	3	7942	9713	TFEB	80723	1149	SLC35G2
DBDNTAG000053	ADDNTAG004620	Dn-Dn	TTCTTTTTAGATGTCGCGAGCTGCG	AACGCTAAAGACTGAAACGTGGCTT	13	7942	9713	TFEB	7157	3774	TP53
DBDNTAG000053	ADDNTAG004622	Dn-Dn	TTCTTTTTAGATGTCGCGAGCTGCG	TTACTCCCCGCCCGCATTATCTGGG	2	7942	9713	TFEB	23533	9525	PIK3R5
DBDNTAG000053	ADDNTAG004624	Dn-Dn	TTCTTTTTAGATGTCGCGAGCTGCG	TCCACTTCCGCGACACGTTCAGCCC	10	7942	9713	TFEB	60314	8091	C12orf10
DBDNTAG000053	ADDNTAG004628	Dn-Dn	TTCTTTTTAGATGTCGCGAGCTGCG	GGAACCTCTCACCGGAAATTCTTAT	8	7942	9713	TFEB	283673	71778
DBDNTAG000053	ADDNTAG004632	Dn-Dn	TTCTTTTTAGATGTCGCGAGCTGCG	CTGGCGTGTTAAAATAACGAACAAT	4	7942	9713	TFEB	29103	6402	DNAJC15
DBDNTAG000053	ADDNTAG004650	Dn-Dn	TTCTTTTTAGATGTCGCGAGCTGCG	AGCTCACTGCTTCAACCGTTCCCCT	4	7942	9713	TFEB	64784	72113	CRTC3
DBDNTAG000053	ADDNTAG004651	Dn-Dn	TTCTTTTTAGATGTCGCGAGCTGCG	TTCCGATGGCGCGCGTTGCTAATCG	1	7942	9713	TFEB	5701	7961	PSMC2
DBDNTAG000053	ADDNTAG004652	Dn-Dn	TTCTTTTTAGATGTCGCGAGCTGCG	CCACCAAATAAGAGCAACGACAGTA	9	7942	9713	TFEB	162540	1610	SPPL2C
DBDNTAG000053	ADDNTAG004654	Dn-Dn	TTCTTTTTAGATGTCGCGAGCTGCG	CTGAATTAAAAACTGTATTTAAACG	34	7942	9713	TFEB	1508	358	CTSB
DBDNTAG000053	ADDNTAG004656	Dn-Dn	TTCTTTTTAGATGTCGCGAGCTGCG	TCCCCTAGGACATCTCACCGCGCC	1	7942	9713	TFEB	10352	10745	WARS2
DBDNTAG000053	ADDNTAG004657	Dn-Dn	TTCTTTTTAGATGTCGCGAGCTGCG	GCGTCCACCACTCTCCCTCCCTGCT	2	7942	9713	TFEB	694	5844	BTG1
DBDNTAG000053	ADDNTAG004663	Dn-Dn	TTCTTTTTAGATGTCGCGAGCTGCG	TGCTTGCATTTTAAGTGAATACGAT	3	7942	9713	TFEB	729447	13787	GAGE2A
DBDNTAG000053	ADDNTAG004664	Dn-Dn	TTCTTTTTAGATGTCGCGAGCTGCG	AACCGGGCGACAAGGTCATTCATAT	1	7942	9713	TFEB	9896	10525	FIG4
DBDNTAG000053	ADDNTAG004669	Dn-Dn	TTCTTTTTAGATGTCGCGAGCTGCG	CGGCAGTAGAGTACACCGTGAACAC	9	7942	9713	TFEB	7170	995	TPM3
DBDNTAG000053	ADDNTAG004670	Dn-Dn	TTCTTTTTAGATGTCGCGAGCTGCG	GCCTACCTACCATAAATGTAACGAT	5	7942	9713	TFEB	90	9802	ACVR1
DBDNTAG000053	ADDNTAG004671	Dn-Dn	TTCTTTTTAGATGTCGCGAGCTGCG	ACCCTTGACGGGGGTGTATTGTCCT	5	7942	9713	TFEB	308	3879	ANXA5
DBDNTAG000053	ADDNTAG004674	Dn-Dn	TTCTTTTTAGATGTCGCGAGCTGCG	CCCTTAAACCTAAAAGGAGCACTTA	2	7942	9713	TFEB	1133	10557	CHRM5
DBDNTAG000053	ADDNTAG004679	Dn-Dn	TTCTTTTTAGATGTCGCGAGCTGCG	GTGTCTCACCTTACCATACGCGTGC	3	7942	9713	TFEB	5783	70300	PTPN13
DBDNTAG000053	ADDNTAG004682	Dn-Dn	TTCTTTTTAGATGTCGCGAGCTGCG	ACACACTCTTCTCCCCTGCGCCTAT	4	7942	9713	TFEB	55388	8578	MCM10
DBDNTAG000053	ADDNTAG004683	Dn-Dn	TTCTTTTTAGATGTCGCGAGCTGCG	CCCCGTTTTAAATCGATTGTGTGGA	22	7942	9713	TFEB	23281	9746	MTUS2
DBDNTAG000053	ADDNTAG004690	Dn-Dn	TTCTTTTTAGATGTCGCGAGCTGCG	CGGCAAAGCCGACCTGCTCATACAC	12	7942	9713	TFEB	2262	10263	GPC5
DBDNTAG000053	ADDNTAG004698	Dn-Dn	TTCTTTTTAGATGTCGCGAGCTGCG	TGTCTCAAATGACTTTCTTCAGCGT	5	7942	9713	TFEB	64098	9281	PARVG
DBDNTAG000053	ADDNTAG004699	Dn-Dn	TTCTTTTTAGATGTCGCGAGCTGCG	ACCACAGTGACCGGTAGTTTGTTAA	2	7942	9713	TFEB	10579	70302	TACC2
DBDNTAG000053	ADDNTAG004711	Dn-Dn	TTCTTTTTAGATGTCGCGAGCTGCG	CTTCATCTACAGAGTATAAACCTCC	10	7942	9713	TFEB	4149	377	MAX
DBDNTAG000053	ADDNTAG004715	Dn-Dn	TTCTTTTTAGATGTCGCGAGCTGCG	CGAATAAAGTATCGTTCGCGCCTGG	50	7942	9713	TFEB	3385	71180	ICAM3
DBDNTAG000053	ADDNTAG004716	Dn-Dn	TTCTTTTTAGATGTCGCGAGCTGCG	AAAAAGAGATACATGCACGACAAGT	4	7942	9713	TFEB	89874	53584	SLC25A21
DBDNTAG000053	ADDNTAG004718	Dn-Dn	TTCTTTTTAGATGTCGCGAGCTGCG	TCGCTTATGCACGGTCACAAGCCCC	4	7942	9713	TFEB	54842	11707	MFSD6
DBDNTAG000053	ADDNTAG004738	Dn-Dn	TTCTTTTTAGATGTCGCGAGCTGCG	TGGCACTGCCCGATCCGGTGAAACT	10	7942	9713	TFEB	10248	7440	POP7
DBDNTAG000053	ADDNTAG004739	Dn-Dn	TTCTTTTTAGATGTCGCGAGCTGCG	ACCAGCGACTGTTCGTGCGTATAAA	11	7942	9713	TFEB	56097	72003	PCDHGC5
DBDNTAG000053	ADDNTAG004740	Dn-Dn	TTCTTTTTAGATGTCGCGAGCTGCG	AGCCTCCATTGCCTTCGATATATCA	1	7942	9713	TFEB	31	70275	ACACA
DBDNTAG000053	ADDNTAG004746	Dn-Dn	TTCTTTTTAGATGTCGCGAGCTGCG	TCAATTGACGCACCCCATATAATGT	2	7942	9713	TFEB	4624	70216	MYH6
DBDNTAG000053	ADDNTAG004750	Dn-Dn	TTCTTTTTAGATGTCGCGAGCTGCG	CTGCAGTGCTACAACTTTACAAATC	5	7942	9713	TFEB	1124	72004	CHN2
DBDNTAG000053	ADDNTAG004752	Dn-Dn	TTCTTTTTAGATGTCGCGAGCTGCG	CCATTCTCCTGCAGGGCGTGGGCCT	4	7942	9713	TFEB		7194
DBDNTAG000053	ADDNTAG004753	Dn-Dn	TTCTTTTTAGATGTCGCGAGCTGCG	AGCCTCACAGCTCAGATCCCTGTTT	39	7942	9713	TFEB	219749	2074	ZNF25
DBDNTAG000053	ADDNTAG004755	Dn-Dn	TTCTTTTTAGATGTCGCGAGCTGCG	TAGCAAGTATTAAGCAGGTCATGTA	3	7942	9713	TFEB	57003	5390	CCDC47
DBDNTAG000053	ADDNTAG004760	Dn-Dn	TTCTTTTTAGATGTCGCGAGCTGCG	CGGCTTAATGCGTCGTGTTCTAAAC	3	7942	9713	TFEB	89874	53584	SLC25A21
DBDNTAG000053	ADDNTAG004762	Dn-Dn	TTCTTTTTAGATGTCGCGAGCTGCG	ATGGGCAGAAAACCTTTAAACCCAA	3	7942	9713	TFEB	23639	11451	LRRC6
DBDNTAG000053	ADDNTAG004771	Dn-Dn	TTCTTTTTAGATGTCGCGAGCTGCG	CTTGTGCGGATGCATTCTGCCGACC	16	7942	9713	TFEB	30001	2849	ERO1L
DBDNTAG000053	ADDNTAG004774	Dn-Dn	TTCTTTTTAGATGTCGCGAGCTGCG	AGTCTATGTTAACGACTGTAAAGAG	4	7942	9713	TFEB	79005	3364	SCNM1
DBDNTAG000053	ADDNTAG004775	Dn-Dn	TTCTTTTTAGATGTCGCGAGCTGCG	TAATAACCAATGCGCTAACAGCTTA	1	7942	9713	TFEB	284004	9651	HEXDC
DBDNTAG000053	ADDNTAG004776	Dn-Dn	TTCTTTTTAGATGTCGCGAGCTGCG	ACCTTTCGACCACTAATCTGGGTCG	18	7942	9713	TFEB	51506	5518	UFC1
DBDNTAG000053	ADDNTAG004777	Dn-Dn	TTCTTTTTAGATGTCGCGAGCTGCG	TCATAAATGGAAAGATAGAAACAAA	17	7942	9713	TFEB	55703	70943	DKFZp686D10173
DBDNTAG000053	ADDNTAG004791	Dn-Dn	TTCTTTTTAGATGTCGCGAGCTGCG	CTTATCCGAAGCCCTAACTTGAGGT	7	7942	9713	TFEB	6609	11258	SMPD1
DBDNTAG000053	ADDNTAG004793	Dn-Dn	TTCTTTTTAGATGTCGCGAGCTGCG	TCCGTTACCCGCTCTGCCTTGATTG	17	7942	9713	TFEB	183	2935	AGT
DBDNTAG000053	ADDNTAG004794	Dn-Dn	TTCTTTTTAGATGTCGCGAGCTGCG	TAAGGATCGGCCTGCCCGCAAGGTT	10	7942	9713	TFEB	51564	8955	HDAC7
DBDNTAG000053	ADDNTAG004795	Dn-Dn	TTCTTTTTAGATGTCGCGAGCTGCG	GAGCCCTGACACCCCCTGAACTTAA	8	7942	9713	TFEB	372	71645	ARCN1
DBDNTAG000053	ADDNTAG004796	Dn-Dn	TTCTTTTTAGATGTCGCGAGCTGCG	GGGAGCGGTCCCCTGCGACAAACGG	1	7942	9713	TFEB	23223	6615	RRP12
DBDNTAG000053	ADDNTAG004800	Dn-Dn	TTCTTTTTAGATGTCGCGAGCTGCG	TTCGCATATGAGTGGCACGTTAAGG	4	7942	9713	TFEB	118672	8511	PSTK
DBDNTAG000053	ADDNTAG004812	Dn-Dn	TTCTTTTTAGATGTCGCGAGCTGCG	CGAGTGTTCATTTCAGCGCCTCGCC	3	7942	9713	TFEB	6184	2423	RPN1
DBDNTAG000053	ADDNTAG004824	Dn-Dn	TTCTTTTTAGATGTCGCGAGCTGCG	CTAAGATGCGCACATAAAACGGAAT	7	7942	9713	TFEB	3492	12271
DBDNTAG000053	ADDNTAG004829	Dn-Dn	TTCTTTTTAGATGTCGCGAGCTGCG	GAAGAAACGAGACCATCAGACGAAA	70	7942	9713	TFEB	8464	11528	SUPT3H
DBDNTAG000053	ADDNTAG004832	Dn-Dn	TTCTTTTTAGATGTCGCGAGCTGCG	TTCTGCAAATGAAGTTTGCGAGTCC	12	7942	9713	TFEB	2919	540	CXCL1
DBDNTAG000053	ADDNTAG004840	Dn-Dn	TTCTTTTTAGATGTCGCGAGCTGCG	CTTACCTTCAGAAGCTAGCAAACTA	1	7942	9713	TFEB	6578	13652	SLCO2A1
DBDNTAG000053	ADDNTAG004844	Dn-Dn	TTCTTTTTAGATGTCGCGAGCTGCG	CCATTACCCTTGCCACCGTAGTCCC	6	7942	9713	TFEB	11075	4907	STMN2
DBDNTAG000053	ADDNTAG004847	Dn-Dn	TTCTTTTTAGATGTCGCGAGCTGCG	TACTGTCAAGACTTAACCCATAT	20	7942	9713	TFEB	163175	70566	LGI4
DBDNTAG000053	ADDNTAG004856	Dn-Dn	TTCTTTTTAGATGTCGCGAGCTGCG	CGGGCTGAGCTCGGGCAGAGACCCA	2	7942	9713	TFEB	5081	56793	PAX7
DBDNTAG000053	ADDNTAG004858	Dn-Dn	TTCTTTTTAGATGTCGCGAGCTGCG	TCCTCGACATACCGCCCACACTAGT	11	7942	9713	TFEB	80304	10156	C2orf44
DBDNTAG000053	ADDNTAG004859	Dn-Dn	TTCTTTTTAGATGTCGCGAGCTGCG	CCCTGCATGCCGTACATACAGCGAC	24	7942	9713	TFEB	153328	8282	SLC25A48
DBDNTAG000053	ADDNTAG004862	Dn-Dn	TTCTTTTTAGATGTCGCGAGCTGCG	ACTCGCAACCGCGACGAAAGGTCAT	5	7942	9713	TFEB	1645	3065	AKR1C1
DBDNTAG000053	ADDNTAG004866	Dn-Dn	TTCTTTTTAGATGTCGCGAGCTGCG	CCTTGCCGTGGATGCTCAAGTATAT	33	7942	9713	TFEB	10636	7105	RGS14
DBDNTAG000053	ADDNTAG004870	Dn-Dn	TTCTTTTTAGATGTCGCGAGCTGCG	TGTTCGGGAATCAACAACGTGACAG	2	7942	9713	TFEB	2885	8010	GRB2
DBDNTAG000053	ADDNTAG004873	Dn-Dn	TTCTTTTTAGATGTCGCGAGCTGCG	TTAAGCGTCCCGTCCCACCTCGCAT	1	7942	9713	TFEB	79078	3753	C1orf50
DBDNTAG000053	ADDNTAG004877	Dn-Dn	TTCTTTTTAGATGTCGCGAGCTGCG	CAGGTACAGATCACTGTATTACATT	3	7942	9713	TFEB	6133	4725	RPL9
DBDNTAG000053	ADDNTAG004878	Dn-Dn	TTCTTTTTAGATGTCGCGAGCTGCG	ATCTTGTTTTCCACAAAGTAGCAAG	13	7942	9713	TFEB	7073	71334	TIAL1
DBDNTAG000053	ADDNTAG004881	Dn-Dn	TTCTTTTTAGATGTCGCGAGCTGCG	TTACCCTCCTTTCGGCCCTCTCCCC	1	7942	9713	TFEB	4188	5143	MDFI
DBDNTAG000053	ADDNTAG004882	Dn-Dn	TTCTTTTTAGATGTCGCGAGCTGCG	GAGACTATTATCACACACTCACCGT	4	7942	9713	TFEB	2146	143	EZH2
DBDNTAG000053	ADDNTAG004891	Dn-Dn	TTCTTTTTAGATGTCGCGAGCTGCG	TACTTCCTCCACCTTCCTAGTGGCT	6	7942	9713	TFEB	23286
DBDNTAG000053	ADDNTAG004898	Dn-Dn	TTCTTTTTAGATGTCGCGAGCTGCG	GACAAATTTCAACAATGATGAAAGT	2	7942	9713	TFEB	55195	54249	C14orf105
DBDNTAG000053	ADDNTAG004901	Dn-Dn	TTCTTTTTAGATGTCGCGAGCTGCG	CTTGTCCGGATGGTGTCAGAACAAT	15	7942	9713	TFEB	1144	71724	CHRND
DBDNTAG000053	ADDNTAG004902	Dn-Dn	TTCTTTTTAGATGTCGCGAGCTGCG	TGTGGCTGAATGTCATTTTTCTGTG	13	7942	9713	TFEB	3481	5345	IGF2
DBDNTAG000053	ADDNTAG004907	Dn-Dn	TTCTTTTTAGATGTCGCGAGCTGCG	CGCATCATCTGTAACACACAGGATT	2	7942	9713	TFEB	3093	11772	UBE2K
DBDNTAG000053	ADDNTAG004908	Dn-Dn	TTCTTTTTAGATGTCGCGAGCTGCG	TCCCCGCCACTTCCCGAATGACACA	2	7942	9713	TFEB	1785	14117	DNM2
DBDNTAG000053	ADDNTAG004909	Dn-Dn	TTCTTTTTAGATGTCGCGAGCTGCG	CAGAGGGCTGACTGCTTGCTGTCAG	5	7942	9713	TFEB	26258	939	BLOC1S6
DBDNTAG000053	ADDNTAG004924	Dn-Dn	TTCTTTTTAGATGTCGCGAGCTGCG	ACTCAAACGTGACACTACCTTGAC	4	7942	9713	TFEB	283385	10821	MORN3
DBDNTAG000053	ADDNTAG004926	Dn-Dn	TTCTTTTTAGATGTCGCGAGCTGCG	CACATGTGACTCATCTTGGTTGCAA	8	7942	9713	TFEB	23193	71204	GANAB
DBDNTAG000053	ADDNTAG004930	Dn-Dn	TTCTTTTTAGATGTCGCGAGCTGCG	CCAATGCAGTACACCCCTATTTTCAT	10	7942	9713	TFEB	79345	54186	OR51B2
DBDNTAG000053	ADDNTAG004932	Dn-Dn	TTCTTTTTAGATGTCGCGAGCTGCG	GCCCGGATATCCAACAATTTAAAGT	2	7942	9713	TFEB	10847	72182	SRCAP
DBDNTAG000053	ADDNTAG004934	Dn-Dn	TTCTTTTTAGATGTCGCGAGCTGCG	CGACTATAAATAAACGCGCGCATAA	6	7942	9713	TFEB	5886	7058	RAD23A
DBDNTAG000053	ADDNTAG004942	Dn-Dn	TTCTTTTTAGATGTCGCGAGCTGCG	CCACCCCTAGTCCCCTCTCACACTA	44	7942	9713	TFEB	59349	4623	KLHL12
DBDNTAG000053	ADDNTAG004945	Dn-Dn	TTCTTTTTAGATGTCGCGAGCTGCG	TGATGGACCAGCATGTCTGATGCTA	52	7942	9713	TFEB	26121	54082	PRPF31
DBDNTAG000053	ADDNTAG004949	Dn-Dn	TTCTTTTTAGATGTCGCGAGCTGCG	CTCGGTTCACCTGCCGCTATTTTCT	3	7942	9713	TFEB	825	8876	CAPN3
DBDNTAG000053	ADDNTAG004952	Dn-Dn	TTCTTTTTAGATGTCGCGAGCTGCG	AATACAGCGAGTCTCTTATGGAGCG	4	7942	9713	TFEB	23326	56075	USP22
DBDNTAG000053	ADDNTAG004959	Dn-Dn	TTCTTTTTAGATGTCGCGAGCTGCG	CCGGCCGGATCTTACCTTCCTAGGA	21	7942	9713	TFEB	81850	70025	KRTAP1-3
DBDNTAG000053	ADDNTAG004960	Dn-Dn	TTCTTTTTAGATGTCGCGAGCTGCG	TGGGCAATGTTCATATATCGTGTAT	13	7942	9713	TFEB	3957	12112	LGALS2
DBDNTAG000053	ADDNTAG004963	Dn-Dn	TTCTTTTTAGATGTCGCGAGCTGCG	ATGCGTTCAGGTAGCATTGCGGGCC	11	7942	9713	TFEB	4952	71311	OCRL
DBDNTAG000053	ADDNTAG004968	Dn-Dn	TTCTTTTTAGATGTCGCGAGCTGCG	TGTCCTCCTCCTTGCTCTTCTAGTC	7	7942	9713	TFEB	114609	9750	TIRAP
DBDNTAG000053	ADDNTAG004970	Dn-Dn	TTCTTTTTAGATGTCGCGAGCTGCG	TGACCATCTCACAAAGTCCTATGTA	2	7942	9713	TFEB	5802	8703	PTPRS
DBDNTAG000053	ADDNTAG004976	Dn-Dn	TTCTTTTTAGATGTCGCGAGCTGCG	TATGTTACAATAAACTTTAACGGT	16	7942	9713	TFEB	2710	10419	GK
DBDNTAG000053	ADDNTAG004977	Dn-Dn	TTCTTTTTAGATGTCGCGAGCTGCG	ACCACGTCACAGTCTATCAGATGTC	24	7942	9713	TFEB	5534	8316	PPP3R1
DBDNTAG000053	ADDNTAG004982	Dn-Dn	TTCTTTTTAGATGTCGCGAGCTGCG	CTCTAAATCACCGTAGCCCCACCCA	3	7942	9713	TFEB	6373	5588	CXCL11
DBDNTAG000053	ADDNTAG004984	Dn-Dn	TTCTTTTTAGATGTCGCGAGCTGCG	TTTTACTCCGCCGATCCCGTGATAG	5	7942	9713	TFEB	2248	53883	FGF3
DBDNTAG000053	ADDNTAG004985	Dn-Dn	TTCTTTTTAGATGTCGCGAGCTGCG	CTCCTTAGCGGTCGCCCCCCCTAGA	9	7942	9713	TFEB	55805	70192	LRP2BP
DBDNTAG000053	ADDNTAG004990	Dn-Dn	TTCTTTTTAGATGTCGCGAGCTGCG	AGGTGATATGACTAAATATTAACA	3	7942	9713	TFEB	4632	5471	MYL1
DBDNTAG000053	ADDNTAG004992	Dn-Dn	TTCTTTTTAGATGTCGCGAGCTGCG	GTGGTTCTTGCCGCGTCTGATACA	1	7942	9713	TFEB	3959	4002	LGALS3BP
DBDNTAG000053	ADDNTAG004994	Dn-Dn	TTCTTTTTAGATGTCGCGAGCTGCG	ACGTACGCGGACTACGGCTTTCCAT	13	7942	9713	TFEB	5985	3772	RFC5
DBDNTAG000053	ADDNTAG005006	Dn-Dn	TTCTTTTTAGATGTCGCGAGCTGCG	GCACCCTATGCCACCAAAGGTTGAT	9	7942	9713	TFEB	10002	11340	NR2E3
DBDNTAG000053	ADDNTAG005008	Dn-Dn	TTCTTTTTAGATGTCGCGAGCTGCG	AGGCACACCAATACCACCGCATTTC	5	7942	9713	TFEB	83862	2151	TMEM120A
DBDNTAG000053	ADDNTAG005009	Dn-Dn	TTCTTTTTAGATGTCGCGAGCTGCG	ATTCGTCCCTCTGATTCTCTTCGCG	20	7942	9713	TFEB	84908	7670	FAM136A
DBDNTAG000053	ADDNTAG005021	Dn-Dn	TTCTTTTTAGATGTCGCGAGCTGCG	TGTTCACTGACCGTATGTGTCCAAT	20	7942	9713	TFEB	10579	70302	TACC2
DBDNTAG000053	ADDNTAG005022	Dn-Dn	TTCTTTTTAGATGTCGCGAGCTGCG	ATATGTTTTACGCAGTACATTAAA	1	7942	9713	TFEB	8019	12575	BRD3
DBDNTAG000053	ADDNTAG005027	Dn-Dn	TTCTTTTTAGATGTCGCGAGCTGCG	ATTCCCCCTTTTGCCCCCCTAACAT	9	7942	9713	TFEB	3065	3152	HDAC1
DBDNTAG000053	ADDNTAG005031	Dn-Dn	TTCTTTTTAGATGTCGCGAGCTGCG	CAAAAATCCGGACAACCCTCCTGCA	26	7942	9713	TFEB	91452	9758	ACBD5
DBDNTAG000053	ADDNTAG005036	Dn-Dn	TTCTTTTTAGATGTCGCGAGCTGCG	CATAATCGGGGCAACTCTAGTGAAT	1	7942	9713	TFEB	79990	11812	PLEKHH3
DBDNTAG000053	ADDNTAG005037	Dn-Dn	TTCTTTTTAGATGTCGCGAGCTGCG	GGATGTAAATCACCCTATCATAAAT	2	7942	9713	TFEB	1508	358	CTSB
DBDNTAG000053	ADDNTAG005043	Dn-Dn	TTCTTTTTAGATGTCGCGAGCTGCG	CGGACGGTCTATATACCGCGCTGAA	11	7942	9713	TFEB	653808	8524	ZG16
DBDNTAG000053	ADDNTAG005044	Dn-Dn	TTCTTTTTAGATGTCGCGAGCTGCG	TTGGAGCGGCATCAAGAGCGGATGG	12	7942	9713	TFEB	29883	4525	CNOT7
DBDNTAG000053	ADDNTAG005058	Dn-Dn	TTCTTTTTAGATGTCGCGAGCTGCG	CACCGTTATACCCCAGCCTATTAAC	5	7942	9713	TFEB	4086	3782	SMAD1
DBDNTAG000053	ADDNTAG005061	Dn-Dn	TTCTTTTTAGATGTCGCGAGCTGCG	GCACCCAGACAATCTAATCCTAATT	6	7942	9713	TFEB	57862	11738	ZNF410
DBDNTAG000053	ADDNTAG005068	Dn-Dn	TTCTTTTTAGATGTCGCGAGCTGCG	GGCTCCTGATCTTAGCGGGCATCAA	6	7942	9713	TFEB	6117	752	RPA1
DBDNTAG000053	ADDNTAG005072	Dn-Dn	TTCTTTTTAGATGTCGCGAGCTGCG	ACAGGACTATCCACGCCTAAAAAAA	3	7942	9713	TFEB	84612	10823	PARD6B
DBDNTAG000053	ADDNTAG005075	Dn-Dn	TTCTTTTTAGATGTCGCGAGCTGCG	ATCAACATGAGCAAGTAGGAAAATG	17	7942	9713	TFEB	2237	3978	FEN1
DBDNTAG000053	ADDNTAG005081	Dn-Dn	TTCTTTTTAGATGTCGCGAGCTGCG	GCCAGTTGCGGGACGCGCAACACCT	4	7942	9713	TFEB	55138	11110	FAM90A1
DBDNTAG000053	ADDNTAG005085	Dn-Dn	TTCTTTTTAGATGTCGCGAGCTGCG	CTCCTAAATCTAGGCGCCATCACCG	5	7942	9713	TFEB	84450	10540	ZNF512
DBDNTAG000053	ADDNTAG005092	Dn-Dn	TTCTTTTTAGATGTCGCGAGCTGCG	CGTTCTTCGCTGGGCCTCGACGCCTCTGTCCG	1	7942	9713	TFEB	93426	9395	SYCE1
DBDNTAG000053	ADDNTAG005095	Dn-Dn	TTCTTTTTAGATGTCGCGAGCTGCG	ATACCGATTGAGCGAACCTCGCGTA	1	7942	9713	TFEB		13197
DBDNTAG000053	ADDNTAG005096	Dn-Dn	TTCTTTTTAGATGTCGCGAGCTGCG	CCCAACCCCTCGGGTACCCTCCACG	2	7942	9713	TFEB	157773	2211	C8orf48
DBDNTAG000053	ADDNTAG005100	Dn-Dn	TTCTTTTTAGATGTCGCGAGCTGCG	CCCGTATTATTGTTTAAACGACAGT	14	7942	9713	TFEB	222487	14795	GPR97
DBDNTAG000053	ADDNTAG005101	Dn-Dn	TTCTTTTTAGATGTCGCGAGCTGCG	TACTTGAAGCTGCGAAAAGGACGAT	2	7942	9713	TFEB	5894	732	RAF1
DBDNTAG000053	ADDNTAG005104	Dn-Dn	TTCTTTTTAGATGTCGCGAGCTGCG	ACTCCCCCCCGCCTCCCACAGCCAC	2	7942	9713	TFEB	120526	12399	DNAJC24
DBDNTAG000053	ADDNTAG005109	Dn-Dn	TTCTTTTTAGATGTCGCGAGCTGCG	CAGACGGCGGTCCGTGGGAGCTCCG	11	7942	9713	TFEB	5936	9996	RBM4
DBDNTAG000053	ADDNTAG005112	Dn-Dn	TTCTTTTTAGATGTCGCGAGCTGCG	TCGTGTCGCTACCTCCGGCGCCCCC	10	7942	9713	TFEB	4696	12185	NDUFA3
DBDNTAG000053	ADDNTAG005113	Dn-Dn	TTCTTTTTAGATGTCGCGAGCTGCG	TCCCACCCAAAGGCAATTCCCAAGG	5	7942	9713	TFEB	2262	10263	GPC5
DBDNTAG000053	ADDNTAG005120	Dn-Dn	TTCTTTTTAGATGTCGCGAGCTGCG	CTACCGTGTAAGTTATCATAGTACC	2	7942	9713	TFEB	22820	12314	COPG1
DBDNTAG000053	ADDNTAG005135	Dn-Dn	TTCTTTTTAGATGTCGCGAGCTGCG	GCACAAAGCCAAGACGACTAATCCT	5	7942	9713	TFEB	4088	4690	SMAD3
DBDNTAG000053	ADDNTAG005137	Dn-Dn	TTCTTTTTAGATGTCGCGAGCTGCG	AGTTGCAAGCTGACCGCCTAACATC	12	7942	9713	TFEB	6502	4656	SKP2
DBDNTAG000053	ADDNTAG005140	Dn-Dn	TTCTTTTTAGATGTCGCGAGCTGCG	ATGCTATAGAACTCTAATCAAGTTA	8	7942	9713	TFEB	259173
DBDNTAG000053	ADDNTAG005141	Dn-Dn	TTCTTTTTAGATGTCGCGAGCTGCG	GCGACATGCAGTTCATGGTCAGGCC	1	7942	9713	TFEB	10817	2917	FRS3
DBDNTAG000053	ADDNTAG005148	Dn-Dn	TTCTTTTTAGATGTCGCGAGCTGCG	CCCGCCCACGCCCTGCCCGCCACTT	3	7942	9713	TFEB	159989	2276	CCDC67
DBDNTAG000053	ADDNTAG005149	Dn-Dn	TTCTTTTTAGATGTCGCGAGCTGCG	ACCGTCCCCTCCCCTCTCCTTCTGC	5	7942	9713	TFEB	65061	11154	CDK15
DBDNTAG000053	ADDNTAG005152	Dn-Dn	TTCTTTTTAGATGTCGCGAGCTGCG	GAGTCGGGGGGTTGCATGATGGTAA	1	7942	9713	TFEB	5970	9032	RELA
DBDNTAG000053	ADDNTAG005156	Dn-Dn	TTCTTTTTAGATGTCGCGAGCTGCG	GGCATCTCGCGTACGCCATCACTCA	24	7942	9713	TFEB	10011
DBDNTAG000053	ADDNTAG005164	Dn-Dn	TTCTTTTTAGATGTCGCGAGCTGCG	CCGCCGACACACACAACCCGCGAAT	3	7942	9713	TFEB	59338	6102	PLEKHA1
DBDNTAG000053	ADDNTAG005167	Dn-Dn	TTCTTTTTAGATGTCGCGAGCTGCG	CTAGTCCACGCACCAACTGTTTTAT	19	7942	9713	TFEB	441177	71515
DBDNTAG000053	ADDNTAG005172	Dn-Dn	TTCTTTTTAGATGTCGCGAGCTGCG	CGATCACCTTGTTTCCCTTTCATTA	17	7942	9713	TFEB	4878	5718	NPPA
DBDNTAG000053	ADDNTAG005176	Dn-Dn	TTCTTTTTAGATGTCGCGAGCTGCG	TTCGCAAAGTACGATAGGGAATGAA	9	7942	9713	TFEB	11187	3472	PKP3
DBDNTAG000053	ADDNTAG005183	Dn-Dn	TTCTTTTTAGATGTCGCGAGCTGCG	ATGACACAGGTCATTTTAGGCGGGG	1	7942	9713	TFEB	56904	6148	SH3GLB2
DBDNTAG000053	ADDNTAG005189	Dn-Dn	TTCTTTTTAGATGTCGCGAGCTGCG	ATCGGTCATATCTCAACGTAAAGGT	6	7942	9713	TFEB	353134
DBDNTAG000053	ADDNTAG005191	Dn-Dn	TTCTTTTTAGATGTCGCGAGCTGCG	GCCCCAGAACAGTTATAGCTACCTG	1	7942	9713	TFEB	80344	71201	DCAF11
DBDNTAG000053	ADDNTAG005195	Dn-Dn	TTCTTTTTAGATGTCGCGAGCTGCG	AGGGGTCTTTATCATGCTAACTATA	19	7942	9713	TFEB	7745	55846	ZKSCAN8
DBDNTAG000053	ADDNTAG005199	Dn-Dn	TTCTTTTTAGATGTCGCGAGCTGCG	AGCACGCTAGGTAGCGGCCGATCGT	7	7942	9713	TFEB	122945	11014	NOXRED1
DBDNTAG000053	ADDNTAG005200	Dn-Dn	TTCTTTTTAGATGTCGCGAGCTGCG	GAGCTTAATCTTACCACCCGTTCAA	9	7942	9713	TFEB	2531	4770	KDSR
DBDNTAG000053	ADDNTAG005202	Dn-Dn	TTCTTTTTAGATGTCGCGAGCTGCG	CAGCATACTATCCTCATAACATTTG	10	7942	9713	TFEB	440200	55080
DBDNTAG000053	ADDNTAG005206	Dn-Dn	TTCTTTTTAGATGTCGCGAGCTGCG	GTAACAAATCGCATGTCAGCACATC	2	7942	9713	TFEB	387680	71032	FAM21A
DBDNTAG000053	ADDNTAG005207	Dn-Dn	TTCTTTTTAGATGTCGCGAGCTGCG	CGGTGTTACCCACTTTTAGCACAGA	38	7942	9713	TFEB	59349	4623	KLHL12
DBDNTAG000053	ADDNTAG005214	Dn-Dn	TTCTTTTTAGATGTCGCGAGCTGCG	TACAAGACGTGGATCGATATAGACT	3	7942	9713	TFEB	151295	9520	SLC23A3
DBDNTAG000053	ADDNTAG005216	Dn-Dn	TTCTTTTTAGATGTCGCGAGCTGCG	GGACGTCAGGCAATGCGCGTAAAC	4	7942	9713	TFEB	5144	2331	PDE4D
DBDNTAG000053	ADDNTAG005222	Dn-Dn	TTCTTTTTAGATGTCGCGAGCTGCG	TAATGATATATACGATAAAACCGTG	3	7942	9713	TFEB	8976	10576	WASL
DBDNTAG000053	ADDNTAG005223	Dn-Dn	TTCTTTTTAGATGTCGCGAGCTGCG	CACTGCCAACTGCGACCATTACTGC	3	7942	9713	TFEB	3595	71843	IL12RB2
DBDNTAG000053	ADDNTAG005224	Dn-Dn	TTCTTTTTAGATGTCGCGAGCTGCG	CTTCGCCACCTACACCGGCGGCCTC	2	7942	9713	TFEB	55422	6496	DKFZp686L0787
DBDNTAG000053	ADDNTAG005225	Dn-Dn	TTCTTTTTAGATGTCGCGAGCTGCG	GAATTGGGAAGAGCTGAATTAAGAA	5	7942	9713	TFEB	695	53007	BTK
DBDNTAG000053	ADDNTAG005227	Dn-Dn	TTCTTTTTAGATGTCGCGAGCTGCG	GAAGGGCTAATGTAGAGTCGATGCC	9	7942	9713	TFEB	6253	7327	RTN2
DBDNTAG000053	ADDNTAG005228	Dn-Dn	TTCTTTTTAGATGTCGCGAGCTGCG	GTGTTACGATCAGTGGAGCCCAGGT	13	7942	9713	TFEB	48	807	ACO1
DBDNTAG000053	ADDNTAG005231	Dn-Dn	TTCTTTTTAGATGTCGCGAGCTGCG	AGAGTCCAACAGTGAGTGCAAAGGC	1	7942	9713	TFEB	8644	5842	AKR1C3
DBDNTAG000053	ADDNTAG005232	Dn-Dn	TTCTTTTTAGATGTCGCGAGCTGCG	ACCGATACTTGGGATTGCACACAAA	16	7942	9713	TFEB	27086	8945	FOXP1
DBDNTAG000053	ADDNTAG005235	Dn-Dn	TTCTTTTTAGATGTCGCGAGCTGCG	GGAGACCGCGCCCGACTCGCTCGTT	7	7942	9713	TFEB	653499	71252	LGALS7
DBDNTAG000053	ADDNTAG005238	Dn-Dn	TTCTTTTTAGATGTCGCGAGCTGCG	GACATCAATCACGTTGCCCCTCCCA	6	7942	9713	TFEB	374383	70603	NCR3LG1
DBDNTAG000053	ADDNTAG005242	Dn-Dn	TTCTTTTTAGATGTCGCGAGCTGCG	TTCTCCCGGCCCCCGTCTGCAATCT	2	7942	9713	TFEB	2253	70172	FGF8
DBDNTAG000053	ADDNTAG005244	Dn-Dn	TTCTTTTTAGATGTCGCGAGCTGCG	AAACTCCAGTACAAGAGCCCGATAA	1	7942	9713	TFEB	19	70284	ABCA1
DBDNTAG000053	ADDNTAG005258	Dn-Dn	TTCTTTTTAGATGTCGCGAGCTGCG	CACCGGTGAACAGCACCGGGTATTG	4	7942	9713	TFEB	391004	70836	PRAMEF17
DBDNTAG000053	ADDNTAG005264	Dn-Dn	TTCTTTTTAGATGTCGCGAGCTGCG	CCCATAGCCTTCTATCATCAGTCCC	8	7942	9713	TFEB	5916	71679	NR1B3
DBDNTAG000053	ADDNTAG005266	Dn-Dn	TTCTTTTTAGATGTCGCGAGCTGCG	TCTCCTTCGCCACTCGTTTCTTGTC	2	7942	9713	TFEB	25800	11347	SLC39A6
DBDNTAG000053	ADDNTAG005272	Dn-Dn	TTCTTTTTAGATGTCGCGAGCTGCG	AATCGTGAGAAAGCCATTAACCCGG	9	7942	9713	TFEB	10847	72182	SRCAP
DBDNTAG000053	ADDNTAG005275	Dn-Dn	TTCTTTTTAGATGTCGCGAGCTGCG	GCAACGAACACCGGTTAATTGGCTT	1	7942	9713	TFEB	50615	4298	IL21R
DBDNTAG000053	ADDNTAG005282	Dn-Dn	TTCTTTTTAGATGTCGCGAGCTGCG	CATTCCAAGGAGGAAATGACAATGG	15	7942	9713	TFEB	1445	71469	CSK
DBDNTAG000053	ADDNTAG005287	Dn-Dn	TTCTTTTTAGATGTCGCGAGCTGCG	CTGATACTGAGGGCGCACAATGTAC	4	7942	9713	TFEB	349149
DBDNTAG000053	ADDNTAG005289	Dn-Dn	TTCTTTTTAGATGTCGCGAGCTGCG	CTCTGCCATGACGCACGGCACGGTG	8	7942	9713	TFEB	10962	3085	MLLT11
DBDNTAG000053	ADDNTAG005295	Dn-Dn	TTCTTTTTAGATGTCGCGAGCTGCG	TGGTTTTGGAATCAGGTCGCCCAGG	11	7942	9713	TFEB	821	3789	CANX
DBDNTAG000053	ADDNTAG005306	Dn-Dn	TTCTTTTTAGATGTCGCGAGCTGCG	CACCCCGTGTTTTTTACTGTCAATT	3	7942	9713	TFEB	26580	4023	BSCL2
DBDNTAG000053	ADDNTAG005309	Dn-Dn	TTCTTTTTAGATGTCGCGAGCTGCG	TGGTTCGTCAATTTTCCGGCCTAAA	7	7942	9713	TFEB	9967	53086	THRAP3
DBDNTAG000053	ADDNTAG005311	Dn-Dn	TTCTTTTTAGATGTCGCGAGCTGCG	AATGCTAGGTTTTTCCCTCAACGCC	2	7942	9713	TFEB	3190	4706	HNRNPK
DBDNTAG000053	ADDNTAG005315	Dn-Dn	TTCTTTTTAGATGTCGCGAGCTGCG	GCACAGCATCCACAATCTTTTAAAT	10	7942	9713	TFEB	353324	54438	SPATA12
DBDNTAG000053	ADDNTAG005316	Dn-Dn	TTCTTTTTAGATGTCGCGAGCTGCG	GTATGCCGATATCGTATATTCTGGC	12	7942	9713	TFEB	23326	56075	USP22
DBDNTAG000053	ADDNTAG005317	Dn-Dn	TTCTTTTTAGATGTCGCGAGCTGCG	TGCCTAAGGCTACGATCAAGGCCTG	2	7942	9713	TFEB	79644	3266	SRD5A3
DBDNTAG000053	ADDNTAG005320	Dn-Dn	TTCTTTTTAGATGTCGCGAGCTGCG	TTACCCTTACTAATCAAACATGCCC	2	7942	9713	TFEB	8031	2434	NCOA4
DBDNTAG000053	ADDNTAG005325	Dn-Dn	TTCTTTTTAGATGTCGCGAGCTGCG	CTTGTAGAACAAGAGTAACTGCCTA	5	7942	9713	TFEB	23678	1003	DKFZp781N0293
DBDNTAG000053	ADDNTAG005332	Dn-Dn	TTCTTTTTAGATGTCGCGAGCTGCG	ACTTATACTTAAACAAATCGATAAA	2	7942	9713	TFEB	716	11997	C1S
DBDNTAG000053	ADDNTAG005334	Dn-Dn	TTCTTTTTAGATGTCGCGAGCTGCG	TGTAGCCTGTTATTAAAGCCCAAACAAGATTTCGAAACA	1	7942	9713	TFEB	8314	3760	BAP1
DBDNTAG000053	ADDNTAG005336	Dn-Dn	TTCTTTTTAGATGTCGCGAGCTGCG	CTTTCCCCCCCCGCCGTACGTGAAT	2	7942	9713	TFEB	114932	2777	MRFAP1L1
DBDNTAG000053	ADDNTAG005342	Dn-Dn	TTCTTTTTAGATGTCGCGAGCTGCG	CCTACACCGGCGTACACGCAAGCAT	3	7942	9713	TFEB	5469	10960	MED1
DBDNTAG000053	ADDNTAG005344	Dn-Dn	TTCTTTTTAGATGTCGCGAGCTGCG	CGATACTAATTTGGCACATTCTACG	2	7942	9713	TFEB	57819	6601	LSM2
DBDNTAG000053	ADDNTAG005350	Dn-Dn	TTCTTTTTAGATGTCGCGAGCTGCG	TATTATAGCCAGTTCAGTCACGTGC	3	7942	9713	TFEB	605	53866	BCL7A
DBDNTAG000053	ADDNTAG005353	Dn-Dn	TTCTTTTTAGATGTCGCGAGCTGCG	TTGCAATTGGGCATTCCGCTTCCTG	10	7942	9713	TFEB	29926	4519	GMPPA
DBDNTAG000053	ADDNTAG005355	Dn-Dn	TTCTTTTTAGATGTCGCGAGCTGCG	TAACCCCCCCAACCCTCGCACCCGA	7	7942	9713	TFEB	56605	10340	ERO1LB
DBDNTAG000053	ADDNTAG005358	Dn-Dn	TTCTTTTTAGATGTCGCGAGCTGCG	CAAGTAAGAAGGGAGTATCAAGTTC	7	7942	9713	TFEB	1026	3192	CDKN1A
DBDNTAG000053	ADDNTAG005362	Dn-Dn	TTCTTTTTAGATGTCGCGAGCTGCG	GTAGAAGTGAATTTCAACAAGGCTT	2	7942	9713	TFEB	1832	70298	DSP
DBDNTAG000053	ADDNTAG005363	Dn-Dn	TTCTTTTTAGATGTCGCGAGCTGCG	CCTCTCACGCAACCTGCCCTCAGGT	8	7942	9713	TFEB	54815	6923	GATAD2A
DBDNTAG000053	ADDNTAG005372	Dn-Dn	TTCTTTTTAGATGTCGCGAGCTGCG	TCATGACTGCACTCAAATATGATAT	7	7942	9713	TFEB	55681	12400	SCYL2
DBDNTAG000053	ADDNTAG005378	Dn-Dn	TTCTTTTTAGATGTCGCGAGCTGCG	TAAAAAAATATTCTGTAAGAAGTAAA	2	7942	9713	TFEB	51343	6019	FZR1
DBDNTAG000053	ADDNTAG005386	Dn-Dn	TTCTTTTTAGATGTCGCGAGCTGCG	AAACACCGCTTAAACGCAAGCGCAA	10	7942	9713	TFEB	5195	4964	PEX14
DBDNTAG000053	ADDNTAG005389	Dn-Dn	TTCTTTTTAGATGTCGCGAGCTGCG	GAGTCAATGGTTGCCGATAAGTCCA	2	7942	9713	TFEB	23678	1003	DKFZp781N0293
DBDNTAG000053	ADDNTAG005390	Dn-Dn	TTCTTTTTAGATGTCGCGAGCTGCG	ATTGGTTTTTAGAACTACTTCATTA	4	7942	9713	TFEB	8836	2571	GGH
DBDNTAG000053	ADDNTAG005397	Dn-Dn	TTCTTTTTAGATGTCGCGAGCTGCG	CGGACTGCGACTATCCATTGGGTAC	3	7942	9713	TFEB	140690	54781	CTCFL
DBDNTAG000053	ADDNTAG005400	Dn-Dn	TTCTTTTTAGATGTCGCGAGCTGCG	GCTCTTAGGCGGTACATTATTGGAG	11	7942	9713	TFEB	56891	13142	LGALS14
DBDNTAG000053	ADDNTAG005401	Dn-Dn	TTCTTTTTAGATGTCGCGAGCTGCG	CTGAATCCTCGAGAGGGTTGGGGAA	4	7942	9713	TFEB	27183	11412	VPS4A
DBDNTAG000053	ADDNTAG005407	Dn-Dn	TTCTTTTTAGATGTCGCGAGCTGCG	AGGCTCGCATACTGGGATCTCTTGT	38	7942	9713	TFEB	7439	2492	BEST1
DBDNTAG000053	ADDNTAG005409	Dn-Dn	TTCTTTTTAGATGTCGCGAGCTGCG	CGCTCCCCCCCACAGTCATGGCTAC	4	7942	9713	TFEB	84954	10052	MPND
DBDNTAG000053	ADDNTAG005410	Dn-Dn	TTCTTTTTAGATGTCGCGAGCTGCG	AGCCTACGCTTCCACTGCCCAGCTA	3	7942	9713	TFEB	222643	8470	MUXA
DBDNTAG000053	ADDNTAG005417	Dn-Dn	TTCTTTTTAGATGTCGCGAGCTGCG	GCGGACTACCCTTGTGCTATGGTAC	5	7942	9713	TFEB	8568	2886	RRP1
DBDNTAG000053	ADDNTAG005420	Dn-Dn	TTCTTTTTAGATGTCGCGAGCTGCG	CGGGCGCTCGCAGAGCCTACTCACG	5	7942	9713	TFEB	1500	392	CTNND1
DBDNTAG000053	ADDNTAG005427	Dn-Dn	TTCTTTTTAGATGTCGCGAGCTGCG	ATGAGTAACGTTAGCCCGAGACCAG	21	7942	9713	TFEB	219539	72008	YPEL4
DBDNTAG000053	ADDNTAG005434	Dn-Dn	TTCTTTTTAGATGTCGCGAGCTGCG	ACCCCCAAAGCGGTATACCGGGCAG	1	7942	9713	TFEB	89857	9706	KLHL6
DBDNTAG000053	ADDNTAG005437	Dn-Dn	TTCTTTTTAGATGTCGCGAGCTGCG	TCAGCATGTGCAGGATTTATTCCCT	5	7942	9713	TFEB	5013	5285	OTX1
DBDNTAG000053	ADDNTAG005439	Dn-Dn	TTCTTTTTAGATGTCGCGAGCTGCG	TTGCTCCACCGCAGGCCGGGTTGGA	2	7942	9713	TFEB	4693	9314	NDP
DBDNTAG000053	ADDNTAG005440	Dn-Dn	TTCTTTTTAGATGTCGCGAGCTGCG	TTAATAGCAGGTGCTTCGTTGCACT	1	7942	9713	TFEB	56106	71711	PCDHGA10
DBDNTAG000053	ADDNTAG005441	Dn-Dn	TTCTTTTTAGATGTCGCGAGCTGCG	ATAGCTGTGATGGTTGGTTTTCATT	4	7942	9713	TFEB	7203	5319	CCT3
DBDNTAG000053	ADDNTAG005443	Dn-Dn	TTCTTTTTAGATGTCGCGAGCTGCG	CATGCAATGTGGCATTATCTCAGAC	9	7942	9713	TFEB	10629	4779	TAF6L
DBDNTAG000053	ADDNTAG005448	Dn-Dn	TTCTTTTTAGATGTCGCGAGCTGCG	TGATCGGGCCCGTTCTACGTCCTTT	3	7942	9713	TFEB	10011
DBDNTAG000053	ADDNTAG005455	Dn-Dn	TTCTTTTTAGATGTCGCGAGCTGCG	TATACCCGTAATACTTAGAACAGA	1	7942	9713	TFEB	375298	70663	CERKL
DBDNTAG000053	ADDNTAG005463	Dn-Dn	TTCTTTTTAGATGTCGCGAGCTGCG	GTAATTTAATAACCACTAACTAATC	22	7942	9713	TFEB	64943	6398	NT5DC2
DBDNTAG000053	ADDNTAG005472	Dn-Dn	TTCTTTTTAGATGTCGCGAGCTGCG	GAGCTCCCTACATATTCTCACATAA	10	7942	9713	TFEB	151188	2022	ARL6IP6
DBDNTAG000053	ADDNTAG005473	Dn-Dn	TTCTTTTTAGATGTCGCGAGCTGCG	AGCCCCAACTCTATAATCTAATTTA	1	7942	9713	TFEB	64170	5439	CARD9
DBDNTAG000053	ADDNTAG005476	Dn-Dn	TTCTTTTTAGATGTCGCGAGCTGCG	CTTAGGCCCAAGTCCGACCCAGCTC	3	7942	9713	TFEB	401296	54982
DBDNTAG000053	ADDNTAG005478	Dn-Dn	TTCTTTTTAGATGTCGCGAGCTGCG	GTGAACTACGGCGCAAAGTTATTAA	11	7942	9713	TFEB	7439	2492	BEST1
DBDNTAG000053	ADDNTAG005483	Dn-Dn	TTCTTTTTAGATGTCGCGAGCTGCG	TGATATATTCGATAAGACACGTTCA	1	7942	9713	TFEB	8301	71440	PICALM
DBDNTAG000053	ADDNTAG005487	Dn-Dn	TTCTTTTTAGATGTCGCGAGCTGCG	GTCAGGTGTGCCTAACAATTAAAAT	2	7942	9713	TFEB	84440	71767	RAB11FIP4
DBDNTAG000053	ADDNTAG005488	Dn-Dn	TTCTTTTTAGATGTCGCGAGCTGCG	CCAACGTTCGTCCTTTAACTGATCG	3	7942	9713	TFEB	3693	5834	ITGB5
DBDNTAG000053	ADDNTAG005496	Dn-Dn	TTCTTTTTAGATGTCGCGAGCTGCG	CCTTGTGCAGGCCACAACATAGGG	2	7942	9713	TFEB	539	6684	ATP5O
DBDNTAG000053	ADDNTAG005498	Dn-Dn	TTCTTTTTAGATGTCGCGAGCTGCG	AATCTACTATCAACCCGCGAAGAAG	21	7942	9713	TFEB	113278	6168	SLC52A3
DBDNTAG000053	ADDNTAG005499	Dn-Dn	TTCTTTTTAGATGTCGCGAGCTGCG	GCCAAAGGCCGACTACATTAAAACA	22	7942	9713	TFEB	8292	71612	COLQ
DBDNTAG000053	ADDNTAG005500	Dn-Dn	TTCTTTTTAGATGTCGCGAGCTGCG	TCATCTCCCGGAGTGGATACCTCCG	1	7942	9713	TFEB	3558	14594	IL2
DBDNTAG000053	ADDNTAG005503	Dn-Dn	TTCTTTTTAGATGTCGCGAGCTGCG	TCCTTTTCCTGCACCTCTCTTCAGC	7	7942	9713	TFEB	9659	1651	PDE4DIP
DBDNTAG000053	ADDNTAG005504	Dn-Dn	TTCTTTTTAGATGTCGCGAGCTGCG	CCGCCCAACTCTTTCAAAACCCAAA	23	7942	9713	TFEB	894	6359	CCND2
DBDNTAG000053	ADDNTAG005505	Dn-Dn	TTCTTTTTAGATGTCGCGAGCTGCG	AATGAAACACTGTAGACGCACCAAG	14	7942	9713	TFEB	60526	6515	FLJ21820
DBDNTAG000053	ADDNTAG005506	Dn-Dn	TTCTTTTTAGATGTCGCGAGCTGCG	CCGCATCATAGCACCCCTCTTTACC	6	7942	9713	TFEB	148738	12873	HFE2
DBDNTAG000053	ADDNTAG005507	Dn-Dn	TTCTTTTTAGATGTCGCGAGCTGCG	GCCACCACGTGCGTCCAAACTACCT	6	7942	9713	TFEB	158055	53915	C9orf163
DBDNTAG000053	ADDNTAG005509	Dn-Dn	TTCTTTTTAGATGTCGCGAGCTGCG	CACGTTGTACCCGGCAGATAAAGTC	4	7942	9713	TFEB	894	6359	CCND2
DBDNTAG000053	ADDNTAG005516	Dn-Dn	TTCTTTTTAGATGTCGCGAGCTGCG	CTAATGTTTGGGCCGTACCACTTAA	2	7942	9713	TFEB	4068	13022	SH2D1A
DBDNTAG000053	ADDNTAG005518	Dn-Dn	TTCTTTTTAGATGTCGCGAGCTGCG	GCTATCCGCGACCAATACCTGACAA	2	7942	9713	TFEB	3059	5855	HCLS1
DBDNTAG000053	ADDNTAG005523	Dn-Dn	TTCTTTTTAGATGTCGCGAGCTGCG	GCTGGCGGCACCCTCCGAACTGAGT	16	7942	9713	TFEB	201798	10510	TIGD4
DBDNTAG000053	ADDNTAG005524	Dn-Dn	TTCTTTTTAGATGTCGCGAGCTGCG	CCAGGGGGATTGAATAACACCGATG	4	7942	9713	TFEB	222643	8470	MUXA
DBDNTAG000053	ADDNTAG005529	Dn-Dn	TTCTTTTTAGATGTCGCGAGCTGCG	GTCTCCATGCATGGACATGAGTATA	27	7942	9713	TFEB	9906	53536	SLC35E2
DBDNTAG000053	ADDNTAG005530	Dn-Dn	TTCTTTTTAGATGTCGCGAGCTGCG	CGGCACATATTCTACGTTAAATAAT	3	7942	9713	TFEB	23126	10876	POGZ
DBDNTAG000053	ADDNTAG005534	Dn-Dn	TTCTTTTTAGATGTCGCGAGCTGCG	GCTTGTTCAATTTTACTCAAGCGCT	18	7942	9713	TFEB	2122	13861	EVI1
DBDNTAG000053	ADDNTAG005535	Dn-Dn	TTCTTTTTAGATGTCGCGAGCTGCG	GATGCCTTTATACAGTTATCCCCAT	8	7942	9713	TFEB	117157	12269	SH2D1B
DBDNTAG000053	ADDNTAG005538	Dn-Dn	TTCTTTTTAGATGTCGCGAGCTGCG	TGTCCTACAACAACGTGAAAAAAAA	4	7942	9713	TFEB	3015	12839	H2AFZ
DBDNTAG000053	ADDNTAG005539	Dn-Dn	TTCTTTTTAGATGTCGCGAGCTGCG	CCCCTCTGTCCTCCCCCCACCACAC	1	7942	9713	TFEB	3744	71602	KCNA10
DBDNTAG000053	ADDNTAG005540	Dn-Dn	TTCTTTTTAGATGTCGCGAGCTGCG	ATACATATTCGCCACCATACCGGAG	1	7942	9713	TFEB	387357	54752	THEMIS
DBDNTAG000053	ADDNTAG005541	Dn-Dn	TTCTTTTTAGATGTCGCGAGCTGCG	GTCATCCCACTCACGGTTGTGCACC	2	7942	9713	TFEB	3579	10160	CXCR2
DBDNTAG000053	ADDNTAG005542	Dn-Dn	TTCTTTTTAGATGTCGCGAGCTGCG	GATTTATTTTATGGCCAAGGTAACC	2	7942	9713	TFEB	57863	9894	CADM3
DBDNTAG000053	ADDNTAG005549	Dn-Dn	TTCTTTTTAGATGTCGCGAGCTGCG	TATGAGAGTCTCAGCCCAGGTAAAC	2	7942	9713	TFEB	7539	54490	ZFP37
DBDNTAG000053	ADDNTAG005553	Dn-Dn	TTCTTTTTAGATGTCGCGAGCTGCG	GGTCGTAGAGCGAAATAACAAAGGC	1	7942	9713	TFEB	901	9929	CCNG2
DBDNTAG000053	ADDNTAG005559	Dn-Dn	TTCTTTTTAGATGTCGCGAGCTGCG	TCTCGAAGTTGAGCTGATTAACAAC	48	7942	9713	TFEB	79635	10997	CCDC121
DBDNTAG000053	ADDNTAG005563	Dn-Dn	TTCTTTTTAGATGTCGCGAGCTGCG	AAAACGACGCCTACGCCGGACAACC	11	7942	9713	TFEB	6711	70296	SPTBN1
DBDNTAG000053	ADDNTAG005564	Dn-Dn	TTCTTTTTAGATGTCGCGAGCTGCG	TGGAGAGGTACGTGGTGTAAATACT	6	7942	9713	TFEB	2115	52931	ETV1
DBDNTAG000053	ADDNTAG005570	Dn-Dn	TTCTTTTTAGATGTCGCGAGCTGCG	TGCCTGGCGACTGCTTCCTGTTTAA	13	7942	9713	TFEB	6711	70296	SPTBN1
DBDNTAG000053	ADDNTAG005571	Dn-Dn	TTCTTTTTAGATGTCGCGAGCTGCG	GCGTTGCCTAAGCCTTTCCGCTGTC	2	7942	9713	TFEB	3059	5855	HCLS1
DBDNTAG000053	ADDNTAG005573	Dn-Dn	TTCTTTTTAGATGTCGCGAGCTGCG	GGCCCCCCACATCCAGCAGCACCGC	7	7942	9713	TFEB	10200	5511	MPHOSPH6
DBDNTAG000053	ADDNTAG005584	Dn-Dn	TTCTTTTTAGATGTCGCGAGCTGCG	CCTCTACGCTCTCGCACATCATATA	2	7942	9713	TFEB	54873	6335	PALMD
DBDNTAG000053	ADDNTAG005585	Dn-Dn	TTCTTTTTAGATGTCGCGAGCTGCG	CCAAAACCAAATGACTGCAGCATTA	12	7942	9713	TFEB	11199	4504	ANXA10
DBDNTAG000053	ADDNTAG005586	Dn-Dn	TTCTTTTTAGATGTCGCGAGCTGCG	CCGCAAACGCATGCTGGGCACTACG	1	7942	9713	TFEB	8945	9477	BTRC
DBDNTAG000053	ADDNTAG005590	Dn-Dn	TTCTTTTTAGATGTCGCGAGCTGCG	CCCTGTGCCGCGTGAGGACGAGTCT	1	7942	9713	TFEB	2046	10197	EPHA8
DBDNTAG000053	ADDNTAG005597	Dn-Dn	TTCTTTTTAGATGTCGCGAGCTGCG	CCCTTGCGATCCACTTCTATCCGTA	3	7942	9713	TFEB	3105	2789	HLA-A
DBDNTAG000053	ADDNTAG005600	Dn-Dn	TTCTTTTTAGATGTCGCGAGCTGCG	CAAGCCTCTCTCTAGATCGACACAA	5	7942	9713	TFEB	5524	5888	PPP2R4
DBDNTAG000053	ADDNTAG005617	Dn-Dn	TTCTTTTTAGATGTCGCGAGCTGCG	TACAGAGGACACATATATACTTACA	1	7942	9713	TFEB	60680	9550	CELF5
DBDNTAG000053	ADDNTAG005619	Dn-Dn	TTCTTTTTAGATGTCGCGAGCTGCG	CTCTGCCGCTTACCTGGGTTCTCC	13	7942	9713	TFEB	23126	10876	POGZ
DBDNTAG000053	ADDNTAG005622	Dn-Dn	TTCTTTTTAGATGTCGCGAGCTGCG	CGAGTTCTGCCCGTAAAGTTCGCGG	1	7942	9713	TFEB	148738	12873	HFE2
DBDNTAG000053	ADDNTAG005633	Dn-Dn	TTCTTTTTAGATGTCGCGAGCTGCG	GCTATTTTTATTCGTCTTCTGATCC	15	7942	9713	TFEB	283385	10821	MORN3
DBDNTAG000053	ADDNTAG005637	Dn-Dn	TTCTTTTTAGATGTCGCGAGCTGCG	GACCTAAGTGGCCACAGATGCTACA	4	7942	9713	TFEB	23646	8471	PLD3
DBDNTAG000053	ADDNTAG005645	Dn-Dn	TTCTTTTTAGATGTCGCGAGCTGCG	AATGAAGGGGGTGCTCTCAAGACGA	6	7942	9713	TFEB	5376	7323	PMP22
DBDNTAG000053	ADDNTAG005649	Dn-Dn	TTCTTTTTAGATGTCGCGAGCTGCG	CATTACCATGCGTTGTCCGCCACAA	3	7942	9713	TFEB	11091	3721	WDR5
DBDNTAG000053	ADDNTAG005655	Dn-Dn	TTCTTTTTAGATGTCGCGAGCTGCG	GAGGGGCCCGGCGCTGTGCCGGGAG	1	7942	9713	TFEB	84260	4259	TCHP
DBDNTAG000053	ADDNTAG005656	Dn-Dn	TTCTTTTTAGATGTCGCGAGCTGCG	CATCAAGGTTAATCGTATAGTCCTC	6	7942	9713	TFEB	27316	4635	RBMX
DBDNTAG000053	ADDNTAG005665	Dn-Dn	TTCTTTTTAGATGTCGCGAGCTGCG	TGAACTTTAGCGAGCCCTTACTTAG	11	7942	9713	TFEB	286499	53675	FAM133A
DBDNTAG000053	ADDNTAG005666	Dn-Dn	TTCTTTTTAGATGTCGCGAGCTGCG	CCCAACACCTGTCCTCCTGACAGTC	20	7942	9713	TFEB	622	565	BDH1
DBDNTAG000053	ADDNTAG005668	Dn-Dn	TTCTTTTTAGATGTCGCGAGCTGCG	CCGTCTAAGCGAAGGACAGAAAGAG	29	7942	9713	TFEB	84263	4287	HSDL2
DBDNTAG000053	ADDNTAG005671	Dn-Dn	TTCTTTTTAGATGTCGCGAGCTGCG	AGCCACGTGAACGAATTTGCCAAAA	21	7942	9713	TFEB	10238	1840	DCAF7
DBDNTAG000053	ADDNTAG005673	Dn-Dn	TTCTTTTTAGATGTCGCGAGCTGCG	CGAAACTCAAGCCGGAAACCAGAAG	10	7942	9713	TFEB	56656	53850	OR2S2
DBDNTAG000053	ADDNTAG005677	Dn-Dn	TTCTTTTTAGATGTCGCGAGCTGCG	TTCATAAACTCCCTCTCAAGCACTC	6	7942	9713	TFEB	2623	6313	GATA1
DBDNTAG000053	ADDNTAG005680	Dn-Dn	TTCTTTTTAGATGTCGCGAGCTGCG	AATCTGCGTGGAGTCTCATCACTAA	17	7942	9713	TFEB	10817	2917	FRS3
DBDNTAG000053	ADDNTAG005687	Dn-Dn	TTCTTTTTAGATGTCGCGAGCTGCG	TGCGCCATTTAACGCCCAGCCTCAT	1	7942	9713	TFEB	1026	3192	CDKN1A
DBDNTAG000053	ADDNTAG005698	Dn-Dn	TTCTTTTTAGATGTCGCGAGCTGCG	CTCGAATCGTCCTACAAGAGATCAC	1	7942	9713	TFEB	4835	5046	NQO2
DBDNTAG000053	ADDNTAG005705	Dn-Dn	TTCTTTTTAGATGTCGCGAGCTGCG	CATGTCCACCTTTACACTTAATCAC	11	7942	9713	TFEB	84061	10861	MAGT1
DBDNTAG000053	ADDNTAG005706	Dn-Dn	TTCTTTTTAGATGTCGCGAGCTGCG	TAAGCTCAAAAATGGGGAAAGCCTT	11	7942	9713	TFEB	83636	12020	C19orf12
DBDNTAG000053	ADDNTAG005708	Dn-Dn	TTCTTTTTAGATGTCGCGAGCTGCG	GACGATAATGTGAACCTACCCTAAG	3	7942	9713	TFEB	7188	2239	TRAF5
DBDNTAG000053	ADDNTAG005709	Dn-Dn	TTCTTTTTAGATGTCGCGAGCTGCG	TAACTTACTTATGGCGTAAATGGCG	2	7942	9713	TFEB	23429	1644	RYBP
DBDNTAG000053	ADDNTAG005717	Dn-Dn	TTCTTTTTAGATGTCGCGAGCTGCG	GAACTGCTGCCCCCGGCCTTGCGCG	1	7942	9713	TFEB	5159	8409	PDGFRB
DBDNTAG000053	ADDNTAG005718	Dn-Dn	TTCTTTTTAGATGTCGCGAGCTGCG	CTGGGCATTTACGGGACGATCGGTA	7	7942	9713	TFEB	2119	4522	ETV5
DBDNTAG000053	ADDNTAG005729	Dn-Dn	TTCTTTTTAGATGTCGCGAGCTGCG	CGGGATTGTAACGTGCCCGCAACTC	1	7942	9713	TFEB	2167	5627	FABP4
DBDNTAG000053	ADDNTAG005730	Dn-Dn	TTCTTTTTAGATGTCGCGAGCTGCG	CCCACATGCCGCTAGCCTACTAGAT	3	7942	9713	TFEB	11332	5944	ACOT7
DBDNTAG000053	ADDNTAG005731	Dn-Dn	TTCTTTTTAGATGTCGCGAGCTGCG	CGGCTCAAGACTACACCAATTGGGG	9	7942	9713	TFEB	124961	53255	ZFP3
DBDNTAG000053	ADDNTAG005736	Dn-Dn	TTCTTTTTAGATGTCGCGAGCTGCG	GCTCGTACCCCGACTCGAAGAGCTC	8	7942	9713	TFEB	6000	1429	RGS7
DBDNTAG000053	ADDNTAG005738	Dn-Dn	TTCTTTTTAGATGTCGCGAGCTGCG	CACCTTTTCCGCCACTCTATACTCG	2	7942	9713	TFEB	56605	10340	ERO1LB
DBDNTAG000053	ADDNTAG005739	Dn-Dn	TTCTTTTTAGATGTCGCGAGCTGCG	AGTGTAAAAAGTCATACACAATCAT	9	7942	9713	TFEB	378708	13177	APITD1
DBDNTAG000053	ADDNTAG005740	Dn-Dn	TTCTTTTTAGATGTCGCGAGCTGCG	CGGTAATATTCTTAACAAGTGCCAT	7	7942	9713	TFEB	5979	4203	RET
DBDNTAG000053	ADDNTAG005745	Dn-Dn	TTCTTTTTAGATGTCGCGAGCTGCG	TCTTGACAATTAAAATCATGATACC	12	7942	9713	TFEB	149499	9869	LRRC71
DBDNTAG000053	ADDNTAG005747	Dn-Dn	TTCTTTTTAGATGTCGCGAGCTGCG	TAACCTGGCGCAAAGCATAAAGGCA	3	7942	9713	TFEB	4909	636	NTF4
DBDNTAG000053	ADDNTAG005753	Dn-Dn	TTCTTTTTAGATGTCGCGAGCTGCG	ATGCTCCTGAAAATCAAGCAAAATC	1	7942	9713	TFEB	57162	8814	PELI1
DBDNTAG000053	ADDNTAG005758	Dn-Dn	TTCTTTTTAGATGTCGCGAGCTGCG	CCACCCTATAAGACGCAACATCCAC	3	7942	9713	TFEB	55650	3098	PIGV
DBDNTAG000053	ADDNTAG005759	Dn-Dn	TTCTTTTTAGATGTCGCGAGCTGCG	CATCGCACTGAGCTCGCCCCCCCCA	3	7942	9713	TFEB	6500	6671	SKP1
DBDNTAG000053	ADDNTAG005762	Dn-Dn	TTCTTTTTAGATGTCGCGAGCTGCG	GTGGTAATCCTCCCTCACCCCCAGT	9	7942	9713	TFEB	9409	3837	PEX16
DBDNTAG000053	ADDNTAG005764	Dn-Dn	TTCTTTTTAGATGTCGCGAGCTGCG	CTACGAATGAATATGTTGACGTCCG	9	7942	9713	TFEB	572	3706	BAD
DBDNTAG000053	ADDNTAG005766	Dn-Dn	TTCTTTTTAGATGTCGCGAGCTGCG	TCTGGAGTCAGCCCGTGACAGGACT	11	7942	9713	TFEB	8115	3768	TCL1A
DBDNTAG000053	ADDNTAG005768	Dn-Dn	TTCTTTTTAGATGTCGCGAGCTGCG	CACAACTACGCTCAGACGACAATT	8	7942	9713	TFEB	2782	2786	GNB1
DBDNTAG000053	ADDNTAG005771	Dn-Dn	TTCTTTTTAGATGTCGCGAGCTGCG	CTCTCAAGCAACTCGTTTAACACTA	7	7942	9713	TFEB	977	6007	CD151
DBDNTAG000053	ADDNTAG005773	Dn-Dn	TTCTTTTTAGATGTCGCGAGCTGCG	AACATATTCAACTCAAGAATAATGT	2	7942	9713	TFEB	7225	71651	TRPC6
DBDNTAG000053	ADDNTAG005775	Dn-Dn	TTCTTTTTAGATGTCGCGAGCTGCG	TGATGGGCTAGCTCAGGTACTTATG	22	7942	9713	TFEB	55006	943	TRMT61B
DBDNTAG000053	ADDNTAG005776	Dn-Dn	TTCTTTTTAGATGTCGCGAGCTGCG	CCCCCCTTACGCCGATTCGCCGTCA	5	7942	9713	TFEB	8463	5240	TEAD2
DBDNTAG000053	ADDNTAG005777	Dn-Dn	TTCTTTTTAGATGTCGCGAGCTGCG	CGGTGTTGCACGAGACGGTGCCCTT	8	7942	9713	TFEB	348235	12915	SKA2
DBDNTAG000053	ADDNTAG005782	Dn-Dn	TTCTTTTTAGATGTCGCGAGCTGCG	ATCCTCCTCTGTTTTAGATTACGTG	2	7942	9713	TFEB	6629	10033	SNRPB2
DBDNTAG000053	ADDNTAG005783	Dn-Dn	TTCTTTTTAGATGTCGCGAGCTGCG	GTCGACATCTGAAGATCCAAATAGA	2	7942	9713	TFEB	148738	12873	HFE2
DBDNTAG000053	ADDNTAG005785	Dn-Dn	TTCTTTTTAGATGTCGCGAGCTGCG	AAGCTTATATCAGTAAGCGTGCCGA	2	7942	9713	TFEB	51596	4584	CUTA
DBDNTAG000053	ADDNTAG005786	Dn-Dn	TTCTTTTTAGATGTCGCGAGCTGCG	CACTATTGAAGACAATGCTAGCGGT	13	7942	9713	TFEB	64785	4758	GINS3
DBDNTAG000053	ADDNTAG005794	Dn-Dn	TTCTTTTTAGATGTCGCGAGCTGCG	CGGTGCCAGCCAGTCACGCGTGATG	12	7942	9713	TFEB	6955	8439
DBDNTAG000053	ADDNTAG005795	Dn-Dn	TTCTTTTTAGATGTCGCGAGCTGCG	TCGACAGCGTTCGCGAGCAAACGAT	4	7942	9713	TFEB	8743	10053	TNFSF10
DBDNTAG000053	ADDNTAG005798	Dn-Dn	TTCTTTTTAGATGTCGCGAGCTGCG	CCTCTTTCCCAGGCTCCCGTTCATT	16	7942	9713	TFEB	83417	56797	FCRL4
DBDNTAG000053	ADDNTAG005800	Dn-Dn	TTCTTTTTAGATGTCGCGAGCTGCG	TAACCACTTTGATTAACTCCTGATC	11	7942	9713	TFEB	10627	2333	MYL12A
DBDNTAG000053	ADDNTAG005801	Dn-Dn	TTCTTTTTAGATGTCGCGAGCTGCG	TCAGCTCTCTCCCTCCCACGCACCG	1	7942	9713	TFEB	84263	4287	HSDL2
DBDNTAG000053	ADDNTAG005804	Dn-Dn	TTCTTTTTAGATGTCGCGAGCTGCG	CGGTTCCAGAGACCCATTGGCTCGT	5	7942	9713	TFEB	28619	70976
DBDNTAG000053	ADDNTAG005808	Dn-Dn	TTCTTTTTAGATGTCGCGAGCTGCG	AAGAGACGAACATGTAGCTTACTGG	19	7942	9713	TFEB	4781	2723	NFIB
DBDNTAG000053	ADDNTAG005813	Dn-Dn	TTCTTTTTAGATGTCGCGAGCTGCG	CCCCCAATACTAACGTACATTCGGT	2	7942	9713	TFEB	348807	52807	CCDC37
DBDNTAG000053	ADDNTAG005816	Dn-Dn	TTCTTTTTAGATGTCGCGAGCTGCG	CGATCAGGACTCTCAACAAACACAC	18	7942	9713	TFEB	5747	1682	PTK2
DBDNTAG000053	ADDNTAG005823	Dn-Dn	TTCTTTTTAGATGTCGCGAGCTGCG	GCTATCCTAGCTGCACCCTTTCTCT	23	7942	9713	TFEB	85865	7914	GTPBP10
DBDNTAG000053	ADDNTAG005824	Dn-Dn	TTCTTTTTAGATGTCGCGAGCTGCG	CCCGCAACTCTGATCCTACACCAG	8	7942	9713	TFEB	23522	70282	MYST4
DBDNTAG000053	ADDNTAG005838	Dn-Dn	TTCTTTTTAGATGTCGCGAGCTGCG	TTGGGGCCGCCCAATATGATCTCGT	3	7942	9713	TFEB	8621	8694	CDK13
DBDNTAG000053	ADDNTAG005839	Dn-Dn	TTCTTTTTAGATGTCGCGAGCTGCG	CCATTGGGCTCTTACCCAATGACGC	11	7942	9713	TFEB	2131	3419	EXT1
DBDNTAG000053	ADDNTAG005841	Dn-Dn	TTCTTTTTAGATGTCGCGAGCTGCG	CTGGACGTACAGCTAGGGTGATTAA	3	7942	9713	TFEB	1005	10176	CDH7
DBDNTAG000053	ADDNTAG005842	Dn-Dn	TTCTTTTTAGATGTCGCGAGCTGCG	CAACAACGGTCATCGCTGATGGCTC	3	7942	9713	TFEB	6542	53813	SLC7A2
DBDNTAG000053	ADDNTAG005843	Dn-Dn	TTCTTTTTAGATGTCGCGAGCTGCG	GTCCTTATGCGGTTTGGTATTTAAC	8	7942	9713	TFEB	10268	11921	RAMP3
DBDNTAG000053	ADDNTAG005854	Dn-Dn	TTCTTTTTAGATGTCGCGAGCTGCG	ACCACTTAGGATAGCTGTTGTGTAG	31	7942	9713	TFEB	126626	8205	GABPB2
DBDNTAG000053	ADDNTAG005856	Dn-Dn	TTCTTTTTAGATGTCGCGAGCTGCG	CTTTTGGAAACTTGCTCGTCACAAT	3	7942	9713	TFEB		13197
DBDNTAG000053	ADDNTAG005861	Dn-Dn	TTCTTTTTAGATGTCGCGAGCTGCG	CGCACGCTGACTTCCAACATGGCGT	14	7942	9713	TFEB	665	2427	BNIP3L
DBDNTAG000053	ADDNTAG005863	Dn-Dn	TTCTTTTTAGATGTCGCGAGCTGCG	GCCTCCGCCACTCATAACGCGCCCT	3	7942	9713	TFEB	9896	10525	FIG4
DBDNTAG000053	ADDNTAG005865	Dn-Dn	TTCTTTTTAGATGTCGCGAGCTGCG	CATAATTTAACGAACGCTCAGAACC	2	7942	9713	TFEB	6373	5588	CXCL11
DBDNTAG000053	ADDNTAG005867	Dn-Dn	TTCTTTTTAGATGTCGCGAGCTGCG	ACCGACACCAAAAATTCTGAGATAA	1	7942	9713	TFEB	10022	71794	INSL5
DBDNTAG000053	ADDNTAG005868	Dn-Dn	TTCTTTTTAGATGTCGCGAGCTGCG	AAGGCATAATATGTAAGTAACGAAG	18	7942	9713	TFEB	653499	71252	LGALS7
DBDNTAG000053	ADDNTAG005870	Dn-Dn	TTCTTTTTAGATGTCGCGAGCTGCG	CACTAGTCCTGTTATATTATATTTT	7	7942	9713	TFEB	149499	9869	LRRC71
DBDNTAG000053	ADDNTAG005871	Dn-Dn	TTCTTTTTAGATGTCGCGAGCTGCG	TTCCAGCCAGTTCTCGGTTGAGTAA	1	7942	9713	TFEB		553
DBDNTAG000053	ADDNTAG005872	Dn-Dn	TTCTTTTTAGATGTCGCGAGCTGCG	CAAACTCACACAGAACTTTTACGTT	2	7942	9713	TFEB	2742	10351	GLRA2
DBDNTAG000053	ADDNTAG005875	Dn-Dn	TTCTTTTTAGATGTCGCGAGCTGCG	GATTATATGTGAATGAGAATGGGTT	20	7942	9713	TFEB	7430	5815	EZR
DBDNTAG000053	ADDNTAG005876	Dn-Dn	TTCTTTTTAGATGTCGCGAGCTGCG	TAAGTAAGGATGCCATCCCCGATCG	8	7942	9713	TFEB	7071	2992	KLF10
DBDNTAG000053	ADDNTAG005879	Dn-Dn	TTCTTTTTAGATGTCGCGAGCTGCG	AAAGTGCTCCAAAGCGCGTAGCTGC	10	7942	9713	TFEB	25797	11617	QPCT
DBDNTAG000053	ADDNTAG005885	Dn-Dn	TTCTTTTTAGATGTCGCGAGCTGCG	AATGGCGGTTCATCGAGTCCCATTA	4	7942	9713	TFEB	150684	13160	COMMD1
DBDNTAG000053	ADDNTAG005887	Dn-Dn	TTCTTTTTAGATGTCGCGAGCTGCG	CCACCGCACCATCTCTCCGAGGCCC	8	7942	9713	TFEB	5873	55086	RAB27A
DBDNTAG000053	ADDNTAG005890	Dn-Dn	TTCTTTTTAGATGTCGCGAGCTGCG	GTCGTCTCCGAGAACCCATTGTCGC	4	7942	9713	TFEB	26538	53871	OR10H2
DBDNTAG000053	ADDNTAG005892	Dn-Dn	TTCTTTTTAGATGTCGCGAGCTGCG	TAACTATTCATGCGTAAGTATCACA	19	7942	9713	TFEB	57572	72131	DOCK6
DBDNTAG000053	ADDNTAG005894	Dn-Dn	TTCTTTTTAGATGTCGCGAGCTGCG	GCCCTCATCTACTAAGAGCCCCCGC	6	7942	9713	TFEB	147872	9267	CCDC155
DBDNTAG000053	ADDNTAG005900	Dn-Dn	TTCTTTTTAGATGTCGCGAGCTGCG	GTGTCTGCCCTTTCCGCCTTTGAGA	3	7942	9713	TFEB	442028	71375
DBDNTAG000053	ADDNTAG005902	Dn-Dn	TTCTTTTTAGATGTCGCGAGCTGCG	CCAGCACTATTTTGATGGTTATTA	9	7942	9713	TFEB	6557	10315	SLC12A1
DBDNTAG000053	ADDNTAG005905	Dn-Dn	TTCTTTTTAGATGTCGCGAGCTGCG	GCCATCCCTCTCCTGACCCCCTCCC	1	7942	9713	TFEB	54959	12976	ODAM
DBDNTAG000053	ADDNTAG005906	Dn-Dn	TTCTTTTTAGATGTCGCGAGCTGCG	CCCAAACAGAGAACCGGGACTACTA	2	7942	9713	TFEB	8945	9477	BTRC
DBDNTAG000053	ADDNTAG005912	Dn-Dn	TTCTTTTTAGATGTCGCGAGCTGCG	ATCAAAAATAAACTCATCTGTGCTA	19	7942	9713	TFEB	79190	70633	IRX6
DBDNTAG000053	ADDNTAG005913	Dn-Dn	TTCTTTTTAGATGTCGCGAGCTGCG	TAGAAGTTCTACGATGCTTCAACAG	15	7942	9713	TFEB	253012	55665	HEPACAM2
DBDNTAG000053	ADDNTAG005915	Dn-Dn	TTCTTTTTAGATGTCGCGAGCTGCG	AGGCCTTGTCATTGCTGGTAATTTA	3	7942	9713	TFEB	403257
DBDNTAG000053	ADDNTAG005919	Dn-Dn	TTCTTTTTAGATGTCGCGAGCTGCG	GGTCACACGCACAGGCGGATACCCC	26	7942	9713	TFEB	6289	13116	SAA2
DBDNTAG000053	ADDNTAG005931	Dn-Dn	TTCTTTTTAGATGTCGCGAGCTGCG	ACCGCCTCCGGCGAGGCCCATCACA	2	7942	9713	TFEB	339779	10573	PRR30
DBDNTAG000053	ADDNTAG005932	Dn-Dn	TTCTTTTTAGATGTCGCGAGCTGCG	ACCAATCTCACTGCAATTAACGAGA	6	7942	9713	TFEB	59351	72097	PBOV1
DBDNTAG000053	ADDNTAG005936	Dn-Dn	TTCTTTTTAGATGTCGCGAGCTGCG	GTGAGTGAGAGACATAAAAACTCGT	2	7942	9713	TFEB	3043	5808	HBB
DBDNTAG000053	ADDNTAG005937	Dn-Dn	TTCTTTTTAGATGTCGCGAGCTGCG	ATTACGTCGCGCTGAGCACGTCCAG	18	7942	9713	TFEB	55093	4786	WDYHV1
DBDNTAG000053	ADDNTAG005945	Dn-Dn	TTCTTTTTAGATGTCGCGAGCTGCG	TATACGATATATTTCGCACTTGGA	2	7942	9713	TFEB	733	53849	C8G
DBDNTAG000053	ADDNTAG005946	Dn-Dn	TTCTTTTTAGATGTCGCGAGCTGCG	TACCAACAGGAACCTCAGTATTACG	5	7942	9713	TFEB	1508	358	CTSB
DBDNTAG000053	ADDNTAG005947	Dn-Dn	TTCTTTTTAGATGTCGCGAGCTGCG	GCCACGCGCGAAACTTGTGGGTTAG	21	7942	9713	TFEB	55577	3233	NAGK
DBDNTAG000053	ADDNTAG005954	Dn-Dn	TTCTTTTTAGATGTCGCGAGCTGCG	TTGCTTGATTACCCTGACTCCCTAT	4	7942	9713	TFEB	6941	6776	TCF19
DBDNTAG000053	ADDNTAG005958	Dn-Dn	TTCTTTTTAGATGTCGCGAGCTGCG	CCGACTCAAACTCCTAATAATAAAA	13	7942	9713	TFEB	54550	467	NECAB2
DBDNTAG000053	ADDNTAG005961	Dn-Dn	TTCTTTTTAGATGTCGCGAGCTGCG	CTCGACAGGTCGCCGGCGGACATCA	25	7942	9713	TFEB	59349	4623	KLHL12
DBDNTAG000053	ADDNTAG005964	Dn-Dn	TTCTTTTTAGATGTCGCGAGCTGCG	TGCAATGACACGTCTTGATAAATAC	1	7942	9713	TFEB	9961	7592	MVP
DBDNTAG000053	ADDNTAG005972	Dn-Dn	TTCTTTTTAGATGTCGCGAGCTGCG	ATATACATTTATATCAAAACGAGAA	12	7942	9713	TFEB	1487	6221	CTBP1
DBDNTAG000053	ADDNTAG005976	Dn-Dn	TTCTTTTTAGATGTCGCGAGCTGCG	TACTGGGATTGTCGTGATCACTCAT	8	7942	9713	TFEB	401260	55078
DBDNTAG000053	ADDNTAG005977	Dn-Dn	TTCTTTTTAGATGTCGCGAGCTGCG	GGCAAGCGTGCTGTGAGCAGAAATA	1	7942	9713	TFEB	5530	8407	PPP3CA
DBDNTAG000053	ADDNTAG005985	Dn-Dn	TTCTTTTTAGATGTCGCGAGCTGCG	CCCCTGCGCCCCCTTCTATCCTCTT	4	7942	9713	TFEB	387032	7101	ZKSCAN4
DBDNTAG000053	ADDNTAG005995	Dn-Dn	TTCTTTTTAGATGTCGCGAGCTGCG	CAATTAGTAAGCGTCTAACATCCGG	13	7942	9713	TFEB	7071	2992	KLF10
DBDNTAG000053	ADDNTAG006001	Dn-Dn	TTCTTTTTAGATGTCGCGAGCTGCG	TGTGGGTCAAATCCTAGGAAACCTG	7	7942	9713	TFEB	51440	1235	HPCAL4
DBDNTAG000053	ADDNTAG006002	Dn-Dn	TTCTTTTTAGATGTCGCGAGCTGCG	ATTAAGCACTTCCTGTAACGAAACC	19	7942	9713	TFEB	284486	53457	THEM5
DBDNTAG000053	ADDNTAG006005	Dn-Dn	TTCTTTTTAGATGTCGCGAGCTGCG	CCACCCACTTAGGCCCTCCTGCCCG	2	7942	9713	TFEB	2287	273	FKBP3
DBDNTAG000053	ADDNTAG006008	Dn-Dn	TTCTTTTTAGATGTCGCGAGCTGCG	TGGAAACAGCGCTGCTATGGTTCAC	7	7942	9713	TFEB	4969	1986	OGN
DBDNTAG000053	ADDNTAG006013	Dn-Dn	TTCTTTTTAGATGTCGCGAGCTGCG	GAGGCGTCCCACACGATATAATGGT	15	7942	9713	TFEB	6278	8048	S100A7
DBDNTAG000053	ADDNTAG006025	Dn-Dn	TTCTTTTTAGATGTCGCGAGCTGCG	CCTCCAAACAGAATCGGCACGCATC	1	7942	9713	TFEB	8884	5954	SMVT
DBDNTAG000053	ADDNTAG006028	Dn-Dn	TTCTTTTTAGATGTCGCGAGCTGCG	GTAGAATATATCCGAAATTTAAGGG	4	7942	9713	TFEB	1990	13904	CELA1
DBDNTAG000053	ADDNTAG006029	Dn-Dn	TTCTTTTTAGATGTCGCGAGCTGCG	CTACGATAGTTGGGCACTTATATTG	5	7942	9713	TFEB	5156	9079	PDGFRA
DBDNTAG000053	ADDNTAG006030	Dn-Dn	TTCTTTTTAGATGTCGCGAGCTGCG	CCCTGCACAATATGCCTCCAAAATC	1	7942	9713	TFEB	285033	71811
DBDNTAG000053	ADDNTAG006033	Dn-Dn	TTCTTTTTAGATGTCGCGAGCTGCG	GCGCGCCGTAGTGCTGGTTGTAGGC	21	7942	9713	TFEB	2801	7345	GOLGA2
DBDNTAG000053	ADDNTAG006037	Dn-Dn	TTCTTTTTAGATGTCGCGAGCTGCG	TGGATCAGTCTCCAGTTAGGTCTCC	10	7942	9713	TFEB	6277	2788	S100A6
DBDNTAG000053	ADDNTAG006040	Dn-Dn	TTCTTTTTAGATGTCGCGAGCTGCG	GCCTCCAACTTTCCATAACGCGCCA	1	7942	9713	TFEB	81620	6142	CDT1
DBDNTAG000053	ADDNTAG006045	Dn-Dn	TTCTTTTTAGATGTCGCGAGCTGCG	TGGAATAGTTTTTTTGGAGATTGCC	1	7942	9713	TFEB	56655	13516	POLE4
DBDNTAG000053	ADDNTAG006047	Dn-Dn	TTCTTTTTAGATGTCGCGAGCTGCG	CTCCTAGCCTTTCAATCACTCTTCC	1	7942	9713	TFEB	11060	326	WWP2
DBDNTAG000053	ADDNTAG006054	Dn-Dn	TTCTTTTTAGATGTCGCGAGCTGCG	GCTAAACACATCCCTTGGATGTAAC	21	7942	9713	TFEB	5708	3862	PSMD2
DBDNTAG000053	ADDNTAG006057	Dn-Dn	TTCTTTTTAGATGTCGCGAGCTGCG	ACATACAGAGATCAAAGATTGCGTC	2	7942	9713	TFEB	5155	9318	PDGFB
DBDNTAG000053	ADDNTAG006060	Dn-Dn	TTCTTTTTAGATGTCGCGAGCTGCG	GTCGCAACGCAGTACGGAGATGTCA	3	7942	9713	TFEB	79001	4421	VKORC1
DBDNTAG000053	ADDNTAG006062	Dn-Dn	TTCTTTTTAGATGTCGCGAGCTGCG	ACACCGAGACCCAAGGTTCATTCAG	7	7942	9713	TFEB	10200	5511	MPHOSPH6
DBDNTAG000053	ADDNTAG006066	Dn-Dn	TTCTTTTTAGATGTCGCGAGCTGCG	CAACAAAGGAAGTAAGTAGCTACAC	7	7942	9713	TFEB	4779	3011	NFE2L1
DBDNTAG000053	ADDNTAG006067	Dn-Dn	TTCTTTTTAGATGTCGCGAGCTGCG	AGCGTGATGTCTGACCTCCACCGTC	7	7942	9713	TFEB	63898	6155	SH2D4A
DBDNTAG000053	ADDNTAG006069	Dn-Dn	TTCTTTTTAGATGTCGCGAGCTGCG	TTCAGCAAATTCAGATTACGCCTTC	12	7942	9713	TFEB	23	1482	ABCF1
DBDNTAG000053	ADDNTAG006072	Dn-Dn	TTCTTTTTAGATGTCGCGAGCTGCG	CAAATTGCTTCCGCTTTCCCCCCTT	4	7942	9713	TFEB	6672	7188	SP100
DBDNTAG000053	ADDNTAG006081	Dn-Dn	TTCTTTTTAGATGTCGCGAGCTGCG	CGAGGCGGCCCTCCGACAGACCGGT	2	7942	9713	TFEB	23085	8949	ERC1
DBDNTAG000053	ADDNTAG006082	Dn-Dn	TTCTTTTTAGATGTCGCGAGCTGCG	CCGCTCCCAACAAGCCCCCAACAAA	11	7942	9713	TFEB	2652
DBDNTAG000053	ADDNTAG006090	Dn-Dn	TTCTTTTTAGATGTCGCGAGCTGCG	ACCCACAGTTCGCATCTCACTCATT	9	7942	9713	TFEB	55885	1184	LMO3
DBDNTAG000053	ADDNTAG006096	Dn-Dn	TTCTTTTTAGATGTCGCGAGCTGCG	AGCATAATTTTTCTGATCGACTTGC	10	7942	9713	TFEB	140258	53744	KRTAP13-1
DBDNTAG000053	ADDNTAG006097	Dn-Dn	TTCTTTTTAGATGTCGCGAGCTGCG	AAATGTTTATAAGTCTTCTGCGTAA	5	7942	9713	TFEB	694	5844	BTG1
DBDNTAG000053	ADDNTAG006102	Dn-Dn	TTCTTTTTAGATGTCGCGAGCTGCG	ATTACTCACTTCCTCTACCCACACC	5	7942	9713	TFEB	3026	8519	HABP2
DBDNTAG000053	ADDNTAG006103	Dn-Dn	TTCTTTTTAGATGTCGCGAGCTGCG	AGGAATCCGTATATAGGTTTAAGGC	4	7942	9713	TFEB	8611	11277	PPAP2A
DBDNTAG000053	ADDNTAG006112	Dn-Dn	TTCTTTTTAGATGTCGCGAGCTGCG	GATGATTCGGACTGAGGTTAGAAGG	3	7942	9713	TFEB	5894	732	RAF1
DBDNTAG000053	ADDNTAG006120	Dn-Dn	TTCTTTTTAGATGTCGCGAGCTGCG	ATGGGTAACCTCTCACCTCACGACC	8	7942	9713	TFEB	94081	716	SFXN1
DBDNTAG000053	ADDNTAG006122	Dn-Dn	TTCTTTTTAGATGTCGCGAGCTGCG	CCAACACAGTCTTAAAAAATGTGGG	3	7942	9713	TFEB	9341	5658	VAMP3
DBDNTAG000053	ADDNTAG006127	Dn-Dn	TTCTTTTTAGATGTCGCGAGCTGCG	TCCCCATAGTCCCGAATCTTTCGTT	2	7942	9713	TFEB	5437	3491	POLR2H
DBDNTAG000053	ADDNTAG006129	Dn-Dn	TTCTTTTTAGATGTCGCGAGCTGCG	TTGTATCTTCTTTTACTGCTAAATC	7	7942	9713	TFEB	5824	3171	PEX19
DBDNTAG000053	ADDNTAG006133	Dn-Dn	TTCTTTTTAGATGTCGCGAGCTGCG	AGTCACACTAACGATCTTTACTGAC	6	7942	9713	TFEB	7776	70322	ZNF236
DBDNTAG000053	ADDNTAG006134	Dn-Dn	TTCTTTTTAGATGTCGCGAGCTGCG	GACATTAGCTAACTTTAACGTGGGT	2	7942	9713	TFEB	84140	53030	FAM161A
DBDNTAG000053	ADDNTAG006144	Dn-Dn	TTCTTTTTAGATGTCGCGAGCTGCG	ACCCCCTCAGCACACAACCGCCCTG	2	7942	9713	TFEB	6427	11028	SRSF2
DBDNTAG000053	ADDNTAG006152	Dn-Dn	TTCTTTTTAGATGTCGCGAGCTGCG	TGAGTGGTACAGGAAAATCTATCAT	6	7942	9713	TFEB	2171	605	FABP5
DBDNTAG000053	ADDNTAG006154	Dn-Dn	TTCTTTTTAGATGTCGCGAGCTGCG	CATGAATGCGCCCATCAGAACAAGC	5	7942	9713	TFEB	89857	9706	KLHL6
DBDNTAG000053	ADDNTAG006158	Dn-Dn	TTCTTTTTAGATGTCGCGAGCTGCG	CGCGACAGACCAAGTGTCGTGGGCC	5	7942	9713	TFEB	152100	11909	CMC1
DBDNTAG000053	ADDNTAG006161	Dn-Dn	TTCTTTTTAGATGTCGCGAGCTGCG	CAAGTGCTTTAGACCAGGCGATGTA	2	7942	9713	TFEB	9641	52921	IKBKE
DBDNTAG000053	ADDNTAG006163	Dn-Dn	TTCTTTTTAGATGTCGCGAGCTGCG	TTGTCATGCGCCCCTGCCTGCAGCC	5	7942	9713	TFEB	157773	2211	C8orf48
DBDNTAG000053	ADDNTAG006166	Dn-Dn	TTCTTTTTAGATGTCGCGAGCTGCG	CCCTCCCCGCCGCTACTTCTTCCGC	2	7942	9713	TFEB	54842	11707	MFSD6
DBDNTAG000053	ADDNTAG006168	Dn-Dn	TTCTTTTTAGATGTCGCGAGCTGCG	ACCTACCCTAGCACTGTGACCTGGG	9	7942	9713	TFEB	375133	7888
DBDNTAG000053	ADDNTAG006170	Dn-Dn	TTCTTTTTAGATGTCGCGAGCTGCG	TCCCGGACCAGTTACAATGCTACAT	3	7942	9713	TFEB	2173	2673	FABP7
DBDNTAG000053	ADDNTAG006176	Dn-Dn	TTCTTTTTAGATGTCGCGAGCTGCG	GTTCATGATTAATAAATCAAGGAAA	8	7942	9713	TFEB	729991	9076	MEF2BNB
DBDNTAG000053	ADDNTAG006177	Dn-Dn	TTCTTTTTAGATGTCGCGAGCTGCG	TCCGCATCCTGTCAGTACGTATCGT	25	7942	9713	TFEB	147923	12424	ZNF420
DBDNTAG000053	ADDNTAG006179	Dn-Dn	TTCTTTTTAGATGTCGCGAGCTGCG	CGCCGCTCCCGCCTCTCCGCCTATC	3	7942	9713	TFEB	27123	54526	DKK2
DBDNTAG000053	ADDNTAG006183	Dn-Dn	TTCTTTTTAGATGTCGCGAGCTGCG	TATGTCTCCAGCCCGCTGCAAACTA	12	7942	9713	TFEB	595	3587	CCND1
DBDNTAG000053	ADDNTAG006184	Dn-Dn	TTCTTTTTAGATGTCGCGAGCTGCG	CAAACTGACACTCCAGAACGTTAGA	3	7942	9713	TFEB	55270	70983	NUDT15
DBDNTAG000053	ADDNTAG006189	Dn-Dn	TTCTTTTTAGATGTCGCGAGCTGCG	ACCTAAACGCCCCGATCGAGCATCC	13	7942	9713	TFEB	1788	11403	DNMT3A
DBDNTAG000053	ADDNTAG006192	Dn-Dn	TTCTTTTTAGATGTCGCGAGCTGCG	TCTTGCACGTAAACTTGGCGAGTCT	3	7942	9713	TFEB	55802	4735	DCP1A
DBDNTAG000053	ADDNTAG006195	Dn-Dn	TTCTTTTTAGATGTCGCGAGCTGCG	CCAACTCGCATGGCCTTCTTGAGAC	5	7942	9713	TFEB	130589	278	GALM
DBDNTAG000053	ADDNTAG006197	Dn-Dn	TTCTTTTTAGATGTCGCGAGCTGCG	GACGAGCGAGCAGACTATACCATTA	18	7942	9713	TFEB	6827	4185	SUPT4H1
DBDNTAG000053	ADDNTAG006199	Dn-Dn	TTCTTTTTAGATGTCGCGAGCTGCG	GTTTGAATCACTAGACAGTGTTAGT	8	7942	9713	TFEB	643853	70706	TMPPE
DBDNTAG000053	ADDNTAG006202	Dn-Dn	TTCTTTTTAGATGTCGCGAGCTGCG	ACCCGTTAATCATCAAGTACATGCG	2	7942	9713	TFEB	8685	7750	MARCO
DBDNTAG000053	ADDNTAG006203	Dn-Dn	TTCTTTTTAGATGTCGCGAGCTGCG	ACAGCGCCAACAGTTAAATTACCAA	4	7942	9713	TFEB	54763	53212	ROPN1
DBDNTAG000053	ADDNTAG006204	Dn-Dn	TTCTTTTTAGATGTCGCGAGCTGCG	GCACTGCATACGCGATTAAAAAAAG	1	7942	9713	TFEB	113174	1102	SPACIA1
DBDNTAG000053	ADDNTAG006205	Dn-Dn	TTCTTTTTAGATGTCGCGAGCTGCG	TCGACACAGGGAGCCTCTGAATCAA	2	7942	9713	TFEB	55219	9733	TMEM57
DBDNTAG000053	ADDNTAG006207	Dn-Dn	TTCTTTTTAGATGTCGCGAGCTGCG	TAAGAATGCATCATAGTGATGCATG	3	7942	9713	TFEB	342527	71943	SMTNL2
DBDNTAG000053	ADDNTAG006212	Dn-Dn	TTCTTTTTAGATGTCGCGAGCTGCG	GGCACCCCTCCACCATACCTCTTTG	15	7942	9713	TFEB	3759
DBDNTAG000053	ADDNTAG006222	Dn-Dn	TTCTTTTTAGATGTCGCGAGCTGCG	TAACATACTTAAAAAATAAAAAGAA	16	7942	9713	TFEB	10218	3771	ANGPTL7
DBDNTAG000053	ADDNTAG006226	Dn-Dn	TTCTTTTTAGATGTCGCGAGCTGCG	ATCGCCAAAGCACATCTCTCAGTAC	1	7942	9713	TFEB	5901	231	RAN
DBDNTAG000053	ADDNTAG006229	Dn-Dn	TTCTTTTTAGATGTCGCGAGCTGCG	AATACACCCCTAGCGAGTAACAAGT	24	7942	9713	TFEB	25855	6651	BRMS1
DBDNTAG000053	ADDNTAG006241	Dn-Dn	TTCTTTTTAGATGTCGCGAGCTGCG	TTCCAACTACGAATCGACTATCCTT	2	7942	9713	TFEB	7638	53624	ZNF221
DBDNTAG000053	ADDNTAG006244	Dn-Dn	TTCTTTTTAGATGTCGCGAGCTGCG	CTGATGCGACCACAGGAATTCCACG	2	7942	9713	TFEB	293	427	SLC25A6
DBDNTAG000053	ADDNTAG006245	Dn-Dn	TTCTTTTTAGATGTCGCGAGCTGCG	CCGCACGTTCAATGGAAATAGTAAT	2	7942	9713	TFEB	7091	71394	TLE4
DBDNTAG000053	ADDNTAG006247	Dn-Dn	TTCTTTTTAGATGTCGCGAGCTGCG	AGTCTATGATCCGGAAGAAAATGTA	20	7942	9713	TFEB	3937	1108	LCP2
DBDNTAG000053	ADDNTAG006251	Dn-Dn	TTCTTTTTAGATGTCGCGAGCTGCG	CCGGTCTTACGCTGTGTCTGGTGAT	5	7942	9713	TFEB	10752	71900	CHL1
DBDNTAG000053	ADDNTAG006261	Dn-Dn	TTCTTTTTAGATGTCGCGAGCTGCG	TGGACAATTCACGTTACACATTCTC	12	7942	9713	TFEB	901	9929	CCNG2
DBDNTAG000053	ADDNTAG006265	Dn-Dn	TTCTTTTTAGATGTCGCGAGCTGCG	CTTTGTTATCCGGCAAATGGATAAC	7	7942	9713	TFEB	91663	7002	MYADM
DBDNTAG000053	ADDNTAG006268	Dn-Dn	TTCTTTTTAGATGTCGCGAGCTGCG	CGTCCGGTCGCAGGAAAGGCTGCGT	3	7942	9713	TFEB	10002	11340	NR2E3
DBDNTAG000053	ADDNTAG006274	Dn-Dn	TTCTTTTTAGATGTCGCGAGCTGCG	CATCCTATTTCCCAAGCGCTCTCCA	10	7942	9713	TFEB	120065	53700	OR5P2
DBDNTAG000053	ADDNTAG006280	Dn-Dn	TTCTTTTTAGATGTCGCGAGCTGCG	CCTTTACCACTTTTGAACGGGCCGA	3	7942	9713	TFEB	10403	9868	KNTC2
DBDNTAG000053	ADDNTAG006283	Dn-Dn	TTCTTTTTAGATGTCGCGAGCTGCG	GCAGACGTCTTTTGCCTTTAAGCCG	1	7942	9713	TFEB	147923	12424	ZNF420
DBDNTAG000053	ADDNTAG006285	Dn-Dn	TTCTTTTTAGATGTCGCGAGCTGCG	CCCTTGCCGCCGCGGGTGCGTTCTC	2	7942	9713	TFEB	6590	13088	SLPI
DBDNTAG000053	ADDNTAG006295	Dn-Dn	TTCTTTTTAGATGTCGCGAGCTGCG	CCGTCACGTCACGCCACCAACCTTA	3	7942	9713	TFEB	6672	7188	SP100
DBDNTAG000053	ADDNTAG006299	Dn-Dn	TTCTTTTTAGATGTCGCGAGCTGCG	AACGTGATATTTGCGATATCCTAA	8	7942	9713	TFEB	8738	510	CRADD
DBDNTAG000053	ADDNTAG006302	Dn-Dn	TTCTTTTTAGATGTCGCGAGCTGCG	TCCTCCCAAGCACCGGCCCCTCCCT	13	7942	9713	TFEB	8324	7138	FZD7
DBDNTAG000053	ADDNTAG006303	Dn-Dn	TTCTTTTTAGATGTCGCGAGCTGCG	AGCAATGAAGGTGTTACATGGGAGC	10	7942	9713	TFEB	91851	4417	CHRDL1
DBDNTAG000053	ADDNTAG006304	Dn-Dn	TTCTTTTTAGATGTCGCGAGCTGCG	GTAGAAAATGACGAGCGAACGTATT	6	7942	9713	TFEB	22879	12672	MON1B
DBDNTAG000053	ADDNTAG006306	Dn-Dn	TTCTTTTTAGATGTCGCGAGCTGCG	ACCCACTCCTACACTCTCACTTGG	4	7942	9713	TFEB	23677	11804	SH3BP4
DBDNTAG000053	ADDNTAG006307	Dn-Dn	TTCTTTTTAGATGTCGCGAGCTGCG	AACTAGTCAAAACCTAGCGGGAACA	1	7942	9713	TFEB	55790	10883	CSGALNACT1
DBDNTAG000053	ADDNTAG006316	Dn-Dn	TTCTTTTTAGATGTCGCGAGCTGCG	ACTAATCTCTTGAGTATCTCGATTA	9	7942	9713	TFEB	9175	53107	MAP3K13
DBDNTAG000053	ADDNTAG006317	Dn-Dn	TTCTTTTTAGATGTCGCGAGCTGCG	CTACAAATACTGACTGCACTTATGC	6	7942	9713	TFEB	84700	70297	MYO18B
DBDNTAG000053	ADDNTAG006319	Dn-Dn	TTCTTTTTAGATGTCGCGAGCTGCG	TCGTTCTGTCATCAGCAGTCTTCGA	2	7942	9713	TFEB	59351	72097	PBOV1
DBDNTAG000053	ADDNTAG006326	Dn-Dn	TTCTTTTTAGATGTCGCGAGCTGCG	AGTACGTTCGACCGTTACTGCGCGA	7	7942	9713	TFEB	2810	902	SFN
DBDNTAG000053	ADDNTAG006327	Dn-Dn	TTCTTTTTAGATGTCGCGAGCTGCG	CGAGCCGAACCCCCCCGAGCACCGT	5	7942	9713	TFEB	117178	10081	SSX2IP
DBDNTAG000053	ADDNTAG006328	Dn-Dn	TTCTTTTTAGATGTCGCGAGCTGCG	GACGGTGAGAACTAAGAGAGACACT	10	7942	9713	TFEB	3535	7194
DBDNTAG000053	ADDNTAG006335	Dn-Dn	TTCTTTTTAGATGTCGCGAGCTGCG	GTAGGGTACTCAGCGAATTATTCAA	2	7942	9713	TFEB	8288
DBDNTAG000053	ADDNTAG006343	Dn-Dn	TTCTTTTTAGATGTCGCGAGCTGCG	ACCCACAATTCTAAAGCTGGCTACG	9	7942	9713	TFEB	151	70652	ADRA2B
DBDNTAG000053	ADDNTAG006345	Dn-Dn	TTCTTTTTAGATGTCGCGAGCTGCG	ATATGCATAATCGCAAACAACTTGG	12	7942	9713	TFEB	3492	12271
DBDNTAG000053	ADDNTAG006352	Dn-Dn	TTCTTTTTAGATGTCGCGAGCTGCG	CTATGCAATTGGTCGACCCCTCCGC	8	7942	9713	TFEB	2176	7699	FANCC
DBDNTAG000053	ADDNTAG006356	Dn-Dn	TTCTTTTTAGATGTCGCGAGCTGCG	AAGCCTTTGCCCGCAAAAGAGCAGT	14	7942	9713	TFEB	11047	7839	ADRM1
DBDNTAG000053	ADDNTAG006357	Dn-Dn	TTCTTTTTAGATGTCGCGAGCTGCG	CGCCTCCGCGGCCCACTCCCGCCTA	14	7942	9713	TFEB	10397	3886	NDRG1
DBDNTAG000053	ADDNTAG006361	Dn-Dn	TTCTTTTTAGATGTCGCGAGCTGCG	AGCAAAGGGCATCCCGGTATCTATT	1	7942	9713	TFEB	2623	6313	GATA1
DBDNTAG000053	ADDNTAG006362	Dn-Dn	TTCTTTTTAGATGTCGCGAGCTGCG	GGCTTTCATCCATCGATCACGCGAG	16	7942	9713	TFEB	8288
DBDNTAG000053	ADDNTAG006363	Dn-Dn	TTCTTTTTAGATGTCGCGAGCTGCG	CCGTAATGCCGGGTGACAGCACGAA	1	7942	9713	TFEB	977	6007	CD151
DBDNTAG000053	ADDNTAG006364	Dn-Dn	TTCTTTTTAGATGTCGCGAGCTGCG	ACGTGACAAATCACATAACTCGATA	38	7942	9713	TFEB	598	5989	BCL2L1
DBDNTAG000053	ADDNTAG006365	Dn-Dn	TTCTTTTTAGATGTCGCGAGCTGCG	GCGCGGTCGGCTACTGCAGCGACGG	12	7942	9713	TFEB	622	565	BDH1
DBDNTAG000053	ADDNTAG006366	Dn-Dn	TTCTTTTTAGATGTCGCGAGCTGCG	CGGAAAATATCCTAAATCGACTTGG	1	7942	9713	TFEB		7194
DBDNTAG000053	ADDNTAG006368	Dn-Dn	TTCTTTTTAGATGTCGCGAGCTGCG	ACGTCGTTATGCCTAAAGTAGAAAA	1	7942	9713	TFEB	222389	9342	BEND7
DBDNTAG000053	ADDNTAG006370	Dn-Dn	TTCTTTTTAGATGTCGCGAGCTGCG	TTACTGGAATTAAACACATGTATTTCAATCGGGCTCCTC	3	7942	9713	TFEB	8557	6345	TCAP
DBDNTAG000053	ADDNTAG006374	Dn-Dn	TTCTTTTTAGATGTCGCGAGCTGCG	ACTAGGGGCTCGATCGCGTATTCTG	4	7942	9713	TFEB	7157	3774	TP53
DBDNTAG000053	ADDNTAG006377	Dn-Dn	TTCTTTTTAGATGTCGCGAGCTGCG	CTCCAGCGCGTGCTCTACCCCAACG	19	7942	9713	TFEB	7743	54338	ZNF189
DBDNTAG000053	ADDNTAG006383	Dn-Dn	TTCTTTTTAGATGTCGCGAGCTGCG	CCCTCGTGACCATCCACACAGTGGT	3	7942	9713	TFEB	153396	1882	TMEM161B
DBDNTAG000053	ADDNTAG006386	Dn-Dn	TTCTTTTTAGATGTCGCGAGCTGCG	GGAGAGCTCATAGCCCGATGTCATA	1	7942	9713	TFEB	23543	986	RBFOX2
DBDNTAG000053	ADDNTAG006388	Dn-Dn	TTCTTTTTAGATGTCGCGAGCTGCG	ACTAAAAAATTACGACTAGTTTGT	14	7942	9713	TFEB	2200	70317	FBN1
DBDNTAG000053	ADDNTAG006389	Dn-Dn	TTCTTTTTAGATGTCGCGAGCTGCG	GACTGCGAAGCCTACAACACGACGG	1	7942	9713	TFEB	80304	10156	C2orf44
DBDNTAG000053	ADDNTAG006390	Dn-Dn	TTCTTTTTAGATGTCGCGAGCTGCG	CCTGAACTAGAGTTTATTGACAAAT	7	7942	9713	TFEB	7849	6077	PAX8
DBDNTAG000053	ADDNTAG006392	Dn-Dn	TTCTTTTTAGATGTCGCGAGCTGCG	AAAAGGCATTAGTGAATCCTTCCGA	19	7942	9713	TFEB	84612	10823	PARD6B
DBDNTAG000053	ADDNTAG006397	Dn-Dn	TTCTTTTTAGATGTCGCGAGCTGCG	ACTCGAACTTTATACTCACACCAGT	1	7942	9713	TFEB	80028	8824	FBXL18
DBDNTAG000053	ADDNTAG006399	Dn-Dn	TTCTTTTTAGATGTCGCGAGCTGCG	CATTCAACCAGTTCGAATACAATCA	12	7942	9713	TFEB	10092	13300	ARPC5
DBDNTAG000053	ADDNTAG006401	Dn-Dn	TTCTTTTTAGATGTCGCGAGCTGCG	ATTCCCGTTCATCACCCCAGCCATC	9	7942	9713	TFEB	9402	8327	GRAP2
DBDNTAG000053	ADDNTAG006402	Dn-Dn	TTCTTTTTAGATGTCGCGAGCTGCG	CTATCGACCTTATAATTGACAAGGC	23	7942	9713	TFEB	80052	71863
DBDNTAG000053	ADDNTAG006404	Dn-Dn	TTCTTTTTAGATGTCGCGAGCTGCG	TAGCGTGAAATTCGAATATCTATTT	3	7942	9713	TFEB	83874	53150	TBC1D10A
DBDNTAG000053	ADDNTAG006411	Dn-Dn	TTCTTTTTAGATGTCGCGAGCTGCG	GCCTCCCCATGCAGTGATCATGCCA	10	7942	9713	TFEB	2263	71073	FGFR2
DBDNTAG000053	ADDNTAG006413	Dn-Dn	TTCTTTTTAGATGTCGCGAGCTGCG	GACCACAACGCGGATCACTCGACAA	4	7942	9713	TFEB	331	10062	XIAP
DBDNTAG000053	ADDNTAG006415	Dn-Dn	TTCTTTTTAGATGTCGCGAGCTGCG	CATCCTACAATCCCTTAGATTATCA	14	7942	9713	TFEB	4632	5471	MYL1
DBDNTAG000053	ADDNTAG006422	Dn-Dn	TTCTTTTTAGATGTCGCGAGCTGCG	TAGAGCGGTACGAATTCCTTGAAAG	15	7942	9713	TFEB	25975	10201	EGFL6
DBDNTAG000053	ADDNTAG006423	Dn-Dn	TTCTTTTTAGATGTCGCGAGCTGCG	TCTGAACACTCCCTGTCGCCATTCA	8	7942	9713	TFEB	5303	5506	PIN4
DBDNTAG000053	ADDNTAG006426	Dn-Dn	TTCTTTTTAGATGTCGCGAGCTGCG	AACATACATTGATACCTACTAATTA	10	7942	9713	TFEB	116068	13294	LYSMD3
DBDNTAG000053	ADDNTAG006433	Dn-Dn	TTCTTTTTAGATGTCGCGAGCTGCG	CCATTCGAGCTGGCGTGACGCGCTC	2	7942	9713	TFEB	4000	3903	LMNA
DBDNTAG000053	ADDNTAG006436	Dn-Dn	TTCTTTTTAGATGTCGCGAGCTGCG	GTTAAGTGTTGCCCTACTAATTGTA	2	7942	9713	TFEB	5824	3171	PEX19
DBDNTAG000053	ADDNTAG006437	Dn-Dn	TTCTTTTTAGATGTCGCGAGCTGCG	GCCTATGCAGAGTACCAAAACGGAG	40	7942	9713	TFEB	701	7871	BUB1B
DBDNTAG000053	ADDNTAG006438	Dn-Dn	TTCTTTTTAGATGTCGCGAGCTGCG	CCCTGAGTTAGCCAGACACAGAGTC	12	7942	9713	TFEB	54790	52965	TET2
DBDNTAG000053	ADDNTAG006440	Dn-Dn	TTCTTTTTAGATGTCGCGAGCTGCG	CCCGAAGCTTTACGGACCCTAGCAA	3	7942	9713	TFEB	374907
DBDNTAG000053	ADDNTAG006441	Dn-Dn	TTCTTTTTAGATGTCGCGAGCTGCG	TCCAAAGCCGAGACTTGTTCCAGA	6	7942	9713	TFEB	1748	174	DLX4
DBDNTAG000053	ADDNTAG006446	Dn-Dn	TTCTTTTTAGATGTCGCGAGCTGCG	TGCAAAACGACGATGTGTTTACCCC	4	7942	9713	TFEB	54763	53212	ROPN1
DBDNTAG000053	ADDNTAG006447	Dn-Dn	TTCTTTTTAGATGTCGCGAGCTGCG	CGGTGTCCGTGGTCCAATCTTCTGT	27	7942	9713	TFEB	5711	7647	PSMD5
DBDNTAG000053	ADDNTAG006449	Dn-Dn	TTCTTTTTAGATGTCGCGAGCTGCG	ACTCGAAGCTTCCGCACCGCCCGA	3	7942	9713	TFEB	10636	7105	RGS14
DBDNTAG000053	ADDNTAG006450	Dn-Dn	TTCTTTTTAGATGTCGCGAGCTGCG	CTCCTACCATTTAGATACCAATAC	4	7942	9713	TFEB	7780	4862	SLC30A2
DBDNTAG000053	ADDNTAG006452	Dn-Dn	TTCTTTTTAGATGTCGCGAGCTGCG	ATTAACCTATGTGAATTGCCATTAG	24	7942	9713	TFEB	4781	2723	NFIB
DBDNTAG000053	ADDNTAG006459	Dn-Dn	TTCTTTTTAGATGTCGCGAGCTGCG	CCCGTCCAGGGACGCCCCCGGTCGC	7	7942	9713	TFEB	23162	72146	MAPK8IP3
DBDNTAG000053	ADDNTAG006461	Dn-Dn	TTCTTTTTAGATGTCGCGAGCTGCG	GCCCATCAAATACGCCTTGAGTAGT	21	7942	9713	TFEB	6557	10315	SLC12A1
DBDNTAG000053	ADDNTAG006465	Dn-Dn	TTCTTTTTAGATGTCGCGAGCTGCG	CCAAATGGCCGGCGATGGCTTTTAT	4	7942	9713	TFEB	118461	54488	C10orf71
DBDNTAG000053	ADDNTAG006482	Dn-Dn	TTCTTTTTAGATGTCGCGAGCTGCG	AATGGAAGGAAAAACATAGAAGCGC	7	7942	9713	TFEB	27128	12913	CYTH4
DBDNTAG000053	ADDNTAG006484	Dn-Dn	TTCTTTTTAGATGTCGCGAGCTGCG	GGCTCTCCCTGATCTTTGGGTGACG	9	7942	9713	TFEB	5894	732	RAF1
DBDNTAG000053	ADDNTAG006485	Dn-Dn	TTCTTTTTAGATGTCGCGAGCTGCG	AAGGGGTTCTTACGGGACCAAGATA	3	7942	9713	TFEB	123355	8759	LRRC28
DBDNTAG000053	ADDNTAG006486	Dn-Dn	TTCTTTTTAGATGTCGCGAGCTGCG	TTGATCCTTACAGACCATATACTAG	14	7942	9713	TFEB	64223	245	MLST8
DBDNTAG000053	ADDNTAG006505	Dn-Dn	TTCTTTTTAGATGTCGCGAGCTGCG	GCCCGTTGCCACCGCAGCGTATAAG	5	7942	9713	TFEB	122876	72104	GPHB5
DBDNTAG000053	ADDNTAG006511	Dn-Dn	TTCTTTTTAGATGTCGCGAGCTGCG	CCCATCTTGCACGATCCAGCGTGAC	10	7942	9713	TFEB	6472	617	SHMT2
DBDNTAG000053	ADDNTAG006519	Dn-Dn	TTCTTTTTAGATGTCGCGAGCTGCG	GAACTAGAATAGAGACAAGTAAGGT	19	7942	9713	TFEB	638	3740	BIK
DBDNTAG000053	ADDNTAG006521	Dn-Dn	TTCTTTTTAGATGTCGCGAGCTGCG	GAAGCTGGACGCCAGGGGCAAACT	3	7942	9713	TFEB	94081	716	SFXN1
DBDNTAG000053	ADDNTAG006522	Dn-Dn	TTCTTTTTAGATGTCGCGAGCTGCG	AACCGTAACAGTAAACCCCGCCTAA	33	7942	9713	TFEB	5930	13195	RBBP6
DBDNTAG000053	ADDNTAG006525	Dn-Dn	TTCTTTTTAGATGTCGCGAGCTGCG	ACGCAACCGCTCAGCCCCCTCTCCC	16	7942	9713	TFEB	4907	8573	NT5E
DBDNTAG000053	ADDNTAG006527	Dn-Dn	TTCTTTTTAGATGTCGCGAGCTGCG	TCCTTTGGTCCCCATCCTGTGATTG	8	7942	9713	TFEB	54842	11707	MFSD6
DBDNTAG000053	ADDNTAG006529	Dn-Dn	TTCTTTTTAGATGTCGCGAGCTGCG	TCCAGAGGCGCCGACGAGTCCGCCG	6	7942	9713	TFEB	6524	56397	SLC5A2
DBDNTAG000053	ADDNTAG006537	Dn-Dn	TTCTTTTTAGATGTCGCGAGCTGCG	GCGTGGGGTTAGAGTACGTCGCACT	2	7942	9713	TFEB	705	4527	BYSL
DBDNTAG000053	ADDNTAG006539	Dn-Dn	TTCTTTTTAGATGTCGCGAGCTGCG	CGGCCCCCCCCCGACGGTGACGTA	1	7942	9713	TFEB	55652	6978	SLC48A1
DBDNTAG000053	ADDNTAG006543	Dn-Dn	TTCTTTTTAGATGTCGCGAGCTGCG	CACTAGCACCTCCTTCCCTTCCATC	17	7942	9713	TFEB	2669	1427	GEM
DBDNTAG000053	ADDNTAG006544	Dn-Dn	TTCTTTTTAGATGTCGCGAGCTGCG	CCGCCCTCCCTCCTATCCTCGCTCG	7	7942	9713	TFEB	9766	10835	KIAA0247
DBDNTAG000053	ADDNTAG006546	Dn-Dn	TTCTTTTTAGATGTCGCGAGCTGCG	AAATAACTGAGCATATGGGGTTTAA	3	7942	9713	TFEB	57572	72131	DOCK6
DBDNTAG000053	ADDNTAG006549	Dn-Dn	TTCTTTTTAGATGTCGCGAGCTGCG	TAAACATACTGGGAATGTTAAACAA	32	7942	9713	TFEB	282618	54181	IFNL1
DBDNTAG000053	ADDNTAG006554	Dn-Dn	TTCTTTTTAGATGTCGCGAGCTGCG	GATAGGAGATGATTTCCAGAAAGAA	2	7942	9713	TFEB	9901	2272	SRGAP3
DBDNTAG000053	ADDNTAG006555	Dn-Dn	TTCTTTTTAGATGTCGCGAGCTGCG	ACACCTTTATATGCCCCCGTCATGT	5	7942	9713	TFEB	84102	10034	SLC41A2
DBDNTAG000053	ADDNTAG006556	Dn-Dn	TTCTTTTTAGATGTCGCGAGCTGCG	CAACACATTGGGCCGAGATATTGGC	17	7942	9713	TFEB	2629	2	GBA
DBDNTAG000053	ADDNTAG006557	Dn-Dn	TTCTTTTTAGATGTCGCGAGCTGCG	CAGTGATGATTACTGCCCGGTTAAG	27	7942	9713	TFEB	84864	264	MINA
DBDNTAG000053	ADDNTAG006558	Dn-Dn	TTCTTTTTAGATGTCGCGAGCTGCG	TGAACGAGAGACTTCCATGCGGACA	11	7942	9713	TFEB	445	6014	ASS1
DBDNTAG000053	ADDNTAG006561	Dn-Dn	TTCTTTTTAGATGTCGCGAGCTGCG	GCTTATAAATGAGATTCGTGCCAAG	2	7942	9713	TFEB	23162	72146	MAPK8IP3
DBDNTAG000053	ADDNTAG006569	Dn-Dn	TTCTTTTTAGATGTCGCGAGCTGCG	CTTGTGATAAATCGCATCACCCTCT	5	7942	9713	TFEB	84102	10034	SLC41A2
DBDNTAG000053	ADDNTAG006574	Dn-Dn	TTCTTTTTAGATGTCGCGAGCTGCG	TGGAACGAAATAACATTGGTGTATT	1	7942	9713	TFEB	124936	11099	CYB5D2
DBDNTAG000053	ADDNTAG006577	Dn-Dn	TTCTTTTTAGATGTCGCGAGCTGCG	GCAGCAGCCGAGGCTACCATTCAAA	6	7942	9713	TFEB	360203
DBDNTAG000053	ADDNTAG006584	Dn-Dn	TTCTTTTTAGATGTCGCGAGCTGCG	ACGTATCCCTTGCGATGGTCGACAG	16	7942	9713	TFEB	7189	2094	TRAF6
DBDNTAG000053	ADDNTAG006587	Dn-Dn	TTCTTTTTAGATGTCGCGAGCTGCG	CTCCTTAAGACTATGCCTACGCCAC	4	7942	9713	TFEB	286530	11434	P2RY8
DBDNTAG000053	ADDNTAG006600	Dn-Dn	TTCTTTTTAGATGTCGCGAGCTGCG	TAATCTCGTCCCTCTAAACAAAAAA	9	7942	9713	TFEB	51530	7186	ZC3HC1
DBDNTAG000053	ADDNTAG006603	Dn-Dn	TTCTTTTTAGATGTCGCGAGCTGCG	ATAACGAAGCTTATCAGTAGCTTGT	5	7942	9713	TFEB	84612	10823	PARD6B
DBDNTAG000053	ADDNTAG006604	Dn-Dn	TTCTTTTTAGATGTCGCGAGCTGCG	GTAACCACCTGATACTTCCTAACAC	100	7942	9713	TFEB	55902	6914	ACSS2
DBDNTAG000053	ADDNTAG006605	Dn-Dn	TTCTTTTTAGATGTCGCGAGCTGCG	CCCTACGAAAACGAGGTTTAGACAC	7	7942	9713	TFEB	80380	53786	PDCD1LG2
DBDNTAG000053	ADDNTAG006606	Dn-Dn	TTCTTTTTAGATGTCGCGAGCTGCG	CAGACAGAGAGAAGCTAGAAACCCA	17	7942	9713	TFEB	7104	6773	TM4SF4
DBDNTAG000053	ADDNTAG006609	Dn-Dn	TTCTTTTTAGATGTCGCGAGCTGCG	CCCCACCACAGCCCTTGCTGCACCC	6	7942	9713	TFEB	6000	1429	RGS7
DBDNTAG000053	ADDNTAG006610	Dn-Dn	TTCTTTTTAGATGTCGCGAGCTGCG	CACCTCTACCCGCACTGGACTGAAT	1	7942	9713	TFEB	10494	5174	STK25
DBDNTAG000053	ADDNTAG006611	Dn-Dn	TTCTTTTTAGATGTCGCGAGCTGCG	GCCCCCACCACTAGCGTCCACCCCT	2	7942	9713	TFEB	1017	3469	CDK2
DBDNTAG000053	ADDNTAG006612	Dn-Dn	TTCTTTTTAGATGTCGCGAGCTGCG	CCGAGCCTTTTCTAGCCGAATTTTT	2	7942	9713	TFEB	4958	71148	OMD
DBDNTAG000053	ADDNTAG006614	Dn-Dn	TTCTTTTTAGATGTCGCGAGCTGCG	ACATGGGCCAATTTATGGTCACGA	2	7942	9713	TFEB	50863	11807	NTM
DBDNTAG000053	ADDNTAG006615	Dn-Dn	TTCTTTTTAGATGTCGCGAGCTGCG	ATACGTCGGAAGGCATAATAATATCG	2	7942	9713	TFEB	598	5989	BCL2L1
DBDNTAG000053	ADDNTAG006621	Dn-Dn	TTCTTTTTAGATGTCGCGAGCTGCG	TAAATTATAGCCTTGTCATTGGACT	13	7942	9713	TFEB	84240	9994	ZCCHC9
DBDNTAG000053	ADDNTAG006625	Dn-Dn	TTCTTTTTAGATGTCGCGAGCTGCG	GTATACAATTATCAGGAATCGTGGT	1	7942	9713	TFEB	81620	6142	CDT1
DBDNTAG000053	ADDNTAG006627	Dn-Dn	TTCTTTTTAGATGTCGCGAGCTGCG	TATACCCCCACCTGTTCTCGGCTCA	12	7942	9713	TFEB	246	8438	ALOX15
DBDNTAG000053	ADDNTAG006632	Dn-Dn	TTCTTTTTAGATGTCGCGAGCTGCG	AGAACGACATGATCCTGAATGGATA	5	7942	9713	TFEB	2710	10419	GK
DBDNTAG000053	ADDNTAG006636	Dn-Dn	TTCTTTTTAGATGTCGCGAGCTGCG	CAACATCTTTTCTCGCAGTATGCCA	3	7942	9713	TFEB	9586	10842	CREB5
DBDNTAG000053	ADDNTAG006641	Dn-Dn	TTCTTTTTAGATGTCGCGAGCTGCG	CGTCCGTCGCAAAGCCCCTGACTAC	2	7942	9713	TFEB	5469	10960	MED1
DBDNTAG000053	ADDNTAG006642	Dn-Dn	TTCTTTTTAGATGTCGCGAGCTGCG	CGTAAATAGCTCTGTTAGATCGTTC	2	7942	9713	TFEB	79077	2724	DCTPP1
DBDNTAG000053	ADDNTAG006647	Dn-Dn	TTCTTTTTAGATGTCGCGAGCTGCG	ATAACTGACATTCACTAGTCATATG	15	7942	9713	TFEB	199699	53614	DAND5
DBDNTAG000053	ADDNTAG006648	Dn-Dn	TTCTTTTTAGATGTCGCGAGCTGCG	GTGTGGGCAGCCCAAGGTTCCTAAC	17	7942	9713	TFEB	1544	70425	CYP1A2
DBDNTAG000053	ADDNTAG006651	Dn-Dn	TTCTTTTTAGATGTCGCGAGCTGCG	CCCCCCCCGCGCCCAATCTCGGGGC	9	7942	9713	TFEB	1647	6876	GADD45A
DBDNTAG000053	ADDNTAG006660	Dn-Dn	TTCTTTTTAGATGTCGCGAGCTGCG	TAGACCCGCTTGCTGAGGGAGACAA	2	7942	9713	TFEB	2742	10351	GLRA2
DBDNTAG000053	ADDNTAG006665	Dn-Dn	TTCTTTTTAGATGTCGCGAGCTGCG	TGTCTAAGAGATTATAAACCCCACT	22	7942	9713	TFEB	3502	12772
DBDNTAG000053	ADDNTAG006669	Dn-Dn	TTCTTTTTAGATGTCGCGAGCTGCG	CACCAGCATCAGTTCAATCACGTAA	4	7942	9713	TFEB	51377	764	UCHL5
DBDNTAG000053	ADDNTAG006671	Dn-Dn	TTCTTTTTAGATGTCGCGAGCTGCG	TACACACCATACAGCCCTGATCTGC	4	7942	9713	TFEB	318	4276	NUDT2
DBDNTAG000053	ADDNTAG006674	Dn-Dn	TTCTTTTTAGATGTCGCGAGCTGCG	TTTGACGCAGGTCTGTTGCTAGTGC	4	7942	9713	TFEB	5936	9996	RBM4
DBDNTAG000053	ADDNTAG006678	Dn-Dn	TTCTTTTTAGATGTCGCGAGCTGCG	TCAACCTTCATGCGGTCACATCGAT	5	7942	9713	TFEB	7554	10463	ZNF8
DBDNTAG000053	ADDNTAG006683	Dn-Dn	TTCTTTTTAGATGTCGCGAGCTGCG	GAAACAGAAAATGCATGTATACCAA	5	7942	9713	TFEB	5303	5506	PIN4
DBDNTAG000053	ADDNTAG006687	Dn-Dn	TTCTTTTTAGATGTCGCGAGCTGCG	GCCCCGACTAATCCCTAGCCTGCCA	3	7942	9713	TFEB	89857	9706	KLHL6
DBDNTAG000053	ADDNTAG006694	Dn-Dn	TTCTTTTTAGATGTCGCGAGCTGCG	TCGCCACTCAACTTTTATTAGCTCC	31	7942	9713	TFEB	9659	1651	PDE4DIP
DBDNTAG000053	ADDNTAG006698	Dn-Dn	TTCTTTTTAGATGTCGCGAGCTGCG	CATATCGCACACATAACTCGGACTT	9	7942	9713	TFEB	284716	10253	RIMKLA
DBDNTAG000053	ADDNTAG006702	Dn-Dn	TTCTTTTTAGATGTCGCGAGCTGCG	GTGGCTAGTGAGGCCGCAATAAACT	7	7942	9713	TFEB	31	70275	ACACA
DBDNTAG000053	ADDNTAG006707	Dn-Dn	TTCTTTTTAGATGTCGCGAGCTGCG	GCCTCTCTTTTAGCACCTGCCATAT	1	7942	9713	TFEB	1153	29	CIRBP
DBDNTAG000053	ADDNTAG006708	Dn-Dn	TTCTTTTTAGATGTCGCGAGCTGCG	TGTATTAAGTTGACGGTTTATCTTC	2	7942	9713	TFEB	92335	11047	STRADA
DBDNTAG000053	ADDNTAG006712	Dn-Dn	TTCTTTTTAGATGTCGCGAGCTGCG	TCCACATACACGTGATCTAAACCA	40	7942	9713	TFEB	84811	4915	BUD13
DBDNTAG000053	ADDNTAG006722	Dn-Dn	TTCTTTTTAGATGTCGCGAGCTGCG	ACCGCGGCCTGCGAAGACCCCGCAC	1	7942	9713	TFEB	255798	56009	SMCO1
DBDNTAG000053	ADDNTAG006723	Dn-Dn	TTCTTTTTAGATGTCGCGAGCTGCG	TCAGCACATAGGTTACGGCGTGTGT	13	7942	9713	TFEB	57819	6601	LSM2
DBDNTAG000053	ADDNTAG006735	Dn-Dn	TTCTTTTTAGATGTCGCGAGCTGCG	GGTCCCTTCGATCACCTAGTATACC	10	7942	9713	TFEB	402	7933	ARL2
DBDNTAG000053	ADDNTAG006738	Dn-Dn	TTCTTTTTAGATGTCGCGAGCTGCG	AATCGCGTAGGAGATACAGACAAGG	6	7942	9713	TFEB	153571	71782	C5orf38
DBDNTAG000053	ADDNTAG006739	Dn-Dn	TTCTTTTTAGATGTCGCGAGCTGCG	CCCTACCGACGCGCACCCATGCCGT	10	7942	9713	TFEB	5664	4956	PSEN2
DBDNTAG000053	ADDNTAG006745	Dn-Dn	TTCTTTTTAGATGTCGCGAGCTGCG	CAAAGCGCGATCTTTTTATCTAATG	27	7942	9713	TFEB	120065	53700	OR5P2
DBDNTAG000053	ADDNTAG006748	Dn-Dn	TTCTTTTTAGATGTCGCGAGCTGCG	GTAATAGTAGTAATGCACAGTAGCA	10	7942	9713	TFEB	22846	2782	VASH1
DBDNTAG000053	ADDNTAG006750	Dn-Dn	TTCTTTTTAGATGTCGCGAGCTGCG	ATCACGCCACTCGTATGTCCTTGAA	14	7942	9713	TFEB	54873	6335	PALMD
DBDNTAG000053	ADDNTAG006755	Dn-Dn	TTCTTTTTAGATGTCGCGAGCTGCG	AAGTGCGCTGGGACTATCACAAAAA	4	7942	9713	TFEB	8416	4474	ANXA9
DBDNTAG000053	ADDNTAG006758	Dn-Dn	TTCTTTTTAGATGTCGCGAGCTGCG	CACTCTCCAGAGCCGCCCGGCTTCC	2	7942	9713	TFEB	126070	10157	ZNF440
DBDNTAG000053	ADDNTAG006761	Dn-Dn	TTCTTTTTAGATGTCGCGAGCTGCG	CGGGCTCGTCGGACAACAAGGGGGA	7	7942	9713	TFEB	23085	8949	ERC1
DBDNTAG000053	ADDNTAG006764	Dn-Dn	TTCTTTTTAGATGTCGCGAGCTGCG	TAACACGACGACATGCGAATGTTAG	5	7942	9713	TFEB	2898	10247	GRIK2
DBDNTAG000053	ADDNTAG006772	Dn-Dn	TTCTTTTTAGATGTCGCGAGCTGCG	TGGTGTGATCCCCACTTAAACTATT	2	7942	9713	TFEB	56097	72003	PCDHGC5
DBDNTAG000053	ADDNTAG006773	Dn-Dn	TTCTTTTTAGATGTCGCGAGCTGCG	TCAATCTGTAGTCAAGATTTACGTT	11	7942	9713	TFEB	54097	10860	FAM3B
DBDNTAG000053	ADDNTAG006774	Dn-Dn	TTCTTTTTAGATGTCGCGAGCTGCG	CACCCAAGCTACTCCACACTCCGGG	1	7942	9713	TFEB	57590	10378	WDFY1
DBDNTAG000053	ADDNTAG006778	Dn-Dn	TTCTTTTTAGATGTCGCGAGCTGCG	GACTCAGTGTTCTGATGAGAACAGG	2	7942	9713	TFEB	64770	2304	CCDC14
DBDNTAG000053	ADDNTAG006780	Dn-Dn	TTCTTTTTAGATGTCGCGAGCTGCG	CGAACCTTGCCAAAAGTAAAGCCTA	11	7942	9713	TFEB	64091	11370	POPDC2
DBDNTAG000053	ADDNTAG006786	Dn-Dn	TTCTTTTTAGATGTCGCGAGCTGCG	GCTATTCCCTCCAGCACATATACCG	8	7942	9713	TFEB	5562	10350	PRKAA1
DBDNTAG000053	ADDNTAG006793	Dn-Dn	TTCTTTTTAGATGTCGCGAGCTGCG	CGAGGACCACCTCTCGGTATACCTA	2	7942	9713	TFEB	57674	2462	RNF213
DBDNTAG000053	ADDNTAG006795	Dn-Dn	TTCTTTTTAGATGTCGCGAGCTGCG	CCCCCGCCGAATACGGTAACCATTA	17	7942	9713	TFEB	92591	71590	ASB16
DBDNTAG000053	ADDNTAG006797	Dn-Dn	TTCTTTTTAGATGTCGCGAGCTGCG	GGGTGTCCATGCGTGCTCAAGAACT	11	7942	9713	TFEB	129450	12133	TYW5
DBDNTAG000053	ADDNTAG006805	Dn-Dn	TTCTTTTTAGATGTCGCGAGCTGCG	CACCTTGGCCAAGTTGGTAACCACA	12	7942	9713	TFEB	11197	1273	WIF1
DBDNTAG000053	ADDNTAG006806	Dn-Dn	TTCTTTTTAGATGTCGCGAGCTGCG	TGTACAGGATGCATCCCGGCACTTG	7	7942	9713	TFEB	221178	52990	SPATA13
DBDNTAG000053	ADDNTAG006810	Dn-Dn	TTCTTTTTAGATGTCGCGAGCTGCG	CGGTTCCCCTGATACCGCGGCTTCC	10	7942	9713	TFEB	125206	10321	SLC5A10
DBDNTAG000053	ADDNTAG006811	Dn-Dn	TTCTTTTTAGATGTCGCGAGCTGCG	TACTTAGACCACGAGTGCAATTCTC	4	7942	9713	TFEB	840	280	CASP7
DBDNTAG000053	ADDNTAG006816	Dn-Dn	TTCTTTTTAGATGTCGCGAGCTGCG	CTCCCGCCCACCCTCAGAGTAGCGA	21	7942	9713	TFEB	57706	10238	DENND1A
DBDNTAG000053	ADDNTAG006817	Dn-Dn	TTCTTTTTAGATGTCGCGAGCTGCG	GGACGACAGAACAGTTACGAAATTT	3	7942	9713	TFEB	6477	9727	SIAH1
DBDNTAG000053	ADDNTAG006819	Dn-Dn	TTCTTTTTAGATGTCGCGAGCTGCG	CGTACCGCTCTTAACATAGATGATC	4	7942	9713	TFEB	389	5220	RHOC
DBDNTAG000053	ADDNTAG006820	Dn-Dn	TTCTTTTTAGATGTCGCGAGCTGCG	AGATCCACCGCTCTAAATACATGGC	3	7942	9713	TFEB	149563	12861	C1orf64
DBDNTAG000053	ADDNTAG006824	Dn-Dn	TTCTTTTTAGATGTCGCGAGCTGCG	TCTCTACGGGCCATACTCACGAAGG	1	7942	9713	TFEB	401667
DBDNTAG000053	ADDNTAG006828	Dn-Dn	TTCTTTTTAGATGTCGCGAGCTGCG	CCTCGTCCTGTAAATCGCCCCCTCA	32	7942	9713	TFEB	677	577	ZFP36L1
DBDNTAG000053	ADDNTAG006830	Dn-Dn	TTCTTTTTAGATGTCGCGAGCTGCG	GCTTCCCAGCGTACCCGCTCATAAC	10	7942	9713	TFEB	80704	9333	SLC19A3
DBDNTAG000053	ADDNTAG006831	Dn-Dn	TTCTTTTTAGATGTCGCGAGCTGCG	TAAGCTCTCCCACGCGCAAAGCGGG	5	7942	9713	TFEB	8743	10053	TNFSF10
DBDNTAG000053	ADDNTAG006834	Dn-Dn	TTCTTTTTAGATGTCGCGAGCTGCG	CACCTTCCGTCGAACCGATTCTCGG	17	7942	9713	TFEB	200316	11160	APOBEC3F
DBDNTAG000053	ADDNTAG006835	Dn-Dn	TTCTTTTTAGATGTCGCGAGCTGCG	CGTCGCTTATTGTGCACCAGCAGGA	2	7942	9713	TFEB	5156	9079	PDGFRA
DBDNTAG000053	ADDNTAG006836	Dn-Dn	TTCTTTTTAGATGTCGCGAGCTGCG	ACTCCGTTTTTAGATGAAGTGTACT	3	7942	9713	TFEB	51187	2628	RSL24D1
DBDNTAG000053	ADDNTAG006846	Dn-Dn	TTCTTTTTAGATGTCGCGAGCTGCG	AACCAAAATAAAATAGAATACGTGA	16	7942	9713	TFEB	55715	4240	DOK4
DBDNTAG000053	ADDNTAG006847	Dn-Dn	TTCTTTTTAGATGTCGCGAGCTGCG	CGCCGTCGTCCTCGCCTAGTCCATC	25	7942	9713	TFEB	23522	70282	MYST4
DBDNTAG000053	ADDNTAG006848	Dn-Dn	TTCTTTTTAGATGTCGCGAGCTGCG	GTCATTATCTGCCGACTTCCACCCG	11	7942	9713	TFEB	353288	70512	KRT26
DBDNTAG000053	ADDNTAG006849	Dn-Dn	TTCTTTTTAGATGTCGCGAGCTGCG	GACCAGCCACACTCGACCAAGGGAC	2	7942	9713	TFEB	2132	6892	EXT2
DBDNTAG000053	ADDNTAG006850	Dn-Dn	TTCTTTTTAGATGTCGCGAGCTGCG	CCTCTTCGGATCTTAGGAACTCTAA	4	7942	9713	TFEB	389207
DBDNTAG000053	ADDNTAG006858	Dn-Dn	TTCTTTTTAGATGTCGCGAGCTGCG	ATGCCGAATACAGATTACAGATAGT	5	7942	9713	TFEB	9452	11300	ITM2A
DBDNTAG000053	ADDNTAG006859	Dn-Dn	TTCTTTTTAGATGTCGCGAGCTGCG	GGCCCTGACAGCCTCTGGTCAGGTA	4	7942	9713	TFEB	79630	12941	C1orf54
DBDNTAG000053	ADDNTAG006860	Dn-Dn	TTCTTTTTAGATGTCGCGAGCTGCG	GGTATTGGAGATGATAGATAGTAAG	7	7942	9713	TFEB	1264	1395	CNN1
DBDNTAG000053	ADDNTAG006864	Dn-Dn	TTCTTTTTAGATGTCGCGAGCTGCG	CGCAGCAAGATAATACGTGTTTACA	3	7942	9713	TFEB	10186	12995	LHFP
DBDNTAG000053	ADDNTAG006874	Dn-Dn	TTCTTTTTAGATGTCGCGAGCTGCG	AACTCATTAGCACGCGATAGCTTAA	35	7942	9713	TFEB	3704	6905	ITPA
DBDNTAG000053	ADDNTAG006876	Dn-Dn	TTCTTTTTAGATGTCGCGAGCTGCG	CACCGTCAGCTCGGTTCACCCCACC	1	7942	9713	TFEB	161753	11273	ODF3L1
DBDNTAG000053	ADDNTAG006879	Dn-Dn	TTCTTTTTAGATGTCGCGAGCTGCG	AACAGACGGCTAGCACCCGCGACAA	2	7942	9713	TFEB	8724	477	SNX3
DBDNTAG000053	ADDNTAG006881	Dn-Dn	TTCTTTTTAGATGTCGCGAGCTGCG	CGTTGAGTTCAACAAGAAACAATGA	5	7942	9713	TFEB	1017	3469	CDK2
DBDNTAG000053	ADDNTAG006883	Dn-Dn	TTCTTTTTAGATGTCGCGAGCTGCG	GGGGGGCAGCCCACAATATGAAGCT	1	7942	9713	TFEB	8799	645	PEX11B
DBDNTAG000053	ADDNTAG006886	Dn-Dn	TTCTTTTTAGATGTCGCGAGCTGCG	AGCATGTAGCATTATAAGCCATGTA	5	7942	9713	TFEB	31	70275	ACACA
DBDNTAG000053	ADDNTAG006888	Dn-Dn	TTCTTTTTAGATGTCGCGAGCTGCG	CTCCCTACAGCCTCCCCCCTCCATA	18	7942	9713	TFEB	7178	6	TPT1
DBDNTAG000053	ADDNTAG006895	Dn-Dn	TTCTTTTTAGATGTCGCGAGCTGCG	CCCGCTTGCTTACGCGCTCTGGCTA	1	7942	9713	TFEB	2742	10351	GLRA2
DBDNTAG000053	ADDNTAG006900	Dn-Dn	TTCTTTTTAGATGTCGCGAGCTGCG	GACCCTCCAGTCTGATCTCAAATTA	15	7942	9713	TFEB	149483	55441	CCDC17
DBDNTAG000053	ADDNTAG006904	Dn-Dn	TTCTTTTTAGATGTCGCGAGCTGCG	TAAACTACAACCAGCACAAGCACCT	2	7942	9713	TFEB	1748	174	DLX4
[truncated: 467,458 more rows]
