# Supplementary material for: Pooled‐matrix protein interaction screens using Barcode Fusion Genetics
Source: Mol Syst Biol. 2016 Apr 23;12(4):863. doi: 10.15252/msb.20156660 (PMC4848762; doi:10.15252/msb.20156660)
Supplement: Supplementary file 10 — Data EV3 [file MSB-12-863-s010.zip › Yachie_Petsalaki_Data_S3/CVA_2_-His.tsv]

DBTAG_ID	ADTAG_ID	FUSION_TYPE	DBTAG_SEQ	ADTAG_SEQ	COUNT	DB_GENE_ID	DB_ORF_ID	DB_SYMB	AD_GENE_ID	AD_ORF_ID	AD_SYMB
DBDNTAG000002	ADDNTAG000077	Dn-Dn	CCCCTCCCACACTAGTGGGGCTTGC	ATACCCCACCACCTTCAGCGATTTA	2	3927	1096	LASP1	163	4761	AP2B1
DBDNTAG000002	ADDNTAG001130	Dn-Dn	CCCCTCCCACACTAGTGGGGCTTGC	CAATAAGATCTAAGAGGTTAGATAT	6	3927	1096	LASP1	5187	9470	PER1
DBDNTAG000002	ADDNTAG001866	Dn-Dn	CCCCTCCCACACTAGTGGGGCTTGC	TACAGCTTAACGGACCCGGCGCCGA	4	3927	1096	LASP1	64863	71482	METTL4
DBDNTAG000002	ADDNTAG001914	Dn-Dn	CCCCTCCCACACTAGTGGGGCTTGC	CAAGCTTACTGAGGCAACTAGCAAA	2	3927	1096	LASP1	2919	540	CXCL1
DBDNTAG000002	ADDNTAG002759	Dn-Dn	CCCCTCCCACACTAGTGGGGCTTGC	TATCCAGTCCTCATGTCCTCCCGAC	3	3927	1096	LASP1	10218	3771	ANGPTL7
DBDNTAG000002	ADDNTAG003717	Dn-Dn	CCCCTCCCACACTAGTGGGGCTTGC	TGATCCACCAGTTGTAAAACCACTA	4	3927	1096	LASP1	3888
DBDNTAG000002	ADDNTAG005101	Dn-Dn	CCCCTCCCACACTAGTGGGGCTTGC	TACTTGAAGCTGCGAAAAGGACGAT	2	3927	1096	LASP1	5894	732	RAF1
DBDNTAG000002	ADDNTAG005619	Dn-Dn	CCCCTCCCACACTAGTGGGGCTTGC	CTCTGCCGCTTACCTGGGTTCTCC	2	3927	1096	LASP1	23126	10876	POGZ
DBDNTAG000003	ADDNTAG003213	Dn-Dn	TGGTGCGCGTGATTCTGAACCATAA	AATGAAAGGATCTAACTCCGCGGGG	2	387	5810	RHOA	752014
DBDNTAG000003	ADDNTAG003685	Dn-Dn	TGGTGCGCGTGATTCTGAACCATAA	AAGCGAATAAAAAGTTAATCAGCGT	1	387	5810	RHOA	54681	6929	P4HTM
DBDNTAG000003	ADDNTAG004323	Dn-Dn	TGGTGCGCGTGATTCTGAACCATAA	CGACTGTTACGGATTCTCAAGTCC	4	387	5810	RHOA	5890	8346	RAD51B
DBDNTAG000003	ADDNTAG004345	Dn-Dn	TGGTGCGCGTGATTCTGAACCATAA	ACTTCCCGCCTGACTAGAAAACACA	4	387	5810	RHOA	8560	946	DEGS1
DBDNTAG000003	ADDNTAG005353	Dn-Dn	TGGTGCGCGTGATTCTGAACCATAA	TTGCAATTGGGCATTCCGCTTCCTG	3	387	5810	RHOA	29926	4519	GMPPA
DBDNTAG000010	ADDNTAG003560	Dn-Dn	TCAGCCTGATAACTTTACTTTCAAT	ACTGATATGGCGGGCGTACACGACG	17	11185	53017	INMT	59349	4623	KLHL12
DBDNTAG000010	ADDNTAG004442	Dn-Dn	TCAGCCTGATAACTTTACTTTCAAT	CACCACGTCAATGAAGTCATTCCCT	1	11185	53017	INMT	28951	4068	TRIB2
DBDNTAG000010	ADDNTAG004776	Dn-Dn	TCAGCCTGATAACTTTACTTTCAAT	ACCTTTCGACCACTAATCTGGGTCG	1	11185	53017	INMT	51506	5518	UFC1
DBDNTAG000010	ADDNTAG004942	Dn-Dn	TCAGCCTGATAACTTTACTTTCAAT	CCACCCCTAGTCCCCTCTCACACTA	1	11185	53017	INMT	59349	4623	KLHL12
DBDNTAG000010	ADDNTAG005207	Dn-Dn	TCAGCCTGATAACTTTACTTTCAAT	CGGTGTTACCCACTTTTAGCACAGA	8	11185	53017	INMT	59349	4623	KLHL12
DBDNTAG000010	ADDNTAG005961	Dn-Dn	TCAGCCTGATAACTTTACTTTCAAT	CTCGACAGGTCGCCGGCGGACATCA	1	11185	53017	INMT	59349	4623	KLHL12
DBDNTAG000010	ADDNTAG007376	Dn-Dn	TCAGCCTGATAACTTTACTTTCAAT	ATCATATATAAAGATACTGTGAATA	2	11185	53017	INMT	567	10041	B2M
DBDNTAG000010	ADDNTAG007616	Dn-Dn	TCAGCCTGATAACTTTACTTTCAAT	CACTTAGGCTGCCATCGGCACCCTT	2	11185	53017	INMT	355	2622	FAS
DBDNTAG000011	ADDNTAG000418	Dn-Dn	TGTACATTAAGACTGGGGATAATAT	GCCCTTCTTCGCATCGTGCTGCCAG	4	7555	157	CNBP	9828	70267	ARHGEF17
DBDNTAG000011	ADDNTAG000472	Dn-Dn	TGTACATTAAGACTGGGGATAATAT	TTGCACTCACCCGCCATTTAAGTCA	1	7555	157	CNBP	7422	12317	VEGFA
DBDNTAG000011	ADDNTAG001860	Dn-Dn	TGTACATTAAGACTGGGGATAATAT	TAACTAACAGCGTGCGGAACGCACT	1	7555	157	CNBP	11034	6588	DSTN
DBDNTAG000011	ADDNTAG001941	Dn-Dn	TGTACATTAAGACTGGGGATAATAT	CCGCGGGCCCCCGAACCGTGTCTTC	3	7555	157	CNBP	6629	10033	SNRPB2
DBDNTAG000011	ADDNTAG007489	Dn-Dn	TGTACATTAAGACTGGGGATAATAT	TAAAAGTTCAATTGCGTCCTCGGCC	1	7555	157	CNBP	201562	10939	PTPLB
DBDNTAG000012	ADDNTAG001174	Dn-Dn	GCACTTACCTGACTGGAAATAATTT	CTCTAGCTATTCATGGTAAAGACAA	4	51530	7186	ZC3HC1	2218	70488	FKTN
DBDNTAG000012	ADDNTAG001570	Dn-Dn	GCACTTACCTGACTGGAAATAATTT	CAGGGCTGGCCCACTCTAAGCGTTT	1	51530	7186	ZC3HC1	6934	9999	TCF7L2
DBDNTAG000012	ADDNTAG002375	Dn-Dn	GCACTTACCTGACTGGAAATAATTT	TCTCCTCGCCTCCGTCCCCCTCCAG	1	51530	7186	ZC3HC1	54872	2759	PIGG
DBDNTAG000012	ADDNTAG002478	Dn-Dn	GCACTTACCTGACTGGAAATAATTT	TCGCTCATCTACTGGCACCCTCTTA	2	51530	7186	ZC3HC1	118672	8511	PSTK
DBDNTAG000012	ADDNTAG004183	Dn-Dn	GCACTTACCTGACTGGAAATAATTT	ATGAAGGATACGTATTTTCCAAACC	1	51530	7186	ZC3HC1	1019	4019	CDK4
DBDNTAG000012	ADDNTAG005296	Dn-Dn	GCACTTACCTGACTGGAAATAATTT	CGCTCCCGGCCCCCGTCCTAGCAGA	1	51530	7186	ZC3HC1	4907	8573	NT5E
DBDNTAG000013	ADDNTAG001142	Dn-Dn	GACGCAAACCACCCCAGCCTAGGAC	CCCGAACCGATCCCCCCCCAACCCG	3	51440	1235	HPCAL4	29777	10996	ABT1
DBDNTAG000013	ADDNTAG001436	Dn-Dn	GACGCAAACCACCCCAGCCTAGGAC	AACCCTGTTCACCAAGTATGATGCA	1	51440	1235	HPCAL4	9191	5925	DEDD
DBDNTAG000013	ADDNTAG001510	Dn-Dn	GACGCAAACCACCCCAGCCTAGGAC	GCCCTGGCGTGTGGCCTCACGCGCT	6	51440	1235	HPCAL4	595	3587	CCND1
DBDNTAG000013	ADDNTAG001839	Dn-Dn	GACGCAAACCACCCCAGCCTAGGAC	CCCTCTACCCTCCGAACCGTTCCAC	1	51440	1235	HPCAL4	3987	5515	LIMS1
DBDNTAG000013	ADDNTAG001882	Dn-Dn	GACGCAAACCACCCCAGCCTAGGAC	TTGTCGAATAATACCCAATGCGAGA	9	51440	1235	HPCAL4	29902	496	FAM216A
DBDNTAG000013	ADDNTAG001953	Dn-Dn	GACGCAAACCACCCCAGCCTAGGAC	CCGCCTTGCTTACAATGTATCACCA	1	51440	1235	HPCAL4	440138	53381	ALG11
DBDNTAG000013	ADDNTAG002032	Dn-Dn	GACGCAAACCACCCCAGCCTAGGAC	CGGCTAAGTCCAACCACTTAGAAGT	2	51440	1235	HPCAL4	8939	5135	FUBP3
DBDNTAG000013	ADDNTAG003365	Dn-Dn	GACGCAAACCACCCCAGCCTAGGAC	GCACGCGAAGAACGATTGCGGATCT	1	51440	1235	HPCAL4	64783	4975	RBM15
DBDNTAG000013	ADDNTAG004058	Dn-Dn	GACGCAAACCACCCCAGCCTAGGAC	AGTTTCTCACACGGGAACCCATCTG	1	51440	1235	HPCAL4	401260	55078
DBDNTAG000013	ADDNTAG004847	Dn-Dn	GACGCAAACCACCCCAGCCTAGGAC	TACTGTCAAGACTTAACCCATAT	2	51440	1235	HPCAL4	163175	70566	LGI4
DBDNTAG000013	ADDNTAG004935	Dn-Dn	GACGCAAACCACCCCAGCCTAGGAC	GAATTGATCTACCAGCACTATTCGG	1	51440	1235	HPCAL4	51440	1235	HPCAL4
DBDNTAG000013	ADDNTAG006193	Dn-Dn	GACGCAAACCACCCCAGCCTAGGAC	ACGCAAGCGATCACCCAAAGTTGAC	1	51440	1235	HPCAL4	3188	53339	HNRNPH2
DBDNTAG000013	ADDNTAG007700	Dn-Dn	GACGCAAACCACCCCAGCCTAGGAC	CAGAAGAGGTTGAGAAAAATACTG	2	51440	1235	HPCAL4	6285	3757	S100B
DBDNTAG000014	ADDNTAG001366	Dn-Dn	GTGGAGGCTCGCGGCTACGTGACGT	CTGAACGTTGTATCCTTAAAGAGTG	2	50861	6710	STMN3	23647	3971	ARFIP2
DBDNTAG000014	ADDNTAG001916	Dn-Dn	GTGGAGGCTCGCGGCTACGTGACGT	TGCACCCCCCAAGTATCTGGCCGGC	2	50861	6710	STMN3	283375	8339	SLC39A5
DBDNTAG000014	ADDNTAG002751	Dn-Dn	GTGGAGGCTCGCGGCTACGTGACGT	ACCCTTTCCACTTCCACCCTTATCA	1	50861	6710	STMN3	28619	70976
DBDNTAG000014	ADDNTAG002824	Dn-Dn	GTGGAGGCTCGCGGCTACGTGACGT	AGGTCTCTTCATTCCGTGAAAGCG	3	50861	6710	STMN3	10380	70921	BPNT1
DBDNTAG000014	ADDNTAG003277	Dn-Dn	GTGGAGGCTCGCGGCTACGTGACGT	CAAAGTTGTGATAAACTGATAGCGG	1	50861	6710	STMN3	23568	3431	ARL2BP
DBDNTAG000014	ADDNTAG004419	Dn-Dn	GTGGAGGCTCGCGGCTACGTGACGT	CTCGCCTAACATAGAGAACATTTGC	3	50861	6710	STMN3	64783	4975	RBM15
DBDNTAG000014	ADDNTAG004679	Dn-Dn	GTGGAGGCTCGCGGCTACGTGACGT	GTGTCTCACCTTACCATACGCGTGC	1	50861	6710	STMN3	5783	70300	PTPN13
DBDNTAG000014	ADDNTAG005826	Dn-Dn	GTGGAGGCTCGCGGCTACGTGACGT	GCCGTTACCTGCACGTCAAGCTACT	1	50861	6710	STMN3	7422	12317	VEGFA
DBDNTAG000014	ADDNTAG006197	Dn-Dn	GTGGAGGCTCGCGGCTACGTGACGT	GACGAGCGAGCAGACTATACCATTA	3	50861	6710	STMN3	6827	4185	SUPT4H1
DBDNTAG000014	ADDNTAG007101	Dn-Dn	GTGGAGGCTCGCGGCTACGTGACGT	GGCTAAACTTAAAAATACCCCGACT	6	50861	6710	STMN3	143630	7133	UBQLNL
DBDNTAG000016	ADDNTAG001158	Dn-Dn	GTTTGTAGCTCCCGACTAGGCCGCA	CAGGTCGTCGCGACCCTTGTGTTAC	4	55119	14762	PRPF38B	286530	11434	P2RY8
DBDNTAG000016	ADDNTAG001284	Dn-Dn	GTTTGTAGCTCCCGACTAGGCCGCA	GTACGCGCGGTCTGAGTAATCGTCA	6	55119	14762	PRPF38B	54361	10790	WNT4
DBDNTAG000016	ADDNTAG006383	Dn-Dn	GTTTGTAGCTCCCGACTAGGCCGCA	CCCTCGTGACCATCCACACAGTGGT	3	55119	14762	PRPF38B	153396	1882	TMEM161B
DBDNTAG000018	ADDNTAG000144	Dn-Dn	GCGCCAGCTTTCTTCAATATCCCTA	CTAATAGGAGATTAATTGCTGTCCA	5	9533	5431	POLR1C	220082	1611	SPERT
DBDNTAG000018	ADDNTAG001361	Dn-Dn	GCGCCAGCTTTCTTCAATATCCCTA	TTTCCGGATCCCCAGCGCTAGGCTT	1	9533	5431	POLR1C	7681	13561	MKRN3
DBDNTAG000018	ADDNTAG002375	Dn-Dn	GCGCCAGCTTTCTTCAATATCCCTA	TCTCCTCGCCTCCGTCCCCCTCCAG	1	9533	5431	POLR1C	54872	2759	PIGG
DBDNTAG000018	ADDNTAG002499	Dn-Dn	GCGCCAGCTTTCTTCAATATCCCTA	TTAAATTTGCACCTATAACGAACAA	3	9533	5431	POLR1C	23223	6615	RRP12
DBDNTAG000018	ADDNTAG003256	Dn-Dn	GCGCCAGCTTTCTTCAATATCCCTA	TTCCCAAAGGCCTTTGATTTTTCGG	4	9533	5431	POLR1C	7681	13561	MKRN3
DBDNTAG000018	ADDNTAG003404	Dn-Dn	GCGCCAGCTTTCTTCAATATCCCTA	AGTAATCAAGTATTTTGGATGCTCA	3	9533	5431	POLR1C	50837	53704	TAS2R7
DBDNTAG000018	ADDNTAG003557	Dn-Dn	GCGCCAGCTTTCTTCAATATCCCTA	TCGCCTTCACACTCTCACTCTAGGC	1	9533	5431	POLR1C	339834	2265	CCDC36
DBDNTAG000018	ADDNTAG003606	Dn-Dn	GCGCCAGCTTTCTTCAATATCCCTA	AGACGAGCCAAGCAAAGTTTCAGGA	9	9533	5431	POLR1C	24144	5894	TFIP11
DBDNTAG000018	ADDNTAG003648	Dn-Dn	GCGCCAGCTTTCTTCAATATCCCTA	GCACCGATCACGATATGTTGCTAAC	4	9533	5431	POLR1C	24144	5894	TFIP11
DBDNTAG000018	ADDNTAG003979	Dn-Dn	GCGCCAGCTTTCTTCAATATCCCTA	GCAGAGTATATGCCCTAGTCTACGG	1	9533	5431	POLR1C	7473
DBDNTAG000018	ADDNTAG005197	Dn-Dn	GCGCCAGCTTTCTTCAATATCCCTA	CCCCACATCCGGCCGGATCACCTAA	1	9533	5431	POLR1C	55650	3098	PIGV
DBDNTAG000018	ADDNTAG006199	Dn-Dn	GCGCCAGCTTTCTTCAATATCCCTA	GTTTGAATCACTAGACAGTGTTAGT	1	9533	5431	POLR1C	643853	70706	TMPPE
DBDNTAG000018	ADDNTAG006699	Dn-Dn	GCGCCAGCTTTCTTCAATATCCCTA	GGTAGTACCCCCATTCCACTTACAT	1	9533	5431	POLR1C	5819	3422	PVRL2
DBDNTAG000018	ADDNTAG006912	Dn-Dn	GCGCCAGCTTTCTTCAATATCCCTA	CGAAGGGCGAAAGTCGGGAACTAAA	1	9533	5431	POLR1C	51725	52975	FBXO40
DBDNTAG000018	ADDNTAG007007	Dn-Dn	GCGCCAGCTTTCTTCAATATCCCTA	CCCCCGTTTGCCAGCCACTAGTTTC	1	9533	5431	POLR1C	375307	11366	CATIP
DBDNTAG000018	ADDNTAG007347	Dn-Dn	GCGCCAGCTTTCTTCAATATCCCTA	CCGTCCCGTCCCTCCTAATAGATGT	2	9533	5431	POLR1C	222484	10152	LNX2
DBDNTAG000018	ADDNTAG007434	Dn-Dn	GCGCCAGCTTTCTTCAATATCCCTA	CATGCGAGCAAATCGCATTTTCCCC	2	9533	5431	POLR1C	3860	54296	KRT13
DBDNTAG000019	ADDNTAG002609	Dn-Dn	AATCCCTCGTCCAGCTAAGCTCCGT	GCGAGTTCGCAAGGTCTAAAACTCT	8	163479	54836	FNDC7	2908	7587	NR3C1
DBDNTAG000019	ADDNTAG007466	Dn-Dn	AATCCCTCGTCCAGCTAAGCTCCGT	TATCAATGCACACTGAGATCTTCGG	3	163479	54836	FNDC7	286499	53675	FAM133A
DBDNTAG000024	ADDNTAG000874	Dn-Dn	AAAGTCAAATTTAGAAAAAGTAAAA	AGCCGATATCCTATTATTTCTTCCA	1	80117	2635	ARL14	51382	7932	ATP6V1D
DBDNTAG000024	ADDNTAG002359	Dn-Dn	AAAGTCAAATTTAGAAAAAGTAAAA	CCACTGATTACCTAGTTTAATCTAA	1	80117	2635	ARL14	405	10907	ARNT
DBDNTAG000024	ADDNTAG002844	Dn-Dn	AAAGTCAAATTTAGAAAAAGTAAAA	GACCCGATGCGACAAATGTGTAGAG	2	80117	2635	ARL14	59343	11350	SENP2
DBDNTAG000024	ADDNTAG002849	Dn-Dn	AAAGTCAAATTTAGAAAAAGTAAAA	TATTCCGTATCTCCCGTGCGTCCAA	1	80117	2635	ARL14	57511	71099	COG6
DBDNTAG000024	ADDNTAG005289	Dn-Dn	AAAGTCAAATTTAGAAAAAGTAAAA	CTCTGCCATGACGCACGGCACGGTG	1	80117	2635	ARL14	10962	3085	MLLT11
DBDNTAG000024	ADDNTAG006285	Dn-Dn	AAAGTCAAATTTAGAAAAAGTAAAA	CCCTTGCCGCCGCGGGTGCGTTCTC	2	80117	2635	ARL14	6590	13088	SLPI
DBDNTAG000024	ADDNTAG006424	Dn-Dn	AAAGTCAAATTTAGAAAAAGTAAAA	ACGCAGCCCGGCGACCACGGTAAAG	3	80117	2635	ARL14	55601	13110	DDX60
DBDNTAG000024	ADDNTAG006519	Dn-Dn	AAAGTCAAATTTAGAAAAAGTAAAA	GAACTAGAATAGAGACAAGTAAGGT	2	80117	2635	ARL14	638	3740	BIK
DBDNTAG000024	ADDNTAG007286	Dn-Dn	AAAGTCAAATTTAGAAAAAGTAAAA	CAGGCTCCGATAACGCAATCTTATG	2	80117	2635	ARL14	5524	5888	PPP2R4
DBDNTAG000024	ADDNTAG007354	Dn-Dn	AAAGTCAAATTTAGAAAAAGTAAAA	AGCGAGATTGTGGAAAGCACAATGG	4	80117	2635	ARL14	4191	3859	MDH2
DBDNTAG000024	ADDNTAG007818	Dn-Dn	AAAGTCAAATTTAGAAAAAGTAAAA	CCCACAATTCGCGGCGACCACGGAT	1	80117	2635	ARL14	5364	56437	PLXNB1
DBDNTAG000025	ADDNTAG000112	Dn-Dn	CCCCCCACGAGCCTAGGATGCGTCA	ACATGATTTCAGCATCGCTCCAGAC	1	27111	4161	SDCBP2	84708	8141	LNX1
DBDNTAG000025	ADDNTAG000608	Dn-Dn	CCCCCCACGAGCCTAGGATGCGTCA	CTAAACGGAATCTAAACACAAGGAA	12	27111	4161	SDCBP2	94081	716	SFXN1
DBDNTAG000025	ADDNTAG001558	Dn-Dn	CCCCCCACGAGCCTAGGATGCGTCA	CATCGGCACGCCAAGCGCTCCGGCC	2	27111	4161	SDCBP2	9986	71676	RCE1
DBDNTAG000025	ADDNTAG002864	Dn-Dn	CCCCCCACGAGCCTAGGATGCGTCA	CTCCTCGGGCGCGCCGTGAGCACCC	1	27111	4161	SDCBP2	84140	53030	FAM161A
DBDNTAG000025	ADDNTAG003980	Dn-Dn	CCCCCCACGAGCCTAGGATGCGTCA	CACCTCCCGATTCTGCCCTCCCTCT	2	27111	4161	SDCBP2	7329	3129	UBE2I
DBDNTAG000025	ADDNTAG004373	Dn-Dn	CCCCCCACGAGCCTAGGATGCGTCA	GCGAGACTGCCCGTCAAACGTGCGG	16	27111	4161	SDCBP2	10620	10878	ARID3B
DBDNTAG000025	ADDNTAG004606	Dn-Dn	CCCCCCACGAGCCTAGGATGCGTCA	CCTGCGTCCGGTGATCGCTTCATGA	2	27111	4161	SDCBP2	29115	5269	SAP30BP
DBDNTAG000025	ADDNTAG005202	Dn-Dn	CCCCCCACGAGCCTAGGATGCGTCA	CAGCATACTATCCTCATAACATTTG	2	27111	4161	SDCBP2	440200	55080
DBDNTAG000025	ADDNTAG005316	Dn-Dn	CCCCCCACGAGCCTAGGATGCGTCA	GTATGCCGATATCGTATATTCTGGC	4	27111	4161	SDCBP2	23326	56075	USP22
DBDNTAG000025	ADDNTAG005665	Dn-Dn	CCCCCCACGAGCCTAGGATGCGTCA	TGAACTTTAGCGAGCCCTTACTTAG	1	27111	4161	SDCBP2	286499	53675	FAM133A
DBDNTAG000025	ADDNTAG006329	Dn-Dn	CCCCCCACGAGCCTAGGATGCGTCA	TTTCTACCCCTAGCCGTTAAGTTTA	4	27111	4161	SDCBP2	767	776	CA8
DBDNTAG000025	ADDNTAG006368	Dn-Dn	CCCCCCACGAGCCTAGGATGCGTCA	ACGTCGTTATGCCTAAAGTAGAAAA	4	27111	4161	SDCBP2	222389	9342	BEND7
DBDNTAG000025	ADDNTAG006451	Dn-Dn	CCCCCCACGAGCCTAGGATGCGTCA	ACAAAATAGTTAAATACAAAATTGG	1	27111	4161	SDCBP2	54920	5860	DUS2
DBDNTAG000025	ADDNTAG006748	Dn-Dn	CCCCCCACGAGCCTAGGATGCGTCA	GTAATAGTAGTAATGCACAGTAGCA	2	27111	4161	SDCBP2	22846	2782	VASH1
DBDNTAG000025	ADDNTAG007466	Dn-Dn	CCCCCCACGAGCCTAGGATGCGTCA	TATCAATGCACACTGAGATCTTCGG	4	27111	4161	SDCBP2	286499	53675	FAM133A
DBDNTAG000027	ADDNTAG000470	Dn-Dn	TACGTCGCACCGCGGTTCCGTCGGA	CCACATGGAACCGTTAAATTAAGTC	5	55182	8850	RNF220	222166
DBDNTAG000027	ADDNTAG000543	Dn-Dn	TACGTCGCACCGCGGTTCCGTCGGA	CGCACCTCGACACATACTTTGGGAT	2	55182	8850	RNF220	54812	12902	AFTPH
DBDNTAG000027	ADDNTAG000992	Dn-Dn	TACGTCGCACCGCGGTTCCGTCGGA	CCATTGTGCCATTCCACCTTAAGCA	2	55182	8850	RNF220	155465	13286	AGR3
DBDNTAG000027	ADDNTAG002287	Dn-Dn	TACGTCGCACCGCGGTTCCGTCGGA	GCCGCGCCAGTTTGTACACCGTTTA	1	55182	8850	RNF220	8399	70073	PLA2G10
DBDNTAG000027	ADDNTAG002584	Dn-Dn	TACGTCGCACCGCGGTTCCGTCGGA	CGATCTGGAGCAACGTTATGATTAT	1	55182	8850	RNF220	472	14270	ATM
DBDNTAG000027	ADDNTAG002609	Dn-Dn	TACGTCGCACCGCGGTTCCGTCGGA	GCGAGTTCGCAAGGTCTAAAACTCT	1	55182	8850	RNF220	2908	7587	NR3C1
DBDNTAG000027	ADDNTAG003556	Dn-Dn	TACGTCGCACCGCGGTTCCGTCGGA	AACACCCGATCATTACTTGTGACGT	1	55182	8850	RNF220	6182	4682	MRPL12
DBDNTAG000027	ADDNTAG004267	Dn-Dn	TACGTCGCACCGCGGTTCCGTCGGA	TTCGAACTATTTCTTTTAATGGCAA	2	55182	8850	RNF220	10248	7440	POP7
DBDNTAG000027	ADDNTAG005932	Dn-Dn	TACGTCGCACCGCGGTTCCGTCGGA	ACCAATCTCACTGCAATTAACGAGA	5	55182	8850	RNF220	59351	72097	PBOV1
DBDNTAG000027	ADDNTAG006055	Dn-Dn	TACGTCGCACCGCGGTTCCGTCGGA	CAATGCAATTGATTCAATCTCAACC	1	55182	8850	RNF220	27183	11412	VPS4A
DBDNTAG000027	ADDNTAG007520	Dn-Dn	TACGTCGCACCGCGGTTCCGTCGGA	TAGCTATTCTCTTAAAGATTTGTAT	2	55182	8850	RNF220	25770	54410	C22orf31
DBDNTAG000027	ADDNTAG007679	Dn-Dn	TACGTCGCACCGCGGTTCCGTCGGA	TATCCTTAGTAGAGGTAAATCTTAT	3	55182	8850	RNF220	3105	2789	HLA-A
DBDNTAG000030	ADDNTAG000183	Dn-Dn	CCCGCTCCACTGCACTCCTTACGGC	TAGGTTATCTCTATGTGGTACCAAT	2	1595	9721	CYP51A1	57863	9894	CADM3
DBDNTAG000030	ADDNTAG001847	Dn-Dn	CCCGCTCCACTGCACTCCTTACGGC	TACGATGATGTTAAAAAACGATAAA	1	1595	9721	CYP51A1	1649	3944	DDIT3
DBDNTAG000035	ADDNTAG000057	Dn-Dn	AGTAATCATAGGAAGCCGATAAATT	AGATTCCACAATGTTCGTCGACTAC	1	79960	9693	JADE1	23085	8949	ERC1
DBDNTAG000035	ADDNTAG000118	Dn-Dn	AGTAATCATAGGAAGCCGATAAATT	TCGCTCTTTTAAATCGCGTGAACGT	2	79960	9693	JADE1	54741	13303	LEPROT
DBDNTAG000035	ADDNTAG000195	Dn-Dn	AGTAATCATAGGAAGCCGATAAATT	ATTCATAGCGTAATGCTACAAGACC	1	79960	9693	JADE1	11030	3504	RBPMS
DBDNTAG000035	ADDNTAG000218	Dn-Dn	AGTAATCATAGGAAGCCGATAAATT	CGCGGAGCGATGATAACCTACTACG	3	79960	9693	JADE1	10286	5562	BCAS2
DBDNTAG000035	ADDNTAG000277	Dn-Dn	AGTAATCATAGGAAGCCGATAAATT	CGGCTCCGAATCCCCTCAGCGAGGG	2	79960	9693	JADE1	4696	12185	NDUFA3
DBDNTAG000035	ADDNTAG000278	Dn-Dn	AGTAATCATAGGAAGCCGATAAATT	CTGCTGATAAGCGTGATTAATACAA	5	79960	9693	JADE1	2	10256	A2M
DBDNTAG000035	ADDNTAG000284	Dn-Dn	AGTAATCATAGGAAGCCGATAAATT	GATATATGACATTACAGCTCAAGA	1	79960	9693	JADE1	56852	1782	RAD18
DBDNTAG000035	ADDNTAG000664	Dn-Dn	AGTAATCATAGGAAGCCGATAAATT	GACCATTATACGTCGCAAACCAAGA	2	79960	9693	JADE1	390748
DBDNTAG000035	ADDNTAG000666	Dn-Dn	AGTAATCATAGGAAGCCGATAAATT	GTCGCCCAGGCAGCATCGTGCCCAC	3	79960	9693	JADE1	147923	12424	ZNF420
DBDNTAG000035	ADDNTAG000694	Dn-Dn	AGTAATCATAGGAAGCCGATAAATT	AATCATCGCGGCCCTCTCGCTCTCC	1	79960	9693	JADE1	121512	71286	FGD4
DBDNTAG000035	ADDNTAG000788	Dn-Dn	AGTAATCATAGGAAGCCGATAAATT	GGATTGTTTTGAACACTTGCTGGAA	4	79960	9693	JADE1	5129	2966	CDK18
DBDNTAG000035	ADDNTAG000793	Dn-Dn	AGTAATCATAGGAAGCCGATAAATT	TCTTAGGAATAAGAACACAACCGTA	1	79960	9693	JADE1	1318	13112	SLC31A2
DBDNTAG000035	ADDNTAG000839	Dn-Dn	AGTAATCATAGGAAGCCGATAAATT	TACTTAATGACAGCCGCATGGACGT	2	79960	9693	JADE1	4331	1816	MNAT1
DBDNTAG000035	ADDNTAG000863	Dn-Dn	AGTAATCATAGGAAGCCGATAAATT	GGCAAATTGGAACCGGTGCAGTAGC	2	79960	9693	JADE1	125206	10321	SLC5A10
DBDNTAG000035	ADDNTAG000874	Dn-Dn	AGTAATCATAGGAAGCCGATAAATT	AGCCGATATCCTATTATTTCTTCCA	1	79960	9693	JADE1	51382	7932	ATP6V1D
DBDNTAG000035	ADDNTAG000937	Dn-Dn	AGTAATCATAGGAAGCCGATAAATT	CGTGTGCGAAAGCAGGCCTAAGGAG	1	79960	9693	JADE1	28951	4068	TRIB2
DBDNTAG000035	ADDNTAG001129	Dn-Dn	AGTAATCATAGGAAGCCGATAAATT	CCCAGATCTTATTTTCAAACATATA	2	79960	9693	JADE1	256302	2204	NATD1
DBDNTAG000035	ADDNTAG001302	Dn-Dn	AGTAATCATAGGAAGCCGATAAATT	CTTTTTCCTTGGTGTCGCTATCCCC	8	79960	9693	JADE1	26524
DBDNTAG000035	ADDNTAG001325	Dn-Dn	AGTAATCATAGGAAGCCGATAAATT	TTAGGCCCGTCCCAGCCCCCAAGCC	2	79960	9693	JADE1	896	6197	CCND3
DBDNTAG000035	ADDNTAG001443	Dn-Dn	AGTAATCATAGGAAGCCGATAAATT	AAAAAATCAGCACAAATGCCAACTT	3	79960	9693	JADE1	5031	6794	P2RY6
DBDNTAG000035	ADDNTAG001525	Dn-Dn	AGTAATCATAGGAAGCCGATAAATT	GTGGAACATAACGATAGAGGCGTCC	1	79960	9693	JADE1	1406	3015	CRX
DBDNTAG000035	ADDNTAG001562	Dn-Dn	AGTAATCATAGGAAGCCGATAAATT	TCTCCCCGTGCCGACATTATAAAGT	2	79960	9693	JADE1	8522	3326	GAS7
DBDNTAG000035	ADDNTAG001869	Dn-Dn	AGTAATCATAGGAAGCCGATAAATT	CAAAGAGAACACTAATACCAATAAT	1	79960	9693	JADE1	169693	8543	TMEM252
DBDNTAG000035	ADDNTAG001957	Dn-Dn	AGTAATCATAGGAAGCCGATAAATT	TTAACATTTATCAATAGGGGAGCTG	1	79960	9693	JADE1	56964	12200	WDR93
DBDNTAG000035	ADDNTAG002144	Dn-Dn	AGTAATCATAGGAAGCCGATAAATT	ACATGAAGCGAACCAAGAACTGAAG	1	79960	9693	JADE1	6521	70010	SLC4A1
DBDNTAG000035	ADDNTAG002152	Dn-Dn	AGTAATCATAGGAAGCCGATAAATT	CCAACTCCTCAGAAAATGAACAAAG	1	79960	9693	JADE1	7850	10293	IL1R2
DBDNTAG000035	ADDNTAG002169	Dn-Dn	AGTAATCATAGGAAGCCGATAAATT	TGCCGTGACAGCGTTCAGGACGGAG	3	79960	9693	JADE1	23787	3241	PIG60
DBDNTAG000035	ADDNTAG002246	Dn-Dn	AGTAATCATAGGAAGCCGATAAATT	TCCTAAAAAATAGTACGTCATACGA	3	79960	9693	JADE1	9500	9625	MAGED1
DBDNTAG000035	ADDNTAG002263	Dn-Dn	AGTAATCATAGGAAGCCGATAAATT	GCACTGGCCAAAAAAAGAGCCAAAA	2	79960	9693	JADE1	147872	9267	CCDC155
DBDNTAG000035	ADDNTAG002389	Dn-Dn	AGTAATCATAGGAAGCCGATAAATT	ACTCCAGACCACATTTGCATCATCA	1	79960	9693	JADE1	64581	9137	DKFZp686L24211
DBDNTAG000035	ADDNTAG002586	Dn-Dn	AGTAATCATAGGAAGCCGATAAATT	CCACAAATCGGGAGAAATTATTATA	2	79960	9693	JADE1	6224	4632	RPS20
DBDNTAG000035	ADDNTAG002636	Dn-Dn	AGTAATCATAGGAAGCCGATAAATT	ACCCCACGCCTAATAACACTGACCA	2	79960	9693	JADE1	29103	6402	DNAJC15
DBDNTAG000035	ADDNTAG002686	Dn-Dn	AGTAATCATAGGAAGCCGATAAATT	AGCCAAACAACCACCCCTACATCTG	1	79960	9693	JADE1	29844	3331	TFPT
DBDNTAG000035	ADDNTAG002699	Dn-Dn	AGTAATCATAGGAAGCCGATAAATT	CATGTGAGTAACCCGCGTAAGGTGA	2	79960	9693	JADE1	84708	8141	LNX1
DBDNTAG000035	ADDNTAG002848	Dn-Dn	AGTAATCATAGGAAGCCGATAAATT	ATCCGTCGTCCACCGACACCCTCA	4	79960	9693	JADE1	6253	7327	RTN2
DBDNTAG000035	ADDNTAG003021	Dn-Dn	AGTAATCATAGGAAGCCGATAAATT	ATAAGATAAAATAATGCGCTAAGAA	1	79960	9693	JADE1	3053	2023	SERPIND1
DBDNTAG000035	ADDNTAG003033	Dn-Dn	AGTAATCATAGGAAGCCGATAAATT	TGAGCGAAACGACAAGCCCAATGAC	1	79960	9693	JADE1	29115	5269	SAP30BP
DBDNTAG000035	ADDNTAG003134	Dn-Dn	AGTAATCATAGGAAGCCGATAAATT	GATATGCTTTATCTACTTCTGGTAA	1	79960	9693	JADE1	51478	5644	HSD17B7
DBDNTAG000035	ADDNTAG003459	Dn-Dn	AGTAATCATAGGAAGCCGATAAATT	CCCAGGCCAACACGTCCCACGCGCT	1	79960	9693	JADE1	4624	70216	MYH6
DBDNTAG000035	ADDNTAG003489	Dn-Dn	AGTAATCATAGGAAGCCGATAAATT	CACGAACCTTACGTTAAACTAACAC	2	79960	9693	JADE1	25770	54410	C22orf31
DBDNTAG000035	ADDNTAG003519	Dn-Dn	AGTAATCATAGGAAGCCGATAAATT	GTTACAGGAAAAATTTAATGCCACA	1	79960	9693	JADE1	5624	8500	PROC
DBDNTAG000035	ADDNTAG003657	Dn-Dn	AGTAATCATAGGAAGCCGATAAATT	ATGTATAAACCAAGACATCTCTACT	1	79960	9693	JADE1	3050	8297	HBZ
DBDNTAG000035	ADDNTAG003673	Dn-Dn	AGTAATCATAGGAAGCCGATAAATT	AGAAGAATCCTATCTCTTATCCATC	2	79960	9693	JADE1	348235	12915	SKA2
DBDNTAG000035	ADDNTAG003916	Dn-Dn	AGTAATCATAGGAAGCCGATAAATT	CCCAGCTAGTGCCACCACACCTGCC	1	79960	9693	JADE1	410	7320	ARSA
DBDNTAG000035	ADDNTAG003946	Dn-Dn	AGTAATCATAGGAAGCCGATAAATT	ATTTCGCGCAGTTCACCCAGACAGG	5	79960	9693	JADE1	26010	7884	SPATS2L
DBDNTAG000035	ADDNTAG003997	Dn-Dn	AGTAATCATAGGAAGCCGATAAATT	TCGTTTTCCAAGAAGTATGACCCCC	1	79960	9693	JADE1	318	4276	NUDT2
DBDNTAG000035	ADDNTAG004139	Dn-Dn	AGTAATCATAGGAAGCCGATAAATT	TAGGAAATGTACAGAAAACAGTATA	1	79960	9693	JADE1	4624	70216	MYH6
DBDNTAG000035	ADDNTAG004331	Dn-Dn	AGTAATCATAGGAAGCCGATAAATT	AGCCGACGTACTTCAGATGGTCCCGCAC	1	79960	9693	JADE1	116540	7171	MRPL53
DBDNTAG000035	ADDNTAG004511	Dn-Dn	AGTAATCATAGGAAGCCGATAAATT	CCCTGATGATAGTAGACCCATATCT	1	79960	9693	JADE1	613266	72070
DBDNTAG000035	ADDNTAG004578	Dn-Dn	AGTAATCATAGGAAGCCGATAAATT	ACCTACAAACAATTTACCTAAACAG	3	79960	9693	JADE1	7311	71838	UBA52
DBDNTAG000035	ADDNTAG004597	Dn-Dn	AGTAATCATAGGAAGCCGATAAATT	TAGCCCTATGCGAATACGACGCCAC	1	79960	9693	JADE1	145482	10905	PTGR2
DBDNTAG000035	ADDNTAG004622	Dn-Dn	AGTAATCATAGGAAGCCGATAAATT	TTACTCCCCGCCCGCATTATCTGGG	1	79960	9693	JADE1	23533	9525	PIK3R5
DBDNTAG000035	ADDNTAG004632	Dn-Dn	AGTAATCATAGGAAGCCGATAAATT	CTGGCGTGTTAAAATAACGAACAAT	1	79960	9693	JADE1	29103	6402	DNAJC15
DBDNTAG000035	ADDNTAG004834	Dn-Dn	AGTAATCATAGGAAGCCGATAAATT	ATACAGATAGACTGTGTCTCCCCCT	1	79960	9693	JADE1	147111	10767	NOTUM
DBDNTAG000035	ADDNTAG004863	Dn-Dn	AGTAATCATAGGAAGCCGATAAATT	GAGTCTCTGAATGACATTCGAGCTA	1	79960	9693	JADE1	1616	52987	DAXX
DBDNTAG000035	ADDNTAG004960	Dn-Dn	AGTAATCATAGGAAGCCGATAAATT	TGGGCAATGTTCATATATCGTGTAT	4	79960	9693	JADE1	3957	12112	LGALS2
DBDNTAG000035	ADDNTAG005061	Dn-Dn	AGTAATCATAGGAAGCCGATAAATT	GCACCCAGACAATCTAATCCTAATT	2	79960	9693	JADE1	57862	11738	ZNF410
DBDNTAG000035	ADDNTAG005213	Dn-Dn	AGTAATCATAGGAAGCCGATAAATT	CCTGCGATCGTTCATATCCATAATG	1	79960	9693	JADE1	83851	14125	SYT16
DBDNTAG000035	ADDNTAG005503	Dn-Dn	AGTAATCATAGGAAGCCGATAAATT	TCCTTTTCCTGCACCTCTCTTCAGC	2	79960	9693	JADE1	9659	1651	PDE4DIP
DBDNTAG000035	ADDNTAG005516	Dn-Dn	AGTAATCATAGGAAGCCGATAAATT	CTAATGTTTGGGCCGTACCACTTAA	1	79960	9693	JADE1	4068	13022	SH2D1A
DBDNTAG000035	ADDNTAG005535	Dn-Dn	AGTAATCATAGGAAGCCGATAAATT	GATGCCTTTATACAGTTATCCCCAT	2	79960	9693	JADE1	117157	12269	SH2D1B
DBDNTAG000035	ADDNTAG005674	Dn-Dn	AGTAATCATAGGAAGCCGATAAATT	CTACTCCGCGTTTTCCAGTGACTGT	2	79960	9693	JADE1	221150	6057	SKA3
DBDNTAG000035	ADDNTAG005718	Dn-Dn	AGTAATCATAGGAAGCCGATAAATT	CTGGGCATTTACGGGACGATCGGTA	1	79960	9693	JADE1	2119	4522	ETV5
DBDNTAG000035	ADDNTAG005737	Dn-Dn	AGTAATCATAGGAAGCCGATAAATT	ATCTCAACACATAGAAGTGATACCA	1	79960	9693	JADE1	59348	5946	ZNF350
DBDNTAG000035	ADDNTAG005753	Dn-Dn	AGTAATCATAGGAAGCCGATAAATT	ATGCTCCTGAAAATCAAGCAAAATC	2	79960	9693	JADE1	57162	8814	PELI1
DBDNTAG000035	ADDNTAG005852	Dn-Dn	AGTAATCATAGGAAGCCGATAAATT	TTGTACTAATGGTATACACGATACG	1	79960	9693	JADE1	7539	54490	ZFP37
DBDNTAG000035	ADDNTAG005909	Dn-Dn	AGTAATCATAGGAAGCCGATAAATT	ACCGCTCAGCGGGGAAGCAGGGGCA	1	79960	9693	JADE1	22890	11798	ZBTB1
DBDNTAG000035	ADDNTAG005933	Dn-Dn	AGTAATCATAGGAAGCCGATAAATT	GGGCTTTAGTACCTGCCGATGATGC	4	79960	9693	JADE1	57711	10770	ZNF529
DBDNTAG000035	ADDNTAG006078	Dn-Dn	AGTAATCATAGGAAGCCGATAAATT	CCCGTCCAGCTCAGCCCTCTCACCC	6	79960	9693	JADE1	2801	7345	GOLGA2
DBDNTAG000035	ADDNTAG006346	Dn-Dn	AGTAATCATAGGAAGCCGATAAATT	AATTGTGGGCGTAGAAATGTCCACG	3	79960	9693	JADE1	1997	9607	ELF1
DBDNTAG000035	ADDNTAG006392	Dn-Dn	AGTAATCATAGGAAGCCGATAAATT	AAAAGGCATTAGTGAATCCTTCCGA	1	79960	9693	JADE1	84612	10823	PARD6B
DBDNTAG000035	ADDNTAG006505	Dn-Dn	AGTAATCATAGGAAGCCGATAAATT	GCCCGTTGCCACCGCAGCGTATAAG	3	79960	9693	JADE1	122876	72104	GPHB5
DBDNTAG000035	ADDNTAG006537	Dn-Dn	AGTAATCATAGGAAGCCGATAAATT	GCGTGGGGTTAGAGTACGTCGCACT	3	79960	9693	JADE1	705	4527	BYSL
DBDNTAG000035	ADDNTAG006642	Dn-Dn	AGTAATCATAGGAAGCCGATAAATT	CGTAAATAGCTCTGTTAGATCGTTC	2	79960	9693	JADE1	79077	2724	DCTPP1
DBDNTAG000035	ADDNTAG006717	Dn-Dn	AGTAATCATAGGAAGCCGATAAATT	TGCGTCTCAGGTAATCATCCTAGAT	2	79960	9693	JADE1	5008	7135	OSM
DBDNTAG000035	ADDNTAG006836	Dn-Dn	AGTAATCATAGGAAGCCGATAAATT	ACTCCGTTTTTAGATGAAGTGTACT	1	79960	9693	JADE1	51187	2628	RSL24D1
DBDNTAG000035	ADDNTAG006914	Dn-Dn	AGTAATCATAGGAAGCCGATAAATT	TTCAACTTTAGCCGGCAGAGTACG	9	79960	9693	JADE1	355	2622	FAS
DBDNTAG000035	ADDNTAG006946	Dn-Dn	AGTAATCATAGGAAGCCGATAAATT	CTAGAAACAAAGGAAAGTTGACCTG	3	79960	9693	JADE1	117247	12896	SLC16A10
DBDNTAG000035	ADDNTAG006962	Dn-Dn	AGTAATCATAGGAAGCCGATAAATT	CCGTGCATTGGAAAAAGAATCTCGC	1	79960	9693	JADE1	677	577	ZFP36L1
DBDNTAG000035	ADDNTAG006972	Dn-Dn	AGTAATCATAGGAAGCCGATAAATT	ACCAGGCGAGCAGAATAAAGGACTC	3	79960	9693	JADE1	599	53726	BCL2L2
DBDNTAG000035	ADDNTAG007032	Dn-Dn	AGTAATCATAGGAAGCCGATAAATT	CGAATAGCGATACATGTTCTGATAACAATTACGATTACAATATAAA	1	79960	9693	JADE1	1316	3194	KLF6
DBDNTAG000035	ADDNTAG007084	Dn-Dn	AGTAATCATAGGAAGCCGATAAATT	AACCAATTTGACTACCGACTTTAAT	2	79960	9693	JADE1	79058	7905	ASPSCR1
DBDNTAG000035	ADDNTAG007088	Dn-Dn	AGTAATCATAGGAAGCCGATAAATT	TGCGGCTTGTATCGAGATATGGTGC	6	79960	9693	JADE1	3704	6905	ITPA
DBDNTAG000035	ADDNTAG007265	Dn-Dn	AGTAATCATAGGAAGCCGATAAATT	CGGCTAAGCCGGCCCAAATAGACAA	1	79960	9693	JADE1	64170	5439	CARD9
DBDNTAG000035	ADDNTAG007378	Dn-Dn	AGTAATCATAGGAAGCCGATAAATT	ACGTACCTAGCAACTCTCAGCACGT	6	79960	9693	JADE1	10140	8466	TOB1
DBDNTAG000035	ADDNTAG007490	Dn-Dn	AGTAATCATAGGAAGCCGATAAATT	TGGATTATGAAGCGCTAGCGTCGCA	1	79960	9693	JADE1	7691	53066	ZNF132
DBDNTAG000039	ADDNTAG000048	Dn-Dn	ACGAATCGTTCCCATTGGACCATAG	ATGTATACAGATCTCCTCATTATCG	2	124599	9599	CD300LB	400506	72116	KNOP1
DBDNTAG000039	ADDNTAG006739	Dn-Dn	ACGAATCGTTCCCATTGGACCATAG	CCCTACCGACGCGCACCCATGCCGT	4	124599	9599	CD300LB	5664	4956	PSEN2
DBDNTAG000041	ADDNTAG001362	Dn-Dn	ATCCCTTCAACACGGCTATAAGCTC	ACCACCATTTGAGGCGCGCACGATA	7	4086	3782	SMAD1	1974	965	EIF4A2
DBDNTAG000041	ADDNTAG002095	Dn-Dn	ATCCCTTCAACACGGCTATAAGCTC	GATAGCCGCTACCGGCCGCCTTCGA	7	4086	3782	SMAD1	821	3789	CANX
DBDNTAG000041	ADDNTAG002699	Dn-Dn	ATCCCTTCAACACGGCTATAAGCTC	CATGTGAGTAACCCGCGTAAGGTGA	1	4086	3782	SMAD1	84708	8141	LNX1
DBDNTAG000041	ADDNTAG002984	Dn-Dn	ATCCCTTCAACACGGCTATAAGCTC	CCGGCTAGAAACTCGAAGCGATGCA	2	4086	3782	SMAD1	1645	3065	AKR1C1
DBDNTAG000041	ADDNTAG004924	Dn-Dn	ATCCCTTCAACACGGCTATAAGCTC	ACTCAAACGTGACACTACCTTGAC	1	4086	3782	SMAD1	283385	10821	MORN3
DBDNTAG000041	ADDNTAG005265	Dn-Dn	ATCCCTTCAACACGGCTATAAGCTC	GTCAGGAAGTCCCAGTTGGATTACC	6	4086	3782	SMAD1	23476	71377	BRD4
DBDNTAG000045	ADDNTAG000801	Dn-Dn	CATGCCCGGTCCCCAGTACCTGCAC	AATCTCAAGAGGGTGTAGACAATTA	4	10671	858	DCTN6	200909	52811	HTR3D
DBDNTAG000045	ADDNTAG002826	Dn-Dn	CATGCCCGGTCCCCAGTACCTGCAC	CCGGAATAAAGAGCATTTTAGACTA	3	10671	858	DCTN6	567	10041	B2M
DBDNTAG000045	ADDNTAG003669	Dn-Dn	CATGCCCGGTCCCCAGTACCTGCAC	CCGTTATACGCGAAATCCCTTCAT	2	10671	858	DCTN6	116179
DBDNTAG000045	ADDNTAG005037	Dn-Dn	CATGCCCGGTCCCCAGTACCTGCAC	GGATGTAAATCACCCTATCATAAAT	1	10671	858	DCTN6	1508	358	CTSB
DBDNTAG000045	ADDNTAG006307	Dn-Dn	CATGCCCGGTCCCCAGTACCTGCAC	AACTAGTCAAAACCTAGCGGGAACA	4	10671	858	DCTN6	55790	10883	CSGALNACT1
DBDNTAG000048	ADDNTAG000763	Dn-Dn	GTAGGAACAACAATAACGGCACCTG	ATTACAAACTGTGTTGAGGCTAGCT	4	665	2427	BNIP3L	55324	6034	ABCF3
DBDNTAG000048	ADDNTAG001744	Dn-Dn	GTAGGAACAACAATAACGGCACCTG	GTAACCTCTTGCCGCTTCACACTAA	1	665	2427	BNIP3L	23216	10585	TBC1D1
DBDNTAG000048	ADDNTAG002486	Dn-Dn	GTAGGAACAACAATAACGGCACCTG	TGTAATCCTTCAGAATCGAACTTCG	2	665	2427	BNIP3L	112483	6858	SAT2
DBDNTAG000048	ADDNTAG002811	Dn-Dn	GTAGGAACAACAATAACGGCACCTG	CCCCTGTACACCAGAGTAGGCCATG	5	665	2427	BNIP3L	8939	5135	FUBP3
DBDNTAG000048	ADDNTAG002844	Dn-Dn	GTAGGAACAACAATAACGGCACCTG	GACCCGATGCGACAAATGTGTAGAG	2	665	2427	BNIP3L	59343	11350	SENP2
DBDNTAG000048	ADDNTAG003014	Dn-Dn	GTAGGAACAACAATAACGGCACCTG	CTTATCGTATTTCAATTATCAAGTT	1	665	2427	BNIP3L	5824	3171	PEX19
DBDNTAG000048	ADDNTAG003584	Dn-Dn	GTAGGAACAACAATAACGGCACCTG	GCATACCCGACAAGATCCTCAGACA	1	665	2427	BNIP3L	1487	6221	CTBP1
DBDNTAG000048	ADDNTAG004051	Dn-Dn	GTAGGAACAACAATAACGGCACCTG	AAGGCCATACGAACGGCTGTTGATA	2	665	2427	BNIP3L	7203	5319	CCT3
DBDNTAG000048	ADDNTAG004128	Dn-Dn	GTAGGAACAACAATAACGGCACCTG	TAACAGGGGACCCACTTATGCGCCT	2	665	2427	BNIP3L	665	2427	BNIP3L
DBDNTAG000048	ADDNTAG006816	Dn-Dn	GTAGGAACAACAATAACGGCACCTG	CTCCCGCCCACCCTCAGAGTAGCGA	7	665	2427	BNIP3L	57706	10238	DENND1A
DBDNTAG000048	ADDNTAG006835	Dn-Dn	GTAGGAACAACAATAACGGCACCTG	CGTCGCTTATTGTGCACCAGCAGGA	3	665	2427	BNIP3L	5156	9079	PDGFRA
DBDNTAG000049	ADDNTAG000077	Dn-Dn	CTAACCGCCAGGCATTAAAAAATGC	ATACCCCACCACCTTCAGCGATTTA	1	8301	71440	PICALM	163	4761	AP2B1
DBDNTAG000049	ADDNTAG000666	Dn-Dn	CTAACCGCCAGGCATTAAAAAATGC	GTCGCCCAGGCAGCATCGTGCCCAC	1	8301	71440	PICALM	147923	12424	ZNF420
DBDNTAG000049	ADDNTAG000725	Dn-Dn	CTAACCGCCAGGCATTAAAAAATGC	ACGTCTTGGTCTCGGCATCCAGGTT	2	8301	71440	PICALM	86614	10543	HSFY1
DBDNTAG000049	ADDNTAG004615	Dn-Dn	CTAACCGCCAGGCATTAAAAAATGC	TAACTGCCCGTGGAGCAAAAGCAAA	2	8301	71440	PICALM	11030	3504	RBPMS
DBDNTAG000049	ADDNTAG006227	Dn-Dn	CTAACCGCCAGGCATTAAAAAATGC	CAGCGATGCCGTTACCCCAAGCGTA	1	8301	71440	PICALM	622	565	BDH1
DBDNTAG000049	ADDNTAG006636	Dn-Dn	CTAACCGCCAGGCATTAAAAAATGC	CAACATCTTTTCTCGCAGTATGCCA	1	8301	71440	PICALM	9586	10842	CREB5
DBDNTAG000050	ADDNTAG000309	Dn-Dn	CACGCCGTCGTTCGATTGAGAGAGG	AAGGCGACTTCGGTATATCAGGAGC	3	6582	14746	SLC22A2	6385	12920	SDC4
DBDNTAG000050	ADDNTAG002341	Dn-Dn	CACGCCGTCGTTCGATTGAGAGAGG	ATACTTATTGATCATCAGACCGTAA	5	6582	14746	SLC22A2	56922	4722	MCCC1
DBDNTAG000050	ADDNTAG003619	Dn-Dn	CACGCCGTCGTTCGATTGAGAGAGG	TTACAACGGGTGCCCTTCTGAGGAA	19	6582	14746	SLC22A2	5000	2391	ORC4
DBDNTAG000050	ADDNTAG003821	Dn-Dn	CACGCCGTCGTTCGATTGAGAGAGG	CTGAGCACGCCTCCGTGACGAACTG	2	6582	14746	SLC22A2	3257	8556	DKFZp666K145
DBDNTAG000050	ADDNTAG004599	Dn-Dn	CACGCCGTCGTTCGATTGAGAGAGG	TTGCGGCATATCCAGGCTGAGCTGG	5	6582	14746	SLC22A2	9402	8327	GRAP2
DBDNTAG000050	ADDNTAG005740	Dn-Dn	CACGCCGTCGTTCGATTGAGAGAGG	CGGTAATATTCTTAACAAGTGCCAT	4	6582	14746	SLC22A2	5979	4203	RET
DBDNTAG000051	ADDNTAG003818	Dn-Dn	CCCCGACACGTCGACAGCTCAATAA	CTCGCCATGTAATACCGTCCCTCAC	2	27125	8778	AFF4	729480
DBDNTAG000051	ADDNTAG007327	Dn-Dn	CCCCGACACGTCGACAGCTCAATAA	GTCTGCAGCACGATGGAAAGAGTCA	5	27125	8778	AFF4	203430	70535	ZCCHC5
DBDNTAG000053	ADDNTAG000007	Dn-Dn	TTCTTTTTAGATGTCGCGAGCTGCG	CCCTGACCTCCAATGAAAGTGACCG	1	7942	9713	TFEB	3188	53339	HNRNPH2
DBDNTAG000053	ADDNTAG000042	Dn-Dn	TTCTTTTTAGATGTCGCGAGCTGCG	CCTGTCGACAGGGGAGGGCCTGTTG	1	7942	9713	TFEB	9918	9542	NCAPD2
DBDNTAG000053	ADDNTAG000050	Dn-Dn	TTCTTTTTAGATGTCGCGAGCTGCG	CTTCCTACGGAGCGCAACCTCACAG	2	7942	9713	TFEB	6182	4682	MRPL12
DBDNTAG000053	ADDNTAG000057	Dn-Dn	TTCTTTTTAGATGTCGCGAGCTGCG	AGATTCCACAATGTTCGTCGACTAC	2	7942	9713	TFEB	23085	8949	ERC1
DBDNTAG000053	ADDNTAG000062	Dn-Dn	TTCTTTTTAGATGTCGCGAGCTGCG	ATATTAGTTGATTGAACCATAGTCA	3	7942	9713	TFEB	10758	4171	TRAF3IP2
DBDNTAG000053	ADDNTAG000067	Dn-Dn	TTCTTTTTAGATGTCGCGAGCTGCG	TCTGACACGATTTTCATGTCAAACC	1	7942	9713	TFEB	27315	5929	PGAP2
DBDNTAG000053	ADDNTAG000073	Dn-Dn	TTCTTTTTAGATGTCGCGAGCTGCG	TTTTCAGTACAGTCGAACTGCAGCC	2	7942	9713	TFEB	7004	779	TEAD4
DBDNTAG000053	ADDNTAG000076	Dn-Dn	TTCTTTTTAGATGTCGCGAGCTGCG	GTATGAAACTCTCAAGGACTTTTG	4	7942	9713	TFEB	84450	10540	ZNF512
DBDNTAG000053	ADDNTAG000077	Dn-Dn	TTCTTTTTAGATGTCGCGAGCTGCG	ATACCCCACCACCTTCAGCGATTTA	1	7942	9713	TFEB	163	4761	AP2B1
DBDNTAG000053	ADDNTAG000080	Dn-Dn	TTCTTTTTAGATGTCGCGAGCTGCG	GCCTACTCCGTTCACTTGTGCGACG	2	7942	9713	TFEB	124583	117	CANT1
DBDNTAG000053	ADDNTAG000084	Dn-Dn	TTCTTTTTAGATGTCGCGAGCTGCG	GAAGGCTCCGCCACTAGCAGCCGTG	2	7942	9713	TFEB	9751	10217	SNPH
DBDNTAG000053	ADDNTAG000092	Dn-Dn	TTCTTTTTAGATGTCGCGAGCTGCG	GTCTCACCATGAACAGCTTGTTTGG	3	7942	9713	TFEB	353238
DBDNTAG000053	ADDNTAG000093	Dn-Dn	TTCTTTTTAGATGTCGCGAGCTGCG	CAATATGTATATTAGCTGCATTGAT	1	7942	9713	TFEB	2719	13210	GPC3
DBDNTAG000053	ADDNTAG000100	Dn-Dn	TTCTTTTTAGATGTCGCGAGCTGCG	GAACTGGACGTTTGATGTGTCGACA	9	7942	9713	TFEB	2260	2483	FGFR1
DBDNTAG000053	ADDNTAG000102	Dn-Dn	TTCTTTTTAGATGTCGCGAGCTGCG	CAAAGATACGAGAATGACAGTGCTT	4	7942	9713	TFEB	387680	71032	FAM21A
DBDNTAG000053	ADDNTAG000104	Dn-Dn	TTCTTTTTAGATGTCGCGAGCTGCG	ACGAGCTAGGTCAATACTGTCACGC	2	7942	9713	TFEB	54882	8872	ANKHD1
DBDNTAG000053	ADDNTAG000116	Dn-Dn	TTCTTTTTAGATGTCGCGAGCTGCG	GTGTTCCACATTACGAGACTGTAAG	3	7942	9713	TFEB	1019	4019	CDK4
DBDNTAG000053	ADDNTAG000126	Dn-Dn	TTCTTTTTAGATGTCGCGAGCTGCG	TCCCTACTCAAATCTACTGCCCTG	3	7942	9713	TFEB	91663	7002	MYADM
DBDNTAG000053	ADDNTAG000130	Dn-Dn	TTCTTTTTAGATGTCGCGAGCTGCG	AAATGGGTCAACTCCTATCCACAAT	2	7942	9713	TFEB	663	7992	BNIP2
DBDNTAG000053	ADDNTAG000136	Dn-Dn	TTCTTTTTAGATGTCGCGAGCTGCG	CTCTGAACTGTAGTAGAAAAAGCAA	4	7942	9713	TFEB	26119	9194	LDLRAP1
DBDNTAG000053	ADDNTAG000141	Dn-Dn	TTCTTTTTAGATGTCGCGAGCTGCG	CTATTACACCATACAACAGATGCGT	4	7942	9713	TFEB	7432	6418	VIP
DBDNTAG000053	ADDNTAG000147	Dn-Dn	TTCTTTTTAGATGTCGCGAGCTGCG	ATGAATAAAGAAGCTTCTATAGAGG	2	7942	9713	TFEB	353514
DBDNTAG000053	ADDNTAG000149	Dn-Dn	TTCTTTTTAGATGTCGCGAGCTGCG	CACCTACCCAGGGCCCTAGGACGTA	6	7942	9713	TFEB	51720	10107	UIMC1
DBDNTAG000053	ADDNTAG000154	Dn-Dn	TTCTTTTTAGATGTCGCGAGCTGCG	TAATACAAACGCATCCTCTTCGACG	2	7942	9713	TFEB	79751	7354	SLC25A22
DBDNTAG000053	ADDNTAG000159	Dn-Dn	TTCTTTTTAGATGTCGCGAGCTGCG	CGGCACCGGACTTACCACTTAAGGA	4	7942	9713	TFEB	123103	70823	KLHL33
DBDNTAG000053	ADDNTAG000165	Dn-Dn	TTCTTTTTAGATGTCGCGAGCTGCG	ATTCCAGCTGCATATTGAAAACTGC	6	7942	9713	TFEB	202374	7425	STK32A
DBDNTAG000053	ADDNTAG000182	Dn-Dn	TTCTTTTTAGATGTCGCGAGCTGCG	TGCTCGGTCCAAGCACAAAGGGTTT	1	7942	9713	TFEB	83881	53633	MIXL1
DBDNTAG000053	ADDNTAG000183	Dn-Dn	TTCTTTTTAGATGTCGCGAGCTGCG	TAGGTTATCTCTATGTGGTACCAAT	2	7942	9713	TFEB	57863	9894	CADM3
DBDNTAG000053	ADDNTAG000191	Dn-Dn	TTCTTTTTAGATGTCGCGAGCTGCG	GTATGGCGAATATATACTAATTTAT	7	7942	9713	TFEB	254122	10408	SNX32
DBDNTAG000053	ADDNTAG000194	Dn-Dn	TTCTTTTTAGATGTCGCGAGCTGCG	GTGTACCTAATAGCAGGGCAACCAG	4	7942	9713	TFEB	113278	6168	SLC52A3
DBDNTAG000053	ADDNTAG000197	Dn-Dn	TTCTTTTTAGATGTCGCGAGCTGCG	TTTTGTAAGCACGACAGTTCTCACG	2	7942	9713	TFEB	23598	12624	PATZ1
DBDNTAG000053	ADDNTAG000210	Dn-Dn	TTCTTTTTAGATGTCGCGAGCTGCG	CCGCAGTACCCCTACAGATAGGGTT	1	7942	9713	TFEB	29127	10088	RACGAP1
DBDNTAG000053	ADDNTAG000211	Dn-Dn	TTCTTTTTAGATGTCGCGAGCTGCG	AAACGAGCATCGCTTAATTGTCAC	3	7942	9713	TFEB	6811	4056	STX5
DBDNTAG000053	ADDNTAG000221	Dn-Dn	TTCTTTTTAGATGTCGCGAGCTGCG	CCGAACCTATTAACCACCGATTAAT	1	7942	9713	TFEB	375056	10681	MIA3
DBDNTAG000053	ADDNTAG000225	Dn-Dn	TTCTTTTTAGATGTCGCGAGCTGCG	TTCGTACGTGGACAATCTCCGTGTC	2	7942	9713	TFEB	56829	11282	ZC3HAV1
DBDNTAG000053	ADDNTAG000230	Dn-Dn	TTCTTTTTAGATGTCGCGAGCTGCG	CCGAGACTCACTAAATGGTTGGGCG	3	7942	9713	TFEB	60313	216	GPBP1L1
DBDNTAG000053	ADDNTAG000237	Dn-Dn	TTCTTTTTAGATGTCGCGAGCTGCG	TTCCCCCCAGTATGCAACCTTCGCG	1	7942	9713	TFEB	91522	11122	COL23A1
DBDNTAG000053	ADDNTAG000268	Dn-Dn	TTCTTTTTAGATGTCGCGAGCTGCG	TCCAGTCCAACCAGATGACCTCTGC	4	7942	9713	TFEB	2218	70488	FKTN
DBDNTAG000053	ADDNTAG000272	Dn-Dn	TTCTTTTTAGATGTCGCGAGCTGCG	TACAGGGCGGACGACCACAGCAAT	3	7942	9713	TFEB	7311	71838	UBA52
DBDNTAG000053	ADDNTAG000283	Dn-Dn	TTCTTTTTAGATGTCGCGAGCTGCG	GTACAAAAGGGGCTGAATAACAGAC	6	7942	9713	TFEB	389118	54978	CDHR4
DBDNTAG000053	ADDNTAG000292	Dn-Dn	TTCTTTTTAGATGTCGCGAGCTGCG	CATGGTAATGCATCTTGTACAGTTA	7	7942	9713	TFEB	29934	435	SNX12
DBDNTAG000053	ADDNTAG000293	Dn-Dn	TTCTTTTTAGATGTCGCGAGCTGCG	TACGGAGACCATTCCCGAGCGGAGC	1	7942	9713	TFEB	203054	8786	ADCK5
DBDNTAG000053	ADDNTAG000309	Dn-Dn	TTCTTTTTAGATGTCGCGAGCTGCG	AAGGCGACTTCGGTATATCAGGAGC	1	7942	9713	TFEB	6385	12920	SDC4
DBDNTAG000053	ADDNTAG000316	Dn-Dn	TTCTTTTTAGATGTCGCGAGCTGCG	CCCGGCCCGCGCTAGCCCTCGTGGC	2	7942	9713	TFEB	84619	6267	ZGPAT
DBDNTAG000053	ADDNTAG000317	Dn-Dn	TTCTTTTTAGATGTCGCGAGCTGCG	GCCAAGAACCACGCCACTCTGGCTC	2	7942	9713	TFEB	22889	8732	KIAA0907
DBDNTAG000053	ADDNTAG000325	Dn-Dn	TTCTTTTTAGATGTCGCGAGCTGCG	GATCAAACTGCAAGATAGAGCATAA	19	7942	9713	TFEB	978	11943	CDA
DBDNTAG000053	ADDNTAG000336	Dn-Dn	TTCTTTTTAGATGTCGCGAGCTGCG	GATACCGACCTACAACTAATACACA	1	7942	9713	TFEB	4436	7918	MSH2
DBDNTAG000053	ADDNTAG000340	Dn-Dn	TTCTTTTTAGATGTCGCGAGCTGCG	TAAAACTAAGTTGGATCGCATCGTA	2	7942	9713	TFEB	25855	6651	BRMS1
DBDNTAG000053	ADDNTAG000358	Dn-Dn	TTCTTTTTAGATGTCGCGAGCTGCG	TCGTGACGATGCGTAGATTAGCAC	27	7942	9713	TFEB	3641	13144	INSL4
DBDNTAG000053	ADDNTAG000361	Dn-Dn	TTCTTTTTAGATGTCGCGAGCTGCG	TTTATGGGAGGGACAAACGCATCCC	2	7942	9713	TFEB	55138	11110	FAM90A1
DBDNTAG000053	ADDNTAG000367	Dn-Dn	TTCTTTTTAGATGTCGCGAGCTGCG	CCACCCCGCAAGGCTCGTGACCAGC	2	7942	9713	TFEB	389118	54978	CDHR4
DBDNTAG000053	ADDNTAG000368	Dn-Dn	TTCTTTTTAGATGTCGCGAGCTGCG	TCAATTTCCGACTAACTCCCACATT	9	7942	9713	TFEB	3790	274	KCNS3
DBDNTAG000053	ADDNTAG000386	Dn-Dn	TTCTTTTTAGATGTCGCGAGCTGCG	TAAAGATAACAATGACCTCAATAAG	6	7942	9713	TFEB	283651	52778
DBDNTAG000053	ADDNTAG000399	Dn-Dn	TTCTTTTTAGATGTCGCGAGCTGCG	TATTGGAATAAAATAGTGACGAACT	1	7942	9713	TFEB	836	1050	CASP3
DBDNTAG000053	ADDNTAG000416	Dn-Dn	TTCTTTTTAGATGTCGCGAGCTGCG	GTAACTTCGCCCCTGGTTCACGATA	7	7942	9713	TFEB	79023	2716	NUP37
DBDNTAG000053	ADDNTAG000432	Dn-Dn	TTCTTTTTAGATGTCGCGAGCTGCG	CTCTCCGACCCCTGGCATCCGCCTG	1	7942	9713	TFEB	6934	9999	TCF7L2
DBDNTAG000053	ADDNTAG000438	Dn-Dn	TTCTTTTTAGATGTCGCGAGCTGCG	ACGTTGAGACGATCCAACGGTTACG	4	7942	9713	TFEB	3451	52565	IFNA17
DBDNTAG000053	ADDNTAG000444	Dn-Dn	TTCTTTTTAGATGTCGCGAGCTGCG	ATCTCAACTGCCTGTCCACGGACTA	10	7942	9713	TFEB	56658	1957	TRIM39
DBDNTAG000053	ADDNTAG000446	Dn-Dn	TTCTTTTTAGATGTCGCGAGCTGCG	TTTTCATTTTGGAATACGATTCTAT	11	7942	9713	TFEB	2263	71073	FGFR2
DBDNTAG000053	ADDNTAG000449	Dn-Dn	TTCTTTTTAGATGTCGCGAGCTGCG	CTATATTGCAAGAGTGACGTTCTCT	2	7942	9713	TFEB	6289	13116	SAA2
DBDNTAG000053	ADDNTAG000452	Dn-Dn	TTCTTTTTAGATGTCGCGAGCTGCG	GACGCTCCCCCAACGCGGATAACCG	3	7942	9713	TFEB	64900	70318	LPIN3
DBDNTAG000053	ADDNTAG000458	Dn-Dn	TTCTTTTTAGATGTCGCGAGCTGCG	CCCGCCCGTACGCCAGAAGTTAATT	4	7942	9713	TFEB	64098	9281	PARVG
DBDNTAG000053	ADDNTAG000476	Dn-Dn	TTCTTTTTAGATGTCGCGAGCTGCG	CTCCAGGACGCCTTCCGCACCCCCC	1	7942	9713	TFEB	284541	72020	CYP4A22
DBDNTAG000053	ADDNTAG000486	Dn-Dn	TTCTTTTTAGATGTCGCGAGCTGCG	CGCTACCCCATGGCTGTTCCGATTC	2	7942	9713	TFEB	642968
DBDNTAG000053	ADDNTAG000494	Dn-Dn	TTCTTTTTAGATGTCGCGAGCTGCG	ATCATGGTCGCTTAAGATTCGCGAC	10	7942	9713	TFEB	7965	343	AIMP2
DBDNTAG000053	ADDNTAG000510	Dn-Dn	TTCTTTTTAGATGTCGCGAGCTGCG	CTACTAAACAACATGCATGTGATAT	3	7942	9713	TFEB	84193	8806	SETD3
DBDNTAG000053	ADDNTAG000515	Dn-Dn	TTCTTTTTAGATGTCGCGAGCTGCG	GTTGTAATGGACACCCAAATGGCTA	6	7942	9713	TFEB	3535	7194
DBDNTAG000053	ADDNTAG000522	Dn-Dn	TTCTTTTTAGATGTCGCGAGCTGCG	TATCATCAAGTGCACTCAAGGGCGA	5	7942	9713	TFEB	84549	11711	MAK16
DBDNTAG000053	ADDNTAG000538	Dn-Dn	TTCTTTTTAGATGTCGCGAGCTGCG	CCCGCCCTGCACCCCCCTCCTGATA	1	7942	9713	TFEB	685	6192	BTC
DBDNTAG000053	ADDNTAG000539	Dn-Dn	TTCTTTTTAGATGTCGCGAGCTGCG	TACCCAGCATATAATGATAAGAAGG	1	7942	9713	TFEB	83758	13201	RBP5
DBDNTAG000053	ADDNTAG000543	Dn-Dn	TTCTTTTTAGATGTCGCGAGCTGCG	CGCACCTCGACACATACTTTGGGAT	5	7942	9713	TFEB	54812	12902	AFTPH
DBDNTAG000053	ADDNTAG000544	Dn-Dn	TTCTTTTTAGATGTCGCGAGCTGCG	CGCTAGCCCCGTCTAGATTCTCCTA	2	7942	9713	TFEB	378807	56465	CATSPER4
DBDNTAG000053	ADDNTAG000556	Dn-Dn	TTCTTTTTAGATGTCGCGAGCTGCG	CACCACGACTTCCGTAAGGCTACTG	4	7942	9713	TFEB	842	4596	CASP9
DBDNTAG000053	ADDNTAG000559	Dn-Dn	TTCTTTTTAGATGTCGCGAGCTGCG	GACTCGGTTCCTCCGTTCTTAAGC	5	7942	9713	TFEB	5031	6794	P2RY6
DBDNTAG000053	ADDNTAG000564	Dn-Dn	TTCTTTTTAGATGTCGCGAGCTGCG	GGGGCCCCGAATCCAGTCGCGGGCA	3	7942	9713	TFEB	57456	5687	KIAA1143
DBDNTAG000053	ADDNTAG000565	Dn-Dn	TTCTTTTTAGATGTCGCGAGCTGCG	CAACCTAGAAGGCTGGCTAACTACC	1	7942	9713	TFEB	79602	11787	ADIPOR2
DBDNTAG000053	ADDNTAG000584	Dn-Dn	TTCTTTTTAGATGTCGCGAGCTGCG	CACTAGGCCCATTCCCCTAGAAATA	5	7942	9713	TFEB	81620	6142	CDT1
DBDNTAG000053	ADDNTAG000595	Dn-Dn	TTCTTTTTAGATGTCGCGAGCTGCG	ACTCTCGCTCGTCCCCGTGCGCCTC	1	7942	9713	TFEB	5879	4232	RAC1
DBDNTAG000053	ADDNTAG000596	Dn-Dn	TTCTTTTTAGATGTCGCGAGCTGCG	AGTGAACAGCGGAGCCGGTACGGTG	1	7942	9713	TFEB	23357	1546	ANGEL1
DBDNTAG000053	ADDNTAG000600	Dn-Dn	TTCTTTTTAGATGTCGCGAGCTGCG	TGTGTAATTTCAAATAACTTATAAA	6	7942	9713	TFEB	55138	11110	FAM90A1
DBDNTAG000053	ADDNTAG000609	Dn-Dn	TTCTTTTTAGATGTCGCGAGCTGCG	GTCCAACGCATGCCCTTGGGCAGCC	1	7942	9713	TFEB	55195	54249	C14orf105
DBDNTAG000053	ADDNTAG000612	Dn-Dn	TTCTTTTTAGATGTCGCGAGCTGCG	TGAAGCTACAGAGGCTGCAATGATG	2	7942	9713	TFEB	388569	70829	ZNF324B
DBDNTAG000053	ADDNTAG000621	Dn-Dn	TTCTTTTTAGATGTCGCGAGCTGCG	GACACAACATAACACCTAGGAGTCG	4	7942	9713	TFEB	23476	71377	BRD4
DBDNTAG000053	ADDNTAG000626	Dn-Dn	TTCTTTTTAGATGTCGCGAGCTGCG	ATCTAAAAACGTCTGCGGCTTGCCG	2	7942	9713	TFEB	5111	3156	PCNA
DBDNTAG000053	ADDNTAG000629	Dn-Dn	TTCTTTTTAGATGTCGCGAGCTGCG	CAATCGTCCTGAGTAGTACGAACAT	6	7942	9713	TFEB	8288
DBDNTAG000053	ADDNTAG000630	Dn-Dn	TTCTTTTTAGATGTCGCGAGCTGCG	CCAACATCATAATCCTCCATATGAA	3	7942	9713	TFEB	169693	8543	TMEM252
DBDNTAG000053	ADDNTAG000649	Dn-Dn	TTCTTTTTAGATGTCGCGAGCTGCG	AAAGAAACCACCCTCGACCTGACAA	3	7942	9713	TFEB	4089	4687	SMAD4
DBDNTAG000053	ADDNTAG000653	Dn-Dn	TTCTTTTTAGATGTCGCGAGCTGCG	GCGGGTCCATACGGCCGAAAGATGT	1	7942	9713	TFEB	1053	11208	CEBPE
DBDNTAG000053	ADDNTAG000659	Dn-Dn	TTCTTTTTAGATGTCGCGAGCTGCG	TTCATTGCACCGCCCGCTCTACACG	4	7942	9713	TFEB	8110	10925	DPF3
DBDNTAG000053	ADDNTAG000660	Dn-Dn	TTCTTTTTAGATGTCGCGAGCTGCG	TCCGAGCGTAACCGATACATGCATT	4	7942	9713	TFEB	64170	5439	CARD9
DBDNTAG000053	ADDNTAG000664	Dn-Dn	TTCTTTTTAGATGTCGCGAGCTGCG	GACCATTATACGTCGCAAACCAAGA	7	7942	9713	TFEB	390748
DBDNTAG000053	ADDNTAG000665	Dn-Dn	TTCTTTTTAGATGTCGCGAGCTGCG	GAACAAGTCTTGCGTTCAAAAACGA	5	7942	9713	TFEB	196051	55122	PPAPDC1A
DBDNTAG000053	ADDNTAG000668	Dn-Dn	TTCTTTTTAGATGTCGCGAGCTGCG	CAGCATATACTAATTCTAGAAGTAC	1	7942	9713	TFEB	977	6007	CD151
DBDNTAG000053	ADDNTAG000671	Dn-Dn	TTCTTTTTAGATGTCGCGAGCTGCG	GTTATTTCATTAACAGAATTTTTGG	1	7942	9713	TFEB	6955	8439
DBDNTAG000053	ADDNTAG000676	Dn-Dn	TTCTTTTTAGATGTCGCGAGCTGCG	CACAAGATCAGTAGCTCTTCCAAGG	4	7942	9713	TFEB	4800	2092	NFYA
DBDNTAG000053	ADDNTAG000694	Dn-Dn	TTCTTTTTAGATGTCGCGAGCTGCG	AATCATCGCGGCCCTCTCGCTCTCC	7	7942	9713	TFEB	121512	71286	FGD4
DBDNTAG000053	ADDNTAG000713	Dn-Dn	TTCTTTTTAGATGTCGCGAGCTGCG	TAGTGATAGTTTGGATCTTCAGAGC	3	7942	9713	TFEB	83746	5892	L3MBTL2
DBDNTAG000053	ADDNTAG000725	Dn-Dn	TTCTTTTTAGATGTCGCGAGCTGCG	ACGTCTTGGTCTCGGCATCCAGGTT	3	7942	9713	TFEB	86614	10543	HSFY1
DBDNTAG000053	ADDNTAG000732	Dn-Dn	TTCTTTTTAGATGTCGCGAGCTGCG	TACAATTCCCGTAAAGTAATATCTC	4	7942	9713	TFEB	92797
DBDNTAG000053	ADDNTAG000751	Dn-Dn	TTCTTTTTAGATGTCGCGAGCTGCG	ACCTTACCTCCACGATCTAACTTTC	2	7942	9713	TFEB	5147	5126	PDE6D
DBDNTAG000053	ADDNTAG000768	Dn-Dn	TTCTTTTTAGATGTCGCGAGCTGCG	CGCTGTATGAAGCAGAAAGAGAACC	5	7942	9713	TFEB	55432	70257	YOD1
DBDNTAG000053	ADDNTAG000778	Dn-Dn	TTCTTTTTAGATGTCGCGAGCTGCG	GAGAACCGCACGAAACCCTAATAAA	4	7942	9713	TFEB	51705	12886	EMCN
DBDNTAG000053	ADDNTAG000791	Dn-Dn	TTCTTTTTAGATGTCGCGAGCTGCG	CTATCTTCCCGTCTAGACGGAATCA	4	7942	9713	TFEB	91452	9758	ACBD5
DBDNTAG000053	ADDNTAG000800	Dn-Dn	TTCTTTTTAGATGTCGCGAGCTGCG	ATAAAGCGGTGTAGTCTCGCTTACC	5	7942	9713	TFEB	4176	6643	MCM7
DBDNTAG000053	ADDNTAG000805	Dn-Dn	TTCTTTTTAGATGTCGCGAGCTGCG	ACCAGCATACGCCAGATGTAGCCGA	2	7942	9713	TFEB	728741	70879	LOC728741
DBDNTAG000053	ADDNTAG000818	Dn-Dn	TTCTTTTTAGATGTCGCGAGCTGCG	AGTACATATAAGATTAAATAATCAT	2	7942	9713	TFEB	4602	12304	MYB
DBDNTAG000053	ADDNTAG000825	Dn-Dn	TTCTTTTTAGATGTCGCGAGCTGCG	GAGCGTGCAACACTAACTTTATACG	1	7942	9713	TFEB	64795	7218	RMND5A
DBDNTAG000053	ADDNTAG000826	Dn-Dn	TTCTTTTTAGATGTCGCGAGCTGCG	TACCCTTTCCCCCGTTGAGACTTAT	5	7942	9713	TFEB	29844	3331	TFPT
DBDNTAG000053	ADDNTAG000833	Dn-Dn	TTCTTTTTAGATGTCGCGAGCTGCG	TCCCAGTACTACACTTTGTGTCTGT	9	7942	9713	TFEB	114932	2777	MRFAP1L1
DBDNTAG000053	ADDNTAG000851	Dn-Dn	TTCTTTTTAGATGTCGCGAGCTGCG	CTCGCCAAGGTGCAATACTGCGTCT	9	7942	9713	TFEB	22889	8732	KIAA0907
DBDNTAG000053	ADDNTAG000852	Dn-Dn	TTCTTTTTAGATGTCGCGAGCTGCG	CCACGGATCTACTGTCTTTCTCGCT	5	7942	9713	TFEB	116496	9638	FAM129A
DBDNTAG000053	ADDNTAG000866	Dn-Dn	TTCTTTTTAGATGTCGCGAGCTGCG	TGGCCCTTTGAGATAATAAAACTAC	14	7942	9713	TFEB	84984	5119	CEP19
DBDNTAG000053	ADDNTAG000869	Dn-Dn	TTCTTTTTAGATGTCGCGAGCTGCG	ACTCCCTCTCGCCTGACTCTACACT	1	7942	9713	TFEB	118490	70433	MSS51
DBDNTAG000053	ADDNTAG000870	Dn-Dn	TTCTTTTTAGATGTCGCGAGCTGCG	CTCAGTCTATGTTGGACGTTCTAGA	2	7942	9713	TFEB	129401	11490	NUP35
DBDNTAG000053	ADDNTAG000872	Dn-Dn	TTCTTTTTAGATGTCGCGAGCTGCG	TCCGAGCCACCCTATTCCGGGGGA	3	7942	9713	TFEB	64785	4758	GINS3
DBDNTAG000053	ADDNTAG000874	Dn-Dn	TTCTTTTTAGATGTCGCGAGCTGCG	AGCCGATATCCTATTATTTCTTCCA	1	7942	9713	TFEB	51382	7932	ATP6V1D
DBDNTAG000053	ADDNTAG000882	Dn-Dn	TTCTTTTTAGATGTCGCGAGCTGCG	CCTGGCCTTTAACGTTGCTACACTT	2	7942	9713	TFEB	1032	3933	CDKN2D
DBDNTAG000053	ADDNTAG000896	Dn-Dn	TTCTTTTTAGATGTCGCGAGCTGCG	CGGGAGGAAGCTAGATGGAACGCAC	2	7942	9713	TFEB	6818	7717	SULT1A3
DBDNTAG000053	ADDNTAG000911	Dn-Dn	TTCTTTTTAGATGTCGCGAGCTGCG	GCCAATGCCTGTCCTGGCAACCCTC	2	7942	9713	TFEB	6811	4056	STX5
DBDNTAG000053	ADDNTAG000934	Dn-Dn	TTCTTTTTAGATGTCGCGAGCTGCG	CCGGACACTTATCAAGTCACAGTAG	3	7942	9713	TFEB	54480	14801	CHPF2
DBDNTAG000053	ADDNTAG000937	Dn-Dn	TTCTTTTTAGATGTCGCGAGCTGCG	CGTGTGCGAAAGCAGGCCTAAGGAG	3	7942	9713	TFEB	28951	4068	TRIB2
DBDNTAG000053	ADDNTAG000947	Dn-Dn	TTCTTTTTAGATGTCGCGAGCTGCG	AATGCTACAAGCCGGATATGGATTT	65	7942	9713	TFEB	127018	7512	LYPLAL1
DBDNTAG000053	ADDNTAG000950	Dn-Dn	TTCTTTTTAGATGTCGCGAGCTGCG	GATTTAGAGAGGCAAATATGACTCT	6	7942	9713	TFEB	51506	5518	UFC1
DBDNTAG000053	ADDNTAG000960	Dn-Dn	TTCTTTTTAGATGTCGCGAGCTGCG	AGCGCCCAAACCCATCACGTCAAAC	4	7942	9713	TFEB	25770	54410	C22orf31
DBDNTAG000053	ADDNTAG000966	Dn-Dn	TTCTTTTTAGATGTCGCGAGCTGCG	CTAGTATGAACTCATTTAATCGCCC	2	7942	9713	TFEB	2272	9645	FHIT
DBDNTAG000053	ADDNTAG000992	Dn-Dn	TTCTTTTTAGATGTCGCGAGCTGCG	CCATTGTGCCATTCCACCTTAAGCA	2	7942	9713	TFEB	155465	13286	AGR3
DBDNTAG000053	ADDNTAG001002	Dn-Dn	TTCTTTTTAGATGTCGCGAGCTGCG	AGTGTGTCTGTAAGAATTGCTCAGG	1	7942	9713	TFEB	2801	7345	GOLGA2
DBDNTAG000053	ADDNTAG001013	Dn-Dn	TTCTTTTTAGATGTCGCGAGCTGCG	CCAATTACGGAATGAGTCTGAAGTT	1	7942	9713	TFEB	51562	5480	MBIP
DBDNTAG000053	ADDNTAG001027	Dn-Dn	TTCTTTTTAGATGTCGCGAGCTGCG	ATGTGCGACAAATAACTTGCACATA	1	7942	9713	TFEB	7704	8127	ZBTB16
DBDNTAG000053	ADDNTAG001034	Dn-Dn	TTCTTTTTAGATGTCGCGAGCTGCG	CACATCCTCACATTGATTCGCAGCG	5	7942	9713	TFEB	80704	9333	SLC19A3
DBDNTAG000053	ADDNTAG001041	Dn-Dn	TTCTTTTTAGATGTCGCGAGCTGCG	TCCATAGATCAAGACTTCCATCAAA	2	7942	9713	TFEB	353134
DBDNTAG000053	ADDNTAG001047	Dn-Dn	TTCTTTTTAGATGTCGCGAGCTGCG	CGCACGGTATGTGAAGGGCCTTCGC	8	7942	9713	TFEB	9586	10842	CREB5
DBDNTAG000053	ADDNTAG001057	Dn-Dn	TTCTTTTTAGATGTCGCGAGCTGCG	GTCCATCTCTTCAGTCTATGGGTTT	1	7942	9713	TFEB	5727	14122	PTCH1
DBDNTAG000053	ADDNTAG001060	Dn-Dn	TTCTTTTTAGATGTCGCGAGCTGCG	CAGAACGAACTTATCTCAAGAAGAT	1	7942	9713	TFEB	2078	11267	ERG
DBDNTAG000053	ADDNTAG001066	Dn-Dn	TTCTTTTTAGATGTCGCGAGCTGCG	TTCGTCATCATAATCATTTTACTGC	2	7942	9713	TFEB	9918	9542	NCAPD2
DBDNTAG000053	ADDNTAG001077	Dn-Dn	TTCTTTTTAGATGTCGCGAGCTGCG	TGTGGATATTGACCGTTTAAAGCGG	2	7942	9713	TFEB	4343	6718	MOV10
DBDNTAG000053	ADDNTAG001079	Dn-Dn	TTCTTTTTAGATGTCGCGAGCTGCG	GCCACACCTCATCTGCGCACACCAG	9	7942	9713	TFEB	23216	10585	TBC1D1
DBDNTAG000053	ADDNTAG001084	Dn-Dn	TTCTTTTTAGATGTCGCGAGCTGCG	TCTTGAAGTTGATTAGTGGCGAGAA	2	7942	9713	TFEB	51105	802	PHF20L1
DBDNTAG000053	ADDNTAG001087	Dn-Dn	TTCTTTTTAGATGTCGCGAGCTGCG	TCTCTAGTCCACTATCTATTTTTGT	6	7942	9713	TFEB	57819	6601	LSM2
DBDNTAG000053	ADDNTAG001109	Dn-Dn	TTCTTTTTAGATGTCGCGAGCTGCG	CCCAGTCCTACGCACACCCTCCGAT	3	7942	9713	TFEB	10946	2988	SF3A3
DBDNTAG000053	ADDNTAG001121	Dn-Dn	TTCTTTTTAGATGTCGCGAGCTGCG	CACTATTGCCGGCTACACGGACGGG	4	7942	9713	TFEB	5170	9307	PDPK1
DBDNTAG000053	ADDNTAG001130	Dn-Dn	TTCTTTTTAGATGTCGCGAGCTGCG	CAATAAGATCTAAGAGGTTAGATAT	11	7942	9713	TFEB	5187	9470	PER1
DBDNTAG000053	ADDNTAG001136	Dn-Dn	TTCTTTTTAGATGTCGCGAGCTGCG	CCACGCCCCCCTTGCACACGATCAC	1	7942	9713	TFEB	685	6192	BTC
DBDNTAG000053	ADDNTAG001143	Dn-Dn	TTCTTTTTAGATGTCGCGAGCTGCG	CTGATACAATCTCGTGACATTGCGA	6	7942	9713	TFEB	23223	6615	RRP12
DBDNTAG000053	ADDNTAG001148	Dn-Dn	TTCTTTTTAGATGTCGCGAGCTGCG	TGCTCGGGTGCCTCAACACATCAGC	2	7942	9713	TFEB	26240	1846	FAM50B
DBDNTAG000053	ADDNTAG001162	Dn-Dn	TTCTTTTTAGATGTCGCGAGCTGCG	CCAGGCCTACAAGACTCCCTATCTG	2	7942	9713	TFEB	55314	10956	TMEM144
DBDNTAG000053	ADDNTAG001167	Dn-Dn	TTCTTTTTAGATGTCGCGAGCTGCG	CACTGAGAGGCTCGAACAGTCCGGA	4	7942	9713	TFEB	84612	10823	PARD6B
DBDNTAG000053	ADDNTAG001177	Dn-Dn	TTCTTTTTAGATGTCGCGAGCTGCG	GCGACTCTTCACCCCTAAACCTTCG	2	7942	9713	TFEB	6792
DBDNTAG000053	ADDNTAG001197	Dn-Dn	TTCTTTTTAGATGTCGCGAGCTGCG	TAGTAGCGGCCGTCGACGACATGTC	5	7942	9713	TFEB	975	3621	CD81
DBDNTAG000053	ADDNTAG001201	Dn-Dn	TTCTTTTTAGATGTCGCGAGCTGCG	CCATGCATTAGCGTACCATCCTCTT	1	7942	9713	TFEB	57819	6601	LSM2
DBDNTAG000053	ADDNTAG001207	Dn-Dn	TTCTTTTTAGATGTCGCGAGCTGCG	ATGAGTGTCTCATGGGTACCAGCGA	1	7942	9713	TFEB	139599	71720	MAGEE2
DBDNTAG000053	ADDNTAG001208	Dn-Dn	TTCTTTTTAGATGTCGCGAGCTGCG	CCCATTGTACGTATACCACCTTGCC	7	7942	9713	TFEB	55885	1184	LMO3
DBDNTAG000053	ADDNTAG001210	Dn-Dn	TTCTTTTTAGATGTCGCGAGCTGCG	GCAAAGGGAGCTAAGCTATCTAGAA	1	7942	9713	TFEB	8557	6345	TCAP
DBDNTAG000053	ADDNTAG001231	Dn-Dn	TTCTTTTTAGATGTCGCGAGCTGCG	CCTGAAAACATGATATAGGACCAAA	2	7942	9713	TFEB	56655	13516	POLE4
DBDNTAG000053	ADDNTAG001235	Dn-Dn	TTCTTTTTAGATGTCGCGAGCTGCG	TGTTTAAATGGTATGCCACCTGAGA	4	7942	9713	TFEB	5534	8316	PPP3R1
DBDNTAG000053	ADDNTAG001245	Dn-Dn	TTCTTTTTAGATGTCGCGAGCTGCG	CGACTAGCATTCTTATTATAAGAGC	2	7942	9713	TFEB	6590	13088	SLPI
DBDNTAG000053	ADDNTAG001261	Dn-Dn	TTCTTTTTAGATGTCGCGAGCTGCG	CACAATATCAAAAGGAAAAGCAGTA	1	7942	9713	TFEB	27004	13575
DBDNTAG000053	ADDNTAG001262	Dn-Dn	TTCTTTTTAGATGTCGCGAGCTGCG	GGTACCAACATACTTGAGTGGCAAA	2	7942	9713	TFEB	6385	12920	SDC4
DBDNTAG000053	ADDNTAG001267	Dn-Dn	TTCTTTTTAGATGTCGCGAGCTGCG	GCCGTAGTAACAATATTAGAAGTTC	3	7942	9713	TFEB	6278	8048	S100A7
DBDNTAG000053	ADDNTAG001274	Dn-Dn	TTCTTTTTAGATGTCGCGAGCTGCG	ACAAGGTACCAGTCCAAAGGGCGAG	1	7942	9713	TFEB	347862	71529	PDDC1
DBDNTAG000053	ADDNTAG001275	Dn-Dn	TTCTTTTTAGATGTCGCGAGCTGCG	AACTCATGGTCATTGTAGAAAAAGA	1	7942	9713	TFEB	1647	6876	GADD45A
DBDNTAG000053	ADDNTAG001281	Dn-Dn	TTCTTTTTAGATGTCGCGAGCTGCG	ACATGTGTGTATCAGTAGAGCTGAT	3	7942	9713	TFEB	5026	10288	P2RX5
DBDNTAG000053	ADDNTAG001284	Dn-Dn	TTCTTTTTAGATGTCGCGAGCTGCG	GTACGCGCGGTCTGAGTAATCGTCA	2	7942	9713	TFEB	54361	10790	WNT4
DBDNTAG000053	ADDNTAG001289	Dn-Dn	TTCTTTTTAGATGTCGCGAGCTGCG	ACTCGCCCTTAGTTCAGGAAATTAG	2	7942	9713	TFEB	27004	13575
DBDNTAG000053	ADDNTAG001298	Dn-Dn	TTCTTTTTAGATGTCGCGAGCTGCG	CCCTAAACCATCCGAACATCCGATC	2	7942	9713	TFEB	10494	5174	STK25
DBDNTAG000053	ADDNTAG001315	Dn-Dn	TTCTTTTTAGATGTCGCGAGCTGCG	AAACGGCCCAACGGAAAAAGTTTGT	4	7942	9713	TFEB	1152	3341	CKB
DBDNTAG000053	ADDNTAG001317	Dn-Dn	TTCTTTTTAGATGTCGCGAGCTGCG	CAAGAATTGGAGGAGCCGCAGAGT	4	7942	9713	TFEB	55652	6978	SLC48A1
DBDNTAG000053	ADDNTAG001325	Dn-Dn	TTCTTTTTAGATGTCGCGAGCTGCG	TTAGGCCCGTCCCAGCCCCCAAGCC	2	7942	9713	TFEB	896	6197	CCND3
DBDNTAG000053	ADDNTAG001328	Dn-Dn	TTCTTTTTAGATGTCGCGAGCTGCG	CAAGTCTGCCCGTAAATGCTATGAG	1	7942	9713	TFEB	6929	52876	TCF3
DBDNTAG000053	ADDNTAG001344	Dn-Dn	TTCTTTTTAGATGTCGCGAGCTGCG	CTATCAACCAATAACGCAACATGTC	2	7942	9713	TFEB	7264	3805	TSTA3
DBDNTAG000053	ADDNTAG001353	Dn-Dn	TTCTTTTTAGATGTCGCGAGCTGCG	TTCATGTGAGACCCATTCGCCAGCA	2	7942	9713	TFEB	60672	4538	MIIP
DBDNTAG000053	ADDNTAG001361	Dn-Dn	TTCTTTTTAGATGTCGCGAGCTGCG	TTTCCGGATCCCCAGCGCTAGGCTT	2	7942	9713	TFEB	7681	13561	MKRN3
DBDNTAG000053	ADDNTAG001367	Dn-Dn	TTCTTTTTAGATGTCGCGAGCTGCG	TTCCATAAAGAGAAGTGATACTAT	12	7942	9713	TFEB	6788	2989	STK3
DBDNTAG000053	ADDNTAG001375	Dn-Dn	TTCTTTTTAGATGTCGCGAGCTGCG	GGCGAATCGAGCCAACGGTGCTAGG	5	7942	9713	TFEB	400720	53156	ZNF772
DBDNTAG000053	ADDNTAG001382	Dn-Dn	TTCTTTTTAGATGTCGCGAGCTGCG	ACCACCTAAGCATGCTCGAGTAGGA	5	7942	9713	TFEB	55601	13110	DDX60
DBDNTAG000053	ADDNTAG001383	Dn-Dn	TTCTTTTTAGATGTCGCGAGCTGCG	GACAATATACAAACACTGGCCACAG	2	7942	9713	TFEB	79054	9042	TRPM8
DBDNTAG000053	ADDNTAG001388	Dn-Dn	TTCTTTTTAGATGTCGCGAGCTGCG	CGGTTCCGGTCTCCGACGTAGCACC	1	7942	9713	TFEB	9388	10758	LIPG
DBDNTAG000053	ADDNTAG001428	Dn-Dn	TTCTTTTTAGATGTCGCGAGCTGCG	GGGGAGCGGGAATAACATATTATCG	1	7942	9713	TFEB	7691	53066	ZNF132
DBDNTAG000053	ADDNTAG001430	Dn-Dn	TTCTTTTTAGATGTCGCGAGCTGCG	GAGGAAGGCGCGTACATAATCACAG	9	7942	9713	TFEB	833	4395	CARS
DBDNTAG000053	ADDNTAG001434	Dn-Dn	TTCTTTTTAGATGTCGCGAGCTGCG	GAGATGTGTCCAGGATTATCATGGC	12	7942	9713	TFEB	6929	52876	TCF3
DBDNTAG000053	ADDNTAG001435	Dn-Dn	TTCTTTTTAGATGTCGCGAGCTGCG	CAACGCTTATGTCTCCATTGCATAA	1	7942	9713	TFEB	283303	71944
DBDNTAG000053	ADDNTAG001437	Dn-Dn	TTCTTTTTAGATGTCGCGAGCTGCG	TTTTTCTTCCTTGTGGCCTAGACAC	4	7942	9713	TFEB	896	6197	CCND3
DBDNTAG000053	ADDNTAG001443	Dn-Dn	TTCTTTTTAGATGTCGCGAGCTGCG	AAAAAATCAGCACAAATGCCAACTT	1	7942	9713	TFEB	5031	6794	P2RY6
DBDNTAG000053	ADDNTAG001453	Dn-Dn	TTCTTTTTAGATGTCGCGAGCTGCG	AATGCCGGCCGTTTCAAACAGGGCC	1	7942	9713	TFEB	116349	8434	C5orf55
DBDNTAG000053	ADDNTAG001461	Dn-Dn	TTCTTTTTAGATGTCGCGAGCTGCG	ATTCGTAAACCGAGACCATTACGGT	2	7942	9713	TFEB	27040	7273	LAT
DBDNTAG000053	ADDNTAG001464	Dn-Dn	TTCTTTTTAGATGTCGCGAGCTGCG	GCTCAGATGTAAAGCGATGAGTTAC	2	7942	9713	TFEB	64760	686	FAM160B2
DBDNTAG000053	ADDNTAG001468	Dn-Dn	TTCTTTTTAGATGTCGCGAGCTGCG	GCCCCGTCACCGCCGCAAAAATGTT	4	7942	9713	TFEB	4191	3859	MDH2
DBDNTAG000053	ADDNTAG001474	Dn-Dn	TTCTTTTTAGATGTCGCGAGCTGCG	CCACTGCACGTCTTCGCCCCAACTC	2	7942	9713	TFEB	26751	5457	SH3YL1
DBDNTAG000053	ADDNTAG001485	Dn-Dn	TTCTTTTTAGATGTCGCGAGCTGCG	CACTTTAGTTCATTAGAATGACGTA	6	7942	9713	TFEB	6818	7717	SULT1A3
DBDNTAG000053	ADDNTAG001499	Dn-Dn	TTCTTTTTAGATGTCGCGAGCTGCG	AAGCGTATTGATCTAGAAGTTAATT	2	7942	9713	TFEB	27129	4955	HSPB7
DBDNTAG000053	ADDNTAG001524	Dn-Dn	TTCTTTTTAGATGTCGCGAGCTGCG	ACGCTTAACTTACTTCGTCTAGGAG	2	7942	9713	TFEB	118672	8511	PSTK
DBDNTAG000053	ADDNTAG001525	Dn-Dn	TTCTTTTTAGATGTCGCGAGCTGCG	GTGGAACATAACGATAGAGGCGTCC	3	7942	9713	TFEB	1406	3015	CRX
DBDNTAG000053	ADDNTAG001527	Dn-Dn	TTCTTTTTAGATGTCGCGAGCTGCG	CGTGTCTAAGCCTTCACAGCTATGT	3	7942	9713	TFEB	7638	53624	ZNF221
DBDNTAG000053	ADDNTAG001530	Dn-Dn	TTCTTTTTAGATGTCGCGAGCTGCG	GGAAGTCGATAGCTCACTCGAGAGC	3	7942	9713	TFEB	6152	3244	RPL24
DBDNTAG000053	ADDNTAG001541	Dn-Dn	TTCTTTTTAGATGTCGCGAGCTGCG	ATCCGCTGAAGGTACTCCGCACTCA	2	7942	9713	TFEB	116729	71980	PPP1R27
DBDNTAG000053	ADDNTAG001545	Dn-Dn	TTCTTTTTAGATGTCGCGAGCTGCG	CGATCCGAATCATGAATGCATAAAC	1	7942	9713	TFEB	9419	5546	CRIPT
DBDNTAG000053	ADDNTAG001547	Dn-Dn	TTCTTTTTAGATGTCGCGAGCTGCG	AATTTATGCACATCCAGCTATCGTA	2	7942	9713	TFEB	308	3879	ANXA5
DBDNTAG000053	ADDNTAG001550	Dn-Dn	TTCTTTTTAGATGTCGCGAGCTGCG	ATAGCCAAAAAGCGTGCGAGGGCCC	3	7942	9713	TFEB	9093	7063	DNAJA3
DBDNTAG000053	ADDNTAG001556	Dn-Dn	TTCTTTTTAGATGTCGCGAGCTGCG	CACCTTCTGCTGCGCCCTCTTGCTC	2	7942	9713	TFEB	8743	10053	TNFSF10
DBDNTAG000053	ADDNTAG001569	Dn-Dn	TTCTTTTTAGATGTCGCGAGCTGCG	CTAACAACTCGTCTAGCAGGACTCA	2	7942	9713	TFEB	1832	70298	DSP
DBDNTAG000053	ADDNTAG001572	Dn-Dn	TTCTTTTTAGATGTCGCGAGCTGCG	TCATAGAGCGAAACCACATGGAGCA	3	7942	9713	TFEB	1153	29	CIRBP
DBDNTAG000053	ADDNTAG001587	Dn-Dn	TTCTTTTTAGATGTCGCGAGCTGCG	ACCAAATTGAACACGAATACTTAAT	7	7942	9713	TFEB	124245	11589	ZC3H18
DBDNTAG000053	ADDNTAG001588	Dn-Dn	TTCTTTTTAGATGTCGCGAGCTGCG	CATCTCTCACGCACGCTGTAACTAC	10	7942	9713	TFEB	23089	11814	PEG10
DBDNTAG000053	ADDNTAG001595	Dn-Dn	TTCTTTTTAGATGTCGCGAGCTGCG	CCACGCATCTCATGAAACGTAATGC	1	7942	9713	TFEB	440503	56140	PLIN5
DBDNTAG000053	ADDNTAG001614	Dn-Dn	TTCTTTTTAGATGTCGCGAGCTGCG	CTTCACGTCATGATCGTCCCTTTCT	3	7942	9713	TFEB	64342	8360	HS1BP3
DBDNTAG000053	ADDNTAG001616	Dn-Dn	TTCTTTTTAGATGTCGCGAGCTGCG	CTGAGCTTCCACGCGCTTGGGCCTC	1	7942	9713	TFEB	5546	2895	PRCC
DBDNTAG000053	ADDNTAG001621	Dn-Dn	TTCTTTTTAGATGTCGCGAGCTGCG	ACGTAACACATTCCGTTAGACTTTA	4	7942	9713	TFEB	6317	5567	SERPINB3
DBDNTAG000053	ADDNTAG001635	Dn-Dn	TTCTTTTTAGATGTCGCGAGCTGCG	ACAGCAGAATACGCATACAGAGAAC	2	7942	9713	TFEB	10299	72043	MARCH6
DBDNTAG000053	ADDNTAG001638	Dn-Dn	TTCTTTTTAGATGTCGCGAGCTGCG	AGGCGTCCGGCCGCCATGGGCCGTT	4	7942	9713	TFEB	159162	1504
DBDNTAG000053	ADDNTAG001648	Dn-Dn	TTCTTTTTAGATGTCGCGAGCTGCG	CTCGATTACTTCAAACTACGCCCGG	1	7942	9713	TFEB	84193	8806	SETD3
DBDNTAG000053	ADDNTAG001674	Dn-Dn	TTCTTTTTAGATGTCGCGAGCTGCG	AGGATCCCGGTTAAGTAGAATAGAT	1	7942	9713	TFEB	10096	10695	ACTR3
DBDNTAG000053	ADDNTAG001681	Dn-Dn	TTCTTTTTAGATGTCGCGAGCTGCG	CTTGCGATACTTAACAGCAATTCTG	1	7942	9713	TFEB	2200	70317	FBN1
DBDNTAG000053	ADDNTAG001702	Dn-Dn	TTCTTTTTAGATGTCGCGAGCTGCG	TGGCCATCTCTGCCACGACAAGAAA	3	7942	9713	TFEB	10817	2917	FRS3
DBDNTAG000053	ADDNTAG001738	Dn-Dn	TTCTTTTTAGATGTCGCGAGCTGCG	GCCCAGTTGCCCTTCGTCAATGTCG	1	7942	9713	TFEB	9452	11300	ITM2A
DBDNTAG000053	ADDNTAG001748	Dn-Dn	TTCTTTTTAGATGTCGCGAGCTGCG	CCGGCATATACTATCATTGCACCTT	1	7942	9713	TFEB	54657	56607	UGT1A4
DBDNTAG000053	ADDNTAG001762	Dn-Dn	TTCTTTTTAGATGTCGCGAGCTGCG	TGTCTGCACGCTATGAGCTACCTGC	2	7942	9713	TFEB	9659	1651	PDE4DIP
DBDNTAG000053	ADDNTAG001780	Dn-Dn	TTCTTTTTAGATGTCGCGAGCTGCG	TCGTGCCGCGGCACCCCACCTATCG	1	7942	9713	TFEB	2558	2995	GABRA5
DBDNTAG000053	ADDNTAG001794	Dn-Dn	TTCTTTTTAGATGTCGCGAGCTGCG	AGACCAGAACTTTAAGTGATGCGGT	5	7942	9713	TFEB	3065	3152	HDAC1
DBDNTAG000053	ADDNTAG001807	Dn-Dn	TTCTTTTTAGATGTCGCGAGCTGCG	AAGTAATGACTAGATGTGGTGCAT	2	7942	9713	TFEB		7194
DBDNTAG000053	ADDNTAG001809	Dn-Dn	TTCTTTTTAGATGTCGCGAGCTGCG	TAGAACCTAGGCATTATTGGTTAAG	1	7942	9713	TFEB	53841	71555	MUPCDH
DBDNTAG000053	ADDNTAG001815	Dn-Dn	TTCTTTTTAGATGTCGCGAGCTGCG	ATAGGGCGAAAAGTAAAGGTGCCAG	3	7942	9713	TFEB	54619	10549	CCNJ
DBDNTAG000053	ADDNTAG001817	Dn-Dn	TTCTTTTTAGATGTCGCGAGCTGCG	AAAGGAGCCAGCTCACAGACCAATA	2	7942	9713	TFEB	7398	11633	USP1
DBDNTAG000053	ADDNTAG001835	Dn-Dn	TTCTTTTTAGATGTCGCGAGCTGCG	CACTATTTGGCCACTAAGACACACA	8	7942	9713	TFEB	7638	53624	ZNF221
DBDNTAG000053	ADDNTAG001845	Dn-Dn	TTCTTTTTAGATGTCGCGAGCTGCG	CCCACTCTGATCCGTTATTATTCCA	7	7942	9713	TFEB	92745	5963	SLC38A5
DBDNTAG000053	ADDNTAG001848	Dn-Dn	TTCTTTTTAGATGTCGCGAGCTGCG	TAGGAGTCTGGTTGCTCCCCCTTGG	21	7942	9713	TFEB	4771	3697	NF2
DBDNTAG000053	ADDNTAG001856	Dn-Dn	TTCTTTTTAGATGTCGCGAGCTGCG	CCCGGCGCCGCCCTACCGCCGGCAC	2	7942	9713	TFEB	729991	9076	MEF2BNB
DBDNTAG000053	ADDNTAG001860	Dn-Dn	TTCTTTTTAGATGTCGCGAGCTGCG	TAACTAACAGCGTGCGGAACGCACT	6	7942	9713	TFEB	11034	6588	DSTN
DBDNTAG000053	ADDNTAG001864	Dn-Dn	TTCTTTTTAGATGTCGCGAGCTGCG	CCCAGCCAGCAACCGTGACCGCACT	6	7942	9713	TFEB	81855	3299	SFXN3
DBDNTAG000053	ADDNTAG001869	Dn-Dn	TTCTTTTTAGATGTCGCGAGCTGCG	CAAAGAGAACACTAATACCAATAAT	7	7942	9713	TFEB	169693	8543	TMEM252
DBDNTAG000053	ADDNTAG001873	Dn-Dn	TTCTTTTTAGATGTCGCGAGCTGCG	ACCACGTTCGGCCGATGGATAACAA	1	7942	9713	TFEB	55957	2864	LIN37
DBDNTAG000053	ADDNTAG001881	Dn-Dn	TTCTTTTTAGATGTCGCGAGCTGCG	AGTGACTAAGAAAAGCGAGGCTAAC	7	7942	9713	TFEB	8463	5240	TEAD2
DBDNTAG000053	ADDNTAG001884	Dn-Dn	TTCTTTTTAGATGTCGCGAGCTGCG	AACGCCTCGTTACATAAAGCACTTG	2	7942	9713	TFEB	8529	70423	CYP4F2
DBDNTAG000053	ADDNTAG001885	Dn-Dn	TTCTTTTTAGATGTCGCGAGCTGCG	AAGCAATATATAATTAGCGAAATGT	6	7942	9713	TFEB	22974	3600	HCTP4
DBDNTAG000053	ADDNTAG001886	Dn-Dn	TTCTTTTTAGATGTCGCGAGCTGCG	AGCAGGATGCATCGGCATGTCCGAA	1	7942	9713	TFEB	140609
DBDNTAG000053	ADDNTAG001899	Dn-Dn	TTCTTTTTAGATGTCGCGAGCTGCG	ATCGTGCACTACACCAGCATTAAAT	4	7942	9713	TFEB	9646	12022	CTR9
DBDNTAG000053	ADDNTAG001900	Dn-Dn	TTCTTTTTAGATGTCGCGAGCTGCG	CCGTGGACGTGCGGAGCCCATTCCT	1	7942	9713	TFEB	25973	6863	PARS2
DBDNTAG000053	ADDNTAG001902	Dn-Dn	TTCTTTTTAGATGTCGCGAGCTGCG	CACCTTCGACGCCCAGTACCCGCCC	4	7942	9713	TFEB	3493	5749
DBDNTAG000053	ADDNTAG001909	Dn-Dn	TTCTTTTTAGATGTCGCGAGCTGCG	CCGACCCCGTTGTTGTAGCCCCCAC	1	7942	9713	TFEB	331	10062	XIAP
DBDNTAG000053	ADDNTAG001910	Dn-Dn	TTCTTTTTAGATGTCGCGAGCTGCG	CGAAATCGCGATGGCTCTCGCCCTT	3	7942	9713	TFEB	8621	8694	CDK13
DBDNTAG000053	ADDNTAG001914	Dn-Dn	TTCTTTTTAGATGTCGCGAGCTGCG	CAAGCTTACTGAGGCAACTAGCAAA	1	7942	9713	TFEB	2919	540	CXCL1
DBDNTAG000053	ADDNTAG001916	Dn-Dn	TTCTTTTTAGATGTCGCGAGCTGCG	TGCACCCCCCAAGTATCTGGCCGGC	9	7942	9713	TFEB	283375	8339	SLC39A5
DBDNTAG000053	ADDNTAG001922	Dn-Dn	TTCTTTTTAGATGTCGCGAGCTGCG	ATCAGCATACCAATCCGAGTATACG	1	7942	9713	TFEB	79616	6642	CCNJL
DBDNTAG000053	ADDNTAG001923	Dn-Dn	TTCTTTTTAGATGTCGCGAGCTGCG	TCGGAGGGCCTCCCCCGTGTAGTGG	2	7942	9713	TFEB	23126	10876	POGZ
DBDNTAG000053	ADDNTAG001924	Dn-Dn	TTCTTTTTAGATGTCGCGAGCTGCG	AAGAACCACCGTCACCGGATCACAC	1	7942	9713	TFEB	203430	70535	ZCCHC5
DBDNTAG000053	ADDNTAG001926	Dn-Dn	TTCTTTTTAGATGTCGCGAGCTGCG	TCATTGTTAGAGAGATGTTACTTCA	3	7942	9713	TFEB	29952	454	DPP7
DBDNTAG000053	ADDNTAG001930	Dn-Dn	TTCTTTTTAGATGTCGCGAGCTGCG	CCCCCAGTACTCCGATCATCCAGCG	3	7942	9713	TFEB	79077	2724	DCTPP1
DBDNTAG000053	ADDNTAG001933	Dn-Dn	TTCTTTTTAGATGTCGCGAGCTGCG	TAGCAAACTTACAGTAGCCAGCATC	5	7942	9713	TFEB	6331	70308	SCN5A
DBDNTAG000053	ADDNTAG001935	Dn-Dn	TTCTTTTTAGATGTCGCGAGCTGCG	TGCTTCGACCACTGAGCGGGTCAGG	8	7942	9713	TFEB	84260	4259	TCHP
DBDNTAG000053	ADDNTAG001939	Dn-Dn	TTCTTTTTAGATGTCGCGAGCTGCG	GTCCGTTAGAGGGACAACTTCTACA	2	7942	9713	TFEB	7555	157	CNBP
DBDNTAG000053	ADDNTAG001951	Dn-Dn	TTCTTTTTAGATGTCGCGAGCTGCG	TAAACAGACCCCCTGAATTCTAAGG	3	7942	9713	TFEB	6578	13652	SLCO2A1
DBDNTAG000053	ADDNTAG001953	Dn-Dn	TTCTTTTTAGATGTCGCGAGCTGCG	CCGCCTTGCTTACAATGTATCACCA	4	7942	9713	TFEB	440138	53381	ALG11
DBDNTAG000053	ADDNTAG001987	Dn-Dn	TTCTTTTTAGATGTCGCGAGCTGCG	CATACGCCGTAAGGTAAGTACTGCT	5	7942	9713	TFEB	9025	4755	RNF8
DBDNTAG000053	ADDNTAG001990	Dn-Dn	TTCTTTTTAGATGTCGCGAGCTGCG	CAGCTCGGCGTTCATCCACCCACTC	1	7942	9713	TFEB	2262	10263	GPC5
DBDNTAG000053	ADDNTAG001999	Dn-Dn	TTCTTTTTAGATGTCGCGAGCTGCG	TAGACCCGTCTTTTGCATTTTAATA	3	7942	9713	TFEB	30001	2849	ERO1L
DBDNTAG000053	ADDNTAG002016	Dn-Dn	TTCTTTTTAGATGTCGCGAGCTGCG	TTCCTTTTGCCGGAAACCAACCTAT	1	7942	9713	TFEB	638	3740	BIK
DBDNTAG000053	ADDNTAG002029	Dn-Dn	TTCTTTTTAGATGTCGCGAGCTGCG	GACGTCCTAGGCCTGCAATTCAGCG	14	7942	9713	TFEB	56656	53850	OR2S2
DBDNTAG000053	ADDNTAG002040	Dn-Dn	TTCTTTTTAGATGTCGCGAGCTGCG	CCTGGACATCAGACAACACGTGTTA	5	7942	9713	TFEB	2173	2673	FABP7
DBDNTAG000053	ADDNTAG002045	Dn-Dn	TTCTTTTTAGATGTCGCGAGCTGCG	CTGAGCAGCAACCCCAGTATAGTGA	2	7942	9713	TFEB	3105	2789	HLA-A
DBDNTAG000053	ADDNTAG002056	Dn-Dn	TTCTTTTTAGATGTCGCGAGCTGCG	CCTTACTACTAGTCCAGTACGATGA	11	7942	9713	TFEB	9896	10525	FIG4
DBDNTAG000053	ADDNTAG002061	Dn-Dn	TTCTTTTTAGATGTCGCGAGCTGCG	CCAGGTACCGCGCGCATGCTGCGGT	2	7942	9713	TFEB	3790	274	KCNS3
DBDNTAG000053	ADDNTAG002062	Dn-Dn	TTCTTTTTAGATGTCGCGAGCTGCG	CCCGTGCCTCTGTCCACTTAGGGTC	3	7942	9713	TFEB	6396	4052	SEC13
DBDNTAG000053	ADDNTAG002067	Dn-Dn	TTCTTTTTAGATGTCGCGAGCTGCG	ATCGAGCTAAGATGTGAGGTAACGG	5	7942	9713	TFEB	2885	8010	GRB2
DBDNTAG000053	ADDNTAG002080	Dn-Dn	TTCTTTTTAGATGTCGCGAGCTGCG	AAGCACCGAAGAGCATAGGTCATGA	2	7942	9713	TFEB	51065	5640	RPS27L
DBDNTAG000053	ADDNTAG002094	Dn-Dn	TTCTTTTTAGATGTCGCGAGCTGCG	GGGGGCGACCGCGGTTGCCGTGCAA	15	7942	9713	TFEB	6629	10033	SNRPB2
DBDNTAG000053	ADDNTAG002101	Dn-Dn	TTCTTTTTAGATGTCGCGAGCTGCG	AGCCACCAATCCGTGAAAGACGGAT	2	7942	9713	TFEB	64928	12298	MRPL14
DBDNTAG000053	ADDNTAG002122	Dn-Dn	TTCTTTTTAGATGTCGCGAGCTGCG	CACATACAGTTGTTCGGCAGCGCTA	1	7942	9713	TFEB	6934	9999	TCF7L2
DBDNTAG000053	ADDNTAG002134	Dn-Dn	TTCTTTTTAGATGTCGCGAGCTGCG	TTTATTTTTCATTTCATTGAGGATG	1	7942	9713	TFEB	84885	11489	ZDHHC12
DBDNTAG000053	ADDNTAG002137	Dn-Dn	TTCTTTTTAGATGTCGCGAGCTGCG	ATAAGGATTACTACGCACTTGTCTT	16	7942	9713	TFEB	5167	71109	ENPP1
DBDNTAG000053	ADDNTAG002146	Dn-Dn	TTCTTTTTAGATGTCGCGAGCTGCG	AACACACGATCCGTCAACCTTAG	1	7942	9713	TFEB	92906	6535	HNRNPLL
DBDNTAG000053	ADDNTAG002150	Dn-Dn	TTCTTTTTAGATGTCGCGAGCTGCG	ATCACTCAGGTACCTGATCATTTTA	1	7942	9713	TFEB	6289	13116	SAA2
DBDNTAG000053	ADDNTAG002186	Dn-Dn	TTCTTTTTAGATGTCGCGAGCTGCG	GCCCCCCGACCACCGAGCCTGCCC	4	7942	9713	TFEB	27128	12913	CYTH4
DBDNTAG000053	ADDNTAG002190	Dn-Dn	TTCTTTTTAGATGTCGCGAGCTGCG	GCGAAGCAAACTTACGGACTGTTGC	2	7942	9713	TFEB	63908	10921	NAPB
DBDNTAG000053	ADDNTAG002191	Dn-Dn	TTCTTTTTAGATGTCGCGAGCTGCG	CAACGCGGGGTGTACGGTTGACTGA	6	7942	9713	TFEB	60677	11125	CELF6
DBDNTAG000053	ADDNTAG002192	Dn-Dn	TTCTTTTTAGATGTCGCGAGCTGCG	TCATTTAAGCTGGTACCCCGACCCA	10	7942	9713	TFEB	759	8328	CA1
DBDNTAG000053	ADDNTAG002201	Dn-Dn	TTCTTTTTAGATGTCGCGAGCTGCG	TCTACTCCAGAAACTAACGAAAGCA	1	7942	9713	TFEB	4100	311	MAGEA1
DBDNTAG000053	ADDNTAG002219	Dn-Dn	TTCTTTTTAGATGTCGCGAGCTGCG	CAGGCCGCACCACCCCGACCGTGGT	5	7942	9713	TFEB	10574	5995	CCT7
DBDNTAG000053	ADDNTAG002231	Dn-Dn	TTCTTTTTAGATGTCGCGAGCTGCG	AATATGAGTTGTAGCCTGTTAGAAC	5	7942	9713	TFEB	3579	10160	CXCR2
DBDNTAG000053	ADDNTAG002232	Dn-Dn	TTCTTTTTAGATGTCGCGAGCTGCG	ATTCTCCTCGATACTTCATACCCAG	1	7942	9713	TFEB	51318	13006	MRPL35
DBDNTAG000053	ADDNTAG002236	Dn-Dn	TTCTTTTTAGATGTCGCGAGCTGCG	TAGCACATACCTCGAATACTTGACA	2	7942	9713	TFEB	79981	70591	FRMD1
DBDNTAG000053	ADDNTAG002242	Dn-Dn	TTCTTTTTAGATGTCGCGAGCTGCG	ATCTCTGGCGCACAAAAGTGCTGGC	10	7942	9713	TFEB	51530	7186	ZC3HC1
DBDNTAG000053	ADDNTAG002256	Dn-Dn	TTCTTTTTAGATGTCGCGAGCTGCG	GACAACTACGAACGTTAATGATAGC	3	7942	9713	TFEB	56904	6148	SH3GLB2
DBDNTAG000053	ADDNTAG002259	Dn-Dn	TTCTTTTTAGATGTCGCGAGCTGCG	ACTGCTTCCGAAAAATAGTGACAGA	1	7942	9713	TFEB	331	10062	XIAP
DBDNTAG000053	ADDNTAG002268	Dn-Dn	TTCTTTTTAGATGTCGCGAGCTGCG	TAAATTCAACTGGAAGACGATGGCA	1	7942	9713	TFEB	26148	2547	C10orf12
DBDNTAG000053	ADDNTAG002304	Dn-Dn	TTCTTTTTAGATGTCGCGAGCTGCG	AGCCCACGAATTTCCCTTTCACATA	3	7942	9713	TFEB	158427	8768	TSTD2
DBDNTAG000053	ADDNTAG002324	Dn-Dn	TTCTTTTTAGATGTCGCGAGCTGCG	GTTCATACCACCCCGGTACACACCA	8	7942	9713	TFEB	55794	12689	DDX28
DBDNTAG000053	ADDNTAG002335	Dn-Dn	TTCTTTTTAGATGTCGCGAGCTGCG	AGTGCCTGCACTCAACTACCAGAT	3	7942	9713	TFEB	482	54310	ATP1B2
DBDNTAG000053	ADDNTAG002336	Dn-Dn	TTCTTTTTAGATGTCGCGAGCTGCG	GGCCATGCATGAGTGAAAACTTCAC	2	7942	9713	TFEB	6515	2596	SLC2A3
DBDNTAG000053	ADDNTAG002367	Dn-Dn	TTCTTTTTAGATGTCGCGAGCTGCG	GTCCCCTCCGGACCCAGCTGAGGCC	1	7942	9713	TFEB	221	3071	ALDH3B1
DBDNTAG000053	ADDNTAG002376	Dn-Dn	TTCTTTTTAGATGTCGCGAGCTGCG	TAAATTAACCAATCTGTCTGAATGA	2	7942	9713	TFEB	1488	8833	CTBP2
DBDNTAG000053	ADDNTAG002379	Dn-Dn	TTCTTTTTAGATGTCGCGAGCTGCG	TTCATGAGACTTCAGGATCCTCAGC	2	7942	9713	TFEB	57572	72131	DOCK6
DBDNTAG000053	ADDNTAG002389	Dn-Dn	TTCTTTTTAGATGTCGCGAGCTGCG	ACTCCAGACCACATTTGCATCATCA	1	7942	9713	TFEB	64581	9137	DKFZp686L24211
DBDNTAG000053	ADDNTAG002390	Dn-Dn	TTCTTTTTAGATGTCGCGAGCTGCG	AGCAACGCTCATTAATAAATGATAC	2	7942	9713	TFEB	786	53774	CACNG1
DBDNTAG000053	ADDNTAG002412	Dn-Dn	TTCTTTTTAGATGTCGCGAGCTGCG	CGCGCTCCGCTTGCCGCTCCGGTCT	4	7942	9713	TFEB	1990	13904	CELA1
DBDNTAG000053	ADDNTAG002413	Dn-Dn	TTCTTTTTAGATGTCGCGAGCTGCG	ACTACAGTGCTCACTCCAACAATAC	2	7942	9713	TFEB	54480	14801	CHPF2
DBDNTAG000053	ADDNTAG002421	Dn-Dn	TTCTTTTTAGATGTCGCGAGCTGCG	CTGGCCCCTATTTACCATCCTACTA	3	7942	9713	TFEB	9765	8232	ZFYVE16
DBDNTAG000053	ADDNTAG002422	Dn-Dn	TTCTTTTTAGATGTCGCGAGCTGCG	CGCATCCAGCACTTCGAACAAAGGT	4	7942	9713	TFEB	123103	70823	KLHL33
DBDNTAG000053	ADDNTAG002428	Dn-Dn	TTCTTTTTAGATGTCGCGAGCTGCG	ATTCGCTCCGTACCCTCGCCCCCCC	4	7942	9713	TFEB	387496	55005	RASL11A
DBDNTAG000053	ADDNTAG002434	Dn-Dn	TTCTTTTTAGATGTCGCGAGCTGCG	GCACGAGTGAATGCCGATTAAGGCC	2	7942	9713	TFEB	140690	54781	CTCFL
DBDNTAG000053	ADDNTAG002463	Dn-Dn	TTCTTTTTAGATGTCGCGAGCTGCG	CAGATCTTGCAGGCGGAAGGAATTT	1	7942	9713	TFEB	785	71642	CACNB4
DBDNTAG000053	ADDNTAG002471	Dn-Dn	TTCTTTTTAGATGTCGCGAGCTGCG	CAAAAAGTCCGACTGCCGATCAGGT	2	7942	9713	TFEB		13197
DBDNTAG000053	ADDNTAG002478	Dn-Dn	TTCTTTTTAGATGTCGCGAGCTGCG	TCGCTCATCTACTGGCACCCTCTTA	2	7942	9713	TFEB	118672	8511	PSTK
DBDNTAG000053	ADDNTAG002480	Dn-Dn	TTCTTTTTAGATGTCGCGAGCTGCG	CTGCAGGGCTTGATAAAGGCAACTA	3	7942	9713	TFEB	6121	71633	RPE65
DBDNTAG000053	ADDNTAG002482	Dn-Dn	TTCTTTTTAGATGTCGCGAGCTGCG	ATGCAACTAAACCACACCATTCCGC	4	7942	9713	TFEB	5008	7135	OSM
DBDNTAG000053	ADDNTAG002499	Dn-Dn	TTCTTTTTAGATGTCGCGAGCTGCG	TTAAATTTGCACCTATAACGAACAA	6	7942	9713	TFEB	23223	6615	RRP12
DBDNTAG000053	ADDNTAG002501	Dn-Dn	TTCTTTTTAGATGTCGCGAGCTGCG	TAAAGCATTTTAAAAGAACGAGTGA	1	7942	9713	TFEB	10142	14138	AKAP9
DBDNTAG000053	ADDNTAG002517	Dn-Dn	TTCTTTTTAGATGTCGCGAGCTGCG	CCCAACTTATGGATCTACGTCAAGA	1	7942	9713	TFEB	695	53007	BTK
DBDNTAG000053	ADDNTAG002525	Dn-Dn	TTCTTTTTAGATGTCGCGAGCTGCG	TCAATACCGAACACAAAACACGAAA	9	7942	9713	TFEB	5565	11857	PRKAB2
DBDNTAG000053	ADDNTAG002527	Dn-Dn	TTCTTTTTAGATGTCGCGAGCTGCG	CTGGATGTACTTCTCGATTTGATGA	3	7942	9713	TFEB	4878	5718	NPPA
DBDNTAG000053	ADDNTAG002528	Dn-Dn	TTCTTTTTAGATGTCGCGAGCTGCG	AACAAAACCTGTTCTCAAGAGATGA	2	7942	9713	TFEB	4899	1011	NRF1
DBDNTAG000053	ADDNTAG002538	Dn-Dn	TTCTTTTTAGATGTCGCGAGCTGCG	CTTGGTGCCACAGAGGACATGACAT	5	7942	9713	TFEB	6208	544	RPS14
DBDNTAG000053	ADDNTAG002558	Dn-Dn	TTCTTTTTAGATGTCGCGAGCTGCG	CACTTGGCTGGTCTCACCCGTGCGC	3	7942	9713	TFEB	8799	645	PEX11B
DBDNTAG000053	ADDNTAG002567	Dn-Dn	TTCTTTTTAGATGTCGCGAGCTGCG	TCCCGCTCATCAGCTACCCCTTACG	1	7942	9713	TFEB	5155	9318	PDGFB
DBDNTAG000053	ADDNTAG002572	Dn-Dn	TTCTTTTTAGATGTCGCGAGCTGCG	GGCGCAACAAAATCCCAACCGGCAC	1	7942	9713	TFEB	554236	10994
DBDNTAG000053	ADDNTAG002576	Dn-Dn	TTCTTTTTAGATGTCGCGAGCTGCG	TCACAAAGTAAACATAGACTGTTTT	4	7942	9713	TFEB	4300	2161	MLLT3
DBDNTAG000053	ADDNTAG002583	Dn-Dn	TTCTTTTTAGATGTCGCGAGCTGCG	GTGTCTAATAGAAATCCTAACGTAA	1	7942	9713	TFEB	6508	72054	SLC4A3
DBDNTAG000053	ADDNTAG002586	Dn-Dn	TTCTTTTTAGATGTCGCGAGCTGCG	CCACAAATCGGGAGAAATTATTATA	5	7942	9713	TFEB	6224	4632	RPS20
DBDNTAG000053	ADDNTAG002587	Dn-Dn	TTCTTTTTAGATGTCGCGAGCTGCG	ACATAGAAGAATGTCCGCCCTAAT	1	7942	9713	TFEB	339779	10573	PRR30
DBDNTAG000053	ADDNTAG002615	Dn-Dn	TTCTTTTTAGATGTCGCGAGCTGCG	TCGTGGTCAATAAAGAGGACAATAG	4	7942	9713	TFEB	5452	5068	POU2F2
DBDNTAG000053	ADDNTAG002617	Dn-Dn	TTCTTTTTAGATGTCGCGAGCTGCG	ACGGCACGAATACAATGTGAAGGAG	2	7942	9713	TFEB	132612	9390	ADAD1
DBDNTAG000053	ADDNTAG002619	Dn-Dn	TTCTTTTTAGATGTCGCGAGCTGCG	GCGAACGTTCCGCGCTCTGTAGACT	1	7942	9713	TFEB	1081	6285	CGA
DBDNTAG000053	ADDNTAG002632	Dn-Dn	TTCTTTTTAGATGTCGCGAGCTGCG	TGCCCCCCACAGAGTATACCTCATA	4	7942	9713	TFEB	2639	7938	GCDH
DBDNTAG000053	ADDNTAG002637	Dn-Dn	TTCTTTTTAGATGTCGCGAGCTGCG	CCTCATACATTCTCCGCCAGTTCCC	1	7942	9713	TFEB	57568	563	SIPA1L2
DBDNTAG000053	ADDNTAG002640	Dn-Dn	TTCTTTTTAGATGTCGCGAGCTGCG	TGTTCTTGGGTAATATTGACTATAA	1	7942	9713	TFEB	192666	71953	KRT24
DBDNTAG000053	ADDNTAG002642	Dn-Dn	TTCTTTTTAGATGTCGCGAGCTGCG	CGCCTACGTATCGCCCACGTTTGAT	7	7942	9713	TFEB	23126	10876	POGZ
DBDNTAG000053	ADDNTAG002648	Dn-Dn	TTCTTTTTAGATGTCGCGAGCTGCG	TTTGACCTACCCCGAACGCAATGGA	1	7942	9713	TFEB	84193	8806	SETD3
DBDNTAG000053	ADDNTAG002653	Dn-Dn	TTCTTTTTAGATGTCGCGAGCTGCG	CAGCTACGCACCAACCCCTATTCCC	1	7942	9713	TFEB	64928	12298	MRPL14
DBDNTAG000053	ADDNTAG002663	Dn-Dn	TTCTTTTTAGATGTCGCGAGCTGCG	CCAATTGAAAATGCACATAAATTTC	1	7942	9713	TFEB	2898	10247	GRIK2
DBDNTAG000053	ADDNTAG002686	Dn-Dn	TTCTTTTTAGATGTCGCGAGCTGCG	AGCCAAACAACCACCCCTACATCTG	1	7942	9713	TFEB	29844	3331	TFPT
DBDNTAG000053	ADDNTAG002691	Dn-Dn	TTCTTTTTAGATGTCGCGAGCTGCG	GCATCCCCCCGCATCACCTGGCAAT	1	7942	9713	TFEB	79745	1068	CLIP4
DBDNTAG000053	ADDNTAG002696	Dn-Dn	TTCTTTTTAGATGTCGCGAGCTGCG	ATCTGGCGTCGCAATATGCGTACAA	6	7942	9713	TFEB	221074	54160	SLC39A12
DBDNTAG000053	ADDNTAG002710	Dn-Dn	TTCTTTTTAGATGTCGCGAGCTGCG	TGGCGGCGTACTTTTTTCGCAAACT	2	7942	9713	TFEB	27132	8479	CPNE7
DBDNTAG000053	ADDNTAG002732	Dn-Dn	TTCTTTTTAGATGTCGCGAGCTGCG	ACGGCATATCCAAACTTTTTTTGCC	7	7942	9713	TFEB	79165	7646	LENG1
DBDNTAG000053	ADDNTAG002736	Dn-Dn	TTCTTTTTAGATGTCGCGAGCTGCG	TCGTCATTATCTACATGACACTGCG	1	7942	9713	TFEB	10092	13300	ARPC5
DBDNTAG000053	ADDNTAG002739	Dn-Dn	TTCTTTTTAGATGTCGCGAGCTGCG	GCTTAGTTGATGTTATGTTCCATAC	9	7942	9713	TFEB	183	2935	AGT
DBDNTAG000053	ADDNTAG002742	Dn-Dn	TTCTTTTTAGATGTCGCGAGCTGCG	GAGTTATATTTCCTCCCCAAACTTA	1	7942	9713	TFEB	9901	2272	SRGAP3
DBDNTAG000053	ADDNTAG002776	Dn-Dn	TTCTTTTTAGATGTCGCGAGCTGCG	ATGTATTACCCTTCCACAATTCGAC	4	7942	9713	TFEB	84124	11750	ZNF394
DBDNTAG000053	ADDNTAG002784	Dn-Dn	TTCTTTTTAGATGTCGCGAGCTGCG	ACGGCGGCCACCTCTTCATGTATCT	1	7942	9713	TFEB	26099	12289	SZRD1
DBDNTAG000053	ADDNTAG002788	Dn-Dn	TTCTTTTTAGATGTCGCGAGCTGCG	CAGCCCTGCAAAAAAGCCCGATAAT	3	7942	9713	TFEB	92591	71590	ASB16
DBDNTAG000053	ADDNTAG002797	Dn-Dn	TTCTTTTTAGATGTCGCGAGCTGCG	GTCAAACGCACTTCTAATGATTCGG	3	7942	9713	TFEB	25973	6863	PARS2
DBDNTAG000053	ADDNTAG002806	Dn-Dn	TTCTTTTTAGATGTCGCGAGCTGCG	GAGCTCGGACCTGCGGCTCGCGCCA	4	7942	9713	TFEB	64784	72113	CRTC3
DBDNTAG000053	ADDNTAG002812	Dn-Dn	TTCTTTTTAGATGTCGCGAGCTGCG	ACTACATACACCGATAACAGTCCT	5	7942	9713	TFEB	10613	8101	SPFH1
DBDNTAG000053	ADDNTAG002816	Dn-Dn	TTCTTTTTAGATGTCGCGAGCTGCG	AAAACCCTTGCTCTAATGGCGTGTA	5	7942	9713	TFEB	283673	71778
DBDNTAG000053	ADDNTAG002820	Dn-Dn	TTCTTTTTAGATGTCGCGAGCTGCG	GGCAGGACGTTCCCGAAAAGGCTTC	3	7942	9713	TFEB	123355	8759	LRRC28
DBDNTAG000053	ADDNTAG002828	Dn-Dn	TTCTTTTTAGATGTCGCGAGCTGCG	CGTCTACGTCGGGAACCCGGACGAC	3	7942	9713	TFEB	51562	5480	MBIP
DBDNTAG000053	ADDNTAG002830	Dn-Dn	TTCTTTTTAGATGTCGCGAGCTGCG	ACACGGCTCTAAACACCGATCAATA	1	7942	9713	TFEB	55650	3098	PIGV
DBDNTAG000053	ADDNTAG002835	Dn-Dn	TTCTTTTTAGATGTCGCGAGCTGCG	CGAAGTGGACGCCCACAGTTATGAC	6	7942	9713	TFEB	6039	13086	RNASE6
DBDNTAG000053	ADDNTAG002844	Dn-Dn	TTCTTTTTAGATGTCGCGAGCTGCG	GACCCGATGCGACAAATGTGTAGAG	3	7942	9713	TFEB	59343	11350	SENP2
DBDNTAG000053	ADDNTAG002845	Dn-Dn	TTCTTTTTAGATGTCGCGAGCTGCG	GGCGGATTTTCACGCTTACCGCCGC	1	7942	9713	TFEB	10791	12894	VAMP5
DBDNTAG000053	ADDNTAG002848	Dn-Dn	TTCTTTTTAGATGTCGCGAGCTGCG	ATCCGTCGTCCACCGACACCCTCA	2	7942	9713	TFEB	6253	7327	RTN2
DBDNTAG000053	ADDNTAG002850	Dn-Dn	TTCTTTTTAGATGTCGCGAGCTGCG	ATCGACATTACGCGTGCATATAAT	3	7942	9713	TFEB	55195	54249	C14orf105
DBDNTAG000053	ADDNTAG002853	Dn-Dn	TTCTTTTTAGATGTCGCGAGCTGCG	CTTACCAACTGCCTCTGAACTCGCA	3	7942	9713	TFEB	55715	4240	DOK4
DBDNTAG000053	ADDNTAG002871	Dn-Dn	TTCTTTTTAGATGTCGCGAGCTGCG	ATTCGCTATATCTCCTATGTGACTT	1	7942	9713	TFEB	81855	3299	SFXN3
DBDNTAG000053	ADDNTAG002880	Dn-Dn	TTCTTTTTAGATGTCGCGAGCTGCG	TGAGGAGCGATTTAACGTCCATGCA	14	7942	9713	TFEB	23216	10585	TBC1D1
DBDNTAG000053	ADDNTAG002888	Dn-Dn	TTCTTTTTAGATGTCGCGAGCTGCG	CCCTACTTTACTATTTAGAGCCTGA	2	7942	9713	TFEB	7555	157	CNBP
DBDNTAG000053	ADDNTAG002893	Dn-Dn	TTCTTTTTAGATGTCGCGAGCTGCG	CATTTCGAAGTTATACTAATAAAAG	5	7942	9713	TFEB	23351	71126	KHNYN
DBDNTAG000053	ADDNTAG002911	Dn-Dn	TTCTTTTTAGATGTCGCGAGCTGCG	CCCGCAGGCCCAGTCTACACATCGG	1	7942	9713	TFEB	80022	8365
DBDNTAG000053	ADDNTAG002926	Dn-Dn	TTCTTTTTAGATGTCGCGAGCTGCG	CCCCGCGGTCCGGCCCTCAATGATA	2	7942	9713	TFEB	11075	4907	STMN2
DBDNTAG000053	ADDNTAG002943	Dn-Dn	TTCTTTTTAGATGTCGCGAGCTGCG	GATCACACAAAGACCCATGAATAAT	12	7942	9713	TFEB	5564	693	PRKAB1
DBDNTAG000053	ADDNTAG002954	Dn-Dn	TTCTTTTTAGATGTCGCGAGCTGCG	ATTGAAGACATGAGGTAGACGATTA	6	7942	9713	TFEB	5364	56437	PLXNB1
DBDNTAG000053	ADDNTAG002957	Dn-Dn	TTCTTTTTAGATGTCGCGAGCTGCG	TGGCGCCGCCTAGCCCCCTCCTTCA	2	7942	9713	TFEB	3481	5345	IGF2
DBDNTAG000053	ADDNTAG002965	Dn-Dn	TTCTTTTTAGATGTCGCGAGCTGCG	TAAATACTTGCTACCCCCAAAAAAC	4	7942	9713	TFEB	29081	895	METTL5
DBDNTAG000053	ADDNTAG002980	Dn-Dn	TTCTTTTTAGATGTCGCGAGCTGCG	CATCTCAAGCACAACGGTTGAAGGA	6	7942	9713	TFEB	171425	8044	CLYBL
DBDNTAG000053	ADDNTAG002999	Dn-Dn	TTCTTTTTAGATGTCGCGAGCTGCG	CTTGCAACATAGGAAAGAAAACCCT	3	7942	9713	TFEB	6821	71191	SUOX
DBDNTAG000053	ADDNTAG003021	Dn-Dn	TTCTTTTTAGATGTCGCGAGCTGCG	ATAAGATAAAATAATGCGCTAAGAA	1	7942	9713	TFEB	3053	2023	SERPIND1
DBDNTAG000053	ADDNTAG003025	Dn-Dn	TTCTTTTTAGATGTCGCGAGCTGCG	GCTGCCCGCATCCCCGCTGTGCAAC	1	7942	9713	TFEB	150684	13160	COMMD1
DBDNTAG000053	ADDNTAG003029	Dn-Dn	TTCTTTTTAGATGTCGCGAGCTGCG	CTATCCGTCCGTCAACACCCTTGGT	4	7942	9713	TFEB	55757	9673	UGCGL2
DBDNTAG000053	ADDNTAG003030	Dn-Dn	TTCTTTTTAGATGTCGCGAGCTGCG	CCTCAGCCCCAAGTAGCTTTTCCGT	8	7942	9713	TFEB	9122	7490	SLC16A4
DBDNTAG000053	ADDNTAG003031	Dn-Dn	TTCTTTTTAGATGTCGCGAGCTGCG	CGCTCGTGCGGAATAGCGACACAGG	7	7942	9713	TFEB	94101	5492	ORMDL1
DBDNTAG000053	ADDNTAG003037	Dn-Dn	TTCTTTTTAGATGTCGCGAGCTGCG	TGGCCCATGATTCGCCTATTGTACA	5	7942	9713	TFEB	604	53151	BCL6
DBDNTAG000053	ADDNTAG003066	Dn-Dn	TTCTTTTTAGATGTCGCGAGCTGCG	GGGTGTGTCATTGTATTTTTCAAGA	2	7942	9713	TFEB	84545	11049	MRPL43
DBDNTAG000053	ADDNTAG003083	Dn-Dn	TTCTTTTTAGATGTCGCGAGCTGCG	ACAACGGTTGGAGCTGGCTCCTGAC	2	7942	9713	TFEB	123355	8759	LRRC28
DBDNTAG000053	ADDNTAG003085	Dn-Dn	TTCTTTTTAGATGTCGCGAGCTGCG	GGGGCCTATCTCTCCGCACACCGCG	4	7942	9713	TFEB	8649	13119	LAMTOR3
DBDNTAG000053	ADDNTAG003095	Dn-Dn	TTCTTTTTAGATGTCGCGAGCTGCG	GGTCGTCTTGCCGCGCGTTAGGCCC	2	7942	9713	TFEB	1536	10009	CYBB
DBDNTAG000053	ADDNTAG003112	Dn-Dn	TTCTTTTTAGATGTCGCGAGCTGCG	TCTACCACAGCTCCATTCTACGTAT	4	7942	9713	TFEB	2629	2	GBA
DBDNTAG000053	ADDNTAG003133	Dn-Dn	TTCTTTTTAGATGTCGCGAGCTGCG	CCCTGTCCACAGCGAAATTTCATGC	1	7942	9713	TFEB	387496	55005	RASL11A
DBDNTAG000053	ADDNTAG003139	Dn-Dn	TTCTTTTTAGATGTCGCGAGCTGCG	CATCTGTTCTCATCGACACCTAAAC	1	7942	9713	TFEB	8973	7713	CHRNA6
DBDNTAG000053	ADDNTAG003141	Dn-Dn	TTCTTTTTAGATGTCGCGAGCTGCG	TACTCGATGATAAGAAGTTACAAAC	3	7942	9713	TFEB	11022	9967	TDRKH
DBDNTAG000053	ADDNTAG003143	Dn-Dn	TTCTTTTTAGATGTCGCGAGCTGCG	CTACCCACTCTCGACGTACTACGTA	5	7942	9713	TFEB	7157	3774	TP53
DBDNTAG000053	ADDNTAG003146	Dn-Dn	TTCTTTTTAGATGTCGCGAGCTGCG	CAAGCTTTACAACAGAGCTCGTTAG	2	7942	9713	TFEB	7473
DBDNTAG000053	ADDNTAG003150	Dn-Dn	TTCTTTTTAGATGTCGCGAGCTGCG	TTTTCTAACCTCTTACTATCGTCCT	3	7942	9713	TFEB	6285	3757	S100B
DBDNTAG000053	ADDNTAG003160	Dn-Dn	TTCTTTTTAGATGTCGCGAGCTGCG	CTATGAAATCCCCCGACGTGCTAAA	2	7942	9713	TFEB	93986	12845	FOXP2
DBDNTAG000053	ADDNTAG003167	Dn-Dn	TTCTTTTTAGATGTCGCGAGCTGCG	ACGGCGCCGGGGCGATCTTCCGGCC	4	7942	9713	TFEB	400506	72116	KNOP1
DBDNTAG000053	ADDNTAG003168	Dn-Dn	TTCTTTTTAGATGTCGCGAGCTGCG	CCACCGTGGCTTGGTGACTGCCCTA	1	7942	9713	TFEB	2963	3291	GTF2F2
DBDNTAG000053	ADDNTAG003170	Dn-Dn	TTCTTTTTAGATGTCGCGAGCTGCG	TGACTTTAACTATGGGTATGGCGAC	2	7942	9713	TFEB	9402	8327	GRAP2
DBDNTAG000053	ADDNTAG003177	Dn-Dn	TTCTTTTTAGATGTCGCGAGCTGCG	CCATATATTACTCGCGATGGCATTG	1	7942	9713	TFEB	7866	5250	IFRD2
DBDNTAG000053	ADDNTAG003180	Dn-Dn	TTCTTTTTAGATGTCGCGAGCTGCG	TATACCAACGATACGTTCGATTGGT	6	7942	9713	TFEB	6487	11593	ST3GAL3
DBDNTAG000053	ADDNTAG003200	Dn-Dn	TTCTTTTTAGATGTCGCGAGCTGCG	TAGTTCACCGTCCCGGTGCTACTTA	2	7942	9713	TFEB	29992	12916	PILRA
DBDNTAG000053	ADDNTAG003213	Dn-Dn	TTCTTTTTAGATGTCGCGAGCTGCG	AATGAAAGGATCTAACTCCGCGGGG	1	7942	9713	TFEB	752014
DBDNTAG000053	ADDNTAG003219	Dn-Dn	TTCTTTTTAGATGTCGCGAGCTGCG	ACGAAATCATCAGAATAAAGGGACA	2	7942	9713	TFEB	10589	6867	DRAP1
DBDNTAG000053	ADDNTAG003230	Dn-Dn	TTCTTTTTAGATGTCGCGAGCTGCG	CCCCCTTCTCATCCTATTCACGCGA	2	7942	9713	TFEB	259289	54213	TAS2R43
DBDNTAG000053	ADDNTAG003239	Dn-Dn	TTCTTTTTAGATGTCGCGAGCTGCG	CCGCCCCAAGCAACGCAGGAACTCT	3	7942	9713	TFEB	130589	278	GALM
DBDNTAG000053	ADDNTAG003245	Dn-Dn	TTCTTTTTAGATGTCGCGAGCTGCG	TTGACCTGGCAGTAAACTTTCATAG	2	7942	9713	TFEB	7681	13561	MKRN3
DBDNTAG000053	ADDNTAG003249	Dn-Dn	TTCTTTTTAGATGTCGCGAGCTGCG	TCGAACCCAAAAGCCCAAGATTAAC	2	7942	9713	TFEB	339779	10573	PRR30
DBDNTAG000053	ADDNTAG003254	Dn-Dn	TTCTTTTTAGATGTCGCGAGCTGCG	CACCCTGCACTGCGAAGCATTGGCG	1	7942	9713	TFEB	10494	5174	STK25
DBDNTAG000053	ADDNTAG003255	Dn-Dn	TTCTTTTTAGATGTCGCGAGCTGCG	CAGATTCTACTGCGCGACCGCAGT	6	7942	9713	TFEB	4747	10981	NEFL
DBDNTAG000053	ADDNTAG003256	Dn-Dn	TTCTTTTTAGATGTCGCGAGCTGCG	TTCCCAAAGGCCTTTGATTTTTCGG	1	7942	9713	TFEB	7681	13561	MKRN3
DBDNTAG000053	ADDNTAG003260	Dn-Dn	TTCTTTTTAGATGTCGCGAGCTGCG	AGGATACCTATATCGAACGTCCGAA	3	7942	9713	TFEB	144406	1855	WDR66
DBDNTAG000053	ADDNTAG003267	Dn-Dn	TTCTTTTTAGATGTCGCGAGCTGCG	GTCGAACACACGAAGCTTGAATACT	9	7942	9713	TFEB	2263	71073	FGFR2
DBDNTAG000053	ADDNTAG003274	Dn-Dn	TTCTTTTTAGATGTCGCGAGCTGCG	GCATTGGGTTGTACTTGTAAAATCA	2	7942	9713	TFEB	64581	9137	DKFZp686L24211
DBDNTAG000053	ADDNTAG003289	Dn-Dn	TTCTTTTTAGATGTCGCGAGCTGCG	CTAATGCTAATTTCGGGGCGAACGG	1	7942	9713	TFEB	4205	98	MEF2A
DBDNTAG000053	ADDNTAG003299	Dn-Dn	TTCTTTTTAGATGTCGCGAGCTGCG	TTGCTAAGGGCGTGATCACGACACA	7	7942	9713	TFEB	59348	5946	ZNF350
DBDNTAG000053	ADDNTAG003309	Dn-Dn	TTCTTTTTAGATGTCGCGAGCTGCG	GTAAACCCTCACCCCTTACTACGAG	8	7942	9713	TFEB	3982	13840	LIM2
DBDNTAG000053	ADDNTAG003315	Dn-Dn	TTCTTTTTAGATGTCGCGAGCTGCG	CAAAACTGTGTAAATGTGAGCGTGG	7	7942	9713	TFEB	9122	7490	SLC16A4
DBDNTAG000053	ADDNTAG003317	Dn-Dn	TTCTTTTTAGATGTCGCGAGCTGCG	TTAAGGAACCTCTGTATGATACAAG	3	7942	9713	TFEB	8463	5240	TEAD2
DBDNTAG000053	ADDNTAG003321	Dn-Dn	TTCTTTTTAGATGTCGCGAGCTGCG	CGGCGATCCGCAGGCGGCGCAGTAA	1	7942	9713	TFEB	84124	11750	ZNF394
DBDNTAG000053	ADDNTAG003333	Dn-Dn	TTCTTTTTAGATGTCGCGAGCTGCG	TTCTACGCCTAGCCGCTTCGCAACT	10	7942	9713	TFEB	203054	8786	ADCK5
DBDNTAG000053	ADDNTAG003339	Dn-Dn	TTCTTTTTAGATGTCGCGAGCTGCG	AGGACCAGAAAGTAACCCACGTCGT	6	7942	9713	TFEB	5187	9470	PER1
DBDNTAG000053	ADDNTAG003361	Dn-Dn	TTCTTTTTAGATGTCGCGAGCTGCG	ATGATTGCTAACCCGACGGTAAACG	1	7942	9713	TFEB	129401	11490	NUP35
DBDNTAG000053	ADDNTAG003363	Dn-Dn	TTCTTTTTAGATGTCGCGAGCTGCG	AATCTTAACTGGTTAGCCAGCATTT	1	7942	9713	TFEB	5081	56793	PAX7
DBDNTAG000053	ADDNTAG003368	Dn-Dn	TTCTTTTTAGATGTCGCGAGCTGCG	GGACCCTCCGGCTACTGCCGACAAA	6	7942	9713	TFEB	80063	71349	ATF7IP2
DBDNTAG000053	ADDNTAG003380	Dn-Dn	TTCTTTTTAGATGTCGCGAGCTGCG	CACCCTAAGGATACGTGTCTCGCCC	2	7942	9713	TFEB	2553	1064	GABPB1
DBDNTAG000053	ADDNTAG003383	Dn-Dn	TTCTTTTTAGATGTCGCGAGCTGCG	GAAGCAAGGTCCAATGACTGGAGTT	4	7942	9713	TFEB	284076	2303	TTLL6
DBDNTAG000053	ADDNTAG003388	Dn-Dn	TTCTTTTTAGATGTCGCGAGCTGCG	TCCCCCCCCCTTCCAAAGGGGTACT	1	7942	9713	TFEB	27040	7273	LAT
DBDNTAG000053	ADDNTAG003390	Dn-Dn	TTCTTTTTAGATGTCGCGAGCTGCG	ACATGAGATGGTATGCGTGAGAAAC	1	7942	9713	TFEB	85403	10507	EAF1
DBDNTAG000053	ADDNTAG003393	Dn-Dn	TTCTTTTTAGATGTCGCGAGCTGCG	GAACTCAAAAGAAAGCTCAACGTGA	1	7942	9713	TFEB	448834
DBDNTAG000053	ADDNTAG003399	Dn-Dn	TTCTTTTTAGATGTCGCGAGCTGCG	TAAGACTCATACTAGCGACAAGTAC	2	7942	9713	TFEB	284942	6256
DBDNTAG000053	ADDNTAG003404	Dn-Dn	TTCTTTTTAGATGTCGCGAGCTGCG	AGTAATCAAGTATTTTGGATGCTCA	7	7942	9713	TFEB	50837	53704	TAS2R7
DBDNTAG000053	ADDNTAG003441	Dn-Dn	TTCTTTTTAGATGTCGCGAGCTGCG	TTATTTAACCTACATGTCGTGGCGG	10	7942	9713	TFEB	83871	726	RAB34
DBDNTAG000053	ADDNTAG003460	Dn-Dn	TTCTTTTTAGATGTCGCGAGCTGCG	GGTACGGATCACCTTACACGTTGGT	1	7942	9713	TFEB	2799	2627	GNS
DBDNTAG000053	ADDNTAG003467	Dn-Dn	TTCTTTTTAGATGTCGCGAGCTGCG	GCGCTATTGTTACTCACGATGATTT	11	7942	9713	TFEB	10538	9618	BATF
DBDNTAG000053	ADDNTAG003469	Dn-Dn	TTCTTTTTAGATGTCGCGAGCTGCG	GATTGAAAGCTACACGCTGAATATA	1	7942	9713	TFEB	26051	56325	PPP1R16B
DBDNTAG000053	ADDNTAG003470	Dn-Dn	TTCTTTTTAGATGTCGCGAGCTGCG	CATACTCCAAGAGTCTCGACAATAC	3	7942	9713	TFEB	27253	71538	PCDH17
DBDNTAG000053	ADDNTAG003474	Dn-Dn	TTCTTTTTAGATGTCGCGAGCTGCG	CAGGACAACTCCCGTCACATGGACG	8	7942	9713	TFEB	51491	11129	NOP16
DBDNTAG000053	ADDNTAG003481	Dn-Dn	TTCTTTTTAGATGTCGCGAGCTGCG	TCCCCTCTACTTCGGTCCTCTCGCC	2	7942	9713	TFEB	7430	5815	EZR
DBDNTAG000053	ADDNTAG003492	Dn-Dn	TTCTTTTTAGATGTCGCGAGCTGCG	ACCACCCACGAGCACCCCGGCATGG	4	7942	9713	TFEB	9175	53107	MAP3K13
DBDNTAG000053	ADDNTAG003494	Dn-Dn	TTCTTTTTAGATGTCGCGAGCTGCG	ACAGACAAGACGACAGAAATCGTAT	9	7942	9713	TFEB	8668	3841	EIF3I
DBDNTAG000053	ADDNTAG003495	Dn-Dn	TTCTTTTTAGATGTCGCGAGCTGCG	AGGGTGCAACTGATTATCATCGAAC	3	7942	9713	TFEB	1385	3038	CREB1
DBDNTAG000053	ADDNTAG003499	Dn-Dn	TTCTTTTTAGATGTCGCGAGCTGCG	ATGCCCCTCTCCACGAGGCCCCTCC	4	7942	9713	TFEB	10946	2988	SF3A3
DBDNTAG000053	ADDNTAG003501	Dn-Dn	TTCTTTTTAGATGTCGCGAGCTGCG	TAATGAATTCGTCGACTAAGTCTCA	4	7942	9713	TFEB	192666	71953	KRT24
DBDNTAG000053	ADDNTAG003515	Dn-Dn	TTCTTTTTAGATGTCGCGAGCTGCG	ACGAGCACGACCTATTCCACGACAT	2	7942	9713	TFEB	29121	8186	CLEC2D
DBDNTAG000053	ADDNTAG003516	Dn-Dn	TTCTTTTTAGATGTCGCGAGCTGCG	CACACTTTTCCGAAGTTCAAATCTT	3	7942	9713	TFEB	9667	12728	SAFB2
DBDNTAG000053	ADDNTAG003524	Dn-Dn	TTCTTTTTAGATGTCGCGAGCTGCG	CACCGCTACCGGACCTCGGGCGCGT	3	7942	9713	TFEB	4070	6138	TACSTD2
DBDNTAG000053	ADDNTAG003528	Dn-Dn	TTCTTTTTAGATGTCGCGAGCTGCG	GGCGCGCCAACAGTGCGAGCACACA	1	7942	9713	TFEB	55937	13087	APOM
DBDNTAG000053	ADDNTAG003529	Dn-Dn	TTCTTTTTAGATGTCGCGAGCTGCG	GGCTTACTAGGACAATGCGACCCTT	15	7942	9713	TFEB	9654	1428	TTLL4
DBDNTAG000053	ADDNTAG003537	Dn-Dn	TTCTTTTTAGATGTCGCGAGCTGCG	TACACCTAAATAGTACGCATGATAC	1	7942	9713	TFEB	55080	259	TAPBPL
DBDNTAG000053	ADDNTAG003539	Dn-Dn	TTCTTTTTAGATGTCGCGAGCTGCG	GTCTGCAGCCTGGACTGTCGTTACA	3	7942	9713	TFEB	401296	54982
DBDNTAG000053	ADDNTAG003558	Dn-Dn	TTCTTTTTAGATGTCGCGAGCTGCG	TTCGAGTATCGGAGTACACGGTAGT	2	7942	9713	TFEB	199221	8114	DZIP1L
DBDNTAG000053	ADDNTAG003560	Dn-Dn	TTCTTTTTAGATGTCGCGAGCTGCG	ACTGATATGGCGGGCGTACACGACG	1	7942	9713	TFEB	59349	4623	KLHL12
DBDNTAG000053	ADDNTAG003567	Dn-Dn	TTCTTTTTAGATGTCGCGAGCTGCG	TTCAGGGTTCAAAAGATGTTCCCCC	5	7942	9713	TFEB	5502	1290	PPP1R1A
DBDNTAG000053	ADDNTAG003568	Dn-Dn	TTCTTTTTAGATGTCGCGAGCTGCG	CTTTGAAGGCTTTAGTTAGGCCACA	4	7942	9713	TFEB	3043	5808	HBB
DBDNTAG000053	ADDNTAG003569	Dn-Dn	TTCTTTTTAGATGTCGCGAGCTGCG	TATGCTAACGCCATCTACTTGTGGT	3	7942	9713	TFEB	54535	53053	CCHCR1
DBDNTAG000053	ADDNTAG003578	Dn-Dn	TTCTTTTTAGATGTCGCGAGCTGCG	GAACTGGCCTTCGTCCAAAACAAAA	6	7942	9713	TFEB	55665	2934	URGCP
DBDNTAG000053	ADDNTAG003597	Dn-Dn	TTCTTTTTAGATGTCGCGAGCTGCG	AACTATGTTTCAGATAAATATTGAT	20	7942	9713	TFEB	56658	1957	TRIM39
DBDNTAG000053	ADDNTAG003611	Dn-Dn	TTCTTTTTAGATGTCGCGAGCTGCG	GCCCTATATCCTTGCTAGATGCTTC	1	7942	9713	TFEB	221786	9435	FAM200A
DBDNTAG000053	ADDNTAG003635	Dn-Dn	TTCTTTTTAGATGTCGCGAGCTGCG	AGCCTGGCTATGTCCACGGGAATAG	2	7942	9713	TFEB	4637	5974	MYL6
DBDNTAG000053	ADDNTAG003654	Dn-Dn	TTCTTTTTAGATGTCGCGAGCTGCG	ATACTCCGATAAAACTAGCCTAGAC	2	7942	9713	TFEB	115361	71298	GBP4
DBDNTAG000053	ADDNTAG003660	Dn-Dn	TTCTTTTTAGATGTCGCGAGCTGCG	AGCAGGTTCCACTTGACGAATTAAA	3	7942	9713	TFEB	51503	11254	CWC15
DBDNTAG000053	ADDNTAG003661	Dn-Dn	TTCTTTTTAGATGTCGCGAGCTGCG	CTAGATGTAGATCCAACAGTCATCA	8	7942	9713	TFEB	835	3197	hCG_20684
DBDNTAG000053	ADDNTAG003673	Dn-Dn	TTCTTTTTAGATGTCGCGAGCTGCG	AGAAGAATCCTATCTCTTATCCATC	2	7942	9713	TFEB	348235	12915	SKA2
DBDNTAG000053	ADDNTAG003691	Dn-Dn	TTCTTTTTAGATGTCGCGAGCTGCG	TTCCGACATGTAATCGGACAGTTTT	1	7942	9713	TFEB	8693	2338	GALNT4
DBDNTAG000053	ADDNTAG003692	Dn-Dn	TTCTTTTTAGATGTCGCGAGCTGCG	ACTACACTATCCATCCCCCCCAGTT	4	7942	9713	TFEB	57733	13189	GBA3
DBDNTAG000053	ADDNTAG003693	Dn-Dn	TTCTTTTTAGATGTCGCGAGCTGCG	ATTAGTATTCAATTCCGAAAGAAGA	1	7942	9713	TFEB	10002	11340	NR2E3
DBDNTAG000053	ADDNTAG003695	Dn-Dn	TTCTTTTTAGATGTCGCGAGCTGCG	CACCGGAGCCCCTCTGCGCTAACCG	3	7942	9713	TFEB	7178	6	TPT1
DBDNTAG000053	ADDNTAG003706	Dn-Dn	TTCTTTTTAGATGTCGCGAGCTGCG	GACGGGATGTGAAGCAATCCCGCTA	4	7942	9713	TFEB	11030	3504	RBPMS
DBDNTAG000053	ADDNTAG003727	Dn-Dn	TTCTTTTTAGATGTCGCGAGCTGCG	TGACACCATTGCCCGACCTCGTGAG	12	7942	9713	TFEB	375	2439	ARF1
DBDNTAG000053	ADDNTAG003732	Dn-Dn	TTCTTTTTAGATGTCGCGAGCTGCG	CGTCCGAAGAAAACGTTAGAGCACG	6	7942	9713	TFEB	9050	9428	PSTPIP2
DBDNTAG000053	ADDNTAG003746	Dn-Dn	TTCTTTTTAGATGTCGCGAGCTGCG	ATATGCGGGATTAGATGCGAACCCC	1	7942	9713	TFEB	11117	8967	EMILIN1
DBDNTAG000053	ADDNTAG003748	Dn-Dn	TTCTTTTTAGATGTCGCGAGCTGCG	CCGAGATGTTTAAAGCAAGCGTTTT	2	7942	9713	TFEB	84456	10868	L3MBTL3
DBDNTAG000053	ADDNTAG003759	Dn-Dn	TTCTTTTTAGATGTCGCGAGCTGCG	TCACACAGGAGCGTGCAATAAAGCT	3	7942	9713	TFEB	26333	54098	OR7A17
DBDNTAG000053	ADDNTAG003762	Dn-Dn	TTCTTTTTAGATGTCGCGAGCTGCG	TCCTTCCGCGTCCTGACAAGACCCC	2	7942	9713	TFEB	4174	19	MCM5
DBDNTAG000053	ADDNTAG003766	Dn-Dn	TTCTTTTTAGATGTCGCGAGCTGCG	GTCGGTACGGATTGTTCAGAGCTTT	1	7942	9713	TFEB	153222	11288	CREBRF
DBDNTAG000053	ADDNTAG003794	Dn-Dn	TTCTTTTTAGATGTCGCGAGCTGCG	ACCCCTCCCTTCTGCCGACCTCTCT	1	7942	9713	TFEB	55165	4717	CEP55
DBDNTAG000053	ADDNTAG003798	Dn-Dn	TTCTTTTTAGATGTCGCGAGCTGCG	CCCGGTCAATTTCACCCAAGTAAAT	3	7942	9713	TFEB	5364	56437	PLXNB1
DBDNTAG000053	ADDNTAG003799	Dn-Dn	TTCTTTTTAGATGTCGCGAGCTGCG	AAACATGCCGTGTTGCGCGCCGTCC	1	7942	9713	TFEB	92906	6535	HNRNPLL
DBDNTAG000053	ADDNTAG003818	Dn-Dn	TTCTTTTTAGATGTCGCGAGCTGCG	CTCGCCATGTAATACCGTCCCTCAC	5	7942	9713	TFEB	729480
DBDNTAG000053	ADDNTAG003820	Dn-Dn	TTCTTTTTAGATGTCGCGAGCTGCG	CGGGTTGTTGAGATCCGTATGTCTC	2	7942	9713	TFEB	131034	6508	CPNE4
DBDNTAG000053	ADDNTAG003822	Dn-Dn	TTCTTTTTAGATGTCGCGAGCTGCG	ATCCTTCCCTCCAGCCAAATATGTC	6	7942	9713	TFEB	3628	469	INPP1
DBDNTAG000053	ADDNTAG003825	Dn-Dn	TTCTTTTTAGATGTCGCGAGCTGCG	AATTCGGCAAACCGAGTTATGGGGA	2	7942	9713	TFEB	64783	4975	RBM15
DBDNTAG000053	ADDNTAG003831	Dn-Dn	TTCTTTTTAGATGTCGCGAGCTGCG	AAGAGCCGCCACTCCCTAAGAGTCT	1	7942	9713	TFEB	149095	14276	DCST1
DBDNTAG000053	ADDNTAG003861	Dn-Dn	TTCTTTTTAGATGTCGCGAGCTGCG	ACTAGCAAAAATCAATATAATGGA	2	7942	9713	TFEB	83417	56797	FCRL4
DBDNTAG000053	ADDNTAG003862	Dn-Dn	TTCTTTTTAGATGTCGCGAGCTGCG	TGCCACCGCCCCGAAGGAATCCTCA	3	7942	9713	TFEB	26502	401	NARF
DBDNTAG000053	ADDNTAG003863	Dn-Dn	TTCTTTTTAGATGTCGCGAGCTGCG	ACCGATACTCTAACGTTAACTACAA	2	7942	9713	TFEB	55599	3040	RNPC3
DBDNTAG000053	ADDNTAG003873	Dn-Dn	TTCTTTTTAGATGTCGCGAGCTGCG	AACTAAGGCAGATGGTATCGACATC	1	7942	9713	TFEB	51545	3626	ZNF581
DBDNTAG000053	ADDNTAG003878	Dn-Dn	TTCTTTTTAGATGTCGCGAGCTGCG	TATTAGTCACGTCCAATGCTACAAT	9	7942	9713	TFEB	59338	6102	PLEKHA1
DBDNTAG000053	ADDNTAG003929	Dn-Dn	TTCTTTTTAGATGTCGCGAGCTGCG	AAAAGGCACGCCAGCTTCTCCTGTG	7	7942	9713	TFEB	653	8330	BMP5
DBDNTAG000053	ADDNTAG003931	Dn-Dn	TTCTTTTTAGATGTCGCGAGCTGCG	CCTCAGGCTGCCCTCCAATGAACAG	1	7942	9713	TFEB	79707	53525	NOL9
DBDNTAG000053	ADDNTAG003937	Dn-Dn	TTCTTTTTAGATGTCGCGAGCTGCG	GGGGTTGTTTCCGAAAAATTGGGA	5	7942	9713	TFEB	80052	71863
DBDNTAG000053	ADDNTAG003973	Dn-Dn	TTCTTTTTAGATGTCGCGAGCTGCG	CCCATTTGCCATACGCCCTGGCCGA	4	7942	9713	TFEB	84456	10868	L3MBTL3
DBDNTAG000053	ADDNTAG003988	Dn-Dn	TTCTTTTTAGATGTCGCGAGCTGCG	CTATCCTCTGTTTATCGATCTACCG	1	7942	9713	TFEB	51065	5640	RPS27L
DBDNTAG000053	ADDNTAG003996	Dn-Dn	TTCTTTTTAGATGTCGCGAGCTGCG	ACACAAGCCGCCCGAACATTCAGGC	2	7942	9713	TFEB	8939	5135	FUBP3
DBDNTAG000053	ADDNTAG003997	Dn-Dn	TTCTTTTTAGATGTCGCGAGCTGCG	TCGTTTTCCAAGAAGTATGACCCCC	1	7942	9713	TFEB	318	4276	NUDT2
DBDNTAG000053	ADDNTAG004007	Dn-Dn	TTCTTTTTAGATGTCGCGAGCTGCG	CGACTACAGACGTGCTTACTTGGAA	7	7942	9713	TFEB	6396	4052	SEC13
DBDNTAG000053	ADDNTAG004008	Dn-Dn	TTCTTTTTAGATGTCGCGAGCTGCG	CCTCTGACGTAACCGCGTAAGACTG	1	7942	9713	TFEB	1081	6285	CGA
DBDNTAG000053	ADDNTAG004017	Dn-Dn	TTCTTTTTAGATGTCGCGAGCTGCG	TTCTCATACGCCAATGCGCGTTGCC	3	7942	9713	TFEB	91452	9758	ACBD5
DBDNTAG000053	ADDNTAG004037	Dn-Dn	TTCTTTTTAGATGTCGCGAGCTGCG	ACGAACTTTAATGTACAATCCAGCG	2	7942	9713	TFEB	3109	2556	HLA-DMB
DBDNTAG000053	ADDNTAG004045	Dn-Dn	TTCTTTTTAGATGTCGCGAGCTGCG	AACAATTCTACTATGGGGGGAGATT	6	7942	9713	TFEB	3106	979	HLA-B
DBDNTAG000053	ADDNTAG004051	Dn-Dn	TTCTTTTTAGATGTCGCGAGCTGCG	AAGGCCATACGAACGGCTGTTGATA	1	7942	9713	TFEB	7203	5319	CCT3
DBDNTAG000053	ADDNTAG004060	Dn-Dn	TTCTTTTTAGATGTCGCGAGCTGCG	TTCTCGACTTTTTTTTCTTTCATCTA	1	7942	9713	TFEB	29127	10088	RACGAP1
DBDNTAG000053	ADDNTAG004067	Dn-Dn	TTCTTTTTAGATGTCGCGAGCTGCG	GGCATCGCCACGCCGTTACGTCCTG	3	7942	9713	TFEB	27306	13076	HPGDS
DBDNTAG000053	ADDNTAG004068	Dn-Dn	TTCTTTTTAGATGTCGCGAGCTGCG	CCGTGGCCGGTCTTAGCCCCGAGCT	1	7942	9713	TFEB	55324	6034	ABCF3
DBDNTAG000053	ADDNTAG004078	Dn-Dn	TTCTTTTTAGATGTCGCGAGCTGCG	AGAAAGCGCGATCACGGGACATTGC	2	7942	9713	TFEB	27177	71832	IL36B
DBDNTAG000053	ADDNTAG004084	Dn-Dn	TTCTTTTTAGATGTCGCGAGCTGCG	TACACCCGACAATTGACTAGGAAAT	1	7942	9713	TFEB	5824	3171	PEX19
DBDNTAG000053	ADDNTAG004102	Dn-Dn	TTCTTTTTAGATGTCGCGAGCTGCG	AGTGCCCCTCCCGCTCTGAGTGTGG	1	7942	9713	TFEB	3105	2789	HLA-A
DBDNTAG000053	ADDNTAG004104	Dn-Dn	TTCTTTTTAGATGTCGCGAGCTGCG	TACCATTATTTAACATGAATCCTCG	2	7942	9713	TFEB	6584	7154	SLC22A5
DBDNTAG000053	ADDNTAG004107	Dn-Dn	TTCTTTTTAGATGTCGCGAGCTGCG	GTTTGACGTGCGCTTCCCCACCGAT	2	7942	9713	TFEB	2277	8353	FIGF
DBDNTAG000053	ADDNTAG004141	Dn-Dn	TTCTTTTTAGATGTCGCGAGCTGCG	ACAGCTGAACGCCCTTACCAATGGC	2	7942	9713	TFEB	10978	3959	CLP1
DBDNTAG000053	ADDNTAG004144	Dn-Dn	TTCTTTTTAGATGTCGCGAGCTGCG	CAACCGAGAATCGGGAAATATTTTC	6	7942	9713	TFEB	56891	13142	LGALS14
DBDNTAG000053	ADDNTAG004147	Dn-Dn	TTCTTTTTAGATGTCGCGAGCTGCG	CCCAGCACCGCCTGTGGCCTGTCAA	2	7942	9713	TFEB	219902	2480	TMEM136
DBDNTAG000053	ADDNTAG004183	Dn-Dn	TTCTTTTTAGATGTCGCGAGCTGCG	ATGAAGGATACGTATTTTCCAAACC	2	7942	9713	TFEB	1019	4019	CDK4
DBDNTAG000053	ADDNTAG004193	Dn-Dn	TTCTTTTTAGATGTCGCGAGCTGCG	GGCTGCAAGGCCTTGGCCTGAAACA	3	7942	9713	TFEB	5562	10350	PRKAA1
DBDNTAG000053	ADDNTAG004203	Dn-Dn	TTCTTTTTAGATGTCGCGAGCTGCG	CCAACTTAAGTGACCCTTTCTGAAC	5	7942	9713	TFEB	203054	8786	ADCK5
DBDNTAG000053	ADDNTAG004206	Dn-Dn	TTCTTTTTAGATGTCGCGAGCTGCG	TATCATTCGAGATGTCATTTGCTGG	16	7942	9713	TFEB	6934	9999	TCF7L2
DBDNTAG000053	ADDNTAG004216	Dn-Dn	TTCTTTTTAGATGTCGCGAGCTGCG	CGTACTAGCAGTTCTCTACTTTATA	5	7942	9713	TFEB	64170	5439	CARD9
DBDNTAG000053	ADDNTAG004223	Dn-Dn	TTCTTTTTAGATGTCGCGAGCTGCG	TCATCAGCACCGATTTTAGTAGTTA	8	7942	9713	TFEB	8170	52862	SLC14A2
DBDNTAG000053	ADDNTAG004225	Dn-Dn	TTCTTTTTAGATGTCGCGAGCTGCG	GCCCCGGCTGAGCTTTCCGGCCGGG	1	7942	9713	TFEB	283673	71778
DBDNTAG000053	ADDNTAG004227	Dn-Dn	TTCTTTTTAGATGTCGCGAGCTGCG	TGACTGAAAGCTGTCTATACTGAAG	2	7942	9713	TFEB	3579	10160	CXCR2
DBDNTAG000053	ADDNTAG004256	Dn-Dn	TTCTTTTTAGATGTCGCGAGCTGCG	CAAAGCTTATCTACGCGTCAAAACA	3	7942	9713	TFEB	27334	11760	P2RY10
DBDNTAG000053	ADDNTAG004264	Dn-Dn	TTCTTTTTAGATGTCGCGAGCTGCG	GGACTCTGGTACCGCTGCCTCGGAA	7	7942	9713	TFEB	140609
DBDNTAG000053	ADDNTAG004272	Dn-Dn	TTCTTTTTAGATGTCGCGAGCTGCG	CTGCTCGTCACTTAGAAATCCACT	1	7942	9713	TFEB	3358	72085	HTR2C
DBDNTAG000053	ADDNTAG004273	Dn-Dn	TTCTTTTTAGATGTCGCGAGCTGCG	ACTGCGAAGCTTTATGAATGCTCAG	2	7942	9713	TFEB	775	70327	CACNA1C
DBDNTAG000053	ADDNTAG004280	Dn-Dn	TTCTTTTTAGATGTCGCGAGCTGCG	CCGCTTCCTTGATTAGAATTCCCAC	3	7942	9713	TFEB	5308	6983	PITX2
DBDNTAG000053	ADDNTAG004286	Dn-Dn	TTCTTTTTAGATGTCGCGAGCTGCG	GCAAGTGATTTGATGGTCGACCCTC	3	7942	9713	TFEB	169166	2216	SNX31
DBDNTAG000053	ADDNTAG004294	Dn-Dn	TTCTTTTTAGATGTCGCGAGCTGCG	ATCTAGTTGCGTAATGGTTAGAATC	2	7942	9713	TFEB	2132	6892	EXT2
DBDNTAG000053	ADDNTAG004298	Dn-Dn	TTCTTTTTAGATGTCGCGAGCTGCG	CCCGTCTAAAGGCCACGAGGACGTA	10	7942	9713	TFEB	3492	12271
DBDNTAG000053	ADDNTAG004304	Dn-Dn	TTCTTTTTAGATGTCGCGAGCTGCG	CACTCACGCGTACGCCTGACGACGG	2	7942	9713	TFEB	5147	5126	PDE6D
DBDNTAG000053	ADDNTAG004319	Dn-Dn	TTCTTTTTAGATGTCGCGAGCTGCG	CGGCTTCAGCGCGTATTCACAATAA	1	7942	9713	TFEB	79616	6642	CCNJL
DBDNTAG000053	ADDNTAG004325	Dn-Dn	TTCTTTTTAGATGTCGCGAGCTGCG	GCGGGTTCAGTGCGTACCGCTTTCA	17	7942	9713	TFEB	5970	9032	RELA
DBDNTAG000053	ADDNTAG004338	Dn-Dn	TTCTTTTTAGATGTCGCGAGCTGCG	GGGCAAGGACTATCAAATGAAACTA	8	7942	9713	TFEB	29920	430	PYCR2
DBDNTAG000053	ADDNTAG004344	Dn-Dn	TTCTTTTTAGATGTCGCGAGCTGCG	GCCGCTAATATCGCACACTCTGGTA	1	7942	9713	TFEB	7409	6612	VAV1
DBDNTAG000053	ADDNTAG004345	Dn-Dn	TTCTTTTTAGATGTCGCGAGCTGCG	ACTTCCCGCCTGACTAGAAAACACA	1	7942	9713	TFEB	8560	946	DEGS1
DBDNTAG000053	ADDNTAG004352	Dn-Dn	TTCTTTTTAGATGTCGCGAGCTGCG	ACCCCCACGCACCCCCTCGCTCCCA	2	7942	9713	TFEB	10933	4430	MORF4L1
DBDNTAG000053	ADDNTAG004353	Dn-Dn	TTCTTTTTAGATGTCGCGAGCTGCG	GGACTACCAAGGAGTAAAATTTGCG	3	7942	9713	TFEB	55165	4717	CEP55
DBDNTAG000053	ADDNTAG004355	Dn-Dn	TTCTTTTTAGATGTCGCGAGCTGCG	TATCGGCGCTTGGCGTCCGCTCGCA	8	7942	9713	TFEB	2263	71073	FGFR2
DBDNTAG000053	ADDNTAG004366	Dn-Dn	TTCTTTTTAGATGTCGCGAGCTGCG	GACTCCCGCCCACTTACGTTTATAC	1	7942	9713	TFEB	5711	7647	PSMD5
DBDNTAG000053	ADDNTAG004373	Dn-Dn	TTCTTTTTAGATGTCGCGAGCTGCG	GCGAGACTGCCCGTCAAACGTGCGG	1	7942	9713	TFEB	10620	10878	ARID3B
DBDNTAG000053	ADDNTAG004383	Dn-Dn	TTCTTTTTAGATGTCGCGAGCTGCG	CCCTGCTACGTCCAACTAGGAAAAA	3	7942	9713	TFEB	23193	71204	GANAB
DBDNTAG000053	ADDNTAG004385	Dn-Dn	TTCTTTTTAGATGTCGCGAGCTGCG	TCGGCTGGACAGCAGTATCCAGTTT	4	7942	9713	TFEB	51512	4962	GTSE1
DBDNTAG000053	ADDNTAG004415	Dn-Dn	TTCTTTTTAGATGTCGCGAGCTGCG	CCGTTTTCACAGAGGACACCGCGAA	3	7942	9713	TFEB	26240	1846	FAM50B
DBDNTAG000053	ADDNTAG004418	Dn-Dn	TTCTTTTTAGATGTCGCGAGCTGCG	CGCGACAGTCCTATCGTACAACTAC	5	7942	9713	TFEB	2885	8010	GRB2
DBDNTAG000053	ADDNTAG004426	Dn-Dn	TTCTTTTTAGATGTCGCGAGCTGCG	TGCATCAGATACGATATCCTAATGA	1	7942	9713	TFEB	3502	12772
DBDNTAG000053	ADDNTAG004427	Dn-Dn	TTCTTTTTAGATGTCGCGAGCTGCG	CCACCAAGTATTCTTTGCCGTTAGA	1	7942	9713	TFEB	6039	13086	RNASE6
DBDNTAG000053	ADDNTAG004430	Dn-Dn	TTCTTTTTAGATGTCGCGAGCTGCG	CGACATCCTCCACGGTTGAAACCGC	2	7942	9713	TFEB	51065	5640	RPS27L
DBDNTAG000053	ADDNTAG004448	Dn-Dn	TTCTTTTTAGATGTCGCGAGCTGCG	CTCTACCGGATATGCTCACCGTCCA	2	7942	9713	TFEB	89874	53584	SLC25A21
DBDNTAG000053	ADDNTAG004457	Dn-Dn	TTCTTTTTAGATGTCGCGAGCTGCG	CTCTACGCCACTGATCGTCAGACCA	3	7942	9713	TFEB	6794	5410	STK11
DBDNTAG000053	ADDNTAG004461	Dn-Dn	TTCTTTTTAGATGTCGCGAGCTGCG	TTGTGTCAGTTCAGTGTTGAGGCGA	2	7942	9713	TFEB	1645	3065	AKR1C1
DBDNTAG000053	ADDNTAG004465	Dn-Dn	TTCTTTTTAGATGTCGCGAGCTGCG	GAAAGAAGAAAATTCGTGTTTTATT	2	7942	9713	TFEB	5708	3862	PSMD2
DBDNTAG000053	ADDNTAG004472	Dn-Dn	TTCTTTTTAGATGTCGCGAGCTGCG	CCATATGCAGTTAGTCACCTTTCAT	6	7942	9713	TFEB	10758	4171	TRAF3IP2
DBDNTAG000053	ADDNTAG004533	Dn-Dn	TTCTTTTTAGATGTCGCGAGCTGCG	CCCCTTCTCGATGTTTCCCGTCGCG	3	7942	9713	TFEB	10485
DBDNTAG000053	ADDNTAG004545	Dn-Dn	TTCTTTTTAGATGTCGCGAGCTGCG	CTAGTTACACATCTTCACTTATAAA	3	7942	9713	TFEB	64943	6398	NT5DC2
DBDNTAG000053	ADDNTAG004549	Dn-Dn	TTCTTTTTAGATGTCGCGAGCTGCG	AGGACGGGCAAGTTGTTGAACTTAG	1	7942	9713	TFEB	598	5989	BCL2L1
DBDNTAG000053	ADDNTAG004560	Dn-Dn	TTCTTTTTAGATGTCGCGAGCTGCG	AGAACTTATTTACAAGCATAGAGTA	1	7942	9713	TFEB	6553	72053	SLC9A5
DBDNTAG000053	ADDNTAG004561	Dn-Dn	TTCTTTTTAGATGTCGCGAGCTGCG	CAGTTTACGAGCCGTCATCGACAAT	4	7942	9713	TFEB	254428	70731	SLC41A1
DBDNTAG000053	ADDNTAG004572	Dn-Dn	TTCTTTTTAGATGTCGCGAGCTGCG	CGCTAATAGCAGCTTGGAAGCTCCT	1	7942	9713	TFEB	55790	10883	CSGALNACT1
DBDNTAG000053	ADDNTAG004581	Dn-Dn	TTCTTTTTAGATGTCGCGAGCTGCG	CCCTCGCCTACACCTAAGCACCCTG	6	7942	9713	TFEB	29802	13129	VPREB3
DBDNTAG000053	ADDNTAG004584	Dn-Dn	TTCTTTTTAGATGTCGCGAGCTGCG	TCGACGTATTAAAACTACGTGAATA	7	7942	9713	TFEB	112942	6801	CFAP36
DBDNTAG000053	ADDNTAG004589	Dn-Dn	TTCTTTTTAGATGTCGCGAGCTGCG	TGTATCATACAAATATCAAAACCAG	8	7942	9713	TFEB	6039	13086	RNASE6
DBDNTAG000053	ADDNTAG004595	Dn-Dn	TTCTTTTTAGATGTCGCGAGCTGCG	GGTTATGCGAACCTGGGACACCCCG	2	7942	9713	TFEB	11027	7749	LILRA2
DBDNTAG000053	ADDNTAG004605	Dn-Dn	TTCTTTTTAGATGTCGCGAGCTGCG	TAACGAGCGGGAGGCAAGTACAAAA	3	7942	9713	TFEB	54461	6616	FBXW5
DBDNTAG000053	ADDNTAG004606	Dn-Dn	TTCTTTTTAGATGTCGCGAGCTGCG	CCTGCGTCCGGTGATCGCTTCATGA	1	7942	9713	TFEB	29115	5269	SAP30BP
DBDNTAG000053	ADDNTAG004611	Dn-Dn	TTCTTTTTAGATGTCGCGAGCTGCG	CGTGTCTAATTGCGATATAACCAGA	2	7942	9713	TFEB	613266	72070
DBDNTAG000053	ADDNTAG004615	Dn-Dn	TTCTTTTTAGATGTCGCGAGCTGCG	TAACTGCCCGTGGAGCAAAAGCAAA	2	7942	9713	TFEB	11030	3504	RBPMS
DBDNTAG000053	ADDNTAG004623	Dn-Dn	TTCTTTTTAGATGTCGCGAGCTGCG	AACGAATCGACCACTTAGAGCGCAG	1	7942	9713	TFEB	11091	3721	WDR5
DBDNTAG000053	ADDNTAG004624	Dn-Dn	TTCTTTTTAGATGTCGCGAGCTGCG	TCCACTTCCGCGACACGTTCAGCCC	3	7942	9713	TFEB	60314	8091	C12orf10
DBDNTAG000053	ADDNTAG004625	Dn-Dn	TTCTTTTTAGATGTCGCGAGCTGCG	GACCTAGAGACACCGCGTTAGACGG	3	7942	9713	TFEB	8439	11234	NSMAF
DBDNTAG000053	ADDNTAG004644	Dn-Dn	TTCTTTTTAGATGTCGCGAGCTGCG	ATGCGTGAGCAGCAAGCGTGTTGTC	1	7942	9713	TFEB	2277	8353	FIGF
DBDNTAG000053	ADDNTAG004652	Dn-Dn	TTCTTTTTAGATGTCGCGAGCTGCG	CCACCAAATAAGAGCAACGACAGTA	12	7942	9713	TFEB	162540	1610	SPPL2C
DBDNTAG000053	ADDNTAG004654	Dn-Dn	TTCTTTTTAGATGTCGCGAGCTGCG	CTGAATTAAAAACTGTATTTAAACG	10	7942	9713	TFEB	1508	358	CTSB
DBDNTAG000053	ADDNTAG004664	Dn-Dn	TTCTTTTTAGATGTCGCGAGCTGCG	AACCGGGCGACAAGGTCATTCATAT	2	7942	9713	TFEB	9896	10525	FIG4
DBDNTAG000053	ADDNTAG004679	Dn-Dn	TTCTTTTTAGATGTCGCGAGCTGCG	GTGTCTCACCTTACCATACGCGTGC	5	7942	9713	TFEB	5783	70300	PTPN13
DBDNTAG000053	ADDNTAG004683	Dn-Dn	TTCTTTTTAGATGTCGCGAGCTGCG	CCCCGTTTTAAATCGATTGTGTGGA	1	7942	9713	TFEB	23281	9746	MTUS2
DBDNTAG000053	ADDNTAG004690	Dn-Dn	TTCTTTTTAGATGTCGCGAGCTGCG	CGGCAAAGCCGACCTGCTCATACAC	2	7942	9713	TFEB	2262	10263	GPC5
DBDNTAG000053	ADDNTAG004699	Dn-Dn	TTCTTTTTAGATGTCGCGAGCTGCG	ACCACAGTGACCGGTAGTTTGTTAA	3	7942	9713	TFEB	10579	70302	TACC2
DBDNTAG000053	ADDNTAG004709	Dn-Dn	TTCTTTTTAGATGTCGCGAGCTGCG	CTGGGACGAACTACGTAGCCAAAGC	3	7942	9713	TFEB	6829	12443	SUPT5H
DBDNTAG000053	ADDNTAG004716	Dn-Dn	TTCTTTTTAGATGTCGCGAGCTGCG	AAAAAGAGATACATGCACGACAAGT	3	7942	9713	TFEB	89874	53584	SLC25A21
DBDNTAG000053	ADDNTAG004718	Dn-Dn	TTCTTTTTAGATGTCGCGAGCTGCG	TCGCTTATGCACGGTCACAAGCCCC	1	7942	9713	TFEB	54842	11707	MFSD6
DBDNTAG000053	ADDNTAG004719	Dn-Dn	TTCTTTTTAGATGTCGCGAGCTGCG	AGGCCCTCATACAACTCTTTGCAGG	1	7942	9713	TFEB	207	5348	AKT1
DBDNTAG000053	ADDNTAG004737	Dn-Dn	TTCTTTTTAGATGTCGCGAGCTGCG	TCTGCCGAAGGTAGATTACCCCTAG	1	7942	9713	TFEB	4589	8366	MUC7
DBDNTAG000053	ADDNTAG004750	Dn-Dn	TTCTTTTTAGATGTCGCGAGCTGCG	CTGCAGTGCTACAACTTTACAAATC	1	7942	9713	TFEB	1124	72004	CHN2
DBDNTAG000053	ADDNTAG004753	Dn-Dn	TTCTTTTTAGATGTCGCGAGCTGCG	AGCCTCACAGCTCAGATCCCTGTTT	1	7942	9713	TFEB	219749	2074	ZNF25
DBDNTAG000053	ADDNTAG004761	Dn-Dn	TTCTTTTTAGATGTCGCGAGCTGCG	CCCTTCTTGTCCCACTCACCTAAAA	6	7942	9713	TFEB	5894	732	RAF1
DBDNTAG000053	ADDNTAG004774	Dn-Dn	TTCTTTTTAGATGTCGCGAGCTGCG	AGTCTATGTTAACGACTGTAAAGAG	2	7942	9713	TFEB	79005	3364	SCNM1
DBDNTAG000053	ADDNTAG004775	Dn-Dn	TTCTTTTTAGATGTCGCGAGCTGCG	TAATAACCAATGCGCTAACAGCTTA	8	7942	9713	TFEB	284004	9651	HEXDC
DBDNTAG000053	ADDNTAG004788	Dn-Dn	TTCTTTTTAGATGTCGCGAGCTGCG	ACATTTAATCAAAAGCTAATATGAG	2	7942	9713	TFEB	1645	3065	AKR1C1
DBDNTAG000053	ADDNTAG004793	Dn-Dn	TTCTTTTTAGATGTCGCGAGCTGCG	TCCGTTACCCGCTCTGCCTTGATTG	5	7942	9713	TFEB	183	2935	AGT
DBDNTAG000053	ADDNTAG004795	Dn-Dn	TTCTTTTTAGATGTCGCGAGCTGCG	GAGCCCTGACACCCCCTGAACTTAA	3	7942	9713	TFEB	372	71645	ARCN1
DBDNTAG000053	ADDNTAG004796	Dn-Dn	TTCTTTTTAGATGTCGCGAGCTGCG	GGGAGCGGTCCCCTGCGACAAACGG	7	7942	9713	TFEB	23223	6615	RRP12
DBDNTAG000053	ADDNTAG004800	Dn-Dn	TTCTTTTTAGATGTCGCGAGCTGCG	TTCGCATATGAGTGGCACGTTAAGG	4	7942	9713	TFEB	118672	8511	PSTK
DBDNTAG000053	ADDNTAG004810	Dn-Dn	TTCTTTTTAGATGTCGCGAGCTGCG	TTTCACCGAGCAATGGTTTGCGGAC	5	7942	9713	TFEB	29844	3331	TFPT
DBDNTAG000053	ADDNTAG004822	Dn-Dn	TTCTTTTTAGATGTCGCGAGCTGCG	ATATCGACTTCATAGGAAGACAGAC	1	7942	9713	TFEB	10076	72039	PTPRU
DBDNTAG000053	ADDNTAG004829	Dn-Dn	TTCTTTTTAGATGTCGCGAGCTGCG	GAAGAAACGAGACCATCAGACGAAA	1	7942	9713	TFEB	8464	11528	SUPT3H
DBDNTAG000053	ADDNTAG004832	Dn-Dn	TTCTTTTTAGATGTCGCGAGCTGCG	TTCTGCAAATGAAGTTTGCGAGTCC	4	7942	9713	TFEB	2919	540	CXCL1
DBDNTAG000053	ADDNTAG004847	Dn-Dn	TTCTTTTTAGATGTCGCGAGCTGCG	TACTGTCAAGACTTAACCCATAT	2	7942	9713	TFEB	163175	70566	LGI4
DBDNTAG000053	ADDNTAG004859	Dn-Dn	TTCTTTTTAGATGTCGCGAGCTGCG	CCCTGCATGCCGTACATACAGCGAC	2	7942	9713	TFEB	153328	8282	SLC25A48
DBDNTAG000053	ADDNTAG004862	Dn-Dn	TTCTTTTTAGATGTCGCGAGCTGCG	ACTCGCAACCGCGACGAAAGGTCAT	1	7942	9713	TFEB	1645	3065	AKR1C1
DBDNTAG000053	ADDNTAG004866	Dn-Dn	TTCTTTTTAGATGTCGCGAGCTGCG	CCTTGCCGTGGATGCTCAAGTATAT	6	7942	9713	TFEB	10636	7105	RGS14
DBDNTAG000053	ADDNTAG004878	Dn-Dn	TTCTTTTTAGATGTCGCGAGCTGCG	ATCTTGTTTTCCACAAAGTAGCAAG	4	7942	9713	TFEB	7073	71334	TIAL1
DBDNTAG000053	ADDNTAG004891	Dn-Dn	TTCTTTTTAGATGTCGCGAGCTGCG	TACTTCCTCCACCTTCCTAGTGGCT	1	7942	9713	TFEB	23286
DBDNTAG000053	ADDNTAG004902	Dn-Dn	TTCTTTTTAGATGTCGCGAGCTGCG	TGTGGCTGAATGTCATTTTTCTGTG	11	7942	9713	TFEB	3481	5345	IGF2
DBDNTAG000053	ADDNTAG004930	Dn-Dn	TTCTTTTTAGATGTCGCGAGCTGCG	CCAATGCAGTACACCCCTATTTTCAT	7	7942	9713	TFEB	79345	54186	OR51B2
DBDNTAG000053	ADDNTAG004935	Dn-Dn	TTCTTTTTAGATGTCGCGAGCTGCG	GAATTGATCTACCAGCACTATTCGG	2	7942	9713	TFEB	51440	1235	HPCAL4
DBDNTAG000053	ADDNTAG004942	Dn-Dn	TTCTTTTTAGATGTCGCGAGCTGCG	CCACCCCTAGTCCCCTCTCACACTA	6	7942	9713	TFEB	59349	4623	KLHL12
DBDNTAG000053	ADDNTAG004959	Dn-Dn	TTCTTTTTAGATGTCGCGAGCTGCG	CCGGCCGGATCTTACCTTCCTAGGA	1	7942	9713	TFEB	81850	70025	KRTAP1-3
DBDNTAG000053	ADDNTAG004960	Dn-Dn	TTCTTTTTAGATGTCGCGAGCTGCG	TGGGCAATGTTCATATATCGTGTAT	7	7942	9713	TFEB	3957	12112	LGALS2
DBDNTAG000053	ADDNTAG004968	Dn-Dn	TTCTTTTTAGATGTCGCGAGCTGCG	TGTCCTCCTCCTTGCTCTTCTAGTC	5	7942	9713	TFEB	114609	9750	TIRAP
DBDNTAG000053	ADDNTAG004969	Dn-Dn	TTCTTTTTAGATGTCGCGAGCTGCG	ACTGTCCTCAGGCAATAGCGATCGA	2	7942	9713	TFEB	558	8367	AXL
DBDNTAG000053	ADDNTAG004975	Dn-Dn	TTCTTTTTAGATGTCGCGAGCTGCG	ATCCGAAGTAAGATAATGCATGCGT	2	7942	9713	TFEB	23286
DBDNTAG000053	ADDNTAG004977	Dn-Dn	TTCTTTTTAGATGTCGCGAGCTGCG	ACCACGTCACAGTCTATCAGATGTC	66	7942	9713	TFEB	5534	8316	PPP3R1
DBDNTAG000053	ADDNTAG004984	Dn-Dn	TTCTTTTTAGATGTCGCGAGCTGCG	TTTTACTCCGCCGATCCCGTGATAG	1	7942	9713	TFEB	2248	53883	FGF3
DBDNTAG000053	ADDNTAG004990	Dn-Dn	TTCTTTTTAGATGTCGCGAGCTGCG	AGGTGATATGACTAAATATTAACA	1	7942	9713	TFEB	4632	5471	MYL1
DBDNTAG000053	ADDNTAG005004	Dn-Dn	TTCTTTTTAGATGTCGCGAGCTGCG	GTTCCTACAACCCTGCGATGGCACT	1	7942	9713	TFEB	23092	14545	ARHGAP26
DBDNTAG000053	ADDNTAG005006	Dn-Dn	TTCTTTTTAGATGTCGCGAGCTGCG	GCACCCTATGCCACCAAAGGTTGAT	1	7942	9713	TFEB	10002	11340	NR2E3
DBDNTAG000053	ADDNTAG005021	Dn-Dn	TTCTTTTTAGATGTCGCGAGCTGCG	TGTTCACTGACCGTATGTGTCCAAT	3	7942	9713	TFEB	10579	70302	TACC2
DBDNTAG000053	ADDNTAG005031	Dn-Dn	TTCTTTTTAGATGTCGCGAGCTGCG	CAAAAATCCGGACAACCCTCCTGCA	2	7942	9713	TFEB	91452	9758	ACBD5
DBDNTAG000053	ADDNTAG005037	Dn-Dn	TTCTTTTTAGATGTCGCGAGCTGCG	GGATGTAAATCACCCTATCATAAAT	1	7942	9713	TFEB	1508	358	CTSB
DBDNTAG000053	ADDNTAG005044	Dn-Dn	TTCTTTTTAGATGTCGCGAGCTGCG	TTGGAGCGGCATCAAGAGCGGATGG	5	7942	9713	TFEB	29883	4525	CNOT7
DBDNTAG000053	ADDNTAG005068	Dn-Dn	TTCTTTTTAGATGTCGCGAGCTGCG	GGCTCCTGATCTTAGCGGGCATCAA	3	7942	9713	TFEB	6117	752	RPA1
DBDNTAG000053	ADDNTAG005081	Dn-Dn	TTCTTTTTAGATGTCGCGAGCTGCG	GCCAGTTGCGGGACGCGCAACACCT	2	7942	9713	TFEB	55138	11110	FAM90A1
DBDNTAG000053	ADDNTAG005085	Dn-Dn	TTCTTTTTAGATGTCGCGAGCTGCG	CTCCTAAATCTAGGCGCCATCACCG	5	7942	9713	TFEB	84450	10540	ZNF512
DBDNTAG000053	ADDNTAG005088	Dn-Dn	TTCTTTTTAGATGTCGCGAGCTGCG	ATGACATCCGCTCACAATGGTAGTT	2	7942	9713	TFEB	114609	9750	TIRAP
DBDNTAG000053	ADDNTAG005092	Dn-Dn	TTCTTTTTAGATGTCGCGAGCTGCG	CGTTCTTCGCTGGGCCTCGACGCCTCTGTCCG	1	7942	9713	TFEB	93426	9395	SYCE1
DBDNTAG000053	ADDNTAG005100	Dn-Dn	TTCTTTTTAGATGTCGCGAGCTGCG	CCCGTATTATTGTTTAAACGACAGT	2	7942	9713	TFEB	222487	14795	GPR97
DBDNTAG000053	ADDNTAG005104	Dn-Dn	TTCTTTTTAGATGTCGCGAGCTGCG	ACTCCCCCCCGCCTCCCACAGCCAC	4	7942	9713	TFEB	120526	12399	DNAJC24
DBDNTAG000053	ADDNTAG005109	Dn-Dn	TTCTTTTTAGATGTCGCGAGCTGCG	CAGACGGCGGTCCGTGGGAGCTCCG	7	7942	9713	TFEB	5936	9996	RBM4
DBDNTAG000053	ADDNTAG005112	Dn-Dn	TTCTTTTTAGATGTCGCGAGCTGCG	TCGTGTCGCTACCTCCGGCGCCCCC	1	7942	9713	TFEB	4696	12185	NDUFA3
DBDNTAG000053	ADDNTAG005113	Dn-Dn	TTCTTTTTAGATGTCGCGAGCTGCG	TCCCACCCAAAGGCAATTCCCAAGG	6	7942	9713	TFEB	2262	10263	GPC5
DBDNTAG000053	ADDNTAG005141	Dn-Dn	TTCTTTTTAGATGTCGCGAGCTGCG	GCGACATGCAGTTCATGGTCAGGCC	3	7942	9713	TFEB	10817	2917	FRS3
DBDNTAG000053	ADDNTAG005149	Dn-Dn	TTCTTTTTAGATGTCGCGAGCTGCG	ACCGTCCCCTCCCCTCTCCTTCTGC	6	7942	9713	TFEB	65061	11154	CDK15
DBDNTAG000053	ADDNTAG005169	Dn-Dn	TTCTTTTTAGATGTCGCGAGCTGCG	GGGAGGCCCCTTCCACAGCTAGTCG	3	7942	9713	TFEB	3178	3975	HNRNPA1
DBDNTAG000053	ADDNTAG005172	Dn-Dn	TTCTTTTTAGATGTCGCGAGCTGCG	CGATCACCTTGTTTCCCTTTCATTA	1	7942	9713	TFEB	4878	5718	NPPA
DBDNTAG000053	ADDNTAG005188	Dn-Dn	TTCTTTTTAGATGTCGCGAGCTGCG	CAAGTGCCCAGAGCACCATCAACCG	6	7942	9713	TFEB	129401	11490	NUP35
DBDNTAG000053	ADDNTAG005194	Dn-Dn	TTCTTTTTAGATGTCGCGAGCTGCG	ATAACTCTCTTGTCCCCGGATAATG	1	7942	9713	TFEB	120526	12399	DNAJC24
DBDNTAG000053	ADDNTAG005195	Dn-Dn	TTCTTTTTAGATGTCGCGAGCTGCG	AGGGGTCTTTATCATGCTAACTATA	1	7942	9713	TFEB	7745	55846	ZKSCAN8
DBDNTAG000053	ADDNTAG005200	Dn-Dn	TTCTTTTTAGATGTCGCGAGCTGCG	GAGCTTAATCTTACCACCCGTTCAA	5	7942	9713	TFEB	2531	4770	KDSR
DBDNTAG000053	ADDNTAG005202	Dn-Dn	TTCTTTTTAGATGTCGCGAGCTGCG	CAGCATACTATCCTCATAACATTTG	8	7942	9713	TFEB	440200	55080
DBDNTAG000053	ADDNTAG005204	Dn-Dn	TTCTTTTTAGATGTCGCGAGCTGCG	GAGAAAGCCTGTAACCTTAACGCCG	1	7942	9713	TFEB	54882	8872	ANKHD1
DBDNTAG000053	ADDNTAG005207	Dn-Dn	TTCTTTTTAGATGTCGCGAGCTGCG	CGGTGTTACCCACTTTTAGCACAGA	18	7942	9713	TFEB	59349	4623	KLHL12
DBDNTAG000053	ADDNTAG005213	Dn-Dn	TTCTTTTTAGATGTCGCGAGCTGCG	CCTGCGATCGTTCATATCCATAATG	3	7942	9713	TFEB	83851	14125	SYT16
DBDNTAG000053	ADDNTAG005215	Dn-Dn	TTCTTTTTAGATGTCGCGAGCTGCG	CCCTTACCCACAACTAGATAAAAAC	1	7942	9713	TFEB	29126	13856	CD274
DBDNTAG000053	ADDNTAG005218	Dn-Dn	TTCTTTTTAGATGTCGCGAGCTGCG	TTAACTTGACTACCGCAAAACGCAG	2	7942	9713	TFEB	605	53866	BCL7A
DBDNTAG000053	ADDNTAG005222	Dn-Dn	TTCTTTTTAGATGTCGCGAGCTGCG	TAATGATATATACGATAAAACCGTG	2	7942	9713	TFEB	8976	10576	WASL
DBDNTAG000053	ADDNTAG005224	Dn-Dn	TTCTTTTTAGATGTCGCGAGCTGCG	CTTCGCCACCTACACCGGCGGCCTC	2	7942	9713	TFEB	55422	6496	DKFZp686L0787
DBDNTAG000053	ADDNTAG005226	Dn-Dn	TTCTTTTTAGATGTCGCGAGCTGCG	GGATCAGAACAACTGTCGGACCCGG	1	7942	9713	TFEB	284403	7773	WDR62
DBDNTAG000053	ADDNTAG005227	Dn-Dn	TTCTTTTTAGATGTCGCGAGCTGCG	GAAGGGCTAATGTAGAGTCGATGCC	1	7942	9713	TFEB	6253	7327	RTN2
DBDNTAG000053	ADDNTAG005228	Dn-Dn	TTCTTTTTAGATGTCGCGAGCTGCG	GTGTTACGATCAGTGGAGCCCAGGT	1	7942	9713	TFEB	48	807	ACO1
DBDNTAG000053	ADDNTAG005231	Dn-Dn	TTCTTTTTAGATGTCGCGAGCTGCG	AGAGTCCAACAGTGAGTGCAAAGGC	5	7942	9713	TFEB	8644	5842	AKR1C3
DBDNTAG000053	ADDNTAG005232	Dn-Dn	TTCTTTTTAGATGTCGCGAGCTGCG	ACCGATACTTGGGATTGCACACAAA	3	7942	9713	TFEB	27086	8945	FOXP1
DBDNTAG000053	ADDNTAG005254	Dn-Dn	TTCTTTTTAGATGTCGCGAGCTGCG	CGGACAGTTGTCACATGAGACTCCA	6	7942	9713	TFEB	6827	4185	SUPT4H1
DBDNTAG000053	ADDNTAG005255	Dn-Dn	TTCTTTTTAGATGTCGCGAGCTGCG	ATAGGATGATCCTTAAAAACACGGC	1	7942	9713	TFEB	9735	72156	KNTC1
DBDNTAG000053	ADDNTAG005256	Dn-Dn	TTCTTTTTAGATGTCGCGAGCTGCG	TCACTGCTGATACCAGGTTAGTCAC	11	7942	9713	TFEB	7690	11184	ZNF131
DBDNTAG000053	ADDNTAG005282	Dn-Dn	TTCTTTTTAGATGTCGCGAGCTGCG	CATTCCAAGGAGGAAATGACAATGG	2	7942	9713	TFEB	1445	71469	CSK
DBDNTAG000053	ADDNTAG005287	Dn-Dn	TTCTTTTTAGATGTCGCGAGCTGCG	CTGATACTGAGGGCGCACAATGTAC	1	7942	9713	TFEB	349149
DBDNTAG000053	ADDNTAG005311	Dn-Dn	TTCTTTTTAGATGTCGCGAGCTGCG	AATGCTAGGTTTTTCCCTCAACGCC	5	7942	9713	TFEB	3190	4706	HNRNPK
DBDNTAG000053	ADDNTAG005315	Dn-Dn	TTCTTTTTAGATGTCGCGAGCTGCG	GCACAGCATCCACAATCTTTTAAAT	2	7942	9713	TFEB	353324	54438	SPATA12
DBDNTAG000053	ADDNTAG005316	Dn-Dn	TTCTTTTTAGATGTCGCGAGCTGCG	GTATGCCGATATCGTATATTCTGGC	3	7942	9713	TFEB	23326	56075	USP22
DBDNTAG000053	ADDNTAG005320	Dn-Dn	TTCTTTTTAGATGTCGCGAGCTGCG	TTACCCTTACTAATCAAACATGCCC	2	7942	9713	TFEB	8031	2434	NCOA4
DBDNTAG000053	ADDNTAG005325	Dn-Dn	TTCTTTTTAGATGTCGCGAGCTGCG	CTTGTAGAACAAGAGTAACTGCCTA	1	7942	9713	TFEB	23678	1003	DKFZp781N0293
DBDNTAG000053	ADDNTAG005350	Dn-Dn	TTCTTTTTAGATGTCGCGAGCTGCG	TATTATAGCCAGTTCAGTCACGTGC	5	7942	9713	TFEB	605	53866	BCL7A
DBDNTAG000053	ADDNTAG005358	Dn-Dn	TTCTTTTTAGATGTCGCGAGCTGCG	CAAGTAAGAAGGGAGTATCAAGTTC	1	7942	9713	TFEB	1026	3192	CDKN1A
DBDNTAG000053	ADDNTAG005363	Dn-Dn	TTCTTTTTAGATGTCGCGAGCTGCG	CCTCTCACGCAACCTGCCCTCAGGT	1	7942	9713	TFEB	54815	6923	GATAD2A
DBDNTAG000053	ADDNTAG005380	Dn-Dn	TTCTTTTTAGATGTCGCGAGCTGCG	CGCTCCCCGACTCCGACAGATCTTC	2	7942	9713	TFEB	6716	53559	SRD5A2
DBDNTAG000053	ADDNTAG005400	Dn-Dn	TTCTTTTTAGATGTCGCGAGCTGCG	GCTCTTAGGCGGTACATTATTGGAG	3	7942	9713	TFEB	56891	13142	LGALS14
DBDNTAG000053	ADDNTAG005401	Dn-Dn	TTCTTTTTAGATGTCGCGAGCTGCG	CTGAATCCTCGAGAGGGTTGGGGAA	2	7942	9713	TFEB	27183	11412	VPS4A
DBDNTAG000053	ADDNTAG005407	Dn-Dn	TTCTTTTTAGATGTCGCGAGCTGCG	AGGCTCGCATACTGGGATCTCTTGT	5	7942	9713	TFEB	7439	2492	BEST1
DBDNTAG000053	ADDNTAG005410	Dn-Dn	TTCTTTTTAGATGTCGCGAGCTGCG	AGCCTACGCTTCCACTGCCCAGCTA	1	7942	9713	TFEB	222643	8470	MUXA
DBDNTAG000053	ADDNTAG005420	Dn-Dn	TTCTTTTTAGATGTCGCGAGCTGCG	CGGGCGCTCGCAGAGCCTACTCACG	1	7942	9713	TFEB	1500	392	CTNND1
DBDNTAG000053	ADDNTAG005472	Dn-Dn	TTCTTTTTAGATGTCGCGAGCTGCG	GAGCTCCCTACATATTCTCACATAA	3	7942	9713	TFEB	151188	2022	ARL6IP6
DBDNTAG000053	ADDNTAG005476	Dn-Dn	TTCTTTTTAGATGTCGCGAGCTGCG	CTTAGGCCCAAGTCCGACCCAGCTC	2	7942	9713	TFEB	401296	54982
DBDNTAG000053	ADDNTAG005483	Dn-Dn	TTCTTTTTAGATGTCGCGAGCTGCG	TGATATATTCGATAAGACACGTTCA	6	7942	9713	TFEB	8301	71440	PICALM
DBDNTAG000053	ADDNTAG005499	Dn-Dn	TTCTTTTTAGATGTCGCGAGCTGCG	GCCAAAGGCCGACTACATTAAAACA	4	7942	9713	TFEB	8292	71612	COLQ
DBDNTAG000053	ADDNTAG005516	Dn-Dn	TTCTTTTTAGATGTCGCGAGCTGCG	CTAATGTTTGGGCCGTACCACTTAA	1	7942	9713	TFEB	4068	13022	SH2D1A
DBDNTAG000053	ADDNTAG005524	Dn-Dn	TTCTTTTTAGATGTCGCGAGCTGCG	CCAGGGGGATTGAATAACACCGATG	19	7942	9713	TFEB	222643	8470	MUXA
DBDNTAG000053	ADDNTAG005534	Dn-Dn	TTCTTTTTAGATGTCGCGAGCTGCG	GCTTGTTCAATTTTACTCAAGCGCT	3	7942	9713	TFEB	2122	13861	EVI1
DBDNTAG000053	ADDNTAG005535	Dn-Dn	TTCTTTTTAGATGTCGCGAGCTGCG	GATGCCTTTATACAGTTATCCCCAT	2	7942	9713	TFEB	117157	12269	SH2D1B
DBDNTAG000053	ADDNTAG005537	Dn-Dn	TTCTTTTTAGATGTCGCGAGCTGCG	CTTATTTACAATCAAATCAAAACTA	1	7942	9713	TFEB	4176	6643	MCM7
DBDNTAG000053	ADDNTAG005538	Dn-Dn	TTCTTTTTAGATGTCGCGAGCTGCG	TGTCCTACAACAACGTGAAAAAAAA	1	7942	9713	TFEB	3015	12839	H2AFZ
DBDNTAG000053	ADDNTAG005547	Dn-Dn	TTCTTTTTAGATGTCGCGAGCTGCG	ATGGTATGCTGGCCGGACCCGCACA	1	7942	9713	TFEB	84240	9994	ZCCHC9
DBDNTAG000053	ADDNTAG005559	Dn-Dn	TTCTTTTTAGATGTCGCGAGCTGCG	TCTCGAAGTTGAGCTGATTAACAAC	1	7942	9713	TFEB	79635	10997	CCDC121
DBDNTAG000053	ADDNTAG005568	Dn-Dn	TTCTTTTTAGATGTCGCGAGCTGCG	TTCCTCATTGATCCCAAAACAATCG	4	7942	9713	TFEB	10613	8101	SPFH1
DBDNTAG000053	ADDNTAG005617	Dn-Dn	TTCTTTTTAGATGTCGCGAGCTGCG	TACAGAGGACACATATATACTTACA	1	7942	9713	TFEB	60680	9550	CELF5
DBDNTAG000053	ADDNTAG005619	Dn-Dn	TTCTTTTTAGATGTCGCGAGCTGCG	CTCTGCCGCTTACCTGGGTTCTCC	1	7942	9713	TFEB	23126	10876	POGZ
DBDNTAG000053	ADDNTAG005627	Dn-Dn	TTCTTTTTAGATGTCGCGAGCTGCG	ACAGTATCCCCACGAAATTATAATT	1	7942	9713	TFEB	10938	71880	EHD1
DBDNTAG000053	ADDNTAG005645	Dn-Dn	TTCTTTTTAGATGTCGCGAGCTGCG	AATGAAGGGGGTGCTCTCAAGACGA	4	7942	9713	TFEB	5376	7323	PMP22
DBDNTAG000053	ADDNTAG005649	Dn-Dn	TTCTTTTTAGATGTCGCGAGCTGCG	CATTACCATGCGTTGTCCGCCACAA	2	7942	9713	TFEB	11091	3721	WDR5
DBDNTAG000053	ADDNTAG005665	Dn-Dn	TTCTTTTTAGATGTCGCGAGCTGCG	TGAACTTTAGCGAGCCCTTACTTAG	1	7942	9713	TFEB	286499	53675	FAM133A
DBDNTAG000053	ADDNTAG005668	Dn-Dn	TTCTTTTTAGATGTCGCGAGCTGCG	CCGTCTAAGCGAAGGACAGAAAGAG	10	7942	9713	TFEB	84263	4287	HSDL2
DBDNTAG000053	ADDNTAG005669	Dn-Dn	TTCTTTTTAGATGTCGCGAGCTGCG	CGTCCCGGACCCACAGTTCTCACAA	1	7942	9713	TFEB	1627	3370	DBN1
DBDNTAG000053	ADDNTAG005671	Dn-Dn	TTCTTTTTAGATGTCGCGAGCTGCG	AGCCACGTGAACGAATTTGCCAAAA	5	7942	9713	TFEB	10238	1840	DCAF7
DBDNTAG000053	ADDNTAG005680	Dn-Dn	TTCTTTTTAGATGTCGCGAGCTGCG	AATCTGCGTGGAGTCTCATCACTAA	4	7942	9713	TFEB	10817	2917	FRS3
DBDNTAG000053	ADDNTAG005708	Dn-Dn	TTCTTTTTAGATGTCGCGAGCTGCG	GACGATAATGTGAACCTACCCTAAG	3	7942	9713	TFEB	7188	2239	TRAF5
DBDNTAG000053	ADDNTAG005709	Dn-Dn	TTCTTTTTAGATGTCGCGAGCTGCG	TAACTTACTTATGGCGTAAATGGCG	1	7942	9713	TFEB	23429	1644	RYBP
DBDNTAG000053	ADDNTAG005730	Dn-Dn	TTCTTTTTAGATGTCGCGAGCTGCG	CCCACATGCCGCTAGCCTACTAGAT	1	7942	9713	TFEB	11332	5944	ACOT7
DBDNTAG000053	ADDNTAG005731	Dn-Dn	TTCTTTTTAGATGTCGCGAGCTGCG	CGGCTCAAGACTACACCAATTGGGG	3	7942	9713	TFEB	124961	53255	ZFP3
DBDNTAG000053	ADDNTAG005738	Dn-Dn	TTCTTTTTAGATGTCGCGAGCTGCG	CACCTTTTCCGCCACTCTATACTCG	13	7942	9713	TFEB	56605	10340	ERO1LB
DBDNTAG000053	ADDNTAG005745	Dn-Dn	TTCTTTTTAGATGTCGCGAGCTGCG	TCTTGACAATTAAAATCATGATACC	5	7942	9713	TFEB	149499	9869	LRRC71
DBDNTAG000053	ADDNTAG005759	Dn-Dn	TTCTTTTTAGATGTCGCGAGCTGCG	CATCGCACTGAGCTCGCCCCCCCCA	1	7942	9713	TFEB	6500	6671	SKP1
DBDNTAG000053	ADDNTAG005768	Dn-Dn	TTCTTTTTAGATGTCGCGAGCTGCG	CACAACTACGCTCAGACGACAATT	5	7942	9713	TFEB	2782	2786	GNB1
DBDNTAG000053	ADDNTAG005770	Dn-Dn	TTCTTTTTAGATGTCGCGAGCTGCG	TTACTCCGCTGCAGCCACACCATTG	2	7942	9713	TFEB	8795	2710	TNFRSF10B
DBDNTAG000053	ADDNTAG005771	Dn-Dn	TTCTTTTTAGATGTCGCGAGCTGCG	CTCTCAAGCAACTCGTTTAACACTA	1	7942	9713	TFEB	977	6007	CD151
DBDNTAG000053	ADDNTAG005780	Dn-Dn	TTCTTTTTAGATGTCGCGAGCTGCG	CCGCCTAGAACCTTTGTGGACCTAA	5	7942	9713	TFEB	51013	1684	EXOSC1
DBDNTAG000053	ADDNTAG005782	Dn-Dn	TTCTTTTTAGATGTCGCGAGCTGCG	ATCCTCCTCTGTTTTAGATTACGTG	3	7942	9713	TFEB	6629	10033	SNRPB2
DBDNTAG000053	ADDNTAG005783	Dn-Dn	TTCTTTTTAGATGTCGCGAGCTGCG	GTCGACATCTGAAGATCCAAATAGA	1	7942	9713	TFEB	148738	12873	HFE2
DBDNTAG000053	ADDNTAG005785	Dn-Dn	TTCTTTTTAGATGTCGCGAGCTGCG	AAGCTTATATCAGTAAGCGTGCCGA	18	7942	9713	TFEB	51596	4584	CUTA
DBDNTAG000053	ADDNTAG005786	Dn-Dn	TTCTTTTTAGATGTCGCGAGCTGCG	CACTATTGAAGACAATGCTAGCGGT	1	7942	9713	TFEB	64785	4758	GINS3
DBDNTAG000053	ADDNTAG005789	Dn-Dn	TTCTTTTTAGATGTCGCGAGCTGCG	ACACTTCTACCCAAAACCTCCATCT	1	7942	9713	TFEB	148738	12873	HFE2
DBDNTAG000053	ADDNTAG005794	Dn-Dn	TTCTTTTTAGATGTCGCGAGCTGCG	CGGTGCCAGCCAGTCACGCGTGATG	1	7942	9713	TFEB	6955	8439
DBDNTAG000053	ADDNTAG005795	Dn-Dn	TTCTTTTTAGATGTCGCGAGCTGCG	TCGACAGCGTTCGCGAGCAAACGAT	1	7942	9713	TFEB	8743	10053	TNFSF10
DBDNTAG000053	ADDNTAG005798	Dn-Dn	TTCTTTTTAGATGTCGCGAGCTGCG	CCTCTTTCCCAGGCTCCCGTTCATT	2	7942	9713	TFEB	83417	56797	FCRL4
DBDNTAG000053	ADDNTAG005801	Dn-Dn	TTCTTTTTAGATGTCGCGAGCTGCG	TCAGCTCTCTCCCTCCCACGCACCG	1	7942	9713	TFEB	84263	4287	HSDL2
DBDNTAG000053	ADDNTAG005804	Dn-Dn	TTCTTTTTAGATGTCGCGAGCTGCG	CGGTTCCAGAGACCCATTGGCTCGT	5	7942	9713	TFEB	28619	70976
DBDNTAG000053	ADDNTAG005808	Dn-Dn	TTCTTTTTAGATGTCGCGAGCTGCG	AAGAGACGAACATGTAGCTTACTGG	1	7942	9713	TFEB	4781	2723	NFIB
DBDNTAG000053	ADDNTAG005816	Dn-Dn	TTCTTTTTAGATGTCGCGAGCTGCG	CGATCAGGACTCTCAACAAACACAC	3	7942	9713	TFEB	5747	1682	PTK2
DBDNTAG000053	ADDNTAG005827	Dn-Dn	TTCTTTTTAGATGTCGCGAGCTGCG	CCGGAATCAGAATCCGGAAGTTTAT	1	7942	9713	TFEB	9530	10352	BAG4
DBDNTAG000053	ADDNTAG005839	Dn-Dn	TTCTTTTTAGATGTCGCGAGCTGCG	CCATTGGGCTCTTACCCAATGACGC	2	7942	9713	TFEB	2131	3419	EXT1
DBDNTAG000053	ADDNTAG005842	Dn-Dn	TTCTTTTTAGATGTCGCGAGCTGCG	CAACAACGGTCATCGCTGATGGCTC	1	7942	9713	TFEB	6542	53813	SLC7A2
DBDNTAG000053	ADDNTAG005854	Dn-Dn	TTCTTTTTAGATGTCGCGAGCTGCG	ACCACTTAGGATAGCTGTTGTGTAG	1	7942	9713	TFEB	126626	8205	GABPB2
DBDNTAG000053	ADDNTAG005856	Dn-Dn	TTCTTTTTAGATGTCGCGAGCTGCG	CTTTTGGAAACTTGCTCGTCACAAT	5	7942	9713	TFEB		13197
DBDNTAG000053	ADDNTAG005865	Dn-Dn	TTCTTTTTAGATGTCGCGAGCTGCG	CATAATTTAACGAACGCTCAGAACC	2	7942	9713	TFEB	6373	5588	CXCL11
DBDNTAG000053	ADDNTAG005868	Dn-Dn	TTCTTTTTAGATGTCGCGAGCTGCG	AAGGCATAATATGTAAGTAACGAAG	1	7942	9713	TFEB	653499	71252	LGALS7
DBDNTAG000053	ADDNTAG005885	Dn-Dn	TTCTTTTTAGATGTCGCGAGCTGCG	AATGGCGGTTCATCGAGTCCCATTA	2	7942	9713	TFEB	150684	13160	COMMD1
DBDNTAG000053	ADDNTAG005890	Dn-Dn	TTCTTTTTAGATGTCGCGAGCTGCG	GTCGTCTCCGAGAACCCATTGTCGC	4	7942	9713	TFEB	26538	53871	OR10H2
DBDNTAG000053	ADDNTAG005894	Dn-Dn	TTCTTTTTAGATGTCGCGAGCTGCG	GCCCTCATCTACTAAGAGCCCCCGC	4	7942	9713	TFEB	147872	9267	CCDC155
DBDNTAG000053	ADDNTAG005900	Dn-Dn	TTCTTTTTAGATGTCGCGAGCTGCG	GTGTCTGCCCTTTCCGCCTTTGAGA	5	7942	9713	TFEB	442028	71375
DBDNTAG000053	ADDNTAG005912	Dn-Dn	TTCTTTTTAGATGTCGCGAGCTGCG	ATCAAAAATAAACTCATCTGTGCTA	2	7942	9713	TFEB	79190	70633	IRX6
DBDNTAG000053	ADDNTAG005915	Dn-Dn	TTCTTTTTAGATGTCGCGAGCTGCG	AGGCCTTGTCATTGCTGGTAATTTA	2	7942	9713	TFEB	403257
DBDNTAG000053	ADDNTAG005919	Dn-Dn	TTCTTTTTAGATGTCGCGAGCTGCG	GGTCACACGCACAGGCGGATACCCC	5	7942	9713	TFEB	6289	13116	SAA2
DBDNTAG000053	ADDNTAG005931	Dn-Dn	TTCTTTTTAGATGTCGCGAGCTGCG	ACCGCCTCCGGCGAGGCCCATCACA	2	7942	9713	TFEB	339779	10573	PRR30
DBDNTAG000053	ADDNTAG005934	Dn-Dn	TTCTTTTTAGATGTCGCGAGCTGCG	ATGTCTGTCTCCACAAGTAGATACA	1	7942	9713	TFEB	27434	14683	POLM
DBDNTAG000053	ADDNTAG005946	Dn-Dn	TTCTTTTTAGATGTCGCGAGCTGCG	TACCAACAGGAACCTCAGTATTACG	2	7942	9713	TFEB	1508	358	CTSB
DBDNTAG000053	ADDNTAG005958	Dn-Dn	TTCTTTTTAGATGTCGCGAGCTGCG	CCGACTCAAACTCCTAATAATAAAA	25	7942	9713	TFEB	54550	467	NECAB2
DBDNTAG000053	ADDNTAG005961	Dn-Dn	TTCTTTTTAGATGTCGCGAGCTGCG	CTCGACAGGTCGCCGGCGGACATCA	4	7942	9713	TFEB	59349	4623	KLHL12
DBDNTAG000053	ADDNTAG005976	Dn-Dn	TTCTTTTTAGATGTCGCGAGCTGCG	TACTGGGATTGTCGTGATCACTCAT	5	7942	9713	TFEB	401260	55078
DBDNTAG000053	ADDNTAG005977	Dn-Dn	TTCTTTTTAGATGTCGCGAGCTGCG	GGCAAGCGTGCTGTGAGCAGAAATA	2	7942	9713	TFEB	5530	8407	PPP3CA
DBDNTAG000053	ADDNTAG005978	Dn-Dn	TTCTTTTTAGATGTCGCGAGCTGCG	GCGCCGCATTTCTCGTCTTTCGAAA	1	7942	9713	TFEB	79165	7646	LENG1
DBDNTAG000053	ADDNTAG005987	Dn-Dn	TTCTTTTTAGATGTCGCGAGCTGCG	ATGTCCGCCTGTGAGATGTATTACT	1	7942	9713	TFEB	84265	3395	POLR3GL
DBDNTAG000053	ADDNTAG005988	Dn-Dn	TTCTTTTTAGATGTCGCGAGCTGCG	TCTCGCAAATCCACCCCAGGGATAG	1	7942	9713	TFEB	400720	53156	ZNF772
DBDNTAG000053	ADDNTAG006005	Dn-Dn	TTCTTTTTAGATGTCGCGAGCTGCG	CCACCCACTTAGGCCCTCCTGCCCG	1	7942	9713	TFEB	2287	273	FKBP3
DBDNTAG000053	ADDNTAG006008	Dn-Dn	TTCTTTTTAGATGTCGCGAGCTGCG	TGGAAACAGCGCTGCTATGGTTCAC	10	7942	9713	TFEB	4969	1986	OGN
DBDNTAG000053	ADDNTAG006013	Dn-Dn	TTCTTTTTAGATGTCGCGAGCTGCG	GAGGCGTCCCACACGATATAATGGT	9	7942	9713	TFEB	6278	8048	S100A7
DBDNTAG000053	ADDNTAG006025	Dn-Dn	TTCTTTTTAGATGTCGCGAGCTGCG	CCTCCAAACAGAATCGGCACGCATC	6	7942	9713	TFEB	8884	5954	SMVT
DBDNTAG000053	ADDNTAG006033	Dn-Dn	TTCTTTTTAGATGTCGCGAGCTGCG	GCGCGCCGTAGTGCTGGTTGTAGGC	6	7942	9713	TFEB	2801	7345	GOLGA2
DBDNTAG000053	ADDNTAG006037	Dn-Dn	TTCTTTTTAGATGTCGCGAGCTGCG	TGGATCAGTCTCCAGTTAGGTCTCC	1	7942	9713	TFEB	6277	2788	S100A6
DBDNTAG000053	ADDNTAG006044	Dn-Dn	TTCTTTTTAGATGTCGCGAGCTGCG	GCCTAGCCAATGTCAGACACCCAC	8	7942	9713	TFEB	4162	11980	MCAM
DBDNTAG000053	ADDNTAG006054	Dn-Dn	TTCTTTTTAGATGTCGCGAGCTGCG	GCTAAACACATCCCTTGGATGTAAC	2	7942	9713	TFEB	5708	3862	PSMD2
DBDNTAG000053	ADDNTAG006057	Dn-Dn	TTCTTTTTAGATGTCGCGAGCTGCG	ACATACAGAGATCAAAGATTGCGTC	2	7942	9713	TFEB	5155	9318	PDGFB
DBDNTAG000053	ADDNTAG006058	Dn-Dn	TTCTTTTTAGATGTCGCGAGCTGCG	CACGCGATCAACGCCACTGGCAGCACTCGGCCGCGCGCCCCCGGC	3	7942	9713	TFEB	10791	12894	VAMP5
DBDNTAG000053	ADDNTAG006062	Dn-Dn	TTCTTTTTAGATGTCGCGAGCTGCG	ACACCGAGACCCAAGGTTCATTCAG	5	7942	9713	TFEB	10200	5511	MPHOSPH6
DBDNTAG000053	ADDNTAG006072	Dn-Dn	TTCTTTTTAGATGTCGCGAGCTGCG	CAAATTGCTTCCGCTTTCCCCCCTT	2	7942	9713	TFEB	6672	7188	SP100
DBDNTAG000053	ADDNTAG006079	Dn-Dn	TTCTTTTTAGATGTCGCGAGCTGCG	CCCGAGGCCCTCTTCCCACAGATCC	1	7942	9713	TFEB	7538	127	ZFP36
DBDNTAG000053	ADDNTAG006080	Dn-Dn	TTCTTTTTAGATGTCGCGAGCTGCG	AGTGTACTTATCTAGTACAAAGTAC	1	7942	9713	TFEB	26099	12289	SZRD1
DBDNTAG000053	ADDNTAG006082	Dn-Dn	TTCTTTTTAGATGTCGCGAGCTGCG	CCGCTCCCAACAAGCCCCCAACAAA	1	7942	9713	TFEB	2652
DBDNTAG000053	ADDNTAG006101	Dn-Dn	TTCTTTTTAGATGTCGCGAGCTGCG	CAGACCCCCACGCACCTCTGAGAAA	2	7942	9713	TFEB	9063	6490	PIAS2
DBDNTAG000053	ADDNTAG006112	Dn-Dn	TTCTTTTTAGATGTCGCGAGCTGCG	GATGATTCGGACTGAGGTTAGAAGG	4	7942	9713	TFEB	5894	732	RAF1
DBDNTAG000053	ADDNTAG006120	Dn-Dn	TTCTTTTTAGATGTCGCGAGCTGCG	ATGGGTAACCTCTCACCTCACGACC	2	7942	9713	TFEB	94081	716	SFXN1
DBDNTAG000053	ADDNTAG006127	Dn-Dn	TTCTTTTTAGATGTCGCGAGCTGCG	TCCCCATAGTCCCGAATCTTTCGTT	6	7942	9713	TFEB	5437	3491	POLR2H
DBDNTAG000053	ADDNTAG006151	Dn-Dn	TTCTTTTTAGATGTCGCGAGCTGCG	GCCTAACACACCCATTAGGACATCA	1	7942	9713	TFEB	375056	10681	MIA3
DBDNTAG000053	ADDNTAG006152	Dn-Dn	TTCTTTTTAGATGTCGCGAGCTGCG	TGAGTGGTACAGGAAAATCTATCAT	1	7942	9713	TFEB	2171	605	FABP5
DBDNTAG000053	ADDNTAG006154	Dn-Dn	TTCTTTTTAGATGTCGCGAGCTGCG	CATGAATGCGCCCATCAGAACAAGC	1	7942	9713	TFEB	89857	9706	KLHL6
DBDNTAG000053	ADDNTAG006158	Dn-Dn	TTCTTTTTAGATGTCGCGAGCTGCG	CGCGACAGACCAAGTGTCGTGGGCC	2	7942	9713	TFEB	152100	11909	CMC1
DBDNTAG000053	ADDNTAG006162	Dn-Dn	TTCTTTTTAGATGTCGCGAGCTGCG	GCCCTTCCCTCATCCCCTCTCCTGA	9	7942	9713	TFEB	148281	11334	SYT6
DBDNTAG000053	ADDNTAG006170	Dn-Dn	TTCTTTTTAGATGTCGCGAGCTGCG	TCCCGGACCAGTTACAATGCTACAT	7	7942	9713	TFEB	2173	2673	FABP7
DBDNTAG000053	ADDNTAG006183	Dn-Dn	TTCTTTTTAGATGTCGCGAGCTGCG	TATGTCTCCAGCCCGCTGCAAACTA	2	7942	9713	TFEB	595	3587	CCND1
DBDNTAG000053	ADDNTAG006184	Dn-Dn	TTCTTTTTAGATGTCGCGAGCTGCG	CAAACTGACACTCCAGAACGTTAGA	2	7942	9713	TFEB	55270	70983	NUDT15
DBDNTAG000053	ADDNTAG006189	Dn-Dn	TTCTTTTTAGATGTCGCGAGCTGCG	ACCTAAACGCCCCGATCGAGCATCC	1	7942	9713	TFEB	1788	11403	DNMT3A
DBDNTAG000053	ADDNTAG006192	Dn-Dn	TTCTTTTTAGATGTCGCGAGCTGCG	TCTTGCACGTAAACTTGGCGAGTCT	2	7942	9713	TFEB	55802	4735	DCP1A
DBDNTAG000053	ADDNTAG006195	Dn-Dn	TTCTTTTTAGATGTCGCGAGCTGCG	CCAACTCGCATGGCCTTCTTGAGAC	3	7942	9713	TFEB	130589	278	GALM
DBDNTAG000053	ADDNTAG006199	Dn-Dn	TTCTTTTTAGATGTCGCGAGCTGCG	GTTTGAATCACTAGACAGTGTTAGT	1	7942	9713	TFEB	643853	70706	TMPPE
DBDNTAG000053	ADDNTAG006203	Dn-Dn	TTCTTTTTAGATGTCGCGAGCTGCG	ACAGCGCCAACAGTTAAATTACCAA	6	7942	9713	TFEB	54763	53212	ROPN1
DBDNTAG000053	ADDNTAG006204	Dn-Dn	TTCTTTTTAGATGTCGCGAGCTGCG	GCACTGCATACGCGATTAAAAAAAG	2	7942	9713	TFEB	113174	1102	SPACIA1
DBDNTAG000053	ADDNTAG006212	Dn-Dn	TTCTTTTTAGATGTCGCGAGCTGCG	GGCACCCCTCCACCATACCTCTTTG	1	7942	9713	TFEB	3759
DBDNTAG000053	ADDNTAG006222	Dn-Dn	TTCTTTTTAGATGTCGCGAGCTGCG	TAACATACTTAAAAAATAAAAAGAA	1	7942	9713	TFEB	10218	3771	ANGPTL7
DBDNTAG000053	ADDNTAG006227	Dn-Dn	TTCTTTTTAGATGTCGCGAGCTGCG	CAGCGATGCCGTTACCCCAAGCGTA	1	7942	9713	TFEB	622	565	BDH1
DBDNTAG000053	ADDNTAG006235	Dn-Dn	TTCTTTTTAGATGTCGCGAGCTGCG	GCCAGAGAAAAGAGGCCCGAAACCG	4	7942	9713	TFEB	55577	3233	NAGK
DBDNTAG000053	ADDNTAG006237	Dn-Dn	TTCTTTTTAGATGTCGCGAGCTGCG	CCCTACCCAAAATCGTCTTTACGTA	2	7942	9713	TFEB	83894	1706	TTC29
DBDNTAG000053	ADDNTAG006244	Dn-Dn	TTCTTTTTAGATGTCGCGAGCTGCG	CTGATGCGACCACAGGAATTCCACG	3	7942	9713	TFEB	293	427	SLC25A6
DBDNTAG000053	ADDNTAG006248	Dn-Dn	TTCTTTTTAGATGTCGCGAGCTGCG	TTGAATGGGATAGATAAAAAAGCTTCAATAAGGTTGT	1	7942	9713	TFEB	2558	2995	GABRA5
DBDNTAG000053	ADDNTAG006251	Dn-Dn	TTCTTTTTAGATGTCGCGAGCTGCG	CCGGTCTTACGCTGTGTCTGGTGAT	1	7942	9713	TFEB	10752	71900	CHL1
DBDNTAG000053	ADDNTAG006265	Dn-Dn	TTCTTTTTAGATGTCGCGAGCTGCG	CTTTGTTATCCGGCAAATGGATAAC	5	7942	9713	TFEB	91663	7002	MYADM
DBDNTAG000053	ADDNTAG006268	Dn-Dn	TTCTTTTTAGATGTCGCGAGCTGCG	CGTCCGGTCGCAGGAAAGGCTGCGT	3	7942	9713	TFEB	10002	11340	NR2E3
DBDNTAG000053	ADDNTAG006273	Dn-Dn	TTCTTTTTAGATGTCGCGAGCTGCG	TAATGCGCCACACAAGAACAAACTA	1	7942	9713	TFEB	51562	5480	MBIP
DBDNTAG000053	ADDNTAG006274	Dn-Dn	TTCTTTTTAGATGTCGCGAGCTGCG	CATCCTATTTCCCAAGCGCTCTCCA	1	7942	9713	TFEB	120065	53700	OR5P2
DBDNTAG000053	ADDNTAG006280	Dn-Dn	TTCTTTTTAGATGTCGCGAGCTGCG	CCTTTACCACTTTTGAACGGGCCGA	1	7942	9713	TFEB	10403	9868	KNTC2
DBDNTAG000053	ADDNTAG006304	Dn-Dn	TTCTTTTTAGATGTCGCGAGCTGCG	GTAGAAAATGACGAGCGAACGTATT	14	7942	9713	TFEB	22879	12672	MON1B
DBDNTAG000053	ADDNTAG006317	Dn-Dn	TTCTTTTTAGATGTCGCGAGCTGCG	CTACAAATACTGACTGCACTTATGC	2	7942	9713	TFEB	84700	70297	MYO18B
DBDNTAG000053	ADDNTAG006319	Dn-Dn	TTCTTTTTAGATGTCGCGAGCTGCG	TCGTTCTGTCATCAGCAGTCTTCGA	3	7942	9713	TFEB	59351	72097	PBOV1
DBDNTAG000053	ADDNTAG006326	Dn-Dn	TTCTTTTTAGATGTCGCGAGCTGCG	AGTACGTTCGACCGTTACTGCGCGA	2	7942	9713	TFEB	2810	902	SFN
DBDNTAG000053	ADDNTAG006343	Dn-Dn	TTCTTTTTAGATGTCGCGAGCTGCG	ACCCACAATTCTAAAGCTGGCTACG	2	7942	9713	TFEB	151	70652	ADRA2B
DBDNTAG000053	ADDNTAG006352	Dn-Dn	TTCTTTTTAGATGTCGCGAGCTGCG	CTATGCAATTGGTCGACCCCTCCGC	1	7942	9713	TFEB	2176	7699	FANCC
DBDNTAG000053	ADDNTAG006356	Dn-Dn	TTCTTTTTAGATGTCGCGAGCTGCG	AAGCCTTTGCCCGCAAAAGAGCAGT	1	7942	9713	TFEB	11047	7839	ADRM1
DBDNTAG000053	ADDNTAG006357	Dn-Dn	TTCTTTTTAGATGTCGCGAGCTGCG	CGCCTCCGCGGCCCACTCCCGCCTA	3	7942	9713	TFEB	10397	3886	NDRG1
DBDNTAG000053	ADDNTAG006362	Dn-Dn	TTCTTTTTAGATGTCGCGAGCTGCG	GGCTTTCATCCATCGATCACGCGAG	12	7942	9713	TFEB	8288
DBDNTAG000053	ADDNTAG006364	Dn-Dn	TTCTTTTTAGATGTCGCGAGCTGCG	ACGTGACAAATCACATAACTCGATA	2	7942	9713	TFEB	598	5989	BCL2L1
DBDNTAG000053	ADDNTAG006365	Dn-Dn	TTCTTTTTAGATGTCGCGAGCTGCG	GCGCGGTCGGCTACTGCAGCGACGG	8	7942	9713	TFEB	622	565	BDH1
DBDNTAG000053	ADDNTAG006366	Dn-Dn	TTCTTTTTAGATGTCGCGAGCTGCG	CGGAAAATATCCTAAATCGACTTGG	1	7942	9713	TFEB		7194
DBDNTAG000053	ADDNTAG006370	Dn-Dn	TTCTTTTTAGATGTCGCGAGCTGCG	TTACTGGAATTAAACACATGTATTTCAATCGGGCTCCTC	1	7942	9713	TFEB	8557	6345	TCAP
DBDNTAG000053	ADDNTAG006383	Dn-Dn	TTCTTTTTAGATGTCGCGAGCTGCG	CCCTCGTGACCATCCACACAGTGGT	9	7942	9713	TFEB	153396	1882	TMEM161B
DBDNTAG000053	ADDNTAG006390	Dn-Dn	TTCTTTTTAGATGTCGCGAGCTGCG	CCTGAACTAGAGTTTATTGACAAAT	2	7942	9713	TFEB	7849	6077	PAX8
DBDNTAG000053	ADDNTAG006402	Dn-Dn	TTCTTTTTAGATGTCGCGAGCTGCG	CTATCGACCTTATAATTGACAAGGC	4	7942	9713	TFEB	80052	71863
DBDNTAG000053	ADDNTAG006415	Dn-Dn	TTCTTTTTAGATGTCGCGAGCTGCG	CATCCTACAATCCCTTAGATTATCA	1	7942	9713	TFEB	4632	5471	MYL1
DBDNTAG000053	ADDNTAG006422	Dn-Dn	TTCTTTTTAGATGTCGCGAGCTGCG	TAGAGCGGTACGAATTCCTTGAAAG	5	7942	9713	TFEB	25975	10201	EGFL6
DBDNTAG000053	ADDNTAG006423	Dn-Dn	TTCTTTTTAGATGTCGCGAGCTGCG	TCTGAACACTCCCTGTCGCCATTCA	2	7942	9713	TFEB	5303	5506	PIN4
DBDNTAG000053	ADDNTAG006438	Dn-Dn	TTCTTTTTAGATGTCGCGAGCTGCG	CCCTGAGTTAGCCAGACACAGAGTC	1	7942	9713	TFEB	54790	52965	TET2
DBDNTAG000053	ADDNTAG006449	Dn-Dn	TTCTTTTTAGATGTCGCGAGCTGCG	ACTCGAAGCTTCCGCACCGCCCGA	3	7942	9713	TFEB	10636	7105	RGS14
DBDNTAG000053	ADDNTAG006461	Dn-Dn	TTCTTTTTAGATGTCGCGAGCTGCG	GCCCATCAAATACGCCTTGAGTAGT	5	7942	9713	TFEB	6557	10315	SLC12A1
DBDNTAG000053	ADDNTAG006462	Dn-Dn	TTCTTTTTAGATGTCGCGAGCTGCG	TAATCGGATCTTAGTTTAGGGACAT	2	7942	9713	TFEB	26119	9194	LDLRAP1
DBDNTAG000053	ADDNTAG006501	Dn-Dn	TTCTTTTTAGATGTCGCGAGCTGCG	CTACGAAGCACACCTAATCGCCCTT	6	7942	9713	TFEB	5534	8316	PPP3R1
DBDNTAG000053	ADDNTAG006519	Dn-Dn	TTCTTTTTAGATGTCGCGAGCTGCG	GAACTAGAATAGAGACAAGTAAGGT	6	7942	9713	TFEB	638	3740	BIK
DBDNTAG000053	ADDNTAG006522	Dn-Dn	TTCTTTTTAGATGTCGCGAGCTGCG	AACCGTAACAGTAAACCCCGCCTAA	1	7942	9713	TFEB	5930	13195	RBBP6
DBDNTAG000053	ADDNTAG006539	Dn-Dn	TTCTTTTTAGATGTCGCGAGCTGCG	CGGCCCCCCCCCGACGGTGACGTA	1	7942	9713	TFEB	55652	6978	SLC48A1
DBDNTAG000053	ADDNTAG006540	Dn-Dn	TTCTTTTTAGATGTCGCGAGCTGCG	CACCCCTGTATCTTCCACGAGGTAC	1	7942	9713	TFEB	3558	14594	IL2
DBDNTAG000053	ADDNTAG006544	Dn-Dn	TTCTTTTTAGATGTCGCGAGCTGCG	CCGCCCTCCCTCCTATCCTCGCTCG	3	7942	9713	TFEB	9766	10835	KIAA0247
DBDNTAG000053	ADDNTAG006549	Dn-Dn	TTCTTTTTAGATGTCGCGAGCTGCG	TAAACATACTGGGAATGTTAAACAA	10	7942	9713	TFEB	282618	54181	IFNL1
DBDNTAG000053	ADDNTAG006554	Dn-Dn	TTCTTTTTAGATGTCGCGAGCTGCG	GATAGGAGATGATTTCCAGAAAGAA	3	7942	9713	TFEB	9901	2272	SRGAP3
DBDNTAG000053	ADDNTAG006557	Dn-Dn	TTCTTTTTAGATGTCGCGAGCTGCG	CAGTGATGATTACTGCCCGGTTAAG	2	7942	9713	TFEB	84864	264	MINA
DBDNTAG000053	ADDNTAG006566	Dn-Dn	TTCTTTTTAGATGTCGCGAGCTGCG	GACGCGTCGGTCAGTCGGATGTATC	1	7942	9713	TFEB	5026	10288	P2RX5
DBDNTAG000053	ADDNTAG006569	Dn-Dn	TTCTTTTTAGATGTCGCGAGCTGCG	CTTGTGATAAATCGCATCACCCTCT	2	7942	9713	TFEB	84102	10034	SLC41A2
DBDNTAG000053	ADDNTAG006584	Dn-Dn	TTCTTTTTAGATGTCGCGAGCTGCG	ACGTATCCCTTGCGATGGTCGACAG	1	7942	9713	TFEB	7189	2094	TRAF6
DBDNTAG000053	ADDNTAG006600	Dn-Dn	TTCTTTTTAGATGTCGCGAGCTGCG	TAATCTCGTCCCTCTAAACAAAAAA	6	7942	9713	TFEB	51530	7186	ZC3HC1
DBDNTAG000053	ADDNTAG006610	Dn-Dn	TTCTTTTTAGATGTCGCGAGCTGCG	CACCTCTACCCGCACTGGACTGAAT	1	7942	9713	TFEB	10494	5174	STK25
DBDNTAG000053	ADDNTAG006625	Dn-Dn	TTCTTTTTAGATGTCGCGAGCTGCG	GTATACAATTATCAGGAATCGTGGT	1	7942	9713	TFEB	81620	6142	CDT1
DBDNTAG000053	ADDNTAG006636	Dn-Dn	TTCTTTTTAGATGTCGCGAGCTGCG	CAACATCTTTTCTCGCAGTATGCCA	1	7942	9713	TFEB	9586	10842	CREB5
DBDNTAG000053	ADDNTAG006647	Dn-Dn	TTCTTTTTAGATGTCGCGAGCTGCG	ATAACTGACATTCACTAGTCATATG	12	7942	9713	TFEB	199699	53614	DAND5
DBDNTAG000053	ADDNTAG006648	Dn-Dn	TTCTTTTTAGATGTCGCGAGCTGCG	GTGTGGGCAGCCCAAGGTTCCTAAC	5	7942	9713	TFEB	1544	70425	CYP1A2
DBDNTAG000053	ADDNTAG006652	Dn-Dn	TTCTTTTTAGATGTCGCGAGCTGCG	TGTTACTGAGCCTAGTATTATAGCT	1	7942	9713	TFEB	8559	961	PRPF18
DBDNTAG000053	ADDNTAG006660	Dn-Dn	TTCTTTTTAGATGTCGCGAGCTGCG	TAGACCCGCTTGCTGAGGGAGACAA	1	7942	9713	TFEB	2742	10351	GLRA2
DBDNTAG000053	ADDNTAG006665	Dn-Dn	TTCTTTTTAGATGTCGCGAGCTGCG	TGTCTAAGAGATTATAAACCCCACT	2	7942	9713	TFEB	3502	12772
DBDNTAG000053	ADDNTAG006674	Dn-Dn	TTCTTTTTAGATGTCGCGAGCTGCG	TTTGACGCAGGTCTGTTGCTAGTGC	8	7942	9713	TFEB	5936	9996	RBM4
DBDNTAG000053	ADDNTAG006683	Dn-Dn	TTCTTTTTAGATGTCGCGAGCTGCG	GAAACAGAAAATGCATGTATACCAA	3	7942	9713	TFEB	5303	5506	PIN4
DBDNTAG000053	ADDNTAG006688	Dn-Dn	TTCTTTTTAGATGTCGCGAGCTGCG	AGGCACGCGACATCATGTCTTGCAT	10	7942	9713	TFEB	1488	8833	CTBP2
DBDNTAG000053	ADDNTAG006689	Dn-Dn	TTCTTTTTAGATGTCGCGAGCTGCG	GACGACACCCGACAGTTGCCCGCGG	1	7942	9713	TFEB	55195	54249	C14orf105
DBDNTAG000053	ADDNTAG006698	Dn-Dn	TTCTTTTTAGATGTCGCGAGCTGCG	CATATCGCACACATAACTCGGACTT	3	7942	9713	TFEB	284716	10253	RIMKLA
DBDNTAG000053	ADDNTAG006707	Dn-Dn	TTCTTTTTAGATGTCGCGAGCTGCG	GCCTCTCTTTTAGCACCTGCCATAT	3	7942	9713	TFEB	1153	29	CIRBP
DBDNTAG000053	ADDNTAG006708	Dn-Dn	TTCTTTTTAGATGTCGCGAGCTGCG	TGTATTAAGTTGACGGTTTATCTTC	3	7942	9713	TFEB	92335	11047	STRADA
DBDNTAG000053	ADDNTAG006722	Dn-Dn	TTCTTTTTAGATGTCGCGAGCTGCG	ACCGCGGCCTGCGAAGACCCCGCAC	6	7942	9713	TFEB	255798	56009	SMCO1
DBDNTAG000053	ADDNTAG006738	Dn-Dn	TTCTTTTTAGATGTCGCGAGCTGCG	AATCGCGTAGGAGATACAGACAAGG	3	7942	9713	TFEB	153571	71782	C5orf38
DBDNTAG000053	ADDNTAG006745	Dn-Dn	TTCTTTTTAGATGTCGCGAGCTGCG	CAAAGCGCGATCTTTTTATCTAATG	3	7942	9713	TFEB	120065	53700	OR5P2
DBDNTAG000053	ADDNTAG006748	Dn-Dn	TTCTTTTTAGATGTCGCGAGCTGCG	GTAATAGTAGTAATGCACAGTAGCA	10	7942	9713	TFEB	22846	2782	VASH1
DBDNTAG000053	ADDNTAG006750	Dn-Dn	TTCTTTTTAGATGTCGCGAGCTGCG	ATCACGCCACTCGTATGTCCTTGAA	1	7942	9713	TFEB	54873	6335	PALMD
DBDNTAG000053	ADDNTAG006760	Dn-Dn	TTCTTTTTAGATGTCGCGAGCTGCG	GCCACGAACGATCCCACTGAGGAAA	2	7942	9713	TFEB	19	70284	ABCA1
DBDNTAG000053	ADDNTAG006772	Dn-Dn	TTCTTTTTAGATGTCGCGAGCTGCG	TGGTGTGATCCCCACTTAAACTATT	1	7942	9713	TFEB	56097	72003	PCDHGC5
DBDNTAG000053	ADDNTAG006773	Dn-Dn	TTCTTTTTAGATGTCGCGAGCTGCG	TCAATCTGTAGTCAAGATTTACGTT	5	7942	9713	TFEB	54097	10860	FAM3B
DBDNTAG000053	ADDNTAG006788	Dn-Dn	TTCTTTTTAGATGTCGCGAGCTGCG	ATGGTACCACGCTGCGACTCTAGGC	1	7942	9713	TFEB	8916	10279	HERC3
DBDNTAG000053	ADDNTAG006797	Dn-Dn	TTCTTTTTAGATGTCGCGAGCTGCG	GGGTGTCCATGCGTGCTCAAGAACT	5	7942	9713	TFEB	129450	12133	TYW5
DBDNTAG000053	ADDNTAG006799	Dn-Dn	TTCTTTTTAGATGTCGCGAGCTGCG	TGACTATTACGCCCCTCCCCGTAAA	1	7942	9713	TFEB	79608	1177	RIC3
DBDNTAG000053	ADDNTAG006805	Dn-Dn	TTCTTTTTAGATGTCGCGAGCTGCG	CACCTTGGCCAAGTTGGTAACCACA	7	7942	9713	TFEB	11197	1273	WIF1
DBDNTAG000053	ADDNTAG006816	Dn-Dn	TTCTTTTTAGATGTCGCGAGCTGCG	CTCCCGCCCACCCTCAGAGTAGCGA	4	7942	9713	TFEB	57706	10238	DENND1A
DBDNTAG000053	ADDNTAG006834	Dn-Dn	TTCTTTTTAGATGTCGCGAGCTGCG	CACCTTCCGTCGAACCGATTCTCGG	1	7942	9713	TFEB	200316	11160	APOBEC3F
DBDNTAG000053	ADDNTAG006847	Dn-Dn	TTCTTTTTAGATGTCGCGAGCTGCG	CGCCGTCGTCCTCGCCTAGTCCATC	4	7942	9713	TFEB	23522	70282	MYST4
DBDNTAG000053	ADDNTAG006859	Dn-Dn	TTCTTTTTAGATGTCGCGAGCTGCG	GGCCCTGACAGCCTCTGGTCAGGTA	2	7942	9713	TFEB	79630	12941	C1orf54
DBDNTAG000053	ADDNTAG006864	Dn-Dn	TTCTTTTTAGATGTCGCGAGCTGCG	CGCAGCAAGATAATACGTGTTTACA	1	7942	9713	TFEB	10186	12995	LHFP
DBDNTAG000053	ADDNTAG006876	Dn-Dn	TTCTTTTTAGATGTCGCGAGCTGCG	CACCGTCAGCTCGGTTCACCCCACC	4	7942	9713	TFEB	161753	11273	ODF3L1
DBDNTAG000053	ADDNTAG006879	Dn-Dn	TTCTTTTTAGATGTCGCGAGCTGCG	AACAGACGGCTAGCACCCGCGACAA	2	7942	9713	TFEB	8724	477	SNX3
DBDNTAG000053	ADDNTAG006881	Dn-Dn	TTCTTTTTAGATGTCGCGAGCTGCG	CGTTGAGTTCAACAAGAAACAATGA	8	7942	9713	TFEB	1017	3469	CDK2
DBDNTAG000053	ADDNTAG006884	Dn-Dn	TTCTTTTTAGATGTCGCGAGCTGCG	TACCTGCCTTCCATACGACCTCCGC	1	7942	9713	TFEB	339779	10573	PRR30
DBDNTAG000053	ADDNTAG006888	Dn-Dn	TTCTTTTTAGATGTCGCGAGCTGCG	CTCCCTACAGCCTCCCCCCTCCATA	5	7942	9713	TFEB	7178	6	TPT1
DBDNTAG000053	ADDNTAG006900	Dn-Dn	TTCTTTTTAGATGTCGCGAGCTGCG	GACCCTCCAGTCTGATCTCAAATTA	3	7942	9713	TFEB	149483	55441	CCDC17
DBDNTAG000053	ADDNTAG006905	Dn-Dn	TTCTTTTTAGATGTCGCGAGCTGCG	CCCTCCGAGGTAGCATTTGTCCTTA	3	7942	9713	TFEB	5606	9751	MAP2K3
DBDNTAG000053	ADDNTAG006906	Dn-Dn	TTCTTTTTAGATGTCGCGAGCTGCG	ATTTCCAATCGTACGCCGCCCAAAC	1	7942	9713	TFEB	2248	53883	FGF3
DBDNTAG000053	ADDNTAG006927	Dn-Dn	TTCTTTTTAGATGTCGCGAGCTGCG	AGACCAACCCCCCATGCATCCCTTC	1	7942	9713	TFEB	84545	11049	MRPL43
DBDNTAG000053	ADDNTAG006934	Dn-Dn	TTCTTTTTAGATGTCGCGAGCTGCG	CCGCTAACACTCGCCCTAGCGCTTT	2	7942	9713	TFEB	54959	12976	ODAM
DBDNTAG000053	ADDNTAG006947	Dn-Dn	TTCTTTTTAGATGTCGCGAGCTGCG	TACCTAGTTGAAATATCTAAAGAAT	3	7942	9713	TFEB	729991	9076	MEF2BNB
DBDNTAG000053	ADDNTAG006952	Dn-Dn	TTCTTTTTAGATGTCGCGAGCTGCG	TGACTGGACCTCGTCCGGCCCTGAC	4	7942	9713	TFEB	7866	5250	IFRD2
DBDNTAG000053	ADDNTAG006959	Dn-Dn	TTCTTTTTAGATGTCGCGAGCTGCG	AAAGTAGCGTAGGGCCGGAGATTGG	2	7942	9713	TFEB	29920	430	PYCR2
DBDNTAG000053	ADDNTAG006966	Dn-Dn	TTCTTTTTAGATGTCGCGAGCTGCG	TTGACGAGATTTTCTCCCCGGACAC	2	7942	9713	TFEB	3358	72085	HTR2C
DBDNTAG000053	ADDNTAG006972	Dn-Dn	TTCTTTTTAGATGTCGCGAGCTGCG	ACCAGGCGAGCAGAATAAAGGACTC	2	7942	9713	TFEB	599	53726	BCL2L2
DBDNTAG000053	ADDNTAG006975	Dn-Dn	TTCTTTTTAGATGTCGCGAGCTGCG	CACGCACTAATTAACGTCTTCTGAG	5	7942	9713	TFEB	55093	4786	WDYHV1
DBDNTAG000053	ADDNTAG006976	Dn-Dn	TTCTTTTTAGATGTCGCGAGCTGCG	CAGCAAGGTACGTAAAGTGCCATAT	9	7942	9713	TFEB	285237	1444	C3orf38
DBDNTAG000053	ADDNTAG006980	Dn-Dn	TTCTTTTTAGATGTCGCGAGCTGCG	TGCTGACTTCGTCTTATGTCGGTAG	4	7942	9713	TFEB	123355	8759	LRRC28
DBDNTAG000053	ADDNTAG006986	Dn-Dn	TTCTTTTTAGATGTCGCGAGCTGCG	TGCGCAAAATACCCACACTAAACCC	1	7942	9713	TFEB	7073	71334	TIAL1
DBDNTAG000053	ADDNTAG006991	Dn-Dn	TTCTTTTTAGATGTCGCGAGCTGCG	ACAATCTAAAAAGTCGCGTAACTTG	5	7942	9713	TFEB	55223	3353	TRIM62
DBDNTAG000053	ADDNTAG006998	Dn-Dn	TTCTTTTTAGATGTCGCGAGCTGCG	TACGGAGTGACTGTGCATTTAACAG	6	7942	9713	TFEB	9986	71676	RCE1
DBDNTAG000053	ADDNTAG007014	Dn-Dn	TTCTTTTTAGATGTCGCGAGCTGCG	CGAAAAATCGTCTCTGAACCTTGAA	2	7942	9713	TFEB	9657	4810	IQCB1
DBDNTAG000053	ADDNTAG007018	Dn-Dn	TTCTTTTTAGATGTCGCGAGCTGCG	CGTCGCGCCCGTGGTCCCGGCCCTG	4	7942	9713	TFEB	922	8384	CD5L
DBDNTAG000053	ADDNTAG007021	Dn-Dn	TTCTTTTTAGATGTCGCGAGCTGCG	ACTCTTCTACGCGAACCCACGCTTC	4	7942	9713	TFEB	6487	11593	ST3GAL3
DBDNTAG000053	ADDNTAG007023	Dn-Dn	TTCTTTTTAGATGTCGCGAGCTGCG	AACTTTGCCAATGGTAACTTCATAT	1	7942	9713	TFEB	152100	11909	CMC1
DBDNTAG000053	ADDNTAG007035	Dn-Dn	TTCTTTTTAGATGTCGCGAGCTGCG	CCTACACTGGCACCGTCACGACACA	4	7942	9713	TFEB	51059	53016	FAM135B
DBDNTAG000053	ADDNTAG007039	Dn-Dn	TTCTTTTTAGATGTCGCGAGCTGCG	ACTTGACCAAGTCCCTTAATCGAGC	5	7942	9713	TFEB	57540
DBDNTAG000053	ADDNTAG007040	Dn-Dn	TTCTTTTTAGATGTCGCGAGCTGCG	CTCCCCGTGAAAACCTCAGCCAAAT	2	7942	9713	TFEB	694	5844	BTG1
DBDNTAG000053	ADDNTAG007069	Dn-Dn	TTCTTTTTAGATGTCGCGAGCTGCG	CCGCGACCAAGTCTGTTTTATCCAC	2	7942	9713	TFEB	64098	9281	PARVG
DBDNTAG000053	ADDNTAG007070	Dn-Dn	TTCTTTTTAGATGTCGCGAGCTGCG	ATGCGAGCCGTGACCCAATGCCCCT	8	7942	9713	TFEB	6278	8048	S100A7
DBDNTAG000053	ADDNTAG007092	Dn-Dn	TTCTTTTTAGATGTCGCGAGCTGCG	CGCCTTCTGAGTGTGCCCTCCTCCT	3	7942	9713	TFEB	84871	54482	AGBL4
DBDNTAG000053	ADDNTAG007095	Dn-Dn	TTCTTTTTAGATGTCGCGAGCTGCG	GCCGCCCTCGCACTCATAGCTCAAT	4	7942	9713	TFEB	57696	1725	DDX55
DBDNTAG000053	ADDNTAG007106	Dn-Dn	TTCTTTTTAGATGTCGCGAGCTGCG	GGCAAGCGCGCTATTAACATGTCAC	5	7942	9713	TFEB	11332	5944	ACOT7
DBDNTAG000053	ADDNTAG007112	Dn-Dn	TTCTTTTTAGATGTCGCGAGCTGCG	GCTTAAAAACCTGGATATTACCGCA	4	7942	9713	TFEB	9093	7063	DNAJA3
DBDNTAG000053	ADDNTAG007130	Dn-Dn	TTCTTTTTAGATGTCGCGAGCTGCG	CCTCCCGATCACATGAAGCTCACCA	2	7942	9713	TFEB	160728	52872	SLC5A8
DBDNTAG000053	ADDNTAG007134	Dn-Dn	TTCTTTTTAGATGTCGCGAGCTGCG	CTTTAGGCGGCAGAAGTATTAGCAC	1	7942	9713	TFEB	84450	10540	ZNF512
DBDNTAG000053	ADDNTAG007145	Dn-Dn	TTCTTTTTAGATGTCGCGAGCTGCG	CTAGGGAACCAGATTTGCGTAGCGT	1	7942	9713	TFEB	57715	8604	SEMA4G
DBDNTAG000053	ADDNTAG007156	Dn-Dn	TTCTTTTTAGATGTCGCGAGCTGCG	TAAACCTAGTTTGACGGACCAACTG	1	7942	9713	TFEB	23493	4884	HEY2
DBDNTAG000053	ADDNTAG007162	Dn-Dn	TTCTTTTTAGATGTCGCGAGCTGCG	CCCGCCCAGCCGTCCGCCCACGCCG	3	7942	9713	TFEB	8836	2571	GGH
DBDNTAG000053	ADDNTAG007169	Dn-Dn	TTCTTTTTAGATGTCGCGAGCTGCG	CGGCCACAGTCTGCACAATGGACAA	15	7942	9713	TFEB	10197	4061	PSME3
DBDNTAG000053	ADDNTAG007173	Dn-Dn	TTCTTTTTAGATGTCGCGAGCTGCG	CCCTCAGACTTCTGTTCGTGGAACA	2	7942	9713	TFEB	6829	12443	SUPT5H
DBDNTAG000053	ADDNTAG007179	Dn-Dn	TTCTTTTTAGATGTCGCGAGCTGCG	CCAGGGCCCCCCGTACCTCCCGTCC	6	7942	9713	TFEB	4781	2723	NFIB
DBDNTAG000053	ADDNTAG007186	Dn-Dn	TTCTTTTTAGATGTCGCGAGCTGCG	AAGCCCGTTTAGAACGGCACCCTGA	4	7942	9713	TFEB	51493	2383	RTCB
DBDNTAG000053	ADDNTAG007189	Dn-Dn	TTCTTTTTAGATGTCGCGAGCTGCG	GGTAAAAAAATGAAGAACGGATATC	10	7942	9713	TFEB	54361	10790	WNT4
DBDNTAG000053	ADDNTAG007191	Dn-Dn	TTCTTTTTAGATGTCGCGAGCTGCG	AATCAATAACTAAGGGTTGACGCCG	3	7942	9713	TFEB	55885	1184	LMO3
DBDNTAG000053	ADDNTAG007206	Dn-Dn	TTCTTTTTAGATGTCGCGAGCTGCG	CCAAAATTGAGTGTTATGAATACAG	2	7942	9713	TFEB	84871	54482	AGBL4
DBDNTAG000053	ADDNTAG007209	Dn-Dn	TTCTTTTTAGATGTCGCGAGCTGCG	CCACCCAACATGCAAGCGCTAATGC	4	7942	9713	TFEB	83851	14125	SYT16
DBDNTAG000053	ADDNTAG007238	Dn-Dn	TTCTTTTTAGATGTCGCGAGCTGCG	CATAGAAAGATCCTATATGAAAGGT	3	7942	9713	TFEB	29999	9858	FSCN3
DBDNTAG000053	ADDNTAG007252	Dn-Dn	TTCTTTTTAGATGTCGCGAGCTGCG	AAAGTTCTACGACACTCACCATTCA	7	7942	9713	TFEB	2652
DBDNTAG000053	ADDNTAG007257	Dn-Dn	TTCTTTTTAGATGTCGCGAGCTGCG	AATATCTTGTACGCAGCAGTCCTGG	3	7942	9713	TFEB	23281	9746	MTUS2
DBDNTAG000053	ADDNTAG007263	Dn-Dn	TTCTTTTTAGATGTCGCGAGCTGCG	CTGGCCGTTCCATTCCTGTCTCGCT	2	7942	9713	TFEB	113278	6168	SLC52A3
DBDNTAG000053	ADDNTAG007310	Dn-Dn	TTCTTTTTAGATGTCGCGAGCTGCG	CCACATCCGGTTATGAATGTGCCTA	2	7942	9713	TFEB	2353	4345	FOS
DBDNTAG000053	ADDNTAG007323	Dn-Dn	TTCTTTTTAGATGTCGCGAGCTGCG	ATGTGCTCCCGCCGGCCACCACGTC	4	7942	9713	TFEB	331	10062	XIAP
DBDNTAG000053	ADDNTAG007325	Dn-Dn	TTCTTTTTAGATGTCGCGAGCTGCG	TCTTAAAAGATCGCCAAATTCACAA	4	7942	9713	TFEB	3982	13840	LIM2
DBDNTAG000053	ADDNTAG007354	Dn-Dn	TTCTTTTTAGATGTCGCGAGCTGCG	AGCGAGATTGTGGAAAGCACAATGG	2	7942	9713	TFEB	4191	3859	MDH2
DBDNTAG000053	ADDNTAG007362	Dn-Dn	TTCTTTTTAGATGTCGCGAGCTGCG	TAGATAGGCATATATTACGTTTCAT	5	7942	9713	TFEB	115330	7324	GPR146
DBDNTAG000053	ADDNTAG007368	Dn-Dn	TTCTTTTTAGATGTCGCGAGCTGCG	ACGCAACCCATCCGCAAAACAATTT	1	7942	9713	TFEB	10403	9868	KNTC2
DBDNTAG000053	ADDNTAG007369	Dn-Dn	TTCTTTTTAGATGTCGCGAGCTGCG	CCGCGCCTACCCTCAGCATAGAATC	1	7942	9713	TFEB	653	8330	BMP5
DBDNTAG000053	ADDNTAG007373	Dn-Dn	TTCTTTTTAGATGTCGCGAGCTGCG	TGGACTAGGGCGGCCCAATTATACG	7	7942	9713	TFEB	200909	52811	HTR3D
DBDNTAG000053	ADDNTAG007381	Dn-Dn	TTCTTTTTAGATGTCGCGAGCTGCG	TTCTCTGAAGAAGAATTAGTGACAG	3	7942	9713	TFEB	7430	5815	EZR
DBDNTAG000053	ADDNTAG007385	Dn-Dn	TTCTTTTTAGATGTCGCGAGCTGCG	ATCCTGGCGCGAGCTTCACGTCACC	7	7942	9713	TFEB	26024	55918	PTCD1
DBDNTAG000053	ADDNTAG007394	Dn-Dn	TTCTTTTTAGATGTCGCGAGCTGCG	ACATCTAATTCCGATCCTCCAACGG	4	7942	9713	TFEB	84866	11720	TMEM25
DBDNTAG000053	ADDNTAG007401	Dn-Dn	TTCTTTTTAGATGTCGCGAGCTGCG	TTTGTACTTCTACCTCCACAAATAA	4	7942	9713	TFEB	1802	727	DPH2
DBDNTAG000053	ADDNTAG007402	Dn-Dn	TTCTTTTTAGATGTCGCGAGCTGCG	TCTGTATAACATGCAGCACTGCTCC	9	7942	9713	TFEB	253152	11332	EPHX4
DBDNTAG000053	ADDNTAG007424	Dn-Dn	TTCTTTTTAGATGTCGCGAGCTGCG	GCCGCCTTCCCCGCCTCCATCCCCG	2	7942	9713	TFEB	91653	8764	BOC
DBDNTAG000053	ADDNTAG007430	Dn-Dn	TTCTTTTTAGATGTCGCGAGCTGCG	CATACAAGCATTCCATTTTTTAATG	3	7942	9713	TFEB	4589	8366	MUC7
DBDNTAG000053	ADDNTAG007433	Dn-Dn	TTCTTTTTAGATGTCGCGAGCTGCG	GAATGTTGACCAAGGCATTGCGCGA	2	7942	9713	TFEB	255426	10942	RASGEF1C
DBDNTAG000053	ADDNTAG007434	Dn-Dn	TTCTTTTTAGATGTCGCGAGCTGCG	CATGCGAGCAAATCGCATTTTCCCC	12	7942	9713	TFEB	3860	54296	KRT13
DBDNTAG000053	ADDNTAG007436	Dn-Dn	TTCTTTTTAGATGTCGCGAGCTGCG	TGCTTTACGACCCAAATACGGACGT	6	7942	9713	TFEB	3084	8921	NRG1
DBDNTAG000053	ADDNTAG007446	Dn-Dn	TTCTTTTTAGATGTCGCGAGCTGCG	GCCGGCGAAGCGACGTCCCCACCGG	3	7942	9713	TFEB	3155	2888	HMGCL
DBDNTAG000053	ADDNTAG007448	Dn-Dn	TTCTTTTTAGATGTCGCGAGCTGCG	CCAATTCAGTCAGACAATCCACACG	1	7942	9713	TFEB	31	70275	ACACA
DBDNTAG000053	ADDNTAG007452	Dn-Dn	TTCTTTTTAGATGTCGCGAGCTGCG	GCAGCGTAAACATGATAGGAGTGCA	4	7942	9713	TFEB	5155	9318	PDGFB
DBDNTAG000053	ADDNTAG007455	Dn-Dn	TTCTTTTTAGATGTCGCGAGCTGCG	CTCCGACCTGAGCCTATTTCGCATA	3	7942	9713	TFEB	318	4276	NUDT2
DBDNTAG000053	ADDNTAG007457	Dn-Dn	TTCTTTTTAGATGTCGCGAGCTGCG	AAACGGAACATATGCCACCTTGGCC	4	7942	9713	TFEB	23429	1644	RYBP
DBDNTAG000053	ADDNTAG007464	Dn-Dn	TTCTTTTTAGATGTCGCGAGCTGCG	GACTAGACCGACTCTTCACCACTGT	3	7942	9713	TFEB	84324	434	SARNP
DBDNTAG000053	ADDNTAG007466	Dn-Dn	TTCTTTTTAGATGTCGCGAGCTGCG	TATCAATGCACACTGAGATCTTCGG	3	7942	9713	TFEB	286499	53675	FAM133A
DBDNTAG000053	ADDNTAG007468	Dn-Dn	TTCTTTTTAGATGTCGCGAGCTGCG	CTAGCGAACGGAGCCTCCAGGCCCT	3	7942	9713	TFEB	139628	11079	FOXR2
DBDNTAG000053	ADDNTAG007475	Dn-Dn	TTCTTTTTAGATGTCGCGAGCTGCG	GGGCCGGAGCAAATGTAGACGTTGT	7	7942	9713	TFEB	286	13235	ANK1
DBDNTAG000053	ADDNTAG007476	Dn-Dn	TTCTTTTTAGATGTCGCGAGCTGCG	GCCCTCCGCTCAACGTCTAAAGCCC	2	7942	9713	TFEB	91442	7886	FAAP24
DBDNTAG000053	ADDNTAG007478	Dn-Dn	TTCTTTTTAGATGTCGCGAGCTGCG	CCGCCTCCTCCACTGCAGACACGCC	5	7942	9713	TFEB	387032	7101	ZKSCAN4
DBDNTAG000053	ADDNTAG007479	Dn-Dn	TTCTTTTTAGATGTCGCGAGCTGCG	ACCAGGAGGTACAACCCCACTAACA	2	7942	9713	TFEB	7920	8110	BAT5
DBDNTAG000053	ADDNTAG007483	Dn-Dn	TTCTTTTTAGATGTCGCGAGCTGCG	GTCCCACAATCCGATAGAGAGCACC	12	7942	9713	TFEB	149483	55441	CCDC17
DBDNTAG000053	ADDNTAG007485	Dn-Dn	TTCTTTTTAGATGTCGCGAGCTGCG	TAATTTGGGTCTACGCCAAGCACGA	4	7942	9713	TFEB	11047	7839	ADRM1
DBDNTAG000053	ADDNTAG007497	Dn-Dn	TTCTTTTTAGATGTCGCGAGCTGCG	GTGCTTGTAGGCAGTTTCATAACAA	4	7942	9713	TFEB	53841	71555	MUPCDH
DBDNTAG000053	ADDNTAG007498	Dn-Dn	TTCTTTTTAGATGTCGCGAGCTGCG	CAACAGGCATTCGCGCCAGTTCTAC	3	7942	9713	TFEB	117178	10081	SSX2IP
DBDNTAG000053	ADDNTAG007506	Dn-Dn	TTCTTTTTAGATGTCGCGAGCTGCG	CAAGTAAGCAATTAGCCTCATGAAT	3	7942	9713	TFEB	402	7933	ARL2
DBDNTAG000053	ADDNTAG007508	Dn-Dn	TTCTTTTTAGATGTCGCGAGCTGCG	GAACGAAGCGTTCATTTGATCTAGG	1	7942	9713	TFEB	51171	4841	HSD17B14
DBDNTAG000053	ADDNTAG007517	Dn-Dn	TTCTTTTTAGATGTCGCGAGCTGCG	AGCGCATAAGTAGGGGTTGGGAGCA	3	7942	9713	TFEB	92745	5963	SLC38A5
DBDNTAG000053	ADDNTAG007520	Dn-Dn	TTCTTTTTAGATGTCGCGAGCTGCG	TAGCTATTCTCTTAAAGATTTGTAT	3	7942	9713	TFEB	25770	54410	C22orf31
DBDNTAG000053	ADDNTAG007525	Dn-Dn	TTCTTTTTAGATGTCGCGAGCTGCG	CATTTGTGTGACTCAAATTTTCAAC	7	7942	9713	TFEB	283375	8339	SLC39A5
DBDNTAG000053	ADDNTAG007542	Dn-Dn	TTCTTTTTAGATGTCGCGAGCTGCG	CTACGAGTCCTCTTGGCAAGAAGGG	1	7942	9713	TFEB	10	7722	NAT2
DBDNTAG000053	ADDNTAG007544	Dn-Dn	TTCTTTTTAGATGTCGCGAGCTGCG	CCATTCACCACACGTAATATGATAT	3	7942	9713	TFEB	54535	53053	CCHCR1
DBDNTAG000053	ADDNTAG007545	Dn-Dn	TTCTTTTTAGATGTCGCGAGCTGCG	TGGATGAATGTCAGACTTGATTGGA	6	7942	9713	TFEB	149563	12861	C1orf64
DBDNTAG000053	ADDNTAG007562	Dn-Dn	TTCTTTTTAGATGTCGCGAGCTGCG	CCACCGCGCCACTTACTTACTACAC	1	7942	9713	TFEB	2623	6313	GATA1
DBDNTAG000053	ADDNTAG007564	Dn-Dn	TTCTTTTTAGATGTCGCGAGCTGCG	ATCCACCGCCATCTAAGAAACTACT	2	7942	9713	TFEB	27036	9600	SIGLEC7
DBDNTAG000053	ADDNTAG007565	Dn-Dn	TTCTTTTTAGATGTCGCGAGCTGCG	TCATTCTCGGTTCGGCTCAGTGAAC	23	7942	9713	TFEB	80052	71863
DBDNTAG000053	ADDNTAG007569	Dn-Dn	TTCTTTTTAGATGTCGCGAGCTGCG	TGGGAAACATAGTAGAGGAAGATTG	1	7942	9713	TFEB	353324	54438	SPATA12
DBDNTAG000053	ADDNTAG007573	Dn-Dn	TTCTTTTTAGATGTCGCGAGCTGCG	CCGCCCCTTTCCTCAGCCATACGTT	1	7942	9713	TFEB	80723	1149	SLC35G2
DBDNTAG000053	ADDNTAG007576	Dn-Dn	TTCTTTTTAGATGTCGCGAGCTGCG	GCCACCATCGACGTATTTCCCCGAG	3	7942	9713	TFEB	2993	5645	GYPA
DBDNTAG000053	ADDNTAG007581	Dn-Dn	TTCTTTTTAGATGTCGCGAGCTGCG	GTTCGCTCGGAATCACGGAATAGGA	5	7942	9713	TFEB	10096	10695	ACTR3
DBDNTAG000053	ADDNTAG007612	Dn-Dn	TTCTTTTTAGATGTCGCGAGCTGCG	ATATAATCTCGATCTGATTATGACA	6	7942	9713	TFEB	51318	13006	MRPL35
DBDNTAG000053	ADDNTAG007625	Dn-Dn	TTCTTTTTAGATGTCGCGAGCTGCG	TACCTTGCAACTAAGCTAACACCGG	1	7942	9713	TFEB	150165	10763	XKR3
DBDNTAG000053	ADDNTAG007630	Dn-Dn	TTCTTTTTAGATGTCGCGAGCTGCG	CTCCCCCTCCCTTTTAAACCACCAA	1	7942	9713	TFEB	27342	1047	RABGEF1
DBDNTAG000053	ADDNTAG007632	Dn-Dn	TTCTTTTTAGATGTCGCGAGCTGCG	CCTGAGGGCCTTCAAACTTAGCCAA	4	7942	9713	TFEB	2962	3310	GTF2F1
DBDNTAG000053	ADDNTAG007649	Dn-Dn	TTCTTTTTAGATGTCGCGAGCTGCG	CACGCCCCCGCTCACCCTTTCCAGG	1	7942	9713	TFEB	255798	56009	SMCO1
DBDNTAG000053	ADDNTAG007656	Dn-Dn	TTCTTTTTAGATGTCGCGAGCTGCG	CTCCAACCCCTTGCTCTCACTCGAC	3	7942	9713	TFEB	57654	12601	UVSSA
DBDNTAG000053	ADDNTAG007658	Dn-Dn	TTCTTTTTAGATGTCGCGAGCTGCG	ATTTCACCTGACACGCCTCTCCACT	1	7942	9713	TFEB	949	6035	SCARB1
DBDNTAG000053	ADDNTAG007677	Dn-Dn	TTCTTTTTAGATGTCGCGAGCTGCG	CATCGTATAGTGGTTCTGAATAGAC	3	7942	9713	TFEB	8685	7750	MARCO
DBDNTAG000053	ADDNTAG007679	Dn-Dn	TTCTTTTTAGATGTCGCGAGCTGCG	TATCCTTAGTAGAGGTAAATCTTAT	1	7942	9713	TFEB	3105	2789	HLA-A
DBDNTAG000053	ADDNTAG007688	Dn-Dn	TTCTTTTTAGATGTCGCGAGCTGCG	CGCCGAGTTGAGAACATCAAGTCGA	5	7942	9713	TFEB	390748
DBDNTAG000053	ADDNTAG007689	Dn-Dn	TTCTTTTTAGATGTCGCGAGCTGCG	TAATGCTAAGCGTGGTGGACCCTGT	11	7942	9713	TFEB	8338	12038	HIST2H2AC
DBDNTAG000053	ADDNTAG007692	Dn-Dn	TTCTTTTTAGATGTCGCGAGCTGCG	TCGCGCCACTCTCCCAAACCTGCAG	1	7942	9713	TFEB	92906	6535	HNRNPLL
DBDNTAG000053	ADDNTAG007694	Dn-Dn	TTCTTTTTAGATGTCGCGAGCTGCG	GACGCAGCTGTGGTTCTCACAATGC	2	7942	9713	TFEB	3006	4080	HIST1H1C
DBDNTAG000053	ADDNTAG007701	Dn-Dn	TTCTTTTTAGATGTCGCGAGCTGCG	CTTACCTCCTGACTACGGGGTGGCC	21	7942	9713	TFEB	55508	11130	SLC35E3
DBDNTAG000053	ADDNTAG007718	Dn-Dn	TTCTTTTTAGATGTCGCGAGCTGCG	CAAAACGAAAATTATTATTCGTGCA	1	7942	9713	TFEB	23162	72146	MAPK8IP3
DBDNTAG000053	ADDNTAG007733	Dn-Dn	TTCTTTTTAGATGTCGCGAGCTGCG	CCCGTCTGTACACATCTTCGCAGTA	1	7942	9713	TFEB	374907
DBDNTAG000053	ADDNTAG007736	Dn-Dn	TTCTTTTTAGATGTCGCGAGCTGCG	GCACGACTGGGCGAGCCAGCCTGAT	2	7942	9713	TFEB	10457	9034	GPNMB
DBDNTAG000053	ADDNTAG007756	Dn-Dn	TTCTTTTTAGATGTCGCGAGCTGCG	AGAGCCGTACCCGCTGATTTACACC	1	7942	9713	TFEB	1406	3015	CRX
DBDNTAG000053	ADDNTAG007767	Dn-Dn	TTCTTTTTAGATGTCGCGAGCTGCG	CTCGACTATCGCAGCCGTATTTTAA	5	7942	9713	TFEB	51274	15026	KLF3
DBDNTAG000053	ADDNTAG007784	Dn-Dn	TTCTTTTTAGATGTCGCGAGCTGCG	CCGGACCCCACACTTGACTATAGGC	2	7942	9713	TFEB	9025	4755	RNF8
DBDNTAG000053	ADDNTAG007796	Dn-Dn	TTCTTTTTAGATGTCGCGAGCTGCG	TAATTGCCTGATTATTGAGGTCTAC	7	7942	9713	TFEB	150160	9872	CCT8L2
DBDNTAG000053	ADDNTAG007807	Dn-Dn	TTCTTTTTAGATGTCGCGAGCTGCG	TTTCTGAGGTAACGGCAAGAGCCCC	1	7942	9713	TFEB	26051	56325	PPP1R16B
DBDNTAG000055	ADDNTAG000510	Dn-Dn	CCGCCGGCCTCCATGCACACACATG	CTACTAAACAACATGCATGTGATAT	2	23624	8067	CBLC	84193	8806	SETD3
DBDNTAG000055	ADDNTAG000693	Dn-Dn	CCGCCGGCCTCCATGCACACACATG	GCATCCCAGTTTGGCTAAGCCCACC	2	23624	8067	CBLC	4485	11448	MST1
DBDNTAG000055	ADDNTAG000739	Dn-Dn	CCGCCGGCCTCCATGCACACACATG	ATAACGGGGTTGCTAACTACTTACC	3	23624	8067	CBLC	91775	6510	NXPE3
DBDNTAG000055	ADDNTAG001077	Dn-Dn	CCGCCGGCCTCCATGCACACACATG	TGTGGATATTGACCGTTTAAAGCGG	1	23624	8067	CBLC	4343	6718	MOV10
DBDNTAG000055	ADDNTAG001201	Dn-Dn	CCGCCGGCCTCCATGCACACACATG	CCATGCATTAGCGTACCATCCTCTT	1	23624	8067	CBLC	57819	6601	LSM2
DBDNTAG000055	ADDNTAG001864	Dn-Dn	CCGCCGGCCTCCATGCACACACATG	CCCAGCCAGCAACCGTGACCGCACT	2	23624	8067	CBLC	81855	3299	SFXN3
DBDNTAG000055	ADDNTAG002423	Dn-Dn	CCGCCGGCCTCCATGCACACACATG	GGTCACCGACCGATCCGGCAGTTCA	2	23624	8067	CBLC	254428	70731	SLC41A1
DBDNTAG000055	ADDNTAG002700	Dn-Dn	CCGCCGGCCTCCATGCACACACATG	CACAACAACCGCAGATGGTTTGCTA	5	23624	8067	CBLC	3673
DBDNTAG000055	ADDNTAG003752	Dn-Dn	CCGCCGGCCTCCATGCACACACATG	CATACGATTCTGCACTCTCAGAAGG	1	23624	8067	CBLC	219902	2480	TMEM136
DBDNTAG000055	ADDNTAG004365	Dn-Dn	CCGCCGGCCTCCATGCACACACATG	TGCTCTCTTGGCATTCAGACCATAA	3	23624	8067	CBLC	84612	10823	PARD6B
DBDNTAG000055	ADDNTAG005585	Dn-Dn	CCGCCGGCCTCCATGCACACACATG	CCAAAACCAAATGACTGCAGCATTA	2	23624	8067	CBLC	11199	4504	ANXA10
DBDNTAG000055	ADDNTAG005961	Dn-Dn	CCGCCGGCCTCCATGCACACACATG	CTCGACAGGTCGCCGGCGGACATCA	2	23624	8067	CBLC	59349	4623	KLHL12
DBDNTAG000055	ADDNTAG006177	Dn-Dn	CCGCCGGCCTCCATGCACACACATG	TCCGCATCCTGTCAGTACGTATCGT	1	23624	8067	CBLC	147923	12424	ZNF420
DBDNTAG000055	ADDNTAG007112	Dn-Dn	CCGCCGGCCTCCATGCACACACATG	GCTTAAAAACCTGGATATTACCGCA	4	23624	8067	CBLC	9093	7063	DNAJA3
DBDNTAG000055	ADDNTAG007299	Dn-Dn	CCGCCGGCCTCCATGCACACACATG	CGATAATCAATCTGTATTGATTTCC	3	23624	8067	CBLC	7490	1923	WT1
DBDNTAG000055	ADDNTAG007736	Dn-Dn	CCGCCGGCCTCCATGCACACACATG	GCACGACTGGGCGAGCCAGCCTGAT	4	23624	8067	CBLC	10457	9034	GPNMB
DBDNTAG000057	ADDNTAG002820	Dn-Dn	CCCCCGCCATCCCCTCTCGCAGCAG	GGCAGGACGTTCCCGAAAAGGCTTC	1	8740	1198	TNFSF14	123355	8759	LRRC28
DBDNTAG000057	ADDNTAG003522	Dn-Dn	CCCCCGCCATCCCCTCTCGCAGCAG	AGGTAAAGTCATTGTATATGTTCTA	2	8740	1198	TNFSF14	91522	11122	COL23A1
DBDNTAG000057	ADDNTAG003858	Dn-Dn	CCCCCGCCATCCCCTCTCGCAGCAG	ATATGGCTAAAATGGCATTCCACG	1	8740	1198	TNFSF14	902	5564	CCNH
DBDNTAG000057	ADDNTAG004611	Dn-Dn	CCCCCGCCATCCCCTCTCGCAGCAG	CGTGTCTAATTGCGATATAACCAGA	2	8740	1198	TNFSF14	613266	72070
DBDNTAG000059	ADDNTAG000367	Dn-Dn	GAACTGCCATCCAATCATCTAACAG	CCACCCCGCAAGGCTCGTGACCAGC	5	6271	5964	S100A1	389118	54978	CDHR4
DBDNTAG000059	ADDNTAG001443	Dn-Dn	GAACTGCCATCCAATCATCTAACAG	AAAAAATCAGCACAAATGCCAACTT	2	6271	5964	S100A1	5031	6794	P2RY6
DBDNTAG000059	ADDNTAG001727	Dn-Dn	GAACTGCCATCCAATCATCTAACAG	GGACTGAGTTACTACGTGCTTACAG	4	6271	5964	S100A1	4632	5471	MYL1
DBDNTAG000059	ADDNTAG001787	Dn-Dn	GAACTGCCATCCAATCATCTAACAG	CCTATCAACGATCTATAGCCCATTC	1	6271	5964	S100A1	6829	12443	SUPT5H
DBDNTAG000059	ADDNTAG002067	Dn-Dn	GAACTGCCATCCAATCATCTAACAG	ATCGAGCTAAGATGTGAGGTAACGG	1	6271	5964	S100A1	2885	8010	GRB2
DBDNTAG000059	ADDNTAG002379	Dn-Dn	GAACTGCCATCCAATCATCTAACAG	TTCATGAGACTTCAGGATCCTCAGC	3	6271	5964	S100A1	57572	72131	DOCK6
DBDNTAG000059	ADDNTAG002539	Dn-Dn	GAACTGCCATCCAATCATCTAACAG	CCCGCCCACTCCCCCGGCCCCGCCA	1	6271	5964	S100A1	155184
DBDNTAG000059	ADDNTAG002790	Dn-Dn	GAACTGCCATCCAATCATCTAACAG	AGCACACATCACTCGTAAACTGAAG	5	6271	5964	S100A1	1081	6285	CGA
DBDNTAG000059	ADDNTAG003491	Dn-Dn	GAACTGCCATCCAATCATCTAACAG	ATCCCCGGAGTGATCCCACTGAAAA	1	6271	5964	S100A1	4100	311	MAGEA1
DBDNTAG000059	ADDNTAG003580	Dn-Dn	GAACTGCCATCCAATCATCTAACAG	GTATGCGCAAACTATGTAGTATGTG	6	6271	5964	S100A1	55902	6914	ACSS2
DBDNTAG000059	ADDNTAG003732	Dn-Dn	GAACTGCCATCCAATCATCTAACAG	CGTCCGAAGAAAACGTTAGAGCACG	4	6271	5964	S100A1	9050	9428	PSTPIP2
DBDNTAG000059	ADDNTAG003887	Dn-Dn	GAACTGCCATCCAATCATCTAACAG	TTAAGAATTAAAGACACTTGAATTT	6	6271	5964	S100A1	79145	7466	CHCHD7
DBDNTAG000059	ADDNTAG004091	Dn-Dn	GAACTGCCATCCAATCATCTAACAG	TAGCAAACTTCAAATGCAAGGAAGC	1	6271	5964	S100A1	6271	5964	S100A1
DBDNTAG000059	ADDNTAG004496	Dn-Dn	GAACTGCCATCCAATCATCTAACAG	CTTGATGAACGTTGTGACGATTTAC	1	6271	5964	S100A1	55238	3619	SLC38A7
DBDNTAG000059	ADDNTAG004737	Dn-Dn	GAACTGCCATCCAATCATCTAACAG	TCTGCCGAAGGTAGATTACCCCTAG	3	6271	5964	S100A1	4589	8366	MUC7
DBDNTAG000059	ADDNTAG004910	Dn-Dn	GAACTGCCATCCAATCATCTAACAG	ATCGGTAGTGAGAAGATTTGTAATT	13	6271	5964	S100A1	6285	3757	S100B
DBDNTAG000059	ADDNTAG005211	Dn-Dn	GAACTGCCATCCAATCATCTAACAG	TGTACTTTCGCTAAGCACAACGCTT	3	6271	5964	S100A1		4865
DBDNTAG000059	ADDNTAG005450	Dn-Dn	GAACTGCCATCCAATCATCTAACAG	AGCCCAATTGAAACCATATCGTACT	22	6271	5964	S100A1	6271	5964	S100A1
DBDNTAG000059	ADDNTAG005597	Dn-Dn	GAACTGCCATCCAATCATCTAACAG	CCCTTGCGATCCACTTCTATCCGTA	1	6271	5964	S100A1	3105	2789	HLA-A
DBDNTAG000059	ADDNTAG006931	Dn-Dn	GAACTGCCATCCAATCATCTAACAG	GCACTTCGACCTCATAGGGAACAAT	2	6271	5964	S100A1	389118	54978	CDHR4
DBDNTAG000059	ADDNTAG007040	Dn-Dn	GAACTGCCATCCAATCATCTAACAG	CTCCCCGTGAAAACCTCAGCCAAAT	1	6271	5964	S100A1	694	5844	BTG1
DBDNTAG000059	ADDNTAG007331	Dn-Dn	GAACTGCCATCCAATCATCTAACAG	TAACCATGTATGTAATGCCGTTGTG	1	6271	5964	S100A1	1144	71724	CHRND
DBDNTAG000059	ADDNTAG007700	Dn-Dn	GAACTGCCATCCAATCATCTAACAG	CAGAAGAGGTTGAGAAAAATACTG	1	6271	5964	S100A1	6285	3757	S100B
DBDNTAG000060	ADDNTAG007089	Dn-Dn	CAAGACGATCAAATTTCTCGGCAGC	CGTTGTCCCCATCAAAAGTTACATT	2	79947	3951	DHDDS	8767	4886	RIPK2
DBDNTAG000060	ADDNTAG007562	Dn-Dn	CAAGACGATCAAATTTCTCGGCAGC	CCACCGCGCCACTTACTTACTACAC	1	79947	3951	DHDDS	2623	6313	GATA1
DBDNTAG000061	ADDNTAG000852	Dn-Dn	AACCAGCCCCCGTCCCCAGTATGGG	CCACGGATCTACTGTCTTTCTCGCT	4	130132	53588	RFTN2	116496	9638	FAM129A
DBDNTAG000061	ADDNTAG002790	Dn-Dn	AACCAGCCCCCGTCCCCAGTATGGG	AGCACACATCACTCGTAAACTGAAG	2	130132	53588	RFTN2	1081	6285	CGA
DBDNTAG000061	ADDNTAG004067	Dn-Dn	AACCAGCCCCCGTCCCCAGTATGGG	GGCATCGCCACGCCGTTACGTCCTG	1	130132	53588	RFTN2	27306	13076	HPGDS
DBDNTAG000061	ADDNTAG006750	Dn-Dn	AACCAGCCCCCGTCCCCAGTATGGG	ATCACGCCACTCGTATGTCCTTGAA	1	130132	53588	RFTN2	54873	6335	PALMD
DBDNTAG000062	ADDNTAG003164	Dn-Dn	GTAAAAACGAGACATTGTGCCAACC	AAGGGACGACGATCCCTATGCTTGG	2	23476	71377	BRD4	114928	86	GPRASP2
DBDNTAG000062	ADDNTAG003331	Dn-Dn	GTAAAAACGAGACATTGTGCCAACC	TCATCTTAATTAGTGTTTCGGTGGG	2	23476	71377	BRD4	27020	54187	NPTN
DBDNTAG000062	ADDNTAG003788	Dn-Dn	GTAAAAACGAGACATTGTGCCAACC	GAGGCCCAAGGGCCACAAAATGTGA	8	23476	71377	BRD4	3155	2888	HMGCL
DBDNTAG000062	ADDNTAG005856	Dn-Dn	GTAAAAACGAGACATTGTGCCAACC	CTTTTGGAAACTTGCTCGTCACAAT	4	23476	71377	BRD4		13197
DBDNTAG000062	ADDNTAG006965	Dn-Dn	GTAAAAACGAGACATTGTGCCAACC	AATATTACCTAATGAGCCCTTGCGG	1	23476	71377	BRD4	4674	1124	NAP1L2
DBDNTAG000062	ADDNTAG007670	Dn-Dn	GTAAAAACGAGACATTGTGCCAACC	CCGATATCGGTGGTATCTTCACAGT	3	23476	71377	BRD4	3084	8921	NRG1
DBDNTAG000063	ADDNTAG000113	Dn-Dn	TAGCTATGCACCACAAGTTGAATTA	CCCCGAAACCAATTAACTGACTAT	4	23704	7157	KCNE4	5985	3772	RFC5
DBDNTAG000063	ADDNTAG000606	Dn-Dn	TAGCTATGCACCACAAGTTGAATTA	AATAACGAGTGCGCATTCTTCGTCT	1	23704	7157	KCNE4	1810	4168	DR1
DBDNTAG000063	ADDNTAG000922	Dn-Dn	TAGCTATGCACCACAAGTTGAATTA	ACGGCAGCAATCTGACATGGATCGA	2	23704	7157	KCNE4	51382	7932	ATP6V1D
DBDNTAG000063	ADDNTAG001738	Dn-Dn	TAGCTATGCACCACAAGTTGAATTA	GCCCAGTTGCCCTTCGTCAATGTCG	8	23704	7157	KCNE4	9452	11300	ITM2A
DBDNTAG000063	ADDNTAG001929	Dn-Dn	TAGCTATGCACCACAAGTTGAATTA	AACGACAACGAGCACCGAACTCTG	3	23704	7157	KCNE4	1832	70298	DSP
DBDNTAG000063	ADDNTAG002499	Dn-Dn	TAGCTATGCACCACAAGTTGAATTA	TTAAATTTGCACCTATAACGAACAA	5	23704	7157	KCNE4	23223	6615	RRP12
DBDNTAG000063	ADDNTAG003929	Dn-Dn	TAGCTATGCACCACAAGTTGAATTA	AAAAGGCACGCCAGCTTCTCCTGTG	1	23704	7157	KCNE4	653	8330	BMP5
DBDNTAG000063	ADDNTAG004741	Dn-Dn	TAGCTATGCACCACAAGTTGAATTA	GATCTTCGTAGTGCACCGCACCAG	1	23704	7157	KCNE4	6477	9727	SIAH1
DBDNTAG000063	ADDNTAG006280	Dn-Dn	TAGCTATGCACCACAAGTTGAATTA	CCTTTACCACTTTTGAACGGGCCGA	1	23704	7157	KCNE4	10403	9868	KNTC2
DBDNTAG000063	ADDNTAG006916	Dn-Dn	TAGCTATGCACCACAAGTTGAATTA	GACGCGCTCGGCTTTCAACAATGCC	5	23704	7157	KCNE4	4223	824	MEOX2
DBDNTAG000064	ADDNTAG001836	Dn-Dn	CCCGAGCCCCACCCCAACCACAGCA	TTTCACTACTCGATATCTCAAACTG	1	2159	11685	F10	9715	10358	KIAA0773
DBDNTAG000064	ADDNTAG003557	Dn-Dn	CCCGAGCCCCACCCCAACCACAGCA	TCGCCTTCACACTCTCACTCTAGGC	1	2159	11685	F10	339834	2265	CCDC36
DBDNTAG000064	ADDNTAG003766	Dn-Dn	CCCGAGCCCCACCCCAACCACAGCA	GTCGGTACGGATTGTTCAGAGCTTT	1	2159	11685	F10	153222	11288	CREBRF
DBDNTAG000066	ADDNTAG000179	Dn-Dn	ACCTCACCTCGATCCGCTTACTTCC	ATGAACATAGCTAAACTTGGACGTA	1	975	3621	CD81	64785	4758	GINS3
DBDNTAG000066	ADDNTAG000816	Dn-Dn	ACCTCACCTCGATCCGCTTACTTCC	CTAAAGTAATACCATAGCAATCGTC	8	975	3621	CD81	7849	6077	PAX8
DBDNTAG000066	ADDNTAG001424	Dn-Dn	ACCTCACCTCGATCCGCTTACTTCC	TAACGGCCGCCTTAATGGTATACTA	5	975	3621	CD81	84885	11489	ZDHHC12
DBDNTAG000066	ADDNTAG003130	Dn-Dn	ACCTCACCTCGATCCGCTTACTTCC	CCAGCATACACTCCTAAGATGACCT	7	975	3621	CD81	572	3706	BAD
DBDNTAG000066	ADDNTAG003932	Dn-Dn	ACCTCACCTCGATCCGCTTACTTCC	CTATAACCAACGTCAGAGGAAGGAC	2	975	3621	CD81	56134	71864	PCDHAC2
DBDNTAG000066	ADDNTAG004888	Dn-Dn	ACCTCACCTCGATCCGCTTACTTCC	CTCCGCGCCGACTACCTTGGCCGGA	4	975	3621	CD81	1144	71724	CHRND
DBDNTAG000066	ADDNTAG005434	Dn-Dn	ACCTCACCTCGATCCGCTTACTTCC	ACCCCCAAAGCGGTATACCGGGCAG	4	975	3621	CD81	89857	9706	KLHL6
DBDNTAG000066	ADDNTAG005946	Dn-Dn	ACCTCACCTCGATCCGCTTACTTCC	TACCAACAGGAACCTCAGTATTACG	1	975	3621	CD81	1508	358	CTSB
DBDNTAG000066	ADDNTAG006197	Dn-Dn	ACCTCACCTCGATCCGCTTACTTCC	GACGAGCGAGCAGACTATACCATTA	1	975	3621	CD81	6827	4185	SUPT4H1
DBDNTAG000066	ADDNTAG007337	Dn-Dn	ACCTCACCTCGATCCGCTTACTTCC	TCTGGACATGCCGTGTAGGCGAAAA	1	975	3621	CD81	7341	4586	SUMO1
DBDNTAG000066	ADDNTAG007554	Dn-Dn	ACCTCACCTCGATCCGCTTACTTCC	CCCTCCGTACGTTACAGGTATAAGTCAAA	1	975	3621	CD81	25940	53266	FAM98A
DBDNTAG000068	ADDNTAG000226	Dn-Dn	TGACTATTCTTTATAGTAGCTACC	ACGCATTTATGACGTCCACTCCTTA	1	7704	8127	ZBTB16	896	6197	CCND3
DBDNTAG000068	ADDNTAG000838	Dn-Dn	TGACTATTCTTTATAGTAGCTACC	CATACAAGCTCATTTCAAAGTCTCA	1	7704	8127	ZBTB16	65009	6895	NDRG4
DBDNTAG000068	ADDNTAG000941	Dn-Dn	TGACTATTCTTTATAGTAGCTACC	TAAGTACCAGTCCTAAATAGGAGAG	1	7704	8127	ZBTB16	1879	11153	EBF1
DBDNTAG000068	ADDNTAG001002	Dn-Dn	TGACTATTCTTTATAGTAGCTACC	AGTGTGTCTGTAAGAATTGCTCAGG	5	7704	8127	ZBTB16	2801	7345	GOLGA2
DBDNTAG000068	ADDNTAG002174	Dn-Dn	TGACTATTCTTTATAGTAGCTACC	AATACCTATATAACTGTTGGCTTTT	1	7704	8127	ZBTB16	643847
DBDNTAG000068	ADDNTAG002418	Dn-Dn	TGACTATTCTTTATAGTAGCTACC	GTCTAGCCTTGCGAACAATAAGAAG	4	7704	8127	ZBTB16	5890	8346	RAD51B
DBDNTAG000068	ADDNTAG002438	Dn-Dn	TGACTATTCTTTATAGTAGCTACC	TGCCGAGTAGCGGAGACGTACTGTC	2	7704	8127	ZBTB16	7473
DBDNTAG000068	ADDNTAG003130	Dn-Dn	TGACTATTCTTTATAGTAGCTACC	CCAGCATACACTCCTAAGATGACCT	1	7704	8127	ZBTB16	572	3706	BAD
DBDNTAG000068	ADDNTAG004280	Dn-Dn	TGACTATTCTTTATAGTAGCTACC	CCGCTTCCTTGATTAGAATTCCCAC	4	7704	8127	ZBTB16	5308	6983	PITX2
DBDNTAG000068	ADDNTAG004296	Dn-Dn	TGACTATTCTTTATAGTAGCTACC	CCGTCTGCGCGACTGCAAGACACCA	4	7704	8127	ZBTB16	200909	52811	HTR3D
DBDNTAG000068	ADDNTAG005590	Dn-Dn	TGACTATTCTTTATAGTAGCTACC	CCCTGTGCCGCGTGAGGACGAGTCT	1	7704	8127	ZBTB16	2046	10197	EPHA8
DBDNTAG000068	ADDNTAG006071	Dn-Dn	TGACTATTCTTTATAGTAGCTACC	TCTTTCACGCAACTGATTAAATTAT	4	7704	8127	ZBTB16	7690	11184	ZNF131
DBDNTAG000068	ADDNTAG006078	Dn-Dn	TGACTATTCTTTATAGTAGCTACC	CCCGTCCAGCTCAGCCCTCTCACCC	1	7704	8127	ZBTB16	2801	7345	GOLGA2
DBDNTAG000068	ADDNTAG006356	Dn-Dn	TGACTATTCTTTATAGTAGCTACC	AAGCCTTTGCCCGCAAAAGAGCAGT	7	7704	8127	ZBTB16	11047	7839	ADRM1
DBDNTAG000068	ADDNTAG006746	Dn-Dn	TGACTATTCTTTATAGTAGCTACC	CCAACCAACCATCTATTAGCGGAGC	1	7704	8127	ZBTB16	10933	4430	MORF4L1
DBDNTAG000068	ADDNTAG006828	Dn-Dn	TGACTATTCTTTATAGTAGCTACC	CCTCGTCCTGTAAATCGCCCCCTCA	3	7704	8127	ZBTB16	677	577	ZFP36L1
DBDNTAG000068	ADDNTAG006831	Dn-Dn	TGACTATTCTTTATAGTAGCTACC	TAAGCTCTCCCACGCGCAAAGCGGG	3	7704	8127	ZBTB16	8743	10053	TNFSF10
DBDNTAG000068	ADDNTAG007402	Dn-Dn	TGACTATTCTTTATAGTAGCTACC	TCTGTATAACATGCAGCACTGCTCC	1	7704	8127	ZBTB16	253152	11332	EPHX4
DBDNTAG000068	ADDNTAG007404	Dn-Dn	TGACTATTCTTTATAGTAGCTACC	CCAGGTCAAGAACGTCTTGCTTTGA	4	7704	8127	ZBTB16	24144	5894	TFIP11
DBDNTAG000070	ADDNTAG000256	Dn-Dn	CTACTAACACCCACACACTTCATCC	TATTGCGCGCCATCAGGCTCTCCTG	2	84140	53030	FAM161A	775	70327	CACNA1C
DBDNTAG000070	ADDNTAG000306	Dn-Dn	CTACTAACACCCACACACTTCATCC	CACATCCTGTAGACCATGTGAACTG	2	84140	53030	FAM161A	27143	70721	PALD1
DBDNTAG000070	ADDNTAG000397	Dn-Dn	CTACTAACACCCACACACTTCATCC	CCCTCGCTGGCTTAGAATTTACGTT	2	84140	53030	FAM161A	6119	5484	RPA3
DBDNTAG000070	ADDNTAG000612	Dn-Dn	CTACTAACACCCACACACTTCATCC	TGAAGCTACAGAGGCTGCAATGATG	3	84140	53030	FAM161A	388569	70829	ZNF324B
DBDNTAG000070	ADDNTAG003557	Dn-Dn	CTACTAACACCCACACACTTCATCC	TCGCCTTCACACTCTCACTCTAGGC	3	84140	53030	FAM161A	339834	2265	CCDC36
DBDNTAG000070	ADDNTAG003710	Dn-Dn	CTACTAACACCCACACACTTCATCC	AACATTTAGACTTTGAAACTATTGA	1	84140	53030	FAM161A	60672	4538	MIIP
DBDNTAG000070	ADDNTAG004325	Dn-Dn	CTACTAACACCCACACACTTCATCC	GCGGGTTCAGTGCGTACCGCTTTCA	1	84140	53030	FAM161A	5970	9032	RELA
DBDNTAG000070	ADDNTAG005178	Dn-Dn	CTACTAACACCCACACACTTCATCC	CCCTCTCTCTAACAGTAACCTACAT	1	84140	53030	FAM161A	56983	1674	POGLUT1
DBDNTAG000070	ADDNTAG005879	Dn-Dn	CTACTAACACCCACACACTTCATCC	AAAGTGCTCCAAAGCGCGTAGCTGC	5	84140	53030	FAM161A	25797	11617	QPCT
DBDNTAG000070	ADDNTAG006078	Dn-Dn	CTACTAACACCCACACACTTCATCC	CCCGTCCAGCTCAGCCCTCTCACCC	1	84140	53030	FAM161A	2801	7345	GOLGA2
DBDNTAG000074	ADDNTAG001220	Dn-Dn	GGTTTTGGTACAGTAACAAGAGCAA	AAAACAACTAATAGGTTTTCATCTC	8	253143	11348	PRR14L	7704	8127	ZBTB16
DBDNTAG000075	ADDNTAG000634	Dn-Dn	CGGCCCCGATCGTGCTGCGGACCCC	CCAGAACGCGCCTGTGGATAGTCTT	2	220064	12360	ORAOV1	5747	1682	PTK2
DBDNTAG000075	ADDNTAG000694	Dn-Dn	CGGCCCCGATCGTGCTGCGGACCCC	AATCATCGCGGCCCTCTCGCTCTCC	6	220064	12360	ORAOV1	121512	71286	FGD4
DBDNTAG000075	ADDNTAG001656	Dn-Dn	CGGCCCCGATCGTGCTGCGGACCCC	ATGATGTGGCCTTGAATCAAAGATG	1	220064	12360	ORAOV1	9719	11667	ADAMTSL2
DBDNTAG000075	ADDNTAG001811	Dn-Dn	CGGCCCCGATCGTGCTGCGGACCCC	CCAAGTCTGCCCTAGTATCAATCAA	1	220064	12360	ORAOV1	81850	70025	KRTAP1-3
DBDNTAG000075	ADDNTAG002385	Dn-Dn	CGGCCCCGATCGTGCTGCGGACCCC	CCGAAAACTTACGACTCCCACATTG	3	220064	12360	ORAOV1	6331	70308	SCN5A
DBDNTAG000075	ADDNTAG003029	Dn-Dn	CGGCCCCGATCGTGCTGCGGACCCC	CTATCCGTCCGTCAACACCCTTGGT	5	220064	12360	ORAOV1	55757	9673	UGCGL2
DBDNTAG000081	ADDNTAG001087	Dn-Dn	AACTCTCAGTTATCTGGAAAGCCGA	TCTCTAGTCCACTATCTATTTTTGT	1	6811	4056	STX5	57819	6601	LSM2
DBDNTAG000081	ADDNTAG002171	Dn-Dn	AACTCTCAGTTATCTGGAAAGCCGA	CACAGCATATCAATAGCGATGAACG	10	6811	4056	STX5	472	14270	ATM
DBDNTAG000081	ADDNTAG003333	Dn-Dn	AACTCTCAGTTATCTGGAAAGCCGA	TTCTACGCCTAGCCGCTTCGCAACT	1	6811	4056	STX5	203054	8786	ADCK5
DBDNTAG000081	ADDNTAG003467	Dn-Dn	AACTCTCAGTTATCTGGAAAGCCGA	GCGCTATTGTTACTCACGATGATTT	1	6811	4056	STX5	10538	9618	BATF
DBDNTAG000081	ADDNTAG004223	Dn-Dn	AACTCTCAGTTATCTGGAAAGCCGA	TCATCAGCACCGATTTTAGTAGTTA	1	6811	4056	STX5	8170	52862	SLC14A2
DBDNTAG000081	ADDNTAG007124	Dn-Dn	AACTCTCAGTTATCTGGAAAGCCGA	ACCGATTCCGACACGCTGCGTTCA	1	6811	4056	STX5	10022	71794	INSL5
DBDNTAG000086	ADDNTAG003727	Dn-Dn	TGGCCAGGCTATCTCCACCCAAACG	TGACACCATTGCCCGACCTCGTGAG	3	4172	3726	MCM3	375	2439	ARF1
DBDNTAG000086	ADDNTAG004652	Dn-Dn	TGGCCAGGCTATCTCCACCCAAACG	CCACCAAATAAGAGCAACGACAGTA	1	4172	3726	MCM3	162540	1610	SPPL2C
DBDNTAG000086	ADDNTAG007091	Dn-Dn	TGGCCAGGCTATCTCCACCCAAACG	GCCCTGCTAACATCTGGCCAAGACA	3	4172	3726	MCM3	8991	2836	SELENBP1
DBDNTAG000086	ADDNTAG007460	Dn-Dn	TGGCCAGGCTATCTCCACCCAAACG	ATGCAAAGCGCACTTAAAACGAGG	9	4172	3726	MCM3	114991	71372	ZNF618
DBDNTAG000089	ADDNTAG005283	Dn-Dn	CACGCCCACCTTACAACGTTGTACA	TGCTGGACCTTACCTGTTCCCCATT	3	4677	6101	NARS	64091	11370	POPDC2
DBDNTAG000091	ADDNTAG000175	Dn-Dn	TCGACCGCTAGACAGTGCCTTTTTG	GAGTTATACACGAAGATGTATAACT	1	27434	14683	POLM	914	8288	CD2
DBDNTAG000091	ADDNTAG000247	Dn-Dn	TCGACCGCTAGACAGTGCCTTTTTG	GCTCTCCCACTATGAGTTTTGAAGC	1	27434	14683	POLM	55805	70192	LRP2BP
DBDNTAG000091	ADDNTAG000277	Dn-Dn	TCGACCGCTAGACAGTGCCTTTTTG	CGGCTCCGAATCCCCTCAGCGAGGG	1	27434	14683	POLM	4696	12185	NDUFA3
DBDNTAG000091	ADDNTAG000613	Dn-Dn	TCGACCGCTAGACAGTGCCTTTTTG	GATGCCGCCAAAGCCAAATACGATT	2	27434	14683	POLM	5303	5506	PIN4
DBDNTAG000091	ADDNTAG000934	Dn-Dn	TCGACCGCTAGACAGTGCCTTTTTG	CCGGACACTTATCAAGTCACAGTAG	2	27434	14683	POLM	54480	14801	CHPF2
DBDNTAG000091	ADDNTAG001227	Dn-Dn	TCGACCGCTAGACAGTGCCTTTTTG	CTTGGCCGTCCTGGCGGATCTGTGC	2	27434	14683	POLM	5336	5228	PLCG2
DBDNTAG000091	ADDNTAG001409	Dn-Dn	TCGACCGCTAGACAGTGCCTTTTTG	CAAGCCCTATTATGAGCTTCGCCAC	2	27434	14683	POLM	216	5869	ALDH1A1
DBDNTAG000091	ADDNTAG001659	Dn-Dn	TCGACCGCTAGACAGTGCCTTTTTG	GCGCCCTTCTCCTACCACACATGCA	1	27434	14683	POLM	3559
DBDNTAG000091	ADDNTAG002118	Dn-Dn	TCGACCGCTAGACAGTGCCTTTTTG	GTCTTGAGGGTAAAGGCTAATTAGA	1	27434	14683	POLM	7704	8127	ZBTB16
DBDNTAG000091	ADDNTAG002683	Dn-Dn	TCGACCGCTAGACAGTGCCTTTTTG	GTGCTATTAAAGACCCACTTGGCCC	3	27434	14683	POLM	28619	70976
DBDNTAG000091	ADDNTAG002751	Dn-Dn	TCGACCGCTAGACAGTGCCTTTTTG	ACCCTTTCCACTTCCACCCTTATCA	4	27434	14683	POLM	28619	70976
DBDNTAG000091	ADDNTAG002897	Dn-Dn	TCGACCGCTAGACAGTGCCTTTTTG	ACACGAGCCCTGGTAAGGGGGACAA	1	27434	14683	POLM	7091	71394	TLE4
DBDNTAG000091	ADDNTAG002994	Dn-Dn	TCGACCGCTAGACAGTGCCTTTTTG	TTAATACAGCAATTCGCAGGGTGTA	1	27434	14683	POLM	5727	14122	PTCH1
DBDNTAG000091	ADDNTAG004822	Dn-Dn	TCGACCGCTAGACAGTGCCTTTTTG	ATATCGACTTCATAGGAAGACAGAC	1	27434	14683	POLM	10076	72039	PTPRU
DBDNTAG000091	ADDNTAG005547	Dn-Dn	TCGACCGCTAGACAGTGCCTTTTTG	ATGGTATGCTGGCCGGACCCGCACA	19	27434	14683	POLM	84240	9994	ZCCHC9
DBDNTAG000091	ADDNTAG005952	Dn-Dn	TCGACCGCTAGACAGTGCCTTTTTG	ATCACATAAGCCGTAGTCGTGATTC	1	27434	14683	POLM	10579	70302	TACC2
DBDNTAG000091	ADDNTAG006298	Dn-Dn	TCGACCGCTAGACAGTGCCTTTTTG	AAACACAAAACAGACCCATGCCTTT	1	27434	14683	POLM	2246	9975	FGF1
DBDNTAG000091	ADDNTAG007694	Dn-Dn	TCGACCGCTAGACAGTGCCTTTTTG	GACGCAGCTGTGGTTCTCACAATGC	1	27434	14683	POLM	3006	4080	HIST1H1C
DBDNTAG000095	ADDNTAG003895	Dn-Dn	CCATCGACTGCGACGTCCCGCCCAG	TTATTAACAAACAATTTCCCTTCCA	1	4711	6438	NDUFB5	196472	2221	FAM71C
DBDNTAG000095	ADDNTAG004510	Dn-Dn	CCATCGACTGCGACGTCCCGCCCAG	TCGGCTACCCCCTACATCCATAGAC	4	4711	6438	NDUFB5	246	8438	ALOX15
DBDNTAG000095	ADDNTAG005053	Dn-Dn	CCATCGACTGCGACGTCCCGCCCAG	AATAAAGATTCCGTGATTAGAAATA	3	4711	6438	NDUFB5	29926	4519	GMPPA
DBDNTAG000095	ADDNTAG005902	Dn-Dn	CCATCGACTGCGACGTCCCGCCCAG	CCAGCACTATTTTGATGGTTATTA	2	4711	6438	NDUFB5	6557	10315	SLC12A1
DBDNTAG000095	ADDNTAG006151	Dn-Dn	CCATCGACTGCGACGTCCCGCCCAG	GCCTAACACACCCATTAGGACATCA	5	4711	6438	NDUFB5	375056	10681	MIA3
DBDNTAG000095	ADDNTAG006541	Dn-Dn	CCATCGACTGCGACGTCCCGCCCAG	ATACTAGCAATCCTTCAGTTGACAC	1	4711	6438	NDUFB5	896	6197	CCND3
DBDNTAG000095	ADDNTAG007818	Dn-Dn	CCATCGACTGCGACGTCCCGCCCAG	CCCACAATTCGCGGCGACCACGGAT	2	4711	6438	NDUFB5	5364	56437	PLXNB1
DBDNTAG000096	ADDNTAG000012	Dn-Dn	ACCCCCCCCGTCCTCGTATTTAACC	AGAAGACTTTCCCGCGGAAGAAGAA	2	60561	14421	RINT1	158427	8768	TSTD2
DBDNTAG000096	ADDNTAG000017	Dn-Dn	ACCCCCCCCGTCCTCGTATTTAACC	GGAGGTCTCCTAGATGAAGGTCGGG	3	60561	14421	RINT1	157927	8488	C9orf62
DBDNTAG000096	ADDNTAG000030	Dn-Dn	ACCCCCCCCGTCCTCGTATTTAACC	ACAAAATCGATCGCGAGCATGTTGC	4	60561	14421	RINT1	9667	12728	SAFB2
DBDNTAG000096	ADDNTAG000045	Dn-Dn	ACCCCCCCCGTCCTCGTATTTAACC	CAATATGAGTTTAACCGCCACATCC	3	60561	14421	RINT1	2799	2627	GNS
DBDNTAG000096	ADDNTAG000048	Dn-Dn	ACCCCCCCCGTCCTCGTATTTAACC	ATGTATACAGATCTCCTCATTATCG	3	60561	14421	RINT1	400506	72116	KNOP1
DBDNTAG000096	ADDNTAG000050	Dn-Dn	ACCCCCCCCGTCCTCGTATTTAACC	CTTCCTACGGAGCGCAACCTCACAG	2	60561	14421	RINT1	6182	4682	MRPL12
DBDNTAG000096	ADDNTAG000055	Dn-Dn	ACCCCCCCCGTCCTCGTATTTAACC	CAATGCCCCAAACATTAGCAAAGTT	1	60561	14421	RINT1	255426	10942	RASGEF1C
DBDNTAG000096	ADDNTAG000062	Dn-Dn	ACCCCCCCCGTCCTCGTATTTAACC	ATATTAGTTGATTGAACCATAGTCA	2	60561	14421	RINT1	10758	4171	TRAF3IP2
DBDNTAG000096	ADDNTAG000074	Dn-Dn	ACCCCCCCCGTCCTCGTATTTAACC	TTCAAGCCTCGCAGGACAGTCCCCA	9	60561	14421	RINT1	1508	358	CTSB
DBDNTAG000096	ADDNTAG000076	Dn-Dn	ACCCCCCCCGTCCTCGTATTTAACC	GTATGAAACTCTCAAGGACTTTTG	5	60561	14421	RINT1	84450	10540	ZNF512
DBDNTAG000096	ADDNTAG000089	Dn-Dn	ACCCCCCCCGTCCTCGTATTTAACC	CGGCCCACTACGGGTCTAGAGTCTC	5	60561	14421	RINT1	4113	1580	MAGEB2
DBDNTAG000096	ADDNTAG000093	Dn-Dn	ACCCCCCCCGTCCTCGTATTTAACC	CAATATGTATATTAGCTGCATTGAT	1	60561	14421	RINT1	2719	13210	GPC3
DBDNTAG000096	ADDNTAG000094	Dn-Dn	ACCCCCCCCGTCCTCGTATTTAACC	GCCTGATAAAGGTCAGACCCAATAT	2	60561	14421	RINT1	4236	11817	MFAP1
DBDNTAG000096	ADDNTAG000108	Dn-Dn	ACCCCCCCCGTCCTCGTATTTAACC	ATCTTCACAGTGATTTCATGGCGCA	4	60561	14421	RINT1	5000	2391	ORC4
DBDNTAG000096	ADDNTAG000118	Dn-Dn	ACCCCCCCCGTCCTCGTATTTAACC	TCGCTCTTTTAAATCGCGTGAACGT	1	60561	14421	RINT1	54741	13303	LEPROT
DBDNTAG000096	ADDNTAG000125	Dn-Dn	ACCCCCCCCGTCCTCGTATTTAACC	CGATAAACATCCCCCCATAGGGGAT	1	60561	14421	RINT1	3752	53613	KCND3
DBDNTAG000096	ADDNTAG000126	Dn-Dn	ACCCCCCCCGTCCTCGTATTTAACC	TCCCTACTCAAATCTACTGCCCTG	25	60561	14421	RINT1	91663	7002	MYADM
DBDNTAG000096	ADDNTAG000141	Dn-Dn	ACCCCCCCCGTCCTCGTATTTAACC	CTATTACACCATACAACAGATGCGT	1	60561	14421	RINT1	7432	6418	VIP
DBDNTAG000096	ADDNTAG000144	Dn-Dn	ACCCCCCCCGTCCTCGTATTTAACC	CTAATAGGAGATTAATTGCTGTCCA	1	60561	14421	RINT1	220082	1611	SPERT
DBDNTAG000096	ADDNTAG000147	Dn-Dn	ACCCCCCCCGTCCTCGTATTTAACC	ATGAATAAAGAAGCTTCTATAGAGG	24	60561	14421	RINT1	353514
DBDNTAG000096	ADDNTAG000154	Dn-Dn	ACCCCCCCCGTCCTCGTATTTAACC	TAATACAAACGCATCCTCTTCGACG	7	60561	14421	RINT1	79751	7354	SLC25A22
DBDNTAG000096	ADDNTAG000159	Dn-Dn	ACCCCCCCCGTCCTCGTATTTAACC	CGGCACCGGACTTACCACTTAAGGA	2	60561	14421	RINT1	123103	70823	KLHL33
DBDNTAG000096	ADDNTAG000166	Dn-Dn	ACCCCCCCCGTCCTCGTATTTAACC	AGCTGGGGTCGACTACACCACATG	3	60561	14421	RINT1	57863	9894	CADM3
DBDNTAG000096	ADDNTAG000168	Dn-Dn	ACCCCCCCCGTCCTCGTATTTAACC	CATGGGCACCATTCCAGCCACGTTA	2	60561	14421	RINT1	130589	278	GALM
DBDNTAG000096	ADDNTAG000169	Dn-Dn	ACCCCCCCCGTCCTCGTATTTAACC	ACCATAAACTCTCAGTACCTAATCG	3	60561	14421	RINT1	56134	71864	PCDHAC2
DBDNTAG000096	ADDNTAG000177	Dn-Dn	ACCCCCCCCGTCCTCGTATTTAACC	CAGGACCCCCGTAGAATCGCTGCAA	5	60561	14421	RINT1	1445	71469	CSK
DBDNTAG000096	ADDNTAG000178	Dn-Dn	ACCCCCCCCGTCCTCGTATTTAACC	ATAGGAAGCGCGACGGGACTGTAGC	2	60561	14421	RINT1	51669	195	SARAF
DBDNTAG000096	ADDNTAG000183	Dn-Dn	ACCCCCCCCGTCCTCGTATTTAACC	TAGGTTATCTCTATGTGGTACCAAT	2	60561	14421	RINT1	57863	9894	CADM3
DBDNTAG000096	ADDNTAG000184	Dn-Dn	ACCCCCCCCGTCCTCGTATTTAACC	GGCCGCCAGCCTCCCCGTGGGCTTC	5	60561	14421	RINT1	192669	11034	AGO3
DBDNTAG000096	ADDNTAG000185	Dn-Dn	ACCCCCCCCGTCCTCGTATTTAACC	CCGGTTGATCAAACTATTCACAGAT	10	60561	14421	RINT1	3982	13840	LIM2
DBDNTAG000096	ADDNTAG000190	Dn-Dn	ACCCCCCCCGTCCTCGTATTTAACC	CGCGTTGCCCCCAAGAGACTCTCTG	1	60561	14421	RINT1	375307	11366	CATIP
DBDNTAG000096	ADDNTAG000191	Dn-Dn	ACCCCCCCCGTCCTCGTATTTAACC	GTATGGCGAATATATACTAATTTAT	1	60561	14421	RINT1	254122	10408	SNX32
DBDNTAG000096	ADDNTAG000193	Dn-Dn	ACCCCCCCCGTCCTCGTATTTAACC	ATAAGCGTCGAATAAACGGTAGTTA	2	60561	14421	RINT1	2272	9645	FHIT
DBDNTAG000096	ADDNTAG000194	Dn-Dn	ACCCCCCCCGTCCTCGTATTTAACC	GTGTACCTAATAGCAGGGCAACCAG	2	60561	14421	RINT1	113278	6168	SLC52A3
DBDNTAG000096	ADDNTAG000195	Dn-Dn	ACCCCCCCCGTCCTCGTATTTAACC	ATTCATAGCGTAATGCTACAAGACC	2	60561	14421	RINT1	11030	3504	RBPMS
DBDNTAG000096	ADDNTAG000197	Dn-Dn	ACCCCCCCCGTCCTCGTATTTAACC	TTTTGTAAGCACGACAGTTCTCACG	11	60561	14421	RINT1	23598	12624	PATZ1
DBDNTAG000096	ADDNTAG000208	Dn-Dn	ACCCCCCCCGTCCTCGTATTTAACC	CATGTGCCGTACTGTGGCTGAATGT	23	60561	14421	RINT1	2275	5359	FHL3
DBDNTAG000096	ADDNTAG000211	Dn-Dn	ACCCCCCCCGTCCTCGTATTTAACC	AAACGAGCATCGCTTAATTGTCAC	3	60561	14421	RINT1	6811	4056	STX5
DBDNTAG000096	ADDNTAG000219	Dn-Dn	ACCCCCCCCGTCCTCGTATTTAACC	AACGCTTCTATGAGGCCTCGCCCCT	2	60561	14421	RINT1	7140	54163	TNNT3
DBDNTAG000096	ADDNTAG000230	Dn-Dn	ACCCCCCCCGTCCTCGTATTTAACC	CCGAGACTCACTAAATGGTTGGGCG	6	60561	14421	RINT1	60313	216	GPBP1L1
DBDNTAG000096	ADDNTAG000237	Dn-Dn	ACCCCCCCCGTCCTCGTATTTAACC	TTCCCCCCAGTATGCAACCTTCGCG	1	60561	14421	RINT1	91522	11122	COL23A1
DBDNTAG000096	ADDNTAG000241	Dn-Dn	ACCCCCCCCGTCCTCGTATTTAACC	TGCAATCGCAAGGCCTATCACGAGA	2	60561	14421	RINT1	3155	2888	HMGCL
DBDNTAG000096	ADDNTAG000245	Dn-Dn	ACCCCCCCCGTCCTCGTATTTAACC	TCTGTCTGAATGGGGGACGCACCAC	1	60561	14421	RINT1	114609	9750	TIRAP
DBDNTAG000096	ADDNTAG000252	Dn-Dn	ACCCCCCCCGTCCTCGTATTTAACC	ACTCAGTCTCCCTTGCAATCACAAG	2	60561	14421	RINT1	25790	70435	CFAP45
DBDNTAG000096	ADDNTAG000256	Dn-Dn	ACCCCCCCCGTCCTCGTATTTAACC	TATTGCGCGCCATCAGGCTCTCCTG	5	60561	14421	RINT1	775	70327	CACNA1C
DBDNTAG000096	ADDNTAG000265	Dn-Dn	ACCCCCCCCGTCCTCGTATTTAACC	CCTAGCCAGCAAAATTTGTTTTAT	1	60561	14421	RINT1	286530	11434	P2RY8
DBDNTAG000096	ADDNTAG000268	Dn-Dn	ACCCCCCCCGTCCTCGTATTTAACC	TCCAGTCCAACCAGATGACCTCTGC	4	60561	14421	RINT1	2218	70488	FKTN
DBDNTAG000096	ADDNTAG000283	Dn-Dn	ACCCCCCCCGTCCTCGTATTTAACC	GTACAAAAGGGGCTGAATAACAGAC	1	60561	14421	RINT1	389118	54978	CDHR4
DBDNTAG000096	ADDNTAG000284	Dn-Dn	ACCCCCCCCGTCCTCGTATTTAACC	GATATATGACATTACAGCTCAAGA	1	60561	14421	RINT1	56852	1782	RAD18
DBDNTAG000096	ADDNTAG000301	Dn-Dn	ACCCCCCCCGTCCTCGTATTTAACC	AGATAGAACCACTGGGCTCGTCCCG	2	60561	14421	RINT1	2355	5414	FOSL2
DBDNTAG000096	ADDNTAG000309	Dn-Dn	ACCCCCCCCGTCCTCGTATTTAACC	AAGGCGACTTCGGTATATCAGGAGC	1	60561	14421	RINT1	6385	12920	SDC4
DBDNTAG000096	ADDNTAG000310	Dn-Dn	ACCCCCCCCGTCCTCGTATTTAACC	TCTTTCTGGCGATTTTCGGCACGGT	1	60561	14421	RINT1	318	4276	NUDT2
DBDNTAG000096	ADDNTAG000316	Dn-Dn	ACCCCCCCCGTCCTCGTATTTAACC	CCCGGCCCGCGCTAGCCCTCGTGGC	3	60561	14421	RINT1	84619	6267	ZGPAT
DBDNTAG000096	ADDNTAG000317	Dn-Dn	ACCCCCCCCGTCCTCGTATTTAACC	GCCAAGAACCACGCCACTCTGGCTC	2	60561	14421	RINT1	22889	8732	KIAA0907
DBDNTAG000096	ADDNTAG000319	Dn-Dn	ACCCCCCCCGTCCTCGTATTTAACC	TCGTTGATCCTAAATGTACCAATA	2	60561	14421	RINT1	705	4527	BYSL
DBDNTAG000096	ADDNTAG000324	Dn-Dn	ACCCCCCCCGTCCTCGTATTTAACC	AGCTAAGACAGGATGCTTAGATCAA	4	60561	14421	RINT1	22846	2782	VASH1
DBDNTAG000096	ADDNTAG000325	Dn-Dn	ACCCCCCCCGTCCTCGTATTTAACC	GATCAAACTGCAAGATAGAGCATAA	2	60561	14421	RINT1	978	11943	CDA
DBDNTAG000096	ADDNTAG000343	Dn-Dn	ACCCCCCCCGTCCTCGTATTTAACC	ACGTACCCTCTTCTGCCCCGGAATT	13	60561	14421	RINT1	2176	7699	FANCC
DBDNTAG000096	ADDNTAG000347	Dn-Dn	ACCCCCCCCGTCCTCGTATTTAACC	TACAAATTGGTCTAGTACCTGTCAA	3	60561	14421	RINT1	9341	5658	VAMP3
DBDNTAG000096	ADDNTAG000348	Dn-Dn	ACCCCCCCCGTCCTCGTATTTAACC	GCGCAGCATATCTTTAGGGAATTAT	7	60561	14421	RINT1	4589	8366	MUC7
DBDNTAG000096	ADDNTAG000352	Dn-Dn	ACCCCCCCCGTCCTCGTATTTAACC	CCGCGATGTCGAGCCCTAGCAACAG	2	60561	14421	RINT1	1488	8833	CTBP2
DBDNTAG000096	ADDNTAG000355	Dn-Dn	ACCCCCCCCGTCCTCGTATTTAACC	GTCGCGATGGTCACACCCCACGGCC	10	60561	14421	RINT1	5886	7058	RAD23A
DBDNTAG000096	ADDNTAG000356	Dn-Dn	ACCCCCCCCGTCCTCGTATTTAACC	ACGATTCCCAATGACCTTCACACGG	1	60561	14421	RINT1	7554	10463	ZNF8
DBDNTAG000096	ADDNTAG000380	Dn-Dn	ACCCCCCCCGTCCTCGTATTTAACC	CCGTAATCACAGATCGATCCATTTT	1	60561	14421	RINT1	5376	7323	PMP22
DBDNTAG000096	ADDNTAG000385	Dn-Dn	ACCCCCCCCGTCCTCGTATTTAACC	CGTACGTCCCGCAACCTGGAGGTGA	2	60561	14421	RINT1	5890	8346	RAD51B
DBDNTAG000096	ADDNTAG000392	Dn-Dn	ACCCCCCCCGTCCTCGTATTTAACC	AGAAAAACTCTGACGCTACCGATTA	1	60561	14421	RINT1	3559
DBDNTAG000096	ADDNTAG000395	Dn-Dn	ACCCCCCCCGTCCTCGTATTTAACC	CACAACCTCGGTACGCGAATAAGAC	5	60561	14421	RINT1	402415	70628	XKRX
DBDNTAG000096	ADDNTAG000413	Dn-Dn	ACCCCCCCCGTCCTCGTATTTAACC	CTGGATGCTCTATTGGCCAATTCCT	2	60561	14421	RINT1	9100	3403	USP10
DBDNTAG000096	ADDNTAG000428	Dn-Dn	ACCCCCCCCGTCCTCGTATTTAACC	GCCCGAACCGATGCCCCAGCATTTA	3	60561	14421	RINT1	4436	7918	MSH2
DBDNTAG000096	ADDNTAG000432	Dn-Dn	ACCCCCCCCGTCCTCGTATTTAACC	CTCTCCGACCCCTGGCATCCGCCTG	5	60561	14421	RINT1	6934	9999	TCF7L2
DBDNTAG000096	ADDNTAG000444	Dn-Dn	ACCCCCCCCGTCCTCGTATTTAACC	ATCTCAACTGCCTGTCCACGGACTA	10	60561	14421	RINT1	56658	1957	TRIM39
DBDNTAG000096	ADDNTAG000449	Dn-Dn	ACCCCCCCCGTCCTCGTATTTAACC	CTATATTGCAAGAGTGACGTTCTCT	3	60561	14421	RINT1	6289	13116	SAA2
DBDNTAG000096	ADDNTAG000461	Dn-Dn	ACCCCCCCCGTCCTCGTATTTAACC	ACTCTACCACCGTTTCATAAAATGT	5	60561	14421	RINT1	3119	7190	HLA-DQB1
DBDNTAG000096	ADDNTAG000470	Dn-Dn	ACCCCCCCCGTCCTCGTATTTAACC	CCACATGGAACCGTTAAATTAAGTC	2	60561	14421	RINT1	222166
DBDNTAG000096	ADDNTAG000488	Dn-Dn	ACCCCCCCCGTCCTCGTATTTAACC	CGATGGATAGGGTTGCGGCGAATAA	2	60561	14421	RINT1	1066	663	CES1
DBDNTAG000096	ADDNTAG000498	Dn-Dn	ACCCCCCCCGTCCTCGTATTTAACC	CGGTGAGGATCAAGGATGCTAGGAG	2	60561	14421	RINT1	6427	11028	SRSF2
DBDNTAG000096	ADDNTAG000500	Dn-Dn	ACCCCCCCCGTCCTCGTATTTAACC	CACAAATAAGGTTAGCTCATGTACG	1	60561	14421	RINT1	8318	4828	CDC45
DBDNTAG000096	ADDNTAG000510	Dn-Dn	ACCCCCCCCGTCCTCGTATTTAACC	CTACTAAACAACATGCATGTGATAT	2	60561	14421	RINT1	84193	8806	SETD3
DBDNTAG000096	ADDNTAG000512	Dn-Dn	ACCCCCCCCGTCCTCGTATTTAACC	CGCCATCCTTAAGTGCTCAATAATG	17	60561	14421	RINT1	125061	55073	AFMID
DBDNTAG000096	ADDNTAG000522	Dn-Dn	ACCCCCCCCGTCCTCGTATTTAACC	TATCATCAAGTGCACTCAAGGGCGA	5	60561	14421	RINT1	84549	11711	MAK16
DBDNTAG000096	ADDNTAG000539	Dn-Dn	ACCCCCCCCGTCCTCGTATTTAACC	TACCCAGCATATAATGATAAGAAGG	16	60561	14421	RINT1	83758	13201	RBP5
DBDNTAG000096	ADDNTAG000541	Dn-Dn	ACCCCCCCCGTCCTCGTATTTAACC	GGTGGCATAATCTACGCGACCAGAG	2	60561	14421	RINT1	22916	2754	NCBP2
DBDNTAG000096	ADDNTAG000543	Dn-Dn	ACCCCCCCCGTCCTCGTATTTAACC	CGCACCTCGACACATACTTTGGGAT	2	60561	14421	RINT1	54812	12902	AFTPH
DBDNTAG000096	ADDNTAG000552	Dn-Dn	ACCCCCCCCGTCCTCGTATTTAACC	CATGCTACGAACAGGCAGTTTACAC	4	60561	14421	RINT1	4716	4508	NDUFB10
DBDNTAG000096	ADDNTAG000556	Dn-Dn	ACCCCCCCCGTCCTCGTATTTAACC	CACCACGACTTCCGTAAGGCTACTG	2	60561	14421	RINT1	842	4596	CASP9
DBDNTAG000096	ADDNTAG000562	Dn-Dn	ACCCCCCCCGTCCTCGTATTTAACC	TTTGCTTCGCCATTACCTGGTCGTT	1	60561	14421	RINT1	51684	6119	SUFU
DBDNTAG000096	ADDNTAG000564	Dn-Dn	ACCCCCCCCGTCCTCGTATTTAACC	GGGGCCCCGAATCCAGTCGCGGGCA	1	60561	14421	RINT1	57456	5687	KIAA1143
DBDNTAG000096	ADDNTAG000569	Dn-Dn	ACCCCCCCCGTCCTCGTATTTAACC	GCCCCACATGTCGCCCCTGCTGGTA	2	60561	14421	RINT1	4154	11430	MBNL1
DBDNTAG000096	ADDNTAG000577	Dn-Dn	ACCCCCCCCGTCCTCGTATTTAACC	CTACTGGCGGAGCTCGTTTTATTGG	1	60561	14421	RINT1	7428	13320	VHL
DBDNTAG000096	ADDNTAG000608	Dn-Dn	ACCCCCCCCGTCCTCGTATTTAACC	CTAAACGGAATCTAAACACAAGGAA	6	60561	14421	RINT1	94081	716	SFXN1
DBDNTAG000096	ADDNTAG000612	Dn-Dn	ACCCCCCCCGTCCTCGTATTTAACC	TGAAGCTACAGAGGCTGCAATGATG	9	60561	14421	RINT1	388569	70829	ZNF324B
DBDNTAG000096	ADDNTAG000617	Dn-Dn	ACCCCCCCCGTCCTCGTATTTAACC	TATCAGCTTCGCCCATTCAGCTCCA	3	60561	14421	RINT1	6521	70010	SLC4A1
DBDNTAG000096	ADDNTAG000618	Dn-Dn	ACCCCCCCCGTCCTCGTATTTAACC	TATATAACTAGCAAAAATATAACCA	4	60561	14421	RINT1	23126	10876	POGZ
DBDNTAG000096	ADDNTAG000627	Dn-Dn	ACCCCCCCCGTCCTCGTATTTAACC	ACTTCTATACCATACTTCAAAACAG	2	60561	14421	RINT1	410	7320	ARSA
DBDNTAG000096	ADDNTAG000629	Dn-Dn	ACCCCCCCCGTCCTCGTATTTAACC	CAATCGTCCTGAGTAGTACGAACAT	6	60561	14421	RINT1	8288
DBDNTAG000096	ADDNTAG000630	Dn-Dn	ACCCCCCCCGTCCTCGTATTTAACC	CCAACATCATAATCCTCCATATGAA	1	60561	14421	RINT1	169693	8543	TMEM252
DBDNTAG000096	ADDNTAG000631	Dn-Dn	ACCCCCCCCGTCCTCGTATTTAACC	ACGTTTACCCCTATCCAGCGAAGAT	3	60561	14421	RINT1	22890	11798	ZBTB1
DBDNTAG000096	ADDNTAG000632	Dn-Dn	ACCCCCCCCGTCCTCGTATTTAACC	ACTTCCAAGACATGCCACCACAGTC	1	60561	14421	RINT1	220082	1611	SPERT
DBDNTAG000096	ADDNTAG000633	Dn-Dn	ACCCCCCCCGTCCTCGTATTTAACC	TAGCTTGTACCTTGGGCGTCCAAAG	2	60561	14421	RINT1	4331	1816	MNAT1
DBDNTAG000096	ADDNTAG000637	Dn-Dn	ACCCCCCCCGTCCTCGTATTTAACC	GAGTTGCACCTGGTGTTAAATACAT	2	60561	14421	RINT1	6821	71191	SUOX
DBDNTAG000096	ADDNTAG000651	Dn-Dn	ACCCCCCCCGTCCTCGTATTTAACC	ACACGTCTATGTTTGGATAGATAGC	1	60561	14421	RINT1	50615	4298	IL21R
DBDNTAG000096	ADDNTAG000658	Dn-Dn	ACCCCCCCCGTCCTCGTATTTAACC	TACGACGACACCGCAAACCCGCGTC	3	60561	14421	RINT1	2132	6892	EXT2
DBDNTAG000096	ADDNTAG000664	Dn-Dn	ACCCCCCCCGTCCTCGTATTTAACC	GACCATTATACGTCGCAAACCAAGA	3	60561	14421	RINT1	390748
DBDNTAG000096	ADDNTAG000665	Dn-Dn	ACCCCCCCCGTCCTCGTATTTAACC	GAACAAGTCTTGCGTTCAAAAACGA	4	60561	14421	RINT1	196051	55122	PPAPDC1A
DBDNTAG000096	ADDNTAG000670	Dn-Dn	ACCCCCCCCGTCCTCGTATTTAACC	CCCAGAACCCCGTACTTTACGCCGT	6	60561	14421	RINT1	758	9558	MPPED1
DBDNTAG000096	ADDNTAG000673	Dn-Dn	ACCCCCCCCGTCCTCGTATTTAACC	GATCAACAGCTGAAAGTCTCCCTAA	1	60561	14421	RINT1	685	6192	BTC
DBDNTAG000096	ADDNTAG000693	Dn-Dn	ACCCCCCCCGTCCTCGTATTTAACC	GCATCCCAGTTTGGCTAAGCCCACC	2	60561	14421	RINT1	4485	11448	MST1
DBDNTAG000096	ADDNTAG000696	Dn-Dn	ACCCCCCCCGTCCTCGTATTTAACC	CACGGACCCATTTGCATTTGCCTA	6	60561	14421	RINT1	6792
DBDNTAG000096	ADDNTAG000698	Dn-Dn	ACCCCCCCCGTCCTCGTATTTAACC	CCGATTACCGAACATGTCCCTTGTT	1	60561	14421	RINT1	285237	1444	C3orf38
DBDNTAG000096	ADDNTAG000699	Dn-Dn	ACCCCCCCCGTCCTCGTATTTAACC	TGCTCAACGTTCGATCAAGATCAAT	1	60561	14421	RINT1	202559	1138	KHDRBS2
DBDNTAG000096	ADDNTAG000711	Dn-Dn	ACCCCCCCCGTCCTCGTATTTAACC	TCCCTTCGACCTGACGTCCACCTGC	2	60561	14421	RINT1	414318	55003	C9orf106
DBDNTAG000096	ADDNTAG000715	Dn-Dn	ACCCCCCCCGTCCTCGTATTTAACC	CCCCTCACTCTGGCCATCAAACAAT	1	60561	14421	RINT1	4085	4707	MAD2L1
DBDNTAG000096	ADDNTAG000719	Dn-Dn	ACCCCCCCCGTCCTCGTATTTAACC	GGCCAAGAAGATCGACGACGGTTTA	1	60561	14421	RINT1	84545	11049	MRPL43
DBDNTAG000096	ADDNTAG000743	Dn-Dn	ACCCCCCCCGTCCTCGTATTTAACC	TTTTCTCAGGCTCCCTGGACGAGGA	3	60561	14421	RINT1	259289	54213	TAS2R43
DBDNTAG000096	ADDNTAG000745	Dn-Dn	ACCCCCCCCGTCCTCGTATTTAACC	CGAAGTAAAAAAAGCTGACCAACTA	2	60561	14421	RINT1	55156	5887	ARMC1
DBDNTAG000096	ADDNTAG000750	Dn-Dn	ACCCCCCCCGTCCTCGTATTTAACC	GGGTCGCAACCGAAAGCAACAATAG	1	60561	14421	RINT1	378807	56465	CATSPER4
DBDNTAG000096	ADDNTAG000768	Dn-Dn	ACCCCCCCCGTCCTCGTATTTAACC	CGCTGTATGAAGCAGAAAGAGAACC	2	60561	14421	RINT1	55432	70257	YOD1
DBDNTAG000096	ADDNTAG000779	Dn-Dn	ACCCCCCCCGTCCTCGTATTTAACC	TTTTTCCCACCTCCTTCCACGGTGC	5	60561	14421	RINT1	26539	54703	OR10H1
DBDNTAG000096	ADDNTAG000787	Dn-Dn	ACCCCCCCCGTCCTCGTATTTAACC	GCTATAACGAGCTGCTGTAAGATCT	1	60561	14421	RINT1	9863	72135	MAGI2
DBDNTAG000096	ADDNTAG000788	Dn-Dn	ACCCCCCCCGTCCTCGTATTTAACC	GGATTGTTTTGAACACTTGCTGGAA	1	60561	14421	RINT1	5129	2966	CDK18
DBDNTAG000096	ADDNTAG000826	Dn-Dn	ACCCCCCCCGTCCTCGTATTTAACC	TACCCTTTCCCCCGTTGAGACTTAT	2	60561	14421	RINT1	29844	3331	TFPT
DBDNTAG000096	ADDNTAG000829	Dn-Dn	ACCCCCCCCGTCCTCGTATTTAACC	CGACCCATACCAATCAAGATACTGC	3	60561	14421	RINT1	4154	11430	MBNL1
DBDNTAG000096	ADDNTAG000832	Dn-Dn	ACCCCCCCCGTCCTCGTATTTAACC	CCCGACCAGCACATAACAATTATCG	2	60561	14421	RINT1	140856	71955	SCP2D1
DBDNTAG000096	ADDNTAG000834	Dn-Dn	ACCCCCCCCGTCCTCGTATTTAACC	CTGCTGGCAGAAACCGGTTCTTTTT	5	60561	14421	RINT1	9641	52921	IKBKE
DBDNTAG000096	ADDNTAG000838	Dn-Dn	ACCCCCCCCGTCCTCGTATTTAACC	CATACAAGCTCATTTCAAAGTCTCA	1	60561	14421	RINT1	65009	6895	NDRG4
DBDNTAG000096	ADDNTAG000854	Dn-Dn	ACCCCCCCCGTCCTCGTATTTAACC	TTCGAGATTTTTACGCTGGTCACAC	1	60561	14421	RINT1	55314	10956	TMEM144
DBDNTAG000096	ADDNTAG000855	Dn-Dn	ACCCCCCCCGTCCTCGTATTTAACC	CACACCCGTTACCCTCCAGCCCCGC	3	60561	14421	RINT1	150160	9872	CCT8L2
DBDNTAG000096	ADDNTAG000863	Dn-Dn	ACCCCCCCCGTCCTCGTATTTAACC	GGCAAATTGGAACCGGTGCAGTAGC	1	60561	14421	RINT1	125206	10321	SLC5A10
DBDNTAG000096	ADDNTAG000867	Dn-Dn	ACCCCCCCCGTCCTCGTATTTAACC	CACTAACTAGACTGTCATCAGAAAT	6	60561	14421	RINT1	125061	55073	AFMID
DBDNTAG000096	ADDNTAG000871	Dn-Dn	ACCCCCCCCGTCCTCGTATTTAACC	CTTGCCCGGTGATTGTGCCAGAACT	1	60561	14421	RINT1	5162	3174	PDHB
DBDNTAG000096	ADDNTAG000872	Dn-Dn	ACCCCCCCCGTCCTCGTATTTAACC	TCCGAGCCACCCTATTCCGGGGGA	14	60561	14421	RINT1	64785	4758	GINS3
DBDNTAG000096	ADDNTAG000877	Dn-Dn	ACCCCCCCCGTCCTCGTATTTAACC	TACTATCCTTAGCAAGCAGTCGGGT	3	60561	14421	RINT1	59277	3050	NTN4
DBDNTAG000096	ADDNTAG000879	Dn-Dn	ACCCCCCCCGTCCTCGTATTTAACC	GCTCTCATACCGCTCGTTCGCTAAT	3	60561	14421	RINT1	150160	9872	CCT8L2
DBDNTAG000096	ADDNTAG000885	Dn-Dn	ACCCCCCCCGTCCTCGTATTTAACC	CCCACTGGTTTTAAATACATAGAAC	1	60561	14421	RINT1	284004	9651	HEXDC
DBDNTAG000096	ADDNTAG000893	Dn-Dn	ACCCCCCCCGTCCTCGTATTTAACC	GCAGTACATTTCGACTTTTCCGATT	3	60561	14421	RINT1	29844	3331	TFPT
DBDNTAG000096	ADDNTAG000895	Dn-Dn	ACCCCCCCCGTCCTCGTATTTAACC	ACCTCCCATGGTGCTTACAAGCTCA	2	60561	14421	RINT1	7140	54163	TNNT3
DBDNTAG000096	ADDNTAG000896	Dn-Dn	ACCCCCCCCGTCCTCGTATTTAACC	CGGGAGGAAGCTAGATGGAACGCAC	10	60561	14421	RINT1	6818	7717	SULT1A3
DBDNTAG000096	ADDNTAG000904	Dn-Dn	ACCCCCCCCGTCCTCGTATTTAACC	TAAATGTTTACCCAAGGGGCAGCCG	2	60561	14421	RINT1	605	53866	BCL7A
DBDNTAG000096	ADDNTAG000914	Dn-Dn	ACCCCCCCCGTCCTCGTATTTAACC	TCAAGCCCCTCACAATACCCATAGC	1	60561	14421	RINT1	2119	4522	ETV5
DBDNTAG000096	ADDNTAG000937	Dn-Dn	ACCCCCCCCGTCCTCGTATTTAACC	CGTGTGCGAAAGCAGGCCTAAGGAG	1	60561	14421	RINT1	28951	4068	TRIB2
DBDNTAG000096	ADDNTAG000938	Dn-Dn	ACCCCCCCCGTCCTCGTATTTAACC	TCCATACTTAATAAAGCACAAGATG	15	60561	14421	RINT1	1495	2278	CTNNA1
DBDNTAG000096	ADDNTAG000967	Dn-Dn	ACCCCCCCCGTCCTCGTATTTAACC	CAAATCAGCGACAGTTGCGAGGGTC	4	60561	14421	RINT1	116541	12369	MRPL54
DBDNTAG000096	ADDNTAG000970	Dn-Dn	ACCCCCCCCGTCCTCGTATTTAACC	CGTCCGTAGTCCCCATGCGCGCGCC	6	60561	14421	RINT1	374355	11109	CCDC172
DBDNTAG000096	ADDNTAG000983	Dn-Dn	ACCCCCCCCGTCCTCGTATTTAACC	CCCCGCACCTTATGTCCCTCTGAAC	1	60561	14421	RINT1	5627	210	PROS1
DBDNTAG000096	ADDNTAG001002	Dn-Dn	ACCCCCCCCGTCCTCGTATTTAACC	AGTGTGTCTGTAAGAATTGCTCAGG	1	60561	14421	RINT1	2801	7345	GOLGA2
DBDNTAG000096	ADDNTAG001011	Dn-Dn	ACCCCCCCCGTCCTCGTATTTAACC	AAGTGATGCCGTTTACTTCATAAAG	2	60561	14421	RINT1	23678	1003	DKFZp781N0293
DBDNTAG000096	ADDNTAG001018	Dn-Dn	ACCCCCCCCGTCCTCGTATTTAACC	AAGTAGCGATCAGGGTCAAAGCTTA	7	60561	14421	RINT1	29035	53713	C16orf72
DBDNTAG000096	ADDNTAG001032	Dn-Dn	ACCCCCCCCGTCCTCGTATTTAACC	GCCTCACACACCCCAGAAAATACGT	1	60561	14421	RINT1	222389	9342	BEND7
DBDNTAG000096	ADDNTAG001042	Dn-Dn	ACCCCCCCCGTCCTCGTATTTAACC	CAAAGCATAAGAGCGATAGTCGTTA	5	60561	14421	RINT1	55364	13117	IMPACT
DBDNTAG000096	ADDNTAG001051	Dn-Dn	ACCCCCCCCGTCCTCGTATTTAACC	TCGCAACGACCGTGACTCCCGACCA	2	60561	14421	RINT1	653	8330	BMP5
DBDNTAG000096	ADDNTAG001052	Dn-Dn	ACCCCCCCCGTCCTCGTATTTAACC	ACGGCTCTAGGGTGAACAACAGGTA	10	60561	14421	RINT1	79673	10640	ZNF329
DBDNTAG000096	ADDNTAG001057	Dn-Dn	ACCCCCCCCGTCCTCGTATTTAACC	GTCCATCTCTTCAGTCTATGGGTTT	1	60561	14421	RINT1	5727	14122	PTCH1
DBDNTAG000096	ADDNTAG001063	Dn-Dn	ACCCCCCCCGTCCTCGTATTTAACC	TGGCCAATCTACACCTAAGACCCTG	3	60561	14421	RINT1	79644	3266	SRD5A3
DBDNTAG000096	ADDNTAG001082	Dn-Dn	ACCCCCCCCGTCCTCGTATTTAACC	GGATATCACATTTACCCTACGATCA	1	60561	14421	RINT1	10186	12995	LHFP
DBDNTAG000096	ADDNTAG001084	Dn-Dn	ACCCCCCCCGTCCTCGTATTTAACC	TCTTGAAGTTGATTAGTGGCGAGAA	2	60561	14421	RINT1	51105	802	PHF20L1
DBDNTAG000096	ADDNTAG001087	Dn-Dn	ACCCCCCCCGTCCTCGTATTTAACC	TCTCTAGTCCACTATCTATTTTTGT	6	60561	14421	RINT1	57819	6601	LSM2
DBDNTAG000096	ADDNTAG001123	Dn-Dn	ACCCCCCCCGTCCTCGTATTTAACC	TGTTATACGCAAGGAGTTTTCTGCA	3	60561	14421	RINT1	91442	7886	FAAP24
DBDNTAG000096	ADDNTAG001125	Dn-Dn	ACCCCCCCCGTCCTCGTATTTAACC	TCCTTAGGCTCTAGGACAAGTAAAA	2	60561	14421	RINT1	11091	3721	WDR5
DBDNTAG000096	ADDNTAG001137	Dn-Dn	ACCCCCCCCGTCCTCGTATTTAACC	CGGGATCTAGTCCTAGCAATATACC	2	60561	14421	RINT1	22846	2782	VASH1
DBDNTAG000096	ADDNTAG001143	Dn-Dn	ACCCCCCCCGTCCTCGTATTTAACC	CTGATACAATCTCGTGACATTGCGA	1	60561	14421	RINT1	23223	6615	RRP12
DBDNTAG000096	ADDNTAG001146	Dn-Dn	ACCCCCCCCGTCCTCGTATTTAACC	TTCCTTCATGTCCAAACTGTCCCAG	6	60561	14421	RINT1	401260	55078
DBDNTAG000096	ADDNTAG001148	Dn-Dn	ACCCCCCCCGTCCTCGTATTTAACC	TGCTCGGGTGCCTCAACACATCAGC	1	60561	14421	RINT1	26240	1846	FAM50B
DBDNTAG000096	ADDNTAG001162	Dn-Dn	ACCCCCCCCGTCCTCGTATTTAACC	CCAGGCCTACAAGACTCCCTATCTG	1	60561	14421	RINT1	55314	10956	TMEM144
DBDNTAG000096	ADDNTAG001184	Dn-Dn	ACCCCCCCCGTCCTCGTATTTAACC	TGAAACGACGATAATGCAACTATT	1	60561	14421	RINT1	10629	4779	TAF6L
DBDNTAG000096	ADDNTAG001197	Dn-Dn	ACCCCCCCCGTCCTCGTATTTAACC	TAGTAGCGGCCGTCGACGACATGTC	11	60561	14421	RINT1	975	3621	CD81
DBDNTAG000096	ADDNTAG001211	Dn-Dn	ACCCCCCCCGTCCTCGTATTTAACC	TAACCAGTATGGACACGGAAATACG	4	60561	14421	RINT1	28619	70976
DBDNTAG000096	ADDNTAG001221	Dn-Dn	ACCCCCCCCGTCCTCGTATTTAACC	CACTCGGACTCCCCCTCTTAGCTTC	6	60561	14421	RINT1	56656	53850	OR2S2
DBDNTAG000096	ADDNTAG001232	Dn-Dn	ACCCCCCCCGTCCTCGTATTTAACC	CGAACATAGTGCTTTTTAACGTGAC	1	60561	14421	RINT1	5802	8703	PTPRS
DBDNTAG000096	ADDNTAG001235	Dn-Dn	ACCCCCCCCGTCCTCGTATTTAACC	TGTTTAAATGGTATGCCACCTGAGA	2	60561	14421	RINT1	5534	8316	PPP3R1
DBDNTAG000096	ADDNTAG001239	Dn-Dn	ACCCCCCCCGTCCTCGTATTTAACC	TTCAATAGACTACAACGCCAGCCTC	1	60561	14421	RINT1	9586	10842	CREB5
DBDNTAG000096	ADDNTAG001242	Dn-Dn	ACCCCCCCCGTCCTCGTATTTAACC	CCAATTATTACTCATTTTAAAATCG	2	60561	14421	RINT1	6373	5588	CXCL11
DBDNTAG000096	ADDNTAG001245	Dn-Dn	ACCCCCCCCGTCCTCGTATTTAACC	CGACTAGCATTCTTATTATAAGAGC	2	60561	14421	RINT1	6590	13088	SLPI
DBDNTAG000096	ADDNTAG001255	Dn-Dn	ACCCCCCCCGTCCTCGTATTTAACC	CGCAATGTCGCGAGTTGGACATTCA	5	60561	14421	RINT1	5690	3295	PSMB2
DBDNTAG000096	ADDNTAG001261	Dn-Dn	ACCCCCCCCGTCCTCGTATTTAACC	CACAATATCAAAAGGAAAAGCAGTA	1	60561	14421	RINT1	27004	13575
DBDNTAG000096	ADDNTAG001262	Dn-Dn	ACCCCCCCCGTCCTCGTATTTAACC	GGTACCAACATACTTGAGTGGCAAA	3	60561	14421	RINT1	6385	12920	SDC4
DBDNTAG000096	ADDNTAG001267	Dn-Dn	ACCCCCCCCGTCCTCGTATTTAACC	GCCGTAGTAACAATATTAGAAGTTC	1	60561	14421	RINT1	6278	8048	S100A7
DBDNTAG000096	ADDNTAG001275	Dn-Dn	ACCCCCCCCGTCCTCGTATTTAACC	AACTCATGGTCATTGTAGAAAAAGA	13	60561	14421	RINT1	1647	6876	GADD45A
DBDNTAG000096	ADDNTAG001289	Dn-Dn	ACCCCCCCCGTCCTCGTATTTAACC	ACTCGCCCTTAGTTCAGGAAATTAG	14	60561	14421	RINT1	27004	13575
DBDNTAG000096	ADDNTAG001307	Dn-Dn	ACCCCCCCCGTCCTCGTATTTAACC	GCCAACGCACTCCAGAAGTGGTGAG	3	60561	14421	RINT1	914	8288	CD2
DBDNTAG000096	ADDNTAG001312	Dn-Dn	ACCCCCCCCGTCCTCGTATTTAACC	TCCCGAACGGACTTATAAGCATTTT	5	60561	14421	RINT1	8693	2338	GALNT4
DBDNTAG000096	ADDNTAG001313	Dn-Dn	ACCCCCCCCGTCCTCGTATTTAACC	GAAGACCAACACGTCTGGGGCTTCT	2	60561	14421	RINT1	117157	12269	SH2D1B
DBDNTAG000096	ADDNTAG001315	Dn-Dn	ACCCCCCCCGTCCTCGTATTTAACC	AAACGGCCCAACGGAAAAAGTTTGT	1	60561	14421	RINT1	1152	3341	CKB
DBDNTAG000096	ADDNTAG001317	Dn-Dn	ACCCCCCCCGTCCTCGTATTTAACC	CAAGAATTGGAGGAGCCGCAGAGT	1	60561	14421	RINT1	55652	6978	SLC48A1
DBDNTAG000096	ADDNTAG001327	Dn-Dn	ACCCCCCCCGTCCTCGTATTTAACC	TTCGAGGCCCCGTCACGTACACTGA	1	60561	14421	RINT1	147923	12424	ZNF420
DBDNTAG000096	ADDNTAG001344	Dn-Dn	ACCCCCCCCGTCCTCGTATTTAACC	CTATCAACCAATAACGCAACATGTC	6	60561	14421	RINT1	7264	3805	TSTA3
DBDNTAG000096	ADDNTAG001348	Dn-Dn	ACCCCCCCCGTCCTCGTATTTAACC	AAGACGCGCCATCAACCTAAAAATG	2	60561	14421	RINT1	246329	4447	STAC3
DBDNTAG000096	ADDNTAG001353	Dn-Dn	ACCCCCCCCGTCCTCGTATTTAACC	TTCATGTGAGACCCATTCGCCAGCA	2	60561	14421	RINT1	60672	4538	MIIP
DBDNTAG000096	ADDNTAG001356	Dn-Dn	ACCCCCCCCGTCCTCGTATTTAACC	ACCTGTGTATGCAATACGGCCTAAA	1	60561	14421	RINT1	25770	54410	C22orf31
DBDNTAG000096	ADDNTAG001362	Dn-Dn	ACCCCCCCCGTCCTCGTATTTAACC	ACCACCATTTGAGGCGCGCACGATA	9	60561	14421	RINT1	1974	965	EIF4A2
DBDNTAG000096	ADDNTAG001366	Dn-Dn	ACCCCCCCCGTCCTCGTATTTAACC	CTGAACGTTGTATCCTTAAAGAGTG	2	60561	14421	RINT1	23647	3971	ARFIP2
DBDNTAG000096	ADDNTAG001369	Dn-Dn	ACCCCCCCCGTCCTCGTATTTAACC	CAGCCCTAGCACGTGATATGTTGAC	1	60561	14421	RINT1	140	9310	ADORA3
DBDNTAG000096	ADDNTAG001372	Dn-Dn	ACCCCCCCCGTCCTCGTATTTAACC	CAGCAATACCCGCTACCCCTCCGGG	1	60561	14421	RINT1	153478
DBDNTAG000096	ADDNTAG001374	Dn-Dn	ACCCCCCCCGTCCTCGTATTTAACC	TGAGTGTACACTACATGGCATGCGG	1	60561	14421	RINT1	54823	1369	SWT1
DBDNTAG000096	ADDNTAG001378	Dn-Dn	ACCCCCCCCGTCCTCGTATTTAACC	CGGCGTCCCCTTACCGAGGTGTCCG	10	60561	14421	RINT1	6182	4682	MRPL12
DBDNTAG000096	ADDNTAG001381	Dn-Dn	ACCCCCCCCGTCCTCGTATTTAACC	TCCACCTCCGCTGTATGTTTCAACC	3	60561	14421	RINT1	23357	1546	ANGEL1
DBDNTAG000096	ADDNTAG001382	Dn-Dn	ACCCCCCCCGTCCTCGTATTTAACC	ACCACCTAAGCATGCTCGAGTAGGA	3	60561	14421	RINT1	55601	13110	DDX60
DBDNTAG000096	ADDNTAG001388	Dn-Dn	ACCCCCCCCGTCCTCGTATTTAACC	CGGTTCCGGTCTCCGACGTAGCACC	1	60561	14421	RINT1	9388	10758	LIPG
DBDNTAG000096	ADDNTAG001390	Dn-Dn	ACCCCCCCCGTCCTCGTATTTAACC	CCCCGGACTTTAACCCCCTTAACGA	2	60561	14421	RINT1	3920	3743	LAMP2
DBDNTAG000096	ADDNTAG001409	Dn-Dn	ACCCCCCCCGTCCTCGTATTTAACC	CAAGCCCTATTATGAGCTTCGCCAC	4	60561	14421	RINT1	216	5869	ALDH1A1
DBDNTAG000096	ADDNTAG001410	Dn-Dn	ACCCCCCCCGTCCTCGTATTTAACC	CGGCGCTCTCAGCAAACTGACTGTA	1	60561	14421	RINT1	84726	647	PRRC2B
DBDNTAG000096	ADDNTAG001417	Dn-Dn	ACCCCCCCCGTCCTCGTATTTAACC	GCGTAGGGTACCGGTTAGTCCATTC	5	60561	14421	RINT1	219902	2480	TMEM136
DBDNTAG000096	ADDNTAG001424	Dn-Dn	ACCCCCCCCGTCCTCGTATTTAACC	TAACGGCCGCCTTAATGGTATACTA	1	60561	14421	RINT1	84885	11489	ZDHHC12
DBDNTAG000096	ADDNTAG001428	Dn-Dn	ACCCCCCCCGTCCTCGTATTTAACC	GGGGAGCGGGAATAACATATTATCG	1	60561	14421	RINT1	7691	53066	ZNF132
DBDNTAG000096	ADDNTAG001434	Dn-Dn	ACCCCCCCCGTCCTCGTATTTAACC	GAGATGTGTCCAGGATTATCATGGC	15	60561	14421	RINT1	6929	52876	TCF3
DBDNTAG000096	ADDNTAG001437	Dn-Dn	ACCCCCCCCGTCCTCGTATTTAACC	TTTTTCTTCCTTGTGGCCTAGACAC	4	60561	14421	RINT1	896	6197	CCND3
DBDNTAG000096	ADDNTAG001438	Dn-Dn	ACCCCCCCCGTCCTCGTATTTAACC	AATGCGAGTAGTGTTATAATAATAC	3	60561	14421	RINT1	284486	53457	THEM5
DBDNTAG000096	ADDNTAG001470	Dn-Dn	ACCCCCCCCGTCCTCGTATTTAACC	AATAAAGATTCGTATCCCGCCCTCC	2	60561	14421	RINT1	27128	12913	CYTH4
DBDNTAG000096	ADDNTAG001474	Dn-Dn	ACCCCCCCCGTCCTCGTATTTAACC	CCACTGCACGTCTTCGCCCCAACTC	1	60561	14421	RINT1	26751	5457	SH3YL1
DBDNTAG000096	ADDNTAG001476	Dn-Dn	ACCCCCCCCGTCCTCGTATTTAACC	AAACAGATCCCAGGCAGCTTGAATC	1	60561	14421	RINT1	1019	4019	CDK4
DBDNTAG000096	ADDNTAG001488	Dn-Dn	ACCCCCCCCGTCCTCGTATTTAACC	ACTGGCTAACCGCGACAACACCCAT	1	60561	14421	RINT1	55344	5097	PLCXD1
DBDNTAG000096	ADDNTAG001492	Dn-Dn	ACCCCCCCCGTCCTCGTATTTAACC	TCAGTCCACTTGATTCGAAGGGTTA	1	60561	14421	RINT1	9531	5066	BAG3
DBDNTAG000096	ADDNTAG001497	Dn-Dn	ACCCCCCCCGTCCTCGTATTTAACC	CTATGATTCTCTGTTATTTTGTTCA	3	60561	14421	RINT1	4923
DBDNTAG000096	ADDNTAG001499	Dn-Dn	ACCCCCCCCGTCCTCGTATTTAACC	AAGCGTATTGATCTAGAAGTTAATT	1	60561	14421	RINT1	27129	4955	HSPB7
DBDNTAG000096	ADDNTAG001500	Dn-Dn	ACCCCCCCCGTCCTCGTATTTAACC	GCAGCCTCTGACCACGCACGGGTTT	5	60561	14421	RINT1	7703	4368	PCGF2
DBDNTAG000096	ADDNTAG001510	Dn-Dn	ACCCCCCCCGTCCTCGTATTTAACC	GCCCTGGCGTGTGGCCTCACGCGCT	2	60561	14421	RINT1	595	3587	CCND1
DBDNTAG000096	ADDNTAG001513	Dn-Dn	ACCCCCCCCGTCCTCGTATTTAACC	TAGACAGATGACGATTCTTGAATAA	4	60561	14421	RINT1	4205	98	MEF2A
DBDNTAG000096	ADDNTAG001514	Dn-Dn	ACCCCCCCCGTCCTCGTATTTAACC	TCCACGGTTTACCCACATGCCAGCG	1	60561	14421	RINT1		53618
DBDNTAG000096	ADDNTAG001521	Dn-Dn	ACCCCCCCCGTCCTCGTATTTAACC	CCCTGAGGGAACTTGCCGCGCTGTG	2	60561	14421	RINT1	80345	4224	ZSCAN16
DBDNTAG000096	ADDNTAG001541	Dn-Dn	ACCCCCCCCGTCCTCGTATTTAACC	ATCCGCTGAAGGTACTCCGCACTCA	20	60561	14421	RINT1	116729	71980	PPP1R27
DBDNTAG000096	ADDNTAG001547	Dn-Dn	ACCCCCCCCGTCCTCGTATTTAACC	AATTTATGCACATCCAGCTATCGTA	4	60561	14421	RINT1	308	3879	ANXA5
DBDNTAG000096	ADDNTAG001568	Dn-Dn	ACCCCCCCCGTCCTCGTATTTAACC	ACATTCTTCTAACGGCTATACGTAT	2	60561	14421	RINT1	643853	70706	TMPPE
DBDNTAG000096	ADDNTAG001570	Dn-Dn	ACCCCCCCCGTCCTCGTATTTAACC	CAGGGCTGGCCCACTCTAAGCGTTT	16	60561	14421	RINT1	6934	9999	TCF7L2
DBDNTAG000096	ADDNTAG001572	Dn-Dn	ACCCCCCCCGTCCTCGTATTTAACC	TCATAGAGCGAAACCACATGGAGCA	1	60561	14421	RINT1	1153	29	CIRBP
DBDNTAG000096	ADDNTAG001587	Dn-Dn	ACCCCCCCCGTCCTCGTATTTAACC	ACCAAATTGAACACGAATACTTAAT	2	60561	14421	RINT1	124245	11589	ZC3H18
DBDNTAG000096	ADDNTAG001615	Dn-Dn	ACCCCCCCCGTCCTCGTATTTAACC	AAGGACTAAACAGTCCGGAAGTCAT	4	60561	14421	RINT1	27094
DBDNTAG000096	ADDNTAG001648	Dn-Dn	ACCCCCCCCGTCCTCGTATTTAACC	CTCGATTACTTCAAACTACGCCCGG	1	60561	14421	RINT1	84193	8806	SETD3
DBDNTAG000096	ADDNTAG001653	Dn-Dn	ACCCCCCCCGTCCTCGTATTTAACC	AAATTACCTCTGGTATAAGGCGGAT	1	60561	14421	RINT1	598	5989	BCL2L1
DBDNTAG000096	ADDNTAG001659	Dn-Dn	ACCCCCCCCGTCCTCGTATTTAACC	GCGCCCTTCTCCTACCACACATGCA	4	60561	14421	RINT1	3559
DBDNTAG000096	ADDNTAG001666	Dn-Dn	ACCCCCCCCGTCCTCGTATTTAACC	ACGCAGTGACAAACGGCTCATCAA	4	60561	14421	RINT1	140873	71962	C20orf173
DBDNTAG000096	ADDNTAG001674	Dn-Dn	ACCCCCCCCGTCCTCGTATTTAACC	AGGATCCCGGTTAAGTAGAATAGAT	5	60561	14421	RINT1	10096	10695	ACTR3
DBDNTAG000096	ADDNTAG001694	Dn-Dn	ACCCCCCCCGTCCTCGTATTTAACC	CGTGCACCGTTATCTTCCCGCCTCA	3	60561	14421	RINT1	222643	8470	MUXA
DBDNTAG000096	ADDNTAG001704	Dn-Dn	ACCCCCCCCGTCCTCGTATTTAACC	CAATCCAGTCGTACCAAGATACGAA	6	60561	14421	RINT1	27334	11760	P2RY10
DBDNTAG000096	ADDNTAG001709	Dn-Dn	ACCCCCCCCGTCCTCGTATTTAACC	TACCCAGCCACGAAGTCCTCCCAAG	1	60561	14421	RINT1	1508	358	CTSB
DBDNTAG000096	ADDNTAG001720	Dn-Dn	ACCCCCCCCGTCCTCGTATTTAACC	AACGTATACATAAAAAGAGTCCCCA	13	60561	14421	RINT1	8801	11488	SUCLG2
DBDNTAG000096	ADDNTAG001744	Dn-Dn	ACCCCCCCCGTCCTCGTATTTAACC	GTAACCTCTTGCCGCTTCACACTAA	1	60561	14421	RINT1	23216	10585	TBC1D1
DBDNTAG000096	ADDNTAG001748	Dn-Dn	ACCCCCCCCGTCCTCGTATTTAACC	CCGGCATATACTATCATTGCACCTT	1	60561	14421	RINT1	54657	56607	UGT1A4
DBDNTAG000096	ADDNTAG001760	Dn-Dn	ACCCCCCCCGTCCTCGTATTTAACC	TACGACTAAGCTTTTTTTTTTTAGT	20	60561	14421	RINT1	55757	9673	UGCGL2
DBDNTAG000096	ADDNTAG001766	Dn-Dn	ACCCCCCCCGTCCTCGTATTTAACC	GGCTACAACTCTCCGTGCCCGTCTT	4	60561	14421	RINT1	595	3587	CCND1
DBDNTAG000096	ADDNTAG001772	Dn-Dn	ACCCCCCCCGTCCTCGTATTTAACC	TTCTTCTCACCACCCTAAACCGTTC	3	60561	14421	RINT1	7737	433	RNF113A
DBDNTAG000096	ADDNTAG001780	Dn-Dn	ACCCCCCCCGTCCTCGTATTTAACC	TCGTGCCGCGGCACCCCACCTATCG	4	60561	14421	RINT1	2558	2995	GABRA5
DBDNTAG000096	ADDNTAG001789	Dn-Dn	ACCCCCCCCGTCCTCGTATTTAACC	GCGTCTGTCAGGGTCTCTGACCCTA	2	60561	14421	RINT1	6629	10033	SNRPB2
DBDNTAG000096	ADDNTAG001790	Dn-Dn	ACCCCCCCCGTCCTCGTATTTAACC	TCACCGAAAACATTAGTATTAGACG	3	60561	14421	RINT1		4865
DBDNTAG000096	ADDNTAG001801	Dn-Dn	ACCCCCCCCGTCCTCGTATTTAACC	GCACAGACGGACTACGATACTCGAC	2	60561	14421	RINT1	6672	7188	SP100
DBDNTAG000096	ADDNTAG001803	Dn-Dn	ACCCCCCCCGTCCTCGTATTTAACC	ATAGCTACACTATGACTATCGGCCA	7	60561	14421	RINT1	5129	2966	CDK18
DBDNTAG000096	ADDNTAG001807	Dn-Dn	ACCCCCCCCGTCCTCGTATTTAACC	AAGTAATGACTAGATGTGGTGCAT	1	60561	14421	RINT1		7194
DBDNTAG000096	ADDNTAG001809	Dn-Dn	ACCCCCCCCGTCCTCGTATTTAACC	TAGAACCTAGGCATTATTGGTTAAG	2	60561	14421	RINT1	53841	71555	MUPCDH
DBDNTAG000096	ADDNTAG001811	Dn-Dn	ACCCCCCCCGTCCTCGTATTTAACC	CCAAGTCTGCCCTAGTATCAATCAA	10	60561	14421	RINT1	81850	70025	KRTAP1-3
DBDNTAG000096	ADDNTAG001813	Dn-Dn	ACCCCCCCCGTCCTCGTATTTAACC	ATGCAGGCTGTTTCGGCTATTGAAT	8	60561	14421	RINT1	57863	9894	CADM3
DBDNTAG000096	ADDNTAG001847	Dn-Dn	ACCCCCCCCGTCCTCGTATTTAACC	TACGATGATGTTAAAAAACGATAAA	4	60561	14421	RINT1	1649	3944	DDIT3
DBDNTAG000096	ADDNTAG001856	Dn-Dn	ACCCCCCCCGTCCTCGTATTTAACC	CCCGGCGCCGCCCTACCGCCGGCAC	4	60561	14421	RINT1	729991	9076	MEF2BNB
DBDNTAG000096	ADDNTAG001862	Dn-Dn	ACCCCCCCCGTCCTCGTATTTAACC	CGTTCTCCTCGCCCCGCACAGTCCG	2	60561	14421	RINT1	55508	11130	SLC35E3
DBDNTAG000096	ADDNTAG001863	Dn-Dn	ACCCCCCCCGTCCTCGTATTTAACC	GATGTTTTAACGTTCAAGCAATTCG	2	60561	14421	RINT1	1879	11153	EBF1
DBDNTAG000096	ADDNTAG001869	Dn-Dn	ACCCCCCCCGTCCTCGTATTTAACC	CAAAGAGAACACTAATACCAATAAT	8	60561	14421	RINT1	169693	8543	TMEM252
DBDNTAG000096	ADDNTAG001884	Dn-Dn	ACCCCCCCCGTCCTCGTATTTAACC	AACGCCTCGTTACATAAAGCACTTG	2	60561	14421	RINT1	8529	70423	CYP4F2
DBDNTAG000096	ADDNTAG001892	Dn-Dn	ACCCCCCCCGTCCTCGTATTTAACC	CTCCCCGACGTGAATAATGGCCACG	7	60561	14421	RINT1	29943	54877	PADI1
DBDNTAG000096	ADDNTAG001899	Dn-Dn	ACCCCCCCCGTCCTCGTATTTAACC	ATCGTGCACTACACCAGCATTAAAT	13	60561	14421	RINT1	9646	12022	CTR9
DBDNTAG000096	ADDNTAG001900	Dn-Dn	ACCCCCCCCGTCCTCGTATTTAACC	CCGTGGACGTGCGGAGCCCATTCCT	1	60561	14421	RINT1	25973	6863	PARS2
DBDNTAG000096	ADDNTAG001905	Dn-Dn	ACCCCCCCCGTCCTCGTATTTAACC	TAGGTATCGGTGTCGCCCTAATCCC	1	60561	14421	RINT1	10933	4430	MORF4L1
DBDNTAG000096	ADDNTAG001906	Dn-Dn	ACCCCCCCCGTCCTCGTATTTAACC	TTTCTACAGCAGGATCGCGTCAAAA	4	60561	14421	RINT1	9100	3403	USP10
DBDNTAG000096	ADDNTAG001907	Dn-Dn	ACCCCCCCCGTCCTCGTATTTAACC	TACAAGCTTGGACGAAATGGTCACT	4	60561	14421	RINT1	7125	5650	TNNC2
DBDNTAG000096	ADDNTAG001908	Dn-Dn	ACCCCCCCCGTCCTCGTATTTAACC	CCACAGCCAGCTCAACGCGTGCTCG	4	60561	14421	RINT1	672	14613	BRCA1
DBDNTAG000096	ADDNTAG001910	Dn-Dn	ACCCCCCCCGTCCTCGTATTTAACC	CGAAATCGCGATGGCTCTCGCCCTT	9	60561	14421	RINT1	8621	8694	CDK13
DBDNTAG000096	ADDNTAG001918	Dn-Dn	ACCCCCCCCGTCCTCGTATTTAACC	GGCAGAACCACTAGTAGAGTCCTAC	2	60561	14421	RINT1	2963	3291	GTF2F2
DBDNTAG000096	ADDNTAG001924	Dn-Dn	ACCCCCCCCGTCCTCGTATTTAACC	AAGAACCACCGTCACCGGATCACAC	1	60561	14421	RINT1	203430	70535	ZCCHC5
DBDNTAG000096	ADDNTAG001933	Dn-Dn	ACCCCCCCCGTCCTCGTATTTAACC	TAGCAAACTTACAGTAGCCAGCATC	3	60561	14421	RINT1	6331	70308	SCN5A
DBDNTAG000096	ADDNTAG001937	Dn-Dn	ACCCCCCCCGTCCTCGTATTTAACC	AATATTACTTGAAGACCGTACATAG	2	60561	14421	RINT1	9025	4755	RNF8
DBDNTAG000096	ADDNTAG001957	Dn-Dn	ACCCCCCCCGTCCTCGTATTTAACC	TTAACATTTATCAATAGGGGAGCTG	6	60561	14421	RINT1	56964	12200	WDR93
DBDNTAG000096	ADDNTAG001959	Dn-Dn	ACCCCCCCCGTCCTCGTATTTAACC	GTGATCACCAATCCGATAACCAAAA	10	60561	14421	RINT1	25973	6863	PARS2
DBDNTAG000096	ADDNTAG001967	Dn-Dn	ACCCCCCCCGTCCTCGTATTTAACC	TTTCACCTGACCTCCATAATGTGGC	2	60561	14421	RINT1	55716	248	LMBR1L
DBDNTAG000096	ADDNTAG001969	Dn-Dn	ACCCCCCCCGTCCTCGTATTTAACC	AGCACCCCGTATCATCATAATTGTA	2	60561	14421	RINT1	821	3789	CANX
DBDNTAG000096	ADDNTAG001976	Dn-Dn	ACCCCCCCCGTCCTCGTATTTAACC	AATCCTTCCCGCACGGAACACGCAT	3	60561	14421	RINT1	84312	4860	BRMS1L
DBDNTAG000096	ADDNTAG001978	Dn-Dn	ACCCCCCCCGTCCTCGTATTTAACC	TGCCTACTTCCGTACGAGCGTTATT	1	60561	14421	RINT1	9638	110	FEZ1
DBDNTAG000096	ADDNTAG002003	Dn-Dn	ACCCCCCCCGTCCTCGTATTTAACC	CTCCCGCTCGATTCTCCTCCATC	6	60561	14421	RINT1	23556	1460	PIGN
DBDNTAG000096	ADDNTAG002005	Dn-Dn	ACCCCCCCCGTCCTCGTATTTAACC	CAATCCAACAGACCACAGCCTAATC	8	60561	14421	RINT1	4674	1124	NAP1L2
DBDNTAG000096	ADDNTAG002006	Dn-Dn	ACCCCCCCCGTCCTCGTATTTAACC	CCGCGCATACAAGATGTTCTGATGT	1	60561	14421	RINT1	117531
DBDNTAG000096	ADDNTAG002025	Dn-Dn	ACCCCCCCCGTCCTCGTATTTAACC	AGCTATTCTGTACGCGGTACACTAT	16	60561	14421	RINT1	5631	3731	PRPS1
DBDNTAG000096	ADDNTAG002028	Dn-Dn	ACCCCCCCCGTCCTCGTATTTAACC	CACCCGCCTGGCCAGCTGGCAATAA	1	60561	14421	RINT1	2908	7587	NR3C1
DBDNTAG000096	ADDNTAG002051	Dn-Dn	ACCCCCCCCGTCCTCGTATTTAACC	CCTTGCCCGTTCCATGCCGTTCGTG	2	60561	14421	RINT1	64764	12044	DKFZp686N2325
DBDNTAG000096	ADDNTAG002070	Dn-Dn	ACCCCCCCCGTCCTCGTATTTAACC	CCGTACGCACACGGATGGTTTGGTA	3	60561	14421	RINT1	146542	7100	ZNF688
DBDNTAG000096	ADDNTAG002073	Dn-Dn	ACCCCCCCCGTCCTCGTATTTAACC	CTGCTACATAAAGCCATATTCCCAC	3	60561	14421	RINT1	2208	7302	FCER2
DBDNTAG000096	ADDNTAG002074	Dn-Dn	ACCCCCCCCGTCCTCGTATTTAACC	CGTAGTGACTTGTAATAAGCGAGTG	3	60561	14421	RINT1	11075	4907	STMN2
DBDNTAG000096	ADDNTAG002075	Dn-Dn	ACCCCCCCCGTCCTCGTATTTAACC	AATATTCGCCCCACACTAGAAGTAG	2	60561	14421	RINT1	405	10907	ARNT
DBDNTAG000096	ADDNTAG002083	Dn-Dn	ACCCCCCCCGTCCTCGTATTTAACC	CCCCTCTGTGCCTGACGTAAACATG	1	60561	14421	RINT1	86614	10543	HSFY1
DBDNTAG000096	ADDNTAG002091	Dn-Dn	ACCCCCCCCGTCCTCGTATTTAACC	CTATTCCCTTACGCCTAGAGCGATT	7	60561	14421	RINT1	219902	2480	TMEM136
DBDNTAG000096	ADDNTAG002095	Dn-Dn	ACCCCCCCCGTCCTCGTATTTAACC	GATAGCCGCTACCGGCCGCCTTCGA	1	60561	14421	RINT1	821	3789	CANX
DBDNTAG000096	ADDNTAG002105	Dn-Dn	ACCCCCCCCGTCCTCGTATTTAACC	GTTACAACAAGAGAGTACATCGGCA	3	60561	14421	RINT1	57715	8604	SEMA4G
DBDNTAG000096	ADDNTAG002112	Dn-Dn	ACCCCCCCCGTCCTCGTATTTAACC	CCGCTCTGATAGCCACTACAGTTGG	7	60561	14421	RINT1	2078	11267	ERG
DBDNTAG000096	ADDNTAG002118	Dn-Dn	ACCCCCCCCGTCCTCGTATTTAACC	GTCTTGAGGGTAAAGGCTAATTAGA	4	60561	14421	RINT1	7704	8127	ZBTB16
DBDNTAG000096	ADDNTAG002122	Dn-Dn	ACCCCCCCCGTCCTCGTATTTAACC	CACATACAGTTGTTCGGCAGCGCTA	11	60561	14421	RINT1	6934	9999	TCF7L2
DBDNTAG000096	ADDNTAG002141	Dn-Dn	ACCCCCCCCGTCCTCGTATTTAACC	ACTTCCCACAACGACCTTACTGATC	1	60561	14421	RINT1	8631	11647	SKAP1
DBDNTAG000096	ADDNTAG002150	Dn-Dn	ACCCCCCCCGTCCTCGTATTTAACC	ATCACTCAGGTACCTGATCATTTTA	6	60561	14421	RINT1	6289	13116	SAA2
DBDNTAG000096	ADDNTAG002151	Dn-Dn	ACCCCCCCCGTCCTCGTATTTAACC	GACCGGAGCTATTAGTTCATCCTAG	2	60561	14421	RINT1	2203	2654	FBP1
DBDNTAG000096	ADDNTAG002166	Dn-Dn	ACCCCCCCCGTCCTCGTATTTAACC	GCCCCCACCTCACGCCGCCCGAGAT	3	60561	14421	RINT1	84612	10823	PARD6B
DBDNTAG000096	ADDNTAG002171	Dn-Dn	ACCCCCCCCGTCCTCGTATTTAACC	CACAGCATATCAATAGCGATGAACG	4	60561	14421	RINT1	472	14270	ATM
DBDNTAG000096	ADDNTAG002190	Dn-Dn	ACCCCCCCCGTCCTCGTATTTAACC	GCGAAGCAAACTTACGGACTGTTGC	2	60561	14421	RINT1	63908	10921	NAPB
DBDNTAG000096	ADDNTAG002198	Dn-Dn	ACCCCCCCCGTCCTCGTATTTAACC	TCCCGCGCACGATTATCAGAGCCTT	2	60561	14421	RINT1	55304	13141	SPTLC3
DBDNTAG000096	ADDNTAG002205	Dn-Dn	ACCCCCCCCGTCCTCGTATTTAACC	TCCCTAATCCCACCCCATGCCACCG	12	60561	14421	RINT1	129521
DBDNTAG000096	ADDNTAG002208	Dn-Dn	ACCCCCCCCGTCCTCGTATTTAACC	AGGGTTGGAACCCAGCGCGTGCTGT	1	60561	14421	RINT1	51720	10107	UIMC1
DBDNTAG000096	ADDNTAG002225	Dn-Dn	ACCCCCCCCGTCCTCGTATTTAACC	CCGCTATCCGTCTATTACAAATTGT	6	60561	14421	RINT1	55968	4181	NSFL1C
DBDNTAG000096	ADDNTAG002230	Dn-Dn	ACCCCCCCCGTCCTCGTATTTAACC	TGCCATTAATCTGCAGATGTAGAAC	2	60561	14421	RINT1	27111	4161	SDCBP2
DBDNTAG000096	ADDNTAG002231	Dn-Dn	ACCCCCCCCGTCCTCGTATTTAACC	AATATGAGTTGTAGCCTGTTAGAAC	1	60561	14421	RINT1	3579	10160	CXCR2
DBDNTAG000096	ADDNTAG002232	Dn-Dn	ACCCCCCCCGTCCTCGTATTTAACC	ATTCTCCTCGATACTTCATACCCAG	2	60561	14421	RINT1	51318	13006	MRPL35
DBDNTAG000096	ADDNTAG002234	Dn-Dn	ACCCCCCCCGTCCTCGTATTTAACC	CCCCTTATATGACCTAACCCTCCGA	1	60561	14421	RINT1	79905	11548	TMC7
DBDNTAG000096	ADDNTAG002240	Dn-Dn	ACCCCCCCCGTCCTCGTATTTAACC	CTGGAGATCGAATAACCCTGTATCT	4	60561	14421	RINT1	55787	71789	TXLNG
DBDNTAG000096	ADDNTAG002244	Dn-Dn	ACCCCCCCCGTCCTCGTATTTAACC	CCCGCCTTCCCACCCTCGTACTCAA	3	60561	14421	RINT1	8939	5135	FUBP3
DBDNTAG000096	ADDNTAG002257	Dn-Dn	ACCCCCCCCGTCCTCGTATTTAACC	CGACGGCCCTCTTCTCCGTTCGCTG	7	60561	14421	RINT1	79023	2716	NUP37
DBDNTAG000096	ADDNTAG002280	Dn-Dn	ACCCCCCCCGTCCTCGTATTTAACC	GTAACTTAAGCAAACAATAGCAAGA	1	60561	14421	RINT1	286343	11167	LURAP1L
DBDNTAG000096	ADDNTAG002285	Dn-Dn	ACCCCCCCCGTCCTCGTATTTAACC	ATCTTACCTTACACGTATGGCTGGC	1	60561	14421	RINT1	55146	2755	ZDHHC4
DBDNTAG000096	ADDNTAG002288	Dn-Dn	ACCCCCCCCGTCCTCGTATTTAACC	TACGCCAAATCAAGTATATCATGCG	1	60561	14421	RINT1	8019	12575	BRD3
DBDNTAG000096	ADDNTAG002290	Dn-Dn	ACCCCCCCCGTCCTCGTATTTAACC	GCCTCTCGCGCCACTATGCACCCAG	1	60561	14421	RINT1	158234	10858	TRMT10B
DBDNTAG000096	ADDNTAG002313	Dn-Dn	ACCCCCCCCGTCCTCGTATTTAACC	ATAGCAAAGCCTCTCGATAGAAGTA	17	60561	14421	RINT1	54880	12054	BCOR
DBDNTAG000096	ADDNTAG002314	Dn-Dn	ACCCCCCCCGTCCTCGTATTTAACC	TTCACGGTACTGGCCTATGATGAAC	10	60561	14421	RINT1	5026	10288	P2RX5
DBDNTAG000096	ADDNTAG002334	Dn-Dn	ACCCCCCCCGTCCTCGTATTTAACC	ACCTCTACAACTCACATGTTTTGAA	7	60561	14421	RINT1	27300	14108	ZNF544
DBDNTAG000096	ADDNTAG002336	Dn-Dn	ACCCCCCCCGTCCTCGTATTTAACC	GGCCATGCATGAGTGAAAACTTCAC	11	60561	14421	RINT1	6515	2596	SLC2A3
DBDNTAG000096	ADDNTAG002371	Dn-Dn	ACCCCCCCCGTCCTCGTATTTAACC	CCCCTATTACCACCCGTCGCATATG	2	60561	14421	RINT1	301	2741	ANXA1
DBDNTAG000096	ADDNTAG002372	Dn-Dn	ACCCCCCCCGTCCTCGTATTTAACC	AGATGGGCAAGTCAAAAAAACGACT	2	60561	14421	RINT1	5202	2618	PFDN2
DBDNTAG000096	ADDNTAG002379	Dn-Dn	ACCCCCCCCGTCCTCGTATTTAACC	TTCATGAGACTTCAGGATCCTCAGC	2	60561	14421	RINT1	57572	72131	DOCK6
DBDNTAG000096	ADDNTAG002382	Dn-Dn	ACCCCCCCCGTCCTCGTATTTAACC	CTCTCATTCCCACCCTTCCACTCGC	2	60561	14421	RINT1	112942	6801	CFAP36
DBDNTAG000096	ADDNTAG002383	Dn-Dn	ACCCCCCCCGTCCTCGTATTTAACC	TCAATCATTATTTTGTTTTATGTAC	2	60561	14421	RINT1	9949	10837	AMMECR1
DBDNTAG000096	ADDNTAG002385	Dn-Dn	ACCCCCCCCGTCCTCGTATTTAACC	CCGAAAACTTACGACTCCCACATTG	2	60561	14421	RINT1	6331	70308	SCN5A
DBDNTAG000096	ADDNTAG002389	Dn-Dn	ACCCCCCCCGTCCTCGTATTTAACC	ACTCCAGACCACATTTGCATCATCA	3	60561	14421	RINT1	64581	9137	DKFZp686L24211
DBDNTAG000096	ADDNTAG002390	Dn-Dn	ACCCCCCCCGTCCTCGTATTTAACC	AGCAACGCTCATTAATAAATGATAC	2	60561	14421	RINT1	786	53774	CACNG1
DBDNTAG000096	ADDNTAG002412	Dn-Dn	ACCCCCCCCGTCCTCGTATTTAACC	CGCGCTCCGCTTGCCGCTCCGGTCT	4	60561	14421	RINT1	1990	13904	CELA1
DBDNTAG000096	ADDNTAG002413	Dn-Dn	ACCCCCCCCGTCCTCGTATTTAACC	ACTACAGTGCTCACTCCAACAATAC	1	60561	14421	RINT1	54480	14801	CHPF2
DBDNTAG000096	ADDNTAG002414	Dn-Dn	ACCCCCCCCGTCCTCGTATTTAACC	TTAAATATAACAACGTACTAATCTT	5	60561	14421	RINT1	245929
DBDNTAG000096	ADDNTAG002416	Dn-Dn	ACCCCCCCCGTCCTCGTATTTAACC	TGCCCAGCAGGTCCTAGCACTAGTA	2	60561	14421	RINT1	2237	3978	FEN1
DBDNTAG000096	ADDNTAG002422	Dn-Dn	ACCCCCCCCGTCCTCGTATTTAACC	CGCATCCAGCACTTCGAACAAAGGT	2	60561	14421	RINT1	123103	70823	KLHL33
DBDNTAG000096	ADDNTAG002434	Dn-Dn	ACCCCCCCCGTCCTCGTATTTAACC	GCACGAGTGAATGCCGATTAAGGCC	6	60561	14421	RINT1	140690	54781	CTCFL
DBDNTAG000096	ADDNTAG002438	Dn-Dn	ACCCCCCCCGTCCTCGTATTTAACC	TGCCGAGTAGCGGAGACGTACTGTC	3	60561	14421	RINT1	7473
DBDNTAG000096	ADDNTAG002443	Dn-Dn	ACCCCCCCCGTCCTCGTATTTAACC	GCGTAGATTATCTAATAAAATTACA	2	60561	14421	RINT1	9271	1531	PIWIL1
DBDNTAG000096	ADDNTAG002448	Dn-Dn	ACCCCCCCCGTCCTCGTATTTAACC	CCCTACTGAGTCTAGCTGTCCATTT	5	60561	14421	RINT1	84864	264	MINA
DBDNTAG000096	ADDNTAG002463	Dn-Dn	ACCCCCCCCGTCCTCGTATTTAACC	CAGATCTTGCAGGCGGAAGGAATTT	3	60561	14421	RINT1	785	71642	CACNB4
DBDNTAG000096	ADDNTAG002467	Dn-Dn	ACCCCCCCCGTCCTCGTATTTAACC	CGTCTGGTGCCTCATAGGCCGAGTG	2	60561	14421	RINT1	85865	7914	GTPBP10
DBDNTAG000096	ADDNTAG002471	Dn-Dn	ACCCCCCCCGTCCTCGTATTTAACC	CAAAAAGTCCGACTGCCGATCAGGT	1	60561	14421	RINT1		13197
DBDNTAG000096	ADDNTAG002478	Dn-Dn	ACCCCCCCCGTCCTCGTATTTAACC	TCGCTCATCTACTGGCACCCTCTTA	2	60561	14421	RINT1	118672	8511	PSTK
DBDNTAG000096	ADDNTAG002496	Dn-Dn	ACCCCCCCCGTCCTCGTATTTAACC	CTACGCAACCGCTGTCCTATTTATA	2	60561	14421	RINT1	387496	55005	RASL11A
DBDNTAG000096	ADDNTAG002497	Dn-Dn	ACCCCCCCCGTCCTCGTATTTAACC	TAAGTTTTTGTTTTTTCGTGGACTC	1	60561	14421	RINT1	3612	5570	IMPA1
DBDNTAG000096	ADDNTAG002505	Dn-Dn	ACCCCCCCCGTCCTCGTATTTAACC	CCGTCCGTCCCGCAGGACCCAGTAA	5	60561	14421	RINT1	4000	3903	LMNA
DBDNTAG000096	ADDNTAG002510	Dn-Dn	ACCCCCCCCGTCCTCGTATTTAACC	CATGTCCCGAGTTAAAGTAGGAACC	2	60561	14421	RINT1	5708	3862	PSMD2
DBDNTAG000096	ADDNTAG002511	Dn-Dn	ACCCCCCCCGTCCTCGTATTTAACC	TAATGACCAGTACTCCTCCTTGCAG	2	60561	14421	RINT1	64170	5439	CARD9
DBDNTAG000096	ADDNTAG002516	Dn-Dn	ACCCCCCCCGTCCTCGTATTTAACC	ATCAAAGCGTAAGCGTTTTATACGC	1	60561	14421	RINT1	256329	9236	LMNTD2
DBDNTAG000096	ADDNTAG002517	Dn-Dn	ACCCCCCCCGTCCTCGTATTTAACC	CCCAACTTATGGATCTACGTCAAGA	2	60561	14421	RINT1	695	53007	BTK
DBDNTAG000096	ADDNTAG002521	Dn-Dn	ACCCCCCCCGTCCTCGTATTTAACC	TACGGCGATCAGAATTTTTGAACAT	30	60561	14421	RINT1	339779	10573	PRR30
DBDNTAG000096	ADDNTAG002525	Dn-Dn	ACCCCCCCCGTCCTCGTATTTAACC	TCAATACCGAACACAAAACACGAAA	1	60561	14421	RINT1	5565	11857	PRKAB2
DBDNTAG000096	ADDNTAG002527	Dn-Dn	ACCCCCCCCGTCCTCGTATTTAACC	CTGGATGTACTTCTCGATTTGATGA	3	60561	14421	RINT1	4878	5718	NPPA
DBDNTAG000096	ADDNTAG002535	Dn-Dn	ACCCCCCCCGTCCTCGTATTTAACC	CCGAACCGCCACCGGCACATCCTCG	3	60561	14421	RINT1	57410	6792	SCYL1
DBDNTAG000096	ADDNTAG002546	Dn-Dn	ACCCCCCCCGTCCTCGTATTTAACC	AAAATAGTCCAATAGTAACCTCCAA	5	60561	14421	RINT1	114915	71839
DBDNTAG000096	ADDNTAG002572	Dn-Dn	ACCCCCCCCGTCCTCGTATTTAACC	GGCGCAACAAAATCCCAACCGGCAC	1	60561	14421	RINT1	554236	10994
DBDNTAG000096	ADDNTAG002573	Dn-Dn	ACCCCCCCCGTCCTCGTATTTAACC	TACTCCCATTACCCATTACGCGCAC	1	60561	14421	RINT1	128346	12967	C1orf162
DBDNTAG000096	ADDNTAG002576	Dn-Dn	ACCCCCCCCGTCCTCGTATTTAACC	TCACAAAGTAAACATAGACTGTTTT	4	60561	14421	RINT1	4300	2161	MLLT3
DBDNTAG000096	ADDNTAG002581	Dn-Dn	ACCCCCCCCGTCCTCGTATTTAACC	TAGTGTTCCGCCGCTTTGCCCAATC	1	60561	14421	RINT1	148808	10448	MFSD4
DBDNTAG000096	ADDNTAG002582	Dn-Dn	ACCCCCCCCGTCCTCGTATTTAACC	TGGTCGAGAACATTTACTCCCCAGT	1	60561	14421	RINT1	7538	127	ZFP36
DBDNTAG000096	ADDNTAG002584	Dn-Dn	ACCCCCCCCGTCCTCGTATTTAACC	CGATCTGGAGCAACGTTATGATTAT	14	60561	14421	RINT1	472	14270	ATM
DBDNTAG000096	ADDNTAG002587	Dn-Dn	ACCCCCCCCGTCCTCGTATTTAACC	ACATAGAAGAATGTCCGCCCTAAT	28	60561	14421	RINT1	339779	10573	PRR30
DBDNTAG000096	ADDNTAG002619	Dn-Dn	ACCCCCCCCGTCCTCGTATTTAACC	GCGAACGTTCCGCGCTCTGTAGACT	4	60561	14421	RINT1	1081	6285	CGA
DBDNTAG000096	ADDNTAG002620	Dn-Dn	ACCCCCCCCGTCCTCGTATTTAACC	CAAAGTCATCAGGTGAATAATAATG	15	60561	14421	RINT1	54732	6100	TMED9
DBDNTAG000096	ADDNTAG002641	Dn-Dn	ACCCCCCCCGTCCTCGTATTTAACC	GGCGCTGTGTCACACCTGTACACGA	1	60561	14421	RINT1	56891	13142	LGALS14
DBDNTAG000096	ADDNTAG002642	Dn-Dn	ACCCCCCCCGTCCTCGTATTTAACC	CGCCTACGTATCGCCCACGTTTGAT	1	60561	14421	RINT1	23126	10876	POGZ
DBDNTAG000096	ADDNTAG002643	Dn-Dn	ACCCCCCCCGTCCTCGTATTTAACC	CTTTCGGTCCCTTGACAAAAGACTG	1	60561	14421	RINT1	259290	54211	TAS2R31
DBDNTAG000096	ADDNTAG002648	Dn-Dn	ACCCCCCCCGTCCTCGTATTTAACC	TTTGACCTACCCCGAACGCAATGGA	1	60561	14421	RINT1	84193	8806	SETD3
DBDNTAG000096	ADDNTAG002658	Dn-Dn	ACCCCCCCCGTCCTCGTATTTAACC	CGAGGCTACCCCGCACACTTAGGAA	1	60561	14421	RINT1	5930	13195	RBBP6
DBDNTAG000096	ADDNTAG002663	Dn-Dn	ACCCCCCCCGTCCTCGTATTTAACC	CCAATTGAAAATGCACATAAATTTC	14	60561	14421	RINT1	2898	10247	GRIK2
DBDNTAG000096	ADDNTAG002668	Dn-Dn	ACCCCCCCCGTCCTCGTATTTAACC	GAATCCCACACACCGGTCCGGGCTA	4	60561	14421	RINT1	55344	5097	PLCXD1
DBDNTAG000096	ADDNTAG002670	Dn-Dn	ACCCCCCCCGTCCTCGTATTTAACC	CTCAACTTTAAACGCCTCAAGCAGT	2	60561	14421	RINT1	55716	248	LMBR1L
DBDNTAG000096	ADDNTAG002673	Dn-Dn	ACCCCCCCCGTCCTCGTATTTAACC	GTGCGACGCTTCAGAGGTATTCAAT	1	60561	14421	RINT1	64170	5439	CARD9
DBDNTAG000096	ADDNTAG002675	Dn-Dn	ACCCCCCCCGTCCTCGTATTTAACC	ACGACATTGCAGCACATAAGTCCGA	2	60561	14421	RINT1	84866	11720	TMEM25
DBDNTAG000096	ADDNTAG002676	Dn-Dn	ACCCCCCCCGTCCTCGTATTTAACC	GCTTCTTAACACGGGCGTATCTGGG	2	60561	14421	RINT1	5546	2895	PRCC
DBDNTAG000096	ADDNTAG002701	Dn-Dn	ACCCCCCCCGTCCTCGTATTTAACC	GACCAACACTCCTGCCAATTCCCCA	2	60561	14421	RINT1	3178	3975	HNRNPA1
DBDNTAG000096	ADDNTAG002705	Dn-Dn	ACCCCCCCCGTCCTCGTATTTAACC	CGCGTTGCGAACAAGAAAATTAACT	1	60561	14421	RINT1	222484	10152	LNX2
DBDNTAG000096	ADDNTAG002739	Dn-Dn	ACCCCCCCCGTCCTCGTATTTAACC	GCTTAGTTGATGTTATGTTCCATAC	1	60561	14421	RINT1	183	2935	AGT
DBDNTAG000096	ADDNTAG002741	Dn-Dn	ACCCCCCCCGTCCTCGTATTTAACC	CTTTTCTTCCGAGTCAAGAGGCGAC	3	60561	14421	RINT1	90627	71133	STARD13
DBDNTAG000096	ADDNTAG002742	Dn-Dn	ACCCCCCCCGTCCTCGTATTTAACC	GAGTTATATTTCCTCCCCAAACTTA	4	60561	14421	RINT1	9901	2272	SRGAP3
DBDNTAG000096	ADDNTAG002759	Dn-Dn	ACCCCCCCCGTCCTCGTATTTAACC	TATCCAGTCCTCATGTCCTCCCGAC	5	60561	14421	RINT1	10218	3771	ANGPTL7
DBDNTAG000096	ADDNTAG002764	Dn-Dn	ACCCCCCCCGTCCTCGTATTTAACC	GCCCCTCGCGCCACTGCATCTACTG	8	60561	14421	RINT1	6133	4725	RPL9
DBDNTAG000096	ADDNTAG002767	Dn-Dn	ACCCCCCCCGTCCTCGTATTTAACC	GTCGCATAAACGGACAAGGTCATCA	1	60561	14421	RINT1	27043	71242	PELP1
DBDNTAG000096	ADDNTAG002780	Dn-Dn	ACCCCCCCCGTCCTCGTATTTAACC	ACTTAACTAAAACAAAGCTTACATT	2	60561	14421	RINT1	8110	10925	DPF3
DBDNTAG000096	ADDNTAG002785	Dn-Dn	ACCCCCCCCGTCCTCGTATTTAACC	TCCATAAATAGTCTATCGAGAGAAG	4	60561	14421	RINT1	147686	53566	ZNF418
DBDNTAG000096	ADDNTAG002795	Dn-Dn	ACCCCCCCCGTCCTCGTATTTAACC	CCGGGCCTCATCCACACACTCGCAC	2	60561	14421	RINT1	5727	14122	PTCH1
DBDNTAG000096	ADDNTAG002797	Dn-Dn	ACCCCCCCCGTCCTCGTATTTAACC	GTCAAACGCACTTCTAATGATTCGG	1	60561	14421	RINT1	25973	6863	PARS2
DBDNTAG000096	ADDNTAG002808	Dn-Dn	ACCCCCCCCGTCCTCGTATTTAACC	CAATCGTATACTCCACTGGCCCAAA	5	60561	14421	RINT1	55323	5028	LARP6
DBDNTAG000096	ADDNTAG002809	Dn-Dn	ACCCCCCCCGTCCTCGTATTTAACC	TTCGCCCACTCCCCGTTTACGTGCT	1	60561	14421	RINT1	3978	56190	LIG1
DBDNTAG000096	ADDNTAG002818	Dn-Dn	ACCCCCCCCGTCCTCGTATTTAACC	TAGTGCTGACGCAAAGGCAATACTA	3	60561	14421	RINT1	22879	12672	MON1B
DBDNTAG000096	ADDNTAG002820	Dn-Dn	ACCCCCCCCGTCCTCGTATTTAACC	GGCAGGACGTTCCCGAAAAGGCTTC	5	60561	14421	RINT1	123355	8759	LRRC28
DBDNTAG000096	ADDNTAG002830	Dn-Dn	ACCCCCCCCGTCCTCGTATTTAACC	ACACGGCTCTAAACACCGATCAATA	1	60561	14421	RINT1	55650	3098	PIGV
DBDNTAG000096	ADDNTAG002832	Dn-Dn	ACCCCCCCCGTCCTCGTATTTAACC	CACAACATACTCGCTCATGCTCAAC	2	60561	14421	RINT1	826	3209	CAPNS1
DBDNTAG000096	ADDNTAG002835	Dn-Dn	ACCCCCCCCGTCCTCGTATTTAACC	CGAAGTGGACGCCCACAGTTATGAC	11	60561	14421	RINT1	6039	13086	RNASE6
DBDNTAG000096	ADDNTAG002843	Dn-Dn	ACCCCCCCCGTCCTCGTATTTAACC	CCACATCAGTCGGGAACCTATATCT	8	60561	14421	RINT1	402	7933	ARL2
DBDNTAG000096	ADDNTAG002853	Dn-Dn	ACCCCCCCCGTCCTCGTATTTAACC	CTTACCAACTGCCTCTGAACTCGCA	5	60561	14421	RINT1	55715	4240	DOK4
DBDNTAG000096	ADDNTAG002871	Dn-Dn	ACCCCCCCCGTCCTCGTATTTAACC	ATTCGCTATATCTCCTATGTGACTT	1	60561	14421	RINT1	81855	3299	SFXN3
DBDNTAG000096	ADDNTAG002874	Dn-Dn	ACCCCCCCCGTCCTCGTATTTAACC	CCCTGCTTCCTACAGCGTAGCACAG	3	60561	14421	RINT1	5530	8407	PPP3CA
DBDNTAG000096	ADDNTAG002890	Dn-Dn	ACCCCCCCCGTCCTCGTATTTAACC	TAGCTGACCTGGCCAGTGGATGTTA	1	60561	14421	RINT1	1500	392	CTNND1
DBDNTAG000096	ADDNTAG002891	Dn-Dn	ACCCCCCCCGTCCTCGTATTTAACC	TGCAAAAGAAACGTATGTTCCCGAC	4	60561	14421	RINT1	22879	12672	MON1B
DBDNTAG000096	ADDNTAG002893	Dn-Dn	ACCCCCCCCGTCCTCGTATTTAACC	CATTTCGAAGTTATACTAATAAAAG	1	60561	14421	RINT1	23351	71126	KHNYN
DBDNTAG000096	ADDNTAG002900	Dn-Dn	ACCCCCCCCGTCCTCGTATTTAACC	CTCCATAGAGTAGAATTAAGGGATT	2	60561	14421	RINT1	9828	70267	ARHGEF17
DBDNTAG000096	ADDNTAG002910	Dn-Dn	ACCCCCCCCGTCCTCGTATTTAACC	GGCCGCCACATTGGCACTTGTGGA	5	60561	14421	RINT1	23633	778	KPNA6
DBDNTAG000096	ADDNTAG002919	Dn-Dn	ACCCCCCCCGTCCTCGTATTTAACC	CAAGTCGATGTGCAACTGTCAACAT	2	60561	14421	RINT1	55356	1228	SLC22A15
DBDNTAG000096	ADDNTAG002921	Dn-Dn	ACCCCCCCCGTCCTCGTATTTAACC	AAGTGGCATTTGTATGTAGTCACAA	1	60561	14421	RINT1	51171	4841	HSD17B14
DBDNTAG000096	ADDNTAG002924	Dn-Dn	ACCCCCCCCGTCCTCGTATTTAACC	GGGTATTCACTCACGTGTAAGAACA	1	60561	14421	RINT1	4835	5046	NQO2
DBDNTAG000096	ADDNTAG002929	Dn-Dn	ACCCCCCCCGTCCTCGTATTTAACC	CCGGACCTTGTTCAATCGTAGGACC	5	60561	14421	RINT1	6039	13086	RNASE6
DBDNTAG000096	ADDNTAG002930	Dn-Dn	ACCCCCCCCGTCCTCGTATTTAACC	CCTGAGAATATACTCGCGCTAGACC	1	60561	14421	RINT1	253143	11348	PRR14L
DBDNTAG000096	ADDNTAG002940	Dn-Dn	ACCCCCCCCGTCCTCGTATTTAACC	GCAAAACCCTGACAAGTTATGAACT	6	60561	14421	RINT1	7267	70310	TTC3
DBDNTAG000096	ADDNTAG002948	Dn-Dn	ACCCCCCCCGTCCTCGTATTTAACC	CCGAACGCTTATTCTCACTGATAAA	2	60561	14421	RINT1	786	53774	CACNG1
DBDNTAG000096	ADDNTAG002954	Dn-Dn	ACCCCCCCCGTCCTCGTATTTAACC	ATTGAAGACATGAGGTAGACGATTA	7	60561	14421	RINT1	5364	56437	PLXNB1
DBDNTAG000096	ADDNTAG002961	Dn-Dn	ACCCCCCCCGTCCTCGTATTTAACC	ACTTTCCGGGCTGGGATGTCATGGG	1	60561	14421	RINT1	3817	5451	KLK2
DBDNTAG000096	ADDNTAG002976	Dn-Dn	ACCCCCCCCGTCCTCGTATTTAACC	GATCAGGTCGAGCGAGTTCCAATTG	2	60561	14421	RINT1	26031	754	OSBPL3
DBDNTAG000096	ADDNTAG002988	Dn-Dn	ACCCCCCCCGTCCTCGTATTTAACC	TCGCACCGCCGACGTCCTGGCTCCC	2	60561	14421	RINT1	259173
DBDNTAG000096	ADDNTAG002996	Dn-Dn	ACCCCCCCCGTCCTCGTATTTAACC	TGCTCGCAGGGCATGCGACTACCAG	5	60561	14421	RINT1	8559	961	PRPF18
DBDNTAG000096	ADDNTAG002999	Dn-Dn	ACCCCCCCCGTCCTCGTATTTAACC	CTTGCAACATAGGAAAGAAAACCCT	1	60561	14421	RINT1	6821	71191	SUOX
DBDNTAG000096	ADDNTAG003022	Dn-Dn	ACCCCCCCCGTCCTCGTATTTAACC	CGACCCGAGCATCCCATGTAAATAA	1	60561	14421	RINT1	8685	7750	MARCO
DBDNTAG000096	ADDNTAG003025	Dn-Dn	ACCCCCCCCGTCCTCGTATTTAACC	GCTGCCCGCATCCCCGCTGTGCAAC	1	60561	14421	RINT1	150684	13160	COMMD1
DBDNTAG000096	ADDNTAG003028	Dn-Dn	ACCCCCCCCGTCCTCGTATTTAACC	CTCCTCGCTTAGCTCGAACACCGTA	1	60561	14421	RINT1	6472	617	SHMT2
DBDNTAG000096	ADDNTAG003038	Dn-Dn	ACCCCCCCCGTCCTCGTATTTAACC	ACAGGCATTAGCCGCGCTTTCTTGG	6	60561	14421	RINT1	23162	72146	MAPK8IP3
DBDNTAG000096	ADDNTAG003042	Dn-Dn	ACCCCCCCCGTCCTCGTATTTAACC	ACTATACCGTTTACAGTGCAGTCCT	3	60561	14421	RINT1	253152	11332	EPHX4
DBDNTAG000096	ADDNTAG003050	Dn-Dn	ACCCCCCCCGTCCTCGTATTTAACC	GTCCCCTCCACCTCACCCACTCCCA	9	60561	14421	RINT1	254531	71307	LPCAT4
DBDNTAG000096	ADDNTAG003061	Dn-Dn	ACCCCCCCCGTCCTCGTATTTAACC	CGAGAATAGGTCCACACGCCACGCT	2	60561	14421	RINT1	29781	309	NCAPH2
DBDNTAG000096	ADDNTAG003066	Dn-Dn	ACCCCCCCCGTCCTCGTATTTAACC	GGGTGTGTCATTGTATTTTTCAAGA	2	60561	14421	RINT1	84545	11049	MRPL43
DBDNTAG000096	ADDNTAG003067	Dn-Dn	ACCCCCCCCGTCCTCGTATTTAACC	ACGCAGCGGCACACCTTGAAAGATG	1	60561	14421	RINT1	8693	2338	GALNT4
DBDNTAG000096	ADDNTAG003085	Dn-Dn	ACCCCCCCCGTCCTCGTATTTAACC	GGGGCCTATCTCTCCGCACACCGCG	2	60561	14421	RINT1	8649	13119	LAMTOR3
DBDNTAG000096	ADDNTAG003101	Dn-Dn	ACCCCCCCCGTCCTCGTATTTAACC	CTTGTAGTACTAGCTACTGACGCTC	5	60561	14421	RINT1	80217	71064	CFAP43
DBDNTAG000096	ADDNTAG003109	Dn-Dn	ACCCCCCCCGTCCTCGTATTTAACC	GCATTTACGGCTGTTCGCTCTCTAT	1	60561	14421	RINT1	113278	6168	SLC52A3
DBDNTAG000096	ADDNTAG003110	Dn-Dn	ACCCCCCCCGTCCTCGTATTTAACC	GACCAGGTGGGACGTACTCTTGTAA	2	60561	14421	RINT1	83752	71747	LONP2
DBDNTAG000096	ADDNTAG003112	Dn-Dn	ACCCCCCCCGTCCTCGTATTTAACC	TCTACCACAGCTCCATTCTACGTAT	1	60561	14421	RINT1	2629	2	GBA
DBDNTAG000096	ADDNTAG003117	Dn-Dn	ACCCCCCCCGTCCTCGTATTTAACC	CGTCGCTAATAGATACCGAGGAATC	1	60561	14421	RINT1	599	53726	BCL2L2
DBDNTAG000096	ADDNTAG003129	Dn-Dn	ACCCCCCCCGTCCTCGTATTTAACC	AACCACAAGAAAGCATCAGTTAGCA	1	60561	14421	RINT1	4089	4687	SMAD4
DBDNTAG000096	ADDNTAG003130	Dn-Dn	ACCCCCCCCGTCCTCGTATTTAACC	CCAGCATACACTCCTAAGATGACCT	5	60561	14421	RINT1	572	3706	BAD
DBDNTAG000096	ADDNTAG003139	Dn-Dn	ACCCCCCCCGTCCTCGTATTTAACC	CATCTGTTCTCATCGACACCTAAAC	2	60561	14421	RINT1	8973	7713	CHRNA6
DBDNTAG000096	ADDNTAG003149	Dn-Dn	ACCCCCCCCGTCCTCGTATTTAACC	CGTTCTGAGAAAAAGGAAAACTGAT	20	60561	14421	RINT1	7780	4862	SLC30A2
DBDNTAG000096	ADDNTAG003159	Dn-Dn	ACCCCCCCCGTCCTCGTATTTAACC	CCCCAGGGAGACATACTGGCCGTAC	2	60561	14421	RINT1	6672	7188	SP100
DBDNTAG000096	ADDNTAG003168	Dn-Dn	ACCCCCCCCGTCCTCGTATTTAACC	CCACCGTGGCTTGGTGACTGCCCTA	2	60561	14421	RINT1	2963	3291	GTF2F2
DBDNTAG000096	ADDNTAG003169	Dn-Dn	ACCCCCCCCGTCCTCGTATTTAACC	AAGCTTTATAAACTGCCCCTGTACT	1	60561	14421	RINT1	80063	71349	ATF7IP2
DBDNTAG000096	ADDNTAG003170	Dn-Dn	ACCCCCCCCGTCCTCGTATTTAACC	TGACTTTAACTATGGGTATGGCGAC	1	60561	14421	RINT1	9402	8327	GRAP2
DBDNTAG000096	ADDNTAG003174	Dn-Dn	ACCCCCCCCGTCCTCGTATTTAACC	ATTGCTGTCGAAACCATTTATATGT	1	60561	14421	RINT1	10563	6321	CXCL13
DBDNTAG000096	ADDNTAG003180	Dn-Dn	ACCCCCCCCGTCCTCGTATTTAACC	TATACCAACGATACGTTCGATTGGT	10	60561	14421	RINT1	6487	11593	ST3GAL3
DBDNTAG000096	ADDNTAG003181	Dn-Dn	ACCCCCCCCGTCCTCGTATTTAACC	AGTGATGGTGCATGAACTCACGATC	4	60561	14421	RINT1	5935	2694	RBM3
DBDNTAG000096	ADDNTAG003189	Dn-Dn	ACCCCCCCCGTCCTCGTATTTAACC	GAGCTGCAGAGGTTCTTCCGAGGGG	1	60561	14421	RINT1	158234	10858	TRMT10B
DBDNTAG000096	ADDNTAG003211	Dn-Dn	ACCCCCCCCGTCCTCGTATTTAACC	CACCTTCACGTTACAATATCTTCTC	4	60561	14421	RINT1	728215	70887	FAM155A
DBDNTAG000096	ADDNTAG003226	Dn-Dn	ACCCCCCCCGTCCTCGTATTTAACC	CGGGCCCCCAGCATTACTGGCGCAA	2	60561	14421	RINT1	57696	1725	DDX55
DBDNTAG000096	ADDNTAG003232	Dn-Dn	ACCCCCCCCGTCCTCGTATTTAACC	CCACACTGCGTGCATTGCCCTGCGA	1	60561	14421	RINT1	9961	7592	MVP
DBDNTAG000096	ADDNTAG003239	Dn-Dn	ACCCCCCCCGTCCTCGTATTTAACC	CCGCCCCAAGCAACGCAGGAACTCT	4	60561	14421	RINT1	130589	278	GALM
DBDNTAG000096	ADDNTAG003245	Dn-Dn	ACCCCCCCCGTCCTCGTATTTAACC	TTGACCTGGCAGTAAACTTTCATAG	1	60561	14421	RINT1	7681	13561	MKRN3
DBDNTAG000096	ADDNTAG003255	Dn-Dn	ACCCCCCCCGTCCTCGTATTTAACC	CAGATTCTACTGCGCGACCGCAGT	4	60561	14421	RINT1	4747	10981	NEFL
DBDNTAG000096	ADDNTAG003265	Dn-Dn	ACCCCCCCCGTCCTCGTATTTAACC	GTAGCTCGCTACAAGAATACAATAC	9	60561	14421	RINT1	147804	12053
DBDNTAG000096	ADDNTAG003270	Dn-Dn	ACCCCCCCCGTCCTCGTATTTAACC	GTCACGCAACTACATTGCGTTTCAC	1	60561	14421	RINT1	57540
DBDNTAG000096	ADDNTAG003277	Dn-Dn	ACCCCCCCCGTCCTCGTATTTAACC	CAAAGTTGTGATAAACTGATAGCGG	3	60561	14421	RINT1	23568	3431	ARL2BP
DBDNTAG000096	ADDNTAG003285	Dn-Dn	ACCCCCCCCGTCCTCGTATTTAACC	TCGATGTTTGTGGGCACCGATTCAC	1	60561	14421	RINT1	23646	8471	PLD3
DBDNTAG000096	ADDNTAG003298	Dn-Dn	ACCCCCCCCGTCCTCGTATTTAACC	GGAATTTGGAAGCTGGAACGACTAG	5	60561	14421	RINT1	5916	71679	NR1B3
DBDNTAG000096	ADDNTAG003302	Dn-Dn	ACCCCCCCCGTCCTCGTATTTAACC	CCGCTTACCAATACGAAGAACGCAT	4	60561	14421	RINT1	2941	804	GSTA4
DBDNTAG000096	ADDNTAG003305	Dn-Dn	ACCCCCCCCGTCCTCGTATTTAACC	CCCACGGATATCCACAAGCGCTAAA	1	60561	14421	RINT1	400720	53156	ZNF772
DBDNTAG000096	ADDNTAG003309	Dn-Dn	ACCCCCCCCGTCCTCGTATTTAACC	GTAAACCCTCACCCCTTACTACGAG	1	60561	14421	RINT1	3982	13840	LIM2
DBDNTAG000096	ADDNTAG003315	Dn-Dn	ACCCCCCCCGTCCTCGTATTTAACC	CAAAACTGTGTAAATGTGAGCGTGG	2	60561	14421	RINT1	9122	7490	SLC16A4
DBDNTAG000096	ADDNTAG003324	Dn-Dn	ACCCCCCCCGTCCTCGTATTTAACC	TACGTTAACGCCTCTATGGACGTTC	3	60561	14421	RINT1	665	2427	BNIP3L
DBDNTAG000096	ADDNTAG003331	Dn-Dn	ACCCCCCCCGTCCTCGTATTTAACC	TCATCTTAATTAGTGTTTCGGTGGG	2	60561	14421	RINT1	27020	54187	NPTN
DBDNTAG000096	ADDNTAG003333	Dn-Dn	ACCCCCCCCGTCCTCGTATTTAACC	TTCTACGCCTAGCCGCTTCGCAACT	1	60561	14421	RINT1	203054	8786	ADCK5
DBDNTAG000096	ADDNTAG003339	Dn-Dn	ACCCCCCCCGTCCTCGTATTTAACC	AGGACCAGAAAGTAACCCACGTCGT	4	60561	14421	RINT1	5187	9470	PER1
DBDNTAG000096	ADDNTAG003340	Dn-Dn	ACCCCCCCCGTCCTCGTATTTAACC	TGAGTTCATTCTCCACTAACTCTTA	3	60561	14421	RINT1	50863	11807	NTM
DBDNTAG000096	ADDNTAG003351	Dn-Dn	ACCCCCCCCGTCCTCGTATTTAACC	CGGGGACAGATGAGTTAGAGAGTAT	3	60561	14421	RINT1	27124	53013	INPP5J
DBDNTAG000096	ADDNTAG003358	Dn-Dn	ACCCCCCCCGTCCTCGTATTTAACC	CAGGACCGAGGTGAATCTGACTCCA	3	60561	14421	RINT1	4149	377	MAX
DBDNTAG000096	ADDNTAG003363	Dn-Dn	ACCCCCCCCGTCCTCGTATTTAACC	AATCTTAACTGGTTAGCCAGCATTT	1	60561	14421	RINT1	5081	56793	PAX7
DBDNTAG000096	ADDNTAG003366	Dn-Dn	ACCCCCCCCGTCCTCGTATTTAACC	CCCTGGAGCCGGGGACGGCGACAAC	1	60561	14421	RINT1	120065	53700	OR5P2
DBDNTAG000096	ADDNTAG003373	Dn-Dn	ACCCCCCCCGTCCTCGTATTTAACC	ACACACTCCATTAATAACTAGAGAT	1	60561	14421	RINT1	117157	12269	SH2D1B
DBDNTAG000096	ADDNTAG003380	Dn-Dn	ACCCCCCCCGTCCTCGTATTTAACC	CACCCTAAGGATACGTGTCTCGCCC	5	60561	14421	RINT1	2553	1064	GABPB1
DBDNTAG000096	ADDNTAG003387	Dn-Dn	ACCCCCCCCGTCCTCGTATTTAACC	CTGAAGGATCGTAAAAATGATATAA	3	60561	14421	RINT1	7170	995	TPM3
DBDNTAG000096	ADDNTAG003394	Dn-Dn	ACCCCCCCCGTCCTCGTATTTAACC	TTGCCACCTATTAACCCCCGGCAGC	1	60561	14421	RINT1	23591	72093
DBDNTAG000096	ADDNTAG003395	Dn-Dn	ACCCCCCCCGTCCTCGTATTTAACC	GACCAGTCTATCTAAACCAGTGAA	1	60561	14421	RINT1	84885	11489	ZDHHC12
DBDNTAG000096	ADDNTAG003399	Dn-Dn	ACCCCCCCCGTCCTCGTATTTAACC	TAAGACTCATACTAGCGACAAGTAC	35	60561	14421	RINT1	284942	6256
DBDNTAG000096	ADDNTAG003402	Dn-Dn	ACCCCCCCCGTCCTCGTATTTAACC	ACAAACCCTCCAAACCCACATTACT	1	60561	14421	RINT1	4779	3011	NFE2L1
DBDNTAG000096	ADDNTAG003405	Dn-Dn	ACCCCCCCCGTCCTCGTATTTAACC	AACACCTCTAGCTTGTGTATGATTA	2	60561	14421	RINT1	8522	3326	GAS7
DBDNTAG000096	ADDNTAG003441	Dn-Dn	ACCCCCCCCGTCCTCGTATTTAACC	TTATTTAACCTACATGTCGTGGCGG	2	60561	14421	RINT1	83871	726	RAB34
DBDNTAG000096	ADDNTAG003453	Dn-Dn	ACCCCCCCCGTCCTCGTATTTAACC	CACGACTGTCTGGCTAATCTGTATG	1	60561	14421	RINT1	59338	6102	PLEKHA1
DBDNTAG000096	ADDNTAG003457	Dn-Dn	ACCCCCCCCGTCCTCGTATTTAACC	CAGCTAACATGGCCTTCCCCAATAT	3	60561	14421	RINT1	23326	56075	USP22
DBDNTAG000096	ADDNTAG003459	Dn-Dn	ACCCCCCCCGTCCTCGTATTTAACC	CCCAGGCCAACACGTCCCACGCGCT	2	60561	14421	RINT1	4624	70216	MYH6
DBDNTAG000096	ADDNTAG003460	Dn-Dn	ACCCCCCCCGTCCTCGTATTTAACC	GGTACGGATCACCTTACACGTTGGT	2	60561	14421	RINT1	2799	2627	GNS
DBDNTAG000096	ADDNTAG003474	Dn-Dn	ACCCCCCCCGTCCTCGTATTTAACC	CAGGACAACTCCCGTCACATGGACG	2	60561	14421	RINT1	51491	11129	NOP16
DBDNTAG000096	ADDNTAG003475	Dn-Dn	ACCCCCCCCGTCCTCGTATTTAACC	CGACTGTAGACCAAGAGACGAAATC	1	60561	14421	RINT1	55156	5887	ARMC1
DBDNTAG000096	ADDNTAG003494	Dn-Dn	ACCCCCCCCGTCCTCGTATTTAACC	ACAGACAAGACGACAGAAATCGTAT	2	60561	14421	RINT1	8668	3841	EIF3I
DBDNTAG000096	ADDNTAG003529	Dn-Dn	ACCCCCCCCGTCCTCGTATTTAACC	GGCTTACTAGGACAATGCGACCCTT	1	60561	14421	RINT1	9654	1428	TTLL4
DBDNTAG000096	ADDNTAG003532	Dn-Dn	ACCCCCCCCGTCCTCGTATTTAACC	GTGCCGATTCAAATTTCTCATAGTA	4	60561	14421	RINT1	79713	70201	IGFLR1
DBDNTAG000096	ADDNTAG003537	Dn-Dn	ACCCCCCCCGTCCTCGTATTTAACC	TACACCTAAATAGTACGCATGATAC	5	60561	14421	RINT1	55080	259	TAPBPL
DBDNTAG000096	ADDNTAG003557	Dn-Dn	ACCCCCCCCGTCCTCGTATTTAACC	TCGCCTTCACACTCTCACTCTAGGC	1	60561	14421	RINT1	339834	2265	CCDC36
DBDNTAG000096	ADDNTAG003559	Dn-Dn	ACCCCCCCCGTCCTCGTATTTAACC	GGGTGTGCTGCTTGATTGGCATCTA	14	60561	14421	RINT1	3093	11772	UBE2K
DBDNTAG000096	ADDNTAG003573	Dn-Dn	ACCCCCCCCGTCCTCGTATTTAACC	GGTCCCAGTTATATCAAGGACGGGC	1	60561	14421	RINT1	118490	70433	MSS51
DBDNTAG000096	ADDNTAG003576	Dn-Dn	ACCCCCCCCGTCCTCGTATTTAACC	GGAACCTCTATACTGCGACGTACAG	2	60561	14421	RINT1	58985	9366	IL22RA1
DBDNTAG000096	ADDNTAG003580	Dn-Dn	ACCCCCCCCGTCCTCGTATTTAACC	GTATGCGCAAACTATGTAGTATGTG	3	60561	14421	RINT1	55902	6914	ACSS2
DBDNTAG000096	ADDNTAG003599	Dn-Dn	ACCCCCCCCGTCCTCGTATTTAACC	TAAATTATAACTTGTGTGAACTAAA	1	60561	14421	RINT1	24144	5894	TFIP11
DBDNTAG000096	ADDNTAG003611	Dn-Dn	ACCCCCCCCGTCCTCGTATTTAACC	GCCCTATATCCTTGCTAGATGCTTC	1	60561	14421	RINT1	221786	9435	FAM200A
DBDNTAG000096	ADDNTAG003616	Dn-Dn	ACCCCCCCCGTCCTCGTATTTAACC	TATAGGACTTGTCGGCTGAGTCAGG	3	60561	14421	RINT1	55577	3233	NAGK
DBDNTAG000096	ADDNTAG003620	Dn-Dn	ACCCCCCCCGTCCTCGTATTTAACC	CCGCACAATCGTGCTTACTGAGCCA	2	60561	14421	RINT1	5606	9751	MAP2K3
DBDNTAG000096	ADDNTAG003628	Dn-Dn	ACCCCCCCCGTCCTCGTATTTAACC	TTTCTAACTAATCAATGTACCACTG	4	60561	14421	RINT1	116541	12369	MRPL54
DBDNTAG000096	ADDNTAG003635	Dn-Dn	ACCCCCCCCGTCCTCGTATTTAACC	AGCCTGGCTATGTCCACGGGAATAG	3	60561	14421	RINT1	4637	5974	MYL6
DBDNTAG000096	ADDNTAG003673	Dn-Dn	ACCCCCCCCGTCCTCGTATTTAACC	AGAAGAATCCTATCTCTTATCCATC	1	60561	14421	RINT1	348235	12915	SKA2
DBDNTAG000096	ADDNTAG003678	Dn-Dn	ACCCCCCCCGTCCTCGTATTTAACC	GGGGCGCTAAGACAGTATACTACTT	3	60561	14421	RINT1	6941	6776	TCF19
DBDNTAG000096	ADDNTAG003683	Dn-Dn	ACCCCCCCCGTCCTCGTATTTAACC	CTTGGCCTCCTTTCCCACTCCCGT	2	60561	14421	RINT1	26664	54065	OR7C1
DBDNTAG000096	ADDNTAG003693	Dn-Dn	ACCCCCCCCGTCCTCGTATTTAACC	ATTAGTATTCAATTCCGAAAGAAGA	1	60561	14421	RINT1	10002	11340	NR2E3
DBDNTAG000096	ADDNTAG003695	Dn-Dn	ACCCCCCCCGTCCTCGTATTTAACC	CACCGGAGCCCCTCTGCGCTAACCG	3	60561	14421	RINT1	7178	6	TPT1
DBDNTAG000096	ADDNTAG003701	Dn-Dn	ACCCCCCCCGTCCTCGTATTTAACC	CTTGACTGCATGTTACGGAATCTAG	10	60561	14421	RINT1	5452	5068	POU2F2
DBDNTAG000096	ADDNTAG003702	Dn-Dn	ACCCCCCCCGTCCTCGTATTTAACC	CCCACGCACCTCGACGCCCCGCCAC	1	60561	14421	RINT1	26272	10711	FBXO4
DBDNTAG000096	ADDNTAG003710	Dn-Dn	ACCCCCCCCGTCCTCGTATTTAACC	AACATTTAGACTTTGAAACTATTGA	4	60561	14421	RINT1	60672	4538	MIIP
DBDNTAG000096	ADDNTAG003714	Dn-Dn	ACCCCCCCCGTCCTCGTATTTAACC	CGATACCGGTAACTACGCGATAGT	3	60561	14421	RINT1	79023	2716	NUP37
DBDNTAG000096	ADDNTAG003715	Dn-Dn	ACCCCCCCCGTCCTCGTATTTAACC	AGACCGTGACACCCTTAGACCCTGG	2	60561	14421	RINT1	140679	11880	SLC32A1
DBDNTAG000096	ADDNTAG003727	Dn-Dn	ACCCCCCCCGTCCTCGTATTTAACC	TGACACCATTGCCCGACCTCGTGAG	1	60561	14421	RINT1	375	2439	ARF1
DBDNTAG000096	ADDNTAG003746	Dn-Dn	ACCCCCCCCGTCCTCGTATTTAACC	ATATGCGGGATTAGATGCGAACCCC	2	60561	14421	RINT1	11117	8967	EMILIN1
DBDNTAG000096	ADDNTAG003753	Dn-Dn	ACCCCCCCCGTCCTCGTATTTAACC	TCTATCGGAAGACATCGCACGTGAC	1	60561	14421	RINT1	146556	9803	C16orf89
DBDNTAG000096	ADDNTAG003783	Dn-Dn	ACCCCCCCCGTCCTCGTATTTAACC	AGGATAGGAGGACCGCTGAATACCA	2	60561	14421	RINT1	8560	946	DEGS1
DBDNTAG000096	ADDNTAG003785	Dn-Dn	ACCCCCCCCGTCCTCGTATTTAACC	CACGCGCAGACCGCAAAAACGTAAC	5	60561	14421	RINT1	7638	53624	ZNF221
DBDNTAG000096	ADDNTAG003805	Dn-Dn	ACCCCCCCCGTCCTCGTATTTAACC	CAGCATATCCGCTGTGCTCGCCTAC	1	60561	14421	RINT1	51365	11577	PLA1A
DBDNTAG000096	ADDNTAG003808	Dn-Dn	ACCCCCCCCGTCCTCGTATTTAACC	CATCGTTCAAAGAAATCTTGAGTAA	3	60561	14421	RINT1	246176
DBDNTAG000096	ADDNTAG003822	Dn-Dn	ACCCCCCCCGTCCTCGTATTTAACC	ATCCTTCCCTCCAGCCAAATATGTC	1	60561	14421	RINT1	3628	469	INPP1
DBDNTAG000096	ADDNTAG003824	Dn-Dn	ACCCCCCCCGTCCTCGTATTTAACC	GCGCACCGCTGCGTGTTACGCACAG	2	60561	14421	RINT1	142683	54038	ITLN2
DBDNTAG000096	ADDNTAG003827	Dn-Dn	ACCCCCCCCGTCCTCGTATTTAACC	CGACGGAAACATCACAGGGCAAACT	4	60561	14421	RINT1	79981	70591	FRMD1
DBDNTAG000096	ADDNTAG003838	Dn-Dn	ACCCCCCCCGTCCTCGTATTTAACC	TGATGTGGTCACCCAATAACATTT	2	60561	14421	RINT1	26333	54098	OR7A17
DBDNTAG000096	ADDNTAG003848	Dn-Dn	ACCCCCCCCGTCCTCGTATTTAACC	CGAATCACCCCAATTTAAAAGCAAT	9	60561	14421	RINT1	6818	7717	SULT1A3
DBDNTAG000096	ADDNTAG003851	Dn-Dn	ACCCCCCCCGTCCTCGTATTTAACC	TCCCTTTAGCCCCCTGGTGCAGGCC	4	60561	14421	RINT1	4088	4690	SMAD3
DBDNTAG000096	ADDNTAG003862	Dn-Dn	ACCCCCCCCGTCCTCGTATTTAACC	TGCCACCGCCCCGAAGGAATCCTCA	3	60561	14421	RINT1	26502	401	NARF
DBDNTAG000096	ADDNTAG003886	Dn-Dn	ACCCCCCCCGTCCTCGTATTTAACC	GACGTTGTAATCCTTTAATCCATAA	2	60561	14421	RINT1	7432	6418	VIP
DBDNTAG000096	ADDNTAG003887	Dn-Dn	ACCCCCCCCGTCCTCGTATTTAACC	TTAAGAATTAAAGACACTTGAATTT	16	60561	14421	RINT1	79145	7466	CHCHD7
DBDNTAG000096	ADDNTAG003893	Dn-Dn	ACCCCCCCCGTCCTCGTATTTAACC	CTAACTGCTCCGTACGCTCATCTCG	1	60561	14421	RINT1	162540	1610	SPPL2C
DBDNTAG000096	ADDNTAG003911	Dn-Dn	ACCCCCCCCGTCCTCGTATTTAACC	GACAAAATTGCTACTGCGCTAACAT	2	60561	14421	RINT1	51343	6019	FZR1
DBDNTAG000096	ADDNTAG003919	Dn-Dn	ACCCCCCCCGTCCTCGTATTTAACC	CAGGCCACCGTCTGTCAATCTCTCC	3	60561	14421	RINT1	200958	9354	MUC20
DBDNTAG000096	ADDNTAG003921	Dn-Dn	ACCCCCCCCGTCCTCGTATTTAACC	CACGATCTAAGCAAACATATGTATT	1	60561	14421	RINT1	146760	56798	RTN4RL1
DBDNTAG000096	ADDNTAG003929	Dn-Dn	ACCCCCCCCGTCCTCGTATTTAACC	AAAAGGCACGCCAGCTTCTCCTGTG	3	60561	14421	RINT1	653	8330	BMP5
DBDNTAG000096	ADDNTAG003931	Dn-Dn	ACCCCCCCCGTCCTCGTATTTAACC	CCTCAGGCTGCCCTCCAATGAACAG	2	60561	14421	RINT1	79707	53525	NOL9
DBDNTAG000096	ADDNTAG003932	Dn-Dn	ACCCCCCCCGTCCTCGTATTTAACC	CTATAACCAACGTCAGAGGAAGGAC	6	60561	14421	RINT1	56134	71864	PCDHAC2
DBDNTAG000096	ADDNTAG003955	Dn-Dn	ACCCCCCCCGTCCTCGTATTTAACC	TGGCCTTTGAGGAAAATGCGAGAAC	3	60561	14421	RINT1	158427	8768	TSTD2
DBDNTAG000096	ADDNTAG003958	Dn-Dn	ACCCCCCCCGTCCTCGTATTTAACC	CGTCTTCCCCGCTGCACTGTTAAGG	2	60561	14421	RINT1	23787	3241	PIG60
DBDNTAG000096	ADDNTAG003959	Dn-Dn	ACCCCCCCCGTCCTCGTATTTAACC	CCCCGCTCAAATGGCGTGGCGAGAC	3	60561	14421	RINT1	5936	9996	RBM4
DBDNTAG000096	ADDNTAG003960	Dn-Dn	ACCCCCCCCGTCCTCGTATTTAACC	CTCGCACCGTTCCCTCATCAGTCCC	1	60561	14421	RINT1	7436	72025	VLDLR
DBDNTAG000096	ADDNTAG003974	Dn-Dn	ACCCCCCCCGTCCTCGTATTTAACC	AGACTTTCGACACCGAATGTATGAA	1	60561	14421	RINT1	8292	71612	COLQ
DBDNTAG000096	ADDNTAG003983	Dn-Dn	ACCCCCCCCGTCCTCGTATTTAACC	TAGACGCCCTTGGGCGCACGTCACG	4	60561	14421	RINT1	3437	3881	IFIT3
DBDNTAG000096	ADDNTAG003990	Dn-Dn	ACCCCCCCCGTCCTCGTATTTAACC	CCTATTTTTACAGAAGGTGAAAACC	2	60561	14421	RINT1	27128	12913	CYTH4
DBDNTAG000096	ADDNTAG003996	Dn-Dn	ACCCCCCCCGTCCTCGTATTTAACC	ACACAAGCCGCCCGAACATTCAGGC	1	60561	14421	RINT1	8939	5135	FUBP3
DBDNTAG000096	ADDNTAG004011	Dn-Dn	ACCCCCCCCGTCCTCGTATTTAACC	GCACTTTCCTATTATGTTTACCCAC	5	60561	14421	RINT1	6487	11593	ST3GAL3
DBDNTAG000096	ADDNTAG004031	Dn-Dn	ACCCCCCCCGTCCTCGTATTTAACC	CTTCTACTGATCTGTCACCCTTGCC	5	60561	14421	RINT1	23126	10876	POGZ
DBDNTAG000096	ADDNTAG004041	Dn-Dn	ACCCCCCCCGTCCTCGTATTTAACC	CGAATTTAATTAATCCGATCGTCGT	3	60561	14421	RINT1	2203	2654	FBP1
DBDNTAG000096	ADDNTAG004045	Dn-Dn	ACCCCCCCCGTCCTCGTATTTAACC	AACAATTCTACTATGGGGGGAGATT	3	60561	14421	RINT1	3106	979	HLA-B
DBDNTAG000096	ADDNTAG004055	Dn-Dn	ACCCCCCCCGTCCTCGTATTTAACC	CCCCGCACCGTCTATCGAGCATACC	1	60561	14421	RINT1	9936	13071	CD302
DBDNTAG000096	ADDNTAG004064	Dn-Dn	ACCCCCCCCGTCCTCGTATTTAACC	CCTACGAGATGGAGGGATAGCGTCA	2	60561	14421	RINT1	440138	53381	ALG11
DBDNTAG000096	ADDNTAG004065	Dn-Dn	ACCCCCCCCGTCCTCGTATTTAACC	ATACGGATCTACAAACCGTGTTCCC	2	60561	14421	RINT1	3358	72085	HTR2C
DBDNTAG000096	ADDNTAG004071	Dn-Dn	ACCCCCCCCGTCCTCGTATTTAACC	GTATACGAAAAAGCACAGAGACTAT	1	60561	14421	RINT1	1879	11153	EBF1
DBDNTAG000096	ADDNTAG004073	Dn-Dn	ACCCCCCCCGTCCTCGTATTTAACC	CTTGGCATTAGTTCTTCCACTACTC	2	60561	14421	RINT1	8522	3326	GAS7
DBDNTAG000096	ADDNTAG004080	Dn-Dn	ACCCCCCCCGTCCTCGTATTTAACC	GTAAAGCACTTCCGTCTGACAGGCA	1	60561	14421	RINT1	6464	7372	SHC1
DBDNTAG000096	ADDNTAG004081	Dn-Dn	ACCCCCCCCGTCCTCGTATTTAACC	ACCCTAATGCCCAACTCCTAAGCAT	5	60561	14421	RINT1	9751	10217	SNPH
DBDNTAG000096	ADDNTAG004087	Dn-Dn	ACCCCCCCCGTCCTCGTATTTAACC	TACTCCAACCTACGGATAACAAGCA	16	60561	14421	RINT1	10663	8382	CXCR6
DBDNTAG000096	ADDNTAG004102	Dn-Dn	ACCCCCCCCGTCCTCGTATTTAACC	AGTGCCCCTCCCGCTCTGAGTGTGG	2	60561	14421	RINT1	3105	2789	HLA-A
DBDNTAG000096	ADDNTAG004128	Dn-Dn	ACCCCCCCCGTCCTCGTATTTAACC	TAACAGGGGACCCACTTATGCGCCT	2	60561	14421	RINT1	665	2427	BNIP3L
DBDNTAG000096	ADDNTAG004131	Dn-Dn	ACCCCCCCCGTCCTCGTATTTAACC	CCGATGCGATCTCTGTACCGACGTT	2	60561	14421	RINT1	10186	12995	LHFP
DBDNTAG000096	ADDNTAG004137	Dn-Dn	ACCCCCCCCGTCCTCGTATTTAACC	CACGAGGCGAACAGGCGATGCTATT	1	60561	14421	RINT1	2669	1427	GEM
DBDNTAG000096	ADDNTAG004139	Dn-Dn	ACCCCCCCCGTCCTCGTATTTAACC	TAGGAAATGTACAGAAAACAGTATA	4	60561	14421	RINT1	4624	70216	MYH6
DBDNTAG000096	ADDNTAG004151	Dn-Dn	ACCCCCCCCGTCCTCGTATTTAACC	GTCACCTAAGCCGAATGTCCCTTTA	5	60561	14421	RINT1	10847	72182	SRCAP
DBDNTAG000096	ADDNTAG004152	Dn-Dn	ACCCCCCCCGTCCTCGTATTTAACC	GCCGCAGAGTCGTAGAACTTCGA	1	60561	14421	RINT1	4747	10981	NEFL
DBDNTAG000096	ADDNTAG004171	Dn-Dn	ACCCCCCCCGTCCTCGTATTTAACC	CACAGCTATACTTTGATCTCTCACT	10	60561	14421	RINT1	1393	1253	CRHBP
DBDNTAG000096	ADDNTAG004176	Dn-Dn	ACCCCCCCCGTCCTCGTATTTAACC	TGCGTGCCTAGCAACCTGCCAAACT	1	60561	14421	RINT1	7422	12317	VEGFA
DBDNTAG000096	ADDNTAG004183	Dn-Dn	ACCCCCCCCGTCCTCGTATTTAACC	ATGAAGGATACGTATTTTCCAAACC	7	60561	14421	RINT1	1019	4019	CDK4
DBDNTAG000096	ADDNTAG004184	Dn-Dn	ACCCCCCCCGTCCTCGTATTTAACC	AACTGACGATTCATAGTAAGACTAC	2	60561	14421	RINT1	4317	71618	MMP8
DBDNTAG000096	ADDNTAG004190	Dn-Dn	ACCCCCCCCGTCCTCGTATTTAACC	TGGGGTCGAGCCTCCTATCAACGAG	2	60561	14421	RINT1	339221	11341	ENPP7
DBDNTAG000096	ADDNTAG004199	Dn-Dn	ACCCCCCCCGTCCTCGTATTTAACC	GCAATCGATGGACAGCAGGTTCAAT	6	60561	14421	RINT1	153328	8282	SLC25A48
DBDNTAG000096	ADDNTAG004202	Dn-Dn	ACCCCCCCCGTCCTCGTATTTAACC	TACTTCATTACTTGAATAGAATCCT	1	60561	14421	RINT1	55599	3040	RNPC3
DBDNTAG000096	ADDNTAG004203	Dn-Dn	ACCCCCCCCGTCCTCGTATTTAACC	CCAACTTAAGTGACCCTTTCTGAAC	11	60561	14421	RINT1	203054	8786	ADCK5
DBDNTAG000096	ADDNTAG004204	Dn-Dn	ACCCCCCCCGTCCTCGTATTTAACC	AACTAATGAGCAGCTAGTATACGGT	2	60561	14421	RINT1	51187	2628	RSL24D1
DBDNTAG000096	ADDNTAG004205	Dn-Dn	ACCCCCCCCGTCCTCGTATTTAACC	AGCCATTAATTACGAGCTTAGTACT	3	60561	14421	RINT1	8314	3760	BAP1
DBDNTAG000096	ADDNTAG004211	Dn-Dn	ACCCCCCCCGTCCTCGTATTTAACC	CGGATTCCTACCATCGCGTAATGAG	1	60561	14421	RINT1	10399	2446	GNB2L1
DBDNTAG000096	ADDNTAG004221	Dn-Dn	ACCCCCCCCGTCCTCGTATTTAACC	CTGCTGCGAGATGGACGGACTCTTT	2	60561	14421	RINT1	4343	6718	MOV10
DBDNTAG000096	ADDNTAG004225	Dn-Dn	ACCCCCCCCGTCCTCGTATTTAACC	GCCCCGGCTGAGCTTTCCGGCCGGG	7	60561	14421	RINT1	283673	71778
DBDNTAG000096	ADDNTAG004234	Dn-Dn	ACCCCCCCCGTCCTCGTATTTAACC	ACTCTGCACCACATTATTTCAAGGT	1	60561	14421	RINT1	57135	10611	DKFZp666C074
DBDNTAG000096	ADDNTAG004237	Dn-Dn	ACCCCCCCCGTCCTCGTATTTAACC	GGTTAAGCCATCGACTCGACAGATA	7	60561	14421	RINT1	2629	2	GBA
DBDNTAG000096	ADDNTAG004251	Dn-Dn	ACCCCCCCCGTCCTCGTATTTAACC	TCGGATAAAAACACCACCAACTGCT	1	60561	14421	RINT1	3927	1096	LASP1
DBDNTAG000096	ADDNTAG004258	Dn-Dn	ACCCCCCCCGTCCTCGTATTTAACC	ACACGACCTTCATCGCCAAATAACT	2	60561	14421	RINT1	27111	4161	SDCBP2
DBDNTAG000096	ADDNTAG004264	Dn-Dn	ACCCCCCCCGTCCTCGTATTTAACC	GGACTCTGGTACCGCTGCCTCGGAA	1	60561	14421	RINT1	140609
DBDNTAG000096	ADDNTAG004269	Dn-Dn	ACCCCCCCCGTCCTCGTATTTAACC	GATGAGATGGTTACAACCAGTTTAA	2	60561	14421	RINT1	79692	11560	ZNF322
DBDNTAG000096	ADDNTAG004273	Dn-Dn	ACCCCCCCCGTCCTCGTATTTAACC	ACTGCGAAGCTTTATGAATGCTCAG	1	60561	14421	RINT1	775	70327	CACNA1C
DBDNTAG000096	ADDNTAG004274	Dn-Dn	ACCCCCCCCGTCCTCGTATTTAACC	CGGCGGGAAGGGTAAGTCGTTAGCC	1	60561	14421	RINT1	652276	55453
DBDNTAG000096	ADDNTAG004275	Dn-Dn	ACCCCCCCCGTCCTCGTATTTAACC	AAGGTGGGTAGAGCACTAGTCCCTT	1	60561	14421	RINT1	8522	3326	GAS7
DBDNTAG000096	ADDNTAG004284	Dn-Dn	ACCCCCCCCGTCCTCGTATTTAACC	TCGGTGAACGAACTAACCTCTCCCA	4	60561	14421	RINT1	84908	7670	FAM136A
DBDNTAG000096	ADDNTAG004286	Dn-Dn	ACCCCCCCCGTCCTCGTATTTAACC	GCAAGTGATTTGATGGTCGACCCTC	1	60561	14421	RINT1	169166	2216	SNX31
DBDNTAG000096	ADDNTAG004293	Dn-Dn	ACCCCCCCCGTCCTCGTATTTAACC	CCGACATAGCATAATCTGTTCCGTG	2	60561	14421	RINT1	57654	12601	UVSSA
DBDNTAG000096	ADDNTAG004310	Dn-Dn	ACCCCCCCCGTCCTCGTATTTAACC	GTAGTGGGATGCTTGTGCTGCTGCG	1	60561	14421	RINT1	55902	6914	ACSS2
DBDNTAG000096	ADDNTAG004312	Dn-Dn	ACCCCCCCCGTCCTCGTATTTAACC	CTCACTGATCTAAATCCTGAGCATA	1	60561	14421	RINT1	835	3197	hCG_20684
DBDNTAG000096	ADDNTAG004321	Dn-Dn	ACCCCCCCCGTCCTCGTATTTAACC	GGTTGTGGCTTAGTTACACTTGATA	5	60561	14421	RINT1	10197	4061	PSME3
DBDNTAG000096	ADDNTAG004325	Dn-Dn	ACCCCCCCCGTCCTCGTATTTAACC	GCGGGTTCAGTGCGTACCGCTTTCA	1	60561	14421	RINT1	5970	9032	RELA
DBDNTAG000096	ADDNTAG004338	Dn-Dn	ACCCCCCCCGTCCTCGTATTTAACC	GGGCAAGGACTATCAAATGAAACTA	7	60561	14421	RINT1	29920	430	PYCR2
DBDNTAG000096	ADDNTAG004345	Dn-Dn	ACCCCCCCCGTCCTCGTATTTAACC	ACTTCCCGCCTGACTAGAAAACACA	4	60561	14421	RINT1	8560	946	DEGS1
DBDNTAG000096	ADDNTAG004353	Dn-Dn	ACCCCCCCCGTCCTCGTATTTAACC	GGACTACCAAGGAGTAAAATTTGCG	2	60561	14421	RINT1	55165	4717	CEP55
DBDNTAG000096	ADDNTAG004373	Dn-Dn	ACCCCCCCCGTCCTCGTATTTAACC	GCGAGACTGCCCGTCAAACGTGCGG	6	60561	14421	RINT1	10620	10878	ARID3B
DBDNTAG000096	ADDNTAG004418	Dn-Dn	ACCCCCCCCGTCCTCGTATTTAACC	CGCGACAGTCCTATCGTACAACTAC	9	60561	14421	RINT1	2885	8010	GRB2
DBDNTAG000096	ADDNTAG004419	Dn-Dn	ACCCCCCCCGTCCTCGTATTTAACC	CTCGCCTAACATAGAGAACATTTGC	23	60561	14421	RINT1	64783	4975	RBM15
DBDNTAG000096	ADDNTAG004457	Dn-Dn	ACCCCCCCCGTCCTCGTATTTAACC	CTCTACGCCACTGATCGTCAGACCA	1	60561	14421	RINT1	6794	5410	STK11
DBDNTAG000096	ADDNTAG004461	Dn-Dn	ACCCCCCCCGTCCTCGTATTTAACC	TTGTGTCAGTTCAGTGTTGAGGCGA	1	60561	14421	RINT1	1645	3065	AKR1C1
DBDNTAG000096	ADDNTAG004473	Dn-Dn	ACCCCCCCCGTCCTCGTATTTAACC	TGAGCAGCACACAACACCTCTCAAA	4	60561	14421	RINT1	29943	54877	PADI1
DBDNTAG000096	ADDNTAG004474	Dn-Dn	ACCCCCCCCGTCCTCGTATTTAACC	CGTCAACCGGTAAAAATCGATCGTA	1	60561	14421	RINT1	401260	55078
DBDNTAG000096	ADDNTAG004478	Dn-Dn	ACCCCCCCCGTCCTCGTATTTAACC	TGCTCGAACCAGTCGCCAACATACC	1	60561	14421	RINT1	3107	4335	HLA-C
DBDNTAG000096	ADDNTAG004484	Dn-Dn	ACCCCCCCCGTCCTCGTATTTAACC	AAGGGCCCTATTGTCAGTAACACAG	9	60561	14421	RINT1	728741	70879	LOC728741
DBDNTAG000096	ADDNTAG004485	Dn-Dn	ACCCCCCCCGTCCTCGTATTTAACC	GGCATAAATCGTTTTCACACCAATT	9	60561	14421	RINT1	79077	2724	DCTPP1
DBDNTAG000096	ADDNTAG004496	Dn-Dn	ACCCCCCCCGTCCTCGTATTTAACC	CTTGATGAACGTTGTGACGATTTAC	4	60561	14421	RINT1	55238	3619	SLC38A7
DBDNTAG000096	ADDNTAG004511	Dn-Dn	ACCCCCCCCGTCCTCGTATTTAACC	CCCTGATGATAGTAGACCCATATCT	1	60561	14421	RINT1	613266	72070
DBDNTAG000096	ADDNTAG004516	Dn-Dn	ACCCCCCCCGTCCTCGTATTTAACC	TACAGCTCCTAGATTAGTACTAAC	6	60561	14421	RINT1	10200	5511	MPHOSPH6
DBDNTAG000096	ADDNTAG004528	Dn-Dn	ACCCCCCCCGTCCTCGTATTTAACC	CCCGGCCCGGTACCCGTGGATCACA	1	60561	14421	RINT1	3146	56	HMGB1
DBDNTAG000096	ADDNTAG004544	Dn-Dn	ACCCCCCCCGTCCTCGTATTTAACC	TGCATCAACCCAATCCCGCGGGCAT	2	60561	14421	RINT1	10620	10878	ARID3B
DBDNTAG000096	ADDNTAG004563	Dn-Dn	ACCCCCCCCGTCCTCGTATTTAACC	GTGAGTTTGTTAATTACCAGTACGG	1	60561	14421	RINT1	4317	71618	MMP8
DBDNTAG000096	ADDNTAG004576	Dn-Dn	ACCCCCCCCGTCCTCGTATTTAACC	ACCCCGATGACCTTCTGCTCTTATT	1	60561	14421	RINT1	7188	2239	TRAF5
DBDNTAG000096	ADDNTAG004586	Dn-Dn	ACCCCCCCCGTCCTCGTATTTAACC	CCCCCACGCCCGGCAGCCCTCCTAA	6	60561	14421	RINT1	348235	12915	SKA2
DBDNTAG000096	ADDNTAG004588	Dn-Dn	ACCCCCCCCGTCCTCGTATTTAACC	CCAACACAAACGTCGGAAAGCGGTC	1	60561	14421	RINT1	6146	12007	RPL22
DBDNTAG000096	ADDNTAG004592	Dn-Dn	ACCCCCCCCGTCCTCGTATTTAACC	ACGTCCATGATCGCACGGTTATCGT	1	60561	14421	RINT1	56097	72003	PCDHGC5
DBDNTAG000096	ADDNTAG004597	Dn-Dn	ACCCCCCCCGTCCTCGTATTTAACC	TAGCCCTATGCGAATACGACGCCAC	1	60561	14421	RINT1	145482	10905	PTGR2
DBDNTAG000096	ADDNTAG004599	Dn-Dn	ACCCCCCCCGTCCTCGTATTTAACC	TTGCGGCATATCCAGGCTGAGCTGG	2	60561	14421	RINT1	9402	8327	GRAP2
DBDNTAG000096	ADDNTAG004603	Dn-Dn	ACCCCCCCCGTCCTCGTATTTAACC	GCTGTCCAAAAGTATACATAAGCAA	3	60561	14421	RINT1	64900	70318	LPIN3
DBDNTAG000096	ADDNTAG004605	Dn-Dn	ACCCCCCCCGTCCTCGTATTTAACC	TAACGAGCGGGAGGCAAGTACAAAA	3	60561	14421	RINT1	54461	6616	FBXW5
DBDNTAG000096	ADDNTAG004615	Dn-Dn	ACCCCCCCCGTCCTCGTATTTAACC	TAACTGCCCGTGGAGCAAAAGCAAA	1	60561	14421	RINT1	11030	3504	RBPMS
DBDNTAG000096	ADDNTAG004622	Dn-Dn	ACCCCCCCCGTCCTCGTATTTAACC	TTACTCCCCGCCCGCATTATCTGGG	2	60561	14421	RINT1	23533	9525	PIK3R5
DBDNTAG000096	ADDNTAG004656	Dn-Dn	ACCCCCCCCGTCCTCGTATTTAACC	TCCCCTAGGACATCTCACCGCGCC	4	60561	14421	RINT1	10352	10745	WARS2
DBDNTAG000096	ADDNTAG004657	Dn-Dn	ACCCCCCCCGTCCTCGTATTTAACC	GCGTCCACCACTCTCCCTCCCTGCT	2	60561	14421	RINT1	694	5844	BTG1
DBDNTAG000096	ADDNTAG004663	Dn-Dn	ACCCCCCCCGTCCTCGTATTTAACC	TGCTTGCATTTTAAGTGAATACGAT	3	60561	14421	RINT1	729447	13787	GAGE2A
DBDNTAG000096	ADDNTAG004665	Dn-Dn	ACCCCCCCCGTCCTCGTATTTAACC	CCGGACTCTTTTGCGGCTACCTAAG	17	60561	14421	RINT1	10002	11340	NR2E3
DBDNTAG000096	ADDNTAG004670	Dn-Dn	ACCCCCCCCGTCCTCGTATTTAACC	GCCTACCTACCATAAATGTAACGAT	8	60561	14421	RINT1	90	9802	ACVR1
DBDNTAG000096	ADDNTAG004676	Dn-Dn	ACCCCCCCCGTCCTCGTATTTAACC	TGTGTACAGACCTACAGCCTTTAGA	1	60561	14421	RINT1	10096	10695	ACTR3
DBDNTAG000096	ADDNTAG004677	Dn-Dn	ACCCCCCCCGTCCTCGTATTTAACC	GTCGTGCCGACAAAACTAAAGATGT	2	60561	14421	RINT1	3936	2377	LCP1
DBDNTAG000096	ADDNTAG004679	Dn-Dn	ACCCCCCCCGTCCTCGTATTTAACC	GTGTCTCACCTTACCATACGCGTGC	3	60561	14421	RINT1	5783	70300	PTPN13
DBDNTAG000096	ADDNTAG004680	Dn-Dn	ACCCCCCCCGTCCTCGTATTTAACC	CACACGGCCACCTACTTACTACCTG	5	60561	14421	RINT1	57415	12871	C3orf14
DBDNTAG000096	ADDNTAG004686	Dn-Dn	ACCCCCCCCGTCCTCGTATTTAACC	GACTAATGTATCACTGTACACACGC	2	60561	14421	RINT1	1488	8833	CTBP2
DBDNTAG000096	ADDNTAG004687	Dn-Dn	ACCCCCCCCGTCCTCGTATTTAACC	TGACGCCCAAGGACAAACAAGATTA	1	60561	14421	RINT1	331	10062	XIAP
DBDNTAG000096	ADDNTAG004698	Dn-Dn	ACCCCCCCCGTCCTCGTATTTAACC	TGTCTCAAATGACTTTCTTCAGCGT	1	60561	14421	RINT1	64098	9281	PARVG
DBDNTAG000096	ADDNTAG004724	Dn-Dn	ACCCCCCCCGTCCTCGTATTTAACC	ATACGAACCGCGCAAGACTGCTACT	1	60561	14421	RINT1	842	4596	CASP9
DBDNTAG000096	ADDNTAG004728	Dn-Dn	ACCCCCCCCGTCCTCGTATTTAACC	GTCGTAGCCAAGCTGACGACACATC	1	60561	14421	RINT1	83894	1706	TTC29
DBDNTAG000096	ADDNTAG004731	Dn-Dn	ACCCCCCCCGTCCTCGTATTTAACC	CCGTTACACTTACACAGGTACAATT	1	60561	14421	RINT1	3116	12897
DBDNTAG000096	ADDNTAG004742	Dn-Dn	ACCCCCCCCGTCCTCGTATTTAACC	GTGCTGTACCCAGTTCAGGCTGCAG	2	60561	14421	RINT1	1026	3192	CDKN1A
DBDNTAG000096	ADDNTAG004750	Dn-Dn	ACCCCCCCCGTCCTCGTATTTAACC	CTGCAGTGCTACAACTTTACAAATC	1	60561	14421	RINT1	1124	72004	CHN2
DBDNTAG000096	ADDNTAG004762	Dn-Dn	ACCCCCCCCGTCCTCGTATTTAACC	ATGGGCAGAAAACCTTTAAACCCAA	1	60561	14421	RINT1	23639	11451	LRRC6
DBDNTAG000096	ADDNTAG004777	Dn-Dn	ACCCCCCCCGTCCTCGTATTTAACC	TCATAAATGGAAAGATAGAAACAAA	2	60561	14421	RINT1	55703	70943	DKFZp686D10173
DBDNTAG000096	ADDNTAG004783	Dn-Dn	ACCCCCCCCGTCCTCGTATTTAACC	ACGGCAACTCCGCAAACACTTCTAA	5	60561	14421	RINT1	56914	71826	OTOR
DBDNTAG000096	ADDNTAG004791	Dn-Dn	ACCCCCCCCGTCCTCGTATTTAACC	CTTATCCGAAGCCCTAACTTGAGGT	21	60561	14421	RINT1	6609	11258	SMPD1
DBDNTAG000096	ADDNTAG004794	Dn-Dn	ACCCCCCCCGTCCTCGTATTTAACC	TAAGGATCGGCCTGCCCGCAAGGTT	1	60561	14421	RINT1	51564	8955	HDAC7
DBDNTAG000096	ADDNTAG004796	Dn-Dn	ACCCCCCCCGTCCTCGTATTTAACC	GGGAGCGGTCCCCTGCGACAAACGG	12	60561	14421	RINT1	23223	6615	RRP12
DBDNTAG000096	ADDNTAG004801	Dn-Dn	ACCCCCCCCGTCCTCGTATTTAACC	GGAATTACATGTCCAGGTCTACGGA	8	60561	14421	RINT1	8338	12038	HIST2H2AC
DBDNTAG000096	ADDNTAG004832	Dn-Dn	ACCCCCCCCGTCCTCGTATTTAACC	TTCTGCAAATGAAGTTTGCGAGTCC	1	60561	14421	RINT1	2919	540	CXCL1
DBDNTAG000096	ADDNTAG004833	Dn-Dn	ACCCCCCCCGTCCTCGTATTTAACC	ATGGAACCGCACAACTCCTATGAAC	3	60561	14421	RINT1	55650	3098	PIGV
DBDNTAG000096	ADDNTAG004840	Dn-Dn	ACCCCCCCCGTCCTCGTATTTAACC	CTTACCTTCAGAAGCTAGCAAACTA	1	60561	14421	RINT1	6578	13652	SLCO2A1
DBDNTAG000096	ADDNTAG004844	Dn-Dn	ACCCCCCCCGTCCTCGTATTTAACC	CCATTACCCTTGCCACCGTAGTCCC	37	60561	14421	RINT1	11075	4907	STMN2
DBDNTAG000096	ADDNTAG004847	Dn-Dn	ACCCCCCCCGTCCTCGTATTTAACC	TACTGTCAAGACTTAACCCATAT	1	60561	14421	RINT1	163175	70566	LGI4
DBDNTAG000096	ADDNTAG004856	Dn-Dn	ACCCCCCCCGTCCTCGTATTTAACC	CGGGCTGAGCTCGGGCAGAGACCCA	1	60561	14421	RINT1	5081	56793	PAX7
DBDNTAG000096	ADDNTAG004868	Dn-Dn	ACCCCCCCCGTCCTCGTATTTAACC	CGCCCCGGACCACCTCATGAGCACA	3	60561	14421	RINT1	9618	3339	TRAF4
DBDNTAG000096	ADDNTAG004873	Dn-Dn	ACCCCCCCCGTCCTCGTATTTAACC	TTAAGCGTCCCGTCCCACCTCGCAT	1	60561	14421	RINT1	79078	3753	C1orf50
DBDNTAG000096	ADDNTAG004877	Dn-Dn	ACCCCCCCCGTCCTCGTATTTAACC	CAGGTACAGATCACTGTATTACATT	4	60561	14421	RINT1	6133	4725	RPL9
DBDNTAG000096	ADDNTAG004878	Dn-Dn	ACCCCCCCCGTCCTCGTATTTAACC	ATCTTGTTTTCCACAAAGTAGCAAG	2	60561	14421	RINT1	7073	71334	TIAL1
DBDNTAG000096	ADDNTAG004881	Dn-Dn	ACCCCCCCCGTCCTCGTATTTAACC	TTACCCTCCTTTCGGCCCTCTCCCC	1	60561	14421	RINT1	4188	5143	MDFI
DBDNTAG000096	ADDNTAG004887	Dn-Dn	ACCCCCCCCGTCCTCGTATTTAACC	CCGCCAAGGTCCATCACGCCCTGCA	4	60561	14421	RINT1	694	5844	BTG1
DBDNTAG000096	ADDNTAG004892	Dn-Dn	ACCCCCCCCGTCCTCGTATTTAACC	ACGCTCGATTTTAAGTCTGAGTAAG	1	60561	14421	RINT1	5013	5285	OTX1
DBDNTAG000096	ADDNTAG004898	Dn-Dn	ACCCCCCCCGTCCTCGTATTTAACC	GACAAATTTCAACAATGATGAAAGT	1	60561	14421	RINT1	55195	54249	C14orf105
DBDNTAG000096	ADDNTAG004901	Dn-Dn	ACCCCCCCCGTCCTCGTATTTAACC	CTTGTCCGGATGGTGTCAGAACAAT	4	60561	14421	RINT1	1144	71724	CHRND
[truncated: 612,986 more rows]
